# Supplementary material for: Clusia genomes shed light on the evolution and diversity of crassulacean acid metabolism physiotypes
Source: Nat Commun. 2026 May 5;17:3937. doi: 10.1038/s41467-026-71958-z (PMC13144421; doi:10.1038/s41467-026-71958-z)
Supplement: Supplementary file 4 — Supplementary Data 1 [file 41467_2026_71958_MOESM4_ESM.xlsx]

## Sheet: Sequencing (RAW reads)
Clusia major
Statistics for all wells of length 500 bases or more						Subread coverage
17,981,011 reads out of 18,278,619 ( 98.4%)						Genome size	1645485000	bp
371,865,616,144 base pairs out of 371,951,713,828 (100.0%)						Base pairs	371865616144	bp
20,681 average read length						Total coverage	225.991	x
17,055 standard deviation
Base composition: 0.315(A) 0.183(C) 0.197(G) 0.305(T)
Clusia minor s.l.
Statistics for all wells of length 500 bases or more						Subread coverage
16,458,072 reads out of 16,682,670 ( 98.7%)						Genome size	3017423400	bp
363,375,605,197 base pairs out of 363,441,171,853 (100.0%)						Base pairs	363375605197	bp
22,078 average read length						Total coverage	120.426	x
17,384 standard deviation
Base composition: 0.316(A) 0.185(C) 0.198(G) 0.301(T)
Clusia rosea (kit-based extractions only, samples 1.1.1, 1.2.1)
Statistics for all wells of length 500 bases or more						Subread coverage
2,807,349 reads out of 2,951,436 ( 95.1%)						Genome size	3160000000	bp
60,720,814,475 base pairs out of 60,759,035,436 ( 99.9%)						Base pairs	60720814475	bp
21,629 average read length						Total coverage	19.2154	x
17,896 standard deviation
Base composition: 0.327(A) 0.188(C) 0.180(G) 0.305(T)
