# Supplementary material for: Clusia genomes shed light on the evolution and diversity of crassulacean acid metabolism physiotypes
Source: Nat Commun. 2026 May 5;17:3937. doi: 10.1038/s41467-026-71958-z (PMC13144421; doi:10.1038/s41467-026-71958-z)
Supplement: Supplementary file 5 — Supplementary Data 2 [file 41467_2026_71958_MOESM5_ESM.xlsx]

## Sheet: Assembly (v1)
	C. rosea (fc_101)	C. minor s.l. (fc_200)	C. major (fc_301)		Note
RAW sequences
reads	7111268	16458072	17981011
bases	153758171326	363375605197	371865616144
coverage		120.426	225.991
esize		35767.5	34746.4
mean		22078.9	20681
n50		34247	32759
p95		55586	54037
Seed reads (=> p ctg)
cutoff		42817	52346
reads		2186821	1026207
bases		120702215058	65820233713
coverage		40.002	40.001
esize		57439.9	65993.4
mean		55195.3	64139.3
n50		54161	62638
p95		77588	85883
Pre-assembly Performance
reads		5999772	2628912
bases		69323389128	38541159085
coverage		22.974	23.422
esize		21143.3	25652
mean		11554.3	14660.5
n50		18194	22467
p95		33909	41613
seed_fragmentation		3.232	3.08		number split preads / seed reads
seed_truncation		17462.6	18326.3		ave bp lost per pread due to low cov
yield		0.574	0.586		total pread bp / seed read bp (>50% is acceptable)
Assembly Performance
primary contigs	20988	15381	3937
esize	471820	714689	1.32184e+06
min	1868	2004	2544
max	3356986	4912284	5230920
mean	163053	224708	452963
median	87871	112004	204671
n50	329701	493068	1038666
n90	81455	115043	203982
n95	49480	73157	133452
ng50		582050	1128719		ngXX values based on genom size estimation
ng90		201942	319672
ng95		168902	238548
Total bp	3422162858	3456235133	1783313925
Genome size	3150000000	3017423400	1645485000
Checks
contiguity: asm_n50 larger than 1Mb is best for downstream scaffolding and annotion effort.
completeness: is asm_total_bp what to expect from genome size estimation
Unzipping Performance
contigs	15499	12128	3435
esize	486403	726342	1.32481e+06
min	14409	13062	20062
max	3336957	4914624	5170329
mean	211958	280048	512622
median	130937	160421	251983
n50	344565	503304	1045643
n90	98989	126255	214449
n95	68840	87794	142403
ng50	364227	580290	1121337		ngXX values based on genom size estimation
ng90	116332	202451	312587
ng95	93204	169192	229812
Total bp	3285135501	3396417018	1760855986
Genome size	3145737000	3017423400	1645485000
