# Supplementary material for: Clusia genomes shed light on the evolution and diversity of crassulacean acid metabolism physiotypes
Source: Nat Commun. 2026 May 5;17:3937. doi: 10.1038/s41467-026-71958-z (PMC13144421; doi:10.1038/s41467-026-71958-z)
Supplement: Supplementary file 6 — Supplementary Data 3 [file 41467_2026_71958_MOESM6_ESM.xlsx]

## Sheet: Scaffolding (v2)
ChrID	Contigs anchored	Length (bp)
CMU1	108	78876225
CMU2	109	74098228
CMU3	113	70258378
CMU4	96	67514108
CMU5	88	67462200
CMU6	97	66707969
CMU7	87	60256244
CMU8	72	57387690
CMU9	47	56418068
CMU10	77	55531238
CMU11	67	54307750
CMU12	68	53820838
CMU13	71	52468239
CMU14	56	51414631
CMU15	56	51245659
CMU16	60	48145689
CMU17	64	48007187
CMU18	54	46809689
CMU19	62	46301470
CMU20	58	45893984
CMU21	55	45809770
CMU22	56	45296833
CMU23	56	45115917
CMU24	51	42694746
CMU25	48	40636462
CMU26	51	40128734
CMU27	30	32481950
CMU28	37	31818019
CMU29	36	31676268
CMU30	18	22258980
Total number of contigs (bp): 1989
Total length of contigs (bp): 1537674189
Total number of anchored contgis: 1948
Total length of chromosome level assembly (bp): 1530843163
Number of unanchored contigs: 41
Length of unanchored contigs: 7022826
Anchor rate (%): 99.54
