# Supplementary material for: Clusia genomes shed light on the evolution and diversity of crassulacean acid metabolism physiotypes
Source: Nat Commun. 2026 May 5;17:3937. doi: 10.1038/s41467-026-71958-z (PMC13144421; doi:10.1038/s41467-026-71958-z)
Supplement: Supplementary file 7 — Supplementary Data 4 [file 41467_2026_71958_MOESM7_ESM.xlsx]

## Sheet: Workflow stats (v2)
C. major assembly (predominant haplotype)	Draft (v1)	Reassign	Phasing	Scaffolding	Final curation (v2)
Number of contigs / chr. + scaffolds	3435	1989	1989	30 + 41	29 + 3
Total length [Gbp]	1761	1483	1538	1.531 + 7Mb	1.523 + 7Mb
N50 [Mbp]	1045	1246	1306	52468	53020
BUSCO score [%]	95.1	96.5	96.6	96.4	96.5
C. major assembly (assoiated haplotigs)	Draft (v1)	Reassign	Phasing	Scaffolding	Final curation (v2)
Number of contigs / contigs + scaffolds	6010	7425	6203	-	6222 + 3
Total length [Gbp]	1117	1392	1263	-	1268
N50 [Mbp]	0.354	0.328	0.337	-	0.337
BUSCO score [%]	81.0	91.3	90.6	-	91.0
C. major assembly (diploid, predom+haplotigs)	Draft (v1)	Reassign	Phasing	Scaffolding	Final curation (v2)
Number of chr + scaffolds + contigs	-	-	-	-	29 + 6 + 6222
Total length [Gbp]	-	-	-	-	2798
N50 [Mbp]	-	-	-	-	39186
BUSCO score [%]	-	-	-	-	97.8
