# Supplementary material for: Clusia genomes shed light on the evolution and diversity of crassulacean acid metabolism physiotypes
Source: Nat Commun. 2026 May 5;17:3937. doi: 10.1038/s41467-026-71958-z (PMC13144421; doi:10.1038/s41467-026-71958-z)
Supplement: Supplementary file 8 — Supplementary Data 5 [file 41467_2026_71958_MOESM8_ESM.txt]

chr	start	end	pid	parent	strand	length	frac	ins	del	shift	stop	expect	ident	polya	type	overlap	ostart	oend	ostrand	exons	elength	olength	position	pmatch	pins	pdel	pfilter	mode
CMA00.1	121950	122666	Cma00.p1	Cma12.g39.t1	-	717	0.46	4	36	4	0	7e-27	0.327	0	FRAG								CMU00.1:121950-122666	717	0	0	TRUE	unannotated
CMA00.1	149243	157943	Cma00.p2	Cma09.g383.t2	+	8701	0.62	0	0	0	0	7.000000000000001e-29	0.76	3	DUP	Cma00.g3.t1	149244	157939	+	4	549	549	CMU00.1:149243-157943	8699	0	2	TRUE	annotated
CMA00.1	257448	282251	Cma00.p3	Cma09.g383.t2	+	24804	0.62	0	0	0	0	2e-27	0.76	3	DUP								CMU00.1:257448-282251	24804	0	0	TRUE	unannotated
CMA00.1	308331	309279	Cma00.p4	Cma18.g907.t1	+	949	0.46	12	28	1	9	1e-7	0.247	0	FRAG	Cma00.g5.t1	308314	309250	+	4	612	596	CMU00.1:308331-309279				FALSE	filtered
CMA00.1	333017	333292	Cma00.p5	Cma12.g1088.t2	-	276	0.21	6	16	2	3	2e-7	0.505	0	FRAG								CMU00.1:333017-333292				FALSE	filtered
CMA00.1	335719	336702	Cma00.p6	Cma26.g205.t1	+	984	0.96	19	14	0	0	2e-16	0.371	0	FRAG	Cma00.g7.t1	335694	336705	+	1	1011	984	CMU00.1:335719-336702				FALSE	filtered
CMA00.1	340686	350209	Cma00.p7	Cma06.g347.t1	-	9524	0.92	2	1	2	0	4e-71	0.99	0	DUP	Cma00.g8.t1	343808	350136	-	7	1308	1308	CMU00.1:340686-350209				FALSE	filtered
CMA00.1	462481	476101	Cma00.p8	Cma09.g383.t2	+	13621	0.41	0	0	0	1	1e-11	0.74	0	DUP								CMU00.1:462481-476101	13621	0	0	TRUE	unannotated
CMA00.1	681223	681492	Cma00.p9	Cma17.g487.t1	+	270	0.16	0	0	0	2	5.9999999999999996e-40	0.911	3	FRAG								CMU00.1:681223-681492	270	0	0	TRUE	unannotated
CMA00.1	691923	692860	Cma00.p10	Cma27.g793.t5	+	938	0.4	0	0	0	0	4e-12	0.53	3	DUP	Cma00.g11.t1	691901	692944	+	2	435	330	CMU00.1:691923-692860	938	0	0	TRUE	annotated
CMA00.1	823984	826934	Cma00.p11	Cma20.g265.t1	+	2951	0.81	4	175	4	7	1e-38	0.46	0	DUP	Cma00.g13.t1	825988	826955	+	3	216	195	CMU00.1:823984-826934	2951	0	0	TRUE	annotated
CMA00.1	951271	951612	Cma00.p12	Cma21.g923.t1	-	342	0.99	0	3	0	3	1e-19	0.385	0	FRAG								CMU00.1:951271-951612	342	0	0	TRUE	unannotated
CMA00.1	1114370	1114567	Cma00.p13	Cma01.g460.t1	+	198	0.3	0	1	0	1	1e-7	0.478	0	FRAG								CMU00.1:1114370-1114567	198	0	0	TRUE	unannotated
CMA00.1	1516805	1517101	Cma00.p14	Cma04.g894.t3	-	297	0.13	0	0	0	1	3.9999999999999995e-42	0.828	0	FRAG								CMU00.1:1516805-1517101	297	0	0	TRUE	unannotated
CMA00.1	1802664	1813871	Cma00.p15	Cma27.g793.t5	-	11208	0.98	0	0	0	0	5e-18	0.55	0	DUP	Cma00.g16.t1	1802585	1813874	-	4	1245	1164	CMU00.1:1802664-1813871	11208	0	0	TRUE	annotated
CMA00.1	2138458	2138686	Cma00.p16	Cma15.g322.t3	+	229	0.16	0	0	0	2	5e-9	0.74	0	FRAG								CMU00.1:2138458-2138686	229	0	0	TRUE	unannotated
CMA00.1	2258994	2259116	Cma00.p17	Cma20.g13.t1	+	123	0.12	0	0	0	0	3e-11	0.805	2	FRAG								CMU00.1:2258994-2259116	123	0	0	TRUE	unannotated
CMA00.2	150471	150624	Cma00.p18	Cma06.g921.t1	+	154	0.15	2	0	2	0	9e-6	0.654	3	FRAG								CMU00.2:150471-150624	154	0	0	TRUE	unannotated
CMA00.2	288729	291698	Cma00.p19	Cma23.g358.t2	+	2970	0.39	2	1	2	1	9.999999999999998e-58	0.9	0	DUP	Cma00.g26.t1	288344	291684	+	4	1387	1003	CMU00.2:288729-291698	2970	0	0	TRUE	annotated
CMA00.2	528384	529307	Cma00.p20	Cma12.g1234.t2	-	924	0.63	8	35	0	0	7e-16	0.338	0	FRAG	Cma00.g28.t1	528374	529296	-	1	922	913	CMU00.2:528384-529307	923	0	1	TRUE	annotated
CMA00.2	570216	570620	Cma00.p21	Cma22.g748.t2	+	405	0.32	2	1	2	0	4e-35	0.824	0	FRAG								CMU00.2:570216-570620	405	0	0	TRUE	unannotated
CMA00.2	731322	731636	Cma00.p22	Cma21.g923.t1	+	315	0.92	0	3	0	3	2e-14	0.352	3	FRAG								CMU00.2:731322-731636	315	0	0	TRUE	unannotated
CMA00.2	740185	740688	Cma00.p23	Cma18.g647.t1	+	504	0.22	10	6	0	1	5e-14	0.316	2	FRAG	Cma00.g32.t1	740204	741123	+	1	919	484	CMU00.2:740185-740688	504	0	0	TRUE	annotated
CMA00.2	829889	835689	Cma00.p24	Cma22.g775.t2	+	5801	0.85	12	5	2	0	2.9999999999999997e-106	0.73	3	DUP	Cma00.g34.t1	829890	836178	+	19	6602	5624	CMU00.2:829889-835689	5801	0	0	TRUE	annotated
CMA00.2	1005098	1006064	Cma00.p25	Cma00.g37.t1	+	967	0.47	6	4	3	1	2e-48	0.92	0	DUP								CMU00.2:1005098-1006064	967	0	0	TRUE	unannotated
CMA00.2	1267386	1267609	Cma00.p26	Cma22.g789.t1	-	224	0.09	1	1	1	0	2e-15	0.75	0	FRAG								CMU00.2:1267386-1267609	224	0	0	TRUE	unannotated
CMA00.2	2196695	2198244	Cma00.p27	Cma26.g203.t1	-	1550	0.24	3	0	2	1	1.9999999999999998e-25	0.81	0	DUP								CMU00.2:2196695-2198244	1550	0	0	TRUE	unannotated
CMA00.2	2266296	2271334	Cma00.p28	Cma17.g666.t1	+	5039	1	0	0	0	0	1e-87	0.75	0	DUP	Cma00.g48.t1	2266211	2271392	+	5	1423	1281	CMU00.2:2266296-2271334	5039	0	0	TRUE	annotated
CMA00.3	457331	457654	Cma00.p29	Cma21.g123.t1	+	324	0.35	0	0	0	0	5e-31	0.611	0	FRAG	Cma00.g52.t1	457333	457654	+	1	321	321	CMU00.3:457331-457654	324	0	0	TRUE	annotated
CMA00.3	1950436	1951038	Cma00.p30	Cma26.g1022.t1	+	603	0.3	0	5	0	2	8e-10	0.64	2	FRAG								CMU00.3:1950436-1951038	603	0	0	TRUE	unannotated
CMA01	136520	137731	Cma01.p31	Cma01.g562.t2	+	1212	0.46	16	0	2	1	5e-11	0.75	3	DUP	Cma01.g4.t1	136487	137739	+	8	562	522	CMU01:136520-137731	1212	0	0	TRUE	annotated
CMA01	256239	266746	Cma01.p32	Cma09.g3.t1	-	10508	0.94	12	1	2	3	2e-27	0.62	0	DUP								CMU01:256239-266746	10508	0	0	TRUE	unannotated
CMA01	285830	286228	Cma01.p33	Cma14.g563.t1	-	399	0.24	0	1	0	0	2e-12	0.74	0	DUP	Cma01.g8.t1	285833	286228	-	2	254	254	CMU01:285830-286228	399	0	0	TRUE	annotated
CMA01	379613	380346	Cma01.p34	Cma09.g16.t1	-	734	0.29	2	10	1	1	8.999999999999999e-39	0.84	0	DUP								CMU01:379613-380346	734	0	0	TRUE	unannotated
CMA01	382741	382941	Cma01.p35	Cma16.g383.t1	-	201	0.56	0	0	0	0	1e-21	0.552	0	FRAG	Cma01.g13.t1	382742	383663	-	1	921	199	CMU01:382741-382941	201	0	0	TRUE	annotated
CMA01	395339	399456	Cma01.p36	Cma01.g15.t1	+	4118	0.98	1	0	0	2	6e-73	0.95	3	DUP	Cma01.g14.t1	395344	400065	+	55	9765	6720	CMU01:395339-399456	4118	0	0	TRUE	annotated
CMA01	406840	407434	Cma01.p37	Cma07.g760.t2	-	595	0.14	6	0	5	4	1e-35	0.662	0	FRAG								CMU01:406840-407434	595	0	0	TRUE	unannotated
CMA01	448822	462925	Cma01.p38	Cma07.g730.t2	-	14104	0.17	9	6	6	6	8e-36	0.68	0	DUP	Cma01.g15.t1	450696	454946	+	12	1374	1374	CMU01:448822-462925	14104	0	0	TRUE	annotated
CMA01	449032	449193	Cma01.p39	Cma01.g18.t1	+	162	0.09	4	3	0	1	2e-18	0.857	0	FRAG								CMU01:449032-449193	162	0	0	TRUE	unannotated
CMA01	450123	451072	Cma01.p40	Cma01.g18.t1	+	950	0.22	1	0	1	1	2e-22	0.9	3	DUP	Cma01.g15.t1	450696	451062	+	3	170	170	CMU01:450123-451072	950	0	0	TRUE	annotated
CMA01	504304	518431	Cma01.p41	Cma07.g730.t2	-	14128	0.17	9	0	6	5	8e-36	0.68	0	DUP	Cma01.g16.t1	504513	510895	+	16	1975	1975	CMU01:504304-518431	14090	0	38	TRUE	annotated
CMA01	553803	554118	Cma01.p42	Cma07.g730.t2	-	316	0.08	3	6	1	2	9.999999999999999e-27	0.721	0	FRAG	Cma01.g18.t1	554012	554138	+	1	126	106	CMU01:553803-554118	316	0	0	TRUE	annotated
CMA01	564598	565002	Cma01.p43	Cma12.g410.t2	+	405	0.34	3	0	2	1	5e-16	0.8	1	DUP								CMU01:564598-565002	405	0	0	TRUE	unannotated
CMA01	708106	709170	Cma01.p44	Cma15.g626.t1	-	1065	0.59	14	16	3	6	3e-24	0.265	0	FRAG	Cma01.g30.t1	708685	709109	-	1	424	424	CMU01:708106-709170	1065	0	0	TRUE	annotated
CMA01	816312	816491	Cma01.p45	Cma23.g534.t1	+	180	0.34	0	0	0	0	6e-23	0.833	0	FRAG								CMU01:816312-816491	180	0	0	TRUE	unannotated
CMA01	903727	904005	Cma01.p46	Cma01.g37.t1	-	279	0.29	7	9	2	0	5e-14	0.647	0	FRAG								CMU01:903727-904005	279	0	0	TRUE	unannotated
CMA01	930737	930931	Cma01.p47	Cma27.g8.t1	-	195	0.31	0	0	0	0	2e-11	0.523	0	FRAG	Cma01.g42.t1	930688	931336	-	1	648	195	CMU01:930737-930931	195	0	0	TRUE	annotated
CMA01	957018	957146	Cma01.p48	Cma28.g793.t1	-	129	0.18	0	0	0	0	2e-8	0.535	3	FRAG	Cma01.g44.t1	957005	957605	-	1	600	129	CMU01:957018-957146	129	0	0	TRUE	annotated
CMA01	1024143	1025156	Cma01.p49	Cma12.g1069.t1	-	1014	0.68	7	53	0	0	1e-27	0.315	1	FRAG	Cma01.g50.t1	1024130	1025219	-	1	1089	1014	CMU01:1024143-1025156	1014	0	0	TRUE	annotated
CMA01	1026957	1027151	Cma01.p50	Cma01.g49.t3	+	195	0.13	0	1	0	2	2e-14	0.652	3	FRAG								CMU01:1026957-1027151	195	0	0	TRUE	unannotated
CMA01	1029866	1032957	Cma01.p51	Cma12.g1069.t1	-	3092	0.96	7	62	0	0	1e-20	0.32	2	FRAG	Cma01.g51.t1	1029605	1033014	-	3	2390	2073	CMU01:1029866-1032957	3092	0	0	TRUE	annotated
CMA01	1070928	1073333	Cma01.p52	Cma12.g1069.t1	-	2406	0.96	27	66	0	0	9.999999999999999e-26	0.31	3	FRAG	Cma01.g52.t1	1070635	1073529	-	2	2282	1794	CMU01:1070928-1073333	2406	0	0	TRUE	annotated
CMA01	1093331	1095130	Cma01.p53	Cma02.g887.t2	-	1800	0.92	21	16	3	1	3e-61	0.271	0	FRAG	Cma01.g53.t1	1092616	1095756	-	1	3140	1800	CMU01:1093331-1095130	1800	0	0	TRUE	annotated
CMA01	1172072	1172340	Cma01.p54	Cma19.g676.t2	-	269	0.45	4	4	1	0	4e-11	0.479	1	FRAG	Cma01.g58.t1	1171406	1172876	-	1	1470	269	CMU01:1172072-1172340	269	0	0	TRUE	annotated
CMA01	1203379	1203559	Cma01.p55	Cma01.g79.t1	+	181	0.59	1	0	1	0	3e-13	0.667	0	FRAG								CMU01:1203379-1203559	181	0	0	TRUE	unannotated
CMA01	1223532	1223714	Cma01.p56	Cma01.g264.t1	+	183	0.6	0	0	0	0	1e-31	0.918	0	FRAG								CMU01:1223532-1223714	183	0	0	TRUE	unannotated
CMA01	1292924	1293937	Cma01.p57	Cma12.g1069.t1	-	1014	0.68	7	53	0	0	1e-27	0.315	1	FRAG	Cma01.g67.t1	1292911	1294000	-	1	1089	1014	CMU01:1292924-1293937	1014	0	0	TRUE	annotated
CMA01	1295740	1295934	Cma01.p58	Cma01.g49.t3	+	195	0.13	0	1	0	2	2e-14	0.652	3	FRAG								CMU01:1295740-1295934	195	0	0	TRUE	unannotated
CMA01	1298646	1301689	Cma01.p59	Cma12.g1069.t1	-	3044	0.96	7	62	0	0	1e-20	0.32	2	FRAG	Cma01.g68.t1	1298385	1301952	-	3	2596	2073	CMU01:1298646-1301689	3043	0	1	TRUE	annotated
CMA01	1317303	1319102	Cma01.p60	Cma02.g887.t2	-	1800	0.92	21	16	3	1	3e-61	0.271	0	FRAG	Cma01.g69.t1	1316592	1319728	-	1	3136	1800	CMU01:1317303-1319102	1800	0	0	TRUE	annotated
CMA01	1391839	1392047	Cma01.p61	Cma19.g676.t2	-	209	0.34	4	2	1	0	4e-11	0.528	1	FRAG	Cma01.g74.t1	1391118	1392718	-	1	1600	209	CMU01:1391839-1392047	209	0	0	TRUE	annotated
CMA01	1436461	1436641	Cma01.p62	Cma01.g79.t1	+	181	0.59	1	0	1	0	3e-13	0.667	0	FRAG								CMU01:1436461-1436641	181	0	0	TRUE	unannotated
CMA01	1465026	1465347	Cma01.p63	Cma01.g264.t1	+	322	0.77	0	0	0	0	6e-32	0.96	0	DUP								CMU01:1465026-1465347	322	0	0	TRUE	unannotated
CMA01	1483571	1483903	Cma01.p64	Cma01.g264.t1	+	333	0.76	0	3	0	0	1.9999999999999998e-32	0.9	0	DUP								CMU01:1483571-1483903	333	0	0	TRUE	unannotated
CMA01	1499830	1500012	Cma01.p65	Cma01.g264.t1	+	183	0.6	0	0	0	0	1.9999999999999998e-32	0.918	0	FRAG								CMU01:1499830-1500012	183	0	0	TRUE	unannotated
CMA01	1534280	1534387	Cma01.p66	Cma10.g1060.t1	+	108	0.18	0	0	0	0	4e-7	0.667	2	FRAG								CMU01:1534280-1534387	108	0	0	TRUE	unannotated
CMA01	1849885	1850247	Cma01.p67	Cma13.g1230.t1	+	363	0.2	7	8	5	2	3e-13	0.742	0	FRAG								CMU01:1849885-1850247	363	0	0	TRUE	unannotated
CMA01	1937142	1938439	Cma01.p68	Cma09.g599.t1	-	1298	0.68	24	28	1	0	4e-13	0.351	0	FRAG	Cma01.g96.t1	1936513	1938908	-	2	2258	1161	CMU01:1937142-1938439	1298	0	0	TRUE	annotated
CMA01	1938740	1940351	Cma01.p69	Cma04.g245.t2	-	1612	0.74	29	24	14	5	2e-7	0.338	0	FRAG	Cma01.g96.t1	1938350	1940452	-	3	1013	523	CMU01:1938740-1940351	1603	0	9	TRUE	annotated
CMA01	1950272	1950460	Cma01.p70	Cma10.g1009.t1	-	189	0.07	0	1	0	0	1e-18	0.75	0	FRAG								CMU01:1950272-1950460	189	0	0	TRUE	unannotated
CMA01	1954815	1957217	Cma01.p71	Cma01.g105.t1	+	2403	1	4	0	3	0	8e-139	0.998	0	PSSD	Cma01.g98.t1	1954465	1957558	+	2	2789	2099	CMU01:1954815-1957217	2401	0	2	TRUE	annotated
CMA01	2011987	2018892	Cma01.p72	Cma27.g362.t1	-	6906	0.9	7	0	4	0	3e-46	0.94	3	DUP	Cma01.g100.t1	2012098	2018816	-	16	1872	1872	CMU01:2011987-2018892				FALSE	filtered
CMA01	2105138	2107311	Cma01.p73	Cma24.g282.t1	-	2174	0.89	35	13	1	0	1e-48	0.331	0	FRAG	Cma01.g103.t1	2103347	2107294	-	1	3947	2157	CMU01:2105138-2107311	2173	0	1	TRUE	annotated
CMA01	2117115	2117303	Cma01.p74	Cma10.g1009.t1	-	189	0.07	0	1	0	0	5e-19	0.75	0	FRAG								CMU01:2117115-2117303	189	0	0	TRUE	unannotated
CMA01	2309053	2309163	Cma01.p75	Cma09.g99.t1	-	111	0.26	0	0	0	0	5e-7	0.73	3	FRAG								CMU01:2309053-2309163	111	0	0	TRUE	unannotated
CMA01	2411824	2414736	Cma01.p76	Cma09.g101.t1	+	2913	0.59	28	1	6	2	3e-25	0.79	0	DUP	Cma01.g111.t1	2412038	2416044	+	8	3444	1207	CMU01:2411824-2414736	2913	0	0	TRUE	annotated
CMA01	2480898	2481269	Cma01.p77	Cma10.g995.t1	+	372	0.72	2	0	2	0	3e-22	0.73	2	DUP								CMU01:2480898-2481269	372	0	0	TRUE	unannotated
CMA01	2483829	2484026	Cma01.p78	Cma05.g580.t1	+	198	0.22	2	9	2	1	2e-7	0.507	0	FRAG								CMU01:2483829-2484026	198	0	0	TRUE	unannotated
CMA01	2523270	2525946	Cma01.p79	Cma01.g116.t1	-	2677	0.72	2	0	1	3	3e-46	0.97	0	DUP	Cma01.g120.t1	2523282	2526125	-	5	1053	874	CMU01:2523270-2525946	0	0	2677	FALSE	filtered
CMA01	2609348	2609461	Cma01.p80	Cma09.g116.t1	+	114	0.42	0	0	0	0	6e-16	0.947	2	FRAG								CMU01:2609348-2609461	114	0	0	TRUE	unannotated
CMA01	2628925	2630175	Cma01.p81	Cma24.g815.t1	-	1251	0.65	67	3	3	0	8e-8	0.242	2	FRAG	Cma01.g130.t1	2628405	2630403	-	1	1998	1251	CMU01:2628925-2630175	1251	0	0	TRUE	annotated
CMA01	2647233	2647391	Cma01.p82	Cma02.g1243.t1	+	159	0.17	0	0	0	1	4e-11	0.698	3	FRAG								CMU01:2647233-2647391	159	0	0	TRUE	unannotated
CMA01	2882012	2882360	Cma01.p83	Cma29.g1234.t1	-	349	0.27	4	0	2	6	7e-7	0.641	0	FRAG								CMU01:2882012-2882360	349	0	0	TRUE	unannotated
CMA01	3001739	3001936	Cma01.p84	Cma19.g950.t1	+	198	0.35	0	0	0	0	3e-19	0.606	0	FRAG								CMU01:3001739-3001936	198	0	0	TRUE	unannotated
CMA01	3042390	3042599	Cma01.p85	Cma19.g950.t1	+	210	0.38	2	3	0	0	3e-7	0.548	0	FRAG								CMU01:3042390-3042599	210	0	0	TRUE	unannotated
CMA01	3205628	3205970	Cma01.p86	Cma09.g137.t1	+	343	0.39	1	0	1	2	2.9999999999999995e-45	0.763	0	FRAG								CMU01:3205628-3205970	343	0	0	TRUE	unannotated
CMA01	3240225	3240484	Cma01.p87	Cma17.g1184.t1	+	260	0.16	1	0	1	2	1.0000000000000001e-24	0.736	2	FRAG								CMU01:3240225-3240484	260	0	0	TRUE	unannotated
CMA01	3341674	3342696	Cma01.p88	Cma02.g970.t1	-	1023	0.51	5	3	0	0	8e-51	0.308	0	FRAG	Cma01.g146.t1	3340486	3343604	-	1	3118	1023	CMU01:3341674-3342696	1023	0	0	TRUE	annotated
CMA01	3385377	3387044	Cma01.p89	Cma10.g1113.t1	+	1668	0.87	12	53	0	0	8.999999999999999e-34	0.369	0	FRAG	Cma01.g148.t1	3385310	3387281	+	1	1971	1668	CMU01:3385377-3387044	1668	0	0	TRUE	annotated
CMA01	3669248	3670672	Cma01.p90	Cma23.g775.t3	+	1425	0.5	27	4	0	2	4e-13	0.4	3	DUP	Cma01.g151.t1	3669244	3671043	+	4	1121	747	CMU01:3669248-3670672	1425	0	0	TRUE	annotated
CMA01	3718644	3718736	Cma01.p91	Cma01.g154.t1	+	93	0.23	0	0	0	0	5e-11	0.903	0	FRAG								CMU01:3718644-3718736	93	0	0	TRUE	unannotated
CMA01	3719424	3719669	Cma01.p92	Cma13.g966.t1	+	246	0.43	0	1	0	0	5e-8	0.361	3	FRAG	Cma01.g155.t1	3719207	3719768	+	1	561	246	CMU01:3719424-3719669	246	0	0	TRUE	annotated
CMA01	3860305	3860461	Cma01.p93	Cma07.g1427.t1	+	157	0.37	1	0	1	0	3e-13	0.788	1	FRAG								CMU01:3860305-3860461	157	0	0	TRUE	unannotated
CMA01	3898150	3898579	Cma01.p94	Cma26.g1019.t1	-	430	0.68	4	2	3	0	1e-11	0.586	0	FRAG								CMU01:3898150-3898579	430	0	0	TRUE	unannotated
CMA01	4016507	4016689	Cma01.p95	Cma29.g1134.t1	-	183	0.12	0	0	0	0	1e-10	0.443	0	FRAG	Cma01.g159.t1	4016470	4016746	-	1	276	183	CMU01:4016507-4016689	183	0	0	TRUE	annotated
CMA01	5211296	5211956	Cma01.p96	Cma21.g183.t1	-	661	0.63	4	11	1	0	1e-21	0.66	0	DUP								CMU01:5211296-5211956	661	0	0	TRUE	unannotated
CMA01	5623187	5623428	Cma01.p97	Cma21.g179.t1	+	242	0.16	2	0	1	1	9e-12	0.494	3	FRAG								CMU01:5623187-5623428	242	0	0	TRUE	unannotated
CMA01	7025751	7031810	Cma01.p98	Cma18.g83.t1	+	6060	0.98	6	0	0	0	1.9999999999999998e-33	0.63	0	DUP	Cma01.g193.t1	7024744	7031810	+	29	14710	11615	CMU01:7025751-7031810	6060	0	0	TRUE	annotated
CMA01	7301497	7301766	Cma01.p99	Cma17.g487.t1	-	270	0.16	0	0	0	0	2e-36	0.867	0	FRAG								CMU01:7301497-7301766	270	0	0	TRUE	unannotated
CMA01	7853835	7854095	Cma01.p100	Cma17.g487.t1	-	261	0.16	0	0	0	0	4e-39	0.92	0	FRAG	Cma01.g199.t1	7853297	7854104	-	1	807	261	CMU01:7853835-7854095	261	0	0	TRUE	annotated
CMA01	8374889	8375437	Cma01.p101	Cma09.g168.t1	+	549	0.24	0	0	0	0	8.000000000000001e-66	0.831	0	FRAG	Cma01.g203.t1	8374888	8376933	+	1	2045	549	CMU01:8374889-8375437	549	0	0	TRUE	annotated
CMA01	8895082	8895243	Cma01.p102	Cma11.g1172.t1	-	162	0.11	0	0	0	0	1e-8	0.481	0	FRAG								CMU01:8895082-8895243	162	0	0	TRUE	unannotated
CMA01	12761115	12783632	Cma01.p103	Cma07.g924.t2	+	22518	0.69	7	6	5	4	2e-64	0.71	0	DUP								CMU01:12761115-12783632	22049	0	8	TRUE	unannotated
CMA01	12813506	12814200	Cma01.p104	Cma22.g1025.t1	+	695	0.35	1	0	1	0	2.9999999999999998e-33	0.85	3	DUP	Cma01.g217.t1	12813506	12814158	+	2	353	353	CMU01:12813506-12814200	695	0	0	TRUE	annotated
CMA01	12862525	12863253	Cma01.p105	Cma22.g1026.t1	+	729	0.95	4	29	2	0	2.9999999999999997e-62	0.787	2	PSSD	Cma01.g218.t1	12862054	12863265	+	2	1146	664	CMU01:12862525-12863253	729	0	0	TRUE	annotated
CMA01	12865143	12875757	Cma01.p106	Cma22.g1027.t3	-	10615	1	17	0	4	3	3e-110	0.9	1	DUP	Cma01.g219.t1	12865053	12875757	-	12	1965	1876	CMU01:12865143-12875757	10613	0	2	TRUE	annotated
CMA01	12915898	13004627	Cma01.p107	Cma22.g1031.t1	-	88730	1	1	1	1	1	1e-145	0.91	3	DUP	Cma01.g222.t1	12918358	12929944	+	10	2505	2505	CMU01:12915898-13004627	88656	0	74	TRUE	annotated
CMA01	13006761	13006987	Cma01.p108	Cma22.g1030.t1	+	227	0.24	1	5	1	0	5e-17	0.654	0	FRAG								CMU01:13006761-13006987	227	0	0	TRUE	unannotated
CMA01	13015533	13037320	Cma01.p109	Cma22.g1031.t1	-	21788	0.6	1	0	1	1	2.9999999999999998e-90	0.88	0	DUP	Cma01.g225.t1	13015107	13015865	-	1	758	333	CMU01:13015533-13037320	21781	0	7	TRUE	annotated
CMA01	13038079	13038284	Cma01.p110	Cma22.g1030.t1	+	206	0.24	1	12	1	0	8e-12	0.543	3	FRAG								CMU01:13038079-13038284	206	0	0	TRUE	unannotated
CMA01	13043500	13043688	Cma01.p111	Cma18.g1155.t1	-	189	0.06	0	3	0	0	2e-15	0.712	0	FRAG								CMU01:13043500-13043688	189	0	0	TRUE	unannotated
CMA01	13678154	13678628	Cma01.p112	Cma15.g893.t2	-	475	0.31	4	6	4	1	3.0000000000000003e-31	0.667	0	FRAG								CMU01:13678154-13678628	475	0	0	TRUE	unannotated
CMA01	13732535	13732752	Cma01.p113	Cma26.g355.t1	-	218	0.06	1	0	1	1	9e-14	0.562	0	FRAG								CMU01:13732535-13732752	218	0	0	TRUE	unannotated
CMA01	13794250	13794724	Cma01.p114	Cma15.g893.t2	+	475	0.31	4	6	4	1	3.0000000000000003e-31	0.667	0	FRAG								CMU01:13794250-13794724	475	0	0	TRUE	unannotated
CMA01	14871152	14871361	Cma01.p115	Cma09.g221.t1	+	210	0.2	0	0	0	0	2.0000000000000002e-24	0.886	1	FRAG								CMU01:14871152-14871361	210	0	0	TRUE	unannotated
CMA01	15085298	15085652	Cma01.p116	Cma14.g354.t1	-	355	0.12	3	1	2	2	9e-15	0.563	0	FRAG								CMU01:15085298-15085652	355	0	0	TRUE	unannotated
CMA01	15687411	15687755	Cma01.p117	Cma21.g923.t1	-	345	1	0	3	0	1	4.0000000000000004e-24	0.424	0	PSSD								CMU01:15687411-15687755	345	0	0	TRUE	unannotated
CMA01	15779572	15779757	Cma01.p118	Cma18.g32.t1	+	186	0.15	0	0	0	0	2e-21	0.677	0	FRAG	Cma01.g242.t1	15779572	15780429	+	1	857	185	CMU01:15779572-15779757	186	0	0	TRUE	annotated
CMA01	23330244	23331376	Cma01.p119	Cma10.g869.t1	-	1133	0.86	13	10	3	0	7e-86	0.49	3	PSSD	Cma01.g255.t1	23329968	23331463	-	1	1495	1133	CMU01:23330244-23331376	1133	0	0	TRUE	annotated
CMA01	27185939	27186121	Cma01.p120	Cma01.g264.t1	-	183	0.6	0	0	0	0	1e-31	0.918	2	FRAG								CMU01:27185939-27186121				FALSE	filtered
CMA01	29547898	29548625	Cma01.p121	Cma21.g321.t1	-	728	1	3	7	1	0	1e-15	0.644	0	PSSD	Cma01.g269.t1	29547613	29548714	-	1	1101	728	CMU01:29547898-29548625	728	0	0	TRUE	annotated
CMA01	31359830	31359972	Cma01.p122	Cma12.g269.t1	+	143	0.1	1	0	1	0	5e-9	0.771	1	FRAG								CMU01:31359830-31359972	143	0	0	TRUE	unannotated
CMA01	31756413	31757352	Cma01.p123	Cma16.g946.t1	-	940	0.58	4	29	3	3	4e-78	0.734	1	FRAG								CMU01:31756413-31757352	940	0	0	TRUE	unannotated
CMA01	32296792	32297754	Cma01.p124	Cma09.g199.t2	+	963	0.51	0	0	0	1	9.999999999999999e-26	0.86	0	DUP								CMU01:32296792-32297754	963	0	0	TRUE	unannotated
CMA01	33101553	33101847	Cma01.p125	Cma05.g494.t1	-	295	0.28	1	0	1	0	2e-11	0.87	0	DUP								CMU01:33101553-33101847	295	0	0	TRUE	unannotated
CMA01	34526070	34527360	Cma01.p126	Cma19.g578.t1	+	1291	0.21	1	5	1	1	6e-34	0.83	0	DUP	Cma01.g275.t1	34526374	34527396	+	3	372	336	CMU01:34526070-34527360	1291	0	0	TRUE	annotated
CMA01	34666480	34669645	Cma01.p127	Cma21.g353.t1	+	3166	1	4	15	3	0	3.9999999999999995e-33	0.59	1	DUP	Cma01.g276.t1	34666348	34670135	+	4	2327	1706	CMU01:34666480-34669645	3164	0	2	TRUE	annotated
CMA01	42753622	42754677	Cma01.p128	Cma01.g294.t1	-	1056	0.63	3	0	2	1	1.9999999999999998e-32	1	1	FRAG	Cma01.g293.t1	42754174	42754563	-	1	389	389	CMU01:42753622-42754677				FALSE	filtered
CMA01	45053589	45054083	Cma01.p129	Cma05.g411.t1	-	495	0.28	7	10	2	3	9.999999999999999e-33	0.577	2	FRAG								CMU01:45053589-45054083	0	0	495	FALSE	filtered
CMA01	45056912	45057154	Cma01.p130	Cma20.g930.t1	+	243	0.2	0	0	0	0	6e-37	0.852	2	FRAG								CMU01:45056912-45057154	0	0	243	FALSE	filtered
CMA01	48730039	48730207	Cma01.p131	Cma18.g466.t1	+	169	0.06	4	3	1	0	1e-8	0.797	3	FRAG								CMU01:48730039-48730207	169	0	0	TRUE	unannotated
CMA01	48786031	48786711	Cma01.p132	Cma06.g784.t1	+	681	0.9	38	13	0	0	9e-9	0.438	0	FRAG	Cma01.g303.t1	48785824	48787110	+	1	1286	681	CMU01:48786031-48786711	681	0	0	TRUE	annotated
CMA01	49898644	49898838	Cma01.p133	Cma25.g1032.t3	-	195	0.34	0	0	0	1	2e-21	0.769	0	FRAG	Cma01.g304.t1	49898694	49898832	-	1	138	138	CMU01:49898644-49898838	195	0	0	TRUE	annotated
CMA01	49899958	49902274	Cma01.p134	Cma02.g288.t1	-	2317	0.95	1	27	1	3	1e-41	0.54	0	DUP	Cma01.g304.t1	49901378	49901441	-	1	63	63	CMU01:49899958-49902274	2317	0	0	TRUE	annotated
CMA01	49906954	49907200	Cma01.p135	Cma20.g930.t1	+	247	0.2	3	0	1	2	3e-8	0.732	0	FRAG								CMU01:49906954-49907200	247	0	0	TRUE	unannotated
CMA01	49956517	49957047	Cma01.p136	Cma26.g168.t1	-	531	0.43	3	4	1	2	5.999999999999999e-54	0.79	0	DUP	Cma01.g305.t1	49956513	49956919	-	2	309	306	CMU01:49956517-49957047	530	0	1	TRUE	annotated
CMA01	49960155	49960470	Cma01.p137	Cma21.g923.t1	-	316	0.93	1	5	1	2	1e-15	0.391	0	FRAG								CMU01:49960155-49960470	316	0	0	TRUE	unannotated
CMA01	49985975	49986064	Cma01.p138	Cma18.g296.t1	+	90	0.11	0	0	0	0	6e-7	0.9	0	FRAG								CMU01:49985975-49986064	90	0	0	TRUE	unannotated
CMA01	50126294	50126488	Cma01.p139	Cma06.g1279.t1	+	195	0.07	0	0	0	2	9e-14	0.6	1	FRAG								CMU01:50126294-50126488	195	0	0	TRUE	unannotated
CMA01	50134473	50134667	Cma01.p140	Cma25.g1032.t3	-	195	0.34	0	0	0	2	4e-17	0.8	0	FRAG								CMU01:50134473-50134667	195	0	0	TRUE	unannotated
CMA01	50135793	50136133	Cma01.p141	Cma02.g288.t1	-	341	0.43	2	23	2	2	9.999999999999999e-27	0.566	0	FRAG								CMU01:50135793-50136133	341	0	0	TRUE	unannotated
CMA01	52724767	52725111	Cma01.p142	Cma21.g923.t1	+	345	1	0	3	0	0	2.0000000000000002e-28	0.449	0	PSSD								CMU01:52724767-52725111	345	0	0	TRUE	unannotated
CMA01	53160056	53161118	Cma01.p143	Cma13.g25.t2	+	1063	0.48	7	0	0	0	1e-7	0.53	3	FRAG	Cma01.g311.t1	53159909	53161115	+	20	3164	2580	CMU01:53160056-53161118	1063	0	0	TRUE	annotated
CMA01	54326480	54326725	Cma01.p144	Cma01.g877.t1	+	246	0.05	1	0	0	0	5e-9	0.354	3	FRAG	Cma01.g313.t1	54325924	54327740	+	4	6556	984	CMU01:54326480-54326725	246	0	0	TRUE	annotated
CMA01	56105635	56126466	Cma01.p145	Cma10.g699.t1	+	20832	0.93	8	1	1	1	7e-76	0.77	0	DUP	Cma01.g316.t1	56111689	56126466	+	16	6499	6499	CMU01:56105635-56126466	20832	0	0	TRUE	annotated
CMA01	57194051	57195963	Cma01.p146	Cma13.g350.t2	-	1913	0.81	2	2	1	0	6e-29	0.6	3	DUP	Cma01.g320.t1	57193960	57196322	-	3	1841	1392	CMU01:57194051-57195963	1913	0	0	TRUE	annotated
CMA01	57591231	57593126	Cma01.p147	Cma14.g807.t1	-	1896	0.86	14	21	6	5	2e-45	0.78	0	DUP	Cma01.g321.t1	57591624	57593130	-	3	538	534	CMU01:57591231-57593126				FALSE	filtered
CMA01	59590891	59596182	Cma01.p148	Cma27.g361.t1	+	5292	0.99	9	0	9	1	1e-55	0.97	0	DUP	Cma01.g329.t1	59593743	59596185	+	4	410	407	CMU01:59590891-59596182	0	0	5292	FALSE	filtered
CMA01	60778268	60778459	Cma01.p149	Cma22.g261.t2	-	192	0.09	0	1	0	0	4e-12	0.6	3	FRAG	Cma01.g334.t1	60778147	60778586	-	1	439	192	CMU01:60778268-60778459	192	0	0	TRUE	annotated
CMA01	63168202	63168420	Cma01.p150	Cma09.g351.t1	-	219	0.17	0	0	0	0	2e-12	0.753	3	FRAG	Cma01.g347.t1	63168202	63168562	-	2	713	436	CMU01:63168202-63168420	219	0	0	TRUE	annotated
CMA01	63233388	63233468	Cma01.p151	Cma20.g1064.t1	-	81	0.19	0	0	0	0	4e-9	1	0	FRAG								CMU01:63233388-63233468	81	0	0	TRUE	unannotated
CMA01	63259819	63260575	Cma01.p152	Cma09.g351.t1	+	757	0.41	1	3	0	0	3e-11	0.51	0	DUP	Cma01.g348.t1	63259775	63260578	+	3	568	522	CMU01:63259819-63260575	757	0	0	TRUE	annotated
CMA01	63353146	63355155	Cma01.p153	Cma09.g353.t1	+	2010	0.99	2	9	1	3	5e-16	0.71	0	DUP	Cma01.g350.t1	63352877	63354187	+	1	1310	1042	CMU01:63353146-63355155	2010	0	0	TRUE	annotated
CMA01	63727340	63727417	Cma01.p154	Cma13.g942.t1	-	78	0.16	0	0	0	0	8e-7	0.731	0	FRAG	Cma01.g356.t1	63727342	63727420	-	1	78	75	CMU01:63727340-63727417	78	0	0	TRUE	annotated
CMA01	64404637	64404921	Cma01.p155	Cma21.g923.t1	+	285	0.83	0	3	0	1	7.000000000000001e-24	0.408	0	PSSD								CMU01:64404637-64404921				FALSE	filtered
CMA01	64641673	64683534	Cma01.p156	Cma01.g362.t1	-	41862	1	2	2	2	0	5.999999999999999e-44	0.98	0	DUP	Cma01.g359.t1	64641419	64683305	-	5	1512	1259	CMU01:64641673-64683534	0	0	41862	FALSE	filtered
CMA01	65046485	65046616	Cma01.p157	Cma09.g355.t2	-	132	0.26	0	0	0	0	3e-10	1	0	FRAG	Cma01.g365.t1	65046582	65046614	-	1	32	32	CMU01:65046485-65046616	132	0	0	TRUE	annotated
CMA01	65141879	65142040	Cma01.p158	Cma09.g359.t1	-	162	0.09	0	0	0	2	3e-9	0.574	0	FRAG								CMU01:65141879-65142040	162	0	0	TRUE	unannotated
CMA01	65422254	65422632	Cma01.p159	Cma01.g383.t1	-	379	0.3	0	9	0	2	9e-17	0.78	0	DUP								CMU01:65422254-65422632	379	0	0	TRUE	unannotated
CMA01	65674065	65678813	Cma01.p160	Cma26.g598.t1	-	4749	0.96	9	1	4	3	6.9999999999999995e-25	0.82	0	DUP	Cma01.g381.t1	65674110	65678813	-	11	840	840	CMU01:65674065-65678813				FALSE	filtered
CMA01	66530400	66531249	Cma01.p161	Cma14.g958.t1	+	850	0.87	29	10	6	4	7e-19	0.38	0	FRAG								CMU01:66530400-66531249	845	0	5	TRUE	unannotated
CMA01	66643924	66644314	Cma01.p162	Cma01.g376.t1	+	391	0.43	1	0	1	3	3e-19	0.86	1	DUP								CMU01:66643924-66644314	391	0	0	TRUE	unannotated
CMA01	67344379	67408173	Cma01.p163	Cma19.g498.t1	-	63795	0.41	73	13	3	12	1e-9	0.27	0	FRAG	Cma01.g401.t1	67388324	67390925	+	1	2601	2601	CMU01:67344379-67408173	39542	0	24253	TRUE	annotated
CMA01	67463847	67463966	Cma01.p164	Cma01.g412.t1	-	120	0.08	0	0	0	0	1e-11	0.95	1	FRAG								CMU01:67463847-67463966	66	0	0	TRUE	unannotated
CMA01	67522982	67524908	Cma01.p165	Cma01.g412.t1	-	1927	0.51	12	0	1	3	1e-13	0.84	1	DUP								CMU01:67522982-67524908	1927	0	0	TRUE	unannotated
CMA01	67540366	67540767	Cma01.p166	Cma01.g412.t1	-	402	0.26	0	0	0	0	2e-12	1	1	FRAG								CMU01:67540366-67540767	38	0	0	TRUE	unannotated
CMA01	67588242	67588361	Cma01.p167	Cma01.g412.t1	-	120	0.08	0	0	0	0	1e-11	0.95	1	FRAG								CMU01:67588242-67588361	120	0	0	TRUE	unannotated
CMA01	67647377	67649303	Cma01.p168	Cma01.g412.t1	-	1927	0.51	12	0	1	3	1e-13	0.84	1	DUP	Cma01.g404.t1	67647373	67647779	-	1	406	403	CMU01:67647377-67649303	1927	0	0	TRUE	annotated
CMA01	67664761	67665162	Cma01.p169	Cma01.g412.t1	-	402	0.26	0	0	0	0	2e-12	1	1	FRAG	Cma01.g406.t1	67664757	67665163	-	1	406	402	CMU01:67664761-67665162	402	0	0	TRUE	annotated
CMA01	67712866	67782075	Cma01.p170	Cma15.g908.t1	-	69210	0.13	26	4	0	2	8e-9	0.37	0	FRAG	Cma01.g411.t1	67712910	67782349	-	20	7885	7611	CMU01:67712866-67782075	68283	0	927	TRUE	annotated
CMA01	67716293	67718219	Cma01.p171	Cma01.g412.t1	-	1927	0.51	12	0	1	3	1e-13	0.84	1	DUP								CMU01:67716293-67718219	1927	0	0	TRUE	unannotated
CMA01	67789572	67790189	Cma01.p172	Cma18.g883.t1	-	618	0.6	2	85	0	0	3e-14	0.399	0	FRAG	Cma01.g414.t1	67789572	67790428	-	4	3088	2468	CMU01:67789572-67790189	618	0	0	TRUE	annotated
CMA01	67817284	67817865	Cma01.p173	Cma13.g868.t4	+	582	0.15	25	0	0	0	3e-16	0.351	1	FRAG	Cma01.g416.t1	67816121	67817866	+	6	10470	3492	CMU01:67817284-67817865	582	0	0	TRUE	annotated
CMA01	67926068	68004010	Cma01.p174	Cma09.g387.t1	-	77943	0.99	2	6	1	3	5.999999999999999e-89	0.76	3	DUP								CMU01:67926068-68004010	77943	0	0	TRUE	unannotated
CMA01	68056652	68057482	Cma01.p175	Cma09.g387.t1	-	831	0.17	1	0	0	0	2e-9	0.74	3	FRAG								CMU01:68056652-68057482	831	0	0	TRUE	unannotated
CMA01	68126046	68171429	Cma01.p176	Cma09.g391.t1	+	45384	0.69	2	0	0	7	1.9999999999999998e-30	0.67	0	DUP	Cma01.g423.t1	68165782	68171447	+	4	633	615	CMU01:68126046-68171429	43661	0	1723	TRUE	annotated
CMA01	68127559	68128158	Cma01.p177	Cma01.g422.t1	-	600	0.18	0	0	0	0	1.9999999999999998e-25	0.99	0	DUP								CMU01:68127559-68128158	403	0	197	TRUE	unannotated
CMA01	68289086	68289343	Cma01.p178	Cma14.g460.t1	+	258	0.52	4	0	0	1	3e-27	0.686	0	FRAG								CMU01:68289086-68289343	258	0	0	TRUE	unannotated
CMA01	68381649	68381927	Cma01.p179	Cma09.g713.t1	-	279	0.11	0	3	0	1	7e-18	0.76	1	FRAG								CMU01:68381649-68381927	279	0	0	TRUE	unannotated
CMA01	68384807	68385004	Cma01.p180	Cma22.g472.t1	+	198	0.18	6	1	0	0	3e-9	0.463	0	FRAG	Cma01.g433.t1	68384380	68385007	+	1	627	198	CMU01:68384807-68385004	198	0	0	TRUE	annotated
CMA01	68677369	68677524	Cma01.p181	Cma26.g579.t1	-	156	0.14	0	0	0	0	5e-9	0.481	0	FRAG	Cma01.g442.t1	68677326	68677986	-	1	660	156	CMU01:68677369-68677524	156	0	0	TRUE	annotated
CMA01	68680438	68680716	Cma01.p182	Cma09.g713.t1	+	279	0.11	0	3	0	1	5e-18	0.771	1	FRAG								CMU01:68680438-68680716	279	0	0	TRUE	unannotated
CMA01	68788144	68788401	Cma01.p183	Cma14.g460.t1	-	258	0.52	4	0	0	1	2.0000000000000002e-28	0.698	0	FRAG								CMU01:68788144-68788401	258	0	0	TRUE	unannotated
CMA01	68895348	68922261	Cma01.p184	Cma09.g391.t1	-	26914	0.69	2	0	0	5	1.9999999999999998e-30	0.66	0	DUP	Cma01.g451.t1	68895329	68900994	-	4	633	615	CMU01:68895348-68922261	26907	0	7	TRUE	annotated
CMA01	69043111	69043262	Cma01.p185	Cma02.g1621.t2	-	152	0.14	1	0	1	0	6e-19	0.843	0	FRAG								CMU01:69043111-69043262	152	0	0	TRUE	unannotated
CMA01	69270656	69270817	Cma01.p186	Cma10.g995.t1	-	162	0.46	1	0	0	0	2e-8	0.407	0	FRAG								CMU01:69270656-69270817	162	0	0	TRUE	unannotated
CMA01	69320707	69321474	Cma01.p187	Cma09.g439.t2	+	768	0.69	60	2	0	0	1e-18	0.62	0	FRAG	Cma01.g466.t1	69320239	69322704	+	9	11096	5952	CMU01:69320707-69321474	768	0	0	TRUE	annotated
CMA01	69328439	69329542	Cma01.p188	Cma11.g766.t1	-	1104	0.94	19	47	0	0	1e-12	0.33	0	FRAG	Cma01.g467.t1	69327713	69329690	-	1	1977	1104	CMU01:69328439-69329542	1104	0	0	TRUE	annotated
CMA01	69525225	69531248	Cma01.p189	Cma09.g454.t1	-	6024	0.38	1	1	1	0	7.999999999999999e-33	0.89	0	DUP	Cma01.g472.t1	69525221	69531303	-	8	1153	1095	CMU01:69525225-69531248	6024	0	0	TRUE	annotated
CMA01	69587967	69588340	Cma01.p190	Cma09.g456.t1	+	374	0.19	3	0	3	0	5e-8	0.85	0	FRAG								CMU01:69587967-69588340	374	0	0	TRUE	unannotated
CMA01	69600681	69602634	Cma01.p191	Cma09.g457.t1	-	1954	0.42	4	4	2	3	4e-35	0.81	1	DUP								CMU01:69600681-69602634	1954	0	0	TRUE	unannotated
CMA01	69653257	69653394	Cma01.p192	Cma14.g262.t1	+	138	0.17	0	0	0	0	2e-14	0.804	1	FRAG								CMU01:69653257-69653394	138	0	0	TRUE	unannotated
CMA01	69695174	69695976	Cma01.p193	Cma06.g326.t1	+	803	0.7	9	8	2	5	1e-10	0.295	0	FRAG	Cma01.g483.t1	69695399	69695976	+	2	387	387	CMU01:69695174-69695976	803	0	0	TRUE	annotated
CMA01	69719761	69720045	Cma01.p194	Cma07.g1073.t1	+	285	0.18	4	2	0	0	1e-7	0.371	3	FRAG	Cma01.g487.t1	69719293	69720052	+	1	759	285	CMU01:69719761-69720045	285	0	0	TRUE	annotated
CMA01	69735802	69735897	Cma01.p195	Cma28.g297.t2	+	96	0.05	0	0	0	0	4e-7	0.5	0	FRAG	Cma01.g488.t1	69735768	69736500	+	3	1913	288	CMU01:69735802-69735897	96	0	0	TRUE	annotated
CMA01	69795286	69797929	Cma01.p196	Cma09.g498.t2	+	2644	0.83	6	25	3	2	3.9999999999999995e-42	0.8	0	DUP	Cma01.g495.t1	69796322	69797932	+	2	339	336	CMU01:69795286-69797929	2643	0	1	TRUE	annotated
CMA01	69822951	69824256	Cma01.p197	Cma12.g1064.t1	+	1306	0.87	7	9	3	2	1e-34	0.72	2	DUP	Cma01.g498.t2	69822777	69824460	+	3	1780	1230	CMU01:69822951-69824256	1306	0	0	TRUE	annotated
CMA01	69847716	69849908	Cma01.p198	Cma24.g1142.t1	+	2193	0.47	7	1	0	4	1e-55	0.66	3	DUP	Cma01.g501.t2	69847829	69848069	+	1	240	240	CMU01:69847716-69849908	2193	0	0	TRUE	annotated
CMA01	69857190	69858544	Cma01.p199	Cma01.g503.t1	+	1355	1	4	36	1	0	2.0000000000000002e-72	0.885	0	PSSD								CMU01:69857190-69858544	1355	0	0	TRUE	unannotated
CMA01	69859940	69861291	Cma01.p200	Cma09.g503.t1	-	1352	0.83	8	4	4	2	1e-12	0.75	0	DUP	Cma01.g502.t1	69859939	69861291	-	4	432	432	CMU01:69859940-69861291	1352	0	0	TRUE	annotated
CMA01	69883512	69883833	Cma01.p201	Cma09.g503.t1	-	322	0.34	2	0	2	2	1e-9	0.79	3	FRAG								CMU01:69883512-69883833	322	0	0	TRUE	unannotated
CMA01	69922525	69925119	Cma01.p202	Cma09.g506.t2	+	2595	1	0	1	0	0	6.999999999999999e-42	0.874	0	PSSD	Cma01.g507.t1	69922501	69925183	+	3	7878	7745	CMU01:69922525-69925119	2595	0	0	TRUE	annotated
CMA01	69932414	69932521	Cma01.p203	Cma21.g289.t1	+	108	0.1	1	0	0	0	1e-7	0.639	3	FRAG	Cma01.g508.t1	69932038	69933857	+	1	1819	108	CMU01:69932414-69932521	108	0	0	TRUE	annotated
CMA01	70009785	70010912	Cma01.p204	Cma09.g524.t1	-	1128	0.67	4	0	3	0	1.9999999999999998e-54	0.88	0	DUP	Cma01.g518.t1	70009775	70010906	-	4	574	565	CMU01:70009785-70010912	1128	0	0	TRUE	annotated
CMA01	70052077	70053313	Cma01.p205	Cma09.g535.t1	-	1237	0.52	24	50	7	5	4.0000000000000003e-29	0.64	1	DUP	Cma01.g523.t1	70051983	70052256	-	1	273	180	CMU01:70052077-70053313	1237	0	0	TRUE	annotated
CMA01	70122082	70123782	Cma01.p206	Cma23.g994.t1	+	1701	0.74	20	7	0	0	5e-51	0.4	0	DUP	Cma01.g530.t1	70121430	70124057	+	2	4870	3402	CMU01:70122082-70123782	1701	0	0	TRUE	annotated
CMA01	70290455	70292385	Cma01.p207	Cma05.g142.t1	-	1931	0.81	3	9	1	1	1e-38	0.34	0	FRAG								CMU01:70290455-70292385	1931	0	0	TRUE	unannotated
CMA01	70333439	70333666	Cma01.p208	Cma01.g545.t1	+	228	0.14	4	0	0	0	3e-22	0.934	3	FRAG								CMU01:70333439-70333666	228	0	0	TRUE	unannotated
CMA01	70389795	70391725	Cma01.p209	Cma05.g142.t1	-	1931	0.81	3	9	1	1	1e-38	0.34	0	FRAG								CMU01:70389795-70391725	1929	0	2	TRUE	unannotated
CMA01	70516445	70516582	Cma01.p210	Cma07.g240.t1	+	138	0.31	0	2	0	0	8e-11	0.604	0	FRAG								CMU01:70516445-70516582	138	0	0	TRUE	unannotated
CMA01	70535443	70536504	Cma01.p211	Cma29.g1156.t1	+	1062	0.76	2	14	0	0	9.999999999999999e-33	0.348	3	FRAG								CMU01:70535443-70536504	1062	0	0	TRUE	unannotated
CMA01	70720461	70720784	Cma01.p212	Cma09.g578.t1	-	324	0.29	3	0	0	2	2e-21	0.713	0	FRAG								CMU01:70720461-70720784	324	0	0	TRUE	unannotated
CMA01	70770571	70780385	Cma01.p213	Cma09.g582.t1	-	9815	1	4	1	0	1	2e-62	0.82	0	DUP	Cma01.g560.t1	70774977	70775298	-	1	321	321	CMU01:70770571-70780385	9815	0	0	TRUE	annotated
CMA01	70964488	70965272	Cma01.p214	Cma20.g546.t2	+	785	0.67	15	3	3	4	1e-21	0.408	3	FRAG								CMU01:70964488-70965272	785	0	0	TRUE	unannotated
CMA01	70974025	70974156	Cma01.p215	Cma09.g593.t1	-	132	0.06	0	2	0	2	3e-10	0.674	0	FRAG	Cma01.g574.t1	70973828	70974145	-	3	951	363	CMU01:70974025-70974156	132	0	0	TRUE	annotated
CMA01	71018985	71019323	Cma01.p216	Cma02.g792.t1	+	339	0.12	0	0	0	0	2e-9	0.54	0	FRAG								CMU01:71018985-71019323	339	0	0	TRUE	unannotated
CMA01	71064575	71065136	Cma01.p217	Cma09.g598.t1	+	562	0.62	0	0	0	0	4e-39	0.93	1	DUP	Cma01.g579.t1	71064577	71064998	+	2	271	271	CMU01:71064575-71065136	562	0	0	TRUE	annotated
CMA01	71075898	71076572	Cma01.p218	Cma18.g439.t1	+	675	0.72	1	13	0	0	9.999999999999999e-64	0.571	0	PSSD								CMU01:71075898-71076572	675	0	0	TRUE	unannotated
CMA01	71152296	71152898	Cma01.p219	Cma02.g792.t1	-	603	0.19	1	0	1	0	6e-22	0.52	1	DUP								CMU01:71152296-71152898	603	0	0	TRUE	unannotated
CMA01	71212431	71212790	Cma01.p220	Cma04.g198.t1	-	360	0.19	3	0	0	0	4e-18	0.583	0	FRAG	Cma01.g589.t1	71211434	71212996	-	2	2973	720	CMU01:71212431-71212790	360	0	0	TRUE	annotated
CMA01	71270954	71271322	Cma01.p221	Cma07.g860.t1	+	369	0.32	5	5	0	3	2e-20	0.531	0	FRAG								CMU01:71270954-71271322	369	0	0	TRUE	unannotated
CMA01	71310134	71311821	Cma01.p222	Cma09.g629.t1	+	1688	1	1	4	0	0	2e-90	0.81	0	DUP								CMU01:71310134-71311821	1688	0	0	TRUE	unannotated
CMA01	71344360	71344977	Cma01.p223	Cma12.g657.t1	+	618	0.24	5	0	0	0	3e-25	0.335	0	FRAG	Cma01.g595.t1	71344282	71345492	+	2	2344	1236	CMU01:71344360-71344977	618	0	0	TRUE	annotated
CMA01	71443353	71443868	Cma01.p224	Cma09.g633.t2	-	516	0.83	0	6	0	0	4e-21	0.837	0	PSSD								CMU01:71443353-71443868	516	0	0	TRUE	unannotated
CMA01	71542164	71542478	Cma01.p225	Cma01.g611.t1	-	315	0.88	3	1	0	0	2e-9	0.387	0	FRAG								CMU01:71542164-71542478	315	0	0	TRUE	unannotated
CMA01	71577231	71577624	Cma01.p226	Cma01.g613.t2	-	394	0.34	8	1	1	3	7e-11	0.382	0	FRAG								CMU01:71577231-71577624	394	0	0	TRUE	unannotated
CMA01	71589067	71592581	Cma01.p227	Cma01.g613.t2	-	3515	0.94	0	0	0	0	2.9999999999999996e-150	0.97	1	DUP	Cma01.g613.t3	71591685	71592578	-	2	1108	1108	CMU01:71589067-71592581	3515	0	0	TRUE	annotated
CMA01	71601844	71601948	Cma01.p228	Cma09.g644.t1	+	105	0.03	0	0	0	0	2e-7	0.829	0	FRAG								CMU01:71601844-71601948	105	0	0	TRUE	unannotated
CMA01	71662700	71662837	Cma01.p229	Cma04.g75.t1	-	138	0.4	0	0	0	0	6e-7	0.37	0	FRAG	Cma01.g618.t1	71662297	71663134	-	2	1674	276	CMU01:71662700-71662837	138	0	0	TRUE	annotated
CMA01	71669376	71671549	Cma01.p230	Cma22.g11.t1	-	2174	0.97	3	22	1	0	1e-51	0.55	0	DUP								CMU01:71669376-71671549	2174	0	0	TRUE	unannotated
CMA01	71699430	71701163	Cma01.p231	Cma09.g656.t1	+	1734	0.94	0	0	0	1	0	0.785	0	PSSD	Cma01.g621.t1	71699127	71701536	+	3	5911	5175	CMU01:71699430-71701163	1734	0	0	TRUE	annotated
CMA01	71716929	71717726	Cma01.p232	Cma09.g658.t1	+	798	0.39	2	0	0	0	5e-122	0.771	0	FRAG	Cma01.g623.t1	71717008	71717724	+	1	716	716	CMU01:71716929-71717726	798	0	0	TRUE	annotated
CMA01	71720718	71721563	Cma01.p233	Cma01.g624.t1	+	846	0.42	0	0	0	0	1e-143	0.943	0	FRAG								CMU01:71720718-71721563	846	0	0	TRUE	unannotated
CMA01	71747636	71831238	Cma01.p234	Cma09.g658.t1	-	83603	0.39	3	0	1	2	2.9999999999999996e-59	0.77	0	DUP	Cma01.g625.t1	71767148	71817930	+	35	5063	5063	CMU01:71747636-71831238	12053	0	71550	FALSE	filtered
CMA01	71768525	71770057	Cma01.p235	Cma07.g1068.t1	+	1533	0.54	46	7	4	8	1e-20	0.65	0	DUP	Cma01.g625.t1	71768522	71770084	+	6	523	494	CMU01:71768525-71770057	0	0	1533	FALSE	filtered
CMA01	71832954	71833766	Cma01.p236	Cma09.g658.t1	-	813	0.39	9	0	2	3	7e-90	0.733	1	FRAG								CMU01:71832954-71833766	813	0	0	TRUE	unannotated
CMA01	71873423	71875185	Cma01.p237	Cma20.g301.t1	+	1763	0.99	16	36	7	9	6e-27	0.44	1	DUP	Cma01.g633.t1	71873401	71874277	+	3	504	483	CMU01:71873423-71875185	1763	0	0	TRUE	annotated
CMA01	71875602	71876171	Cma01.p238	Cma29.g555.t1	-	570	0.61	6	44	0	0	1.9999999999999998e-33	0.368	3	FRAG	Cma01.g634.t1	71875550	71876195	-	1	645	570	CMU01:71875602-71876171	570	0	0	TRUE	annotated
CMA01	72020120	72020278	Cma01.p239	Cma10.g527.t1	-	159	0.16	0	0	0	0	5e-10	0.509	3	FRAG	Cma01.g651.t1	72019875	72020278	-	1	403	159	CMU01:72020120-72020278	159	0	0	TRUE	annotated
CMA01	72165572	72166296	Cma01.p240	Cma24.g602.t3	+	725	0.36	3	1	3	0	1e-13	0.74	0	DUP	Cma01.g656.t1	72165691	72166296	+	3	288	288	CMU01:72165572-72166296	725	0	0	TRUE	annotated
CMA01	72197166	72197378	Cma01.p241	Cma11.g1181.t1	-	213	0.42	0	0	0	0	2e-16	0.535	0	FRAG								CMU01:72197166-72197378	213	0	0	TRUE	unannotated
CMA01	72209023	72209771	Cma01.p242	Cma23.g327.t1	-	749	0.52	6	25	4	5	1e-20	0.365	0	FRAG								CMU01:72209023-72209771	749	0	0	TRUE	unannotated
CMA01	72278520	72280647	Cma01.p243	Cma18.g573.t1	-	2128	0.26	1	3	0	0	3e-43	0.6	0	DUP	Cma01.g667.t1	72278523	72280719	-	10	2140	1996	CMU01:72278520-72280647	2128	0	0	TRUE	annotated
CMA01	72297309	72297513	Cma01.p244	Cma09.g694.t1	-	205	0.19	3	1	1	0	2e-11	0.696	0	FRAG								CMU01:72297309-72297513	205	0	0	TRUE	unannotated
CMA01	72352621	72354332	Cma01.p245	Cma29.g1240.t1	-	1712	0.96	6	5	6	5	2.0000000000000002e-29	0.71	0	DUP	Cma01.g676.t1	72352661	72354374	-	6	826	784	CMU01:72352621-72354332	1712	0	0	TRUE	annotated
CMA01	72365472	72366167	Cma01.p246	Cma22.g412.t1	+	696	0.33	4	11	2	1	2e-16	0.292	3	FRAG	Cma01.g679.t1	72365423	72366422	+	1	999	696	CMU01:72365472-72366167	696	0	0	TRUE	annotated
CMA01	72451281	72453783	Cma01.p247	Cma01.g664.t2	+	2503	0.96	3	2	2	0	4e-156	0.97	0	DUP	Cma01.g686.t1	72451270	72453774	+	7	1614	1604	CMU01:72451281-72453783	2500	0	3	TRUE	annotated
CMA01	72471869	72473996	Cma01.p248	Cma18.g573.t1	-	2128	0.26	1	3	0	0	3e-43	0.6	0	DUP	Cma01.g690.t1	72471872	72474068	-	10	2140	1996	CMU01:72471869-72473996	2128	0	0	TRUE	annotated
CMA01	72490658	72490880	Cma01.p249	Cma09.g694.t1	-	223	0.21	3	1	1	2	2e-13	0.608	0	FRAG								CMU01:72490658-72490880	223	0	0	TRUE	unannotated
CMA01	72511334	72511837	Cma01.p250	Cma01.g671.t1	-	504	0.39	0	0	0	0	1e-22	0.982	0	FRAG								CMU01:72511334-72511837	504	0	0	TRUE	unannotated
CMA01	72542015	72543720	Cma01.p251	Cma29.g1240.t1	-	1706	0.95	6	5	6	4	2.0000000000000002e-28	0.71	0	DUP	Cma01.g698.t1	72542055	72543768	-	6	841	793	CMU01:72542015-72543720	1706	0	0	TRUE	annotated
CMA01	72554792	72555508	Cma01.p252	Cma03.g977.t1	+	717	0.34	5	3	2	0	8e-13	0.264	2	FRAG	Cma01.g701.t1	72554740	72555739	+	1	999	717	CMU01:72554792-72555508	717	0	0	TRUE	annotated
CMA01	72636238	72637748	Cma01.p253	Cma09.g709.t7	-	1511	0.7	1	2	1	1	1e-27	0.8	0	DUP	Cma01.g707.t1	72636198	72637727	-	3	489	450	CMU01:72636238-72637748	1511	0	0	TRUE	annotated
CMA01	72646104	72646400	Cma01.p254	Cma01.g685.t1	+	297	0.96	3	0	0	0	2e-10	0.646	3	FRAG								CMU01:72646104-72646400	297	0	0	TRUE	unannotated
CMA01	72701427	72702255	Cma01.p255	Cma09.g713.t1	+	829	0.31	4	2	3	2	2e-74	0.745	1	FRAG	Cma01.g712.t1	72701480	72701699	+	1	219	219	CMU01:72701427-72702255	829	0	0	TRUE	annotated
CMA01	72705128	72707124	Cma01.p256	Cma19.g1181.t1	-	1997	0.86	29	4	0	0	4e-78	0.44	0	DUP	Cma01.g713.t1	72705121	72707284	-	2	1783	1617	CMU01:72705128-72707124	1997	0	0	TRUE	annotated
CMA01	72790003	72790152	Cma01.p257	Cma28.g821.t1	-	150	0.13	0	0	0	0	6e-10	0.58	3	FRAG								CMU01:72790003-72790152	150	0	0	TRUE	unannotated
CMA01	72848110	72865384	Cma01.p258	Cma07.g183.t1	+	17275	0.2	0	0	0	1	3e-13	0.68	0	DUP	Cma01.g726.t1	72848111	72851162	+	5	1366	1366	CMU01:72848110-72865384	17275	0	0	TRUE	annotated
CMA01	72851052	72889803	Cma01.p259	Cma25.g640.t1	+	38752	0.11	0	0	0	3	2e-10	0.58	0	FRAG	Cma01.g727.t1	72850505	72888735	+	50	11386	10840	CMU01:72851052-72889803	38752	0	0	TRUE	annotated
CMA01	72877088	72887018	Cma01.p260	Cma07.g183.t1	+	9931	0.2	0	0	0	0	7e-16	0.7	0	DUP	Cma01.g728.t1	72876840	72880992	+	34	7720	7473	CMU01:72877088-72887018	9931	0	0	TRUE	annotated
CMA01	72888146	72888648	Cma01.p261	Cma04.g375.t2	+	503	0.23	6	5	0	0	8e-7	0.4	0	FRAG	Cma01.g728.t5	72888022	72888735	+	2	597	387	CMU01:72888146-72888648	503	0	0	TRUE	annotated
CMA01	72895987	72896241	Cma01.p262	Cma07.g183.t1	+	255	0.2	0	0	0	0	4e-16	0.74	0	DUP								CMU01:72895987-72896241	255	0	0	TRUE	unannotated
CMA01	72898930	72899079	Cma01.p263	Cma09.g720.t1	+	150	0.27	0	0	0	3	1e-8	0.6	3	FRAG								CMU01:72898930-72899079	150	0	0	TRUE	unannotated
CMA01	72943515	72944413	Cma01.p264	Cma06.g76.t1	+	899	0.92	8	12	1	0	2e-8	0.404	0	FRAG	Cma01.g731.t1	72943443	72944522	+	3	2011	1651	CMU01:72943515-72944413	899	0	0	TRUE	annotated
CMA01	72945918	72949741	Cma01.p265	Cma09.g721.t1	-	3824	1	7	172	6	15	7e-53	0.48	0	DUP								CMU01:72945918-72949741	3821	0	3	TRUE	unannotated
CMA01	73018693	73019856	Cma01.p266	Cma11.g287.t1	+	1164	0.91	1	42	0	0	9.999999999999999e-90	0.37	0	FRAG								CMU01:73018693-73019856	1164	0	0	TRUE	unannotated
CMA01	73119707	73120210	Cma01.p267	Cma01.g739.t1	-	504	0.33	4	2	2	0	1.0000000000000001e-24	0.6	0	DUP								CMU01:73119707-73120210	504	0	0	TRUE	unannotated
CMA01	73136481	73137130	Cma01.p268	Cma09.g731.t1	+	650	0.26	49	1	2	7	7.000000000000001e-23	0.509	2	FRAG								CMU01:73136481-73137130	650	0	0	TRUE	unannotated
CMA01	73184948	73186003	Cma01.p269	Cma18.g146.t1	-	1056	0.96	20	10	0	0	8e-53	0.412	0	PSSD	Cma01.g747.t1	73184701	73186358	-	2	3084	2112	CMU01:73184948-73186003	1056	0	0	TRUE	annotated
CMA01	73195681	73196778	Cma01.p270	Cma09.g770.t1	-	1098	1	8	3	0	0	3.9999999999999993e-103	0.821	0	PSSD	Cma01.g748.t1	73195107	73196954	-	1	1847	1098	CMU01:73195681-73196778	1098	0	0	TRUE	annotated
CMA01	73218299	73218968	Cma01.p271	Cma09.g772.t1	+	670	0.57	16	64	8	1	1e-34	0.577	2	FRAG								CMU01:73218299-73218968	670	0	0	TRUE	unannotated
CMA01	73321738	73322122	Cma01.p272	Cma09.g783.t1	-	385	0.6	0	0	0	4	1.9999999999999998e-32	0.79	0	DUP								CMU01:73321738-73322122	385	0	0	TRUE	unannotated
CMA01	73333009	73333425	Cma01.p273	Cma03.g76.t1	+	417	0.39	3	4	0	0	5e-17	0.35	0	FRAG	Cma01.g758.t1	73332607	73334586	+	2	3464	834	CMU01:73333009-73333425	417	0	0	TRUE	annotated
CMA01	73481028	73482447	Cma01.p274	Cma01.g776.t2	+	1420	0.52	7	17	1	2	8e-22	0.55	0	DUP	Cma01.g775.t1	73480782	73481885	+	4	713	468	CMU01:73481028-73482447	0	0	1420	FALSE	filtered
CMA01	73504863	73595460	Cma01.p275	Cma09.g807.t1	-	90598	0.29	2	0	1	2	2.0000000000000002e-23	0.76	0	DUP	Cma01.g778.t1	73506298	73585318	-	175	61461	61461	CMU01:73504863-73595460	82123	0	8475	TRUE	annotated
CMA01	73569620	73571039	Cma01.p276	Cma01.g776.t2	+	1420	0.52	7	17	1	2	8e-22	0.55	0	DUP	Cma01.g785.t1	73569374	73570477	+	4	719	474	CMU01:73569620-73571039	1420	0	0	TRUE	annotated
CMA01	73616292	73616402	Cma01.p277	Cma29.g950.t2	-	111	0.17	0	0	0	0	4e-8	0.757	0	FRAG								CMU01:73616292-73616402	111	0	0	TRUE	unannotated
CMA01	73622523	73624163	Cma01.p278	Cma09.g815.t1	+	1641	0.99	0	0	0	0	3.9999999999999996e-97	0.885	0	PSSD	Cma01.g790.t1	73622522	73624178	+	2	1248	1233	CMU01:73622523-73624163	1641	0	0	TRUE	annotated
CMA01	73652763	73653483	Cma01.p279	Cma07.g724.t2	+	721	0.38	8	20	2	1	6e-13	0.54	0	DUP	Cma01.g795.t1	73652763	73653465	+	2	482	482	CMU01:73652763-73653483	721	0	0	TRUE	annotated
CMA01	73750520	73750699	Cma01.p280	Cma08.g750.t1	-	180	0.58	0	0	0	0	2e-21	0.867	0	FRAG								CMU01:73750520-73750699	180	0	0	TRUE	unannotated
CMA01	73859187	73859449	Cma01.p281	Cma02.g731.t2	-	263	0.16	1	0	1	2	4e-8	0.398	0	FRAG								CMU01:73859187-73859449	263	0	0	TRUE	unannotated
CMA01	73920215	73920610	Cma01.p282	Cma23.g652.t1	-	396	0.47	11	4	0	0	3e-19	0.426	0	FRAG	Cma01.g819.t1	73919856	73920664	-	6	4848	2376	CMU01:73920215-73920610	396	0	0	TRUE	annotated
CMA01	73982128	73982279	Cma01.p283	Cma09.g843.t5	-	152	0.19	1	0	1	0	2e-10	0.765	0	FRAG								CMU01:73982128-73982279	152	0	0	TRUE	unannotated
CMA01	74021037	74021384	Cma01.p284	Cma05.g617.t1	+	348	0.13	7	0	5	3	1e-13	0.638	0	FRAG								CMU01:74021037-74021384	348	0	0	TRUE	unannotated
CMA01	74040265	74040838	Cma01.p285	Cma13.g878.t1	-	574	0.42	16	1	0	0	1e-8	0.5	0	FRAG	Cma01.g826.t1	74039875	74040815	-	2	840	451	CMU01:74040265-74040838	574	0	0	TRUE	annotated
CMA01	74047403	74048822	Cma01.p286	Cma14.g1126.t1	-	1420	0.62	17	3	9	2	3e-27	0.79	3	DUP								CMU01:74047403-74048822	1420	0	0	TRUE	unannotated
CMA01	74123198	74124568	Cma01.p287	Cma08.g1388.t1	+	1371	0.77	11	65	0	0	4e-27	0.368	0	FRAG	Cma01.g834.t1	74122965	74124757	+	1	1792	1371	CMU01:74123198-74124568	1371	0	0	TRUE	annotated
CMA01	74126959	74128047	Cma01.p288	Cma21.g1095.t1	+	1089	0.35	46	6	8	6	3e-14	0.57	0	DUP	Cma01.g835.t1	74127091	74127931	+	5	318	318	CMU01:74126959-74128047	1089	0	0	TRUE	annotated
CMA01	74192538	74192904	Cma01.p289	Cma01.g841.t1	-	367	0.55	1	1	1	0	2.0000000000000002e-66	0.959	0	FRAG								CMU01:74192538-74192904	366	0	1	TRUE	unannotated
CMA01	74224435	74225295	Cma01.p290	Cma09.g868.t1	+	861	0.79	10	1	4	2	9.999999999999998e-58	0.733	1	PSSD								CMU01:74224435-74225295	861	0	0	TRUE	unannotated
CMA01	74364102	74364511	Cma01.p291	Cma10.g135.t1	-	410	0.34	11	0	1	2	3e-9	0.331	0	FRAG	Cma01.g849.t1	74364406	74364508	-	1	102	102	CMU01:74364102-74364511	410	0	0	TRUE	annotated
CMA01	74376227	74376724	Cma01.p292	Cma05.g787.t1	-	498	0.42	10	1	0	0	2e-14	0.305	0	FRAG	Cma01.g851.t1	74375776	74380358	-	2	8493	996	CMU01:74376227-74376724	498	0	0	TRUE	annotated
CMA01	74378984	74379616	Cma01.p293	Cma07.g675.t1	-	633	0.71	0	7	0	0	4.0000000000000003e-75	0.628	0	PSSD	Cma01.g851.t1	74375776	74380358	-	2	8493	1266	CMU01:74378984-74379616	633	0	0	TRUE	annotated
CMA01	74391947	74394750	Cma01.p294	Cma09.g875.t1	+	2804	0.97	0	3	0	2	0	0.88	0	DUP	Cma01.g853.t1	74393404	74394753	+	3	1185	1182	CMU01:74391947-74394750	2804	0	0	TRUE	annotated
CMA01	74415625	74416179	Cma01.p295	Cma21.g511.t1	+	555	0.98	5	3	3	1	1e-36	0.658	3	PSSD	Cma01.g857.t1	74415514	74416189	-	3	380	260	CMU01:74415625-74416179	555	0	0	TRUE	annotated
CMA01	74433470	74434806	Cma01.p296	Cma05.g197.t2	-	1337	0.64	80	6	3	10	5e-7	0.244	0	FRAG	Cma01.g862.t1	74433515	74434845	-	2	906	867	CMU01:74433470-74434806	1337	0	0	TRUE	annotated
CMA01	74437988	74438155	Cma01.p297	Cma01.g79.t1	-	168	0.54	1	0	0	0	6e-12	0.571	0	FRAG								CMU01:74437988-74438155	168	0	0	TRUE	unannotated
CMA01	74557382	74558893	Cma01.p298	Cma09.g895.t7	-	1512	0.11	1	0	0	1	1e-18	0.69	0	DUP	Cma01.g871.t1	74557382	74558935	-	4	497	455	CMU01:74557382-74558893	1512	0	0	TRUE	annotated
CMA01	74563019	74564146	Cma01.p299	Cma04.g569.t1	+	1128	0.61	6	31	0	0	3e-11	0.317	0	FRAG	Cma01.g872.t1	74562847	74564144	+	1	1297	1126	CMU01:74563019-74564146	1128	0	0	TRUE	annotated
CMA01	74619066	74619350	Cma01.p300	Cma20.g158.t1	-	285	0.47	0	0	0	1	7e-46	0.968	0	FRAG	Cma01.g878.t1	74619062	74619338	-	1	276	273	CMU01:74619066-74619350	285	0	0	TRUE	annotated
CMA01	74620829	74621017	Cma01.p301	Cma01.g879.t1	+	189	0.26	0	0	0	0	8.000000000000001e-23	0.905	0	FRAG								CMU01:74620829-74621017	189	0	0	TRUE	unannotated
CMA01	74634323	74634690	Cma01.p302	Cma02.g687.t1	-	368	0.17	18	2	0	0	7e-7	0.42	0	FRAG	Cma01.g880.t1	74634292	74634691	-	2	283	252	CMU01:74634323-74634690	368	0	0	TRUE	annotated
CMA01	74664675	74665619	Cma01.p303	Cma07.g654.t1	+	945	0.86	5	77	3	8	5e-23	0.336	0	FRAG								CMU01:74664675-74665619	945	0	0	TRUE	unannotated
CMA01	74666384	74670778	Cma01.p304	Cma15.g324.t1	-	4395	0.89	1	4	1	0	1e-15	0.72	0	DUP	Cma01.g881.t1	74666157	74670802	-	6	1384	1134	CMU01:74666384-74670778	4395	0	0	TRUE	annotated
CMA01	74686733	74686936	Cma01.p305	Cma19.g1084.t1	+	204	0.3	0	0	0	0	4e-22	0.838	0	FRAG								CMU01:74686733-74686936	204	0	0	TRUE	unannotated
CMA01	74709424	74710411	Cma01.p306	Cma09.g905.t2	+	988	0.79	0	1	0	0	8.000000000000001e-23	0.76	0	DUP	Cma01.g885.t1	74709058	74710402	+	3	2060	1330	CMU01:74709424-74710411	988	0	0	TRUE	annotated
CMA01	74732876	74733205	Cma01.p307	Cma01.g919.t1	+	330	0.11	0	0	0	0	2e-51	1	0	FRAG	Cma01.g887.t1	74732880	74733878	+	1	998	325	CMU01:74732876-74733205	330	0	0	TRUE	annotated
CMA01	74739043	74741048	Cma01.p308	Cma10.g59.t1	+	2006	0.65	25	53	5	7	1e-22	0.242	0	FRAG	Cma01.g888.t1	74738994	74741555	+	2	1752	1197	CMU01:74739043-74741048	2005	0	1	TRUE	annotated
CMA01	74749343	74750755	Cma01.p309	Cma29.g390.t1	-	1413	0.59	2	1	1	0	9.999999999999999e-33	0.69	0	DUP	Cma01.g890.t1	74749342	74750806	-	18	2331	2223	CMU01:74749343-74750755	1413	0	0	TRUE	annotated
CMA01	74759172	74760229	Cma01.p310	Cma07.g645.t1	+	1058	0.24	5	15	3	0	5e-7	0.67	3	FRAG								CMU01:74759172-74760229	1058	0	0	TRUE	unannotated
CMA01	74782937	74783550	Cma01.p311	Cma09.g907.t1	-	614	0.99	9	40	4	1	2e-15	0.59	0	DUP								CMU01:74782937-74783550	614	0	0	TRUE	unannotated
CMA01	74813303	74814482	Cma01.p312	Cma01.g895.t3	+	1180	0.79	31	1	2	3	9.999999999999999e-34	0.48	0	DUP	Cma01.g896.t1	74813330	74814491	+	4	857	848	CMU01:74813303-74814482	1180	0	0	TRUE	annotated
CMA01	74816107	74819961	Cma01.p313	Cma09.g906.t1	+	3855	1	9	2	5	6	6.9999999999999994e-68	0.78	0	DUP								CMU01:74816107-74819961	3855	0	0	TRUE	unannotated
CMA01	74826217	74827396	Cma01.p314	Cma01.g895.t3	+	1180	0.79	31	1	2	3	9.999999999999999e-34	0.48	0	DUP	Cma01.g897.t1	74826244	74827405	+	4	857	848	CMU01:74826217-74827396	1180	0	0	TRUE	annotated
CMA01	74829931	74830204	Cma01.p315	Cma09.g906.t1	+	274	0.24	5	1	3	0	3e-24	0.783	3	FRAG								CMU01:74829931-74830204	274	0	0	TRUE	unannotated
CMA01	74857030	74858017	Cma01.p316	Cma09.g905.t2	-	988	0.79	0	1	0	0	8.000000000000001e-23	0.76	0	DUP	Cma01.g899.t1	74856273	74858103	-	7	4223	2716	CMU01:74857030-74858017	988	0	0	TRUE	annotated
CMA01	74881857	74882555	Cma01.p317	Cma19.g1084.t1	-	699	0.69	2	1	2	2	4.0000000000000003e-28	0.82	0	DUP								CMU01:74881857-74882555	699	0	0	TRUE	unannotated
CMA01	74898756	74903070	Cma01.p318	Cma15.g324.t1	+	4315	0.89	1	4	1	0	1e-15	0.72	0	DUP	Cma01.g903.t1	74898731	74903224	+	6	1321	1143	CMU01:74898756-74903070	4314	0	1	TRUE	annotated
CMA01	74903835	74904775	Cma01.p319	Cma07.g654.t1	-	941	0.86	5	81	1	14	1e-22	0.311	0	FRAG								CMU01:74903835-74904775	941	0	0	TRUE	unannotated
CMA01	74936534	74942347	Cma01.p320	Cma20.g162.t1	-	5814	0.95	26	2	2	3	7.999999999999999e-50	0.9	0	DUP	Cma01.g905.t1	74936387	74942389	-	17	1531	1343	CMU01:74936534-74942347				FALSE	filtered
CMA01	74971501	74971774	Cma01.p321	Cma09.g906.t1	-	274	0.24	5	1	3	0	3e-24	0.783	0	FRAG								CMU01:74971501-74971774	274	0	0	TRUE	unannotated
CMA01	74992992	74995451	Cma01.p322	Cma01.g895.t3	-	2460	0.98	26	4	1	3	9.999999999999999e-34	0.5	0	DUP	Cma01.g909.t1	74992982	74995469	-	5	1101	1074	CMU01:74992992-74995451	2460	0	0	TRUE	annotated
CMA01	75000450	75004298	Cma01.p323	Cma09.g906.t1	-	3849	1	9	2	5	6	6.9999999999999994e-68	0.78	3	DUP								CMU01:75000450-75004298	3849	0	0	TRUE	unannotated
CMA01	75005905	75008358	Cma01.p324	Cma01.g895.t3	-	2454	0.98	26	4	1	3	9.999999999999999e-34	0.5	0	DUP	Cma01.g910.t1	75005895	75008376	-	5	1101	1074	CMU01:75005905-75008358	2452	0	2	TRUE	annotated
CMA01	75042957	75043521	Cma01.p325	Cma09.g907.t1	+	565	0.95	4	45	3	1	2e-15	0.57	0	DUP								CMU01:75042957-75043521	565	0	0	TRUE	unannotated
CMA01	75066038	75067095	Cma01.p326	Cma07.g645.t1	-	1058	0.24	5	15	3	0	5e-7	0.67	3	FRAG								CMU01:75066038-75067095	1058	0	0	TRUE	unannotated
CMA01	75075517	75076924	Cma01.p327	Cma29.g390.t1	+	1408	0.59	2	1	1	0	9.999999999999999e-33	0.69	0	DUP	Cma01.g917.t1	75075374	75076924	+	14	1929	1781	CMU01:75075517-75076924	1408	0	0	TRUE	annotated
CMA01	75085525	75087228	Cma01.p328	Cma21.g952.t1	-	1704	0.53	19	37	3	1	1.0000000000000001e-23	0.256	0	FRAG	Cma01.g918.t2	75084344	75088024	-	2	6933	3408	CMU01:75085525-75087228	1704	0	0	TRUE	annotated
CMA01	75110113	75113912	Cma01.p329	Cma07.g1231.t1	-	3800	0.54	0	1	0	0	8e-14	0.68	0	DUP	Cma01.g922.t1	75110113	75113915	-	12	1028	1025	CMU01:75110113-75113912	3800	0	0	TRUE	annotated
CMA01	75116487	75116660	Cma01.p330	Cma07.g256.t1	-	174	0.25	0	0	0	0	1e-12	0.569	0	FRAG								CMU01:75116487-75116660	174	0	0	TRUE	unannotated
CMA01	75166341	75169681	Cma01.p331	Cma14.g247.t1	+	3341	0.91	10	3	0	0	9e-60	0.56	0	DUP	Cma01.g928.t1	75166256	75169681	+	2	1617	1533	CMU01:75166341-75169681	3341	0	0	TRUE	annotated
CMA01	75193732	75195101	Cma01.p332	Cma01.g750.t2	-	1370	0.98	18	27	1	0	2e-16	0.479	0	PSSD	Cma01.g931.t1	75193710	75195125	-	2	1209	1164	CMU01:75193732-75195101	1370	0	0	TRUE	annotated
CMA01	75260824	75261026	Cma01.p333	Cma26.g431.t1	+	203	0.13	5	2	2	6	5e-7	0.667	0	FRAG								CMU01:75260824-75261026	203	0	0	TRUE	unannotated
CMA01	75261412	75264100	Cma01.p334	Cma04.g967.t1	-	2689	0.93	12	35	2	0	3.9999999999999997e-25	0.37	0	FRAG	Cma01.g940.t1	75261381	75264247	-	3	1446	1269	CMU01:75261412-75264100	2689	0	0	TRUE	annotated
CMA01	75270849	75271686	Cma01.p335	Cma09.g543.t1	+	838	0.31	9	1	2	6	1e-113	0.84	0	FRAG								CMU01:75270849-75271686	838	0	0	TRUE	unannotated
CMA01	75283548	75284999	Cma01.p336	Cma14.g247.t1	+	1452	0.88	2	2	0	0	6e-52	0.64	0	PSSD	Cma01.g941.t1	75283469	75285026	+	1	1557	1452	CMU01:75283548-75284999	1452	0	0	TRUE	annotated
CMA01	75294107	75295057	Cma01.p337	Cma29.g1170.t1	+	951	0.47	7	0	0	0	1e-18	0.58	3	DUP	Cma01.g943.t1	75294106	75295207	+	4	1380	1080	CMU01:75294107-75295057	951	0	0	TRUE	annotated
CMA01	75346843	75347827	Cma01.p338	Cma07.g629.t5	+	985	0.35	4	4	2	0	5e-9	0.73	0	FRAG								CMU01:75346843-75347827	985	0	0	TRUE	unannotated
CMA01	75354155	75354905	Cma01.p339	Cma09.g965.t1	-	751	0.5	30	0	3	1	5e-41	0.51	0	DUP	Cma01.g951.t1	75354156	75354688	-	3	340	340	CMU01:75354155-75354905	751	0	0	TRUE	annotated
CMA01	75386845	75389116	Cma01.p340	Cma09.g971.t1	-	2272	0.76	0	6	0	1	3e-30	0.86	0	DUP								CMU01:75386845-75389116	2271	0	1	TRUE	unannotated
CMA01	75455440	75456335	Cma01.p341	Cma06.g375.t1	-	896	0.42	0	4	0	0	1e-15	0.63	1	DUP	Cma01.g964.t1	75455391	75456452	-	2	492	327	CMU01:75455440-75456335	893	0	3	TRUE	annotated
CMA01	75532733	75534771	Cma01.p342	Cma02.g1109.t1	+	2039	0.82	8	23	2	0	2e-39	0.44	0	DUP	Cma01.g976.t1	75532268	75536083	+	2	2919	1143	CMU01:75532733-75534771	2039	0	0	TRUE	annotated
CMA01	75538069	75538294	Cma01.p343	Cma29.g694.t1	-	226	0.6	6	0	3	1	9e-8	0.6	3	FRAG								CMU01:75538069-75538294	226	0	0	TRUE	unannotated
CMA01	75563559	75564008	Cma01.p344	Cma17.g1259.t1	+	450	0.21	19	0	0	0	6e-7	0.32	0	FRAG	Cma01.g979.t1	75563516	75565179	+	6	9052	2700	CMU01:75563559-75564008	450	0	0	TRUE	annotated
CMA01	75598844	75599186	Cma01.p345	Cma07.g591.t1	+	343	0.54	10	25	5	1	2e-10	0.633	3	FRAG								CMU01:75598844-75599186	343	0	0	TRUE	unannotated
CMA01	75611007	75615172	Cma01.p346	Cma02.g906.t1	+	4166	0.95	14	1	0	0	1.0000000000000001e-29	0.45	0	DUP	Cma01.g986.t1	75610952	75615223	+	7	2322	2217	CMU01:75611007-75615172	4166	0	0	TRUE	annotated
CMA01	75648857	75651310	Cma01.p347	Cma09.g1003.t1	+	2454	1	14	10	2	0	8.999999999999999e-49	0.7	3	DUP	Cma01.g992.t1	75648566	75651511	+	5	2173	1361	CMU01:75648857-75651310	2454	0	0	TRUE	annotated
CMA01	75660498	75660705	Cma01.p348	Cma09.g1010.t1	+	208	0.19	1	0	1	1	4e-7	0.667	3	FRAG								CMU01:75660498-75660705	208	0	0	TRUE	unannotated
CMA01	75685827	75686298	Cma01.p349	Cma07.g580.t1	-	472	0.75	1	5	1	1	3.9999999999999997e-25	0.76	0	DUP	Cma01.g996.t1	75685823	75686225	-	3	258	255	CMU01:75685827-75686298	472	0	0	TRUE	annotated
CMA01	75760750	75761132	Cma01.p350	Cma24.g119.t1	-	383	0.69	1	0	1	0	2.9999999999999996e-42	1	0	FRAG								CMU01:75760750-75761132	383	0	0	TRUE	unannotated
CMA01	75887693	75955223	Cma01.p351	Cma09.g1034.t1	+	67531	0.25	9	0	1	0	9.999999999999999e-33	0.8	0	DUP	Cma01.g1008.t1	75887810	75952213	+	118	21807	21807	CMU01:75887693-75955223	54076	0	13455	TRUE	annotated
CMA01	75911189	75911733	Cma01.p352	Cma07.g547.t2	-	545	0.34	7	13	5	2	6e-41	0.744	0	FRAG	Cma01.g1011.t1	75911336	75911638	-	2	240	240	CMU01:75911189-75911733	545	0	0	TRUE	annotated
CMA01	75927012	75928520	Cma01.p353	Cma09.g1037.t1	+	1509	0.91	13	62	10	1	7e-35	0.63	0	DUP	Cma01.g1013.t1	75928146	75928520	+	2	245	245	CMU01:75927012-75928520	1509	0	0	TRUE	annotated
CMA01	75934237	75936068	Cma01.p354	Cma09.g1038.t1	-	1832	0.72	37	23	13	10	3e-67	0.64	0	DUP	Cma01.g1014.t1	75935192	75936115	-	2	729	682	CMU01:75934237-75936068	1832	0	0	TRUE	annotated
CMA01	75936870	76004083	Cma01.p355	Cma01.g1024.t7	-	67214	0.09	0	0	0	0	4e-44	1	0	DUP	Cma01.g1016.t1	75936419	76004083	-	78	17942	17492	CMU01:75936870-76004083	4902	0	62312	FALSE	filtered
CMA01	75940377	75940703	Cma01.p356	Cma01.g1012.t1	-	327	0.35	0	0	0	0	8e-49	0.982	0	FRAG	Cma01.g1016.t1	75940388	75940703	-	1	315	315	CMU01:75940377-75940703	327	0	0	TRUE	annotated
CMA01	75950191	75951699	Cma01.p357	Cma09.g1037.t1	+	1509	0.91	13	62	10	1	7e-35	0.63	0	DUP	Cma01.g1017.t1	75951325	75951699	+	2	245	245	CMU01:75950191-75951699	0	0	1509	FALSE	filtered
CMA01	75978028	75978572	Cma01.p358	Cma07.g547.t2	-	545	0.34	7	13	5	2	6e-41	0.744	0	FRAG								CMU01:75978028-75978572	0	0	545	FALSE	filtered
CMA01	75993851	75995359	Cma01.p359	Cma09.g1037.t1	+	1509	0.91	13	62	10	1	7e-35	0.63	0	DUP								CMU01:75993851-75995359	0	0	1509	FALSE	filtered
CMA01	76001076	76002907	Cma01.p360	Cma09.g1038.t1	-	1832	0.72	37	23	13	10	3e-67	0.64	0	DUP	Cma01.g1020.t1	76002031	76002954	-	2	729	682	CMU01:76001076-76002907	0	0	1832	FALSE	filtered
CMA01	76007216	76007542	Cma01.p361	Cma01.g1012.t1	-	327	0.35	0	0	0	0	8e-49	0.982	0	FRAG	Cma01.g1022.t1	76007227	76007542	-	1	315	315	CMU01:76007216-76007542	0	0	327	FALSE	filtered
CMA01	76017030	76018538	Cma01.p362	Cma09.g1037.t1	+	1509	0.91	13	62	10	1	7e-35	0.63	0	DUP								CMU01:76017030-76018538	1509	0	0	TRUE	unannotated
CMA01	76024255	76026086	Cma01.p363	Cma09.g1038.t1	-	1832	0.72	37	23	13	10	3e-67	0.64	0	DUP	Cma01.g1023.t1	76025579	76026133	+	1	554	507	CMU01:76024255-76026086	1832	0	0	TRUE	annotated
CMA02	46425	46661	Cma02.p364	Cma15.g5.t5	-	237	0.05	0	0	0	0	4e-15	0.9	0	DUP	Cma02.g1.t1	46425	46659	-	2	150	150	CMU02:46425-46661	237	0	0	TRUE	annotated
CMA02	275371	280560	Cma02.p365	Cma25.g1237.t3	-	5190	0.83	1	14	1	0	2e-16	0.63	3	DUP	Cma02.g13.t1	275211	280844	-	5	1119	676	CMU02:275371-280560	5185	0	5	TRUE	annotated
CMA02	294163	295554	Cma02.p366	Cma09.g815.t1	+	1392	0.9	2	35	0	0	2.0000000000000002e-28	0.361	0	FRAG	Cma02.g16.t1	293941	295835	+	3	3700	2696	CMU02:294163-295554	1391	0	1	TRUE	annotated
CMA02	336355	336832	Cma02.p367	Cma25.g1231.t1	-	478	0.5	7	4	4	2	5e-20	0.53	3	FRAG	Cma02.g20.t1	335848	336483	+	1	635	129	CMU02:336355-336832	478	0	0	TRUE	annotated
CMA02	347079	347882	Cma02.p368	Cma02.g23.t3	-	804	0.42	7	0	3	1	4e-9	0.6	1	FRAG								CMU02:347079-347882	797	0	7	TRUE	unannotated
CMA02	370118	372542	Cma02.p369	Cma05.g9.t13	-	2425	0.34	8	1	3	0	7e-104	0.82	3	DUP	Cma02.g24.t1	370209	372628	-	5	1331	1245	CMU02:370118-372542	2425	0	0	TRUE	annotated
CMA02	388506	389486	Cma02.p370	Cma05.g14.t1	-	981	0.99	21	41	4	0	4e-71	0.663	0	PSSD	Cma02.g29.t1	387873	390013	-	1	2140	981	CMU02:388506-389486	971	0	10	TRUE	annotated
CMA02	430316	433336	Cma02.p371	Cma10.g1044.t1	-	3021	0.92	33	16	0	0	3e-65	0.39	0	FRAG	Cma02.g34.t1	429758	433387	-	2	3527	2919	CMU02:430316-433336	3021	0	0	TRUE	annotated
CMA02	447198	448077	Cma02.p372	Cma19.g428.t1	-	880	0.7	4	0	0	0	2e-39	0.69	0	DUP	Cma02.g35.t1	446939	448078	-	3	739	480	CMU02:447198-448077	878	0	2	TRUE	annotated
CMA02	470614	470739	Cma02.p373	Cma10.g534.t2	-	126	0.04	0	0	0	0	3e-8	0.619	1	FRAG								CMU02:470614-470739	126	0	0	TRUE	unannotated
CMA02	490572	490894	Cma02.p374	Cma19.g1283.t2	-	323	0.21	1	4	1	0	4e-8	0.63	0	FRAG								CMU02:490572-490894	323	0	0	TRUE	unannotated
CMA02	500306	501407	Cma02.p375	Cma05.g26.t1	+	1102	0.56	16	0	4	2	3e-16	0.74	3	DUP	Cma02.g42.t1	500914	501061	+	1	147	147	CMU02:500306-501407	1102	0	0	TRUE	annotated
CMA02	503954	505224	Cma02.p376	Cma05.g29.t1	-	1271	0.39	6	8	5	5	2e-36	0.6	0	DUP								CMU02:503954-505224	1271	0	0	TRUE	unannotated
CMA02	569113	569644	Cma02.p377	Cma03.g977.t1	-	532	0.25	7	3	2	1	3e-11	0.298	0	FRAG	Cma02.g52.t1	569067	569373	-	1	306	261	CMU02:569113-569644				FALSE	filtered
CMA02	575598	584405	Cma02.p378	Cma21.g431.t1	-	8808	0.74	128	112	7	3	7e-14	0.38	0	FRAG	Cma02.g53.t1	575597	583449	-	9	22929	22929	CMU02:575598-584405				FALSE	filtered
CMA02	642924	646355	Cma02.p379	Cma02.g31.t1	+	3432	0.62	7	0	7	0	3e-20	0.99	0	DUP	Cma02.g58.t1	642924	646358	+	11	2009	2006	CMU02:642924-646355				FALSE	filtered
CMA02	654644	656949	Cma02.p380	Cma29.g711.t1	-	2306	0.88	9	54	1	1	7.999999999999999e-57	0.35	0	FRAG	Cma02.g62.t1	654487	657825	-	3	3174	2142	CMU02:654644-656949				FALSE	filtered
CMA02	672014	672530	Cma02.p381	Cma19.g428.t1	-	517	0.57	14	1	7	1	1e-9	0.63	0	FRAG								CMU02:672014-672530				FALSE	filtered
CMA02	695108	695233	Cma02.p382	Cma10.g534.t2	-	126	0.04	0	0	0	0	3e-8	0.619	1	FRAG								CMU02:695108-695233	126	0	0	TRUE	unannotated
CMA02	702664	703027	Cma02.p383	Cma05.g24.t3	-	364	0.23	3	1	1	0	3e-17	0.75	0	DUP								CMU02:702664-703027	364	0	0	TRUE	unannotated
CMA02	712985	715789	Cma02.p384	Cma02.g42.t1	+	2805	0.96	1	1	1	3	2.0000000000000002e-28	0.96	0	DUP								CMU02:712985-715789	2800	0	5	TRUE	unannotated
CMA02	716027	717638	Cma02.p385	Cma05.g29.t1	-	1612	0.53	13	10	9	6	3e-53	0.59	0	DUP								CMU02:716027-717638	1604	0	8	TRUE	unannotated
CMA02	780831	781361	Cma02.p386	Cma03.g977.t1	-	531	0.25	3	2	0	2	6e-15	0.285	0	FRAG	Cma02.g76.t1	780785	781091	-	1	306	261	CMU02:780831-781361	531	0	0	TRUE	annotated
CMA02	787312	796119	Cma02.p387	Cma21.g431.t1	-	8808	0.74	127	111	7	2	7e-14	0.38	0	FRAG	Cma02.g77.t1	787311	794663	-	8	21561	21561	CMU02:787312-796119	8808	0	0	TRUE	annotated
CMA02	893060	894887	Cma02.p388	Cma05.g46.t2	-	1828	0.77	3	1	3	5	2e-69	0.79	3	DUP	Cma02.g85.t1	892988	894884	-	5	830	759	CMU02:893060-894887	1828	0	0	TRUE	annotated
CMA02	971532	973292	Cma02.p389	Cma18.g174.t1	-	1761	0.9	9	95	0	0	1e-34	0.32	0	FRAG	Cma02.g96.t1	971447	973451	-	2	1845	1602	CMU02:971532-973292	1761	0	0	TRUE	annotated
CMA02	1043810	1044190	Cma02.p390	Cma02.g128.t1	-	381	0.88	1	7	0	3	9e-26	0.672	1	PSSD								CMU02:1043810-1044190	381	0	0	TRUE	unannotated
CMA02	1149303	1151029	Cma02.p391	Cma20.g1105.t1	-	1727	0.67	10	30	1	1	2e-11	0.279	2	FRAG	Cma02.g111.t1	1148851	1151551	-	1	2700	1727	CMU02:1149303-1151029	1727	0	0	TRUE	annotated
CMA02	1611517	1611789	Cma02.p392	Cma07.g924.t2	+	273	0.16	0	1	0	0	1e-10	0.783	3	FRAG	Cma02.g145.t1	1611327	1611792	+	1	465	273	CMU02:1611517-1611789	273	0	0	TRUE	annotated
CMA02	1740716	1741552	Cma02.p393	Cma17.g989.t1	+	837	0.43	0	0	0	0	1.9999999999999997e-152	0.907	0	FRAG	Cma02.g160.t1	1740715	1741588	+	1	873	837	CMU02:1740716-1741552	837	0	0	TRUE	annotated
CMA02	1754791	1754889	Cma02.p394	Cma27.g1101.t1	-	99	0.14	0	0	0	0	2e-8	0.545	0	FRAG	Cma02.g161.t1	1754769	1754910	-	1	141	99	CMU02:1754791-1754889	99	0	0	TRUE	annotated
CMA02	1778220	1778621	Cma02.p395	Cma23.g155.t2	-	402	0.15	4	3	3	3	6e-11	0.504	0	FRAG								CMU02:1778220-1778621	402	0	0	TRUE	unannotated
CMA02	1814334	1816263	Cma02.p396	Cma05.g145.t1	-	1930	0.61	3	2	3	0	1e-16	0.88	1	DUP	Cma02.g164.t1	1814893	1816263	-	4	324	324	CMU02:1814334-1816263	1930	0	0	TRUE	annotated
CMA02	1897298	1899375	Cma02.p397	Cma05.g156.t1	+	2078	0.83	9	17	5	0	9.999999999999998e-104	0.79	0	DUP	Cma02.g173.t1	1897297	1899376	+	4	845	844	CMU02:1897298-1899375	2078	0	0	TRUE	annotated
CMA02	1963147	1963285	Cma02.p398	Cma24.g818.t1	+	139	0.09	1	0	1	1	2e-7	0.761	3	FRAG								CMU02:1963147-1963285	139	0	0	TRUE	unannotated
CMA02	2049762	2053430	Cma02.p399	Cma05.g167.t1	+	3669	0.69	4	1	4	1	2e-12	0.84	0	DUP	Cma02.g187.t1	2049774	2053425	+	10	778	778	CMU02:2049762-2053430	3667	0	2	TRUE	annotated
CMA02	2097879	2098532	Cma02.p400	Cma05.g173.t1	+	654	0.28	8	50	3	3	6e-24	0.483	0	FRAG								CMU02:2097879-2098532	654	0	0	TRUE	unannotated
CMA02	2140327	2140589	Cma02.p401	Cma05.g179.t1	+	263	0.25	1	48	1	0	6e-17	0.529	0	FRAG								CMU02:2140327-2140589	263	0	0	TRUE	unannotated
CMA02	2302392	2307524	Cma02.p402	Cma16.g325.t2	-	5133	0.44	1	2	0	0	9e-21	0.35	0	FRAG	Cma02.g203.t1	2301926	2307097	-	2	821	356	CMU02:2302392-2307524	5132	0	1	TRUE	annotated
CMA02	2312953	2313317	Cma02.p403	Cma05.g212.t1	-	365	0.31	1	0	1	1	3e-37	0.762	1	FRAG	Cma02.g204.t1	2312957	2313263	-	1	306	306	CMU02:2312953-2313317	365	0	0	TRUE	annotated
CMA02	2420179	2420317	Cma02.p404	Cma24.g818.t1	+	139	0.09	1	0	1	1	5e-7	0.739	3	FRAG								CMU02:2420179-2420317	139	0	0	TRUE	unannotated
CMA02	2428779	2430388	Cma02.p405	Cma05.g235.t1	-	1610	0.26	3	0	0	0	6e-16	0.82	3	DUP	Cma02.g214.t1	2428772	2430356	-	5	520	514	CMU02:2428779-2430388	1610	0	0	TRUE	annotated
CMA02	2483841	2486215	Cma02.p406	Cma05.g249.t1	-	2375	0.54	3	0	2	1	1e-19	0.9	0	DUP	Cma02.g219.t1	2483849	2486215	-	6	900	900	CMU02:2483841-2486215	2375	0	0	TRUE	annotated
CMA02	2524049	2524228	Cma02.p407	Cma05.g251.t1	+	180	0.23	0	0	0	1	3e-13	0.933	0	FRAG								CMU02:2524049-2524228	180	0	0	TRUE	unannotated
CMA02	2545242	2545562	Cma02.p408	Cma25.g1056.t1	-	321	0.23	2	0	0	0	3e-11	0.514	0	FRAG	Cma02.g226.t1	2542774	2545771	-	2	5994	642	CMU02:2545242-2545562	321	0	0	TRUE	annotated
CMA02	2676839	2677079	Cma02.p409	Cma26.g146.t1	+	241	0.14	6	0	3	3	9e-9	0.6	0	FRAG								CMU02:2676839-2677079	241	0	0	TRUE	unannotated
CMA02	2712577	2713162	Cma02.p410	Cma25.g1045.t1	-	586	0.2	0	0	0	1	1e-18	0.78	0	DUP								CMU02:2712577-2713162	586	0	0	TRUE	unannotated
CMA02	2716399	2716545	Cma02.p411	Cma05.g259.t1	-	147	0.2	0	0	0	0	3e-20	0.857	0	FRAG								CMU02:2716399-2716545	147	0	0	TRUE	unannotated
CMA02	2718679	2720349	Cma02.p412	Cma19.g1108.t3	-	1671	0.88	5	4	0	0	2e-106	0.519	0	PSSD	Cma02.g237.t1	2718099	2720349	-	4	7880	6684	CMU02:2718679-2720349	1671	0	0	TRUE	annotated
CMA02	2746224	2746334	Cma02.p413	Cma26.g153.t1	-	111	0.16	0	0	0	0	3e-7	0.703	0	FRAG								CMU02:2746224-2746334	111	0	0	TRUE	unannotated
CMA02	2756141	2759098	Cma02.p414	Cma05.g263.t1	+	2958	0.67	45	18	7	21	1e-125	0.65	0	DUP	Cma02.g240.t1	2756220	2759005	+	4	858	858	CMU02:2756141-2759098	2958	0	0	TRUE	annotated
CMA02	2818079	2818400	Cma02.p415	Cma26.g157.t1	-	322	0.5	1	0	1	2	3e-16	0.75	0	DUP	Cma02.g249.t1	2817904	2818216	-	1	312	138	CMU02:2818079-2818400	322	0	0	TRUE	annotated
CMA02	2908243	2908409	Cma02.p416	Cma05.g273.t1	+	167	0.14	1	6	1	0	4e-8	0.629	0	FRAG								CMU02:2908243-2908409	167	0	0	TRUE	unannotated
CMA02	2966265	2968764	Cma02.p417	Cma05.g276.t1	+	2500	0.42	0	0	0	1	3.9999999999999997e-56	0.77	0	DUP	Cma02.g257.t1	2966321	2968878	+	5	759	645	CMU02:2966265-2968764	2500	0	0	TRUE	annotated
CMA02	2985867	2986109	Cma02.p418	Cma03.g309.t1	+	243	0.89	11	3	0	0	6e-13	0.619	3	PSSD	Cma02.g258.t1	2985703	2987566	+	2	2258	475	CMU02:2985867-2986109	243	0	0	TRUE	annotated
CMA02	3039982	3040203	Cma02.p419	Cma19.g495.t1	-	222	0.2	3	0	2	0	3e-9	0.689	2	FRAG								CMU02:3039982-3040203	222	0	0	TRUE	unannotated
CMA02	3047581	3047798	Cma02.p420	Cma19.g495.t1	-	218	0.19	2	0	1	0	1e-14	0.74	3	FRAG								CMU02:3047581-3047798	218	0	0	TRUE	unannotated
CMA02	3062966	3063076	Cma02.p421	Cma21.g289.t1	-	111	0.11	1	0	0	0	6e-7	0.622	3	FRAG	Cma02.g263.t1	3062647	3063442	-	1	795	111	CMU02:3062966-3063076	111	0	0	TRUE	annotated
CMA02	3077742	3078401	Cma02.p422	Cma27.g462.t1	-	660	0.95	4	10	3	1	7e-63	0.701	3	PSSD	Cma02.g265.t1	3077785	3078413	-	2	516	504	CMU02:3077742-3078401	660	0	0	TRUE	annotated
CMA02	3126771	3127549	Cma02.p423	Cma05.g281.t2	+	779	0.26	4	10	4	3	9e-19	0.62	0	DUP								CMU02:3126771-3127549	779	0	0	TRUE	unannotated
CMA02	3224150	3224374	Cma02.p424	Cma02.g275.t2	+	225	0.1	0	0	0	0	2e-35	0.973	3	FRAG	Cma02.g274.t1	3223784	3224401	+	1	617	225	CMU02:3224150-3224374	225	0	0	TRUE	annotated
CMA02	3921584	3922681	Cma02.p425	Cma02.g311.t1	-	1098	0.41	1	1	1	0	5.999999999999999e-42	0.98	0	DUP	Cma02.g298.t1	3921580	3922699	-	2	822	801	CMU02:3921584-3922681	1098	0	0	TRUE	annotated
CMA02	3981570	3983551	Cma02.p426	Cma02.g314.t1	-	1982	0.29	1	0	0	0	5.999999999999999e-47	0.97	3	DUP	Cma02.g303.t1	3980440	3983550	-	12	3827	1653	CMU02:3981570-3983551				FALSE	filtered
CMA02	3990642	3992312	Cma02.p427	Cma21.g394.t1	-	1671	0.72	52	23	3	1	2.9999999999999998e-36	0.346	0	FRAG	Cma02.g304.t1	3990374	3992315	-	4	1743	1473	CMU02:3990642-3992312				FALSE	filtered
CMA02	4053045	4055209	Cma02.p428	Cma02.g317.t1	-	2165	0.42	11	1	10	0	1e-61	0.95	0	DUP								CMU02:4053045-4055209				FALSE	filtered
CMA02	4059348	4064900	Cma02.p429	Cma07.g1089.t2	-	5553	1	18	0	14	0	7.999999999999999e-50	0.99	0	DUP	Cma02.g308.t1	4060322	4064953	-	13	1523	1470	CMU02:4059348-4064900				FALSE	filtered
CMA02	4191546	4193216	Cma02.p430	Cma10.g717.t1	-	1671	0.74	46	28	3	1	2e-40	0.321	0	FRAG	Cma02.g315.t1	4192374	4193192	-	2	723	723	CMU02:4191546-4193216	1671	0	0	TRUE	annotated
CMA02	4361784	4362488	Cma02.p431	Cma03.g198.t4	+	705	0.55	22	5	0	0	3e-11	0.346	1	FRAG	Cma02.g319.t1	4361151	4363527	+	3	5210	2115	CMU02:4361784-4362488	705	0	0	TRUE	annotated
CMA02	4409657	4409825	Cma02.p432	Cma09.g1031.t1	-	169	0.18	2	0	2	0	5e-10	0.667	1	FRAG								CMU02:4409657-4409825	169	0	0	TRUE	unannotated
CMA02	4546724	4546956	Cma02.p433	Cma03.g688.t1	+	233	0.77	2	25	1	1	7e-18	0.583	0	PSSD								CMU02:4546724-4546956	233	0	0	TRUE	unannotated
CMA02	4682195	4683148	Cma02.p434	Cma19.g228.t1	+	954	0.87	4	0	0	0	1.9999999999999998e-33	0.569	3	PSSD	Cma02.g328.t1	4682038	4683271	+	1	1233	954	CMU02:4682195-4683148	954	0	0	TRUE	annotated
CMA02	4722287	4723012	Cma02.p435	Cma05.g328.t1	-	726	0.57	4	33	4	5	3e-51	0.669	3	FRAG								CMU02:4722287-4723012	726	0	0	TRUE	unannotated
CMA02	5021409	5022246	Cma02.p436	Cma26.g199.t1	-	838	0.38	8	4	4	3	4e-13	0.5	0	DUP	Cma02.g339.t1	5021775	5022253	+	3	1026	1012	CMU02:5021409-5022246	838	0	0	TRUE	annotated
CMA02	5037366	5040210	Cma02.p437	Cma26.g199.t1	-	2845	0.94	5	1	2	0	2e-41	0.72	0	DUP								CMU02:5037366-5040210	2845	0	0	TRUE	unannotated
CMA02	5190278	5190466	Cma02.p438	Cma24.g1059.t1	+	189	0.18	0	3	0	0	5e-20	0.727	3	FRAG								CMU02:5190278-5190466	189	0	0	TRUE	unannotated
CMA02	5197083	5197226	Cma02.p439	Cma24.g1059.t1	-	144	0.13	0	0	0	1	1e-12	0.708	2	FRAG								CMU02:5197083-5197226	144	0	0	TRUE	unannotated
CMA02	5432420	5435728	Cma02.p440	Cma22.g404.t1	+	3309	1	2	0	2	0	0	1	0	DUP	Cma02.g349.t1	5432430	5435731	+	4	2199	2196	CMU02:5432420-5435728				FALSE	filtered
CMA02	5453283	5454030	Cma02.p441	Cma22.g460.t1	-	748	0.37	0	0	0	0	4.999999999999999e-34	1	0	DUP	Cma02.g353.t1	5453300	5453600	-	2	495	495	CMU02:5453283-5454030				FALSE	filtered
CMA02	6094025	6094551	Cma02.p442	Cma14.g1154.t1	+	527	0.66	4	0	0	1	8e-52	0.76	3	DUP	Cma02.g369.t1	6094024	6094548	+	2	405	405	CMU02:6094025-6094551	527	0	0	TRUE	annotated
CMA02	6133600	6133818	Cma02.p443	Cma22.g107.t1	+	219	0.66	8	1	0	0	5e-14	0.568	0	FRAG	Cma02.g370.t1	6133521	6133830	+	1	309	219	CMU02:6133600-6133818	219	0	0	TRUE	annotated
CMA02	6785311	6785522	Cma02.p444	Cma07.g1132.t8	-	212	0.14	1	1	1	1	6e-11	0.667	0	FRAG								CMU02:6785311-6785522	212	0	0	TRUE	unannotated
CMA02	7085239	7085649	Cma02.p445	Cma10.g717.t1	-	411	0.21	2	15	0	0	2e-12	0.368	0	FRAG	Cma02.g379.t1	7085220	7085777	-	1	557	411	CMU02:7085239-7085649	411	0	0	TRUE	annotated
CMA02	7218087	7218497	Cma02.p446	Cma10.g717.t1	+	411	0.21	2	15	0	0	2e-12	0.368	3	FRAG	Cma02.g381.t1	7217958	7218515	+	1	557	411	CMU02:7218087-7218497	411	0	0	TRUE	annotated
CMA02	7351881	7352291	Cma02.p447	Cma10.g717.t1	+	411	0.21	2	15	0	0	2e-12	0.368	1	FRAG	Cma02.g385.t1	7351752	7352309	+	1	557	411	CMU02:7351881-7352291	411	0	0	TRUE	annotated
CMA02	7450056	7450466	Cma02.p448	Cma10.g717.t1	-	411	0.21	2	15	0	0	2e-12	0.368	0	FRAG	Cma02.g388.t1	7450037	7450594	-	1	557	411	CMU02:7450056-7450466	411	0	0	TRUE	annotated
CMA02	7507374	7507784	Cma02.p449	Cma10.g717.t1	-	411	0.21	2	15	0	0	2e-12	0.368	0	FRAG	Cma02.g390.t1	7507355	7507912	-	1	557	411	CMU02:7507374-7507784	411	0	0	TRUE	annotated
CMA02	7614776	7618174	Cma02.p450	Cma05.g381.t2	+	3399	0.99	8	13	5	4	1.9999999999999997e-103	0.83	0	DUP								CMU02:7614776-7618174	3398	0	1	TRUE	unannotated
CMA02	7651228	7651658	Cma02.p451	Cma02.g398.t1	-	431	0.15	0	0	0	0	2.9999999999999995e-45	0.96	0	DUP	Cma02.g392.t1	7651218	7651658	-	2	321	312	CMU02:7651228-7651658	431	0	0	TRUE	annotated
CMA02	7825462	7825892	Cma02.p452	Cma02.g398.t1	-	431	0.15	0	0	0	0	2.9999999999999995e-45	0.96	0	DUP	Cma02.g395.t1	7825452	7825892	-	2	321	312	CMU02:7825462-7825892	431	0	0	TRUE	annotated
CMA02	7932465	7937229	Cma02.p453	Cma02.g376.t1	-	4765	1	5	6	5	4	1.0000000000000001e-124	0.92	1	DUP	Cma02.g396.t1	7932461	7937229	-	8	1290	1287	CMU02:7932465-7937229	4764	0	1	TRUE	annotated
CMA02	8061950	8070108	Cma02.p454	Cma02.g376.t1	+	8159	0.74	6	14	5	12	2e-85	0.79	1	DUP								CMU02:8061950-8070108	8159	0	0	TRUE	unannotated
CMA02	8227990	8236549	Cma02.p455	Cma02.g398.t1	-	8560	0.27	1	0	1	1	2e-44	0.91	0	DUP	Cma02.g399.t1	8234402	8236549	-	3	366	366	CMU02:8227990-8236549	8560	0	0	TRUE	annotated
CMA02	8503819	8509784	Cma02.p456	Cma09.g383.t2	+	5966	0.63	1	2	0	1	9e-38	0.8	0	DUP								CMU02:8503819-8509784	5966	0	0	TRUE	unannotated
CMA02	8684943	8701793	Cma02.p457	Cma09.g383.t2	+	16851	0.63	0	0	0	0	2e-35	0.86	0	DUP								CMU02:8684943-8701793	16851	0	0	TRUE	unannotated
CMA02	8934408	8934882	Cma02.p458	Cma09.g383.t2	+	475	0.42	2	0	1	0	2e-19	0.48	0	DUP								CMU02:8934408-8934882	475	0	0	TRUE	unannotated
CMA02	9041919	9042271	Cma02.p459	Cma01.g973.t1	-	353	0.21	19	0	1	6	7e-8	0.427	1	FRAG								CMU02:9041919-9042271	353	0	0	TRUE	unannotated
CMA02	9765486	9765839	Cma02.p460	Cma05.g398.t1	-	354	0.14	0	3	0	1	2e-53	0.81	0	FRAG								CMU02:9765486-9765839	354	0	0	TRUE	unannotated
CMA02	10156151	10157099	Cma02.p461	Cma18.g907.t1	+	949	0.46	12	28	1	9	1e-7	0.247	0	FRAG	Cma02.g421.t1	10156134	10157070	+	4	612	596	CMU02:10156151-10157099				FALSE	filtered
CMA02	10180837	10181112	Cma02.p462	Cma12.g1088.t2	-	276	0.21	6	16	2	3	2e-7	0.505	0	FRAG								CMU02:10180837-10181112				FALSE	filtered
CMA02	10183539	10184522	Cma02.p463	Cma26.g205.t1	+	984	0.96	19	14	0	0	2e-16	0.371	0	FRAG	Cma02.g423.t1	10183514	10184525	+	1	1011	984	CMU02:10183539-10184522				FALSE	filtered
CMA02	10188506	10198029	Cma02.p464	Cma06.g347.t1	-	9524	0.92	2	1	2	0	4e-71	0.99	0	DUP	Cma02.g424.t1	10191628	10197956	-	7	1308	1308	CMU02:10188506-10198029				FALSE	filtered
CMA02	10215330	10217079	Cma02.p465	Cma05.g398.t1	+	1750	0.72	10	47	7	5	0	0.741	2	PSSD	Cma02.g426.t1	10215474	10216307	+	4	575	575	CMU02:10215330-10217079	1750	0	0	TRUE	annotated
CMA02	10607875	10668971	Cma02.p466	Cma05.g398.t1	+	61097	0.85	13	56	6	6	9e-102	0.74	0	DUP	Cma02.g428.t1	10607715	10609009	+	2	1222	1063	CMU02:10607875-10668971	61097	0	0	TRUE	annotated
CMA02	10677391	10681007	Cma02.p467	Cma02.g601.t1	+	3617	0.44	7	10	4	4	5e-22	0.59	2	DUP	Cma02.g430.t1	10677235	10680947	+	14	2336	2181	CMU02:10677391-10681007	3617	0	0	TRUE	annotated
CMA02	10974949	10975077	Cma02.p468	Cma29.g947.t2	-	129	0.03	0	1	0	0	3e-7	0.682	0	FRAG								CMU02:10974949-10975077	129	0	0	TRUE	unannotated
CMA02	11766232	11766396	Cma02.p469	Cma14.g391.t1	-	165	0.15	2	2	0	0	9e-9	0.596	0	FRAG								CMU02:11766232-11766396	165	0	0	TRUE	unannotated
CMA02	12215910	12216241	Cma02.p470	Cma01.g503.t1	+	332	0.25	1	8	1	1	1e-15	0.42	0	FRAG	Cma02.g438.t1	12215953	12216154	+	1	201	201	CMU02:12215910-12216241	332	0	0	TRUE	annotated
CMA02	12247235	12247566	Cma02.p471	Cma01.g503.t1	+	332	0.25	1	8	1	1	1e-15	0.42	0	FRAG								CMU02:12247235-12247566	0	0	332	FALSE	filtered
CMA02	12627929	12628096	Cma02.p472	Cma11.g737.t1	+	168	0.17	0	0	0	0	1e-11	0.482	0	FRAG	Cma02.g442.t1	12627388	12628108	+	1	720	168	CMU02:12627929-12628096	168	0	0	TRUE	annotated
CMA02	13787877	13790074	Cma02.p473	Cma02.g455.t3	-	2198	0.62	3	92	3	0	2e-47	0.83	0	DUP	Cma02.g450.t1	13787879	13789727	-	1	1848	1848	CMU02:13787877-13790074	2198	0	0	TRUE	annotated
CMA02	13834501	13834776	Cma02.p474	Cma05.g422.t1	+	276	0.19	1	0	0	0	8e-14	0.522	3	FRAG								CMU02:13834501-13834776	276	0	0	TRUE	unannotated
CMA02	13855651	13859085	Cma02.p475	Cma02.g455.t3	+	3435	0.73	3	92	3	0	2e-47	0.85	0	DUP	Cma02.g451.t1	13855659	13859213	+	5	1890	1762	CMU02:13855651-13859085	3435	0	0	TRUE	annotated
CMA02	13882103	13882378	Cma02.p476	Cma05.g422.t1	+	276	0.19	1	0	0	0	8e-14	0.522	3	FRAG								CMU02:13882103-13882378	276	0	0	TRUE	unannotated
CMA02	13921031	13921306	Cma02.p477	Cma05.g422.t1	+	276	0.19	1	0	0	0	8e-14	0.522	3	FRAG								CMU02:13921031-13921306	276	0	0	TRUE	unannotated
CMA02	13942181	13944378	Cma02.p478	Cma02.g455.t3	+	2198	0.62	3	92	3	0	2e-47	0.83	1	DUP	Cma02.g454.t1	13942527	13944375	+	1	1848	1848	CMU02:13942181-13944378	2198	0	0	TRUE	annotated
CMA02	14140283	14140393	Cma02.p479	Cma05.g422.t1	+	111	0.08	0	0	0	0	5e-7	0.703	0	FRAG								CMU02:14140283-14140393	111	0	0	TRUE	unannotated
CMA02	14592201	14592395	Cma02.p480	Cma21.g923.t1	-	195	0.66	0	13	0	1	4e-8	0.359	0	FRAG								CMU02:14592201-14592395	195	0	0	TRUE	unannotated
CMA02	14597876	14598724	Cma02.p481	Cma26.g12.t1	-	849	0.41	6	7	0	1	2e-27	0.44	0	DUP	Cma02.g456.t1	14597860	14598718	-	3	534	519	CMU02:14597876-14598724	849	0	0	TRUE	annotated
CMA02	15314569	15315556	Cma02.p482	Cma14.g437.t1	+	988	0.59	5	0	1	5	3e-46	0.81	3	DUP								CMU02:15314569-15315556	988	0	0	TRUE	unannotated
CMA02	15558899	15559455	Cma02.p483	Cma26.g467.t1	+	557	0.68	20	20	1	0	2e-11	0.316	1	FRAG	Cma02.g463.t1	15558844	15559663	+	1	819	557	CMU02:15558899-15559455	557	0	0	TRUE	annotated
CMA02	23530562	23530723	Cma02.p484	Cma05.g455.t1	+	162	0.33	0	0	0	0	3e-16	0.722	0	FRAG	Cma02.g480.t1	23530219	23530824	+	1	605	162	CMU02:23530562-23530723	162	0	0	TRUE	annotated
CMA02	37525745	37526182	Cma02.p485	Cma20.g599.t1	-	438	0.29	0	0	0	3	1.9999999999999997e-37	0.5	0	FRAG								CMU02:37525745-37526182	438	0	0	TRUE	unannotated
CMA02	37718618	37719030	Cma02.p486	Cma28.g422.t1	-	413	0.14	4	5	3	0	5e-24	0.748	3	FRAG								CMU02:37718618-37719030	413	0	0	TRUE	unannotated
CMA02	37779966	37780085	Cma02.p487	Cma14.g449.t1	-	120	0.1	0	0	0	1	6e-7	0.825	3	FRAG								CMU02:37779966-37780085	120	0	0	TRUE	unannotated
CMA02	38163157	38163348	Cma02.p488	Cma25.g944.t1	+	192	0.06	2	0	0	1	5e-8	0.469	1	FRAG								CMU02:38163157-38163348	192	0	0	TRUE	unannotated
CMA02	43321143	43321238	Cma02.p489	Cma05.g475.t1	+	96	0.33	0	0	0	0	4e-10	0.75	0	FRAG	Cma02.g511.t1	43321142	43321304	+	1	162	96	CMU02:43321143-43321238	96	0	0	TRUE	annotated
CMA02	43620953	43621372	Cma02.p490	Cma27.g832.t1	-	420	0.12	4	4	2	6	3e-9	0.458	3	FRAG								CMU02:43620953-43621372	420	0	0	TRUE	unannotated
CMA02	44251223	44251577	Cma02.p491	Cma12.g825.t1	-	355	0.09	5	7	3	2	2.0000000000000002e-23	0.632	0	FRAG								CMU02:44251223-44251577	355	0	0	TRUE	unannotated
CMA02	50406997	50407211	Cma02.p492	Cma12.g1329.t1	+	215	0.16	1	2	1	0	4e-15	0.581	3	FRAG								CMU02:50406997-50407211				FALSE	filtered
CMA02	55799952	55800209	Cma02.p493	Cma21.g923.t1	+	258	0.83	0	12	0	2	2e-10	0.378	0	FRAG								CMU02:55799952-55800209	258	0	0	TRUE	unannotated
CMA02	56056053	56057536	Cma02.p494	Cma05.g501.t1	+	1484	0.99	6	1	4	2	0	0.854	1	PSSD	Cma02.g550.t1	56056099	56057539	+	4	1191	1188	CMU02:56056053-56057536	1484	0	0	TRUE	annotated
CMA02	57249128	57249955	Cma02.p495	Cma17.g69.t1	+	828	0.38	14	1	0	0	9e-33	0.332	0	FRAG	Cma02.g559.t1	57249052	57250571	+	1	1519	828	CMU02:57249128-57249955	828	0	0	TRUE	annotated
CMA02	57379099	57379505	Cma02.p496	Cma24.g667.t1	+	407	0.27	7	3	3	2	5e-16	0.626	3	FRAG								CMU02:57379099-57379505	407	0	0	TRUE	unannotated
CMA02	57390991	57391397	Cma02.p497	Cma24.g667.t1	+	407	0.27	7	3	3	2	1e-15	0.619	3	FRAG								CMU02:57390991-57391397	407	0	0	TRUE	unannotated
CMA02	57754941	57764142	Cma02.p498	Cma05.g525.t1	+	9202	0.39	5	20	4	4	5.9999999999999997e-33	0.74	3	DUP								CMU02:57754941-57764142	9202	0	0	TRUE	unannotated
CMA02	57879559	57879702	Cma02.p499	Cma23.g332.t1	+	144	0.24	0	0	0	0	2e-9	0.917	2	FRAG								CMU02:57879559-57879702	144	0	0	TRUE	unannotated
CMA02	58013342	58015836	Cma02.p500	Cma05.g537.t1	-	2495	0.52	2	1	1	1	1e-34	0.88	0	DUP	Cma02.g585.t1	58014488	58015832	-	3	278	278	CMU02:58013342-58015836	2495	0	0	TRUE	annotated
CMA02	58185331	58186173	Cma02.p501	Cma09.g913.t1	+	843	0.79	30	46	0	0	6e-22	0.297	3	FRAG	Cma02.g587.t1	58184641	58186283	+	1	1642	843	CMU02:58185331-58186173	843	0	0	TRUE	annotated
CMA02	58237589	58238211	Cma02.p502	Cma05.g544.t1	+	623	0.16	1	0	1	0	5e-12	0.74	3	DUP								CMU02:58237589-58238211	623	0	0	TRUE	unannotated
CMA02	58249941	58250993	Cma02.p503	Cma05.g416.t1	-	1053	0.43	5	32	2	3	1.9999999999999998e-26	0.29	0	FRAG	Cma02.g590.t1	58250291	58250839	-	2	421	421	CMU02:58249941-58250993	1053	0	0	TRUE	annotated
CMA02	58680786	58681985	Cma02.p504	Cma19.g921.t1	-	1200	0.96	5	1	0	0	7e-48	0.524	3	PSSD	Cma02.g599.t1	58680576	58681985	-	1	1409	1200	CMU02:58680786-58681985	1200	0	0	TRUE	annotated
CMA02	58924736	58925069	Cma02.p505	Cma21.g923.t1	-	334	0.97	3	6	1	1	1e-12	0.41	0	PSSD								CMU02:58924736-58925069	334	0	0	TRUE	unannotated
CMA02	58965457	58965651	Cma02.p506	Cma07.g105.t1	+	195	0.12	3	0	0	0	5e-9	0.385	3	FRAG	Cma02.g607.t1	58965438	58965830	+	1	392	195	CMU02:58965457-58965651	195	0	0	TRUE	annotated
CMA02	59074635	59075798	Cma02.p507	Cma05.g566.t1	+	1164	0.55	8	15	5	1	5e-12	0.69	1	DUP								CMU02:59074635-59075798	1164	0	0	TRUE	unannotated
CMA02	59174530	59179463	Cma02.p508	Cma05.g569.t1	-	4934	0.92	16	4	1	1	2e-61	0.83	0	DUP	Cma02.g613.t1	59175815	59179618	-	2	971	816	CMU02:59174530-59179463	4934	0	0	TRUE	annotated
CMA02	59286800	59286951	Cma02.p509	Cma05.g573.t1	+	152	0.14	1	0	1	0	2e-9	0.667	3	FRAG								CMU02:59286800-59286951	152	0	0	TRUE	unannotated
CMA02	59299425	59302025	Cma02.p510	Cma05.g585.t1	+	2601	1	9	4	1	0	1e-49	0.83	0	DUP	Cma02.g619.t1	59299383	59302397	+	12	5733	4535	CMU02:59299425-59302025	2601	0	0	TRUE	annotated
CMA02	59569247	59569683	Cma02.p511	Cma05.g590.t1	-	437	0.43	1	0	1	3	6e-8	0.82	0	FRAG								CMU02:59569247-59569683	437	0	0	TRUE	unannotated
CMA02	59642640	59643878	Cma02.p512	Cma02.g626.t1	+	1239	1	3	1	3	0	1.9999999999999997e-169	0.998	2	PSSD	Cma02.g631.t1	59642639	59644683	+	2	1954	1149	CMU02:59642640-59643878	1239	0	0	TRUE	annotated
CMA02	59651692	59652128	Cma02.p513	Cma05.g590.t1	-	437	0.43	2	0	2	3	1e-7	0.82	0	FRAG								CMU02:59651692-59652128	436	0	1	TRUE	unannotated
CMA02	59735831	59735974	Cma02.p514	Cma23.g186.t2	+	144	0.15	0	0	0	0	8e-14	0.5	0	FRAG	Cma02.g637.t1	59735716	59736161	+	1	445	144	CMU02:59735831-59735974	144	0	0	TRUE	annotated
CMA02	59853176	59855843	Cma02.p515	Cma23.g289.t1	+	2668	0.48	4	8	2	3	2e-31	0.89	1	DUP	Cma02.g644.t1	59853239	59855206	+	8	1072	1072	CMU02:59853176-59855843	2668	0	0	TRUE	annotated
CMA02	59854338	59855050	Cma02.p516	Cma19.g1082.t1	+	713	0.21	1	0	1	0	1.9999999999999997e-37	0.93	0	DUP	Cma02.g644.t1	59854338	59855046	+	3	517	517	CMU02:59854338-59855050	713	0	0	TRUE	annotated
CMA02	59897193	59897839	Cma02.p517	Cma26.g429.t1	+	647	0.55	26	3	1	0	1e-21	0.553	3	FRAG	Cma02.g646.t1	59897195	59897845	+	2	534	528	CMU02:59897193-59897839	647	0	0	TRUE	annotated
CMA02	59943253	59943630	Cma02.p518	Cma27.g1046.t1	-	378	0.25	6	2	0	0	3e-15	0.391	0	FRAG	Cma02.g649.t1	59943227	59943945	-	1	718	378	CMU02:59943253-59943630	378	0	0	TRUE	annotated
CMA02	59947889	59948242	Cma02.p519	Cma16.g1061.t1	-	354	0.23	8	4	0	0	4e-7	0.311	0	FRAG	Cma02.g650.t1	59947843	59948263	-	1	420	354	CMU02:59947889-59948242	354	0	0	TRUE	annotated
CMA02	59959064	59959525	Cma02.p520	Cma11.g984.t1	-	462	0.33	9	6	0	0	2e-7	0.3	1	FRAG	Cma02.g651.t1	59958901	59959512	-	1	611	449	CMU02:59959064-59959525	462	0	0	TRUE	annotated
CMA02	59959989	59960612	Cma02.p521	Cma23.g725.t1	-	624	0.42	7	9	0	0	6e-7	0.309	0	FRAG	Cma02.g651.t1	59959969	59960687	-	1	718	624	CMU02:59959989-59960612	624	0	0	TRUE	annotated
CMA02	59982597	59982719	Cma02.p522	Cma02.g648.t2	-	123	0.1	0	0	0	0	3e-13	0.927	1	FRAG								CMU02:59982597-59982719	123	0	0	TRUE	unannotated
CMA02	59986858	59987235	Cma02.p523	Cma27.g1046.t1	-	378	0.25	6	2	0	0	1e-14	0.375	0	FRAG	Cma02.g652.t1	59986832	59987550	-	1	718	378	CMU02:59986858-59987235	378	0	0	TRUE	annotated
CMA02	59991548	59992984	Cma02.p524	Cma04.g456.t1	-	1437	0.84	20	13	2	2	1e-12	0.32	0	FRAG	Cma02.g653.t1	59991520	59993068	-	3	1311	1200	CMU02:59991548-59992984	1437	0	0	TRUE	annotated
CMA02	59999510	60001636	Cma02.p525	Cma09.g224.t1	+	2127	0.68	21	4	0	0	3.9999999999999997e-32	0.344	0	FRAG	Cma02.g654.t1	59999485	60000392	+	2	816	792	CMU02:59999510-60001636	2127	0	0	TRUE	annotated
CMA02	60050396	60050713	Cma02.p526	Cma29.g663.t1	-	318	0.22	0	0	0	1	1e-14	0.679	0	FRAG	Cma02.g659.t1	60050395	60050707	-	1	312	312	CMU02:60050396-60050713	318	0	0	TRUE	annotated
CMA02	60079299	60079501	Cma02.p527	Cma26.g444.t1	+	203	0.85	1	0	1	1	2e-22	0.779	0	PSSD	Cma02.g660.t1	60079170	60079409	+	1	239	111	CMU02:60079299-60079501	203	0	0	TRUE	annotated
CMA02	60201400	60202276	Cma02.p528	Cma06.g1177.t2	+	877	0.46	15	0	1	5	2e-21	0.62	0	DUP	Cma02.g666.t1	60201411	60202195	+	3	303	303	CMU02:60201400-60202276	877	0	0	TRUE	annotated
CMA02	60256806	60257155	Cma02.p529	Cma24.g1023.t1	+	350	0.48	2	3	1	1	2e-34	0.717	0	FRAG								CMU02:60256806-60257155	350	0	0	TRUE	unannotated
CMA02	60273760	60273975	Cma02.p530	Cma24.g1018.t1	+	216	0.08	0	0	0	1	2e-22	0.778	3	FRAG								CMU02:60273760-60273975	216	0	0	TRUE	unannotated
CMA02	60486246	60486485	Cma02.p531	Cma26.g437.t1	+	240	0.41	0	1	0	0	1e-34	0.802	1	FRAG	Cma02.g675.t1	60486256	60486889	+	1	633	229	CMU02:60486246-60486485	240	0	0	TRUE	annotated
CMA02	60511631	60512048	Cma02.p532	Cma02.g687.t1	-	418	0.2	0	0	0	0	2e-20	0.99	0	DUP	Cma02.g677.t1	60511633	60511810	-	1	177	177	CMU02:60511631-60512048	418	0	0	TRUE	annotated
CMA02	60548232	60549984	Cma02.p533	Cma01.g722.t1	+	1753	0.25	8	18	1	2	3e-11	0.33	0	FRAG	Cma02.g679.t1	60548162	60550271	+	6	2044	1332	CMU02:60548232-60549984	1753	0	0	TRUE	annotated
CMA02	60680420	60682172	Cma02.p534	Cma01.g722.t1	-	1753	0.49	7	17	1	2	3e-11	0.37	0	FRAG	Cma02.g685.t1	60680124	60682241	-	9	3090	1998	CMU02:60680420-60682172	1753	0	0	TRUE	annotated
CMA02	60743950	60744189	Cma02.p535	Cma26.g437.t1	-	240	0.41	0	1	0	0	1e-34	0.802	0	FRAG	Cma02.g689.t1	60743545	60744178	-	1	633	229	CMU02:60743950-60744189	240	0	0	TRUE	annotated
CMA02	60821929	60822417	Cma02.p536	Cma05.g642.t1	+	489	0.76	0	0	0	0	4e-74	0.896	1	PSSD								CMU02:60821929-60822417	489	0	0	TRUE	unannotated
CMA02	60840755	60843236	Cma02.p537	Cma05.g644.t1	+	2482	0.95	2	98	2	0	2.9999999999999997e-74	0.67	0	DUP								CMU02:60840755-60843236	2482	0	0	TRUE	unannotated
CMA02	60940717	60941441	Cma02.p538	Cma15.g958.t1	-	725	0.19	0	0	0	2	5.9999999999999996e-40	0.79	3	DUP								CMU02:60940717-60941441	725	0	0	TRUE	unannotated
CMA02	61024082	61024281	Cma02.p539	Cma28.g461.t1	+	200	0.12	1	0	1	1	6e-24	0.821	0	FRAG								CMU02:61024082-61024281	200	0	0	TRUE	unannotated
CMA02	61100048	61101621	Cma02.p540	Cma08.g364.t1	+	1574	1	4	0	3	1	7e-13	0.996	3	PSSD								CMU02:61100048-61101621	1574	0	0	TRUE	unannotated
CMA02	61123814	61124001	Cma02.p541	Cma13.g1376.t2	-	188	0.11	1	8	1	2	3e-13	0.69	0	FRAG								CMU02:61123814-61124001	188	0	0	TRUE	unannotated
CMA02	61124422	61124682	Cma02.p542	Cma11.g529.t2	-	261	0.17	0	7	0	2	5e-12	0.511	0	FRAG								CMU02:61124422-61124682	261	0	0	TRUE	unannotated
CMA02	61126022	61126446	Cma02.p543	Cma19.g646.t2	-	425	0.2	3	11	1	1	2e-36	0.608	0	FRAG	Cma02.g698.t1	61126087	61126414	-	1	327	327	CMU02:61126022-61126446	425	0	0	TRUE	annotated
CMA02	61139055	61139222	Cma02.p544	Cma21.g1023.t1	-	168	0.37	0	0	0	1	1e-16	0.732	0	FRAG								CMU02:61139055-61139222	168	0	0	TRUE	unannotated
CMA02	61161090	61161658	Cma02.p545	Cma27.g24.t2	+	569	0.53	7	2	1	5	2e-39	0.458	3	FRAG	Cma02.g700.t1	61161340	61161664	+	1	324	318	CMU02:61161090-61161658	569	0	0	TRUE	annotated
CMA02	61172883	61173053	Cma02.p546	Cma02.g412.t3	-	171	0.06	0	0	0	0	1e-13	0.456	0	FRAG	Cma02.g701.t1	61172828	61173084	-	7	1792	1197	CMU02:61172883-61173053	171	0	0	TRUE	annotated
CMA02	61201729	61202054	Cma02.p547	Cma14.g931.t1	-	326	0.33	17	53	1	0	7e-13	0.457	0	FRAG								CMU02:61201729-61202054	326	0	0	TRUE	unannotated
CMA02	61304028	61306636	Cma02.p548	Cma14.g923.t1	-	2609	0.89	1	3	1	1	6e-24	0.81	0	DUP								CMU02:61304028-61306636	2609	0	0	TRUE	unannotated
CMA02	61430541	61431263	Cma02.p549	Cma25.g191.t1	-	723	0.53	1	11	0	0	8e-13	0.357	0	FRAG	Cma02.g715.t1	61427835	61431911	-	5	12703	3615	CMU02:61430541-61431263	723	0	0	TRUE	annotated
CMA02	61473386	61474072	Cma02.p550	Cma03.g558.t2	-	687	0.49	7	7	0	0	4.0000000000000004e-23	0.373	0	FRAG								CMU02:61473386-61474072	687	0	0	TRUE	unannotated
CMA02	61493764	61495971	Cma02.p551	Cma18.g396.t1	+	2208	0.92	1	0	0	0	5e-22	0.82	3	DUP								CMU02:61493764-61495971	2208	0	0	TRUE	unannotated
CMA02	61543027	61543380	Cma02.p552	Cma19.g562.t1	+	354	0.27	1	1	0	0	1.0000000000000001e-23	0.471	3	FRAG	Cma02.g723.t1	61543026	61543545	+	3	1557	1062	CMU02:61543027-61543380	354	0	0	TRUE	annotated
CMA02	61590174	61591665	Cma02.p553	Cma18.g409.t3	-	1492	0.99	40	17	5	17	2e-12	0.365	0	FRAG								CMU02:61590174-61591665	1492	0	0	TRUE	unannotated
CMA02	61636367	61638983	Cma02.p554	Cma02.g743.t2	-	2617	0.96	3	0	1	1	7.999999999999999e-32	0.93	0	DUP	Cma02.g735.t1	61635794	61638981	-	17	2510	1366	CMU02:61636367-61638983	2617	0	0	TRUE	annotated
CMA02	61715205	61715732	Cma02.p555	Cma02.g733.t1	+	528	0.2	0	0	0	0	4.9999999999999995e-98	1	0	FRAG	Cma02.g741.t1	61715207	61715993	+	1	786	525	CMU02:61715205-61715732	528	0	0	TRUE	annotated
CMA02	61718057	61718323	Cma02.p556	Cma22.g75.t1	-	267	0.24	1	0	0	1	8e-7	0.36	0	FRAG								CMU02:61718057-61718323	267	0	0	TRUE	unannotated
CMA02	62085618	62091746	Cma02.p557	Cma22.g36.t1	-	6129	0.44	4	2	1	4	2e-34	0.82	0	DUP	Cma02.g763.t1	62089394	62091732	-	5	1192	1192	CMU02:62085618-62091746	6129	0	0	TRUE	annotated
CMA02	62147063	62147559	Cma02.p558	Cma22.g41.t1	-	497	0.26	0	0	0	0	9e-30	0.83	0	DUP	Cma02.g769.t1	62147057	62147560	-	3	309	303	CMU02:62147063-62147559	497	0	0	TRUE	annotated
CMA02	62299569	62299700	Cma02.p559	Cma22.g49.t1	+	132	0.25	0	0	0	0	2e-17	0.841	0	FRAG								CMU02:62299569-62299700	132	0	0	TRUE	unannotated
CMA02	62325115	62333202	Cma02.p560	Cma18.g433.t1	+	8088	0.67	5	6	1	1	6.9999999999999994e-37	0.79	0	DUP	Cma02.g781.t1	62325181	62326799	+	7	568	568	CMU02:62325115-62333202	8087	0	1	TRUE	annotated
CMA02	62387572	62388225	Cma02.p561	Cma14.g844.t1	-	654	0.98	8	12	0	0	6.999999999999999e-59	0.622	1	PSSD	Cma02.g783.t1	62387331	62388290	-	1	959	654	CMU02:62387572-62388225	654	0	0	TRUE	annotated
CMA02	62517759	62518164	Cma02.p562	Cma02.g789.t1	+	406	0.36	5	0	1	0	9e-27	0.652	0	FRAG								CMU02:62517759-62518164	406	0	0	TRUE	unannotated
CMA02	62622970	62623170	Cma02.p563	Cma03.g370.t1	+	201	0.25	5	0	0	0	4e-9	0.463	1	FRAG								CMU02:62622970-62623170	201	0	0	TRUE	unannotated
CMA02	62682388	62683567	Cma02.p564	Cma22.g75.t1	-	1180	0.94	0	0	0	0	3.9999999999999997e-122	0.79	0	DUP								CMU02:62682388-62683567	1180	0	0	TRUE	unannotated
CMA02	62775085	62777313	Cma02.p565	Cma18.g37.t1	-	2229	0.92	52	51	0	0	6e-27	0.351	0	FRAG	Cma02.g805.t1	62774725	62777488	-	1	2763	2229	CMU02:62775085-62777313	2229	0	0	TRUE	annotated
CMA02	62781920	62782684	Cma02.p566	Cma03.g567.t1	+	765	0.42	7	4	2	1	9.999999999999999e-31	0.363	0	FRAG	Cma02.g806.t1	62781892	62783098	+	1	1206	765	CMU02:62781920-62782684	765	0	0	TRUE	annotated
CMA02	62790522	62790608	Cma02.p567	Cma22.g69.t2	-	87	0.02	0	0	0	0	4e-7	0.931	0	FRAG								CMU02:62790522-62790608	87	0	0	TRUE	unannotated
CMA02	62820785	62821250	Cma02.p568	Cma02.g808.t4	-	466	0.13	3	8	1	0	1e-21	0.55	3	DUP								CMU02:62820785-62821250	466	0	0	TRUE	unannotated
CMA02	62854979	62857506	Cma02.p569	Cma22.g90.t1	+	2528	0.97	10	2	6	1	1.9999999999999998e-30	0.82	0	DUP								CMU02:62854979-62857506	2528	0	0	TRUE	unannotated
CMA02	62896424	62898001	Cma02.p570	Cma10.g261.t1	+	1578	0.71	0	0	0	0	2e-10	0.54	0	FRAG								CMU02:62896424-62898001	1578	0	0	TRUE	unannotated
CMA02	63012227	63013464	Cma02.p571	Cma07.g884.t1	+	1238	0.64	11	38	3	8	3e-13	0.304	0	FRAG	Cma02.g827.t1	63013311	63013536	+	1	225	153	CMU02:63012227-63013464	1238	0	0	TRUE	annotated
CMA02	63046311	63049605	Cma02.p572	Cma02.g837.t1	-	3295	0.96	2	0	2	0	9.999999999999999e-131	1	0	DUP	Cma02.g830.t1	63046190	63049605	-	3	3045	2925	CMU02:63046311-63049605	332	0	2963	FALSE	filtered
CMA02	63066883	63068120	Cma02.p573	Cma07.g884.t1	+	1238	0.64	11	38	3	7	3e-13	0.302	0	FRAG	Cma02.g834.t1	63067967	63068192	+	1	225	153	CMU02:63066883-63068120	0	0	1238	FALSE	filtered
CMA02	63160166	63160408	Cma02.p574	Cma19.g332.t1	-	243	0.27	5	1	0	0	5e-10	0.451	3	FRAG	Cma02.g839.t1	63159970	63160446	-	2	952	486	CMU02:63160166-63160408	243	0	0	TRUE	annotated
CMA02	63186776	63187085	Cma02.p575	Cma14.g806.t1	+	310	0.2	0	0	0	0	7e-11	0.9	0	DUP	Cma02.g842.t1	63186760	63187076	+	2	219	204	CMU02:63186776-63187085	310	0	0	TRUE	annotated
CMA02	63187597	63187857	Cma02.p576	Cma18.g483.t1	+	261	0.18	0	0	0	0	1e-19	0.91	0	DUP	Cma02.g842.t1	63187581	63187859	+	2	173	156	CMU02:63187597-63187857	261	0	0	TRUE	annotated
CMA02	63189163	63189730	Cma02.p577	Cma18.g484.t1	-	568	0.67	2	0	2	1	7.999999999999999e-30	0.737	0	FRAG								CMU02:63189163-63189730	568	0	0	TRUE	unannotated
CMA02	63274269	63276095	Cma02.p578	Cma17.g548.t1	+	1827	0.78	29	34	6	8	1e-27	0.56	0	DUP								CMU02:63274269-63276095	1827	0	0	TRUE	unannotated
CMA02	63341469	63343972	Cma02.p579	Cma22.g109.t1	-	2504	0.78	2	7	2	2	1e-36	0.84	1	DUP	Cma02.g851.t1	63341465	63343902	-	9	792	789	CMU02:63341469-63343972	2499	0	5	TRUE	annotated
CMA02	63347701	63349026	Cma02.p580	Cma22.g113.t5	+	1326	0.49	2	0	2	3	7e-7	0.9	0	FRAG	Cma02.g853.t1	63347868	63349026	+	21	2565	2565	CMU02:63347701-63349026	1324	0	2	TRUE	annotated
CMA02	63387178	63389004	Cma02.p581	Cma17.g548.t1	+	1827	0.78	29	34	6	8	1e-27	0.56	0	DUP								CMU02:63387178-63389004				FALSE	filtered
CMA02	63433089	63433841	Cma02.p582	Cma02.g849.t1	+	753	0.74	0	0	0	0	1e-61	1	0	PSSD								CMU02:63433089-63433841				FALSE	filtered
CMA02	63454378	63456881	Cma02.p583	Cma22.g109.t1	-	2504	0.78	2	7	2	2	1e-36	0.84	1	DUP	Cma02.g858.t1	63456025	63456811	-	3	285	285	CMU02:63454378-63456881				FALSE	filtered
CMA02	63505936	63506164	Cma02.p584	Cma14.g796.t3	-	229	0.09	3	0	3	1	5e-9	0.671	0	FRAG								CMU02:63505936-63506164	229	0	0	TRUE	unannotated
CMA02	63525917	63526942	Cma02.p585	Cma19.g502.t1	-	1026	0.85	26	34	0	0	6e-22	0.271	0	FRAG								CMU02:63525917-63526942	1026	0	0	TRUE	unannotated
CMA02	63531615	63532460	Cma02.p586	Cma19.g502.t1	-	846	0.71	22	30	0	0	2e-21	0.304	0	FRAG	Cma02.g866.t1	63531395	63532646	-	1	1251	846	CMU02:63531615-63532460	846	0	0	TRUE	annotated
CMA02	63545523	63547189	Cma02.p587	Cma02.g868.t3	-	1667	0.44	2	0	2	0	2e-8	1	0	FRAG	Cma02.g868.t1	63545523	63547229	-	20	4650	4490	CMU02:63545523-63547189	1667	0	0	TRUE	annotated
CMA02	63618284	63618751	Cma02.p588	Cma22.g146.t1	+	468	1	3	0	2	0	2e-48	0.75	2	PSSD	Cma02.g878.t1	63618283	63618754	+	2	384	381	CMU02:63618284-63618751	468	0	0	TRUE	annotated
CMA02	63680392	63680722	Cma02.p589	Cma22.g151.t1	+	331	0.32	4	0	3	1	1.9999999999999998e-32	0.818	0	FRAG								CMU02:63680392-63680722	331	0	0	TRUE	unannotated
CMA02	63758881	63759541	Cma02.p590	Cma09.g913.t1	-	661	0.6	16	21	1	0	7e-19	0.311	0	FRAG	Cma02.g893.t1	63757771	63760193	-	1	2422	661	CMU02:63758881-63759541	661	0	0	TRUE	annotated
CMA02	63772528	63772989	Cma02.p591	Cma19.g911.t1	+	462	0.91	2	6	0	0	1.9999999999999998e-32	0.581	1	PSSD	Cma02.g895.t1	63772542	63773360	+	1	818	447	CMU02:63772528-63772989	462	0	0	TRUE	annotated
CMA02	63775719	63776240	Cma02.p592	Cma18.g536.t1	+	522	0.97	8	0	2	0	2.9999999999999996e-39	0.632	3	PSSD								CMU02:63775719-63776240	522	0	0	TRUE	unannotated
CMA02	63779829	63780350	Cma02.p593	Cma01.g818.t1	+	522	0.43	10	34	0	0	4.0000000000000004e-24	0.38	2	FRAG	Cma02.g896.t1	63779099	63780353	+	1	1254	522	CMU02:63779829-63780350	522	0	0	TRUE	annotated
CMA02	63806093	63806367	Cma02.p594	Cma19.g755.t6	+	275	0.12	3	1	3	2	1.9999999999999998e-26	0.774	0	FRAG								CMU02:63806093-63806367	275	0	0	TRUE	unannotated
CMA02	63951754	63951912	Cma02.p595	Cma25.g701.t1	-	159	0.2	0	0	0	1	2e-14	0.698	0	FRAG								CMU02:63951754-63951912	159	0	0	TRUE	unannotated
CMA02	63974391	63974868	Cma02.p596	Cma22.g177.t1	+	478	0.27	0	4	0	0	9e-7	0.89	3	FRAG								CMU02:63974391-63974868	478	0	0	TRUE	unannotated
CMA02	64117899	64118156	Cma02.p597	Cma22.g186.t2	-	258	0.2	0	0	0	0	2.9999999999999998e-36	0.779	0	FRAG	Cma02.g920.t1	64117898	64118162	-	1	264	258	CMU02:64117899-64118156	258	0	0	TRUE	annotated
CMA02	64142027	64145292	Cma02.p598	Cma22.g190.t1	+	3266	1	5	12	2	1	1.9999999999999996e-98	0.84	3	DUP	Cma02.g922.t1	64144580	64145719	+	2	1051	624	CMU02:64142027-64145292	3266	0	0	TRUE	annotated
CMA02	64156910	64159105	Cma02.p599	Cma28.g365.t1	+	2196	0.74	16	14	0	0	6e-46	0.366	0	FRAG	Cma02.g924.t1	64156172	64159163	+	1	2991	2196	CMU02:64156910-64159105	2196	0	0	TRUE	annotated
CMA02	64179838	64181193	Cma02.p600	Cma19.g1052.t1	+	1356	0.92	19	22	0	0	1e-14	0.365	3	FRAG	Cma02.g928.t1	64179801	64181801	+	1	2000	1356	CMU02:64179838-64181193	1356	0	0	TRUE	annotated
CMA02	64183313	64184698	Cma02.p601	Cma19.g1052.t1	+	1386	0.93	27	23	0	0	1e-36	0.365	1	FRAG	Cma02.g929.t1	64183269	64184879	+	1	1610	1386	CMU02:64183313-64184698	1386	0	0	TRUE	annotated
CMA02	64187671	64188645	Cma02.p602	Cma18.g532.t3	-	975	0.5	6	11	0	0	1e-45	0.301	0	FRAG	Cma02.g930.t1	64187565	64189593	-	1	2028	975	CMU02:64187671-64188645	975	0	0	TRUE	annotated
CMA02	64250160	64250579	Cma02.p603	Cma14.g749.t1	-	420	0.38	10	0	2	0	8e-8	0.82	0	FRAG								CMU02:64250160-64250579	416	0	4	TRUE	unannotated
CMA02	64309151	64310961	Cma02.p604	Cma22.g206.t1	+	1811	1	10	7	4	0	2.0000000000000002e-60	0.76	2	DUP								CMU02:64309151-64310961	1811	0	0	TRUE	unannotated
CMA02	64316649	64387229	Cma02.p605	Cma03.g645.t1	-	70581	0.1	0	0	0	0	1e-7	0.63	0	FRAG	Cma02.g940.t1	64316084	64387277	-	135	35204	34592	CMU02:64316649-64387229	7822	0	62759	FALSE	filtered
CMA02	64360841	64362194	Cma02.p606	Cma02.g937.t1	+	1354	0.34	0	0	0	0	1.9999999999999998e-30	0.98	0	DUP	Cma02.g947.t1	64360841	64362197	+	3	479	476	CMU02:64360841-64362194	0	0	1354	FALSE	filtered
CMA02	64379609	64381419	Cma02.p607	Cma22.g206.t1	+	1811	1	10	7	4	0	2.0000000000000002e-60	0.76	2	DUP	Cma02.g950.t1	64379608	64381425	+	5	867	861	CMU02:64379609-64381419	1527	0	284	TRUE	annotated
CMA02	64479755	64481078	Cma02.p608	Cma09.g922.t1	-	1324	0.43	24	8	4	6	7e-36	0.57	0	DUP	Cma02.g961.t1	64479790	64480710	-	3	495	495	CMU02:64479755-64481078	1324	0	0	TRUE	annotated
CMA02	64490939	64492042	Cma02.p609	Cma22.g217.t2	-	1104	0.28	7	0	0	0	2.0000000000000002e-23	0.78	0	DUP								CMU02:64490939-64492042	1104	0	0	TRUE	unannotated
CMA02	64498838	64499014	Cma02.p610	Cma15.g150.t1	+	177	0.54	0	2	0	0	1e-11	0.475	1	FRAG	Cma02.g964.t1	64498705	64499182	+	1	477	177	CMU02:64498838-64499014	177	0	0	TRUE	annotated
CMA02	64524450	64525415	Cma02.p611	Cma28.g273.t4	-	966	0.38	1	1	1	2	9.999999999999998e-58	0.55	0	DUP	Cma02.g968.t1	64524371	64525588	-	3	937	686	CMU02:64524450-64525415	966	0	0	TRUE	annotated
CMA02	64593609	64593719	Cma02.p612	Cma22.g229.t2	+	111	0.05	0	1	0	0	3e-9	0.789	3	FRAG	Cma02.g973.t1	64593614	64594104	+	1	490	105	CMU02:64593609-64593719	111	0	0	TRUE	annotated
CMA02	64621420	64621658	Cma02.p613	Cma12.g601.t2	-	239	0.08	1	0	1	1	9e-17	0.92	0	DUP								CMU02:64621420-64621658	239	0	0	TRUE	unannotated
CMA02	64653209	64653541	Cma02.p614	Cma03.g449.t1	-	333	0.35	0	12	0	0	2e-10	0.52	2	FRAG	Cma02.g977.t1	64653190	64653533	-	1	343	325	CMU02:64653209-64653541	333	0	0	TRUE	annotated
CMA02	64675431	64675613	Cma02.p615	Cma22.g189.t1	+	183	0.11	0	0	0	0	8e-17	0.738	2	FRAG								CMU02:64675431-64675613	183	0	0	TRUE	unannotated
CMA02	64714568	64714774	Cma02.p616	Cma22.g235.t1	-	207	0.12	1	0	0	1	3e-10	0.652	0	FRAG	Cma02.g983.t3	64714438	64715289	-	3	2132	621	CMU02:64714568-64714774	206	0	1	TRUE	annotated
CMA02	64722604	64722753	Cma02.p617	Cma20.g470.t1	+	150	0.22	0	0	0	0	9.999999999999999e-26	1	3	FRAG								CMU02:64722604-64722753	150	0	0	TRUE	unannotated
CMA02	64868322	64870922	Cma02.p618	Cma22.g248.t1	-	2601	0.59	7	0	7	5	2e-59	0.92	2	DUP	Cma02.g994.t1	64868502	64870913	-	9	951	951	CMU02:64868322-64870922	2596	0	5	TRUE	annotated
CMA02	64874436	64875167	Cma02.p619	Cma19.g103.t1	-	732	0.84	4	17	0	0	2e-20	0.295	0	FRAG	Cma02.g996.t1	64873930	64875285	-	1	1355	732	CMU02:64874436-64875167	732	0	0	TRUE	annotated
CMA02	64904783	64905538	Cma02.p620	Cma21.g23.t2	-	756	0.28	29	10	0	3	8e-9	0.27	0	FRAG	Cma02.g1000.t1	64904712	64905076	-	1	364	294	CMU02:64904783-64905538	756	0	0	TRUE	annotated
CMA02	64967066	64967726	Cma02.p621	Cma22.g255.t2	+	661	0.8	0	0	0	0	5e-70	0.9	0	DUP	Cma02.g1005.t1	64967074	64967831	+	10	2769	2664	CMU02:64967066-64967726	661	0	0	TRUE	annotated
CMA02	65181437	65182072	Cma02.p622	Cma22.g270.t1	+	636	1	3	1	3	4	3e-13	0.8	0	DUP								CMU02:65181437-65182072	636	0	0	TRUE	unannotated
CMA02	65184144	65184269	Cma02.p623	Cma11.g1273.t1	-	126	0.04	0	0	0	0	3e-7	0.69	0	FRAG								CMU02:65184144-65184269	126	0	0	TRUE	unannotated
CMA02	65214542	65220788	Cma02.p624	Cma22.g274.t2	-	6247	0.53	17	77	8	8	6e-37	0.66	2	DUP	Cma02.g1032.t1	65214550	65220806	-	6	906	888	CMU02:65214542-65220788	6247	0	0	TRUE	annotated
CMA02	65299651	65299953	Cma02.p625	Cma02.g1038.t1	-	303	0.58	0	3	0	1	2e-18	0.596	0	FRAG								CMU02:65299651-65299953	303	0	0	TRUE	unannotated
CMA02	65330800	65344059	Cma02.p626	Cma02.g569.t1	+	13260	0.54	3	0	0	2	9e-11	0.62	2	DUP	Cma02.g1041.t1	65342111	65344058	+	4	609	609	CMU02:65330800-65344059	13260	0	0	TRUE	annotated
CMA02	65419715	65426882	Cma02.p627	Cma24.g851.t2	+	7168	0.89	4	10	4	5	2e-17	0.56	0	DUP								CMU02:65419715-65426882	7168	0	0	TRUE	unannotated
CMA02	65449878	65451377	Cma02.p628	Cma10.g256.t1	+	1500	0.78	26	14	2	0	1e-74	0.377	0	FRAG	Cma02.g1047.t1	65449421	65451398	+	1	1977	1500	CMU02:65449878-65451377	1500	0	0	TRUE	annotated
CMA02	65501873	65503011	Cma02.p629	Cma22.g304.t1	-	1139	0.18	0	0	0	0	1e-49	0.94	0	DUP	Cma02.g1051.t1	65501873	65503005	-	3	428	428	CMU02:65501873-65503011	1139	0	0	TRUE	annotated
CMA02	65510007	65515004	Cma02.p630	Cma18.g270.t1	-	4998	0.88	41	4	0	0	3e-37	0.41	0	DUP	Cma02.g1052.t1	65509510	65514836	-	2	2149	1653	CMU02:65510007-65515004	4998	0	0	TRUE	annotated
CMA02	65547506	65547694	Cma02.p631	Cma01.g139.t2	+	189	0.04	0	0	0	0	5e-16	0.619	3	FRAG	Cma02.g1054.t1	65547188	65547935	+	4	2988	756	CMU02:65547506-65547694	189	0	0	TRUE	annotated
CMA02	65799526	65802275	Cma02.p632	Cma22.g321.t2	+	2750	0.28	4	6	2	2	2e-38	0.72	0	DUP	Cma02.g1069.t1	65799529	65802273	+	5	801	801	CMU02:65799526-65802275	2748	0	2	TRUE	annotated
CMA02	65810587	65810976	Cma02.p633	Cma22.g323.t6	+	390	0.24	6	9	2	2	2e-9	0.676	0	FRAG								CMU02:65810587-65810976	390	0	0	TRUE	unannotated
CMA02	65875662	65877624	Cma02.p634	Cma22.g330.t1	-	1963	0.97	0	3	0	0	1e-48	0.78	1	DUP								CMU02:65875662-65877624	1963	0	0	TRUE	unannotated
CMA02	65984006	65985219	Cma02.p635	Cma22.g341.t1	+	1214	0.64	3	0	2	0	4.999999999999999e-59	0.85	0	DUP	Cma02.g1084.t1	65984399	65985633	+	2	765	351	CMU02:65984006-65985219	1214	0	0	TRUE	annotated
CMA02	66113494	66116437	Cma02.p636	Cma02.g1096.t1	+	2944	0.71	12	12	5	6	7e-90	0.81	0	DUP								CMU02:66113494-66116437	2944	0	0	TRUE	unannotated
CMA02	66225277	66226244	Cma02.p637	Cma22.g367.t2	+	968	0.67	6	0	2	1	4e-19	0.88	0	DUP								CMU02:66225277-66226244	968	0	0	TRUE	unannotated
CMA02	66312566	66312993	Cma02.p638	Cma22.g376.t1	-	428	0.26	3	0	1	1	1e-15	0.82	0	DUP								CMU02:66312566-66312993	428	0	0	TRUE	unannotated
CMA02	66318853	66320397	Cma02.p639	Cma22.g378.t1	+	1545	1	7	12	0	0	9.999999999999999e-33	0.75	0	DUP	Cma02.g1117.t1	66318698	66320926	+	8	5059	3010	CMU02:66318853-66320397	1545	0	0	TRUE	annotated
CMA02	66330570	66330698	Cma02.p640	Cma10.g1108.t1	+	129	0.07	0	0	0	0	9e-11	0.837	3	FRAG								CMU02:66330570-66330698	129	0	0	TRUE	unannotated
CMA02	66349055	66352270	Cma02.p641	Cma22.g382.t1	-	3216	0.87	25	50	17	8	6.999999999999999e-175	0.79	0	DUP	Cma02.g1122.t1	66348944	66351001	-	4	1733	1623	CMU02:66349055-66352270	3216	0	0	TRUE	annotated
CMA02	66396257	66398046	Cma02.p642	Cma22.g389.t1	-	1790	0.8	0	0	0	0	2.0000000000000002e-24	0.85	3	DUP								CMU02:66396257-66398046	1790	0	0	TRUE	unannotated
CMA02	66403041	66404233	Cma02.p643	Cma27.g933.t3	+	1193	0.39	38	62	6	9	3e-8	0.41	1	FRAG								CMU02:66403041-66404233	1193	0	0	TRUE	unannotated
CMA02	66462389	66464178	Cma02.p644	Cma22.g389.t1	-	1790	0.8	0	0	0	0	2.0000000000000002e-24	0.85	3	DUP								CMU02:66462389-66464178	0	0	1790	FALSE	filtered
CMA02	66469173	66470365	Cma02.p645	Cma27.g933.t3	+	1193	0.39	38	62	6	9	3e-8	0.41	1	FRAG								CMU02:66469173-66470365	0	0	1193	FALSE	filtered
CMA02	66479965	66480600	Cma02.p646	Cma02.g1128.t1	+	636	0.57	0	0	0	0	4.999999999999999e-128	0.995	0	FRAG	Cma02.g1131.t1	66479935	66480649	+	1	714	636	CMU02:66479965-66480600	0	0	636	FALSE	filtered
CMA02	66519458	66520314	Cma02.p647	Cma07.g510.t1	-	857	0.27	4	2	1	1	3e-13	0.65	0	DUP								CMU02:66519458-66520314	856	0	1	TRUE	unannotated
CMA02	66545485	66546290	Cma02.p648	Cma01.g520.t5	+	806	0.25	4	0	3	1	9.999999999999999e-38	0.65	1	DUP								CMU02:66545485-66546290	806	0	0	TRUE	unannotated
CMA02	66571938	66574683	Cma02.p649	Cma22.g404.t1	-	2746	0.76	44	8	13	2	1.9999999999999995e-109	0.79	0	DUP								CMU02:66571938-66574683	2746	0	0	TRUE	unannotated
CMA02	66599410	66601096	Cma02.p650	Cma27.g309.t1	-	1687	0.95	22	18	6	2	1.9999999999999998e-84	0.366	0	FRAG								CMU02:66599410-66601096	1687	0	0	TRUE	unannotated
CMA02	66677678	66679448	Cma02.p651	Cma22.g450.t1	-	1771	0.54	29	26	13	3	7.000000000000001e-31	0.7	0	DUP	Cma02.g1143.t1	66677816	66680162	-	3	4118	2690	CMU02:66677678-66679448	1771	0	0	TRUE	annotated
CMA02	66697037	66698537	Cma02.p652	Cma22.g448.t1	+	1501	0.67	1	0	1	0	3e-19	0.92	2	DUP								CMU02:66697037-66698537	1501	0	0	TRUE	unannotated
CMA02	66727846	66731025	Cma02.p653	Cma22.g446.t1	+	3180	1	1	1	1	2	4e-67	0.86	0	DUP								CMU02:66727846-66731025	3180	0	0	TRUE	unannotated
CMA02	66800713	66800951	Cma02.p654	Cma12.g122.t1	+	239	0.07	1	0	1	0	7e-8	0.58	0	FRAG	Cma02.g1152.t1	66800631	66800951	+	14	1659	1092	CMU02:66800713-66800951	239	0	0	TRUE	annotated
CMA02	66812474	66812799	Cma02.p655	Cma22.g432.t1	+	326	0.11	0	0	0	0	1e-12	1	3	DUP								CMU02:66812474-66812799	326	0	0	TRUE	unannotated
CMA02	66847535	66848671	Cma02.p656	Cma23.g34.t4	+	1137	0.94	11	26	0	0	1e-27	0.296	0	FRAG	Cma02.g1155.t1	66847522	66848689	+	1	1167	1137	CMU02:66847535-66848671	1137	0	0	TRUE	annotated
CMA02	66979386	66983017	Cma02.p657	Cma21.g71.t1	-	3632	0.59	5	5	0	2	1.0000000000000001e-24	0.58	0	DUP								CMU02:66979386-66983017	3632	0	0	TRUE	unannotated
CMA02	67004769	67007547	Cma02.p658	Cma10.g1039.t2	-	2779	0.69	0	1	0	0	9.999999999999999e-33	0.68	0	DUP								CMU02:67004769-67007547	2779	0	0	TRUE	unannotated
CMA02	67022720	67024284	Cma02.p659	Cma10.g1039.t2	-	1565	0.68	0	2	0	2	2e-31	0.66	0	DUP								CMU02:67022720-67024284	1565	0	0	TRUE	unannotated
CMA02	67038943	67039437	Cma02.p660	Cma24.g1071.t1	-	495	0.54	0	24	0	0	8e-8	0.317	3	FRAG	Cma02.g1168.t1	67038936	67039446	-	1	510	495	CMU02:67038943-67039437	495	0	0	TRUE	annotated
CMA02	67090323	67090869	Cma02.p661	Cma22.g472.t1	-	547	0.54	15	17	1	0	7e-28	0.573	0	FRAG								CMU02:67090323-67090869	547	0	0	TRUE	unannotated
CMA02	67097533	67100506	Cma02.p662	Cma21.g80.t1	+	2974	0.63	4	13	2	2	7.999999999999999e-26	0.8	0	DUP	Cma02.g1174.t1	67097532	67100329	+	7	1113	1113	CMU02:67097533-67100506	2974	0	0	TRUE	annotated
CMA02	67174363	67175010	Cma02.p663	Cma22.g486.t1	+	648	0.68	6	12	0	0	7e-35	0.39	2	FRAG	Cma02.g1181.t1	67173901	67175402	+	2	2963	1296	CMU02:67174363-67175010	648	0	0	TRUE	annotated
CMA02	67183893	67185794	Cma02.p664	Cma06.g1179.t1	-	1902	0.85	6	2	0	1	7e-49	0.53	0	DUP								CMU02:67183893-67185794	1902	0	0	TRUE	unannotated
CMA02	67190260	67191974	Cma02.p665	Cma22.g487.t1	+	1715	1	1	3	1	0	3e-30	0.82	3	DUP	Cma02.g1182.t1	67190259	67191977	+	4	996	993	CMU02:67190260-67191974	1715	0	0	TRUE	annotated
CMA02	67268884	67272288	Cma02.p666	Cma22.g498.t5	+	3405	0.61	1	0	1	0	4e-20	0.87	0	DUP	Cma02.g1191.t1	67269425	67272285	+	6	1264	1264	CMU02:67268884-67272288	3405	0	0	TRUE	annotated
CMA02	67308232	67308636	Cma02.p667	Cma12.g871.t1	-	405	0.1	2	21	0	0	2e-21	0.378	0	FRAG	Cma02.g1195.t1	67308112	67308586	-	1	474	355	CMU02:67308232-67308636	405	0	0	TRUE	annotated
CMA02	67320073	67320921	Cma02.p668	Cma29.g555.t1	-	849	0.8	15	33	0	0	1e-22	0.278	0	FRAG	Cma02.g1196.t1	67320036	67321164	-	1	1128	849	CMU02:67320073-67320921	849	0	0	TRUE	annotated
CMA02	67323712	67324572	Cma02.p669	Cma29.g555.t1	-	861	0.81	15	31	0	0	7e-26	0.296	0	FRAG	Cma02.g1197.t1	67323641	67324922	-	1	1281	861	CMU02:67323712-67324572	861	0	0	TRUE	annotated
CMA02	67341555	67342015	Cma02.p670	Cma28.g99.t3	-	461	0.23	3	0	2	0	9.999999999999999e-33	0.621	0	FRAG								CMU02:67341555-67342015	461	0	0	TRUE	unannotated
CMA02	67376175	67376486	Cma02.p671	Cma07.g337.t1	-	312	0.17	3	0	0	0	6e-10	0.59	2	FRAG								CMU02:67376175-67376486	312	0	0	TRUE	unannotated
CMA02	67381025	67381204	Cma02.p672	Cma07.g758.t1	+	180	0.14	0	1	0	0	5e-7	0.508	0	FRAG								CMU02:67381025-67381204	180	0	0	TRUE	unannotated
CMA02	67429333	67431106	Cma02.p673	Cma29.g233.t2	+	1774	0.38	7	0	1	1	2.9999999999999998e-36	0.66	0	DUP	Cma02.g1205.t1	67429313	67431145	+	6	1228	1170	CMU02:67429333-67431106	1774	0	0	TRUE	annotated
CMA02	67593019	67593324	Cma02.p674	Cma03.g817.t1	+	306	0.29	11	1	0	0	3e-18	0.505	3	FRAG	Cma02.g1217.t1	67592292	67593323	+	1	1031	305	CMU02:67593019-67593324	306	0	0	TRUE	annotated
CMA02	67709092	67717245	Cma02.p675	Cma02.g1260.t1	-	8154	0.75	15	48	6	8	9.999999999999999e-27	0.48	0	DUP	Cma02.g1229.t1	67709079	67717020	-	8	873	861	CMU02:67709092-67717245	8154	0	0	TRUE	annotated
CMA02	67786475	67788248	Cma02.p676	Cma29.g233.t2	-	1774	0.38	7	0	1	1	8e-36	0.66	0	DUP	Cma02.g1238.t1	67786435	67788267	-	6	1255	1197	CMU02:67786475-67788248				FALSE	filtered
CMA02	67836269	67836448	Cma02.p677	Cma07.g758.t1	-	180	0.14	0	1	0	0	5e-7	0.508	1	FRAG								CMU02:67836269-67836448				FALSE	filtered
CMA02	67840985	67841296	Cma02.p678	Cma07.g337.t1	+	312	0.17	3	0	0	0	6e-10	0.59	0	FRAG								CMU02:67840985-67841296				FALSE	filtered
CMA02	67925429	67925602	Cma02.p679	Cma12.g1004.t1	-	174	0.31	0	1	0	0	8e-15	0.525	0	FRAG	Cma02.g1246.t1	67925430	67925656	-	1	226	172	CMU02:67925429-67925602	174	0	0	TRUE	annotated
CMA02	67984928	67988629	Cma02.p680	Cma06.g1063.t1	-	3702	0.84	11	27	0	0	1.9999999999999996e-168	0.59	0	DUP	Cma02.g1250.t1	67984927	67988627	-	5	2734	2734	CMU02:67984928-67988629	3702	0	0	TRUE	annotated
CMA02	67988945	67989266	Cma02.p681	Cma06.g1055.t1	-	322	0.07	2	0	2	0	2e-12	1	0	DUP	Cma02.g1250.t1	67988944	67989265	-	2	199	199	CMU02:67988945-67989266	322	0	0	TRUE	annotated
CMA02	67998601	67999560	Cma02.p682	Cma22.g395.t1	-	960	0.42	8	13	0	1	2e-27	0.267	0	FRAG	Cma02.g1252.t1	67997760	67999863	-	6	5900	2475	CMU02:67998601-67999560	960	0	0	TRUE	annotated
CMA02	68088359	68088538	Cma02.p683	Cma12.g1004.t1	+	180	0.32	0	1	0	0	6e-14	0.508	0	FRAG								CMU02:68088359-68088538	180	0	0	TRUE	unannotated
CMA02	68117571	68118704	Cma02.p684	Cma14.g65.t1	-	1134	0.89	9	23	0	0	6.999999999999999e-69	0.436	1	PSSD	Cma02.g1255.t1	68117552	68118794	-	1	1242	1134	CMU02:68117571-68118704	1134	0	0	TRUE	annotated
CMA02	68183566	68185126	Cma02.p685	Cma22.g590.t3	+	1561	0.66	4	1	4	0	4e-52	0.96	0	DUP	Cma02.g1258.t1	68183574	68185120	+	8	642	642	CMU02:68183566-68185126				FALSE	filtered
CMA02	68494112	68494335	Cma02.p686	Cma22.g605.t1	-	224	0.38	0	0	0	0	5e-11	0.82	0	DUP								CMU02:68494112-68494335	224	0	0	TRUE	unannotated
CMA02	68520427	68520674	Cma02.p687	Cma17.g1034.t1	-	248	0.18	2	3	2	2	1e-17	0.706	2	FRAG								CMU02:68520427-68520674	248	0	0	TRUE	unannotated
CMA02	68558562	68558901	Cma02.p688	Cma22.g619.t1	-	340	0.13	0	0	0	1	5e-14	0.75	0	DUP	Cma02.g1284.t1	68557894	68558844	-	9	2844	762	CMU02:68558562-68558901	340	0	0	TRUE	annotated
CMA02	68647917	68649726	Cma02.p689	Cma22.g623.t4	+	1810	0.3	2	0	2	0	7e-7	0.92	3	FRAG	Cma02.g1290.t1	68649360	68649723	+	3	431	431	CMU02:68647917-68649726	1805	0	5	TRUE	annotated
CMA02	68787782	68788279	Cma02.p690	Cma06.g976.t1	-	498	0.98	7	47	0	0	8.999999999999999e-32	0.455	0	PSSD	Cma02.g1297.t2	68787535	68788413	+	2	1518	996	CMU02:68787782-68788279	498	0	0	TRUE	annotated
CMA02	68793254	68794851	Cma02.p691	Cma22.g637.t3	-	1598	0.36	2	0	2	1	2e-36	0.88	0	DUP	Cma02.g1299.t1	68793262	68794776	-	18	1782	1782	CMU02:68793254-68794851	1596	0	2	TRUE	annotated
CMA02	68919766	68930377	Cma02.p692	Cma28.g289.t1	-	10612	0.98	1	1	0	1	5e-41	0.7	0	DUP	Cma02.g1308.t1	68918897	68930416	-	10	3770	1956	CMU02:68919766-68930377	10612	0	0	TRUE	annotated
CMA02	68984376	68985404	Cma02.p693	Cma13.g1318.t1	+	1029	0.96	6	84	0	0	7e-7	0.412	3	FRAG								CMU02:68984376-68985404	1029	0	0	TRUE	unannotated
CMA02	69006736	69017044	Cma02.p694	Cma13.g409.t2	+	10309	0.56	11	36	0	0	4e-10	0.36	0	FRAG	Cma02.g1310.t1	69006657	69017050	+	2	1200	1116	CMU02:69006736-69017044	10309	0	0	TRUE	annotated
CMA02	69025636	69025877	Cma02.p695	Cma10.g904.t1	+	242	0.4	1	11	1	0	1e-14	0.457	0	FRAG								CMU02:69025636-69025877	242	0	0	TRUE	unannotated
CMA02	69027175	69032657	Cma02.p696	Cma13.g409.t2	+	5483	0.72	18	22	1	0	4.0000000000000004e-24	0.44	0	DUP								CMU02:69027175-69032657	5479	0	4	TRUE	unannotated
CMA02	69049493	69049814	Cma02.p697	Cma06.g352.t4	-	322	0.21	17	0	1	5	4e-12	0.481	3	FRAG								CMU02:69049493-69049814	322	0	0	TRUE	unannotated
CMA02	69124312	69124428	Cma02.p698	Cma12.g445.t1	+	117	0.42	0	0	0	0	5e-7	0.615	3	FRAG								CMU02:69124312-69124428	117	0	0	TRUE	unannotated
CMA02	69215049	69218485	Cma02.p699	Cma01.g848.t3	+	3437	0.46	2	0	2	2	2e-73	0.95	1	DUP	Cma02.g1318.t1	69216239	69217247	+	1	1008	1008	CMU02:69215049-69218485	3431	0	6	TRUE	annotated
CMA02	69235189	69236296	Cma02.p700	Cma07.g1035.t2	-	1108	0.69	68	1	2	0	1e-7	0.42	0	FRAG	Cma02.g1320.t1	69235151	69236325	-	8	3900	3636	CMU02:69235189-69236296	1108	0	0	TRUE	annotated
CMA02	69412282	69412421	Cma02.p701	Cma05.g167.t1	+	140	0.16	1	13	1	0	1e-9	0.617	3	FRAG								CMU02:69412282-69412421	140	0	0	TRUE	unannotated
CMA02	69454183	69454704	Cma02.p702	Cma22.g672.t2	-	522	0.67	3	1	3	2	6.999999999999999e-84	0.858	0	FRAG								CMU02:69454183-69454704	522	0	0	TRUE	unannotated
CMA02	69458823	69460791	Cma02.p703	Cma02.g140.t2	+	1969	0.33	2	3	2	1	5e-14	0.92	0	DUP	Cma02.g1327.t1	69459222	69460941	+	1	1719	1569	CMU02:69458823-69460791	1968	0	1	TRUE	annotated
CMA02	69504388	69504681	Cma02.p704	Cma14.g619.t1	+	294	0.05	2	0	1	0	5e-9	0.83	0	FRAG								CMU02:69504388-69504681	294	0	0	TRUE	unannotated
CMA02	69515488	69515772	Cma02.p705	Cma18.g722.t1	+	285	0.29	0	0	0	0	3.9999999999999994e-37	0.716	1	FRAG								CMU02:69515488-69515772	285	0	0	TRUE	unannotated
CMA02	69550459	69550671	Cma02.p706	Cma14.g36.t1	+	213	0.16	3	0	0	1	1e-11	0.606	0	FRAG								CMU02:69550459-69550671	213	0	0	TRUE	unannotated
CMA02	69553020	69553194	Cma02.p707	Cma22.g695.t1	+	175	0.22	2	0	1	1	2e-13	0.93	0	FRAG								CMU02:69553020-69553194	175	0	0	TRUE	unannotated
CMA02	69667022	69674707	Cma02.p708	Cma17.g55.t1	-	7686	0.79	14	3	0	0	6.999999999999999e-45	0.6	0	DUP								CMU02:69667022-69674707	7686	0	0	TRUE	unannotated
CMA02	69769466	69769737	Cma02.p709	Cma22.g700.t1	-	272	0.34	2	0	1	0	3.9999999999999997e-25	0.87	0	DUP	Cma02.g1333.t1	69769701	69769728	-	1	27	27	CMU02:69769466-69769737	272	0	0	TRUE	annotated
CMA02	69832949	69845343	Cma02.p710	Cma26.g1107.t1	-	12395	0.48	3	1	3	2	1e-21	0.86	0	DUP	Cma02.g1337.t1	69839971	69841709	+	1	1738	1738	CMU02:69832949-69845343	12393	0	2	TRUE	annotated
CMA02	69888634	69888771	Cma02.p711	Cma22.g463.t1	+	138	0.07	2	0	0	0	4e-8	0.5	0	FRAG	Cma02.g1340.t1	69888061	69888951	+	2	1731	276	CMU02:69888634-69888771	138	0	0	TRUE	annotated
CMA02	69936656	69938509	Cma02.p712	Cma22.g705.t1	-	1854	0.81	0	1	0	0	1.9999999999999996e-155	0.93	1	DUP								CMU02:69936656-69938509	1854	0	0	TRUE	unannotated
CMA02	69994368	69995579	Cma02.p713	Cma22.g711.t1	+	1212	0.98	1	0	0	0	0	0.866	3	PSSD								CMU02:69994368-69995579	1212	0	0	TRUE	unannotated
CMA02	70009090	70017782	Cma02.p714	Cma22.g712.t1	-	8693	0.78	0	0	0	0	1.9999999999999998e-33	0.86	0	DUP	Cma02.g1346.t1	70017437	70017776	-	2	252	252	CMU02:70009090-70017782	8693	0	0	TRUE	annotated
CMA02	70155068	70156107	Cma02.p715	Cma15.g114.t1	-	1040	0.67	10	18	3	1	7e-7	0.323	0	FRAG								CMU02:70155068-70156107	1040	0	0	TRUE	unannotated
CMA02	70185150	70185353	Cma02.p716	Cma22.g718.t1	+	204	0.12	1	0	0	0	3e-16	0.662	0	FRAG								CMU02:70185150-70185353	204	0	0	TRUE	unannotated
CMA02	70187803	70202138	Cma02.p717	Cma22.g718.t1	+	14336	1	0	0	0	1	5.9999999999999997e-33	0.83	0	DUP	Cma02.g1350.t1	70200329	70202231	+	4	360	267	CMU02:70187803-70202138	14334	0	2	TRUE	annotated
CMA02	70271185	70271316	Cma02.p718	Cma08.g338.t2	+	132	0.06	0	0	0	0	2e-9	0.705	0	FRAG								CMU02:70271185-70271316	132	0	0	TRUE	unannotated
CMA02	70436530	70437278	Cma02.p719	Cma22.g726.t1	+	749	0.42	0	0	0	1	1.9999999999999998e-26	0.91	2	DUP	Cma02.g1356.t1	70436531	70436814	+	1	283	283	CMU02:70436530-70437278	749	0	0	TRUE	annotated
CMA02	70462570	70462740	Cma02.p720	Cma06.g963.t1	-	171	0.2	7	1	0	2	3e-7	0.569	0	FRAG								CMU02:70462570-70462740	171	0	0	TRUE	unannotated
CMA02	70500966	70501868	Cma02.p721	Cma19.g502.t1	-	903	0.72	24	17	0	0	3.9999999999999996e-26	0.289	0	FRAG	Cma02.g1359.t1	70500642	70502036	-	4	1714	732	CMU02:70500966-70501868	903	0	0	TRUE	annotated
CMA02	70539149	70540551	Cma02.p722	Cma05.g657.t1	+	1403	0.97	0	0	0	0	1e-19	0.51	3	DUP	Cma02.g1362.t1	70539148	70540563	+	2	474	462	CMU02:70539149-70540551	1403	0	0	TRUE	annotated
CMA02	70558953	70560769	Cma02.p723	Cma02.g728.t1	+	1817	0.55	2	0	2	0	4e-18	0.59	0	DUP	Cma02.g1364.t1	70559189	70560829	+	5	651	591	CMU02:70558953-70560769	1817	0	0	TRUE	annotated
CMA02	70634822	70635406	Cma02.p724	Cma05.g664.t1	+	585	0.38	0	0	0	0	4.0000000000000005e-93	0.862	3	FRAG	Cma02.g1371.t1	70634477	70635532	+	1	1055	585	CMU02:70634822-70635406	585	0	0	TRUE	annotated
CMA02	70638826	70638948	Cma02.p725	Cma05.g669.t1	-	123	0.03	0	0	0	1	1e-10	0.756	0	FRAG								CMU02:70638826-70638948	123	0	0	TRUE	unannotated
CMA02	70688233	70689149	Cma02.p726	Cma02.g1392.t1	+	917	1	9	1	9	1	2.9999999999999996e-89	0.967	1	PSSD	Cma02.g1374.t1	70688232	70689152	+	4	621	618	CMU02:70688233-70689149	910	0	7	TRUE	annotated
CMA02	70707773	70708324	Cma02.p727	Cma02.g1392.t1	+	552	0.61	2	3	0	2	3.9999999999999994e-58	0.572	0	FRAG	Cma02.g1375.t1	70707845	70708333	+	2	404	395	CMU02:70707773-70708324	552	0	0	TRUE	annotated
CMA02	70791000	70792633	Cma02.p728	Cma08.g233.t1	+	1634	1	5	0	4	0	8e-18	0.97	0	DUP	Cma02.g1379.t1	70790849	70792576	+	6	517	367	CMU02:70791000-70792633				FALSE	filtered
CMA02	70793025	70793237	Cma02.p729	Cma04.g1190.t1	+	213	0.36	2	9	2	1	9e-14	0.588	0	FRAG	Cma02.g1379.t1	70793091	70793234	+	1	143	143	CMU02:70793025-70793237				FALSE	filtered
CMA02	70795687	70798030	Cma02.p730	Cma08.g234.t2	+	2344	0.96	6	0	6	0	1e-20	0.92	3	DUP	Cma02.g1380.t1	70795650	70796565	+	5	495	459	CMU02:70795687-70798030				FALSE	filtered
CMA02	70817492	70818712	Cma02.p731	Cma29.g398.t1	-	1221	0.65	1	4	0	0	1e-11	0.455	0	FRAG	Cma02.g1382.t1	70817013	70819576	-	1	2563	1221	CMU02:70817492-70818712				FALSE	filtered
CMA02	70873459	70875383	Cma02.p732	Cma04.g1184.t5	-	1925	0.51	1	0	1	0	1e-7	0.82	0	FRAG	Cma02.g1387.t1	70873457	70875373	-	80	21755	21736	CMU02:70873459-70875383				FALSE	filtered
CMA02	70904122	70905861	Cma02.p733	Cma03.g91.t1	-	1740	0.76	24	22	0	0	3e-61	0.324	0	FRAG								CMU02:70904122-70905861				FALSE	filtered
CMA02	70939218	70940042	Cma02.p734	Cma02.g1392.t1	+	825	0.9	3	2	0	2	1e-65	0.594	3	PSSD								CMU02:70939218-70940042	825	0	0	TRUE	unannotated
CMA02	71102778	71104039	Cma02.p735	Cma29.g1018.t1	-	1262	0.4	41	19	2	2	6e-16	0.29	0	FRAG	Cma02.g1400.t1	71102736	71104089	-	3	1147	1056	CMU02:71102778-71104039	1262	0	0	TRUE	annotated
CMA02	71148036	71150097	Cma02.p736	Cma28.g957.t1	-	2062	0.97	47	15	1	3	5e-110	0.439	0	PSSD	Cma02.g1403.t1	71147770	71149922	-	1	2152	1887	CMU02:71148036-71150097	2062	0	0	TRUE	annotated
CMA02	71174391	71174853	Cma02.p737	Cma05.g684.t1	+	463	0.52	12	0	8	3	7e-21	0.826	0	FRAG								CMU02:71174391-71174853	462	0	1	TRUE	unannotated
CMA02	71178408	71179436	Cma02.p738	Cma25.g191.t1	-	1029	0.73	1	8	0	0	3e-52	0.328	0	FRAG	Cma02.g1406.t1	71177640	71179821	-	1	2181	1029	CMU02:71178408-71179436	1029	0	0	TRUE	annotated
CMA02	71184417	71185052	Cma02.p739	Cma16.g629.t1	-	636	0.57	1	65	0	0	7e-8	0.238	0	FRAG	Cma02.g1407.t1	71184381	71185102	-	1	721	636	CMU02:71184417-71185052	636	0	0	TRUE	annotated
CMA02	71191342	71193254	Cma02.p740	Cma05.g702.t3	+	1913	0.55	5	0	3	0	5e-40	0.84	0	DUP	Cma02.g1408.t1	71192388	71193257	+	3	372	369	CMU02:71191342-71193254	1913	0	0	TRUE	annotated
CMA02	71204199	71204362	Cma02.p741	Cma19.g61.t1	-	164	0.19	2	0	1	2	4e-10	0.582	0	FRAG								CMU02:71204199-71204362	164	0	0	TRUE	unannotated
CMA02	71478396	71479295	Cma02.p742	Cma25.g730.t1	+	900	0.98	9	13	0	1	5.999999999999999e-54	0.677	1	PSSD	Cma02.g1428.t1	71478410	71479711	+	1	1301	885	CMU02:71478396-71479295	900	0	0	TRUE	annotated
CMA02	71578161	71579127	Cma02.p743	Cma16.g1128.t1	+	967	0.36	0	15	0	0	7e-77	0.53	0	DUP	Cma02.g1436.t1	71578163	71579244	+	2	1005	888	CMU02:71578161-71579127	967	0	0	TRUE	annotated
CMA02	71641932	71642262	Cma02.p744	Cma03.g163.t1	+	331	0.99	11	10	1	1	1e-13	0.567	0	PSSD								CMU02:71641932-71642262	330	0	1	TRUE	unannotated
CMA02	71726698	71729023	Cma02.p745	Cma05.g760.t1	+	2326	1	7	6	3	0	3e-122	0.817	0	PSSD	Cma02.g1449.t1	71727333	71729026	+	2	1629	1626	CMU02:71726698-71729023	2326	0	0	TRUE	annotated
CMA02	71735937	71737203	Cma02.p746	Cma25.g715.t1	-	1267	0.61	8	1	1	3	2e-9	0.66	0	FRAG	Cma02.g1451.t1	71735942	71737194	-	2	234	234	CMU02:71735937-71737203	1267	0	0	TRUE	annotated
CMA02	71987720	71988718	Cma02.p747	Cma04.g1318.t1	+	999	0.71	11	10	0	0	4e-35	0.312	0	FRAG	Cma02.g1465.t1	71986805	71988892	+	1	2087	999	CMU02:71987720-71988718	999	0	0	TRUE	annotated
CMA02	71990270	71990860	Cma02.p748	Cma02.g1463.t2	-	591	0.47	12	0	1	4	2e-15	0.72	1	DUP								CMU02:71990270-71990860	591	0	0	TRUE	unannotated
CMA02	72014714	72015773	Cma02.p749	Cma05.g781.t1	-	1060	0.68	7	19	6	2	4e-104	0.761	0	FRAG	Cma02.g1469.t1	72014710	72015679	-	4	742	739	CMU02:72014714-72015773	1060	0	0	TRUE	annotated
CMA02	72068781	72070357	Cma02.p750	Cma02.g1473.t1	+	1577	0.74	5	7	4	2	2e-22	0.59	2	DUP	Cma02.g1475.t1	72069251	72070569	+	2	1048	836	CMU02:72068781-72070357	1577	0	0	TRUE	annotated
CMA02	72071621	72073663	Cma02.p751	Cma02.g1473.t1	+	2043	1	0	0	0	1	7e-21	0.962	0	PSSD								CMU02:72071621-72073663	2043	0	0	TRUE	unannotated
CMA02	72188598	72189596	Cma02.p752	Cma04.g1318.t1	+	999	0.71	11	10	0	0	5e-35	0.312	1	FRAG	Cma02.g1478.t1	72187586	72189770	+	1	2184	999	CMU02:72188598-72189596	999	0	0	TRUE	annotated
CMA02	72191151	72191741	Cma02.p753	Cma02.g1463.t2	-	591	0.47	13	0	2	4	3e-16	0.72	1	DUP								CMU02:72191151-72191741	591	0	0	TRUE	unannotated
CMA02	72199331	72204092	Cma02.p754	Cma06.g204.t1	+	4762	0.78	16	1	1	0	9.999999999999999e-64	0.57	0	DUP	Cma02.g1479.t1	72199291	72201133	+	1	1842	1803	CMU02:72199331-72204092	4756	0	6	TRUE	annotated
CMA02	72215581	72216640	Cma02.p755	Cma05.g781.t1	-	1060	0.68	7	19	6	2	4e-104	0.761	0	FRAG	Cma02.g1482.t1	72215577	72216546	-	4	742	739	CMU02:72215581-72216640	1060	0	0	TRUE	annotated
CMA02	72294809	72296840	Cma02.p756	Cma26.g536.t1	+	2032	0.73	13	14	8	2	6e-41	0.67	3	DUP	Cma02.g1489.t1	72294835	72296843	+	8	728	725	CMU02:72294809-72296840	2032	0	0	TRUE	annotated
CMA02	72309000	72309383	Cma02.p757	Cma02.g1491.t1	+	384	0.41	0	1	0	2	2.0000000000000002e-23	0.6	2	DUP								CMU02:72309000-72309383	384	0	0	TRUE	unannotated
CMA02	72348791	72350822	Cma02.p758	Cma26.g536.t1	+	2032	0.73	13	14	8	2	6e-41	0.67	3	DUP	Cma02.g1494.t1	72349577	72350825	+	5	252	249	CMU02:72348791-72350822	2032	0	0	TRUE	annotated
CMA02	72362982	72363365	Cma02.p759	Cma02.g1491.t1	+	384	0.41	0	1	0	2	2.0000000000000002e-23	0.6	2	DUP								CMU02:72362982-72363365	0	0	384	FALSE	filtered
CMA02	72403581	72403925	Cma02.p760	Cma05.g785.t1	-	345	0.43	0	0	0	0	2.0000000000000002e-28	0.87	0	DUP								CMU02:72403581-72403925	345	0	0	TRUE	unannotated
CMA02	72434813	72435949	Cma02.p761	Cma05.g787.t1	+	1137	1	3	0	0	0	8e-99	0.868	3	PSSD	Cma02.g1502.t1	72434812	72435955	+	2	684	678	CMU02:72434813-72435949	1137	0	0	TRUE	annotated
CMA02	72442258	72443716	Cma02.p762	Cma02.g1501.t1	+	1459	0.39	6	4	3	3	7e-12	0.71	3	DUP								CMU02:72442258-72443716	1459	0	0	TRUE	unannotated
CMA02	72454394	72457030	Cma02.p763	Cma02.g1539.t1	+	2637	0.82	4	1	3	0	3.9999999999999995e-33	0.84	0	DUP								CMU02:72454394-72457030	2637	0	0	TRUE	unannotated
CMA02	72506916	72507269	Cma02.p764	Cma02.g1511.t1	+	354	0.53	1	1	0	0	5.999999999999999e-42	0.807	2	FRAG	Cma02.g1511.t4	72506915	72507390	+	1	475	354	CMU02:72506916-72507269	354	0	0	TRUE	annotated
CMA02	72511931	72512290	Cma02.p765	Cma02.g1511.t1	+	360	0.54	1	3	0	0	5e-36	0.87	0	FRAG	Cma02.g1511.t2	72511933	72512427	+	3	924	780	CMU02:72511931-72512290	360	0	0	TRUE	annotated
CMA02	72514091	72514447	Cma02.p766	Cma02.g1510.t1	+	357	0.53	0	0	0	0	1.9999999999999996e-57	1	1	FRAG	Cma02.g1511.t3	72514090	72514771	+	3	1790	1005	CMU02:72514091-72514447	357	0	0	TRUE	annotated
CMA02	72515386	72515709	Cma02.p767	Cma02.g1512.t1	+	324	0.54	0	12	0	2	4.0000000000000004e-23	0.508	1	FRAG								CMU02:72515386-72515709	324	0	0	TRUE	unannotated
CMA02	72528530	72528899	Cma02.p768	Cma02.g1511.t1	+	370	0.54	5	1	2	0	6e-20	0.608	0	FRAG								CMU02:72528530-72528899	370	0	0	TRUE	unannotated
CMA02	72556284	72558406	Cma02.p769	Cma02.g1542.t2	-	2123	0.99	1	0	0	0	2.0000000000000002e-23	0.67	0	DUP	Cma02.g1515.t1	72556140	72558946	-	5	3796	2756	CMU02:72556284-72558406	2123	0	0	TRUE	annotated
CMA02	72561251	72563395	Cma02.p770	Cma02.g1542.t2	-	2145	0.99	1	0	0	0	2.0000000000000002e-23	0.66	0	DUP	Cma02.g1515.t2	72561064	72563577	-	6	5328	4406	CMU02:72561251-72563395	2145	0	0	TRUE	annotated
CMA02	72575674	72576150	Cma02.p771	Cma02.g1542.t2	-	477	0.32	0	0	0	0	3e-26	0.679	0	FRAG	Cma02.g1515.t6	72575672	72576383	-	3	2133	1431	CMU02:72575674-72576150	477	0	0	TRUE	annotated
CMA02	72602041	72603766	Cma02.p772	Cma05.g808.t2	+	1726	0.99	10	25	4	2	9e-17	0.71	0	DUP								CMU02:72602041-72603766	1726	0	0	TRUE	unannotated
CMA02	72703134	72703574	Cma02.p773	Cma25.g659.t1	+	441	0.38	1	2	1	0	7e-26	0.79	0	DUP								CMU02:72703134-72703574				FALSE	filtered
CMA02	72740028	72744626	Cma02.p774	Cma02.g1519.t1	+	4599	1	0	0	0	0	1e-7	1	0	FRAG								CMU02:72740028-72744626	4572	0	27	TRUE	unannotated
CMA02	72813708	72814148	Cma02.p775	Cma25.g659.t1	+	441	0.38	1	2	1	0	7e-26	0.79	0	DUP								CMU02:72813708-72814148	441	0	0	TRUE	unannotated
CMA02	72860045	72860873	Cma02.p776	Cma05.g818.t1	-	829	0.36	2	0	2	0	2e-10	0.79	3	FRAG								CMU02:72860045-72860873	829	0	0	TRUE	unannotated
CMA02	72876480	72878198	Cma02.p777	Cma16.g142.t1	+	1719	0.98	12	164	2	3	2e-40	0.331	0	FRAG	Cma02.g1544.t1	72876308	72878410	+	1	2102	1719	CMU02:72876480-72878198	1719	0	0	TRUE	annotated
CMA02	72933392	72933793	Cma02.p778	Cma24.g1246.t1	+	402	0.13	0	1	0	0	8e-13	0.92	3	DUP								CMU02:72933392-72933793	402	0	0	TRUE	unannotated
CMA02	72934874	72935210	Cma02.p779	Cma02.g597.t1	+	337	0.05	0	0	0	2	4e-16	0.78	2	DUP								CMU02:72934874-72935210	337	0	0	TRUE	unannotated
CMA02	73004646	73004879	Cma02.p780	Cma05.g14.t1	-	234	0.22	1	0	0	0	3e-26	0.654	0	FRAG	Cma02.g1556.t1	73004143	73007683	-	2	4494	468	CMU02:73004646-73004879	234	0	0	TRUE	annotated
CMA02	73005955	73007559	Cma02.p781	Cma02.g1036.t1	+	1605	0.64	5	2	0	0	1e-41	0.32	0	FRAG	Cma02.g1557.t1	73004143	73007683	+	1	3540	1605	CMU02:73005955-73007559	1605	0	0	TRUE	annotated
CMA02	73063497	73063880	Cma02.p782	Cma02.g1555.t1	-	384	0.39	3	0	0	0	2.0000000000000002e-23	0.94	0	DUP								CMU02:73063497-73063880	0	0	384	FALSE	filtered
CMA02	73069434	73069667	Cma02.p783	Cma05.g14.t1	-	234	0.22	1	0	0	0	3e-26	0.654	0	FRAG	Cma02.g1563.t1	73068678	73072471	-	2	4747	468	CMU02:73069434-73069667	0	0	234	FALSE	filtered
CMA02	73070743	73072347	Cma02.p784	Cma02.g1036.t1	+	1605	0.64	5	2	0	0	1e-41	0.32	0	FRAG	Cma02.g1564.t1	73068678	73072471	+	1	3793	1605	CMU02:73070743-73072347	0	0	1605	FALSE	filtered
CMA02	73117183	73118520	Cma02.p785	Cma16.g714.t1	-	1338	0.73	1	73	0	0	9e-19	0.308	0	FRAG	Cma02.g1570.t1	73116318	73118732	-	1	2414	1338	CMU02:73117183-73118520	1338	0	0	TRUE	annotated
CMA02	73158479	73161375	Cma02.p786	Cma05.g837.t4	+	2897	0.94	5	4	3	1	1e-78	0.83	2	DUP								CMU02:73158479-73161375	2897	0	0	TRUE	unannotated
CMA02	73189392	73191277	Cma02.p787	Cma14.g41.t1	+	1886	0.8	21	5	1	0	5e-50	0.44	0	DUP	Cma02.g1579.t1	73189171	73191304	+	3	1833	1586	CMU02:73189392-73191277	1886	0	0	TRUE	annotated
CMA02	73192638	73192766	Cma02.p788	Cma26.g585.t1	+	129	0.15	0	0	0	1	8e-11	0.791	0	FRAG								CMU02:73192638-73192766	129	0	0	TRUE	unannotated
CMA02	73242566	73243314	Cma02.p789	Cma12.g1252.t1	+	749	0.21	0	6	0	0	4.0000000000000004e-24	0.44	0	DUP	Cma02.g1585.t1	73242533	73243311	+	3	512	480	CMU02:73242566-73243314	749	0	0	TRUE	annotated
CMA02	73288296	73288898	Cma02.p790	Cma05.g850.t1	+	603	0.96	5	0	3	3	1.9999999999999997e-89	0.829	0	PSSD	Cma02.g1590.t1	73288295	73288928	+	3	369	339	CMU02:73288296-73288898	603	0	0	TRUE	annotated
CMA02	73323039	73323275	Cma02.p791	Cma05.g859.t1	-	237	0.2	0	0	0	1	1.9999999999999998e-25	0.671	0	FRAG	Cma02.g1596.t1	73323047	73323273	-	1	226	226	CMU02:73323039-73323275	237	0	0	TRUE	annotated
CMA02	73356066	73356185	Cma02.p792	Cma05.g859.t1	-	120	0.1	0	0	0	0	1e-9	0.825	0	FRAG								CMU02:73356066-73356185	120	0	0	TRUE	unannotated
CMA02	73391021	73391203	Cma02.p793	Cma02.g1402.t1	-	183	0.12	2	0	0	0	1e-13	0.426	0	FRAG	Cma02.g1599.t1	73390897	73391473	-	1	576	183	CMU02:73391021-73391203	183	0	0	TRUE	annotated
CMA02	73393620	73396130	Cma02.p794	Cma21.g175.t1	+	2511	0.92	15	19	1	3	5e-79	0.51	3	DUP	Cma02.g1600.t1	73393632	73396145	+	6	1487	1472	CMU02:73393620-73396130	2511	0	0	TRUE	annotated
CMA02	73405291	73405578	Cma02.p795	Cma01.g584.t1	-	288	0.11	0	0	0	1	2e-8	0.312	3	FRAG	Cma02.g1604.t1	73405143	73405683	-	2	378	126	CMU02:73405291-73405578	288	0	0	TRUE	annotated
CMA02	73477761	73478424	Cma02.p796	Cma05.g866.t2	+	664	0.49	18	6	1	11	6e-24	0.439	0	FRAG								CMU02:73477761-73478424	664	0	0	TRUE	unannotated
CMA02	73511520	73514904	Cma02.p797	Cma05.g870.t1	+	3385	0.41	4	9	3	1	9e-20	0.7	0	DUP								CMU02:73511520-73514904	3385	0	0	TRUE	unannotated
CMA02	73524807	73525827	Cma02.p798	Cma05.g872.t1	-	1021	0.49	22	4	8	2	5e-78	0.761	2	FRAG								CMU02:73524807-73525827	1021	0	0	TRUE	unannotated
CMA02	73549733	73551261	Cma02.p799	Cma05.g876.t1	+	1529	0.99	26	43	1	0	4e-47	0.74	2	DUP	Cma02.g1613.t1	73550015	73551253	+	2	1093	1093	CMU02:73549733-73551261	1528	0	1	TRUE	annotated
CMA02	73557499	73560780	Cma02.p800	Cma26.g623.t1	+	3282	0.84	5	3	3	2	2e-18	0.77	1	DUP	Cma02.g1613.t1	73557517	73560777	+	8	773	773	CMU02:73557499-73560780	3276	0	6	TRUE	annotated
CMA02	73631104	73631556	Cma02.p801	Cma16.g939.t1	-	453	0.17	0	0	0	1	2e-16	0.371	3	FRAG								CMU02:73631104-73631556	453	0	0	TRUE	unannotated
CMA02	73695311	73695974	Cma02.p802	Cma05.g866.t2	+	664	0.49	18	6	1	11	6e-24	0.439	3	FRAG								CMU02:73695311-73695974	664	0	0	TRUE	unannotated
CMA02	73725019	73728409	Cma02.p803	Cma05.g870.t1	+	3391	0.41	4	9	3	1	3e-20	0.7	0	DUP								CMU02:73725019-73728409	3391	0	0	TRUE	unannotated
CMA02	73736633	73740127	Cma02.p804	Cma05.g872.t1	-	3495	0.6	23	6	8	2	6e-85	0.76	0	DUP								CMU02:73736633-73740127	3493	0	2	TRUE	unannotated
CMA02	73764018	73765533	Cma02.p805	Cma05.g876.t1	+	1516	0.99	21	43	0	0	9.999999999999999e-69	0.74	2	DUP	Cma02.g1626.t1	73764024	73765525	+	2	1356	1356	CMU02:73764018-73765533	1516	0	0	TRUE	annotated
CMA02	73771807	73775088	Cma02.p806	Cma26.g623.t1	+	3282	0.84	3	3	1	2	2e-18	0.77	1	DUP	Cma02.g1626.t1	73771825	73775085	+	8	737	737	CMU02:73771807-73775088	3282	0	0	TRUE	annotated
CMA02	73776910	73778635	Cma02.p807	Cma27.g1020.t1	-	1726	0.5	26	11	0	0	1e-8	0.47	0	FRAG								CMU02:73776910-73778635	1724	0	2	TRUE	unannotated
CMA02	73877109	73877935	Cma02.p808	Cma18.g452.t1	+	827	0.31	1	13	1	0	3e-26	0.47	0	DUP								CMU02:73877109-73877935	815	0	12	TRUE	unannotated
CMA02	73954135	73954281	Cma02.p809	Cma05.g891.t1	+	147	0.4	0	0	0	0	9e-13	0.939	0	FRAG								CMU02:73954135-73954281	147	0	0	TRUE	unannotated
CMA02	73995954	73996764	Cma02.p810	Cma18.g452.t1	-	811	0.31	0	13	0	0	9.999999999999999e-31	0.47	3	DUP	Cma02.g1640.t1	73995953	73996778	-	3	596	582	CMU02:73995954-73996764	811	0	0	TRUE	annotated
CMA02	74027335	74034338	Cma02.p811	Cma02.g1630.t1	-	7004	1	31	0	31	3	3e-43	0.97	0	DUP	Cma02.g1644.t1	74027331	74034212	-	20	1784	1781	CMU02:74027335-74034338	6976	0	28	TRUE	annotated
CMA03	10795	11031	Cma03.p812	Cma15.g5.t5	-	237	0.05	0	0	0	1	2e-13	0.88	0	DUP								CMU03:10795-11031	237	0	0	TRUE	unannotated
CMA03	89513	104228	Cma03.p813	Cma18.g1155.t1	+	14716	0.62	4	2	3	7	8e-27	0.83	0	DUP	Cma03.g1.t1	90945	104162	+	8	592	592	CMU03:89513-104228	14716	0	0	TRUE	annotated
CMA03	141560	142164	Cma03.p814	Cma25.g273.t1	-	605	0.71	7	66	4	2	9e-15	0.483	1	PSSD								CMU03:141560-142164	605	0	0	TRUE	unannotated
CMA03	211570	211749	Cma03.p815	Cma09.g1046.t1	-	180	0.36	2	0	0	0	1e-20	0.767	0	FRAG								CMU03:211570-211749	180	0	0	TRUE	unannotated
CMA03	214972	216405	Cma03.p816	Cma15.g1057.t1	+	1434	0.62	10	2	0	1	2e-19	0.39	3	FRAG	Cma03.g7.t1	214974	217172	+	3	1655	888	CMU03:214972-216405	1434	0	0	TRUE	annotated
CMA03	220306	221664	Cma03.p817	Cma20.g1105.t1	+	1359	0.5	12	4	0	0	2e-43	0.298	0	FRAG	Cma03.g9.t1	219140	222392	+	1	3252	1359	CMU03:220306-221664	1359	0	0	TRUE	annotated
CMA03	230454	230616	Cma03.p818	Cma05.g263.t1	-	163	0.05	1	0	1	0	6e-12	0.833	3	FRAG								CMU03:230454-230616	163	0	0	TRUE	unannotated
CMA03	230871	231290	Cma03.p819	Cma06.g39.t1	-	420	0.21	3	6	2	0	3.0000000000000003e-31	0.671	0	FRAG								CMU03:230871-231290	420	0	0	TRUE	unannotated
CMA03	231687	231959	Cma03.p820	Cma19.g1004.t1	-	273	0.22	2	15	0	2	2e-16	0.571	0	FRAG	Cma03.g11.t1	231692	231861	-	1	169	169	CMU03:231687-231959	273	0	0	TRUE	annotated
CMA03	232501	232786	Cma03.p821	Cma28.g229.t4	-	286	0.28	1	1	1	2	5e-8	0.74	0	FRAG								CMU03:232501-232786	286	0	0	TRUE	unannotated
CMA03	388482	389534	Cma03.p822	Cma13.g447.t1	-	1053	0.66	13	29	0	0	7.999999999999999e-42	0.321	0	FRAG	Cma03.g23.t1	387965	391550	-	1	3585	1053	CMU03:388482-389534	1053	0	0	TRUE	annotated
CMA03	446432	446773	Cma03.p823	Cma04.g1381.t1	+	342	0.55	0	0	0	0	3e-24	0.447	0	FRAG	Cma03.g26.t1	446376	447847	+	1	1471	342	CMU03:446432-446773	342	0	0	TRUE	annotated
CMA03	449378	460318	Cma03.p824	Cma15.g15.t2	+	10941	0.59	4	0	0	3	6e-28	0.82	0	DUP	Cma03.g27.t1	449933	460325	+	9	775	768	CMU03:449378-460318	10941	0	0	TRUE	annotated
CMA03	459268	459498	Cma03.p825	Cma03.g25.t1	+	231	0.13	0	0	0	1	2e-10	0.77	0	FRAG								CMU03:459268-459498	231	0	0	TRUE	unannotated
CMA03	480688	481618	Cma03.p826	Cma16.g1210.t1	-	931	0.59	7	0	3	2	3e-14	0.82	0	DUP	Cma03.g30.t4	480253	480918	+	1	665	231	CMU03:480688-481618	931	0	0	TRUE	annotated
CMA03	485180	485494	Cma03.p827	Cma27.g1195.t1	+	315	0.41	0	0	0	0	5e-45	0.829	0	FRAG	Cma03.g31.t1	485155	485482	+	1	327	303	CMU03:485180-485494	315	0	0	TRUE	annotated
CMA03	499367	499510	Cma03.p828	Cma13.g90.t1	-	144	0.1	0	0	0	0	1e-18	0.938	3	FRAG								CMU03:499367-499510	144	0	0	TRUE	unannotated
CMA03	571216	571560	Cma03.p829	Cma02.g412.t3	-	345	0.12	0	5	0	1	4.9999999999999996e-33	0.65	0	FRAG								CMU03:571216-571560	345	0	0	TRUE	unannotated
CMA03	596741	596959	Cma03.p830	Cma01.g1024.t7	-	219	0.07	0	0	0	3	9e-20	0.616	1	FRAG								CMU03:596741-596959	219	0	0	TRUE	unannotated
CMA03	597473	597592	Cma03.p831	Cma17.g992.t4	-	120	0.05	0	0	0	0	2e-10	0.625	0	FRAG								CMU03:597473-597592	120	0	0	TRUE	unannotated
CMA03	690528	690779	Cma03.p832	Cma16.g1179.t1	+	252	0.08	0	0	0	0	2e-17	0.714	0	FRAG								CMU03:690528-690779	252	0	0	TRUE	unannotated
CMA03	760337	760453	Cma03.p833	Cma04.g773.t1	+	117	0.11	0	0	0	0	3e-12	0.564	0	FRAG	Cma03.g49.t1	760344	761144	+	2	1600	218	CMU03:760337-760453	117	0	0	TRUE	annotated
CMA03	768299	768439	Cma03.p834	Cma28.g535.t6	-	141	0.08	0	0	0	0	3e-7	0.617	0	FRAG								CMU03:768299-768439	141	0	0	TRUE	unannotated
CMA03	826445	827175	Cma03.p835	Cma15.g65.t1	+	731	0.31	0	0	0	0	3e-22	0.83	0	DUP								CMU03:826445-827175	731	0	0	TRUE	unannotated
CMA03	829136	829385	Cma03.p836	Cma27.g1144.t1	-	250	0.1	0	0	0	0	1e-8	0.8	0	FRAG								CMU03:829136-829385	250	0	0	TRUE	unannotated
CMA03	836986	837965	Cma03.p837	Cma16.g1130.t2	+	980	0.54	32	11	7	11	9e-15	0.56	0	DUP								CMU03:836986-837965	980	0	0	TRUE	unannotated
CMA03	838851	847858	Cma03.p838	Cma15.g66.t1	-	9008	0.89	30	14	4	0	0	0.84	0	DUP	Cma03.g57.t1	838844	847945	-	7	5949	5856	CMU03:838851-847858	9008	0	0	TRUE	annotated
CMA03	900104	904086	Cma03.p839	Cma27.g1134.t3	-	3983	0.97	0	1	0	1	1.0000000000000001e-29	0.78	0	DUP	Cma03.g63.t1	900004	904083	-	8	1137	1038	CMU03:900104-904086	3983	0	0	TRUE	annotated
CMA03	917022	917873	Cma03.p840	Cma27.g1131.t2	-	852	0.77	8	9	3	3	4.999999999999999e-59	0.646	0	PSSD								CMU03:917022-917873	852	0	0	TRUE	unannotated
CMA03	946069	950051	Cma03.p841	Cma27.g1134.t3	-	3983	0.97	0	1	0	1	1.0000000000000001e-29	0.78	0	DUP	Cma03.g69.t1	945969	950048	-	8	1137	1038	CMU03:946069-950051	3983	0	0	TRUE	annotated
CMA03	963000	963851	Cma03.p842	Cma27.g1131.t2	-	852	0.77	8	9	3	2	4.999999999999999e-59	0.644	0	PSSD	Cma03.g73.t1	963125	963824	-	3	546	546	CMU03:963000-963851	852	0	0	TRUE	annotated
CMA03	975759	975946	Cma03.p843	Cma15.g71.t1	+	188	0.16	3	0	1	1	2e-7	0.794	0	FRAG								CMU03:975759-975946	188	0	0	TRUE	unannotated
CMA03	994020	994535	Cma03.p844	Cma16.g1115.t1	-	516	1	0	13	0	0	1e-7	0.659	0	FRAG								CMU03:994020-994535	516	0	0	TRUE	unannotated
CMA03	1005789	1006539	Cma03.p845	Cma15.g77.t1	-	751	0.23	7	0	2	4	1e-13	0.75	0	DUP								CMU03:1005789-1006539	751	0	0	TRUE	unannotated
CMA03	1008252	1009077	Cma03.p846	Cma15.g85.t1	+	826	0.71	13	70	7	3	3e-13	0.432	0	PSSD								CMU03:1008252-1009077	825	0	1	TRUE	unannotated
CMA03	1046842	1048804	Cma03.p847	Cma15.g91.t1	-	1963	0.6	2	4	2	0	1e-13	0.88	0	DUP	Cma03.g81.t1	1046334	1049208	-	4	1998	1087	CMU03:1046842-1048804	1963	0	0	TRUE	annotated
CMA03	1078083	1080936	Cma03.p848	Cma03.g89.t1	+	2854	0.99	5	0	0	1	9e-16	0.68	0	DUP	Cma03.g84.t1	1078151	1080816	+	2	354	354	CMU03:1078083-1080936	2854	0	0	TRUE	annotated
CMA03	1115190	1117152	Cma03.p849	Cma15.g91.t1	-	1963	0.6	2	4	2	0	4e-11	0.89	0	DUP	Cma03.g86.t1	1114682	1116344	-	4	979	472	CMU03:1115190-1117152	1963	0	0	TRUE	annotated
CMA03	1118519	1118692	Cma03.p850	Cma03.g81.t1	-	174	0.12	0	0	0	0	4.0000000000000003e-28	0.983	3	FRAG	Cma03.g87.t1	1118519	1118692	-	1	173	173	CMU03:1118519-1118692	174	0	0	TRUE	annotated
CMA03	1162486	1163230	Cma03.p851	Cma27.g1107.t1	+	745	0.58	1	8	1	0	6e-16	0.63	0	DUP	Cma03.g90.t1	1162469	1163305	+	2	664	573	CMU03:1162486-1163230	745	0	0	TRUE	annotated
CMA03	1164170	1222617	Cma03.p852	Cma03.g91.t1	-	58448	0.88	1	15	1	2	0	0.87	0	DUP	Cma03.g91.t1	1165453	1216895	-	57	21203	21203	CMU03:1164170-1222617	56745	0	1703	TRUE	annotated
CMA03	1186934	1189020	Cma03.p853	Cma09.g496.t1	+	2087	0.51	4	0	2	3	5e-21	0.87	0	DUP	Cma03.g94.t1	1186942	1187500	+	2	333	333	CMU03:1186934-1189020	2087	0	0	TRUE	annotated
CMA03	1219009	1219281	Cma03.p854	Cma16.g1086.t2	-	273	0.37	1	0	0	0	3e-16	0.82	1	DUP								CMU03:1219009-1219281	273	0	0	TRUE	unannotated
CMA03	1240378	1243907	Cma03.p855	Cma01.g494.t1	+	3530	0.77	4	0	2	4	1e-59	0.92	0	DUP	Cma03.g98.t1	1240377	1242984	+	5	540	540	CMU03:1240378-1243907	0	0	3530	FALSE	filtered
CMA03	1273896	1274168	Cma03.p856	Cma16.g1086.t2	-	273	0.37	1	0	0	0	3e-16	0.82	1	DUP								CMU03:1273896-1274168	273	0	0	TRUE	unannotated
CMA03	1355130	1355715	Cma03.p857	Cma15.g107.t1	-	586	0.85	3	6	0	0	9e-45	0.82	0	DUP								CMU03:1355130-1355715	586	0	0	TRUE	unannotated
CMA03	1366722	1366933	Cma03.p858	Cma16.g1082.t1	-	212	0.2	8	0	3	1	2e-9	0.743	0	FRAG								CMU03:1366722-1366933	212	0	0	TRUE	unannotated
CMA03	1373061	1373735	Cma03.p859	Cma24.g211.t1	+	675	0.56	27	1	0	0	3e-11	0.314	0	FRAG	Cma03.g108.t1	1372229	1374141	+	1	1912	675	CMU03:1373061-1373735	675	0	0	TRUE	annotated
CMA03	1437711	1439000	Cma03.p860	Cma12.g1069.t1	+	1290	0.89	8	79	4	2	5e-8	0.248	0	FRAG	Cma03.g111.t1	1437595	1439637	+	2	3363	2496	CMU03:1437711-1439000	1290	0	0	TRUE	annotated
CMA03	1463676	1470092	Cma03.p861	Cma08.g1146.t1	-	6417	0.64	0	0	0	0	1e-13	0.76	3	DUP								CMU03:1463676-1470092	6417	0	0	TRUE	unannotated
CMA03	1486427	1487272	Cma03.p862	Cma15.g114.t1	+	846	0.55	6	12	2	2	4.0000000000000004e-66	0.782	0	FRAG	Cma03.g114.t1	1486794	1487402	+	1	608	478	CMU03:1486427-1487272	846	0	0	TRUE	annotated
CMA03	1665123	1667364	Cma03.p863	Cma03.g131.t1	+	2242	0.91	1	2	1	0	0	0.99	0	DUP								CMU03:1665123-1667364	2242	0	0	TRUE	unannotated
CMA03	1714548	1714833	Cma03.p864	Cma05.g726.t1	+	286	0.11	1	9	1	1	2.0000000000000002e-28	0.827	0	FRAG								CMU03:1714548-1714833	0	0	286	FALSE	filtered
CMA03	1863206	1867977	Cma03.p865	Cma15.g132.t2	-	4772	1	0	0	0	0	9e-35	0.93	0	DUP	Cma03.g137.t1	1861686	1868022	-	6	2539	930	CMU03:1863206-1867977	4772	0	0	TRUE	annotated
CMA03	1876084	1877307	Cma03.p866	Cma18.g235.t1	+	1224	0.98	11	2	0	0	7.999999999999999e-63	0.363	1	FRAG	Cma03.g138.t1	1876068	1877334	+	1	1266	1224	CMU03:1876084-1877307	1224	0	0	TRUE	annotated
CMA03	1941634	1943792	Cma03.p867	Cma05.g733.t3	-	2159	0.3	10	20	8	3	1e-39	0.75	0	DUP	Cma03.g141.t1	1941630	1943692	-	4	354	351	CMU03:1941634-1943792	2159	0	0	TRUE	annotated
CMA03	2007892	2008107	Cma03.p868	Cma01.g505.t1	+	216	0.15	0	1	0	1	2e-15	0.699	3	FRAG								CMU03:2007892-2008107	216	0	0	TRUE	unannotated
CMA03	2118575	2119608	Cma03.p869	Cma16.g1039.t1	-	1034	0.93	5	9	0	0	2e-41	0.62	0	DUP	Cma03.g150.t1	2118191	2119823	-	2	1288	690	CMU03:2118575-2119608	1034	0	0	TRUE	annotated
CMA03	2215353	2219595	Cma03.p870	Cma15.g152.t1	+	4243	1	12	23	1	1	5e-50	0.73	1	DUP	Cma03.g153.t1	2215352	2219209	+	5	1164	1164	CMU03:2215353-2219595	4243	0	0	TRUE	annotated
CMA03	2241173	2243460	Cma03.p871	Cma03.g156.t1	-	2288	0.88	0	0	0	1	3.0000000000000003e-31	0.97	0	DUP	Cma03.g155.t2	2241638	2243457	-	3	239	239	CMU03:2241173-2243460	2288	0	0	TRUE	annotated
CMA03	2292349	2293060	Cma03.p872	Cma16.g1030.t1	-	712	0.41	1	3	1	0	2e-99	0.771	3	FRAG	Cma03.g157.t1	2292339	2293047	-	3	417	408	CMU03:2292349-2293060	712	0	0	TRUE	annotated
CMA03	2469800	2470438	Cma03.p873	Cma10.g224.t2	+	639	0.22	6	3	1	0	2e-18	0.71	0	DUP	Cma03.g166.t1	2469758	2470438	+	13	2468	2386	CMU03:2469800-2470438	639	0	0	TRUE	annotated
CMA03	2478295	2484437	Cma03.p874	Cma15.g167.t5	+	6143	0.98	9	14	5	8	1e-39	0.79	0	DUP								CMU03:2478295-2484437	6143	0	0	TRUE	unannotated
CMA03	2626766	2627002	Cma03.p875	Cma03.g381.t1	-	237	0.27	1	0	0	0	3e-12	0.456	0	FRAG	Cma03.g172.t1	2626744	2627016	-	1	272	237	CMU03:2626766-2627002	237	0	0	TRUE	annotated
CMA03	2640966	2641178	Cma03.p876	Cma18.g616.t1	-	213	0.3	2	1	0	0	2e-9	0.458	0	FRAG	Cma03.g173.t1	2640953	2641213	-	1	260	213	CMU03:2640966-2641178	213	0	0	TRUE	annotated
CMA03	2655330	2655836	Cma03.p877	Cma18.g616.t1	-	507	0.53	8	0	2	1	2e-12	0.46	0	DUP	Cma03.g174.t1	2655305	2655353	-	1	48	24	CMU03:2655330-2655836	507	0	0	TRUE	annotated
CMA03	2686696	2689658	Cma03.p878	Cma27.g1003.t1	-	2963	0.99	2	0	1	2	3e-61	0.73	0	DUP	Cma03.g176.t1	2686368	2689655	-	6	1398	1071	CMU03:2686696-2689658	2963	0	0	TRUE	annotated
CMA03	2698791	2699279	Cma03.p879	Cma16.g1015.t1	-	489	0.33	1	0	1	0	3e-35	0.89	0	DUP	Cma03.g178.t1	2698187	2699279	-	27	5856	2841	CMU03:2698791-2699279	485	0	4	TRUE	annotated
CMA03	2705728	2705866	Cma03.p880	Cma15.g179.t1	+	139	0.15	2	0	1	0	1e-8	0.717	3	FRAG	Cma03.g179.t1	2704955	2705864	+	1	909	137	CMU03:2705728-2705866	139	0	0	TRUE	annotated
CMA03	2724043	2724579	Cma03.p881	Cma27.g997.t1	-	537	0.41	35	8	2	4	2e-12	0.396	3	FRAG								CMU03:2724043-2724579	537	0	0	TRUE	unannotated
CMA03	2820158	2822262	Cma03.p882	Cma15.g187.t4	+	2105	1	6	12	6	3	2.0000000000000002e-24	0.79	3	DUP	Cma03.g189.t1	2820201	2821577	+	4	392	392	CMU03:2820158-2822262	0	0	2105	FALSE	filtered
CMA03	3058022	3062559	Cma03.p883	Cma13.g1218.t2	-	4538	0.32	0	1	0	0	1e-17	0.59	0	DUP								CMU03:3058022-3062559	4538	0	0	TRUE	unannotated
CMA03	3171261	3171451	Cma03.p884	Cma03.g200.t1	-	191	0.15	3	0	3	1	3e-14	0.953	3	FRAG								CMU03:3171261-3171451	10	0	0	TRUE	unannotated
CMA03	3262518	3262641	Cma03.p885	Cma19.g1283.t2	-	124	0.12	1	1	1	1	6e-9	0.857	0	FRAG	Cma03.g201.t1	3262520	3262610	-	1	90	90	CMU03:3262518-3262641	124	0	0	TRUE	annotated
CMA03	3267289	3267590	Cma03.p886	Cma12.g1145.t1	-	302	0.4	4	12	1	0	4e-10	0.407	0	FRAG	Cma03.g201.t1	3267245	3267629	-	2	307	225	CMU03:3267289-3267590	302	0	0	TRUE	annotated
CMA03	3313767	3313898	Cma03.p887	Cma15.g205.t1	+	132	0.34	1	0	0	1	9e-12	0.75	2	FRAG								CMU03:3313767-3313898	132	0	0	TRUE	unannotated
CMA03	3456190	3456349	Cma03.p888	Cma28.g449.t2	+	160	0.1	2	0	2	1	1e-7	0.852	0	FRAG								CMU03:3456190-3456349	160	0	0	TRUE	unannotated
CMA03	3457500	3457589	Cma03.p889	Cma16.g952.t1	-	90	0.15	0	0	0	1	4e-7	0.9	0	FRAG								CMU03:3457500-3457589	90	0	0	TRUE	unannotated
CMA03	3488153	3488901	Cma03.p890	Cma06.g97.t1	+	749	0.43	2	3	1	0	2e-8	0.69	0	FRAG	Cma03.g209.t1	3487800	3489498	+	3	1360	411	CMU03:3488153-3488901	749	0	0	TRUE	annotated
CMA03	3568737	3568926	Cma03.p891	Cma15.g290.t1	-	190	0.56	3	0	2	2	3e-11	0.75	0	FRAG								CMU03:3568737-3568926	190	0	0	TRUE	unannotated
CMA03	3709334	3709513	Cma03.p892	Cma17.g923.t1	-	180	0.16	0	0	0	1	2e-21	0.817	0	FRAG								CMU03:3709334-3709513	180	0	0	TRUE	unannotated
CMA03	3788386	3788658	Cma03.p893	Cma03.g219.t1	+	273	0.43	0	0	0	1	4.0000000000000004e-24	0.549	1	FRAG								CMU03:3788386-3788658	273	0	0	TRUE	unannotated
CMA03	3801840	3801980	Cma03.p894	Cma03.g219.t1	+	141	0.23	0	2	0	0	6e-14	0.796	0	FRAG								CMU03:3801840-3801980	141	0	0	TRUE	unannotated
CMA03	3865674	3866852	Cma03.p895	Cma20.g714.t2	-	1179	0.68	2	4	0	0	5e-49	0.383	0	FRAG	Cma03.g221.t1	3865355	3867273	-	1	1918	1179	CMU03:3865674-3866852	1179	0	0	TRUE	annotated
CMA03	3895247	3897280	Cma03.p896	Cma15.g280.t1	+	2034	1	13	3	1	2	4e-40	0.79	0	DUP	Cma03.g223.t1	3895246	3897283	+	3	540	537	CMU03:3895247-3897280	2034	0	0	TRUE	annotated
CMA03	3913555	3913746	Cma03.p897	Cma15.g280.t1	+	192	0.21	0	0	0	0	5e-24	0.797	1	FRAG								CMU03:3913555-3913746	192	0	0	TRUE	unannotated
CMA03	3949855	3953678	Cma03.p898	Cma15.g277.t1	-	3824	0.86	2	4	2	1	2e-16	0.8	0	DUP	Cma03.g226.t1	3951483	3953675	-	4	868	868	CMU03:3949855-3953678	3824	0	0	TRUE	annotated
CMA03	3990620	3991646	Cma03.p899	Cma15.g276.t1	-	1027	0.83	8	0	1	1	1e-31	0.74	0	DUP	Cma03.g228.t1	3990624	3991644	-	4	446	446	CMU03:3990620-3991646	1026	0	1	TRUE	annotated
CMA03	4017901	4018147	Cma03.p900	Cma15.g274.t3	-	247	0.16	1	0	1	1	1.9999999999999998e-26	0.841	0	FRAG								CMU03:4017901-4018147	247	0	0	TRUE	unannotated
CMA03	4077669	4078371	Cma03.p901	Cma15.g271.t1	-	703	0.99	4	97	2	1	2e-47	0.491	0	PSSD								CMU03:4077669-4078371	702	0	1	TRUE	unannotated
CMA03	4137772	4137893	Cma03.p902	Cma16.g849.t1	-	122	0.39	1	0	1	0	1e-13	0.854	1	FRAG								CMU03:4137772-4137893	122	0	0	TRUE	unannotated
CMA03	4151391	4151657	Cma03.p903	Cma15.g267.t1	+	267	0.99	1	0	0	1	2.0000000000000002e-29	0.652	3	PSSD	Cma03.g234.t1	4151267	4151920	-	1	653	267	CMU03:4151391-4151657	267	0	0	TRUE	annotated
CMA03	4152693	4153043	Cma03.p904	Cma27.g1253.t1	+	351	0.66	2	5	0	0	3e-14	0.377	0	FRAG	Cma03.g235.t1	4152578	4153103	+	1	525	351	CMU03:4152693-4153043	351	0	0	TRUE	annotated
CMA03	4189128	4191378	Cma03.p905	Cma15.g262.t1	+	2251	0.47	6	39	2	8	6e-8	0.52	0	FRAG								CMU03:4189128-4191378	2251	0	0	TRUE	unannotated
CMA03	4198835	4199103	Cma03.p906	Cma29.g900.t2	+	269	0.25	2	0	1	1	1e-14	0.667	3	FRAG								CMU03:4198835-4199103	269	0	0	TRUE	unannotated
CMA03	4209977	4210890	Cma03.p907	Cma27.g887.t1	-	914	0.5	23	7	8	6	1.0000000000000001e-24	0.598	0	FRAG								CMU03:4209977-4210890	914	0	0	TRUE	unannotated
CMA03	4453209	4453506	Cma03.p908	Cma27.g917.t2	-	298	0.34	0	0	0	0	2.0000000000000002e-24	0.93	0	DUP								CMU03:4453209-4453506	298	0	0	TRUE	unannotated
CMA03	4515483	4523537	Cma03.p909	Cma25.g19.t1	+	8055	0.43	72	11	1	5	1e-12	0.34	0	FRAG	Cma03.g257.t1	4517939	4521504	+	3	842	842	CMU03:4515483-4523537	8055	0	0	TRUE	annotated
CMA03	4543528	4544637	Cma03.p910	Cma09.g373.t1	-	1110	0.73	4	23	0	0	1e-16	0.272	1	FRAG	Cma03.g260.t1	4543333	4545285	-	1	1952	1110	CMU03:4543528-4544637	1110	0	0	TRUE	annotated
CMA03	4572864	4575851	Cma03.p911	Cma16.g938.t1	+	2988	0.49	1	7	1	0	5e-17	0.72	0	DUP	Cma03.g264.t1	4572908	4575851	+	4	586	586	CMU03:4572864-4575851	2984	0	4	TRUE	annotated
CMA03	4626149	4628090	Cma03.p912	Cma03.g525.t1	+	1942	0.7	2	0	1	0	5e-19	0.95	0	DUP	Cma03.g270.t1	4626150	4628084	+	4	1369	1369	CMU03:4626149-4628090	1941	0	1	TRUE	annotated
CMA03	4678461	4679209	Cma03.p913	Cma06.g97.t1	-	749	0.43	2	3	1	0	2e-8	0.69	0	FRAG	Cma03.g274.t1	4677863	4679561	-	3	1360	411	CMU03:4678461-4679209	749	0	0	TRUE	annotated
CMA03	4750714	4750903	Cma03.p914	Cma15.g290.t1	+	190	0.56	3	0	2	2	3e-11	0.75	3	FRAG								CMU03:4750714-4750903	190	0	0	TRUE	unannotated
CMA03	4906073	4906449	Cma03.p915	Cma02.g210.t1	-	377	0.11	1	0	1	0	9e-16	0.96	1	DUP								CMU03:4906073-4906449	377	0	0	TRUE	unannotated
CMA03	4954569	4956350	Cma03.p916	Cma15.g299.t4	-	1782	0.91	2	1	1	0	4e-80	0.88	0	DUP	Cma03.g287.t1	4954572	4956350	-	8	2191	2191	CMU03:4954569-4956350	1782	0	0	TRUE	annotated
CMA03	5021179	5021422	Cma03.p917	Cma15.g301.t1	+	244	0.38	2	3	2	0	2e-11	0.694	0	FRAG								CMU03:5021179-5021422	244	0	0	TRUE	unannotated
CMA03	5035873	5036122	Cma03.p918	Cma15.g305.t1	+	250	0.17	2	0	1	0	4e-17	0.916	0	FRAG	Cma03.g291.t1	5035872	5036117	+	2	163	163	CMU03:5035873-5036122	250	0	0	TRUE	annotated
CMA03	5058948	5059184	Cma03.p919	Cma01.g584.t1	+	237	0.09	4	3	2	3	3e-13	0.659	1	FRAG								CMU03:5058948-5059184	237	0	0	TRUE	unannotated
CMA03	5083456	5084033	Cma03.p920	Cma15.g307.t1	-	578	0.21	8	2	3	1	2e-59	0.79	0	FRAG	Cma03.g294.t1	5083489	5083891	-	1	402	402	CMU03:5083456-5084033	578	0	0	TRUE	annotated
CMA03	5151917	5153093	Cma03.p921	Cma15.g311.t1	-	1177	0.34	1	1	1	2	2.9999999999999997e-62	0.82	0	DUP	Cma03.g299.t1	5151841	5152955	-	3	726	651	CMU03:5151917-5153093	1177	0	0	TRUE	annotated
CMA03	5155886	5156330	Cma03.p922	Cma29.g809.t1	-	445	0.26	1	47	1	1	8e-49	0.569	0	FRAG	Cma03.g300.t1	5156081	5156465	-	1	384	249	CMU03:5155886-5156330	445	0	0	TRUE	annotated
CMA03	5275996	5276124	Cma03.p923	Cma15.g315.t1	-	129	0.17	0	12	0	1	4e-10	0.618	0	FRAG								CMU03:5275996-5276124	129	0	0	TRUE	unannotated
CMA03	5430934	5431288	Cma03.p924	Cma16.g707.t1	-	355	0.37	1	9	1	3	1e-36	0.701	0	FRAG	Cma03.g313.t1	5430930	5431330	-	2	333	288	CMU03:5430934-5431288	355	0	0	TRUE	annotated
CMA03	5432217	5432490	Cma03.p925	Cma27.g700.t1	-	274	0.48	5	0	3	0	2e-18	0.67	0	FRAG	Cma03.g314.t1	5432245	5432538	-	1	293	245	CMU03:5432217-5432490	274	0	0	TRUE	annotated
CMA03	5482965	5493848	Cma03.p926	Cma15.g315.t1	-	10884	0.71	0	12	0	1	4e-10	0.71	0	FRAG								CMU03:5482965-5493848	10884	0	0	TRUE	unannotated
CMA03	5646382	5646736	Cma03.p927	Cma16.g707.t1	-	355	0.37	1	9	1	3	1e-36	0.701	0	FRAG	Cma03.g322.t1	5646378	5646778	-	2	333	288	CMU03:5646382-5646736	355	0	0	TRUE	annotated
CMA03	5647665	5647938	Cma03.p928	Cma27.g700.t1	-	274	0.48	5	0	3	0	2e-18	0.67	0	FRAG	Cma03.g323.t1	5647693	5648113	-	1	420	245	CMU03:5647665-5647938	274	0	0	TRUE	annotated
CMA03	5682934	5685766	Cma03.p929	Cma15.g324.t1	-	2833	0.83	3	0	1	1	3e-53	0.89	1	DUP	Cma03.g324.t1	5682933	5686138	-	5	1368	996	CMU03:5682934-5685766	2833	0	0	TRUE	annotated
CMA03	5713557	5726654	Cma03.p930	Cma15.g326.t1	-	13098	0.73	10	10	3	3	2.9999999999999994e-57	0.75	0	DUP	Cma03.g326.t1	5713541	5726654	-	11	1215	1200	CMU03:5713557-5726654	13096	0	2	TRUE	annotated
CMA03	5833400	5847898	Cma03.p931	Cma16.g694.t1	+	14499	0.4	10	4	1	1	2e-16	0.81	0	DUP	Cma03.g331.t1	5837568	5849475	+	17	8563	5409	CMU03:5833400-5847898	14495	0	4	TRUE	annotated
CMA03	5908125	5908552	Cma03.p932	Cma29.g1032.t2	+	428	0.36	2	1	1	0	7e-13	0.92	0	DUP								CMU03:5908125-5908552				FALSE	filtered
CMA03	5959495	5973988	Cma03.p933	Cma16.g694.t1	+	14494	0.4	8	6	1	1	1e-15	0.81	0	DUP	Cma03.g334.t1	5963659	5975565	+	26	16451	11720	CMU03:5959495-5973988	14493	0	1	TRUE	annotated
CMA03	6202086	6205245	Cma03.p934	Cma15.g350.t2	-	3160	1	5	1	0	0	3e-64	0.77	1	DUP	Cma03.g339.t1	6201770	6205463	-	21	6420	4804	CMU03:6202086-6205245	3160	0	0	TRUE	annotated
CMA03	7185430	7186247	Cma03.p935	Cma15.g354.t2	+	818	0.52	2	6	2	1	7e-7	0.77	3	FRAG	Cma03.g345.t1	7185432	7186641	+	11	1608	1214	CMU03:7185430-7186247	818	0	0	TRUE	annotated
CMA03	7266790	7269663	Cma03.p936	Cma28.g16.t1	-	2874	0.94	62	20	0	0	4e-34	0.36	1	FRAG	Cma03.g349.t1	7266369	7269855	-	3	6571	5410	CMU03:7266790-7269663	2874	0	0	TRUE	annotated
CMA03	9160628	9167931	Cma03.p937	Cma15.g367.t1	-	7304	0.91	12	3	3	0	1e-104	0.71	0	DUP	Cma03.g363.t1	9160627	9167932	-	8	988	987	CMU03:9160628-9167931	7304	0	0	TRUE	annotated
CMA03	9702327	9703555	Cma03.p938	Cma27.g471.t1	+	1229	0.91	2	10	1	1	2e-62	0.52	0	DUP	Cma03.g367.t1	9702298	9703750	+	7	2429	1983	CMU03:9702327-9703555	1229	0	0	TRUE	annotated
CMA03	9707133	9709719	Cma03.p939	Cma18.g211.t1	+	2587	0.45	2	0	1	0	1e-62	0.92	0	DUP	Cma03.g368.t1	9707153	9709719	+	10	1221	1221	CMU03:9707133-9709719	2587	0	0	TRUE	annotated
CMA03	9808675	9808991	Cma03.p940	Cma22.g69.t2	-	317	0.05	2	0	2	3	7e-9	0.69	0	FRAG								CMU03:9808675-9808991	317	0	0	TRUE	unannotated
CMA03	10283891	10284007	Cma03.p941	Cma12.g955.t1	+	117	0.15	0	0	0	0	2e-8	0.821	2	FRAG								CMU03:10283891-10284007	117	0	0	TRUE	unannotated
CMA03	10419187	10419717	Cma03.p942	Cma27.g486.t1	+	531	0.68	2	8	0	0	3e-46	0.632	3	FRAG	Cma03.g374.t1	10419188	10419720	+	1	532	529	CMU03:10419187-10419717	531	0	0	TRUE	annotated
CMA03	10469335	10471370	Cma03.p943	Cma27.g567.t1	+	2036	0.9	27	5	5	3	3e-20	0.42	3	DUP								CMU03:10469335-10471370	2036	0	0	TRUE	unannotated
CMA03	10541064	10541254	Cma03.p944	Cma03.g757.t1	+	191	0.1	3	2	1	3	1e-11	0.712	0	FRAG								CMU03:10541064-10541254	191	0	0	TRUE	unannotated
CMA03	10575623	10575874	Cma03.p945	Cma16.g629.t1	-	252	0.18	0	4	0	0	6e-21	0.693	0	FRAG	Cma03.g375.t1	10575610	10575865	-	1	255	243	CMU03:10575623-10575874	252	0	0	TRUE	annotated
CMA03	10589133	10589599	Cma03.p946	Cma15.g807.t5	+	467	0.18	5	0	1	2	1e-19	0.71	0	DUP								CMU03:10589133-10589599	467	0	0	TRUE	unannotated
CMA03	10614757	10615323	Cma03.p947	Cma23.g927.t1	+	567	0.86	6	1	0	1	6e-30	0.505	2	PSSD	Cma03.g376.t1	10614702	10615744	+	2	909	434	CMU03:10614757-10615323	567	0	0	TRUE	annotated
CMA03	10637596	10650329	Cma03.p948	Cma16.g320.t1	-	12734	0.92	6	1	0	0	8e-13	0.47	0	DUP	Cma03.g378.t1	10637599	10650365	-	16	3233	3197	CMU03:10637596-10650329	12733	0	1	TRUE	annotated
CMA03	11036165	11036287	Cma03.p949	Cma06.g1023.t1	+	123	0.12	0	0	0	0	1e-11	0.829	0	FRAG								CMU03:11036165-11036287	123	0	0	TRUE	unannotated
CMA03	11240030	11240332	Cma03.p950	Cma21.g923.t1	+	303	0.88	0	3	0	1	1e-18	0.385	2	FRAG								CMU03:11240030-11240332	303	0	0	TRUE	unannotated
CMA03	11332361	11332801	Cma03.p951	Cma27.g508.t1	+	441	0.65	0	16	0	1	5e-15	0.583	3	FRAG								CMU03:11332361-11332801	441	0	0	TRUE	unannotated
CMA03	11392937	11393923	Cma03.p952	Cma15.g388.t1	+	987	0.43	7	4	4	3	1.9999999999999998e-33	0.75	0	DUP								CMU03:11392937-11393923	987	0	0	TRUE	unannotated
CMA03	11856463	11856901	Cma03.p953	Cma27.g508.t1	+	439	0.65	1	16	1	1	1e-8	0.593	3	FRAG								CMU03:11856463-11856901	439	0	0	TRUE	unannotated
CMA03	11911711	11912695	Cma03.p954	Cma15.g388.t1	+	985	0.43	7	4	4	4	1.9999999999999998e-33	0.74	0	DUP								CMU03:11911711-11912695	985	0	0	TRUE	unannotated
CMA03	12171622	12171959	Cma03.p955	Cma22.g811.t1	+	338	0.28	5	1	3	1	3e-21	0.623	1	FRAG								CMU03:12171622-12171959	338	0	0	TRUE	unannotated
CMA03	12542412	12542579	Cma03.p956	Cma03.g714.t2	+	168	0.12	1	0	0	0	2e-13	0.554	0	FRAG	Cma03.g401.t1	12541406	12542721	+	4	3334	672	CMU03:12542412-12542579	168	0	0	TRUE	annotated
CMA03	12806798	12807380	Cma03.p957	Cma13.g636.t1	+	583	0.22	3	26	1	5	2e-7	0.368	0	FRAG								CMU03:12806798-12807380	583	0	0	TRUE	unannotated
CMA03	12896039	12897645	Cma03.p958	Cma18.g726.t1	+	1607	0.72	8	20	8	6	1.9999999999999997e-58	0.722	0	PSSD	Cma03.g407.t1	12896207	12897453	+	3	960	960	CMU03:12896039-12897645	1607	0	0	TRUE	annotated
CMA03	12975741	12976054	Cma03.p959	Cma16.g1182.t4	-	314	0.26	2	0	1	2	1e-7	0.505	0	FRAG								CMU03:12975741-12976054	314	0	0	TRUE	unannotated
CMA03	15178046	15178560	Cma03.p960	Cma11.g1268.t1	-	515	0.08	1	0	1	3	2e-10	0.6	3	FRAG								CMU03:15178046-15178560	515	0	0	TRUE	unannotated
CMA03	22209112	22209237	Cma03.p961	Cma21.g923.t1	+	126	0.36	0	0	0	1	1e-13	0.476	0	FRAG								CMU03:22209112-22209237	126	0	0	TRUE	unannotated
CMA03	22542101	22542480	Cma03.p962	Cma15.g795.t1	+	380	0.45	0	2	0	0	4e-16	0.58	2	DUP	Cma03.g431.t1	22542102	22542461	+	2	240	240	CMU03:22542101-22542480	380	0	0	TRUE	annotated
CMA03	26869229	26869529	Cma03.p963	Cma17.g611.t1	+	301	0.11	3	0	1	0	9e-13	0.88	0	DUP	Cma03.g437.t1	26869249	26869527	+	2	165	165	CMU03:26869229-26869529	301	0	0	TRUE	annotated
CMA03	26875383	26875684	Cma03.p964	Cma17.g611.t1	+	302	0.11	2	0	0	0	2e-19	0.88	0	DUP	Cma03.g438.t1	26875403	26875735	+	2	219	168	CMU03:26875383-26875684	302	0	0	TRUE	annotated
CMA03	29114894	29115088	Cma03.p965	Cma12.g748.t1	-	195	0.3	4	9	2	0	4e-11	0.649	2	FRAG								CMU03:29114894-29115088	195	0	0	TRUE	unannotated
CMA03	31206268	31208772	Cma03.p966	Cma13.g636.t1	+	2505	0.84	15	10	0	0	4e-79	0.459	0	PSSD	Cma03.g441.t1	31205912	31208773	+	1	2861	2505	CMU03:31206268-31208772	2505	0	0	TRUE	annotated
CMA03	32552476	32552631	Cma03.p967	Cma14.g1148.t1	-	156	0.06	0	0	0	0	9e-9	0.538	0	FRAG	Cma03.g444.t1	32551351	32552627	-	4	2866	608	CMU03:32552476-32552631	156	0	0	TRUE	annotated
CMA03	35425481	35425986	Cma03.p968	Cma28.g808.t4	-	506	0.31	1	1	1	1	1e-20	0.688	0	FRAG								CMU03:35425481-35425986	506	0	0	TRUE	unannotated
CMA03	35448696	35448938	Cma03.p969	Cma23.g830.t1	-	243	0.13	0	0	0	0	1e-19	0.556	0	FRAG	Cma03.g450.t1	35448696	35449038	-	3	820	720	CMU03:35448696-35448938	243	0	0	TRUE	annotated
CMA03	37241517	37241975	Cma03.p970	Cma15.g279.t1	+	459	0.33	0	1	0	0	3e-17	0.344	3	FRAG	Cma03.g456.t1	37241509	37242148	+	4	2358	1836	CMU03:37241517-37241975	459	0	0	TRUE	annotated
CMA03	38446287	38446887	Cma03.p971	Cma27.g574.t1	+	601	0.48	1	0	1	5	2.0000000000000002e-81	0.82	0	FRAG	Cma03.g458.t1	38446286	38446902	+	3	273	258	CMU03:38446287-38446887	601	0	0	TRUE	annotated
CMA03	38580735	38581047	Cma03.p972	Cma27.g574.t1	+	313	0.25	1	0	1	0	3e-11	0.856	0	FRAG								CMU03:38580735-38581047	313	0	0	TRUE	unannotated
CMA03	38588721	38589060	Cma03.p973	Cma21.g923.t1	-	340	0.98	1	3	1	0	1e-19	0.431	0	PSSD								CMU03:38588721-38589060	340	0	0	TRUE	unannotated
CMA03	41517764	41518012	Cma03.p974	Cma17.g282.t1	+	249	0.19	14	2	2	0	3e-12	0.647	0	FRAG								CMU03:41517764-41518012	249	0	0	TRUE	unannotated
CMA03	44091318	44091654	Cma03.p975	Cma18.g659.t1	-	337	0.19	1	1	1	2	1e-21	0.566	0	FRAG								CMU03:44091318-44091654				FALSE	filtered
CMA03	44910130	44912269	Cma03.p976	Cma15.g424.t1	+	2140	0.72	13	1	2	0	0	0.85	3	DUP	Cma03.g465.t1	44910132	44912196	+	4	1809	1809	CMU03:44910130-44912269	2140	0	0	TRUE	annotated
CMA03	44912990	44913235	Cma03.p977	Cma03.g465.t1	+	246	0.1	0	0	0	0	1e-38	0.963	3	FRAG	Cma03.g466.t1	44912980	44913238	+	1	258	246	CMU03:44912990-44913235	246	0	0	TRUE	annotated
CMA03	44914957	44915251	Cma03.p978	Cma04.g1020.t1	+	295	0.21	1	1	1	2	3e-22	0.667	3	FRAG								CMU03:44914957-44915251	295	0	0	TRUE	unannotated
CMA03	44932239	44932337	Cma03.p979	Cma23.g281.t1	-	99	0.21	0	0	0	0	8e-8	0.727	3	FRAG	Cma03.g467.t1	44932244	44932351	-	1	107	93	CMU03:44932239-44932337	99	0	0	TRUE	annotated
CMA03	46140894	46142802	Cma03.p980	Cma07.g519.t1	+	1909	0.92	25	9	5	5	1.0000000000000001e-23	0.54	0	DUP	Cma03.g473.t1	46140902	46142539	+	3	773	773	CMU03:46140894-46142802	1909	0	0	TRUE	annotated
CMA03	46230138	46231518	Cma03.p981	Cma15.g626.t1	+	1381	0.77	6	9	6	2	2.9999999999999996e-89	0.779	0	PSSD	Cma03.g478.t1	46230138	46231518	+	3	749	749	CMU03:46230138-46231518	1381	0	0	TRUE	annotated
CMA03	46488379	46493690	Cma03.p982	Cma15.g652.t1	+	5312	0.89	21	6	5	6	9e-35	0.7	0	DUP								CMU03:46488379-46493690	5312	0	0	TRUE	unannotated
CMA03	46708767	46708880	Cma03.p983	Cma15.g629.t1	-	114	0.1	0	0	0	1	2e-7	0.763	0	FRAG								CMU03:46708767-46708880	114	0	0	TRUE	unannotated
CMA03	46798026	46798811	Cma03.p984	Cma15.g630.t1	+	786	1	9	1	0	1	3e-25	0.692	0	PSSD	Cma03.g485.t1	46798025	46798814	+	2	663	660	CMU03:46798026-46798811	786	0	0	TRUE	annotated
CMA03	46882528	46882782	Cma03.p985	Cma19.g634.t1	+	255	0.68	1	6	0	2	4e-14	0.484	0	FRAG								CMU03:46882528-46882782	255	0	0	TRUE	unannotated
CMA03	55090976	55144224	Cma03.p986	Cma15.g430.t8	-	53249	1	0	7	0	2	1.9999999999999998e-33	0.72	3	DUP								CMU03:55090976-55144224	53245	0	4	TRUE	unannotated
CMA03	55231975	55232175	Cma03.p987	Cma15.g430.t8	-	201	0.47	0	7	0	0	2e-9	0.608	0	FRAG								CMU03:55231975-55232175	201	0	0	TRUE	unannotated
CMA03	55276137	55279000	Cma03.p988	Cma13.g918.t1	-	2864	0.73	36	22	0	0	4e-39	0.31	0	FRAG	Cma03.g505.t1	55276127	55279009	-	4	2508	2490	CMU03:55276137-55279000	2863	0	1	TRUE	annotated
CMA03	56537200	56537340	Cma03.p989	Cma26.g183.t1	-	141	0.18	0	0	0	0	5e-21	0.936	0	FRAG								CMU03:56537200-56537340	141	0	0	TRUE	unannotated
CMA03	59360517	59360836	Cma03.p990	Cma15.g619.t1	-	320	0.38	5	0	2	0	5e-10	0.877	0	FRAG	Cma03.g515.t1	59360530	59360836	-	2	238	238	CMU03:59360517-59360836	318	0	2	TRUE	annotated
CMA03	60741996	60742145	Cma03.p991	Cma29.g579.t1	-	150	0.41	0	0	0	0	2e-11	0.58	3	FRAG	Cma03.g527.t1	60741155	60742450	-	5	4095	750	CMU03:60741996-60742145	150	0	0	TRUE	annotated
CMA03	60842486	60843446	Cma03.p992	Cma24.g1084.t1	-	961	0.22	16	23	2	15	3e-12	0.39	0	FRAG	Cma03.g528.t1	60843209	60843399	-	2	100	100	CMU03:60842486-60843446	961	0	0	TRUE	annotated
CMA03	60843697	60845006	Cma03.p993	Cma25.g292.t1	-	1310	0.11	0	0	0	0	1e-16	0.9	0	DUP	Cma03.g528.t1	60843697	60845024	-	3	350	332	CMU03:60843697-60845006	1310	0	0	TRUE	annotated
CMA03	61659824	61660271	Cma03.p994	Cma20.g948.t1	+	448	0.4	1	5	1	1	9.999999999999999e-26	0.7	0	DUP								CMU03:61659824-61660271	448	0	0	TRUE	unannotated
CMA03	61876158	61876409	Cma03.p995	Cma13.g1012.t2	-	252	0.24	9	0	0	0	5e-23	0.667	3	FRAG								CMU03:61876158-61876409	252	0	0	TRUE	unannotated
CMA03	61963666	61963935	Cma03.p996	Cma13.g1012.t2	+	270	0.23	18	0	0	2	1.9999999999999998e-26	0.693	0	FRAG								CMU03:61963666-61963935	270	0	0	TRUE	unannotated
CMA03	62027517	62039588	Cma03.p997	Cma15.g589.t1	+	12072	1	57	37	24	2	0	0.83	3	DUP	Cma03.g531.t1	62029089	62039892	+	20	5339	5035	CMU03:62027517-62039588	11814	0	258	TRUE	annotated
CMA03	62144976	62145156	Cma03.p998	Cma15.g587.t1	+	181	0.37	1	1	1	0	4e-16	0.82	0	FRAG								CMU03:62144976-62145156	181	0	0	TRUE	unannotated
CMA03	62217698	62218983	Cma03.p999	Cma21.g565.t1	+	1286	0.48	7	1	4	2	1.9999999999999998e-25	0.34	0	FRAG	Cma03.g536.t1	62218037	62219037	+	2	912	858	CMU03:62217698-62218983	1285	0	1	TRUE	annotated
CMA03	62442665	62453180	Cma03.p1000	Cma15.g578.t2	+	10516	0.59	21	20	3	3	2e-15	0.65	3	DUP								CMU03:62442665-62453180	10516	0	0	TRUE	unannotated
CMA03	63447157	63447246	Cma03.p1001	Cma15.g490.t1	+	90	0.31	0	0	0	0	2e-9	0.967	1	FRAG								CMU03:63447157-63447246	90	0	0	TRUE	unannotated
CMA03	63465509	63465631	Cma03.p1002	Cma15.g486.t1	-	123	0.14	0	0	0	0	1e-9	0.78	0	FRAG								CMU03:63465509-63465631	123	0	0	TRUE	unannotated
CMA03	63477400	63480274	Cma03.p1003	Cma15.g485.t1	-	2875	0.35	3	0	3	1	1e-8	0.91	0	FRAG	Cma03.g559.t1	63477416	63478371	-	6	976	976	CMU03:63477400-63480274	2875	0	0	TRUE	annotated
CMA03	63662352	63662492	Cma03.p1004	Cma19.g469.t2	+	141	0.07	0	0	0	0	1e-10	0.702	3	FRAG								CMU03:63662352-63662492	141	0	0	TRUE	unannotated
CMA03	63680995	63682129	Cma03.p1005	Cma03.g575.t1	+	1135	0.71	1	0	1	0	0	1	0	PSSD	Cma03.g564.t1	63680994	63682132	+	2	1107	1104	CMU03:63680995-63682129	1134	0	1	TRUE	annotated
CMA03	63761334	63761423	Cma03.p1006	Cma15.g490.t1	+	90	0.31	0	0	0	0	2e-9	0.967	1	FRAG								CMU03:63761334-63761423				FALSE	filtered
CMA03	63779679	63779801	Cma03.p1007	Cma15.g486.t1	-	123	0.14	0	0	0	0	8e-9	0.756	0	FRAG								CMU03:63779679-63779801				FALSE	filtered
CMA03	63791534	63794409	Cma03.p1008	Cma15.g485.t1	-	2876	0.35	3	0	3	1	1e-8	0.91	0	FRAG	Cma03.g569.t1	63791550	63792505	-	6	976	976	CMU03:63791534-63794409				FALSE	filtered
CMA03	63946745	63947636	Cma03.p1009	Cma03.g563.t1	+	892	0.5	1	0	1	0	1e-12	0.993	2	FRAG	Cma03.g574.t1	63946749	63947639	+	2	874	871	CMU03:63946745-63947636				FALSE	filtered
CMA03	64003566	64003706	Cma03.p1010	Cma19.g469.t2	+	141	0.07	0	0	0	0	2e-11	0.723	3	FRAG								CMU03:64003566-64003706				FALSE	filtered
CMA03	64068321	64069871	Cma03.p1011	Cma03.g579.t1	-	1551	0.4	1	0	0	1	7e-70	0.8	0	DUP	Cma03.g577.t1	64068248	64070118	-	2	1228	909	CMU03:64068321-64069871	1551	0	0	TRUE	annotated
CMA03	64131611	64247402	Cma03.p1012	Cma22.g4.t1	+	115792	0.15	0	8	0	0	7e-9	0.74	0	FRAG								CMU03:64131611-64247402	115786	0	6	TRUE	unannotated
CMA03	64135522	64142948	Cma03.p1013	Cma03.g579.t1	-	7427	1	0	0	0	1	2.0000000000000001e-88	0.92	1	DUP								CMU03:64135522-64142948	7427	0	0	TRUE	unannotated
CMA03	64183196	64190622	Cma03.p1014	Cma03.g579.t1	-	7427	1	0	0	0	1	2.0000000000000001e-88	0.92	1	DUP								CMU03:64183196-64190622	7425	0	2	TRUE	unannotated
CMA03	64217248	64224672	Cma03.p1015	Cma03.g579.t1	-	7425	1	0	0	0	1	4.999999999999999e-89	0.92	1	DUP								CMU03:64217248-64224672	7425	0	0	TRUE	unannotated
CMA03	64533662	64533796	Cma03.p1016	Cma22.g4.t1	+	135	0.15	1	0	0	0	2e-10	0.689	0	FRAG								CMU03:64533662-64533796	135	0	0	TRUE	unannotated
CMA03	64562144	64562839	Cma03.p1017	Cma03.g653.t2	-	696	0.14	0	0	0	0	4e-16	0.97	0	DUP	Cma03.g580.t1	64562113	64562895	-	4	522	436	CMU03:64562144-64562839	696	0	0	TRUE	annotated
CMA03	64563468	64564053	Cma03.p1018	Cma07.g328.t2	-	586	0.12	2	3	2	3	1.9999999999999997e-58	0.74	0	DUP	Cma03.g581.t1	64563470	64563833	-	2	273	273	CMU03:64563468-64564053	586	0	0	TRUE	annotated
CMA03	64580763	64605426	Cma03.p1019	Cma03.g579.t1	-	24664	1	3	0	0	1	2e-71	0.85	0	DUP	Cma03.g582.t1	64580759	64605426	-	6	1484	1481	CMU03:64580763-64605426	24664	0	0	TRUE	annotated
CMA03	64710231	64711817	Cma03.p1020	Cma03.g579.t1	-	1587	0.48	8	2	1	6	5.999999999999999e-62	0.75	0	DUP	Cma03.g584.t1	64710243	64711551	-	2	715	715	CMU03:64710231-64711817	1587	0	0	TRUE	annotated
CMA03	64714258	64744862	Cma03.p1021	Cma03.g579.t1	-	30605	0.74	22	2	5	4	1.9999999999999997e-58	0.89	0	DUP	Cma03.g586.t1	64714364	64717224	-	4	921	921	CMU03:64714258-64744862	30604	0	1	TRUE	annotated
CMA03	64757504	64758901	Cma03.p1022	Cma03.g579.t1	-	1398	0.4	2	0	1	3	2.0000000000000002e-60	0.84	0	DUP	Cma03.g587.t1	64757668	64758892	-	3	708	708	CMU03:64757504-64758901	1398	0	0	TRUE	annotated
CMA03	64858971	64911966	Cma03.p1023	Cma22.g4.t1	+	52996	0.15	2	0	1	0	2e-11	0.77	0	DUP								CMU03:64858971-64911966	23785	0	29211	FALSE	filtered
CMA03	64926700	64934881	Cma03.p1024	Cma03.g579.t1	-	8182	1	15	2	0	11	8e-76	0.78	0	DUP	Cma03.g589.t1	64926696	64934882	-	10	2062	2058	CMU03:64926700-64934881	8182	0	0	TRUE	annotated
CMA03	65043210	65047173	Cma03.p1025	Cma03.g579.t1	-	3964	0.64	2	1	2	2	6.9999999999999995e-74	0.92	3	DUP	Cma03.g590.t1	65043350	65047047	-	5	1170	1170	CMU03:65043210-65047173	3964	0	0	TRUE	annotated
CMA03	65206278	65207275	Cma03.p1026	Cma20.g27.t1	+	998	0.74	12	35	5	3	6e-41	0.399	0	FRAG								CMU03:65206278-65207275	998	0	0	TRUE	unannotated
CMA03	65244308	65244625	Cma03.p1027	Cma26.g875.t1	-	318	0.08	0	0	0	0	8e-10	0.55	0	FRAG	Cma03.g594.t1	65244310	65244655	-	6	1206	1086	CMU03:65244308-65244625	318	0	0	TRUE	annotated
CMA03	65403556	65404375	Cma03.p1028	Cma20.g311.t1	+	820	0.32	13	15	4	2	4e-8	0.626	0	FRAG								CMU03:65403556-65404375	820	0	0	TRUE	unannotated
CMA03	65588494	65589341	Cma03.p1029	Cma28.g467.t2	-	848	0.68	2	15	1	0	1e-7	0.41	0	FRAG	Cma03.g599.t1	65588493	65589350	-	3	669	660	CMU03:65588494-65589341	848	0	0	TRUE	annotated
CMA03	65615427	65617583	Cma03.p1030	Cma29.g532.t1	+	2157	0.76	11	0	1	0	2.9999999999999998e-36	0.69	0	DUP	Cma03.g600.t1	65615426	65618059	+	15	5308	3885	CMU03:65615427-65617583	2157	0	0	TRUE	annotated
CMA03	65641898	65704655	Cma03.p1031	Cma29.g529.t1	+	62758	0.29	7	15	5	4	3e-20	0.69	3	DUP	Cma03.g602.t1	65642022	65704742	+	35	13167	13080	CMU03:65641898-65704655	38541	0	24217	TRUE	annotated
CMA03	65658884	65661481	Cma03.p1032	Cma03.g608.t1	+	2598	1	1	0	1	3	1.9999999999999997e-89	0.97	3	DUP	Cma03.g603.t1	65661164	65661484	+	1	320	317	CMU03:65658884-65661481	0	0	2598	FALSE	filtered
CMA03	65663507	65663668	Cma03.p1033	Cma03.g609.t2	+	162	0.12	0	0	0	0	3e-24	0.981	3	FRAG	Cma03.g604.t1	65663509	65663668	+	1	159	159	CMU03:65663507-65663668	0	0	162	FALSE	filtered
CMA03	65677877	65680033	Cma03.p1034	Cma29.g532.t1	+	2157	0.76	11	0	1	0	2.9999999999999998e-36	0.69	0	DUP	Cma03.g605.t1	65677876	65680509	+	15	5308	3885	CMU03:65677877-65680033	2157	0	0	TRUE	annotated
CMA03	65900838	65901093	Cma03.p1035	Cma19.g494.t1	+	256	0.86	1	39	1	1	2e-16	0.581	0	PSSD								CMU03:65900838-65901093	256	0	0	TRUE	unannotated
CMA03	65928706	65929267	Cma03.p1036	Cma29.g509.t1	-	562	0.73	18	1	1	0	4e-31	0.527	0	PSSD	Cma03.g616.t1	65928636	65929154	-	1	518	449	CMU03:65928706-65929267	0	0	562	FALSE	filtered
CMA03	65938757	65939791	Cma03.p1037	Cma03.g619.t1	-	1035	0.6	0	0	0	0	1e-64	0.98	0	DUP								CMU03:65938757-65939791	0	0	1035	FALSE	filtered
CMA03	65950632	65950887	Cma03.p1038	Cma19.g494.t1	+	256	0.86	1	39	1	1	2e-16	0.581	0	PSSD								CMU03:65950632-65950887	256	0	0	TRUE	unannotated
CMA03	65978434	65978955	Cma03.p1039	Cma03.g616.t1	-	522	0.79	1	0	0	0	2.9999999999999996e-89	0.983	0	PSSD								CMU03:65978434-65978955	522	0	0	TRUE	unannotated
CMA03	66168285	66169005	Cma03.p1040	Cma19.g502.t1	-	721	0.63	10	25	5	4	1e-8	0.328	0	FRAG								CMU03:66168285-66169005	721	0	0	TRUE	unannotated
CMA03	66204117	66205289	Cma03.p1041	Cma19.g502.t1	-	1173	0.93	18	9	0	0	8.999999999999998e-59	0.375	0	FRAG	Cma03.g621.t1	66204101	66205322	-	1	1221	1173	CMU03:66204117-66205289	1173	0	0	TRUE	annotated
CMA03	66229293	66229735	Cma03.p1042	Cma03.g622.t1	+	443	0.41	1	1	1	0	2e-22	0.389	1	FRAG	Cma03.g623.t1	66229184	66229747	+	2	501	381	CMU03:66229293-66229735	443	0	0	TRUE	annotated
CMA03	66287772	66288916	Cma03.p1043	Cma17.g788.t1	+	1145	0.53	30	1	4	9	2e-11	0.351	3	FRAG	Cma03.g627.t1	66287705	66288014	+	1	309	243	CMU03:66287772-66288916	1145	0	0	TRUE	annotated
CMA03	66357831	66358016	Cma03.p1044	Cma09.g743.t1	-	186	0.17	0	0	0	0	7e-10	0.5	0	FRAG	Cma03.g632.t1	66355769	66358331	-	1	2562	186	CMU03:66357831-66358016	186	0	0	TRUE	annotated
CMA03	66459077	66459864	Cma03.p1045	Cma03.g650.t1	+	788	0.35	18	5	4	4	4e-19	0.59	0	DUP								CMU03:66459077-66459864	788	0	0	TRUE	unannotated
CMA03	66534523	66535310	Cma03.p1046	Cma03.g650.t1	+	788	0.35	18	5	4	4	4e-19	0.59	0	DUP								CMU03:66534523-66535310	788	0	0	TRUE	unannotated
CMA03	66676583	66677209	Cma03.p1047	Cma16.g624.t1	+	627	0.26	6	0	0	0	3e-26	0.397	0	FRAG	Cma03.g642.t1	66676584	66677944	+	1	1360	625	CMU03:66676583-66677209	627	0	0	TRUE	annotated
CMA03	66801762	66801869	Cma03.p1048	Cma19.g428.t1	+	108	0.16	0	0	0	0	6e-10	0.861	0	FRAG								CMU03:66801762-66801869	108	0	0	TRUE	unannotated
CMA03	66855680	66855925	Cma03.p1049	Cma15.g722.t1	+	246	0.72	6	0	0	1	6e-19	0.683	3	PSSD								CMU03:66855680-66855925	246	0	0	TRUE	unannotated
CMA03	66861691	66870615	Cma03.p1050	Cma17.g1212.t1	+	8925	0.96	14	72	0	0	4.0000000000000004e-24	0.34	3	FRAG	Cma03.g651.t1	66861554	66870998	+	6	6191	5172	CMU03:66861691-66870615	8925	0	0	TRUE	annotated
CMA03	66961289	66965310	Cma03.p1051	Cma29.g409.t1	+	4022	1	19	101	2	0	6e-86	0.62	0	DUP	Cma03.g657.t1	66961288	66965674	+	7	5960	5232	CMU03:66961289-66965310	4022	0	0	TRUE	annotated
CMA03	66966465	66966575	Cma03.p1052	Cma15.g705.t1	-	111	0.09	0	0	0	1	3e-11	0.919	0	FRAG								CMU03:66966465-66966575	111	0	0	TRUE	unannotated
CMA03	66991767	66992008	Cma03.p1053	Cma20.g930.t1	-	242	0.2	1	0	1	0	6e-28	0.864	0	FRAG								CMU03:66991767-66992008				FALSE	filtered
CMA03	66994845	66995216	Cma03.p1054	Cma05.g411.t1	+	372	0.21	2	1	2	1	9.999999999999999e-34	0.712	0	FRAG								CMU03:66994845-66995216				FALSE	filtered
CMA03	67051691	67060629	Cma03.p1055	Cma17.g1212.t1	+	8939	0.96	14	72	0	0	4.0000000000000004e-24	0.34	3	FRAG	Cma03.g664.t1	67051560	67061012	+	6	6179	5172	CMU03:67051691-67060629				FALSE	filtered
CMA03	67145058	67149089	Cma03.p1056	Cma29.g409.t1	+	4032	1	17	95	0	0	6e-86	0.62	0	DUP	Cma03.g670.t1	67145057	67149453	+	4	2929	2565	CMU03:67145058-67149089	4032	0	0	TRUE	annotated
CMA03	67150244	67150685	Cma03.p1057	Cma15.g705.t1	-	442	0.36	2	10	1	2	9.999999999999998e-58	0.803	0	FRAG								CMU03:67150244-67150685	442	0	0	TRUE	unannotated
CMA03	67185208	67185706	Cma03.p1058	Cma19.g403.t2	+	499	0.75	4	1	1	1	2e-44	0.862	0	PSSD								CMU03:67185208-67185706	499	0	0	TRUE	unannotated
CMA03	67375615	67376056	Cma03.p1059	Cma15.g727.t1	-	442	0.72	4	10	4	3	9e-12	0.475	3	PSSD								CMU03:67375615-67376056	442	0	0	TRUE	unannotated
CMA03	67447781	67448166	Cma03.p1060	Cma22.g466.t2	+	386	0.13	1	0	1	3	2e-11	0.68	3	DUP								CMU03:67447781-67448166	386	0	0	TRUE	unannotated
CMA03	67610858	67611233	Cma03.p1061	Cma22.g466.t2	+	376	0.13	26	0	2	9	3e-7	0.48	3	FRAG								CMU03:67610858-67611233	376	0	0	TRUE	unannotated
CMA03	67801714	67803639	Cma03.p1062	Cma03.g700.t1	-	1926	1	0	0	0	0	4e-53	0.939	2	PSSD	Cma03.g699.t1	67801501	67804692	-	1	3191	1926	CMU03:67801714-67803639	1926	0	0	TRUE	annotated
CMA03	68048440	68049408	Cma03.p1063	Cma15.g749.t1	-	969	0.53	3	18	3	0	6e-13	0.775	0	FRAG								CMU03:68048440-68049408	969	0	0	TRUE	unannotated
CMA03	68078335	68078784	Cma03.p1064	Cma19.g355.t1	-	450	0.75	1	0	0	0	2.9999999999999996e-49	0.64	0	PSSD	Cma03.g711.t1	68078334	68078784	-	1	450	450	CMU03:68078335-68078784	450	0	0	TRUE	annotated
CMA03	68099749	68100184	Cma03.p1065	Cma15.g762.t1	+	436	0.29	6	5	5	0	2.9999999999999998e-33	0.757	0	FRAG								CMU03:68099749-68100184	436	0	0	TRUE	unannotated
CMA03	68118466	68119601	Cma03.p1066	Cma12.g324.t4	-	1136	0.28	4	30	4	2	1e-8	0.65	0	FRAG								CMU03:68118466-68119601	1136	0	0	TRUE	unannotated
CMA03	68267565	68268007	Cma03.p1067	Cma02.g206.t1	-	443	0.28	2	2	1	0	1.0000000000000001e-23	0.393	0	FRAG	Cma03.g725.t1	68267599	68267982	-	1	383	383	CMU03:68267565-68268007	443	0	0	TRUE	annotated
CMA03	68304836	68305274	Cma03.p1068	Cma28.g502.t1	+	439	0.24	1	1	1	2	5.9999999999999996e-36	0.741	0	FRAG	Cma03.g732.t1	68304758	68305266	+	1	508	431	CMU03:68304836-68305274	439	0	0	TRUE	annotated
CMA03	68321482	68321760	Cma03.p1069	Cma15.g781.t1	+	279	0.51	0	0	0	0	6e-35	0.731	3	FRAG	Cma03.g736.t1	68321466	68321996	+	1	530	279	CMU03:68321482-68321760	279	0	0	TRUE	annotated
CMA03	68323431	68331596	Cma03.p1070	Cma03.g737.t3	-	8166	1	0	0	0	0	6.000000000000001e-81	0.84	0	DUP	Cma03.g737.t1	68323405	68331559	-	6	1810	1760	CMU03:68323431-68331596	8164	0	2	TRUE	annotated
CMA03	68344607	68344843	Cma03.p1071	Cma15.g781.t1	+	237	0.44	1	2	0	1	3e-21	0.667	0	FRAG								CMU03:68344607-68344843	237	0	0	TRUE	unannotated
CMA03	68357910	68359343	Cma03.p1072	Cma15.g785.t1	-	1434	0.34	1	0	0	4	7.999999999999999e-32	0.88	0	DUP	Cma03.g739.t1	68357916	68358584	-	3	332	332	CMU03:68357910-68359343	1434	0	0	TRUE	annotated
CMA03	68382377	68382631	Cma03.p1073	Cma04.g198.t1	-	255	0.14	0	0	0	0	7e-11	0.518	0	FRAG	Cma03.g742.t1	68381540	68382840	-	2	2600	510	CMU03:68382377-68382631	255	0	0	TRUE	annotated
CMA03	68398918	68399059	Cma03.p1074	Cma29.g322.t1	-	142	0.35	1	0	1	1	4e-9	0.787	0	FRAG								CMU03:68398918-68399059	142	0	0	TRUE	unannotated
CMA03	68400327	68400574	Cma03.p1075	Cma19.g323.t1	+	248	0.37	9	1	1	3	9e-15	0.634	3	FRAG								CMU03:68400327-68400574	248	0	0	TRUE	unannotated
CMA03	68422559	68422766	Cma03.p1076	Cma15.g795.t1	-	208	0.35	2	0	2	0	5e-14	0.786	1	FRAG								CMU03:68422559-68422766	208	0	0	TRUE	unannotated
CMA03	68455258	68455443	Cma03.p1077	Cma26.g853.t1	-	186	0.49	0	0	0	0	8e-17	0.532	0	FRAG								CMU03:68455258-68455443	186	0	0	TRUE	unannotated
CMA03	68490189	68558752	Cma03.p1078	Cma20.g193.t1	-	68564	0.1	1	1	1	0	2e-14	0.88	0	DUP	Cma03.g750.t1	68523989	68538685	+	61	17043	17043	CMU03:68490189-68558752	56748	0	39	TRUE	annotated
CMA03	68630922	68630999	Cma03.p1079	Cma19.g303.t1	+	78	0.32	0	2	0	1	4e-8	0.821	0	FRAG								CMU03:68630922-68630999	78	0	0	TRUE	unannotated
CMA03	68773701	68773845	Cma03.p1080	Cma03.g761.t1	+	145	0.17	3	0	1	0	1e-10	0.896	0	FRAG								CMU03:68773701-68773845	145	0	0	TRUE	unannotated
CMA03	68893048	68894281	Cma03.p1081	Cma12.g851.t1	-	1234	0.63	2	6	0	1	6e-16	0.44	0	DUP	Cma03.g768.t1	68893045	68894261	-	5	726	724	CMU03:68893048-68894281	1234	0	0	TRUE	annotated
CMA03	68909244	68909441	Cma03.p1082	Cma29.g279.t1	-	198	0.2	0	8	0	0	4e-13	0.649	0	FRAG								CMU03:68909244-68909441	198	0	0	TRUE	unannotated
CMA03	68932117	68932419	Cma03.p1083	Cma03.g773.t1	-	303	0.27	0	0	0	0	1e-22	0.881	0	FRAG								CMU03:68932117-68932419	303	0	0	TRUE	unannotated
CMA03	68999895	69001265	Cma03.p1084	Cma15.g820.t3	+	1371	0.33	33	4	3	3	5e-15	0.72	3	DUP								CMU03:68999895-69001265	1371	0	0	TRUE	unannotated
CMA03	69175179	69175609	Cma03.p1085	Cma15.g836.t1	+	431	0.75	3	0	3	0	2e-44	0.847	0	PSSD	Cma03.g785.t1	69175249	69175612	+	1	363	360	CMU03:69175179-69175609	431	0	0	TRUE	annotated
CMA03	69291535	69292573	Cma03.p1086	Cma05.g245.t1	-	1039	0.59	3	9	3	2	3e-13	0.358	0	FRAG	Cma03.g790.t1	69291507	69292529	-	2	654	627	CMU03:69291535-69292573	1039	0	0	TRUE	annotated
CMA03	69338784	69339822	Cma03.p1087	Cma05.g245.t1	-	1039	0.59	3	9	3	2	3e-13	0.358	0	FRAG	Cma03.g793.t1	69338756	69339778	-	2	654	627	CMU03:69338784-69339822	1039	0	0	TRUE	annotated
CMA03	69340177	69340482	Cma03.p1088	Cma15.g17.t1	-	306	0.16	2	4	0	1	9e-9	0.434	0	FRAG								CMU03:69340177-69340482	306	0	0	TRUE	unannotated
CMA03	69610297	69611498	Cma03.p1089	Cma15.g847.t1	-	1202	0.55	9	6	7	3	1e-27	0.78	0	DUP								CMU03:69610297-69611498	1202	0	0	TRUE	unannotated
CMA03	69683774	69684331	Cma03.p1090	Cma14.g348.t1	-	558	0.29	32	0	0	0	7e-9	0.35	0	FRAG	Cma03.g799.t1	69683743	69684415	-	2	579	465	CMU03:69683774-69684331	558	0	0	TRUE	annotated
CMA03	69690786	69690930	Cma03.p1091	Cma19.g239.t1	+	145	0.14	1	0	1	2	3e-12	0.833	0	FRAG								CMU03:69690786-69690930	145	0	0	TRUE	unannotated
CMA03	69710285	69710452	Cma03.p1092	Cma19.g232.t1	+	168	0.54	0	0	0	0	1.0000000000000001e-24	0.75	3	FRAG								CMU03:69710285-69710452	168	0	0	TRUE	unannotated
CMA03	69735437	69743026	Cma03.p1093	Cma16.g699.t1	+	7590	0.97	0	8	0	0	2e-14	0.62	0	DUP	Cma03.g803.t1	69735421	69735724	+	1	303	288	CMU03:69735437-69743026	7590	0	0	TRUE	annotated
CMA03	69799264	69801174	Cma03.p1094	Cma15.g872.t1	+	1911	0.96	4	3	3	0	2e-90	0.86	3	DUP								CMU03:69799264-69801174	0	0	1911	FALSE	filtered
CMA03	69857215	69859131	Cma03.p1095	Cma15.g872.t1	+	1917	0.97	1	3	0	0	9.999999999999999e-116	0.86	3	DUP	Cma03.g808.t1	69857214	69859131	+	3	1371	1371	CMU03:69857215-69859131	1917	0	0	TRUE	annotated
CMA03	69891117	69892944	Cma03.p1096	Cma15.g324.t1	+	1828	0.62	1	1	1	0	3e-24	0.82	0	DUP	Cma03.g812.t1	69889830	69892926	+	12	3616	2160	CMU03:69891117-69892944	1828	0	0	TRUE	annotated
CMA03	69947190	69947453	Cma03.p1097	Cma15.g882.t1	-	264	0.48	6	20	2	1	6e-13	0.62	1	FRAG								CMU03:69947190-69947453	264	0	0	TRUE	unannotated
CMA03	70114646	70114945	Cma03.p1098	Cma19.g951.t1	+	300	0.35	5	2	0	0	7e-15	0.422	3	FRAG	Cma03.g828.t1	70114106	70115044	+	1	938	300	CMU03:70114646-70114945	300	0	0	TRUE	annotated
CMA03	70132122	70133346	Cma03.p1099	Cma03.g838.t2	-	1225	0.43	0	0	0	0	2e-77	1	0	DUP	Cma03.g831.t1	70131796	70133345	-	2	1008	683	CMU03:70132122-70133346	0	0	1225	FALSE	filtered
CMA03	70169297	70169596	Cma03.p1100	Cma19.g951.t1	+	300	0.35	5	2	0	0	7e-15	0.422	3	FRAG	Cma03.g835.t1	70168757	70169695	+	1	938	300	CMU03:70169297-70169596	300	0	0	TRUE	annotated
CMA03	70206961	70213326	Cma03.p1101	Cma02.g616.t2	-	6366	0.37	5	15	3	0	3e-25	0.38	0	FRAG	Cma03.g840.t1	70206917	70215002	-	7	3360	1641	CMU03:70206961-70213326	6364	0	2	TRUE	annotated
CMA03	70269277	70280096	Cma03.p1102	Cma15.g904.t1	-	10820	0.88	5	23	5	5	4.0000000000000003e-29	0.8	3	DUP	Cma03.g844.t1	70270167	70280058	-	15	988	988	CMU03:70269277-70280096	10820	0	0	TRUE	annotated
CMA03	70364696	70365471	Cma03.p1103	Cma15.g909.t1	+	776	0.23	3	2	2	2	9e-10	0.84	3	FRAG	Cma03.g854.t1	70364705	70365423	+	4	244	244	CMU03:70364696-70365471	776	0	0	TRUE	annotated
CMA03	70373941	70374036	Cma03.p1104	Cma15.g913.t1	-	96	0.07	0	0	0	0	2e-9	0.906	1	FRAG								CMU03:70373941-70374036	96	0	0	TRUE	unannotated
CMA03	70430982	70431898	Cma03.p1105	Cma03.g911.t1	-	917	1	1	2	1	0	1.9999999999999997e-169	0.968	1	PSSD								CMU03:70430982-70431898	917	0	0	TRUE	unannotated
CMA03	70602004	70602357	Cma03.p1106	Cma16.g742.t2	-	354	0.09	0	2	0	0	7e-13	0.517	0	FRAG	Cma03.g868.t2	70602007	70602437	-	1	430	350	CMU03:70602004-70602357	354	0	0	TRUE	annotated
CMA03	70635381	70635686	Cma03.p1107	Cma15.g727.t1	-	306	0.48	2	5	0	0	1e-19	0.579	3	FRAG	Cma03.g872.t1	70635171	70635923	-	1	752	306	CMU03:70635381-70635686	306	0	0	TRUE	annotated
CMA03	70637866	70638989	Cma03.p1108	Cma15.g931.t1	+	1124	0.52	23	0	8	2	2e-95	0.81	0	DUP	Cma03.g873.t1	70638441	70638870	+	1	429	429	CMU03:70637866-70638989	1124	0	0	TRUE	annotated
CMA03	70645926	70646742	Cma03.p1109	Cma29.g154.t1	+	817	0.29	0	1	0	1	2e-13	0.74	0	DUP								CMU03:70645926-70646742	817	0	0	TRUE	unannotated
CMA03	70664310	70669497	Cma03.p1110	Cma17.g1175.t5	+	5188	0.89	9	15	0	0	5e-41	0.46	3	DUP	Cma03.g876.t1	70663261	70669545	+	11	17202	14618	CMU03:70664310-70669497	5184	0	4	TRUE	annotated
CMA03	70701294	70701620	Cma03.p1111	Cma15.g940.t1	+	327	0.31	0	1	0	0	1e-18	0.83	3	DUP	Cma03.g881.t5	70701292	70702800	+	3	1735	549	CMU03:70701294-70701620	327	0	0	TRUE	annotated
CMA03	70756371	70757288	Cma03.p1112	Cma29.g120.t1	+	918	0.91	27	93	8	10	3e-24	0.478	0	PSSD	Cma03.g889.t1	70756681	70757291	+	2	321	318	CMU03:70756371-70757288	918	0	0	TRUE	annotated
CMA03	70794261	70794672	Cma03.p1113	Cma16.g823.t1	-	412	0.66	7	10	1	1	2e-11	0.388	0	FRAG								CMU03:70794261-70794672	412	0	0	TRUE	unannotated
CMA03	70884504	70887052	Cma03.p1114	Cma19.g91.t4	+	2549	0.47	5	0	2	4	5e-16	0.77	0	DUP	Cma03.g899.t1	70884506	70887000	+	7	386	386	CMU03:70884504-70887052	2547	0	2	TRUE	annotated
CMA03	70896223	70903219	Cma03.p1115	Cma03.g947.t5	-	6997	0.61	4	1	4	1	4e-90	0.98	0	DUP	Cma03.g901.t1	70896222	70903219	-	13	2115	2115	CMU03:70896223-70903219	6989	0	8	TRUE	annotated
CMA03	70925792	70926567	Cma03.p1116	Cma15.g909.t1	+	776	0.23	3	1	2	2	9e-10	0.84	3	FRAG	Cma03.g905.t1	70925800	70926519	+	5	326	326	CMU03:70925792-70926567	776	0	0	TRUE	annotated
CMA03	70935026	70935121	Cma03.p1117	Cma15.g913.t1	-	96	0.07	0	0	0	0	5e-8	0.844	1	FRAG								CMU03:70935026-70935121	96	0	0	TRUE	unannotated
CMA03	70970114	70971241	Cma03.p1118	Cma27.g723.t1	+	1128	0.92	2	29	0	0	7e-14	0.353	3	FRAG	Cma03.g910.t1	70970020	70971244	+	1	1224	1128	CMU03:70970114-70971241	1128	0	0	TRUE	annotated
CMA03	70976576	70977484	Cma03.p1119	Cma29.g1232.t1	-	909	0.7	5	13	2	1	5.999999999999999e-68	0.522	1	PSSD	Cma03.g911.t1	70976645	70977572	-	1	927	839	CMU03:70976576-70977484	909	0	0	TRUE	annotated
CMA03	71112076	71114633	Cma03.p1120	Cma27.g742.t1	-	2558	0.34	3	4	0	0	3e-23	0.56	0	DUP	Cma03.g921.t1	71112082	71112857	-	2	619	619	CMU03:71112076-71114633	2558	0	0	TRUE	annotated
CMA03	71159839	71160144	Cma03.p1121	Cma15.g727.t1	-	306	0.48	2	5	0	0	9e-20	0.579	3	FRAG	Cma03.g925.t1	71159629	71160352	-	1	723	306	CMU03:71159839-71160144	306	0	0	TRUE	annotated
CMA03	71162391	71163514	Cma03.p1122	Cma15.g931.t1	+	1124	0.52	22	0	7	2	2e-95	0.81	0	DUP								CMU03:71162391-71163514	1124	0	0	TRUE	unannotated
CMA03	71170449	71171265	Cma03.p1123	Cma29.g154.t1	+	817	0.29	0	1	0	2	2e-13	0.73	0	DUP								CMU03:71170449-71171265	817	0	0	TRUE	unannotated
CMA03	71191792	71196972	Cma03.p1124	Cma17.g1175.t5	+	5181	0.89	9	15	0	0	5e-41	0.46	2	DUP	Cma03.g927.t1	71190663	71195309	+	11	20682	17017	CMU03:71191792-71196972	5181	0	0	TRUE	annotated
CMA03	71240822	71242397	Cma03.p1125	Cma03.g882.t3	+	1576	0.41	3	0	2	0	1e-21	0.98	0	DUP	Cma03.g932.t1	71240623	71242500	+	14	3662	2759	CMU03:71240822-71242397	1576	0	0	TRUE	annotated
CMA03	71291418	71292382	Cma03.p1126	Cma29.g120.t1	+	965	0.95	27	92	10	6	6e-9	0.471	0	FRAG	Cma03.g938.t1	71292133	71292385	+	1	252	249	CMU03:71291418-71292382	965	0	0	TRUE	annotated
CMA03	71395937	71397460	Cma03.p1127	Cma03.g897.t1	-	1524	1	2	0	2	0	5.9999999999999995e-90	0.99	3	DUP								CMU03:71395937-71397460	1524	0	0	TRUE	unannotated
CMA03	71419018	71421564	Cma03.p1128	Cma19.g91.t4	+	2547	0.47	5	0	2	4	5e-16	0.77	0	DUP								CMU03:71419018-71421564				FALSE	filtered
CMA03	71491941	71492525	Cma03.p1129	Cma15.g966.t1	-	585	0.69	12	33	7	0	3e-52	0.718	0	FRAG								CMU03:71491941-71492525	585	0	0	TRUE	unannotated
CMA03	71518957	71519153	Cma03.p1130	Cma19.g79.t1	-	197	0.44	1	6	1	1	5e-8	0.653	0	FRAG								CMU03:71518957-71519153	197	0	0	TRUE	unannotated
CMA03	71522336	71522740	Cma03.p1131	Cma16.g829.t1	+	405	0.67	0	0	0	0	5e-24	0.378	0	FRAG	Cma03.g952.t1	71522203	71522767	+	1	564	405	CMU03:71522336-71522740	405	0	0	TRUE	annotated
CMA03	71561709	71562824	Cma03.p1132	Cma14.g987.t1	-	1116	0.46	5	13	0	0	4e-46	0.312	0	FRAG								CMU03:71561709-71562824	1116	0	0	TRUE	unannotated
CMA03	71685330	71687053	Cma03.p1133	Cma15.g1012.t1	-	1724	0.42	0	6	0	2	3.9999999999999994e-37	0.85	0	DUP	Cma03.g968.t1	71685334	71687023	-	9	703	703	CMU03:71685330-71687053	1724	0	0	TRUE	annotated
CMA03	71729858	71731257	Cma03.p1134	Cma15.g1017.t2	-	1400	0.71	10	9	5	1	4.999999999999999e-179	0.825	3	PSSD								CMU03:71729858-71731257	1400	0	0	TRUE	unannotated
CMA03	71739158	71739376	Cma03.p1135	Cma14.g305.t1	-	219	0.3	0	2	0	0	3e-16	0.533	2	FRAG								CMU03:71739158-71739376	219	0	0	TRUE	unannotated
CMA03	71800619	71802848	Cma03.p1136	Cma15.g1025.t1	+	2230	1	3	9	1	0	9e-14	0.81	1	DUP								CMU03:71800619-71802848	2230	0	0	TRUE	unannotated
CMA03	71838164	71839068	Cma03.p1137	Cma19.g698.t1	-	905	0.69	15	1	3	1	7e-10	0.297	3	FRAG								CMU03:71838164-71839068	905	0	0	TRUE	unannotated
CMA03	71948879	71956730	Cma03.p1138	Cma03.g990.t1	-	7852	0.91	0	0	0	1	7e-34	0.93	0	DUP								CMU03:71948879-71956730	7852	0	0	TRUE	unannotated
CMA03	72004239	72004744	Cma03.p1139	Cma15.g1045.t9	-	506	0.17	1	0	1	0	4e-7	0.85	0	FRAG	Cma03.g994.t1	72003143	72004744	-	10	3111	2016	CMU03:72004239-72004744	506	0	0	TRUE	annotated
CMA03	72167206	72168090	Cma03.p1140	Cma29.g1178.t2	-	885	0.16	2	0	1	1	1e-18	0.59	0	DUP	Cma03.g1007.t1	72166827	72168090	-	7	1858	1102	CMU03:72167206-72168090	885	0	0	TRUE	annotated
CMA03	72198934	72199663	Cma03.p1141	Cma05.g901.t1	+	730	0.61	4	5	1	2	4e-62	0.907	1	FRAG	Cma03.g1010.t1	72197890	72199637	+	1	1747	704	CMU03:72198934-72199663	730	0	0	TRUE	annotated
CMA03	72286796	72288262	Cma03.p1142	Cma15.g5.t5	-	1467	0.45	19	40	4	22	6e-10	0.32	0	FRAG	Cma03.g1011.t1	72287317	72288260	-	4	349	349	CMU03:72286796-72288262	1467	0	0	TRUE	annotated
CMA04	87429	88295	Cma04.p1143	Cma01.g927.t1	-	867	0.45	2	6	0	0	5e-85	0.458	1	FRAG	Cma04.g2.t1	87309	88694	-	4	5540	3468	CMU04:87429-88295	867	0	0	TRUE	annotated
CMA04	129545	151042	Cma04.p1144	Cma08.g1403.t1	+	21498	0.76	2	0	2	1	6e-38	0.89	0	DUP	Cma04.g3.t1	128927	140620	+	13	3799	2565	CMU04:129545-151042	15395	0	6103	TRUE	annotated
CMA04	182474	183237	Cma04.p1145	Cma08.g1400.t2	+	764	0.24	19	28	3	5	1.9999999999999997e-58	0.652	0	FRAG								CMU04:182474-183237	0	0	764	FALSE	filtered
CMA04	197013	200577	Cma04.p1146	Cma04.g13.t2	-	3565	0.68	4	2	2	4	3e-25	0.78	0	DUP	Cma04.g8.t1	196766	200381	-	31	2733	2451	CMU04:197013-200577	0	0	3565	FALSE	filtered
CMA04	200667	220376	Cma04.p1147	Cma08.g1403.t1	+	19710	0.47	1	0	1	1	4.0000000000000004e-23	0.87	0	DUP	Cma04.g9.t1	200670	220975	+	12	2587	1977	CMU04:200667-220376	6102	0	13608	FALSE	filtered
CMA04	251785	252548	Cma04.p1148	Cma08.g1400.t2	+	764	0.24	16	25	3	5	4e-59	0.652	0	FRAG								CMU04:251785-252548	764	0	0	TRUE	unannotated
CMA04	276934	279194	Cma04.p1149	Cma21.g175.t1	+	2261	0.9	10	11	0	0	4e-92	0.52	0	DUP	Cma04.g14.t1	276928	279554	+	4	1940	1575	CMU04:276934-279194	2261	0	0	TRUE	annotated
CMA04	296076	296447	Cma04.p1150	Cma03.g188.t1	-	372	0.21	9	11	2	2	2e-9	0.64	3	FRAG								CMU04:296076-296447	372	0	0	TRUE	unannotated
CMA04	348633	350499	Cma04.p1151	Cma03.g91.t1	-	1867	0.8	15	23	4	0	2e-27	0.25	0	FRAG	Cma04.g20.t1	347941	350919	-	1	2978	1867	CMU04:348633-350499	1867	0	0	TRUE	annotated
CMA04	354074	354519	Cma04.p1152	Cma21.g1180.t1	+	446	0.3	0	0	0	2	6e-35	0.72	0	DUP	Cma04.g21.t1	354064	354504	+	2	324	315	CMU04:354074-354519	446	0	0	TRUE	annotated
CMA04	426408	427040	Cma04.p1153	Cma04.g24.t2	+	633	0.23	0	0	0	0	7e-20	0.99	3	DUP								CMU04:426408-427040	629	0	4	TRUE	unannotated
CMA04	446799	451816	Cma04.p1154	Cma13.g378.t1	-	5018	0.84	12	27	0	0	2.9999999999999997e-44	0.3	1	FRAG	Cma04.g28.t1	446762	451823	-	8	4000	3957	CMU04:446799-451816	5018	0	0	TRUE	annotated
CMA04	459588	462508	Cma04.p1155	Cma27.g799.t1	+	2921	0.81	6	1	0	0	3e-34	0.62	0	DUP	Cma04.g29.t1	459192	462661	+	6	1778	1230	CMU04:459588-462508	2921	0	0	TRUE	annotated
CMA04	507554	508263	Cma04.p1156	Cma08.g1393.t1	-	710	0.39	2	0	2	1	2e-22	0.84	3	DUP	Cma04.g35.t1	507550	508238	-	4	379	376	CMU04:507554-508263	710	0	0	TRUE	annotated
CMA04	585176	585781	Cma04.p1157	Cma12.g508.t1	-	606	0.09	4	7	2	6	5e-11	0.64	1	DUP								CMU04:585176-585781	606	0	0	TRUE	unannotated
CMA04	626920	628716	Cma04.p1158	Cma08.g1388.t1	-	1797	1	17	69	12	3	1.9999999999999998e-30	0.749	0	PSSD								CMU04:626920-628716	1797	0	0	TRUE	unannotated
CMA04	651332	651823	Cma04.p1159	Cma08.g1348.t2	+	492	0.24	2	1	0	0	2.0000000000000002e-24	0.364	0	FRAG	Cma04.g45.t1	651292	651820	+	1	528	489	CMU04:651332-651823	492	0	0	TRUE	annotated
CMA04	688559	688693	Cma04.p1160	Cma08.g1379.t4	+	135	0.05	0	0	0	0	1e-16	0.956	0	FRAG								CMU04:688559-688693	135	0	0	TRUE	unannotated
CMA04	734493	737436	Cma04.p1161	Cma10.g28.t1	+	2944	0.38	2	0	1	0	3.9999999999999996e-50	0.76	3	DUP	Cma04.g51.t1	734420	737490	+	5	1173	1047	CMU04:734493-737436	2944	0	0	TRUE	annotated
CMA04	855031	860150	Cma04.p1162	Cma21.g1167.t2	+	5120	0.95	12	1	1	3	2e-96	0.68	0	DUP	Cma04.g61.t1	854962	859570	+	32	8269	7929	CMU04:855031-860150	5116	0	4	TRUE	annotated
CMA04	876116	876581	Cma04.p1163	Cma11.g366.t4	-	466	0.11	32	8	2	4	3e-8	0.301	0	FRAG	Cma04.g64.t1	875277	878433	-	8	10435	1464	CMU04:876116-876581	466	0	0	TRUE	annotated
CMA04	934744	936638	Cma04.p1164	Cma27.g75.t2	+	1895	0.62	38	15	7	16	2e-12	0.31	0	FRAG	Cma04.g68.t1	935865	936582	+	3	512	512	CMU04:934744-936638	1895	0	0	TRUE	annotated
CMA04	971974	972177	Cma04.p1165	Cma19.g1147.t1	+	204	0.38	0	0	0	0	1e-10	0.353	3	FRAG	Cma04.g71.t1	971738	972905	+	1	1167	204	CMU04:971974-972177	204	0	0	TRUE	annotated
CMA04	1071295	1072229	Cma04.p1166	Cma08.g1353.t1	+	935	0.33	7	1	3	2	2e-76	0.76	3	FRAG								CMU04:1071295-1072229	935	0	0	TRUE	unannotated
CMA04	1214908	1216877	Cma04.p1167	Cma08.g1335.t4	+	1970	0.47	6	0	2	1	2e-35	0.9	0	DUP	Cma04.g92.t1	1214909	1216652	+	29	4221	4221	CMU04:1214908-1216877	1970	0	0	TRUE	annotated
CMA04	1258656	1261413	Cma04.p1168	Cma17.g915.t1	+	2758	0.97	3	31	0	0	2e-17	0.33	0	FRAG	Cma04.g96.t1	1258619	1261461	+	3	1635	1551	CMU04:1258656-1261413	2758	0	0	TRUE	annotated
CMA04	1262967	1264094	Cma04.p1169	Cma25.g453.t1	-	1128	0.64	4	59	0	0	8e-34	0.393	0	FRAG	Cma04.g97.t1	1262072	1264591	-	5	7365	5511	CMU04:1262967-1264094	1128	0	0	TRUE	annotated
CMA04	1285644	1285957	Cma04.p1170	Cma08.g1325.t1	-	314	0.42	2	2	2	1	2e-18	0.9	0	DUP								CMU04:1285644-1285957	314	0	0	TRUE	unannotated
CMA04	1291120	1292388	Cma04.p1171	Cma08.g1324.t1	-	1269	0.57	7	3	4	1	2.0000000000000002e-29	0.77	3	DUP	Cma04.g100.t1	1290667	1292377	-	6	1121	669	CMU04:1291120-1292388	1269	0	0	TRUE	annotated
CMA04	1356570	1359486	Cma04.p1172	Cma08.g1321.t1	+	2917	0.74	7	6	4	0	4e-18	0.78	0	DUP								CMU04:1356570-1359486	2917	0	0	TRUE	unannotated
CMA04	1360577	1360822	Cma04.p1173	Cma08.g1320.t1	+	246	0.21	0	0	0	0	6e-16	0.683	1	FRAG								CMU04:1360577-1360822	246	0	0	TRUE	unannotated
CMA04	1370779	1371208	Cma04.p1174	Cma10.g73.t1	+	430	0.2	5	1	2	0	2e-21	0.81	0	DUP	Cma04.g107.t1	1370792	1371207	+	2	333	333	CMU04:1370779-1371208	430	0	0	TRUE	annotated
CMA04	1443938	1455786	Cma04.p1175	Cma04.g110.t1	-	11849	0.14	0	0	0	0	1.9999999999999998e-32	0.95	1	DUP								CMU04:1443938-1455786	11849	0	0	TRUE	unannotated
CMA04	1529060	1529341	Cma04.p1176	Cma08.g1310.t1	+	282	0.24	0	1	0	1	3.9999999999999997e-32	0.789	0	FRAG	Cma04.g115.t2	1529068	1529687	+	1	619	273	CMU04:1529060-1529341	282	0	0	TRUE	annotated
CMA04	1532702	1533304	Cma04.p1177	Cma17.g309.t1	-	603	0.55	25	7	2	2	1e-11	0.291	0	FRAG	Cma04.g116.t1	1532701	1533726	-	6	2806	1584	CMU04:1532702-1533304	603	0	0	TRUE	annotated
CMA04	1541243	1541614	Cma04.p1178	Cma03.g672.t2	-	372	0.25	2	18	0	0	3e-7	0.345	0	FRAG	Cma04.g117.t1	1541151	1541703	-	1	552	372	CMU04:1541243-1541614	372	0	0	TRUE	annotated
CMA04	1541908	1542384	Cma04.p1179	Cma15.g704.t1	-	477	0.28	2	14	0	0	9e-17	0.353	0	FRAG	Cma04.g117.t1	1541900	1543546	-	1	1646	477	CMU04:1541908-1542384	477	0	0	TRUE	annotated
CMA04	1565964	1566731	Cma04.p1180	Cma17.g492.t1	-	768	0.53	26	0	1	1	1.0000000000000001e-23	0.3	3	FRAG								CMU04:1565964-1566731	768	0	0	TRUE	unannotated
CMA04	1749145	1749387	Cma04.p1181	Cma13.g22.t1	+	243	0.07	30	0	0	1	2e-8	0.475	0	FRAG	Cma04.g130.t1	1749245	1749386	+	1	141	141	CMU04:1749145-1749387	243	0	0	TRUE	annotated
CMA04	1878938	1879281	Cma04.p1182	Cma21.g1036.t1	-	344	0.11	1	1	1	0	2.0000000000000002e-29	0.81	0	DUP	Cma04.g143.t1	1879098	1879279	-	1	181	181	CMU04:1878938-1879281	0	0	344	FALSE	filtered
CMA04	1892710	1894750	Cma04.p1183	Cma04.g140.t1	+	2041	0.71	3	0	2	0	2e-80	1	0	DUP	Cma04.g144.t1	1892709	1895072	+	5	1808	1486	CMU04:1892710-1894750	0	0	2041	FALSE	filtered
CMA04	1933791	1934028	Cma04.p1184	Cma13.g835.t1	+	238	0.07	4	3	4	0	2e-9	0.663	1	FRAG								CMU04:1933791-1934028	238	0	0	TRUE	unannotated
CMA04	1937547	1937711	Cma04.p1185	Cma03.g370.t1	-	165	0.2	5	0	0	0	6e-8	0.473	0	FRAG	Cma04.g150.t1	1937294	1937759	-	1	465	165	CMU04:1937547-1937711	165	0	0	TRUE	annotated
CMA04	1941606	1942457	Cma04.p1186	Cma08.g1261.t3	+	852	0.23	4	5	3	1	1.9999999999999998e-32	0.69	0	DUP								CMU04:1941606-1942457	852	0	0	TRUE	unannotated
CMA04	1944007	1944609	Cma04.p1187	Cma13.g835.t1	-	603	0.1	12	3	5	2	1e-7	0.63	0	FRAG								CMU04:1944007-1944609	603	0	0	TRUE	unannotated
CMA04	2006261	2006812	Cma04.p1188	Cma10.g99.t1	-	552	0.22	21	0	1	6	9.999999999999999e-33	0.63	0	DUP								CMU04:2006261-2006812	552	0	0	TRUE	unannotated
CMA04	2011395	2012629	Cma04.p1189	Cma29.g233.t2	+	1235	0.35	1	1	1	0	1e-21	0.71	0	DUP	Cma04.g155.t1	2011393	2012797	+	5	958	789	CMU04:2011395-2012629	1235	0	0	TRUE	annotated
CMA04	2055719	2056070	Cma04.p1190	Cma08.g1274.t1	-	352	0.42	1	10	1	0	3e-16	0.795	0	FRAG								CMU04:2055719-2056070	352	0	0	TRUE	unannotated
CMA04	2074118	2074577	Cma04.p1191	Cma08.g1277.t1	-	460	0.26	4	0	2	1	7e-8	0.87	0	FRAG								CMU04:2074118-2074577	460	0	0	TRUE	unannotated
CMA04	2149026	2149479	Cma04.p1192	Cma29.g828.t1	-	454	0.48	5	6	2	2	3.9999999999999996e-30	0.696	1	FRAG								CMU04:2149026-2149479	454	0	0	TRUE	unannotated
CMA04	2156982	2159803	Cma04.p1193	Cma15.g324.t1	+	2822	0.9	18	4	1	1	1.0000000000000001e-24	0.67	0	DUP	Cma04.g166.t1	2156789	2160068	+	16	4141	2962	CMU04:2156982-2159803	2821	0	1	TRUE	annotated
CMA04	2162353	2163823	Cma04.p1194	Cma01.g879.t1	-	1471	0.7	0	0	0	0	9e-20	0.57	3	DUP								CMU04:2162353-2163823	1471	0	0	TRUE	unannotated
CMA04	2175631	2176226	Cma04.p1195	Cma08.g1286.t1	+	596	0.72	1	76	1	6	8e-10	0.37	0	FRAG								CMU04:2175631-2176226	596	0	0	TRUE	unannotated
CMA04	2270156	2279955	Cma04.p1196	Cma04.g173.t1	+	9800	0.56	4	0	4	0	3e-25	0.88	3	DUP								CMU04:2270156-2279955	9800	0	0	TRUE	unannotated
CMA04	2365182	2365307	Cma04.p1197	Cma10.g128.t1	-	126	0.39	2	0	0	0	1e-12	0.857	0	FRAG	Cma04.g175.t1	2365204	2365307	-	2	206	206	CMU04:2365182-2365307	126	0	0	TRUE	annotated
CMA04	2520620	2521389	Cma04.p1198	Cma08.g1205.t1	+	770	0.24	5	0	2	1	1e-17	0.82	0	DUP								CMU04:2520620-2521389	770	0	0	TRUE	unannotated
CMA04	2541837	2543077	Cma04.p1199	Cma05.g195.t1	+	1241	0.71	9	4	7	1	1e-19	0.854	1	PSSD								CMU04:2541837-2543077	1241	0	0	TRUE	unannotated
CMA04	2562748	2563113	Cma04.p1200	Cma02.g1274.t1	+	366	0.05	0	3	0	1	2e-9	0.59	0	FRAG								CMU04:2562748-2563113	366	0	0	TRUE	unannotated
CMA04	2721204	2724043	Cma04.p1201	Cma05.g204.t1	-	2840	0.21	7	0	0	0	1.0000000000000001e-24	0.8	0	DUP								CMU04:2721204-2724043	2840	0	0	TRUE	unannotated
CMA04	2760426	2760734	Cma04.p1202	Cma08.g1191.t1	+	309	0.26	0	0	0	0	3e-22	0.8	3	DUP								CMU04:2760426-2760734	309	0	0	TRUE	unannotated
CMA04	2766600	2766698	Cma04.p1203	Cma19.g366.t1	-	99	0.06	0	2	0	0	4e-10	0.8	0	FRAG	Cma04.g200.t1	2766608	2766809	-	1	201	90	CMU04:2766600-2766698	99	0	0	TRUE	annotated
CMA04	2793157	2793303	Cma04.p1204	Cma18.g436.t2	-	147	0.37	1	0	0	0	2e-19	0.755	0	FRAG	Cma04.g201.t1	2791919	2793300	-	1	1381	144	CMU04:2793157-2793303	147	0	0	TRUE	annotated
CMA04	2837700	2839630	Cma04.p1205	Cma08.g1186.t1	-	1931	0.78	29	11	6	6	7e-47	0.57	0	DUP	Cma04.g205.t1	2837696	2839324	-	3	756	753	CMU04:2837700-2839630	1931	0	0	TRUE	annotated
CMA04	2913760	2915543	Cma04.p1206	Cma04.g238.t2	-	1784	0.72	12	1	11	1	5e-113	0.97	1	DUP	Cma04.g212.t1	2914482	2915669	-	2	865	739	CMU04:2913760-2915543	1771	0	13	TRUE	annotated
CMA04	3061997	3064836	Cma04.p1207	Cma05.g204.t1	-	2840	0.21	7	0	0	0	1.0000000000000001e-24	0.8	0	DUP								CMU04:3061997-3064836				FALSE	filtered
CMA04	3096054	3096173	Cma04.p1208	Cma24.g52.t1	+	120	0.06	0	0	0	1	2e-7	0.775	0	FRAG								CMU04:3096054-3096173				FALSE	filtered
CMA04	3098940	3099248	Cma04.p1209	Cma08.g1191.t1	+	309	0.26	0	0	0	0	4e-22	0.8	3	DUP								CMU04:3098940-3099248				FALSE	filtered
CMA04	3105133	3105330	Cma04.p1210	Cma15.g745.t1	-	198	0.13	3	2	0	0	3e-9	0.544	0	FRAG	Cma04.g226.t1	3105141	3105342	-	1	201	189	CMU04:3105133-3105330				FALSE	filtered
CMA04	3123129	3123275	Cma04.p1211	Cma18.g436.t2	-	147	0.37	1	0	0	0	2e-19	0.755	0	FRAG	Cma04.g227.t1	3122753	3123272	-	1	519	144	CMU04:3123129-3123275				FALSE	filtered
CMA04	3164712	3166639	Cma04.p1212	Cma08.g1186.t1	-	1928	0.78	29	12	6	6	4e-43	0.57	0	DUP	Cma04.g231.t1	3164708	3166333	-	3	756	753	CMU04:3164712-3166639				FALSE	filtered
CMA04	3280511	3281538	Cma04.p1213	Cma21.g1111.t1	-	1028	0.99	3	3	3	1	4.999999999999999e-44	0.702	0	PSSD	Cma04.g239.t1	3280492	3281676	-	3	834	678	CMU04:3280511-3281538				FALSE	filtered
CMA04	3365128	3365377	Cma04.p1214	Cma08.g1170.t1	+	250	0.14	0	0	0	1	1e-12	0.92	0	DUP								CMU04:3365128-3365377	250	0	0	TRUE	unannotated
CMA04	3398848	3399517	Cma04.p1215	Cma06.g411.t1	+	670	0.29	6	9	1	0	1.9999999999999998e-26	0.332	0	FRAG	Cma04.g250.t1	3398634	3399529	+	2	891	666	CMU04:3398848-3399517	670	0	0	TRUE	annotated
CMA04	3484215	3484750	Cma04.p1216	Cma04.g1232.t1	+	536	0.27	0	0	0	0	2e-21	0.88	0	DUP	Cma04.g257.t1	3484214	3485163	+	6	2264	1025	CMU04:3484215-3484750	536	0	0	TRUE	annotated
CMA04	3485653	3486076	Cma04.p1217	Cma08.g169.t1	+	424	0.33	8	9	3	0	4e-15	0.62	0	DUP								CMU04:3485653-3486076	424	0	0	TRUE	unannotated
CMA04	3489126	3489697	Cma04.p1218	Cma04.g1227.t1	+	572	0.25	4	6	3	1	2e-34	0.87	0	DUP	Cma04.g259.t1	3489101	3489517	+	2	321	297	CMU04:3489126-3489697	572	0	0	TRUE	annotated
CMA04	3511925	3512740	Cma04.p1219	Cma14.g1100.t1	+	816	0.5	4	1	3	0	2e-14	0.51	2	DUP	Cma04.g261.t1	3511834	3512607	+	2	585	495	CMU04:3511925-3512740	816	0	0	TRUE	annotated
CMA04	3594604	3594891	Cma04.p1220	Cma21.g923.t1	+	288	0.84	0	3	0	2	3e-16	0.343	0	FRAG								CMU04:3594604-3594891	288	0	0	TRUE	unannotated
CMA04	3897674	3959986	Cma04.p1221	Cma18.g247.t2	+	62313	0.22	2	2	2	0	3e-8	0.72	0	FRAG	Cma04.g277.t1	3900369	3933654	-	38	8373	8373	CMU04:3897674-3959986	47251	0	15062	TRUE	annotated
CMA04	3967177	3971462	Cma04.p1222	Cma04.g278.t2	-	4286	1	2	0	2	0	9e-26	0.96	1	DUP	Cma04.g280.t1	3967173	3971517	-	6	696	638	CMU04:3967177-3971462	4259	0	27	TRUE	annotated
CMA04	4204231	4204460	Cma04.p1223	Cma04.g289.t1	+	230	0.22	3	2	1	2	2e-9	0.532	3	FRAG								CMU04:4204231-4204460	230	0	0	TRUE	unannotated
CMA04	4220169	4220819	Cma04.p1224	Cma19.g705.t1	+	651	0.52	13	11	0	0	7e-12	0.294	0	FRAG	Cma04.g290.t1	4219935	4221659	+	1	1724	651	CMU04:4220169-4220819	651	0	0	TRUE	annotated
CMA04	4221895	4222331	Cma04.p1225	Cma27.g747.t2	+	437	0.36	7	7	2	3	5e-31	0.645	0	FRAG								CMU04:4221895-4222331	437	0	0	TRUE	unannotated
CMA04	4300353	4388657	Cma04.p1226	Cma23.g107.t1	-	88305	0.09	2	0	0	2	9.999999999999999e-33	0.87	3	DUP	Cma04.g295.t1	4300379	4376265	-	27	11720	11720	CMU04:4300353-4388657	86146	0	184	TRUE	annotated
CMA04	4308219	4308869	Cma04.p1227	Cma19.g705.t1	+	651	0.52	13	11	0	0	7e-12	0.294	0	FRAG	Cma04.g296.t1	4307964	4309709	+	1	1745	651	CMU04:4308219-4308869	651	0	0	TRUE	annotated
CMA04	4309945	4310381	Cma04.p1228	Cma27.g747.t2	+	437	0.36	7	7	2	3	5e-31	0.645	0	FRAG								CMU04:4309945-4310381	433	0	4	TRUE	unannotated
CMA04	4428027	4433220	Cma04.p1229	Cma08.g1119.t1	-	5194	0.9	18	0	1	1	4e-64	0.8	0	DUP	Cma04.g305.t1	4427702	4433220	-	11	5061	4737	CMU04:4428027-4433220	5194	0	0	TRUE	annotated
CMA04	4568998	4570236	Cma04.p1230	Cma04.g724.t1	+	1239	0.88	18	4	0	0	7.999999999999999e-63	0.424	1	PSSD	Cma04.g313.t1	4568958	4570377	+	1	1419	1239	CMU04:4568998-4570236	1239	0	0	TRUE	annotated
CMA04	4595925	4596041	Cma04.p1231	Cma21.g1134.t1	+	117	0.11	0	0	0	0	2e-7	0.641	0	FRAG	Cma04.g314.t1	4595911	4596040	+	5	645	580	CMU04:4595925-4596041	117	0	0	TRUE	annotated
CMA04	4688085	4688288	Cma04.p1232	Cma25.g1121.t1	-	204	0.08	0	0	0	0	1e-11	0.912	1	FRAG								CMU04:4688085-4688288	204	0	0	TRUE	unannotated
CMA04	5507902	5508048	Cma04.p1233	Cma24.g947.t1	-	147	0.11	0	3	0	0	4e-13	0.731	0	FRAG								CMU04:5507902-5508048	147	0	0	TRUE	unannotated
CMA04	5514374	5515201	Cma04.p1234	Cma16.g1048.t1	+	828	0.96	22	5	0	0	3e-21	0.491	3	PSSD								CMU04:5514374-5515201	828	0	0	TRUE	unannotated
CMA04	5537499	5539739	Cma04.p1235	Cma12.g847.t1	+	2241	0.79	0	2	0	0	8e-65	0.39	0	FRAG	Cma04.g333.t1	5537309	5540078	+	1	2769	2241	CMU04:5537499-5539739	2241	0	0	TRUE	annotated
CMA04	5674962	5677589	Cma04.p1236	Cma08.g1090.t1	+	2628	0.76	3	1	2	3	3e-26	0.85	0	DUP	Cma04.g338.t1	5674961	5675344	+	2	303	303	CMU04:5674962-5677589	2628	0	0	TRUE	annotated
CMA04	5679307	5679390	Cma04.p1237	Cma08.g1089.t1	-	84	0.23	0	1	0	0	3e-7	0.862	0	FRAG								CMU04:5679307-5679390	84	0	0	TRUE	unannotated
CMA04	5769971	5779489	Cma04.p1238	Cma10.g215.t3	+	9519	0.84	1	0	0	0	4e-47	0.9	0	DUP	Cma04.g344.t1	5769756	5779486	+	4	1156	942	CMU04:5769971-5779489	9519	0	0	TRUE	annotated
CMA04	5785935	5787254	Cma04.p1239	Cma16.g1042.t1	+	1320	0.96	7	24	0	0	3e-9	0.453	3	FRAG	Cma04.g345.t1	5785696	5787749	+	1	2053	1320	CMU04:5785935-5787254	1320	0	0	TRUE	annotated
CMA04	5851123	5851333	Cma04.p1240	Cma08.g1068.t1	+	211	0.22	1	4	1	1	9e-14	0.703	0	FRAG								CMU04:5851123-5851333	211	0	0	TRUE	unannotated
CMA04	5897366	5897440	Cma04.p1241	Cma12.g445.t1	-	75	0.27	0	0	0	0	2e-7	0.88	0	FRAG								CMU04:5897366-5897440	75	0	0	TRUE	unannotated
CMA04	5991722	5994243	Cma04.p1242	Cma08.g1079.t1	+	2522	0.98	9	13	4	6	1.0000000000000001e-29	0.76	0	DUP								CMU04:5991722-5994243	2522	0	0	TRUE	unannotated
CMA04	5997176	5997402	Cma04.p1243	Cma17.g795.t1	+	227	0.16	1	0	1	0	3e-7	0.921	0	FRAG								CMU04:5997176-5997402	227	0	0	TRUE	unannotated
CMA04	6075981	6076190	Cma04.p1244	Cma08.g1070.t1	-	210	0.22	0	0	0	1	5e-25	0.771	0	FRAG								CMU04:6075981-6076190	210	0	0	TRUE	unannotated
CMA04	6127690	6129214	Cma04.p1245	Cma08.g1068.t1	+	1525	0.73	20	18	3	10	3e-18	0.49	0	DUP								CMU04:6127690-6129214	1525	0	0	TRUE	unannotated
CMA04	6225092	6227113	Cma04.p1246	Cma15.g745.t1	+	2022	0.98	13	0	13	2	9e-67	0.99	1	DUP	Cma04.g358.t1	6225113	6226288	+	5	624	624	CMU04:6225092-6227113				FALSE	filtered
CMA04	6461153	6462324	Cma04.p1247	Cma19.g498.t1	-	1172	0.33	8	1	0	5	8e-10	0.37	0	FRAG								CMU04:6461153-6462324	1172	0	0	TRUE	unannotated
CMA04	6503337	6504550	Cma04.p1248	Cma08.g1050.t1	+	1214	0.87	8	27	6	6	2e-67	0.693	0	PSSD								CMU04:6503337-6504550	1214	0	0	TRUE	unannotated
CMA04	6576033	6576179	Cma04.p1249	Cma08.g1048.t1	-	147	0.11	0	0	0	1	2e-17	0.816	0	FRAG								CMU04:6576033-6576179	147	0	0	TRUE	unannotated
CMA04	6725811	6726161	Cma04.p1250	Cma11.g737.t1	-	351	0.39	0	11	0	0	9.999999999999999e-26	0.477	0	FRAG	Cma04.g372.t1	6725223	6727164	-	1	1941	351	CMU04:6725811-6726161	351	0	0	TRUE	annotated
CMA04	6778192	6779595	Cma04.p1251	Cma22.g810.t1	+	1404	0.98	25	15	0	1	8e-73	0.505	0	PSSD	Cma04.g374.t1	6778141	6780087	+	1	1946	1404	CMU04:6778192-6779595	1404	0	0	TRUE	annotated
CMA04	7015016	7016417	Cma04.p1252	Cma06.g1158.t1	+	1402	0.49	3	1	2	2	1e-31	0.85	0	DUP								CMU04:7015016-7016417	1402	0	0	TRUE	unannotated
CMA04	7083770	7084096	Cma04.p1253	Cma07.g603.t1	-	327	0.39	4	0	2	4	1e-22	0.676	1	FRAG								CMU04:7083770-7084096	327	0	0	TRUE	unannotated
CMA04	7176157	7176483	Cma04.p1254	Cma11.g421.t1	+	327	0.17	4	6	2	0	9e-20	0.591	3	FRAG	Cma04.g384.t1	7176249	7176474	+	1	225	225	CMU04:7176157-7176483	327	0	0	TRUE	annotated
CMA04	7176958	7177065	Cma04.p1255	Cma05.g494.t1	+	108	0.16	0	0	0	2	1e-10	0.889	3	FRAG								CMU04:7176958-7177065	108	0	0	TRUE	unannotated
CMA04	7270907	7272319	Cma04.p1256	Cma22.g810.t1	-	1413	0.98	28	15	0	1	4.0000000000000004e-72	0.502	0	PSSD	Cma04.g385.t1	7270498	7272362	-	1	1864	1413	CMU04:7270907-7272319	1413	0	0	TRUE	annotated
CMA04	7323898	7324247	Cma04.p1257	Cma11.g737.t1	+	350	0.39	1	11	1	0	3e-25	0.492	0	FRAG								CMU04:7323898-7324247	350	0	0	TRUE	unannotated
CMA04	7518929	7519481	Cma04.p1258	Cma09.g706.t1	-	553	0.46	9	4	2	1	2e-17	0.365	0	FRAG								CMU04:7518929-7519481	553	0	0	TRUE	unannotated
CMA04	7546494	7546910	Cma04.p1259	Cma01.g683.t1	-	417	0.35	8	1	0	0	2e-21	0.407	0	FRAG	Cma04.g389.t1	7546220	7546949	-	1	729	417	CMU04:7546494-7546910	417	0	0	TRUE	annotated
CMA04	7556087	7556503	Cma04.p1260	Cma01.g683.t1	-	417	0.35	8	1	0	0	2e-21	0.407	0	FRAG								CMU04:7556087-7556503	417	0	0	TRUE	unannotated
CMA04	7731452	7732889	Cma04.p1261	Cma08.g1025.t1	+	1438	1	0	0	0	0	4e-61	0.87	3	DUP								CMU04:7731452-7732889	1438	0	0	TRUE	unannotated
CMA04	7810017	7813013	Cma04.p1262	Cma10.g408.t2	+	2997	0.99	0	0	0	0	2.9999999999999998e-33	0.72	3	DUP								CMU04:7810017-7813013	2997	0	0	TRUE	unannotated
CMA04	8062070	8062419	Cma04.p1263	Cma08.g1019.t1	-	350	0.13	2	8	1	2	4.0000000000000004e-24	0.664	0	FRAG								CMU04:8062070-8062419	350	0	0	TRUE	unannotated
CMA04	8464900	8466251	Cma04.p1264	Cma08.g1014.t2	-	1352	1	5	4	4	2	1e-74	0.82	0	DUP	Cma04.g401.t1	8464510	8466732	+	5	5821	3395	CMU04:8464900-8466251	1352	0	0	TRUE	annotated
CMA04	8992482	8992811	Cma04.p1265	Cma02.g77.t2	-	330	0.03	0	0	0	1	6e-7	0.827	0	FRAG	Cma04.g409.t1	8992470	8992859	-	1	389	330	CMU04:8992482-8992811	330	0	0	TRUE	annotated
CMA04	9009954	9010739	Cma04.p1266	Cma27.g625.t8	+	786	0.29	2	1	2	0	8.999999999999998e-109	0.95	3	DUP	Cma04.g411.t1	9010146	9010739	+	1	593	593	CMU04:9009954-9010739	786	0	0	TRUE	annotated
CMA04	9094486	9095689	Cma04.p1267	Cma08.g1007.t1	-	1204	0.14	4	11	0	2	2.0000000000000002e-24	0.74	3	DUP								CMU04:9094486-9095689	1204	0	0	TRUE	unannotated
CMA04	9593088	9593285	Cma04.p1268	Cma16.g203.t1	-	198	0.2	1	0	0	0	8e-16	0.545	0	FRAG	Cma04.g417.t1	9592559	9593684	-	1	1125	198	CMU04:9593088-9593285	198	0	0	TRUE	annotated
CMA04	18131002	18131178	Cma04.p1269	Cma21.g596.t1	+	177	0.12	0	0	0	1	2e-16	0.746	1	FRAG								CMU04:18131002-18131178	177	0	0	TRUE	unannotated
CMA04	18505527	18506026	Cma04.p1270	Cma04.g438.t1	+	500	0.73	1	0	1	0	8e-71	1	0	PSSD	Cma04.g436.t1	18505527	18506029	+	2	422	419	CMU04:18505527-18506026	0	0	500	FALSE	filtered
CMA04	21508659	21508796	Cma04.p1271	Cma08.g1086.t1	-	138	0.07	0	0	0	1	2e-8	0.652	0	FRAG								CMU04:21508659-21508796	138	0	0	TRUE	unannotated
CMA04	24048841	24053417	Cma04.p1272	Cma04.g439.t1	+	4577	1	75	0	40	4	9.999999999999998e-122	0.93	0	DUP	Cma04.g440.t1	24048840	24053103	+	20	1716	1716	CMU04:24048841-24053417				FALSE	filtered
CMA04	27174526	27174976	Cma04.p1273	Cma28.g542.t1	-	451	0.17	1	0	1	3	5e-7	0.48	0	FRAG								CMU04:27174526-27174976	451	0	0	TRUE	unannotated
CMA04	27210332	27210499	Cma04.p1274	Cma29.g987.t1	-	168	0.2	0	0	0	0	2e-10	0.464	0	FRAG	Cma04.g445.t1	27210301	27210592	-	1	291	168	CMU04:27210332-27210499	168	0	0	TRUE	annotated
CMA04	28216970	28280449	Cma04.p1275	Cma26.g119.t1	+	63480	0.09	2	2	0	0	9e-10	0.46	0	FRAG	Cma04.g447.t1	28216972	28280874	+	6	2686	2261	CMU04:28216970-28280449	62947	0	57	TRUE	annotated
CMA04	28218817	28218930	Cma04.p1276	Cma24.g596.t1	-	114	0.2	0	1	0	0	7e-8	0.692	0	FRAG								CMU04:28218817-28218930	114	0	0	TRUE	unannotated
CMA04	28282084	28282197	Cma04.p1277	Cma24.g596.t1	-	114	0.2	0	1	0	0	7e-8	0.692	0	FRAG								CMU04:28282084-28282197	114	0	0	TRUE	unannotated
CMA04	28830013	28830228	Cma04.p1278	Cma11.g1181.t1	-	216	0.43	0	0	0	0	1e-16	0.597	0	FRAG	Cma04.g453.t1	28830014	28830227	-	1	213	213	CMU04:28830013-28830228	216	0	0	TRUE	annotated
CMA04	31549350	31549987	Cma04.p1279	Cma04.g482.t1	-	638	0.33	2	0	1	0	9e-22	0.883	3	FRAG								CMU04:31549350-31549987	638	0	0	TRUE	unannotated
CMA04	31573948	31662321	Cma04.p1280	Cma04.g485.t1	-	88374	1	26	1	25	1	9e-50	0.96	3	DUP	Cma04.g484.t1	31573944	31662321	-	10	4620	4617	CMU04:31573948-31662321	87678	0	65	TRUE	annotated
CMA04	31668971	31669608	Cma04.p1281	Cma04.g482.t1	-	638	0.33	2	0	1	0	9e-22	0.883	3	FRAG								CMU04:31668971-31669608	638	0	0	TRUE	unannotated
CMA04	31693576	31693806	Cma04.p1282	Cma04.g487.t1	-	231	0.19	0	0	0	0	1e-16	1	3	FRAG								CMU04:31693576-31693806	231	0	0	TRUE	unannotated
CMA04	31784287	31784458	Cma04.p1283	Cma27.g689.t1	+	172	0.17	1	0	1	2	9e-12	0.754	0	FRAG								CMU04:31784287-31784458	172	0	0	TRUE	unannotated
CMA04	32068473	32068990	Cma04.p1284	Cma08.g860.t1	+	518	0.4	2	0	1	1	8.000000000000001e-29	0.84	0	DUP								CMU04:32068473-32068990	518	0	0	TRUE	unannotated
CMA04	32459915	32461244	Cma04.p1285	Cma08.g868.t1	-	1330	1	8	13	8	3	2.9999999999999996e-39	0.81	0	PSSD								CMU04:32459915-32461244	1330	0	0	TRUE	unannotated
CMA04	32496361	32497520	Cma04.p1286	Cma03.g653.t2	-	1160	0.23	10	0	3	8	3e-35	0.77	0	DUP								CMU04:32496361-32497520	1160	0	0	TRUE	unannotated
CMA04	32503623	32504046	Cma04.p1287	Cma24.g1084.t1	-	424	0.1	1	5	1	1	2e-53	0.836	0	FRAG								CMU04:32503623-32504046	424	0	0	TRUE	unannotated
CMA04	32545583	32545684	Cma04.p1288	Cma15.g464.t1	-	102	0.09	0	0	0	0	7e-9	0.853	0	FRAG								CMU04:32545583-32545684	102	0	0	TRUE	unannotated
CMA04	33073813	33074346	Cma04.p1289	Cma08.g1094.t4	-	534	0.08	5	4	5	6	8e-49	0.699	0	FRAG	Cma04.g509.t1	33074272	33075191	-	1	919	74	CMU04:33073813-33074346	534	0	0	TRUE	annotated
CMA04	33075942	33076319	Cma04.p1290	Cma14.g45.t1	-	378	0.46	0	105	0	0	3e-25	0.411	0	FRAG								CMU04:33075942-33076319	378	0	0	TRUE	unannotated
CMA04	33643166	33645563	Cma04.p1291	Cma11.g536.t1	-	2398	0.82	14	23	6	3	2e-21	0.36	1	FRAG	Cma04.g513.t1	33643132	33645566	-	5	1788	1752	CMU04:33643166-33645563	2395	0	3	TRUE	annotated
CMA04	33681838	33684240	Cma04.p1292	Cma11.g536.t1	-	2403	0.82	13	23	4	4	1.0000000000000001e-23	0.36	1	FRAG	Cma04.g516.t1	33681804	33684243	-	4	1824	1788	CMU04:33681838-33684240	2403	0	0	TRUE	annotated
CMA04	33730680	33733187	Cma04.p1293	Cma11.g536.t1	-	2508	0.86	13	23	4	4	1.9999999999999998e-26	0.36	1	FRAG	Cma04.g518.t1	33730646	33733187	-	4	1926	1893	CMU04:33730680-33733187	2508	0	0	TRUE	annotated
CMA04	33887874	33891209	Cma04.p1294	Cma11.g536.t1	-	3336	0.87	14	30	0	0	3.9999999999999997e-56	0.34	1	FRAG								CMU04:33887874-33891209	3336	0	0	TRUE	unannotated
CMA04	34263784	34264570	Cma04.p1295	Cma08.g907.t3	+	787	0.42	1	0	1	0	2.9999999999999998e-33	0.77	0	DUP	Cma04.g520.t1	34263933	34264561	+	4	264	264	CMU04:34263784-34264570	787	0	0	TRUE	annotated
CMA04	34265341	34265804	Cma04.p1296	Cma08.g907.t3	+	464	0.27	48	1	1	7	4e-7	0.404	0	FRAG								CMU04:34265341-34265804	464	0	0	TRUE	unannotated
CMA04	34280562	34280747	Cma04.p1297	Cma16.g95.t1	-	186	0.2	0	0	0	0	3e-23	0.726	0	FRAG	Cma04.g521.t1	34280169	34280744	-	2	1150	366	CMU04:34280562-34280747	186	0	0	TRUE	annotated
CMA04	34287247	34288053	Cma04.p1298	Cma04.g532.t1	-	807	1	1	0	0	1	6.000000000000001e-125	0.836	0	PSSD	Cma04.g521.t1	34287242	34288204	-	2	1905	1599	CMU04:34287247-34288053	807	0	0	TRUE	annotated
CMA04	34380820	34381370	Cma04.p1299	Cma17.g791.t1	-	551	0.36	4	19	4	2	7e-19	0.564	3	FRAG								CMU04:34380820-34381370	551	0	0	TRUE	unannotated
CMA04	34421202	34421598	Cma04.p1300	Cma04.g685.t1	-	397	0.26	0	0	0	0	4e-14	0.9	0	DUP								CMU04:34421202-34421598	397	0	0	TRUE	unannotated
CMA04	34467267	34467663	Cma04.p1301	Cma04.g685.t1	-	397	0.26	0	0	0	0	4e-14	0.9	1	DUP	Cma04.g525.t1	34467462	34467921	-	1	459	201	CMU04:34467267-34467663	397	0	0	TRUE	annotated
CMA04	34470567	34470704	Cma04.p1302	Cma24.g1245.t1	-	138	0.12	0	0	0	1	2e-15	0.913	0	FRAG								CMU04:34470567-34470704	138	0	0	TRUE	unannotated
CMA04	34470715	34471020	Cma04.p1303	Cma16.g1096.t1	-	306	0.26	0	0	0	0	7e-16	0.85	0	DUP								CMU04:34470715-34471020	306	0	0	TRUE	unannotated
CMA04	35962076	35962404	Cma04.p1304	Cma04.g533.t1	-	329	0.7	1	0	1	0	1.9999999999999998e-30	0.873	0	PSSD	Cma04.g527.t1	35962051	35962389	-	1	338	314	CMU04:35962076-35962404	329	0	0	TRUE	annotated
CMA04	36690942	36691343	Cma04.p1305	Cma29.g1127.t1	-	402	0.14	0	2	0	1	4.999999999999999e-34	0.596	1	FRAG	Cma04.g531.t1	36690988	36691343	-	1	355	355	CMU04:36690942-36691343	402	0	0	TRUE	annotated
CMA04	39635735	39636809	Cma04.p1306	Cma18.g987.t1	-	1075	0.67	28	13	1	1	3e-12	0.259	0	FRAG	Cma04.g542.t1	39635710	39636640	-	1	930	906	CMU04:39635735-39636809	1075	0	0	TRUE	annotated
CMA04	39664146	39665220	Cma04.p1307	Cma18.g987.t1	-	1075	0.67	28	13	1	1	3e-12	0.259	0	FRAG	Cma04.g543.t1	39664121	39665051	-	1	930	906	CMU04:39664146-39665220	0	0	1075	FALSE	filtered
CMA04	39784665	39784897	Cma04.p1308	Cma08.g923.t1	-	233	0.07	1	1	1	2	4e-9	0.595	1	FRAG								CMU04:39784665-39784897	233	0	0	TRUE	unannotated
CMA04	42961363	42961761	Cma04.p1309	Cma26.g741.t1	+	399	0.62	6	9	0	0	8e-13	0.331	0	FRAG	Cma04.g555.t1	42961311	42962347	+	1	1036	399	CMU04:42961363-42961761	399	0	0	TRUE	annotated
CMA04	43059457	43059839	Cma04.p1310	Cma29.g1127.t1	-	383	0.13	1	1	1	2	4e-13	0.504	0	FRAG								CMU04:43059457-43059839	383	0	0	TRUE	unannotated
CMA04	44896848	44928987	Cma04.p1311	Cma08.g929.t2	+	32140	0.87	6	20	5	3	7.999999999999999e-33	0.64	0	DUP								CMU04:44896848-44928987	32138	0	2	TRUE	unannotated
CMA04	44930881	44931853	Cma04.p1312	Cma02.g139.t1	-	973	0.76	12	18	1	1	2e-47	0.412	0	PSSD	Cma04.g558.t1	44930541	44931957	-	1	1416	973	CMU04:44930881-44931853	973	0	0	TRUE	annotated
CMA04	46087230	46087568	Cma04.p1313	Cma26.g99.t1	-	339	0.13	0	7	0	4	3e-15	0.533	0	FRAG								CMU04:46087230-46087568	339	0	0	TRUE	unannotated
CMA04	46325244	46325590	Cma04.p1314	Cma09.g1038.t1	-	347	0.19	3	39	1	2	2e-35	0.574	1	FRAG								CMU04:46325244-46325590	347	0	0	TRUE	unannotated
CMA04	58630103	58632075	Cma04.p1315	Cma29.g262.t5	+	1973	0.73	5	7	3	2	3e-23	0.76	1	DUP	Cma04.g578.t1	58630328	58632038	+	2	276	276	CMU04:58630103-58632075	1973	0	0	TRUE	annotated
CMA04	59043870	59044642	Cma04.p1316	Cma17.g39.t1	-	773	0.67	12	9	4	1	2e-27	0.56	0	DUP								CMU04:59043870-59044642	773	0	0	TRUE	unannotated
CMA04	59099527	59101969	Cma04.p1317	Cma08.g648.t2	+	2443	1	4	14	2	2	4e-18	0.71	0	DUP								CMU04:59099527-59101969	2443	0	0	TRUE	unannotated
CMA04	59162804	59163576	Cma04.p1318	Cma17.g39.t1	-	773	0.67	12	9	4	1	2e-27	0.56	0	DUP	Cma04.g590.t1	59162795	59163521	-	2	443	435	CMU04:59162804-59163576	0	0	773	FALSE	filtered
CMA04	59228673	59231109	Cma04.p1319	Cma08.g648.t2	+	2437	1	3	7	1	2	8e-15	0.68	0	DUP								CMU04:59228673-59231109	2437	0	0	TRUE	unannotated
CMA04	59440077	59441171	Cma04.p1320	Cma08.g652.t3	+	1095	0.76	0	0	0	2	3e-156	0.912	3	PSSD	Cma04.g594.t1	59440103	59440440	+	1	337	337	CMU04:59440077-59441171	1095	0	0	TRUE	annotated
CMA04	59452970	59454631	Cma04.p1321	Cma28.g1036.t1	-	1662	0.8	43	39	0	0	5e-58	0.332	0	FRAG	Cma04.g595.t1	59452353	59454991	-	1	2638	1662	CMU04:59452970-59454631	1662	0	0	TRUE	annotated
CMA04	59489753	59489890	Cma04.p1322	Cma08.g660.t1	+	138	0.11	0	1	0	1	2e-11	0.723	1	FRAG								CMU04:59489753-59489890	138	0	0	TRUE	unannotated
CMA04	59623268	59623870	Cma04.p1323	Cma10.g838.t1	+	603	0.6	3	6	0	0	1.9999999999999998e-30	0.333	0	FRAG								CMU04:59623268-59623870	603	0	0	TRUE	unannotated
CMA04	59686899	59687562	Cma04.p1324	Cma25.g154.t1	+	664	0.72	7	0	3	3	6e-28	0.7	0	PSSD								CMU04:59686899-59687562	664	0	0	TRUE	unannotated
CMA04	60156417	60156818	Cma04.p1325	Cma26.g634.t1	+	402	0.56	3	0	0	0	3e-24	0.455	0	FRAG	Cma04.g617.t1	60156322	60157111	+	2	1311	804	CMU04:60156417-60156818	402	0	0	TRUE	annotated
CMA04	60228113	60229306	Cma04.p1326	Cma08.g701.t1	-	1194	0.99	0	1	0	4	4e-31	0.81	0	DUP								CMU04:60228113-60229306				FALSE	filtered
CMA04	60293043	60295064	Cma04.p1327	Cma15.g745.t1	+	2022	0.98	13	0	13	2	9e-67	0.99	1	DUP	Cma04.g622.t1	60293064	60294239	+	5	624	624	CMU04:60293043-60295064				FALSE	filtered
CMA04	60342465	60342866	Cma04.p1328	Cma26.g634.t1	+	402	0.56	3	0	0	0	3e-24	0.455	1	FRAG	Cma04.g625.t1	60342353	60343117	+	1	764	402	CMU04:60342465-60342866	402	0	0	TRUE	annotated
CMA04	60415401	60416597	Cma04.p1329	Cma08.g701.t1	-	1197	0.99	0	1	0	4	4e-31	0.82	0	DUP								CMU04:60415401-60416597	1197	0	0	TRUE	unannotated
CMA04	60644368	60645345	Cma04.p1330	Cma25.g191.t1	+	978	0.72	1	17	0	0	1.0000000000000001e-23	0.277	0	FRAG	Cma04.g637.t1	60644199	60645523	+	1	1324	978	CMU04:60644368-60645345	978	0	0	TRUE	annotated
CMA04	60789979	60792047	Cma04.p1331	Cma21.g754.t1	+	2069	0.73	9	0	3	2	1.0000000000000001e-24	0.72	0	DUP								CMU04:60789979-60792047	2069	0	0	TRUE	unannotated
CMA04	60800009	60801256	Cma04.p1332	Cma10.g358.t1	-	1248	0.9	10	9	4	1	5e-35	0.687	0	PSSD	Cma04.g641.t1	60800005	60801100	-	3	873	870	CMU04:60800009-60801256	1248	0	0	TRUE	annotated
CMA04	61182618	61185307	Cma04.p1333	Cma04.g659.t1	-	2690	1	1	0	1	0	9e-47	0.998	0	PSSD	Cma04.g653.t1	61182063	61185307	-	3	5608	4801	CMU04:61182618-61185307	2690	0	0	TRUE	annotated
CMA04	61201268	61202906	Cma04.p1334	Cma04.g662.t1	-	1639	1	1	0	1	0	0	0.998	0	PSSD	Cma04.g657.t1	61201264	61202906	-	2	1518	1515	CMU04:61201268-61202906	0	0	1639	FALSE	filtered
CMA04	61290275	61290699	Cma04.p1335	Cma20.g246.t1	-	425	0.28	2	0	1	1	5.9999999999999996e-40	0.563	2	FRAG								CMU04:61290275-61290699	425	0	0	TRUE	unannotated
CMA04	61307991	61308254	Cma04.p1336	Cma19.g383.t1	-	264	0.53	0	0	0	4	1e-20	0.58	0	FRAG								CMU04:61307991-61308254	264	0	0	TRUE	unannotated
CMA04	61325281	61325687	Cma04.p1337	Cma24.g103.t1	-	407	0.18	0	0	0	2	5e-9	0.56	0	FRAG								CMU04:61325281-61325687	407	0	0	TRUE	unannotated
CMA04	61464090	61464761	Cma04.p1338	Cma21.g488.t1	-	672	0.4	8	19	0	0	1e-17	0.346	0	FRAG	Cma04.g668.t1	61463649	61464959	-	1	1310	672	CMU04:61464090-61464761	672	0	0	TRUE	annotated
CMA04	61480916	61483223	Cma04.p1339	Cma24.g696.t1	+	2308	0.91	2	3	1	1	9e-48	0.61	0	DUP	Cma04.g669.t1	61480837	61483308	+	5	1135	972	CMU04:61480916-61483223	2308	0	0	TRUE	annotated
CMA04	61577193	61577339	Cma04.p1340	Cma15.g872.t1	-	147	0.1	0	0	0	0	4e-7	0.592	0	FRAG	Cma04.g678.t1	61577135	61577339	-	2	408	294	CMU04:61577193-61577339	147	0	0	TRUE	annotated
CMA04	61594426	61594868	Cma04.p1341	Cma06.g1178.t1	+	443	0.16	5	0	1	1	1e-8	0.55	1	FRAG								CMU04:61594426-61594868	443	0	0	TRUE	unannotated
CMA04	61709874	61710948	Cma04.p1342	Cma08.g783.t1	+	1075	0.73	1	1	0	2	1e-39	0.77	0	DUP								CMU04:61709874-61710948	1075	0	0	TRUE	unannotated
CMA04	61733526	61733642	Cma04.p1343	Cma13.g1114.t1	-	117	0.24	1	0	0	1	8e-10	0.795	0	FRAG								CMU04:61733526-61733642	117	0	0	TRUE	unannotated
CMA04	61747860	61748266	Cma04.p1344	Cma04.g687.t1	-	407	0.49	5	0	2	0	1e-21	0.57	3	FRAG								CMU04:61747860-61748266	407	0	0	TRUE	unannotated
CMA04	61805448	61805650	Cma04.p1345	Cma26.g1074.t1	+	203	0.15	2	0	2	0	2e-7	0.716	0	FRAG								CMU04:61805448-61805650	203	0	0	TRUE	unannotated
CMA04	61859522	61859720	Cma04.p1346	Cma08.g793.t1	-	199	0.15	1	10	1	2	6e-12	0.632	0	FRAG								CMU04:61859522-61859720	199	0	0	TRUE	unannotated
CMA04	61896551	61897753	Cma04.p1347	Cma08.g817.t1	-	1203	0.82	0	4	0	5	2e-10	0.71	0	FRAG								CMU04:61896551-61897753	1203	0	0	TRUE	unannotated
CMA04	61929585	61932642	Cma04.p1348	Cma10.g649.t3	+	3058	0.79	6	3	6	0	2e-43	0.79	0	DUP	Cma04.g697.t1	61929704	61932630	+	9	762	762	CMU04:61929585-61932642	0	0	3058	FALSE	filtered
CMA04	61956619	61957026	Cma04.p1349	Cma28.g5.t8	-	408	0.31	4	0	0	0	2.0000000000000002e-28	0.87	3	DUP	Cma04.g701.t1	61956570	61957008	-	1	438	390	CMU04:61956619-61957026	408	0	0	TRUE	annotated
CMA04	61963053	61965553	Cma04.p1350	Cma06.g1276.t1	+	2501	0.89	10	0	7	1	7e-51	0.89	0	DUP	Cma04.g703.t1	61963620	61965733	+	6	1103	923	CMU04:61963053-61965553	2501	0	0	TRUE	annotated
CMA04	61971440	61973070	Cma04.p1351	Cma20.g1127.t4	-	1631	0.28	7	12	3	1	6.000000000000001e-75	0.87	1	DUP								CMU04:61971440-61973070	1629	0	2	TRUE	unannotated
CMA04	61976753	61980509	Cma04.p1352	Cma26.g1282.t3	-	3757	0.83	1	2	1	2	5e-35	0.85	0	DUP	Cma04.g705.t1	61976749	61980500	-	6	624	621	CMU04:61976753-61980509	3757	0	0	TRUE	annotated
CMA04	61981581	61984185	Cma04.p1353	Cma25.g6.t4	-	2605	0.7	4	0	0	4	8e-52	0.84	0	DUP	Cma04.g706.t1	61981580	61984185	-	4	503	503	CMU04:61981581-61984185	2605	0	0	TRUE	annotated
CMA04	61994494	61994643	Cma04.p1354	Cma17.g1239.t2	-	150	0.07	0	0	0	0	1e-7	0.52	0	FRAG	Cma04.g708.t1	61994493	61994673	-	12	2160	1800	CMU04:61994494-61994643	150	0	0	TRUE	annotated
CMA04	62144463	62144997	Cma04.p1355	Cma29.g756.t1	+	535	0.35	8	0	3	0	2.0000000000000002e-23	0.67	1	DUP	Cma04.g715.t1	62144465	62145006	+	4	281	272	CMU04:62144463-62144997	0	0	535	FALSE	filtered
CMA04	62154149	62154661	Cma04.p1356	Cma19.g858.t1	+	513	0.99	13	4	3	0	1e-40	0.625	1	PSSD								CMU04:62154149-62154661	0	0	513	FALSE	filtered
CMA04	62168741	62169343	Cma04.p1357	Cma18.g271.t1	+	603	0.43	0	0	0	2	6e-73	0.98	3	DUP	Cma04.g718.t1	62168740	62169334	+	2	480	480	CMU04:62168741-62169343	0	0	603	FALSE	filtered
CMA04	62261590	62266796	Cma04.p1358	Cma08.g630.t1	-	5207	0.99	6	13	5	3	1e-52	0.81	0	DUP	Cma04.g726.t1	62262935	62266707	-	4	522	522	CMU04:62261590-62266796	5207	0	0	TRUE	annotated
CMA04	62348782	62348889	Cma04.p1359	Cma15.g464.t1	-	108	0.1	0	0	0	0	4e-9	0.806	0	FRAG								CMU04:62348782-62348889	108	0	0	TRUE	unannotated
CMA04	62395454	62396285	Cma04.p1360	Cma23.g649.t1	+	832	0.76	0	1	0	0	2e-18	0.94	0	DUP	Cma04.g735.t1	62395496	62396283	+	3	186	186	CMU04:62395454-62396285	832	0	0	TRUE	annotated
CMA04	62553264	62556148	Cma04.p1361	Cma07.g1017.t1	-	2885	0.99	0	66	0	0	8e-79	0.66	3	DUP	Cma04.g744.t1	62553257	62556146	-	2	2503	2497	CMU04:62553264-62556148	2885	0	0	TRUE	annotated
CMA04	62614922	62615137	Cma04.p1362	Cma24.g372.t1	-	216	0.21	0	0	0	1	6.0000000000000005e-31	0.847	0	FRAG								CMU04:62614922-62615137	216	0	0	TRUE	unannotated
CMA04	62685133	62686048	Cma04.p1363	Cma08.g583.t1	+	916	0.55	1	1	1	1	9.999999999999999e-33	0.83	0	DUP	Cma04.g747.t1	62685391	62686048	+	2	351	351	CMU04:62685133-62686048	916	0	0	TRUE	annotated
CMA04	62750455	62750719	Cma04.p1364	Cma24.g363.t1	-	265	0.25	4	0	1	1	5e-15	0.659	3	FRAG								CMU04:62750455-62750719	265	0	0	TRUE	unannotated
CMA04	62902069	62903506	Cma04.p1365	Cma04.g767.t1	+	1438	0.59	10	9	2	1	4.9999999999999996e-33	0.55	1	DUP	Cma04.g762.t1	62901640	62903118	+	2	845	417	CMU04:62902069-62903506	1438	0	0	TRUE	annotated
CMA04	63023843	63024507	Cma04.p1366	Cma12.g906.t4	-	665	0.47	1	0	1	0	3.9999999999999996e-86	0.91	0	DUP	Cma04.g764.t1	63024033	63024429	-	1	396	396	CMU04:63023843-63024507	665	0	0	TRUE	annotated
CMA04	63062904	63063794	Cma04.p1367	Cma04.g767.t1	+	891	0.64	10	6	0	0	8e-36	0.495	3	FRAG								CMU04:63062904-63063794	891	0	0	TRUE	unannotated
CMA04	63084457	63110652	Cma04.p1368	Cma08.g572.t1	-	26196	0.78	1	1	1	2	8e-17	0.68	0	DUP								CMU04:63084457-63110652	26196	0	0	TRUE	unannotated
CMA04	63116132	63116845	Cma04.p1369	Cma11.g1268.t1	-	714	0.18	15	2	0	0	1e-19	0.396	0	FRAG	Cma04.g768.t1	63116035	63117070	-	3	3105	2142	CMU04:63116132-63116845	714	0	0	TRUE	annotated
CMA04	63232560	63235287	Cma04.p1370	Cma08.g937.t1	+	2728	0.43	12	17	6	5	4e-9	0.44	0	FRAG	Cma04.g778.t1	63232569	63234965	+	11	1379	1379	CMU04:63232560-63235287	2726	0	2	TRUE	annotated
CMA04	63286817	63287662	Cma04.p1371	Cma11.g1268.t1	-	846	0.21	26	4	8	5	3e-10	0.389	0	FRAG	Cma04.g784.t1	63286815	63287411	-	3	447	446	CMU04:63286817-63287662				FALSE	filtered
CMA04	63632582	63634169	Cma04.p1372	Cma20.g1105.t1	-	1588	0.59	20	7	4	1	5e-41	0.309	0	FRAG	Cma04.g812.t1	63632144	63634440	-	8	15266	11025	CMU04:63632582-63634169	1588	0	0	TRUE	annotated
CMA04	63734864	63735394	Cma04.p1373	Cma18.g32.t1	+	531	0.41	17	3	0	0	3e-19	0.372	0	FRAG	Cma04.g820.t1	63734867	63735344	+	1	477	477	CMU04:63734864-63735394	531	0	0	TRUE	annotated
CMA04	63785137	63786474	Cma04.p1374	Cma09.g821.t2	-	1338	0.79	81	17	4	5	1e-12	0.397	3	FRAG	Cma04.g823.t1	63784864	63786513	-	1	1649	1338	CMU04:63785137-63786474	1338	0	0	TRUE	annotated
CMA04	63942970	63948901	Cma04.p1375	Cma04.g841.t3	-	5932	0.39	0	1	0	0	7e-52	0.95	0	DUP	Cma04.g829.t1	63947496	63948893	-	4	931	931	CMU04:63942970-63948901	5932	0	0	TRUE	annotated
CMA04	63972521	63972919	Cma04.p1376	Cma08.g517.t1	+	399	0.4	5	0	2	3	6e-43	0.826	0	FRAG								CMU04:63972521-63972919				FALSE	filtered
CMA04	64034368	64035705	Cma04.p1377	Cma09.g821.t2	-	1338	0.79	81	17	4	5	1e-12	0.397	3	FRAG	Cma04.g835.t1	64034095	64035935	-	2	3489	2676	CMU04:64034368-64035705	1338	0	0	TRUE	annotated
CMA04	64213177	64213413	Cma04.p1378	Cma08.g517.t1	+	237	0.24	2	0	2	1	4.0000000000000004e-23	0.81	0	FRAG								CMU04:64213177-64213413	237	0	0	TRUE	unannotated
CMA04	64239302	64239740	Cma04.p1379	Cma09.g855.t1	-	439	0.39	1	0	1	0	3e-20	0.74	0	DUP	Cma04.g846.t1	64239285	64239746	-	6	1083	1017	CMU04:64239302-64239740	439	0	0	TRUE	annotated
CMA04	64280528	64285179	Cma04.p1380	Cma08.g520.t1	+	4652	0.39	4	0	2	1	2.0000000000000002e-23	0.8	0	DUP	Cma04.g849.t1	64284993	64285184	+	1	191	186	CMU04:64280528-64285179	4652	0	0	TRUE	annotated
CMA04	64365095	64365378	Cma04.p1381	Cma15.g157.t5	-	284	0.14	0	0	0	0	5e-9	0.33	0	FRAG	Cma04.g854.t1	64364881	64365429	-	2	459	195	CMU04:64365095-64365378	283	0	1	TRUE	annotated
CMA04	64379016	64379189	Cma04.p1382	Cma13.g571.t1	-	174	0.16	9	0	0	0	8e-7	0.328	0	FRAG	Cma04.g856.t1	64378862	64379327	-	1	465	174	CMU04:64379016-64379189	0	0	174	FALSE	filtered
CMA04	64401423	64401706	Cma04.p1383	Cma15.g157.t5	-	284	0.14	0	0	0	0	5e-9	0.33	0	FRAG	Cma04.g858.t1	64401209	64401757	-	2	459	195	CMU04:64401423-64401706	0	0	284	FALSE	filtered
CMA04	64415344	64415517	Cma04.p1384	Cma13.g571.t1	-	174	0.16	9	0	0	0	8e-7	0.328	0	FRAG								CMU04:64415344-64415517	174	0	0	TRUE	unannotated
CMA04	64568409	64569001	Cma04.p1385	Cma08.g525.t1	+	593	0.32	0	3	0	1	5e-23	0.75	0	DUP								CMU04:64568409-64569001	593	0	0	TRUE	unannotated
CMA04	64582381	64582545	Cma04.p1386	Cma04.g873.t1	+	165	0.16	0	0	0	0	9e-11	0.927	3	FRAG								CMU04:64582381-64582545	165	0	0	TRUE	unannotated
CMA04	64751468	64752357	Cma04.p1387	Cma08.g497.t1	-	890	0.74	9	6	1	0	3e-8	0.79	0	FRAG	Cma04.g888.t1	64751473	64752635	-	4	1842	1286	CMU04:64751468-64752357				FALSE	filtered
CMA04	64811173	64812543	Cma04.p1388	Cma27.g532.t1	-	1371	0.94	7	2	0	0	6e-7	0.547	0	FRAG								CMU04:64811173-64812543				FALSE	filtered
CMA04	64885351	64886307	Cma04.p1389	Cma13.g1172.t1	-	957	0.61	4	2	0	0	1.0000000000000001e-29	0.274	0	FRAG	Cma04.g896.t1	64884690	64886638	-	3	5070	2871	CMU04:64885351-64886307				FALSE	filtered
CMA04	64901878	64904572	Cma04.p1390	Cma06.g864.t1	-	2695	0.85	49	38	1	0	2e-65	0.38	0	FRAG	Cma04.g898.t1	64901739	64905247	-	2	3354	2541	CMU04:64901878-64904572				FALSE	filtered
CMA04	64934726	64936487	Cma04.p1391	Cma04.g283.t1	+	1762	0.69	8	6	2	9	2e-59	0.296	0	FRAG	Cma04.g900.t1	64934479	64936762	+	3	1760	1239	CMU04:64934726-64936487				FALSE	filtered
CMA04	65048481	65049372	Cma04.p1392	Cma08.g497.t1	-	892	0.74	9	6	0	0	3e-8	0.79	0	FRAG	Cma04.g905.t1	65048486	65049650	-	2	923	645	CMU04:65048481-65049372	892	0	0	TRUE	annotated
CMA04	65106980	65108350	Cma04.p1393	Cma27.g532.t1	-	1371	0.94	7	2	0	0	6e-7	0.547	0	FRAG								CMU04:65106980-65108350	1371	0	0	TRUE	unannotated
CMA04	65207649	65208862	Cma04.p1394	Cma13.g1172.t1	-	1214	0.77	11	6	1	1	2.0000000000000002e-29	0.27	0	FRAG	Cma04.g912.t1	65207236	65209233	-	2	3481	2428	CMU04:65207649-65208862	1214	0	0	TRUE	annotated
CMA04	65224168	65227495	Cma04.p1395	Cma24.g43.t1	-	3328	0.92	25	13	1	0	6e-60	0.42	0	DUP	Cma04.g914.t1	65224062	65227525	-	2	3309	3174	CMU04:65224168-65227495	3328	0	0	TRUE	annotated
CMA04	65254430	65255681	Cma04.p1396	Cma26.g351.t2	+	1252	0.5	25	3	2	7	8e-38	0.35	0	FRAG	Cma04.g918.t1	65254291	65255690	+	3	942	795	CMU04:65254430-65255681	1252	0	0	TRUE	annotated
CMA04	65347639	65348748	Cma04.p1397	Cma08.g481.t1	+	1110	0.3	0	0	0	0	2e-9	0.92	0	FRAG	Cma04.g924.t1	65347638	65348739	+	2	174	174	CMU04:65347639-65348748	1110	0	0	TRUE	annotated
CMA04	65385152	65387891	Cma04.p1398	Cma10.g1044.t1	+	2740	0.89	21	19	0	0	2e-76	0.41	0	DUP	Cma04.g926.t1	65385013	65388164	+	2	3057	2646	CMU04:65385152-65387891	2740	0	0	TRUE	annotated
CMA04	65388562	65388753	Cma04.p1399	Cma08.g477.t1	-	192	0.05	0	0	0	0	6e-19	0.719	0	FRAG								CMU04:65388562-65388753	192	0	0	TRUE	unannotated
CMA04	65388778	65389676	Cma04.p1400	Cma08.g476.t1	+	899	0.16	1	2	1	2	7e-43	0.83	0	DUP	Cma04.g927.t1	65388861	65389350	+	2	285	285	CMU04:65388778-65389676	899	0	0	TRUE	annotated
CMA04	65476813	65477919	Cma04.p1401	Cma03.g91.t1	-	1107	0.48	14	7	0	0	3e-38	0.282	0	FRAG	Cma04.g936.t1	65476141	65478805	-	3	6971	3321	CMU04:65476813-65477919	1107	0	0	TRUE	annotated
CMA04	65557471	65558223	Cma04.p1402	Cma07.g1164.t1	-	753	0.28	10	44	2	11	6e-21	0.395	1	FRAG								CMU04:65557471-65558223	753	0	0	TRUE	unannotated
CMA04	65621514	65625890	Cma04.p1403	Cma07.g1179.t1	-	4377	0.99	11	3	1	0	8e-35	0.59	0	DUP	Cma04.g945.t1	65621268	65626246	-	6	1639	1038	CMU04:65621514-65625890	4377	0	0	TRUE	annotated
CMA04	65746643	65749295	Cma04.p1404	Cma20.g640.t1	+	2653	1	9	0	9	0	2.9999999999999998e-40	0.97	2	DUP	Cma04.g953.t1	65746580	65749248	+	8	922	860	CMU04:65746643-65749295	2627	0	26	TRUE	annotated
CMA04	65776170	65776441	Cma04.p1405	Cma24.g199.t2	+	272	0.17	3	0	1	2	6e-15	0.549	0	FRAG								CMU04:65776170-65776441	272	0	0	TRUE	unannotated
CMA04	65941287	65941385	Cma04.p1406	Cma08.g415.t1	+	99	0.2	0	0	0	0	1e-11	0.939	0	FRAG	Cma04.g961.t1	65941102	65941385	+	5	1292	495	CMU04:65941287-65941385	99	0	0	TRUE	annotated
CMA04	65941493	65941882	Cma04.p1407	Cma15.g1006.t1	+	390	0.41	0	0	0	0	6e-43	0.93	1	DUP	Cma04.g961.t1	65941448	65941864	+	16	2097	2009	CMU04:65941493-65941882	390	0	0	TRUE	annotated
CMA04	65948048	65948449	Cma04.p1408	Cma29.g1127.t1	+	402	0.14	0	2	0	1	3.9999999999999995e-33	0.603	3	FRAG								CMU04:65948048-65948449	402	0	0	TRUE	unannotated
CMA04	66156698	66157044	Cma04.p1409	Cma04.g964.t1	+	347	0.65	0	0	0	0	9e-40	0.95	0	DUP	Cma04.g966.t1	66156729	66157047	+	1	318	315	CMU04:66156698-66157044	347	0	0	TRUE	annotated
CMA04	66274365	66274694	Cma04.p1410	Cma04.g533.t1	+	330	0.71	0	1	0	0	5e-46	0.901	0	PSSD								CMU04:66274365-66274694	330	0	0	TRUE	unannotated
CMA04	66298556	66298825	Cma04.p1411	Cma27.g832.t1	-	270	0.09	0	16	0	3	2e-9	0.425	0	FRAG								CMU04:66298556-66298825	270	0	0	TRUE	unannotated
CMA04	66326079	66326882	Cma04.p1412	Cma04.g532.t1	+	804	1	0	0	0	1	4.9999999999999996e-139	0.881	0	PSSD								CMU04:66326079-66326882	804	0	0	TRUE	unannotated
CMA04	66328931	66329652	Cma04.p1413	Cma15.g1006.t1	+	722	0.49	1	0	1	0	2.0000000000000002e-28	0.97	0	DUP								CMU04:66328931-66329652	722	0	0	TRUE	unannotated
CMA04	66374440	66374541	Cma04.p1414	Cma07.g637.t1	-	102	0.32	0	0	0	1	4e-11	0.794	3	FRAG								CMU04:66374440-66374541	102	0	0	TRUE	unannotated
CMA04	66377896	66378132	Cma04.p1415	Cma26.g990.t1	-	237	0.24	4	0	0	0	5e-8	0.354	0	FRAG	Cma04.g973.t1	66377203	66378362	-	1	1159	237	CMU04:66377896-66378132	237	0	0	TRUE	annotated
CMA04	66384454	66385934	Cma04.p1416	Cma08.g408.t1	+	1481	0.51	14	3	0	1	8e-31	0.74	3	DUP	Cma04.g974.t1	66384408	66385997	+	3	612	504	CMU04:66384454-66385934	1481	0	0	TRUE	annotated
CMA04	66408135	66409403	Cma04.p1417	Cma19.g732.t1	-	1269	0.49	1	11	0	0	9.999999999999999e-55	0.385	0	FRAG	Cma04.g976.t1	66407855	66411188	-	1	3333	1269	CMU04:66408135-66409403	1269	0	0	TRUE	annotated
CMA04	66409794	66410270	Cma04.p1418	Cma28.g365.t1	-	477	0.16	0	0	0	0	1.9999999999999998e-26	0.459	0	FRAG	Cma04.g976.t1	66407855	66411188	-	1	3333	477	CMU04:66409794-66410270	477	0	0	TRUE	annotated
CMA04	66508233	66511450	Cma04.p1419	Cma08.g399.t1	+	3218	0.83	29	4	7	6	2e-59	0.57	3	DUP	Cma04.g986.t1	66508226	66511167	+	6	1257	1251	CMU04:66508233-66511450	3218	0	0	TRUE	annotated
CMA04	66544113	66544587	Cma04.p1420	Cma06.g411.t1	-	475	0.19	7	0	2	3	4e-13	0.358	0	FRAG	Cma04.g991.t1	66544150	66544605	-	2	351	333	CMU04:66544113-66544587	475	0	0	TRUE	annotated
CMA04	66661716	66664950	Cma04.p1421	Cma08.g399.t1	+	3235	0.82	30	7	8	8	1.9999999999999998e-42	0.56	3	DUP	Cma04.g1001.t1	66661719	66664887	+	10	1413	1413	CMU04:66661716-66664950	3229	0	6	TRUE	annotated
CMA04	66697634	66698135	Cma04.p1422	Cma07.g543.t1	-	502	0.24	11	4	2	3	4e-14	0.365	0	FRAG	Cma04.g1007.t1	66697609	66698153	-	2	279	237	CMU04:66697634-66698135	502	0	0	TRUE	annotated
CMA04	66746623	66747421	Cma04.p1423	Cma03.g188.t1	+	799	0.48	5	6	2	2	1e-16	0.62	1	DUP	Cma04.g1008.t1	66746622	66747927	+	3	1104	598	CMU04:66746623-66747421	799	0	0	TRUE	annotated
CMA04	66837212	66840134	Cma04.p1424	Cma07.g1217.t6	+	2923	0.94	25	11	0	2	3e-63	0.59	0	DUP	Cma04.g1018.t1	66837080	66840071	+	45	22064	21747	CMU04:66837212-66840134	2923	0	0	TRUE	annotated
CMA04	66909336	66910159	Cma04.p1425	Cma11.g867.t1	+	824	0.42	20	8	6	4	4e-19	0.336	0	FRAG	Cma04.g1027.t1	66908881	66909718	+	1	837	383	CMU04:66909336-66910159	824	0	0	TRUE	annotated
CMA04	66924835	66926028	Cma04.p1426	Cma08.g374.t1	+	1194	1	3	113	3	1	1e-10	0.671	0	PSSD	Cma04.g1030.t1	66924692	66925521	+	1	829	687	CMU04:66924835-66926028	1194	0	0	TRUE	annotated
CMA04	66933615	66934821	Cma04.p1427	Cma04.g1033.t1	+	1207	0.75	37	3	4	3	5e-43	0.735	1	PSSD	Cma04.g1032.t1	66933829	66934282	+	1	453	453	CMU04:66933615-66934821	1207	0	0	TRUE	annotated
CMA04	66950429	66951316	Cma04.p1428	Cma04.g1034.t1	+	888	0.59	0	0	0	0	3e-53	1	0	FRAG	Cma04.g1035.t1	66950428	66951316	+	1	888	888	CMU04:66950429-66951316	888	0	0	TRUE	annotated
CMA04	66956206	66957093	Cma04.p1429	Cma04.g1033.t1	+	888	0.59	0	0	0	0	1e-52	0.993	0	FRAG								CMU04:66956206-66957093	888	0	0	TRUE	unannotated
CMA04	66962381	66963268	Cma04.p1430	Cma04.g1034.t1	+	888	0.59	0	0	0	0	3e-53	1	0	FRAG								CMU04:66962381-66963268	888	0	0	TRUE	unannotated
CMA04	66978549	66979115	Cma04.p1431	Cma04.g1040.t1	+	567	0.37	7	3	3	2	7e-26	0.7	0	FRAG								CMU04:66978549-66979115	567	0	0	TRUE	unannotated
CMA04	66997962	66998843	Cma04.p1432	Cma04.g1033.t1	+	882	0.59	0	0	0	0	2e-48	0.942	0	FRAG	Cma04.g1038.t1	66997882	66998845	+	1	963	882	CMU04:66997962-66998843	882	0	0	TRUE	annotated
CMA04	67002586	67019771	Cma04.p1433	Cma04.g1040.t1	+	17186	0.37	5	2	1	1	7e-41	0.76	0	DUP	Cma04.g1039.t1	67007495	67019771	+	6	2390	2390	CMU04:67002586-67019771	17185	0	1	TRUE	annotated
CMA04	67074444	67074954	Cma04.p1434	Cma08.g350.t1	+	511	0.19	2	4	2	4	2e-14	0.57	0	DUP								CMU04:67074444-67074954	511	0	0	TRUE	unannotated
CMA04	67138985	67140588	Cma04.p1435	Cma08.g341.t1	+	1604	1	5	0	3	3	4.999999999999999e-128	0.815	0	PSSD	Cma04.g1050.t1	67137241	67140231	+	2	2905	1162	CMU04:67138985-67140588	1604	0	0	TRUE	annotated
CMA04	67142636	67146528	Cma04.p1436	Cma23.g1073.t1	+	3893	0.36	1	0	0	1	1e-20	0.89	0	DUP	Cma04.g1050.t1	67142637	67146522	+	5	415	415	CMU04:67142636-67146528	3893	0	0	TRUE	annotated
CMA04	67176328	67177231	Cma04.p1437	Cma04.g1054.t1	+	904	0.33	2	1	2	4	9.999999999999999e-43	0.87	1	DUP	Cma04.g1055.t1	67176833	67177082	+	1	249	249	CMU04:67176328-67177231	904	0	0	TRUE	annotated
CMA04	67243263	67252089	Cma04.p1438	Cma08.g333.t3	-	8827	0.59	6	6	4	7	2e-21	0.79	0	DUP	Cma04.g1061.t1	67243651	67252082	-	11	1028	1028	CMU04:67243263-67252089	8827	0	0	TRUE	annotated
CMA04	67418776	67421488	Cma04.p1439	Cma04.g845.t3	+	2713	0.77	20	9	2	0	1e-31	0.42	0	DUP	Cma04.g1080.t1	67418718	67421515	+	4	1938	1854	CMU04:67418776-67421488	2713	0	0	TRUE	annotated
CMA04	67426396	67426662	Cma04.p1440	Cma12.g1069.t1	+	267	0.16	2	2	0	0	3e-7	0.385	3	FRAG	Cma04.g1081.t1	67425579	67427202	+	1	1623	267	CMU04:67426396-67426662	267	0	0	TRUE	annotated
CMA04	67428691	67430195	Cma04.p1441	Cma08.g305.t1	-	1505	0.37	3	1	3	1	6e-30	0.84	0	DUP	Cma04.g1082.t1	67428705	67430188	-	5	650	650	CMU04:67428691-67430195	1505	0	0	TRUE	annotated
CMA04	67503805	67504224	Cma04.p1442	Cma08.g291.t1	+	420	0.32	0	0	0	2	2e-59	0.843	0	FRAG	Cma04.g1091.t1	67503933	67504265	+	1	332	291	CMU04:67503805-67504224	420	0	0	TRUE	annotated
CMA04	67505609	67506127	Cma04.p1443	Cma02.g1075.t1	-	519	0.65	3	6	3	0	8e-19	0.372	0	FRAG	Cma04.g1092.t1	67505575	67506319	-	2	567	342	CMU04:67505609-67506127	519	0	0	TRUE	annotated
CMA04	67556003	67556255	Cma04.p1444	Cma17.g915.t1	-	253	0.15	2	0	2	1	5e-10	0.376	0	FRAG	Cma04.g1098.t1	67556045	67556905	-	3	2522	572	CMU04:67556003-67556255	253	0	0	TRUE	annotated
CMA04	67613648	67616331	Cma04.p1445	Cma08.g279.t1	+	2684	0.76	7	15	3	3	4e-36	0.75	3	DUP	Cma04.g1103.t1	67613772	67616473	+	7	904	762	CMU04:67613648-67616331	2684	0	0	TRUE	annotated
CMA04	67655372	67655703	Cma04.p1446	Cma08.g268.t1	+	332	0.25	4	0	1	1	3e-13	0.75	0	DUP								CMU04:67655372-67655703	332	0	0	TRUE	unannotated
CMA04	67655948	67657234	Cma04.p1447	Cma08.g268.t1	+	1287	0.53	1	0	1	4	3e-25	0.79	3	DUP								CMU04:67655948-67657234	1287	0	0	TRUE	unannotated
CMA04	67665915	67666522	Cma04.p1448	Cma08.g267.t1	+	608	0.46	4	0	4	2	4e-51	0.78	0	DUP	Cma04.g1110.t1	67666143	67666507	-	1	364	364	CMU04:67665915-67666522	608	0	0	TRUE	annotated
CMA04	67667906	67668058	Cma04.p1449	Cma08.g266.t1	-	153	0.09	0	0	0	0	2e-16	0.863	0	FRAG	Cma04.g1110.t1	67667906	67668085	-	1	179	152	CMU04:67667906-67668058	153	0	0	TRUE	annotated
CMA04	67669494	67669823	Cma04.p1450	Cma19.g1191.t4	+	330	0.25	3	2	2	0	4e-7	0.518	0	FRAG								CMU04:67669494-67669823	330	0	0	TRUE	unannotated
CMA04	67670513	67670852	Cma04.p1451	Cma01.g1003.t1	+	340	0.23	16	1	2	1	4e-10	0.509	0	FRAG								CMU04:67670513-67670852	340	0	0	TRUE	unannotated
CMA04	67672519	67674671	Cma04.p1452	Cma08.g265.t1	-	2153	0.63	1	0	1	0	3.9999999999999996e-50	0.82	0	DUP	Cma04.g1111.t1	67672497	67674722	-	5	1122	1050	CMU04:67672519-67674671	2153	0	0	TRUE	annotated
CMA04	67683147	67684426	Cma04.p1453	Cma08.g263.t1	+	1280	0.99	3	84	2	2	3e-73	0.68	0	DUP	Cma04.g1114.t1	67683128	67684429	+	4	855	834	CMU04:67683147-67684426	1280	0	0	TRUE	annotated
CMA04	67691948	67692487	Cma04.p1454	Cma02.g1050.t1	-	540	0.89	28	2	0	0	2.9999999999999998e-40	0.451	0	PSSD	Cma04.g1116.t1	67691929	67692517	-	1	588	540	CMU04:67691948-67692487	540	0	0	TRUE	annotated
CMA04	67880239	67880548	Cma04.p1455	Cma12.g1226.t2	+	310	0.42	0	0	0	0	1.9999999999999998e-26	0.88	0	DUP	Cma04.g1127.t1	67880247	67880547	+	2	215	215	CMU04:67880239-67880548	0	0	310	FALSE	filtered
CMA04	67883582	67940227	Cma04.p1456	Cma14.g562.t1	+	56646	0.27	4	18	3	0	7.000000000000001e-23	0.8	0	DUP	Cma04.g1128.t1	67904286	67911119	-	12	2204	2204	CMU04:67883582-67940227	29434	0	27212	TRUE	annotated
CMA04	67896169	67896651	Cma04.p1457	Cma04.g1123.t1	+	483	0.24	0	0	0	0	2e-70	0.994	0	FRAG								CMU04:67896169-67896651	483	0	0	TRUE	unannotated
CMA04	67935926	67936235	Cma04.p1458	Cma12.g1226.t2	+	310	0.42	0	0	0	0	1.9999999999999998e-26	0.88	0	DUP								CMU04:67935926-67936235	310	0	0	TRUE	unannotated
CMA04	68233077	68240849	Cma04.p1459	Cma07.g1371.t1	+	7773	0.75	27	4	1	1	9.999999999999999e-33	0.71	3	DUP	Cma04.g1144.t1	68233086	68240852	+	24	2377	2374	CMU04:68233077-68240849	7773	0	0	TRUE	annotated
CMA04	68248823	68249044	Cma04.p1460	Cma16.g409.t2	+	222	0.02	11	0	0	0	2e-7	0.446	3	FRAG	Cma04.g1146.t1	68248822	68249033	+	1	211	211	CMU04:68248823-68249044	222	0	0	TRUE	annotated
CMA04	68262521	68265928	Cma04.p1461	Cma07.g1285.t1	+	3408	0.59	0	0	0	0	4e-34	0.83	3	DUP	Cma04.g1147.t1	68262673	68265931	+	11	1219	1216	CMU04:68262521-68265928	3408	0	0	TRUE	annotated
CMA04	68285331	68285591	Cma04.p1462	Cma08.g261.t1	-	261	0.2	9	0	2	1	6e-16	0.644	0	FRAG								CMU04:68285331-68285591				FALSE	filtered
CMA04	68312262	68312486	Cma04.p1463	Cma16.g409.t2	-	225	0.02	11	0	0	0	2e-7	0.44	0	FRAG	Cma04.g1152.t1	68312209	68312486	-	1	277	225	CMU04:68312262-68312486	225	0	0	TRUE	annotated
CMA04	68318686	68322093	Cma04.p1464	Cma07.g1285.t1	-	3408	0.59	0	0	0	0	4e-34	0.83	0	DUP	Cma04.g1153.t1	68318682	68321940	-	11	1219	1216	CMU04:68318686-68322093	3408	0	0	TRUE	annotated
CMA04	68339459	68342866	Cma04.p1465	Cma07.g1285.t1	+	3408	0.59	0	0	0	0	4e-34	0.83	3	DUP	Cma04.g1156.t1	68339455	68343244	+	11	1425	1044	CMU04:68339459-68342866	3408	0	0	TRUE	annotated
CMA04	68349067	68349291	Cma04.p1466	Cma16.g409.t2	+	225	0.02	11	0	0	0	2e-7	0.44	2	FRAG	Cma04.g1158.t1	68349066	68349277	+	2	422	422	CMU04:68349067-68349291	225	0	0	TRUE	annotated
CMA04	68375947	68376207	Cma04.p1467	Cma08.g261.t1	+	261	0.2	9	0	2	1	5e-15	0.632	0	FRAG	Cma04.g1160.t1	68375922	68376201	+	1	279	255	CMU04:68375947-68376207	261	0	0	TRUE	annotated
CMA04	68415308	68415496	Cma04.p1468	Cma02.g1044.t2	+	189	0.24	0	0	0	0	5e-12	0.762	3	FRAG	Cma04.g1164.t1	68415307	68415488	+	1	181	181	CMU04:68415308-68415496	189	0	0	TRUE	annotated
CMA04	68573962	68574788	Cma04.p1469	Cma25.g191.t1	+	827	0.6	8	12	5	1	2e-12	0.306	1	FRAG	Cma04.g1179.t1	68574298	68574725	+	1	427	427	CMU04:68573962-68574788	824	0	3	TRUE	annotated
CMA04	68599249	68599768	Cma04.p1470	Cma02.g1023.t2	-	520	0.47	19	4	3	1	4e-20	0.412	3	FRAG								CMU04:68599249-68599768	520	0	0	TRUE	unannotated
CMA04	68628783	68629189	Cma04.p1471	Cma02.g1386.t1	+	407	0.32	5	8	2	0	7e-51	0.783	0	FRAG	Cma04.g1186.t1	68628843	68629149	+	1	306	306	CMU04:68628783-68629189	407	0	0	TRUE	annotated
CMA04	68721107	68722336	Cma04.p1472	Cma20.g714.t2	+	1230	0.71	4	5	0	0	2.0000000000000002e-28	0.427	3	PSSD	Cma04.g1196.t1	68720551	68722747	+	1	2196	1230	CMU04:68721107-68722336	1230	0	0	TRUE	annotated
CMA04	68773384	68773992	Cma04.p1473	Cma08.g198.t1	-	609	0.66	4	4	0	0	6e-7	0.565	1	FRAG	Cma04.g1203.t1	68773104	68774485	-	2	2669	1218	CMU04:68773384-68773992	609	0	0	TRUE	annotated
CMA04	68794404	68794599	Cma04.p1474	Cma07.g1310.t1	-	196	0.36	2	31	2	0	2e-16	0.546	0	FRAG								CMU04:68794404-68794599	196	0	0	TRUE	unannotated
CMA04	68922573	68923223	Cma04.p1475	Cma29.g285.t1	-	651	0.94	20	0	0	0	1e-9	0.498	0	FRAG	Cma04.g1209.t1	68922551	68923256	-	1	705	651	CMU04:68922573-68923223	651	0	0	TRUE	annotated
CMA04	69002480	69003411	Cma04.p1476	Cma20.g940.t1	+	932	0.36	3	16	3	12	7e-44	0.456	0	FRAG								CMU04:69002480-69003411	932	0	0	TRUE	unannotated
CMA04	69005151	69005309	Cma04.p1477	Cma07.g1179.t1	-	159	0.16	0	0	0	0	3e-8	0.774	0	FRAG	Cma04.g1213.t1	69005153	69005306	-	1	153	153	CMU04:69005151-69005309	159	0	0	TRUE	annotated
CMA04	69015103	69015507	Cma04.p1478	Cma07.g1180.t1	-	405	0.63	0	1	0	1	5e-28	0.838	0	FRAG	Cma04.g1215.t1	69015099	69015504	-	2	363	360	CMU04:69015103-69015507	405	0	0	TRUE	annotated
CMA04	69090233	69100615	Cma04.p1479	Cma08.g180.t1	-	10383	0.68	1	47	0	4	3e-53	0.64	0	DUP	Cma04.g1220.t1	69090229	69100806	-	9	1622	1428	CMU04:69090233-69100615	10382	0	1	TRUE	annotated
CMA04	69111379	69113031	Cma04.p1480	Cma08.g178.t2	+	1653	0.1	0	0	0	1	7e-34	0.82	0	DUP	Cma04.g1222.t1	69111324	69113034	+	4	654	597	CMU04:69111379-69113031	1644	0	9	TRUE	annotated
CMA04	69123797	69124099	Cma04.p1481	Cma06.g254.t1	-	303	0.17	0	0	0	0	4e-11	0.347	0	FRAG	Cma04.g1225.t1	69123703	69124292	-	1	589	303	CMU04:69123797-69124099	303	0	0	TRUE	annotated
CMA04	69133059	69133454	Cma04.p1482	Cma06.g278.t1	-	396	0.17	1	10	0	0	3e-16	0.401	0	FRAG	Cma04.g1226.t1	69133057	69133770	-	1	713	396	CMU04:69133059-69133454	396	0	0	TRUE	annotated
CMA04	69182338	69216178	Cma04.p1483	Cma04.g1227.t1	-	33841	0.19	4	10	3	0	1e-40	0.87	0	DUP	Cma04.g1228.t1	69183944	69210794	+	3	1519	1519	CMU04:69182338-69216178	33841	0	0	TRUE	annotated
CMA04	69185514	69186472	Cma04.p1484	Cma08.g169.t1	-	959	0.48	15	2	5	2	7e-15	0.71	0	DUP								CMU04:69185514-69186472	959	0	0	TRUE	unannotated
CMA04	69190176	69190744	Cma04.p1485	Cma08.g159.t1	+	569	0.21	6	3	2	1	2e-22	0.65	0	DUP								CMU04:69190176-69190744	569	0	0	TRUE	unannotated
CMA04	69193865	69194168	Cma04.p1486	Cma04.g260.t1	+	304	0.58	2	0	2	0	9e-35	0.863	0	FRAG								CMU04:69193865-69194168	304	0	0	TRUE	unannotated
CMA04	69209915	69210575	Cma04.p1487	Cma08.g165.t1	+	661	0.58	0	0	0	0	2.9999999999999997e-62	0.81	1	DUP	Cma04.g1229.t1	69209942	69210794	+	2	636	417	CMU04:69209915-69210575	661	0	0	TRUE	annotated
CMA04	69218525	69220360	Cma04.p1488	Cma08.g169.t1	-	1836	0.64	7	0	1	4	1e-35	0.72	2	DUP	Cma04.g1231.t1	69218935	69219287	-	2	279	279	CMU04:69218525-69220360	1836	0	0	TRUE	annotated
CMA04	69219117	69257568	Cma04.p1489	Cma04.g1227.t1	-	38452	0.19	1	0	0	0	2e-52	0.92	0	DUP	Cma04.g1231.t1	69219119	69241257	-	13	2415	2415	CMU04:69219117-69257568	38449	0	3	TRUE	annotated
CMA04	69221744	69223348	Cma04.p1490	Cma04.g1232.t1	-	1605	0.49	0	0	0	0	5e-21	0.93	3	DUP	Cma04.g1233.t1	69221740	69223387	-	3	594	552	CMU04:69221744-69223348	1605	0	0	TRUE	annotated
CMA04	69224557	69226576	Cma04.p1491	Cma08.g165.t1	+	2020	0.76	4	1	1	4	8.000000000000001e-75	0.76	1	DUP	Cma04.g1234.t1	69224584	69226579	+	6	492	489	CMU04:69224557-69226576	2020	0	0	TRUE	annotated
CMA04	69248769	69250046	Cma04.p1492	Cma08.g165.t1	+	1278	0.82	3	0	3	1	5e-94	0.8	0	DUP								CMU04:69248769-69250046	1278	0	0	TRUE	unannotated
CMA04	69258638	69259087	Cma04.p1493	Cma08.g169.t1	-	450	0.32	5	0	0	1	1e-36	0.71	0	DUP								CMU04:69258638-69259087	450	0	0	TRUE	unannotated
CMA04	69260085	69260622	Cma04.p1494	Cma04.g1232.t1	-	538	0.27	0	0	0	0	2e-21	0.97	3	DUP	Cma04.g1232.t1	69259633	69260622	-	10	3354	1550	CMU04:69260085-69260622	538	0	0	TRUE	annotated
CMA04	69273723	69277542	Cma04.p1495	Cma08.g165.t1	+	3820	0.81	0	0	0	1	5.0000000000000004e-82	0.8	0	DUP	Cma04.g1236.t1	69273722	69277545	+	4	618	615	CMU04:69273723-69277542	3820	0	0	TRUE	annotated
CMA04	69282276	69282871	Cma04.p1496	Cma04.g1227.t1	-	596	0.25	1	0	0	3	9.999999999999999e-51	0.9	1	DUP								CMU04:69282276-69282871	596	0	0	TRUE	unannotated
CMA04	69285929	69286377	Cma04.p1497	Cma08.g169.t1	-	449	0.33	7	0	2	0	3e-28	0.69	0	DUP	Cma04.g1238.t1	69285929	69286331	-	2	314	314	CMU04:69285929-69286377	449	0	0	TRUE	annotated
CMA04	69301558	69304103	Cma04.p1498	Cma08.g159.t1	+	2546	0.99	11	30	5	2	2.9999999999999996e-76	0.74	3	DUP	Cma04.g1239.t1	69301560	69304573	+	14	3396	2456	CMU04:69301558-69304103	2546	0	0	TRUE	annotated
CMA04	69328280	69328637	Cma04.p1499	Cma08.g157.t1	+	358	0.84	1	22	1	1	5e-39	0.574	1	PSSD	Cma04.g1241.t1	69328285	69328558	+	1	273	273	CMU04:69328280-69328637	358	0	0	TRUE	annotated
CMA04	69339475	69339946	Cma04.p1500	Cma11.g126.t1	+	472	0.61	3	0	3	0	3e-32	0.9	3	DUP	Cma04.g1243.t1	69339799	69339940	+	1	141	141	CMU04:69339475-69339946	472	0	0	TRUE	annotated
CMA04	69374096	69375415	Cma04.p1501	Cma10.g1044.t1	+	1320	0.44	10	2	0	0	1.9999999999999996e-57	0.423	0	FRAG	Cma04.g1244.t1	69374083	69376766	+	1	2683	1320	CMU04:69374096-69375415	1320	0	0	TRUE	annotated
CMA04	69442120	69443145	Cma04.p1502	Cma11.g461.t1	-	1026	0.52	15	14	4	1	4e-8	0.298	0	FRAG	Cma04.g1248.t1	69441797	69444350	-	1	2553	1026	CMU04:69442120-69443145	1026	0	0	TRUE	annotated
CMA04	69448147	69449265	Cma04.p1503	Cma08.g149.t1	-	1119	0.17	3	2	3	0	6e-12	0.9	3	DUP	Cma04.g1249.t1	69447932	69449237	-	6	706	492	CMU04:69448147-69449265	1119	0	0	TRUE	annotated
CMA04	69467520	69468508	Cma04.p1504	Cma01.g399.t2	+	989	0.57	28	21	1	1	2e-9	0.47	0	FRAG								CMU04:69467520-69468508	989	0	0	TRUE	unannotated
CMA04	69504913	69505052	Cma04.p1505	Cma07.g1413.t1	+	140	0.13	1	0	1	2	6e-11	0.766	3	FRAG								CMU04:69504913-69505052	140	0	0	TRUE	unannotated
CMA04	69539128	69540358	Cma04.p1506	Cma08.g141.t1	+	1231	0.5	1	0	0	0	3e-56	0.93	0	DUP	Cma04.g1256.t1	69539139	69540357	+	4	950	950	CMU04:69539128-69540358	1231	0	0	TRUE	annotated
CMA04	69599863	69600216	Cma04.p1507	Cma11.g980.t1	+	354	0.19	4	2	0	0	7e-15	0.4	0	FRAG	Cma04.g1262.t1	69599674	69600229	+	1	555	354	CMU04:69599863-69600216	354	0	0	TRUE	annotated
CMA04	69601592	69601991	Cma04.p1508	Cma26.g843.t1	+	400	0.21	4	11	1	0	3e-10	0.396	0	FRAG	Cma04.g1262.t1	69601376	69601967	+	1	591	376	CMU04:69601592-69601991	400	0	0	TRUE	annotated
CMA04	69602527	69602823	Cma04.p1509	Cma29.g995.t1	+	297	0.27	2	0	0	0	2e-9	0.414	0	FRAG	Cma04.g1262.t1	69602548	69603030	+	1	482	275	CMU04:69602527-69602823	297	0	0	TRUE	annotated
CMA04	69617603	69618100	Cma04.p1510	Cma04.g1267.t1	-	498	1	0	0	0	0	4e-47	0.946	0	PSSD	Cma04.g1265.t1	69617211	69618256	-	1	1045	498	CMU04:69617603-69618100	498	0	0	TRUE	annotated
CMA04	69714919	69721381	Cma04.p1511	Cma08.g122.t1	+	6463	0.49	2	0	2	2	6e-41	0.86	0	DUP	Cma04.g1274.t1	69715164	69721379	+	8	805	805	CMU04:69714919-69721381	6463	0	0	TRUE	annotated
CMA04	69727363	69728844	Cma04.p1512	Cma12.g1232.t1	+	1482	0.88	18	104	0	0	1e-18	0.329	0	FRAG	Cma04.g1277.t1	69727294	69729042	+	1	1748	1482	CMU04:69727363-69728844	1482	0	0	TRUE	annotated
CMA04	69739670	69739918	Cma04.p1513	Cma08.g114.t1	-	249	0.5	2	10	0	0	6e-24	0.742	3	FRAG	Cma04.g1279.t1	69739621	69739918	-	1	297	249	CMU04:69739670-69739918	249	0	0	TRUE	annotated
CMA04	69764233	69770734	Cma04.p1514	Cma08.g111.t1	-	6502	0.83	8	6	4	2	3.9999999999999997e-32	0.71	0	DUP								CMU04:69764233-69770734	6501	0	1	TRUE	unannotated
CMA04	69771616	69772247	Cma04.p1515	Cma26.g99.t1	+	632	0.2	27	2	3	4	4e-13	0.493	1	FRAG								CMU04:69771616-69772247	632	0	0	TRUE	unannotated
CMA04	69787692	69789343	Cma04.p1516	Cma08.g109.t1	+	1652	0.89	0	0	0	0	1.9999999999999999e-56	0.8	0	DUP								CMU04:69787692-69789343	1652	0	0	TRUE	unannotated
CMA04	69802662	69803018	Cma04.p1517	Cma08.g108.t1	+	357	0.7	0	2	0	2	1e-22	0.727	0	PSSD								CMU04:69802662-69803018	357	0	0	TRUE	unannotated
CMA04	69806796	69807699	Cma04.p1518	Cma21.g538.t1	+	904	0.68	0	0	0	0	1.0000000000000001e-29	0.66	0	DUP	Cma04.g1284.t1	69806798	69808060	+	2	1108	747	CMU04:69806796-69807699	904	0	0	TRUE	annotated
CMA04	69809911	69810816	Cma04.p1519	Cma04.g1286.t1	+	906	0.93	3	5	0	0	2.9999999999999997e-101	0.537	2	PSSD	Cma04.g1285.t1	69809553	69810907	+	1	1354	906	CMU04:69809911-69810816	906	0	0	TRUE	annotated
CMA04	69963838	69964041	Cma04.p1520	Cma08.g100.t1	-	204	0.22	0	0	0	1	4e-21	0.735	2	FRAG								CMU04:69963838-69964041	204	0	0	TRUE	unannotated
CMA04	69984494	69985976	Cma04.p1521	Cma08.g93.t2	-	1483	0.42	50	1	8	7	1.0000000000000001e-24	0.58	0	DUP	Cma04.g1295.t1	69984569	69985473	-	4	435	435	CMU04:69984494-69985976	1483	0	0	TRUE	annotated
CMA04	70227330	70228002	Cma04.p1522	Cma28.g10.t1	-	673	0.18	3	1	2	0	1e-7	0.58	0	FRAG	Cma04.g1308.t1	70227325	70228033	-	2	604	569	CMU04:70227330-70228002	0	0	673	FALSE	filtered
CMA04	70292442	70293727	Cma04.p1523	Cma04.g1313.t6	+	1286	0.6	1	0	1	1	8e-119	0.96	0	DUP	Cma04.g1313.t1	70292392	70293727	+	9	3331	3134	CMU04:70292442-70293727	1286	0	0	TRUE	annotated
CMA04	70304821	70305589	Cma04.p1524	Cma08.g85.t3	-	769	0.48	7	6	2	2	1.9999999999999998e-42	0.435	0	FRAG								CMU04:70304821-70305589	769	0	0	TRUE	unannotated
CMA04	70418953	70419537	Cma04.p1525	Cma22.g306.t1	+	585	0.36	5	2	2	2	3e-9	0.284	3	FRAG								CMU04:70418953-70419537	585	0	0	TRUE	unannotated
CMA04	70448262	70448992	Cma04.p1526	Cma08.g74.t1	-	731	1	6	11	2	3	5e-48	0.669	3	PSSD								CMU04:70448262-70448992	731	0	0	TRUE	unannotated
CMA04	70464260	70464376	Cma04.p1527	Cma02.g1420.t1	-	117	0.11	0	0	0	1	5e-7	0.744	0	FRAG								CMU04:70464260-70464376	117	0	0	TRUE	unannotated
CMA04	70464414	70464950	Cma04.p1528	Cma12.g39.t1	+	537	0.37	5	41	4	1	4e-19	0.555	3	FRAG								CMU04:70464414-70464950	537	0	0	TRUE	unannotated
CMA04	70537951	70538700	Cma04.p1529	Cma15.g60.t1	+	750	0.77	20	9	0	4	1e-13	0.384	1	FRAG	Cma04.g1331.t1	70538081	70538790	+	1	709	619	CMU04:70537951-70538700	750	0	0	TRUE	annotated
CMA04	70583545	70583805	Cma04.p1530	Cma08.g61.t1	-	261	0.57	0	0	0	0	2e-51	0.966	0	FRAG								CMU04:70583545-70583805	261	0	0	TRUE	unannotated
CMA04	70651656	70652170	Cma04.p1531	Cma07.g543.t1	-	515	0.25	2	0	2	6	7e-26	0.614	1	FRAG								CMU04:70651656-70652170	515	0	0	TRUE	unannotated
CMA04	70669402	70670252	Cma04.p1532	Cma08.g52.t2	-	851	0.51	5	1	4	0	8.000000000000001e-72	0.81	1	FRAG								CMU04:70669402-70670252	851	0	0	TRUE	unannotated
CMA04	70693309	70693473	Cma04.p1533	Cma08.g47.t2	+	165	0.17	0	0	0	1	1e-18	0.745	0	FRAG	Cma04.g1348.t1	70693317	70693488	+	1	171	156	CMU04:70693309-70693473	165	0	0	TRUE	annotated
CMA04	70730983	70737333	Cma04.p1534	Cma08.g44.t1	-	6351	0.99	13	52	9	3	5e-51	0.74	0	DUP								CMU04:70730983-70737333	6317	0	34	TRUE	unannotated
CMA04	70787674	70788432	Cma04.p1535	Cma08.g33.t1	+	759	0.8	14	21	5	2	9.999999999999999e-43	0.755	0	PSSD								CMU04:70787674-70788432	759	0	0	TRUE	unannotated
CMA04	70825101	70827401	Cma04.p1536	Cma08.g30.t1	-	2301	0.99	22	8	4	0	5.999999999999999e-49	0.73	0	DUP								CMU04:70825101-70827401	2301	0	0	TRUE	unannotated
CMA04	70847067	70847378	Cma04.p1537	Cma08.g24.t1	+	312	0.82	0	17	0	0	3e-13	0.719	0	PSSD	Cma04.g1359.t1	70846644	70847613	+	4	2607	1245	CMU04:70847067-70847378	312	0	0	TRUE	annotated
CMA04	70857138	70858528	Cma04.p1538	Cma07.g1486.t1	-	1391	0.47	0	0	0	2	1e-62	0.69	0	DUP								CMU04:70857138-70858528	1391	0	0	TRUE	unannotated
CMA04	70944381	70944782	Cma04.p1539	Cma04.g1368.t1	+	402	0.28	0	5	0	1	4e-8	0.813	3	FRAG								CMU04:70944381-70944782	402	0	0	TRUE	unannotated
CMA04	71017146	71017794	Cma04.p1540	Cma08.g13.t1	-	649	0.33	3	6	2	0	8.000000000000001e-29	0.8	0	DUP								CMU04:71017146-71017794	649	0	0	TRUE	unannotated
CMA04	71025368	71030705	Cma04.p1541	Cma13.g773.t2	-	5338	0.72	5	2	1	0	1e-77	0.83	0	DUP	Cma04.g1380.t1	71026268	71030702	-	8	2192	2192	CMU04:71025368-71030705	5338	0	0	TRUE	annotated
CMA04	71158724	71158906	Cma04.p1542	Cma28.g461.t1	-	183	0.11	0	0	0	0	1.9999999999999998e-25	0.869	0	FRAG								CMU04:71158724-71158906	183	0	0	TRUE	unannotated
CMA04	71169507	71170982	Cma04.p1543	Cma12.g1336.t4	-	1476	0.06	0	0	0	5	3.9999999999999997e-25	0.76	0	DUP								CMU04:71169507-71170982	1476	0	0	TRUE	unannotated
CMA04	71171927	71208470	Cma04.p1544	Cma06.g1285.t3	-	36544	0.37	7	1	6	4	3e-7	0.87	3	FRAG								CMU04:71171927-71208470	36511	0	33	TRUE	unannotated
CMA04	71218087	71224179	Cma04.p1545	Cma12.g1336.t4	-	6093	0.42	18	23	7	19	9e-33	0.65	0	DUP	Cma04.g1389.t1	71218719	71224278	-	12	2719	2620	CMU04:71218087-71224179	6085	0	8	TRUE	annotated
CMA04	71224387	71224914	Cma04.p1546	Cma12.g1336.t4	-	528	0.06	1	0	0	0	1e-9	0.75	0	FRAG								CMU04:71224387-71224914	528	0	0	TRUE	unannotated
CMA04	71227508	71230253	Cma04.p1547	Cma26.g1282.t3	-	2746	0.65	1	2	1	4	4e-44	0.87	0	DUP	Cma04.g1391.t1	71227441	71230252	-	4	492	426	CMU04:71227508-71230253	2744	0	2	TRUE	annotated
CMA04	71325817	71326115	Cma04.p1548	Cma08.g929.t2	+	299	0.21	1	16	1	1	2e-10	0.466	0	FRAG								CMU04:71325817-71326115				FALSE	filtered
CMA05	112963	120012	Cma05.p1549	Cma18.g1155.t1	+	7050	0.55	2	0	2	0	9e-19	0.94	0	DUP	Cma05.g1.t1	115537	120039	+	8	631	604	CMU05:112963-120012	7050	0	0	TRUE	annotated
CMA05	190428	191746	Cma05.p1550	Cma07.g1305.t1	-	1319	0.79	19	8	6	7	2e-20	0.316	0	FRAG	Cma05.g5.t1	190869	191367	-	1	498	498	CMU05:190428-191746	1319	0	0	TRUE	annotated
CMA05	197082	198367	Cma05.p1551	Cma02.g17.t1	+	1286	0.82	0	0	0	1	5e-30	0.82	0	DUP	Cma05.g7.t1	197093	197572	+	2	282	282	CMU05:197082-198367	1286	0	0	TRUE	annotated
CMA05	238532	239257	Cma05.p1552	Cma26.g12.t1	-	726	0.41	18	17	6	3	2e-12	0.382	0	FRAG								CMU05:238532-239257	726	0	0	TRUE	unannotated
CMA05	269135	269331	Cma05.p1553	Cma21.g511.t1	-	197	0.35	1	0	1	0	6e-20	0.879	2	FRAG								CMU05:269135-269331	197	0	0	TRUE	unannotated
CMA05	305445	308561	Cma05.p1554	Cma21.g385.t1	-	3117	0.93	63	24	0	0	1e-71	0.34	0	FRAG	Cma05.g19.t1	305297	309536	-	2	4140	3018	CMU05:305445-308561	3117	0	0	TRUE	annotated
CMA05	336790	336921	Cma05.p1555	Cma11.g181.t1	-	132	0.21	0	0	0	1	7e-17	0.614	0	FRAG	Cma05.g21.t1	336799	336912	-	2	226	226	CMU05:336790-336921	132	0	0	TRUE	annotated
CMA05	379843	380959	Cma05.p1556	Cma05.g29.t1	-	1117	0.39	17	10	3	4	5e-45	0.53	0	DUP								CMU05:379843-380959	1116	0	1	TRUE	unannotated
CMA05	453915	454284	Cma05.p1557	Cma25.g1190.t1	+	370	0.17	8	6	2	1	9e-8	0.5	0	FRAG								CMU05:453915-454284	370	0	0	TRUE	unannotated
CMA05	481785	482351	Cma05.p1558	Cma02.g55.t1	-	567	0.89	9	1	0	0	4e-12	0.795	0	PSSD	Cma05.g40.t1	481781	482672	-	1	891	567	CMU05:481785-482351	567	0	0	TRUE	annotated
CMA05	504373	510679	Cma05.p1559	Cma02.g57.t1	-	6307	0.93	2	1	1	0	6e-79	0.9	0	DUP	Cma05.g42.t1	504369	504957	-	1	588	585	CMU05:504373-510679	6307	0	0	TRUE	annotated
CMA05	557812	558892	Cma05.p1560	Cma02.g89.t1	+	1081	0.66	12	0	4	1	2e-11	0.63	3	DUP								CMU05:557812-558892	1081	0	0	TRUE	unannotated
CMA05	565033	565498	Cma05.p1561	Cma02.g89.t1	+	466	0.31	1	0	1	1	2e-14	0.71	3	DUP								CMU05:565033-565498	466	0	0	TRUE	unannotated
CMA05	567645	569658	Cma05.p1562	Cma02.g90.t1	+	2014	1	0	0	0	0	5.9999999999999995e-71	0.88	0	DUP	Cma05.g49.t2	567498	569937	+	8	3411	2428	CMU05:567645-569658	2014	0	0	TRUE	annotated
CMA05	592378	592527	Cma05.p1563	Cma26.g30.t1	-	150	0.1	0	0	0	0	1e-10	0.7	3	FRAG								CMU05:592378-592527	150	0	0	TRUE	unannotated
CMA05	597325	598923	Cma05.p1564	Cma18.g174.t1	-	1599	0.76	9	43	4	6	8.999999999999998e-25	0.34	3	FRAG	Cma05.g52.t1	597366	598401	-	2	672	672	CMU05:597325-598923	1599	0	0	TRUE	annotated
CMA05	782037	782204	Cma05.p1565	Cma05.g91.t1	+	168	0.11	0	0	0	0	2.0000000000000002e-24	1	0	FRAG								CMU05:782037-782204	168	0	0	TRUE	unannotated
CMA05	823805	824758	Cma05.p1566	Cma18.g1046.t1	+	954	0.92	0	37	0	0	1e-22	0.394	3	FRAG								CMU05:823805-824758	954	0	0	TRUE	unannotated
CMA05	839659	840264	Cma05.p1567	Cma02.g115.t3	-	606	0.3	4	2	2	0	4.0000000000000004e-24	0.69	1	DUP								CMU05:839659-840264	606	0	0	TRUE	unannotated
CMA05	911246	911429	Cma05.p1568	Cma02.g125.t2	+	184	0.13	1	1	1	0	1e-10	0.774	0	FRAG	Cma05.g75.t1	911203	911432	+	1	229	184	CMU05:911246-911429	184	0	0	TRUE	annotated
CMA05	911979	913274	Cma05.p1569	Cma02.g126.t2	-	1296	0.62	4	4	3	2	5e-60	0.84	0	DUP	Cma05.g76.t1	912366	913170	-	3	297	297	CMU05:911979-913274	1296	0	0	TRUE	annotated
CMA05	970424	977351	Cma05.p1570	Cma05.g54.t1	+	6928	1	6	0	6	1	2e-49	0.99	0	DUP	Cma05.g79.t1	969969	977335	+	7	2062	1608	CMU05:970424-977351				FALSE	filtered
CMA05	1021773	1022058	Cma05.p1571	Cma05.g60.t1	-	286	0.78	1	3	1	0	4e-20	0.969	3	PSSD								CMU05:1021773-1022058				FALSE	filtered
CMA05	1053514	1053840	Cma05.p1572	Cma05.g61.t1	-	327	0.8	1	0	0	0	3e-23	0.954	3	PSSD	Cma05.g86.t1	1053510	1053839	-	1	329	326	CMU05:1053514-1053840				FALSE	filtered
CMA05	1170873	1171826	Cma05.p1573	Cma18.g1046.t1	+	954	0.92	0	37	0	0	2e-22	0.392	0	FRAG								CMU05:1170873-1171826				FALSE	filtered
CMA05	1186356	1186959	Cma05.p1574	Cma02.g115.t3	-	604	0.3	4	2	2	0	2.0000000000000002e-23	0.7	1	DUP								CMU05:1186356-1186959				FALSE	filtered
CMA05	1252434	1252617	Cma05.p1575	Cma02.g125.t2	+	184	0.13	1	1	1	1	6e-10	0.758	0	FRAG	Cma05.g100.t1	1252371	1252620	+	1	249	184	CMU05:1252434-1252617				FALSE	filtered
CMA05	1253159	1254464	Cma05.p1576	Cma02.g126.t2	-	1306	0.62	4	1	3	2	2.9999999999999995e-54	0.86	0	DUP	Cma05.g101.t1	1252654	1254460	-	8	2417	1409	CMU05:1253159-1254464				FALSE	filtered
CMA05	1310078	1311226	Cma05.p1577	Cma25.g1138.t2	+	1149	0.83	1	0	0	0	1e-163	0.629	0	PSSD	Cma05.g105.t1	1310078	1311235	+	1	1157	1148	CMU05:1310078-1311226	1149	0	0	TRUE	annotated
CMA05	1312193	1312369	Cma05.p1578	Cma02.g129.t2	-	177	0.17	0	0	0	0	3e-17	0.746	0	FRAG								CMU05:1312193-1312369	177	0	0	TRUE	unannotated
CMA05	1325942	1326184	Cma05.p1579	Cma29.g483.t1	-	243	0.2	0	0	0	0	3e-8	0.333	0	FRAG	Cma05.g107.t1	1325845	1326175	-	1	330	234	CMU05:1325942-1326184	243	0	0	TRUE	annotated
CMA05	1326667	1326927	Cma05.p1580	Cma15.g735.t1	-	261	0.21	1	0	0	0	5e-14	0.448	0	FRAG	Cma05.g107.t1	1326669	1326927	-	1	258	258	CMU05:1326667-1326927	261	0	0	TRUE	annotated
CMA05	1377135	1378427	Cma05.p1581	Cma02.g139.t1	+	1293	0.98	4	0	0	0	7.0000000000000005e-99	0.8	1	PSSD								CMU05:1377135-1378427	1293	0	0	TRUE	unannotated
CMA05	1386020	1386755	Cma05.p1582	Cma02.g140.t2	+	736	0.16	3	1	2	0	2e-13	0.88	0	DUP								CMU05:1386020-1386755	730	0	6	TRUE	unannotated
CMA05	1416122	1426017	Cma05.p1583	Cma05.g122.t1	+	9896	0.97	1	3	1	2	6e-27	0.96	0	DUP								CMU05:1416122-1426017	9885	0	11	TRUE	unannotated
CMA05	1429017	1430945	Cma05.p1584	Cma02.g143.t1	-	1929	0.62	0	0	0	0	3.9999999999999997e-25	0.54	0	DUP								CMU05:1429017-1430945	1787	0	2	TRUE	unannotated
CMA05	1494697	1495989	Cma05.p1585	Cma02.g139.t1	+	1293	0.98	4	0	0	0	7.0000000000000005e-99	0.8	1	PSSD	Cma05.g118.t1	1494696	1496038	+	1	1342	1293	CMU05:1494697-1495989	1293	0	0	TRUE	annotated
CMA05	1503582	1504317	Cma05.p1586	Cma02.g140.t2	+	736	0.16	3	1	2	0	2e-13	0.88	0	DUP								CMU05:1503582-1504317	736	0	0	TRUE	unannotated
CMA05	1546579	1548507	Cma05.p1587	Cma02.g143.t1	-	1929	0.62	0	0	0	0	3.9999999999999997e-25	0.54	0	DUP	Cma05.g123.t1	1546572	1548525	-	3	705	681	CMU05:1546579-1548507	1927	0	2	TRUE	annotated
CMA05	1598617	1598977	Cma05.p1588	Cma23.g1056.t1	-	361	0.35	2	10	2	1	6e-27	0.626	0	FRAG	Cma05.g127.t1	1598610	1598936	-	2	222	216	CMU05:1598617-1598977	361	0	0	TRUE	annotated
CMA05	1634906	1635028	Cma05.p1589	Cma10.g370.t1	+	123	0.34	0	0	0	0	3e-8	0.561	0	FRAG	Cma05.g130.t1	1634908	1635153	+	1	245	120	CMU05:1634906-1635028	123	0	0	TRUE	annotated
CMA05	1694378	1695256	Cma05.p1590	Cma02.g153.t4	-	879	0.58	7	10	4	1	5e-73	0.78	0	DUP	Cma05.g140.t1	1694371	1694935	-	3	351	345	CMU05:1694378-1695256	879	0	0	TRUE	annotated
CMA05	1761972	1762541	Cma05.p1591	Cma02.g569.t1	+	570	0.82	13	2	0	0	1e-10	0.323	0	FRAG	Cma05.g148.t1	1761940	1765071	+	1	3131	570	CMU05:1761972-1762541	570	0	0	TRUE	annotated
CMA05	1818331	1819094	Cma05.p1592	Cma26.g78.t2	-	764	0.28	6	7	3	1	8e-48	0.737	3	FRAG	Cma05.g152.t1	1818225	1819094	-	2	665	560	CMU05:1818331-1819094	764	0	0	TRUE	annotated
CMA05	1825109	1825538	Cma05.p1593	Cma02.g171.t2	-	430	0.35	2	0	1	2	8e-40	0.77	0	DUP								CMU05:1825109-1825538	430	0	0	TRUE	unannotated
CMA05	1860537	1860953	Cma05.p1594	Cma08.g824.t1	+	417	0.32	4	4	0	0	4e-21	0.364	0	FRAG								CMU05:1860537-1860953	417	0	0	TRUE	unannotated
CMA05	1895222	1897501	Cma05.p1595	Cma09.g713.t1	-	2280	0.87	18	41	0	0	2e-126	0.321	0	FRAG	Cma05.g162.t1	1895081	1897510	-	1	2429	2280	CMU05:1895222-1897501	2280	0	0	TRUE	annotated
CMA05	1909264	1910040	Cma05.p1596	Cma19.g502.t1	-	777	0.63	25	22	3	2	1e-9	0.291	0	FRAG	Cma05.g164.t1	1908977	1910172	-	2	2390	1554	CMU05:1909264-1910040	777	0	0	TRUE	annotated
CMA05	2173496	2173920	Cma05.p1597	Cma05.g179.t1	+	425	0.26	2	0	1	0	4e-77	0.944	0	FRAG	Cma05.g182.t1	2173344	2174370	+	1	1026	425	CMU05:2173496-2173920	425	0	0	TRUE	annotated
CMA05	2195954	2196216	Cma05.p1598	Cma02.g198.t1	-	263	0.4	1	0	1	0	6e-21	0.97	0	DUP	Cma05.g183.t1	2195953	2196060	-	1	107	107	CMU05:2195954-2196216	262	0	1	TRUE	annotated
CMA05	2262298	2263114	Cma05.p1599	Cma04.g180.t1	+	817	0.23	1	17	1	2	9.999999999999999e-31	0.72	0	DUP	Cma05.g190.t1	2262311	2262528	+	1	217	217	CMU05:2262298-2263114	817	0	0	TRUE	annotated
CMA05	2365791	2367130	Cma05.p1600	Cma04.g220.t1	+	1340	0.65	14	115	6	15	2.0000000000000002e-23	0.339	0	FRAG	Cma05.g201.t1	2365661	2367133	+	2	540	408	CMU05:2365791-2367130	1336	0	4	TRUE	annotated
CMA05	2484971	2485378	Cma05.p1601	Cma16.g325.t2	-	408	0.24	3	4	0	3	3e-8	0.307	0	FRAG								CMU05:2484971-2485378	408	0	0	TRUE	unannotated
CMA05	2538500	2538601	Cma05.p1602	Cma05.g210.t1	-	102	0.04	0	0	0	0	9e-12	1	3	FRAG								CMU05:2538500-2538601	0	0	102	FALSE	filtered
CMA05	2542391	2542798	Cma05.p1603	Cma16.g325.t2	-	408	0.24	3	4	0	3	3e-8	0.307	0	FRAG								CMU05:2542391-2542798	0	0	408	FALSE	filtered
CMA05	2641780	2649768	Cma05.p1604	Cma05.g218.t1	-	7989	1	0	2	0	0	4e-55	0.94	0	DUP	Cma05.g211.t1	2649087	2649770	-	1	683	681	CMU05:2641780-2649768	7989	0	0	TRUE	annotated
CMA05	2661215	2661895	Cma05.p1605	Cma05.g214.t1	-	681	0.55	0	64	0	1	4e-36	0.735	0	FRAG								CMU05:2661215-2661895	681	0	0	TRUE	unannotated
CMA05	2677631	2732543	Cma05.p1606	Cma05.g210.t1	-	54913	0.73	1	64	1	0	6.999999999999999e-83	0.85	2	DUP	Cma05.g213.t1	2679798	2720832	-	35	9147	9147	CMU05:2677631-2732543	54912	0	1	TRUE	annotated
CMA05	2748887	2748988	Cma05.p1607	Cma05.g210.t1	-	102	0.04	0	0	0	0	8e-11	0.971	3	FRAG								CMU05:2748887-2748988	102	0	0	TRUE	unannotated
CMA05	2908454	2918677	Cma05.p1608	Cma05.g214.t1	-	10224	1	1	0	1	3	6e-51	0.93	0	DUP	Cma05.g220.t1	2910352	2918677	-	3	1105	1105	CMU05:2908454-2918677	10224	0	0	TRUE	annotated
CMA05	2922843	2923346	Cma05.p1609	Cma17.g977.t1	-	504	0.34	4	9	2	1	3.9999999999999996e-30	0.631	3	FRAG								CMU05:2922843-2923346	504	0	0	TRUE	unannotated
CMA05	2943535	2943912	Cma05.p1610	Cma05.g224.t5	+	378	0.16	4	12	3	1	2e-18	0.568	0	FRAG	Cma05.g222.t1	2943579	2943921	+	1	342	333	CMU05:2943535-2943912	378	0	0	TRUE	annotated
CMA05	2955665	2980468	Cma05.p1611	Cma02.g206.t1	-	24804	1	7	2	5	7	3.9999999999999995e-130	0.75	0	DUP	Cma05.g223.t1	2955095	2980432	+	37	16777	16208	CMU05:2955665-2980468	24802	0	2	TRUE	annotated
CMA05	2962957	2964303	Cma05.p1612	Cma05.g224.t5	+	1347	0.53	0	2	0	0	4e-16	0.933	0	FRAG	Cma05.g224.t1	2962634	2964298	+	4	6656	5368	CMU05:2962957-2964303	1347	0	0	TRUE	annotated
CMA05	3040621	3042964	Cma05.p1613	Cma26.g120.t1	+	2344	0.77	34	31	17	5	9e-16	0.5	0	DUP								CMU05:3040621-3042964	2344	0	0	TRUE	unannotated
CMA05	3050870	3061993	Cma05.p1614	Cma05.g226.t1	-	11124	0.99	4	13	4	7	3e-14	0.55	0	DUP								CMU05:3050870-3061993	11124	0	0	TRUE	unannotated
CMA05	3085539	3125351	Cma05.p1615	Cma05.g226.t1	-	39813	0.58	23	45	10	6	1e-15	0.49	2	DUP	Cma05.g228.t1	3120179	3124306	+	13	6665	6665	CMU05:3085539-3125351	39813	0	0	TRUE	annotated
CMA05	3159098	3159800	Cma05.p1616	Cma05.g226.t1	-	703	0.31	9	23	7	4	6e-16	0.456	3	FRAG								CMU05:3159098-3159800	703	0	0	TRUE	unannotated
CMA05	3206796	3207800	Cma05.p1617	Cma02.g211.t1	-	1005	0.39	2	0	2	1	3e-12	0.87	0	DUP								CMU05:3206796-3207800	1005	0	0	TRUE	unannotated
CMA05	3259823	3259963	Cma05.p1618	Cma29.g579.t1	+	141	0.41	0	3	0	0	2e-8	0.46	2	FRAG	Cma05.g233.t1	3259816	3260344	+	1	528	141	CMU05:3259823-3259963	141	0	0	TRUE	annotated
CMA05	3367703	3367840	Cma05.p1619	Cma29.g579.t1	+	138	0.37	0	0	0	0	9e-8	0.478	2	FRAG	Cma05.g238.t1	3367611	3368233	+	1	622	138	CMU05:3367703-3367840	138	0	0	TRUE	annotated
CMA05	3399700	3400144	Cma05.p1620	Cma05.g235.t1	-	445	0.14	0	0	0	1	1e-16	0.89	0	DUP								CMU05:3399700-3400144	445	0	0	TRUE	unannotated
CMA05	3480606	3480996	Cma05.p1621	Cma29.g455.t1	+	391	0.18	9	2	1	1	1e-16	0.379	3	FRAG	Cma05.g244.t1	3479929	3481271	+	1	1342	391	CMU05:3480606-3480996	391	0	0	TRUE	annotated
CMA05	3542985	3545345	Cma05.p1622	Cma05.g226.t1	+	2361	0.77	34	34	15	14	1e-12	0.49	1	DUP								CMU05:3542985-3545345	2361	0	0	TRUE	unannotated
CMA05	3613266	3613597	Cma05.p1623	Cma25.g1056.t1	-	332	0.24	3	1	1	0	2e-14	0.5	0	FRAG								CMU05:3613266-3613597	332	0	0	TRUE	unannotated
CMA05	3622514	3628543	Cma05.p1624	Cma02.g227.t1	-	6030	0.87	4	31	2	1	1e-55	0.78	0	DUP	Cma05.g252.t1	3622526	3628140	-	16	3651	3651	CMU05:3622514-3628543	6030	0	0	TRUE	annotated
CMA05	3668330	3669948	Cma05.p1625	Cma06.g411.t1	-	1619	0.68	16	8	3	9	3e-56	0.33	0	FRAG	Cma05.g254.t1	3668858	3669652	-	1	794	794	CMU05:3668330-3669948	1619	0	0	TRUE	annotated
CMA05	3700790	3700954	Cma05.p1626	Cma05.g253.t1	+	165	0.15	1	4	0	1	1e-17	0.814	1	FRAG								CMU05:3700790-3700954	165	0	0	TRUE	unannotated
CMA05	3905014	3906776	Cma05.p1627	Cma26.g146.t1	+	1763	0.91	27	6	1	5	9e-144	0.57	3	DUP	Cma05.g258.t1	3906554	3906794	+	1	240	222	CMU05:3905014-3906776	1763	0	0	TRUE	annotated
CMA05	3923073	3924743	Cma05.p1628	Cma19.g1108.t3	-	1671	0.88	3	2	0	0	2e-102	0.528	0	PSSD	Cma05.g260.t1	3923053	3924743	-	2	3380	3342	CMU05:3923073-3924743	1671	0	0	TRUE	annotated
CMA05	4059950	4062473	Cma05.p1629	Cma02.g250.t1	-	2524	1	13	9	0	3	6.999999999999999e-131	0.78	0	DUP								CMU05:4059950-4062473	2524	0	0	TRUE	unannotated
CMA05	4285972	4286209	Cma05.p1630	Cma05.g274.t2	-	238	0.1	0	1	0	3	2e-8	0.72	0	FRAG								CMU05:4285972-4286209	238	0	0	TRUE	unannotated
CMA05	4415642	4416019	Cma05.p1631	Cma05.g279.t1	+	378	0.22	0	0	0	0	2.0000000000000002e-75	1	1	FRAG	Cma05.g277.t1	4415641	4416256	+	2	1230	756	CMU05:4415642-4416019	378	0	0	TRUE	annotated
CMA05	4459637	4459865	Cma05.p1632	Cma05.g274.t2	-	229	0.09	0	1	0	1	2e-8	0.76	0	FRAG								CMU05:4459637-4459865	229	0	0	TRUE	unannotated
CMA05	4582112	4582354	Cma05.p1633	Cma03.g309.t1	+	243	0.89	11	3	0	0	5e-13	0.619	1	PSSD	Cma05.g280.t1	4581796	4582343	+	1	547	232	CMU05:4582112-4582354	243	0	0	TRUE	annotated
CMA05	4615944	4616471	Cma05.p1634	Cma02.g264.t1	+	528	0.64	4	7	4	1	2e-35	0.76	2	FRAG								CMU05:4615944-4616471	528	0	0	TRUE	unannotated
CMA05	4665318	4666251	Cma05.p1635	Cma02.g272.t10	+	934	0.27	4	12	3	2	8e-46	0.66	0	DUP								CMU05:4665318-4666251	934	0	0	TRUE	unannotated
CMA05	4916134	4917525	Cma05.p1636	Cma02.g283.t1	+	1392	0.25	1	2	1	0	3.9999999999999997e-25	0.94	3	DUP	Cma05.g293.t1	4916092	4917516	+	6	680	639	CMU05:4916134-4917525	1392	0	0	TRUE	annotated
CMA05	4984497	4987175	Cma05.p1637	Cma02.g288.t1	-	2679	1	1	0	0	0	4.9999999999999995e-101	0.83	0	DUP	Cma05.g297.t1	4984490	4987259	-	2	1044	954	CMU05:4984497-4987175	2679	0	0	TRUE	annotated
CMA05	5028929	5031349	Cma05.p1638	Cma25.g1029.t1	-	2421	0.92	2	1	0	2	3e-38	0.72	0	DUP								CMU05:5028929-5031349	2420	0	1	TRUE	unannotated
CMA05	5036465	5039105	Cma05.p1639	Cma25.g1029.t1	-	2641	0.93	3	6	0	3	8.999999999999999e-39	0.69	0	DUP								CMU05:5036465-5039105	2641	0	0	TRUE	unannotated
CMA05	5095403	5097447	Cma05.p1640	Cma23.g498.t1	+	2045	0.58	0	2	0	0	6e-15	0.52	0	DUP								CMU05:5095403-5097447	2045	0	0	TRUE	unannotated
CMA05	5210910	5211919	Cma05.p1641	Cma02.g313.t1	-	1010	0.35	0	1	0	0	5.9999999999999995e-83	0.87	1	DUP	Cma05.g304.t1	5210887	5211964	-	2	751	684	CMU05:5210910-5211919	1010	0	0	TRUE	annotated
CMA05	5223916	5224173	Cma05.p1642	Cma02.g314.t1	-	258	0.13	5	0	0	0	5e-15	0.756	0	FRAG	Cma05.g305.t1	5223893	5224169	-	1	276	254	CMU05:5223916-5224173	258	0	0	TRUE	annotated
CMA05	5393840	5395235	Cma05.p1643	Cma24.g642.t1	+	1396	0.72	5	2	3	7	2e-7	0.792	0	FRAG								CMU05:5393840-5395235	1396	0	0	TRUE	unannotated
CMA05	5438563	5440233	Cma05.p1644	Cma10.g717.t1	-	1671	0.74	48	34	0	0	5.999999999999999e-74	0.347	0	FRAG								CMU05:5438563-5440233	1671	0	0	TRUE	unannotated
CMA05	5499242	5499596	Cma05.p1645	Cma19.g1085.t1	+	355	0.16	2	0	1	1	5e-40	0.686	0	FRAG	Cma05.g306.t1	5499182	5499587	+	1	405	346	CMU05:5499242-5499596	355	0	0	TRUE	annotated
CMA05	5504616	5506151	Cma05.p1646	Cma01.g989.t1	+	1536	0.8	12	46	0	0	2e-51	0.321	3	FRAG	Cma05.g307.t1	5504333	5506184	+	1	1851	1536	CMU05:5504616-5506151	1536	0	0	TRUE	annotated
CMA05	5612646	5613265	Cma05.p1647	Cma23.g670.t1	+	620	0.17	1	0	0	0	3e-15	0.92	3	DUP								CMU05:5612646-5613265				FALSE	filtered
CMA05	5717014	5717682	Cma05.p1648	Cma02.g318.t1	-	669	1	1	1	0	1	5e-23	0.875	0	PSSD								CMU05:5717014-5717682	669	0	0	TRUE	unannotated
CMA05	5727665	5728354	Cma05.p1649	Cma05.g756.t1	+	690	0.51	23	0	0	0	5e-11	0.304	3	FRAG	Cma05.g311.t1	5727181	5729185	+	1	2004	690	CMU05:5727665-5728354	690	0	0	TRUE	annotated
CMA05	5946822	5947867	Cma05.p1650	Cma14.g987.t1	-	1046	0.42	4	1	1	1	9.999999999999999e-27	0.269	0	FRAG	Cma05.g320.t1	5945678	5948653	-	1	2975	1046	CMU05:5946822-5947867	1046	0	0	TRUE	annotated
CMA05	5952484	5953115	Cma05.p1651	Cma13.g1035.t1	+	632	0.6	5	0	3	2	6e-7	0.79	1	FRAG								CMU05:5952484-5953115	632	0	0	TRUE	unannotated
CMA05	6064132	6065073	Cma05.p1652	Cma19.g228.t1	+	942	0.86	4	2	0	1	2e-27	0.513	0	PSSD	Cma05.g323.t1	6063975	6065211	+	2	1152	858	CMU05:6064132-6065073	942	0	0	TRUE	annotated
CMA05	6303370	6304704	Cma05.p1653	Cma02.g335.t1	-	1335	1	14	10	1	0	9e-33	0.76	2	DUP	Cma05.g331.t1	6303050	6304695	-	3	1388	1069	CMU05:6303370-6304704	1333	0	2	TRUE	annotated
CMA05	6346568	6347639	Cma05.p1654	Cma25.g995.t1	-	1072	0.58	9	8	5	5	4e-48	0.76	0	DUP	Cma05.g332.t1	6346537	6346900	-	1	363	333	CMU05:6346568-6347639	1072	0	0	TRUE	annotated
CMA05	6423116	6423499	Cma05.p1655	Cma02.g849.t1	-	384	0.27	0	0	0	0	7e-18	0.87	0	DUP	Cma05.g333.t1	6423119	6423499	-	2	266	266	CMU05:6423116-6423499	375	0	9	TRUE	annotated
CMA05	6518358	6519116	Cma05.p1656	Cma05.g694.t1	+	759	0.3	30	0	3	3	1e-10	0.74	0	DUP	Cma05.g335.t1	6518358	6519021	+	4	410	410	CMU05:6518358-6519116	759	0	0	TRUE	annotated
CMA05	6602081	6602776	Cma05.p1657	Cma21.g198.t1	+	696	0.86	4	19	0	0	2e-18	0.271	3	FRAG	Cma05.g336.t1	6601999	6602854	+	1	855	696	CMU05:6602081-6602776	696	0	0	TRUE	annotated
CMA05	7104538	7104642	Cma05.p1658	Cma05.g732.t2	+	105	0.13	0	0	0	1	1e-13	0.914	1	FRAG								CMU05:7104538-7104642	105	0	0	TRUE	unannotated
CMA05	7130643	7132199	Cma05.p1659	Cma04.g800.t2	+	1557	0.93	15	16	2	1	2e-10	0.284	3	FRAG	Cma05.g343.t1	7130370	7132504	+	1	2134	1557	CMU05:7130643-7132199	1557	0	0	TRUE	annotated
CMA05	7408337	7409357	Cma05.p1660	Cma26.g739.t1	-	1021	0.33	5	0	2	1	9.999999999999999e-33	0.94	0	DUP	Cma05.g347.t1	7409115	7409355	-	1	240	240	CMU05:7408337-7409357	1021	0	0	TRUE	annotated
CMA05	7792119	7793838	Cma05.p1661	Cma02.g355.t1	-	1720	0.57	0	0	0	0	6e-41	0.83	0	DUP	Cma05.g350.t1	7792418	7794268	-	3	2425	1565	CMU05:7792119-7793838	1720	0	0	TRUE	annotated
CMA05	9179314	9179898	Cma05.p1662	Cma29.g555.t1	+	585	0.62	8	46	0	0	8e-11	0.349	0	FRAG	Cma05.g364.t1	9179304	9180105	+	3	2079	1755	CMU05:9179314-9179898	585	0	0	TRUE	annotated
CMA05	9189064	9189870	Cma05.p1663	Cma14.g594.t1	-	807	0.36	4	0	4	0	3e-17	0.99	0	DUP	Cma05.g365.t1	9189072	9189691	-	2	288	288	CMU05:9189064-9189870	803	0	4	TRUE	annotated
CMA05	9313417	9313605	Cma05.p1664	Cma05.g369.t1	+	189	0.19	2	4	0	0	3e-17	0.836	3	FRAG								CMU05:9313417-9313605	189	0	0	TRUE	unannotated
CMA05	9395784	9395951	Cma05.p1665	Cma03.g864.t1	+	168	0.17	0	0	0	0	1e-13	0.643	3	FRAG	Cma05.g371.t1	9395654	9395949	+	1	295	166	CMU05:9395784-9395951	168	0	0	TRUE	annotated
CMA05	9591944	9592404	Cma05.p1666	Cma18.g225.t1	+	461	0.7	1	1	1	1	2e-12	0.316	2	FRAG	Cma05.g375.t1	9591849	9592494	+	1	645	461	CMU05:9591944-9592404	461	0	0	TRUE	annotated
CMA05	9663278	9663626	Cma05.p1667	Cma02.g372.t1	-	349	0.51	5	0	1	1	4e-9	0.724	3	FRAG								CMU05:9663278-9663626	349	0	0	TRUE	unannotated
CMA05	9714446	9714634	Cma05.p1668	Cma22.g107.t1	-	189	0.61	2	0	0	0	4e-12	0.556	0	FRAG	Cma05.g378.t1	9714403	9714721	-	1	318	189	CMU05:9714446-9714634	189	0	0	TRUE	annotated
CMA05	9888723	9889343	Cma05.p1669	Cma14.g1154.t1	-	621	0.66	4	0	0	1	6e-22	0.66	0	DUP	Cma05.g379.t1	9888725	9888929	-	1	204	204	CMU05:9888723-9889343	621	0	0	TRUE	annotated
CMA05	10151843	10152247	Cma05.p1670	Cma13.g637.t1	-	405	0.73	3	0	3	2	6e-14	0.74	0	DUP								CMU05:10151843-10152247	405	0	0	TRUE	unannotated
CMA05	10170049	10170385	Cma05.p1671	Cma10.g73.t1	+	337	0.21	2	6	2	1	4e-12	0.479	0	FRAG								CMU05:10170049-10170385	337	0	0	TRUE	unannotated
CMA05	10328369	10331368	Cma05.p1672	Cma02.g376.t1	-	3000	0.87	10	15	7	6	3e-25	0.71	0	DUP								CMU05:10328369-10331368	3000	0	0	TRUE	unannotated
CMA05	10354642	10356403	Cma05.p1673	Cma14.g916.t1	+	1762	0.53	2	4	2	3	1.0000000000000001e-23	0.53	2	DUP								CMU05:10354642-10356403	1762	0	0	TRUE	unannotated
CMA05	10414133	10481102	Cma05.p1674	Cma02.g406.t1	+	66970	0.75	12	6	4	2	6e-27	0.83	1	DUP	Cma05.g386.t1	10414144	10419280	+	17	1242	1242	CMU05:10414133-10481102	66967	0	3	TRUE	annotated
CMA05	10489155	10489397	Cma05.p1675	Cma20.g930.t1	+	243	0.2	0	0	0	0	3e-41	0.951	2	FRAG								CMU05:10489155-10489397	243	0	0	TRUE	unannotated
CMA05	11011006	11011296	Cma05.p1676	Cma02.g417.t1	-	291	0.21	0	0	0	0	6e-17	0.81	3	DUP								CMU05:11011006-11011296	291	0	0	TRUE	unannotated
CMA05	11279386	11372085	Cma05.p1677	Cma02.g419.t2	-	92700	0.7	20	8	2	1	7.999999999999999e-25	0.63	1	DUP	Cma05.g396.t1	11330502	11331683	+	4	882	882	CMU05:11279386-11372085	92670	0	30	TRUE	annotated
CMA05	11828544	11836619	Cma05.p1678	Cma02.g733.t1	+	8076	0.24	0	1	0	1	5e-43	0.83	0	DUP	Cma05.g402.t1	11828519	11828912	+	1	393	369	CMU05:11828544-11836619	8075	0	1	TRUE	annotated
CMA05	12096816	12096971	Cma05.p1679	Cma26.g654.t1	+	156	0.12	0	0	0	0	5e-15	0.769	0	FRAG								CMU05:12096816-12096971	156	0	0	TRUE	unannotated
CMA05	12097166	12097480	Cma05.p1680	Cma12.g960.t1	-	315	0.17	3	0	0	1	2e-13	0.7	3	DUP								CMU05:12097166-12097480	315	0	0	TRUE	unannotated
CMA05	12540954	12541109	Cma05.p1681	Cma26.g654.t1	+	156	0.12	0	0	0	0	5e-15	0.769	0	FRAG								CMU05:12540954-12541109	156	0	0	TRUE	unannotated
CMA05	12541304	12541618	Cma05.p1682	Cma12.g960.t1	-	315	0.17	3	0	0	1	2e-13	0.7	3	DUP								CMU05:12541304-12541618	315	0	0	TRUE	unannotated
CMA05	13279667	13279792	Cma05.p1683	Cma10.g615.t1	+	126	0.09	0	0	0	1	9e-7	0.69	3	FRAG	Cma05.g411.t2	13278398	13280472	-	2	4148	252	CMU05:13279667-13279792	126	0	0	TRUE	annotated
CMA05	13390481	13391944	Cma05.p1684	Cma25.g257.t3	+	1464	0.7	0	0	0	0	3e-18	0.58	3	DUP	Cma05.g412.t1	13390480	13392504	+	11	2220	1660	CMU05:13390481-13391944	1464	0	0	TRUE	annotated
CMA05	15528993	15529328	Cma05.p1685	Cma21.g923.t1	-	336	0.97	0	3	0	1	3e-22	0.409	0	PSSD	Cma05.g417.t1	15529056	15529183	-	1	127	127	CMU05:15528993-15529328	336	0	0	TRUE	annotated
CMA05	16653573	16654090	Cma05.p1686	Cma28.g299.t3	+	518	0.14	2	0	1	2	1e-11	0.5	0	DUP	Cma05.g423.t1	16653569	16654080	+	16	3064	3040	CMU05:16653573-16654090	518	0	0	TRUE	annotated
CMA05	17194659	17202791	Cma05.p1687	Cma05.g411.t1	+	8133	1	13	5	6	10	7e-47	0.77	0	DUP								CMU05:17194659-17202791	8132	0	1	TRUE	unannotated
CMA05	18769700	18771877	Cma05.p1688	Cma03.g482.t1	-	2178	0.64	4	2	3	3	7.999999999999999e-30	0.83	0	DUP	Cma05.g430.t1	18769808	18771769	-	3	459	459	CMU05:18769700-18771877	2178	0	0	TRUE	annotated
CMA05	18792400	18793191	Cma05.p1689	Cma02.g457.t1	+	792	0.32	3	6	1	1	4.0000000000000004e-23	0.75	3	DUP								CMU05:18792400-18793191	792	0	0	TRUE	unannotated
CMA05	19554628	19555360	Cma05.p1690	Cma15.g630.t1	+	733	0.97	6	1	6	1	8.999999999999998e-56	0.85	3	PSSD	Cma05.g433.t1	19554703	19555171	+	1	468	468	CMU05:19554628-19555360	733	0	0	TRUE	annotated
CMA05	19629681	19631380	Cma05.p1691	Cma05.g859.t1	-	1700	0.43	1	0	0	2	6e-20	0.61	1	DUP	Cma05.g435.t1	19629683	19630509	-	2	385	385	CMU05:19629681-19631380	1700	0	0	TRUE	annotated
CMA05	19770937	19771068	Cma05.p1692	Cma03.g990.t1	-	132	0.11	0	0	0	0	8e-12	0.591	0	FRAG								CMU05:19770937-19771068	132	0	0	TRUE	unannotated
CMA05	19900543	19905188	Cma05.p1693	Cma20.g434.t1	-	4646	0.75	1	4	1	4	9.999999999999998e-59	0.93	0	DUP	Cma05.g438.t1	19900539	19904000	-	9	870	867	CMU05:19900543-19905188	4646	0	0	TRUE	annotated
CMA05	20001150	20028497	Cma05.p1694	Cma02.g457.t1	-	27348	0.54	7	1	2	3	3e-37	0.76	3	DUP								CMU05:20001150-20028497	27348	0	0	TRUE	unannotated
CMA05	20058799	20076050	Cma05.p1695	Cma25.g876.t2	-	17252	1	11	26	5	1	2e-90	0.79	0	DUP	Cma05.g439.t1	20058765	20076050	-	8	966	933	CMU05:20058799-20076050	17252	0	0	TRUE	annotated
CMA05	30759941	30760188	Cma05.p1696	Cma17.g611.t1	-	248	0.11	3	0	1	0	1e-19	0.89	0	DUP	Cma05.g458.t1	30759889	30760167	-	2	219	168	CMU05:30759941-30760188	0	0	248	FALSE	filtered
CMA05	30782725	30783033	Cma05.p1697	Cma17.g611.t1	-	309	0.11	2	0	0	0	1e-17	0.85	0	DUP								CMU05:30782725-30783033	0	0	309	FALSE	filtered
CMA05	30871696	30871943	Cma05.p1698	Cma17.g611.t1	-	248	0.11	3	0	1	0	1e-19	0.89	0	DUP								CMU05:30871696-30871943	248	0	0	TRUE	unannotated
CMA05	30894480	30894788	Cma05.p1699	Cma17.g611.t1	-	309	0.11	2	0	0	0	1e-17	0.85	0	DUP								CMU05:30894480-30894788	309	0	0	TRUE	unannotated
CMA05	30928296	30928598	Cma05.p1700	Cma21.g923.t1	-	303	0.88	0	3	0	1	3e-20	0.404	0	PSSD								CMU05:30928296-30928598	303	0	0	TRUE	unannotated
CMA05	31260687	31261112	Cma05.p1701	Cma26.g315.t1	+	426	0.32	0	0	0	1	1e-73	0.894	3	FRAG	Cma05.g459.t1	31260722	31261115	+	1	393	390	CMU05:31260687-31261112	426	0	0	TRUE	annotated
CMA05	42460023	42461097	Cma05.p1702	Cma02.g512.t1	+	1075	0.8	10	2	6	4	6e-88	0.76	0	DUP	Cma05.g474.t1	42460333	42460663	+	2	246	246	CMU05:42460023-42461097	1075	0	0	TRUE	annotated
CMA05	46676279	46676704	Cma05.p1703	Cma25.g239.t1	-	426	0.27	0	1	0	0	5e-37	0.503	0	FRAG								CMU05:46676279-46676704	426	0	0	TRUE	unannotated
CMA05	51679991	51680256	Cma05.p1704	Cma08.g1026.t1	-	266	0.19	3	4	2	1	3e-18	0.674	0	FRAG								CMU05:51679991-51680256	266	0	0	TRUE	unannotated
CMA05	52485792	52486109	Cma05.p1705	Cma22.g266.t2	-	318	0.31	2	1	0	0	4e-11	0.355	0	FRAG	Cma05.g488.t1	52485778	52486444	-	2	1317	634	CMU05:52485792-52486109	318	0	0	TRUE	annotated
CMA05	56860654	56860761	Cma05.p1706	Cma05.g494.t1	-	108	0.16	0	0	0	0	1e-13	0.889	0	FRAG								CMU05:56860654-56860761	108	0	0	TRUE	unannotated
CMA05	56861485	56861727	Cma05.p1707	Cma11.g421.t1	-	243	0.12	1	0	0	1	3e-15	0.79	0	FRAG								CMU05:56861485-56861727	243	0	0	TRUE	unannotated
CMA05	56899513	56899743	Cma05.p1708	Cma29.g638.t1	-	231	0.23	0	8	0	0	2e-15	0.388	0	FRAG								CMU05:56899513-56899743	231	0	0	TRUE	unannotated
CMA05	60214818	60236132	Cma05.p1709	Cma02.g548.t1	+	21315	0.9	4	0	2	0	6e-73	0.86	0	DUP	Cma05.g497.t1	60214823	60236377	+	15	3153	2663	CMU05:60214818-60236132	21313	0	2	TRUE	annotated
CMA05	60603245	60603667	Cma05.p1710	Cma02.g553.t1	+	423	0.24	0	0	0	0	3e-9	0.85	0	FRAG	Cma05.g502.t1	60603253	60603653	+	2	294	294	CMU05:60603245-60603667	423	0	0	TRUE	annotated
CMA05	60828697	60829102	Cma05.p1711	Cma10.g965.t1	+	406	0.91	1	27	1	2	2e-39	0.617	0	PSSD								CMU05:60828697-60829102	406	0	0	TRUE	unannotated
CMA05	61082700	61083527	Cma05.p1712	Cma17.g69.t1	+	828	0.38	14	1	0	0	4.999999999999999e-34	0.361	0	FRAG	Cma05.g510.t1	61082624	61084195	+	1	1571	828	CMU05:61082700-61083527	828	0	0	TRUE	annotated
CMA05	61140564	61140701	Cma05.p1713	Cma05.g514.t1	+	138	0.17	0	0	0	0	1e-17	0.913	0	FRAG								CMU05:61140564-61140701	138	0	0	TRUE	unannotated
CMA05	61178358	61179774	Cma05.p1714	Cma02.g566.t1	-	1417	0.46	3	0	3	0	2.0000000000000002e-23	0.89	0	DUP	Cma05.g516.t1	61178580	61179763	-	5	499	499	CMU05:61178358-61179774	1417	0	0	TRUE	annotated
CMA05	61204581	61204670	Cma05.p1715	Cma02.g568.t1	+	90	0.1	0	0	0	0	7e-8	0.933	0	FRAG								CMU05:61204581-61204670	90	0	0	TRUE	unannotated
CMA05	61658068	61710935	Cma05.p1716	Cma02.g1096.t1	+	52868	0.11	14	6	4	6	3e-10	0.44	3	FRAG	Cma05.g529.t1	61706520	61710381	+	31	8072	8072	CMU05:61658068-61710935	28441	0	24427	TRUE	annotated
CMA05	62132247	62132461	Cma05.p1717	Cma02.g582.t1	+	215	0.16	3	14	3	1	3e-9	0.64	0	FRAG								CMU05:62132247-62132461	215	0	0	TRUE	unannotated
CMA05	62151169	62151270	Cma05.p1718	Cma02.g583.t1	-	102	0.26	0	0	0	0	2e-13	0.971	0	FRAG								CMU05:62151169-62151270	102	0	0	TRUE	unannotated
CMA05	62151821	62152024	Cma05.p1719	Cma02.g583.t1	-	204	0.52	2	0	2	0	1e-19	0.765	0	FRAG								CMU05:62151821-62152024	204	0	0	TRUE	unannotated
CMA05	62272492	62273361	Cma05.p1720	Cma09.g913.t1	+	870	0.82	31	47	0	0	7.000000000000001e-24	0.3	3	FRAG	Cma05.g542.t1	62272090	62273457	+	2	2734	1740	CMU05:62272492-62273361	870	0	0	TRUE	annotated
CMA05	62413452	62418572	Cma05.p1721	Cma05.g545.t4	-	5121	0.93	8	0	2	2	9e-13	0.7	0	DUP								CMU05:62413452-62418572	5121	0	0	TRUE	unannotated
CMA05	62531595	62531818	Cma05.p1722	Cma02.g592.t2	+	224	0.07	8	0	1	0	3e-17	0.747	3	FRAG								CMU05:62531595-62531818	224	0	0	TRUE	unannotated
CMA05	62683422	62732109	Cma05.p1723	Cma02.g597.t1	-	48688	0.84	19	47	7	18	4.999999999999999e-162	0.68	0	DUP	Cma05.g550.t1	62683391	62727309	-	11	1476	1446	CMU05:62683422-62732109	48687	0	1	TRUE	annotated
CMA05	62723345	62723689	Cma05.p1724	Cma21.g923.t1	+	345	1	0	3	0	1	5e-21	0.373	2	FRAG								CMU05:62723345-62723689	345	0	0	TRUE	unannotated
CMA05	62744074	62745279	Cma05.p1725	Cma19.g921.t1	-	1206	0.97	5	3	0	0	1.9999999999999999e-63	0.523	1	PSSD	Cma05.g554.t1	62744043	62745279	-	1	1236	1206	CMU05:62744074-62745279	1206	0	0	TRUE	annotated
CMA05	62885823	62887950	Cma05.p1726	Cma02.g603.t1	+	2128	1	9	169	3	1	2.0000000000000002e-24	0.52	0	DUP	Cma05.g557.t1	62885856	62887589	+	2	485	485	CMU05:62885823-62887950	2128	0	0	TRUE	annotated
CMA05	63107985	63108515	Cma05.p1727	Cma19.g1158.t1	-	531	0.8	5	24	3	4	7e-27	0.465	0	PSSD								CMU05:63107985-63108515	531	0	0	TRUE	unannotated
CMA05	63200771	63201131	Cma05.p1728	Cma10.g22.t1	+	361	0.38	2	5	2	1	3e-7	0.325	0	FRAG								CMU05:63200771-63201131	361	0	0	TRUE	unannotated
CMA05	63424042	63424780	Cma05.p1729	Cma10.g997.t1	+	739	0.45	2	7	2	0	1e-16	0.84	0	DUP								CMU05:63424042-63424780	739	0	0	TRUE	unannotated
CMA05	63429792	63430169	Cma05.p1730	Cma10.g995.t1	+	378	0.59	0	0	0	1	9e-8	0.84	0	FRAG								CMU05:63429792-63430169	378	0	0	TRUE	unannotated
CMA05	63457137	63457643	Cma05.p1731	Cma13.g1356.t1	+	507	0.7	2	7	0	1	6e-21	0.48	3	DUP	Cma05.g581.t1	63457070	63457691	+	3	390	276	CMU05:63457137-63457643	507	0	0	TRUE	annotated
CMA05	63505330	63505521	Cma05.p1732	Cma05.g573.t1	+	192	0.17	0	1	0	1	6e-9	0.492	0	FRAG	Cma05.g582.t1	63505335	63505795	+	2	920	372	CMU05:63505330-63505521	192	0	0	TRUE	annotated
CMA05	63934311	63936531	Cma05.p1733	Cma06.g1192.t1	+	2221	0.72	8	39	0	0	2e-77	0.36	0	FRAG	Cma05.g592.t1	63934371	63936528	+	3	1973	1973	CMU05:63934311-63936531	2221	0	0	TRUE	annotated
CMA05	63954813	63956148	Cma05.p1734	Cma25.g826.t1	-	1336	0.87	1	29	0	2	4.0000000000000004e-23	0.51	0	DUP	Cma05.g593.t1	63954811	63956148	-	3	883	882	CMU05:63954813-63956148	1336	0	0	TRUE	annotated
CMA05	64076304	64077156	Cma05.p1735	Cma26.g1200.t3	+	853	0.69	30	10	2	2	8e-16	0.278	0	FRAG	Cma05.g597.t1	64076288	64077177	+	2	777	741	CMU05:64076304-64077156	853	0	0	TRUE	annotated
CMA05	64086481	64086606	Cma05.p1736	Cma17.g969.t3	-	126	0.06	0	0	0	0	5e-8	0.857	3	FRAG								CMU05:64086481-64086606	126	0	0	TRUE	unannotated
CMA05	64133048	64134421	Cma05.p1737	Cma25.g936.t1	-	1374	0.99	5	28	0	0	9.999999999999999e-31	0.284	0	FRAG	Cma05.g600.t1	64132619	64134636	-	2	4034	2748	CMU05:64133048-64134421	1374	0	0	TRUE	annotated
CMA05	64826545	64826853	Cma05.p1738	Cma26.g87.t1	+	309	0.47	6	0	0	0	2e-19	0.485	1	FRAG	Cma05.g611.t1	64826545	64827357	+	1	812	308	CMU05:64826545-64826853	309	0	0	TRUE	annotated
CMA05	65052876	65057950	Cma05.p1739	Cma05.g616.t1	+	5075	0.97	1	20	0	1	8.999999999999999e-39	0.71	0	DUP								CMU05:65052876-65057950	5075	0	0	TRUE	unannotated
CMA05	65089283	65089513	Cma05.p1740	Cma25.g261.t1	+	231	0.48	0	0	0	2	1e-21	0.766	3	FRAG								CMU05:65089283-65089513	231	0	0	TRUE	unannotated
CMA05	65089527	65089643	Cma05.p1741	Cma26.g905.t1	-	117	0.04	0	0	0	0	3e-8	0.744	0	FRAG								CMU05:65089527-65089643	117	0	0	TRUE	unannotated
CMA05	65090458	65090565	Cma05.p1742	Cma01.g803.t3	+	108	0.07	0	0	0	1	1e-9	0.833	3	FRAG								CMU05:65090458-65090565	108	0	0	TRUE	unannotated
CMA05	65221483	65226005	Cma05.p1743	Cma29.g663.t1	+	4523	0.57	0	1	0	0	2e-15	0.56	2	DUP	Cma05.g621.t1	65220558	65226456	+	16	6847	2419	CMU05:65221483-65226005	4523	0	0	TRUE	annotated
CMA05	65308930	65309287	Cma05.p1744	Cma29.g462.t1	-	358	0.11	1	3	1	0	6e-21	0.451	0	FRAG								CMU05:65308930-65309287	358	0	0	TRUE	unannotated
CMA05	65462294	65462815	Cma05.p1745	Cma18.g900.t1	+	522	0.18	3	28	0	2	3e-8	0.297	3	FRAG	Cma05.g635.t1	65462239	65463508	+	6	2115	1242	CMU05:65462294-65462815	522	0	0	TRUE	annotated
CMA05	65463925	65464008	Cma05.p1746	Cma03.g612.t1	+	84	0.06	0	0	0	0	7e-7	0.464	0	FRAG	Cma05.g635.t2	65463753	65464368	+	2	1230	168	CMU05:65463925-65464008	84	0	0	TRUE	annotated
CMA05	65497970	65504890	Cma05.p1747	Cma25.g783.t1	-	6921	0.41	3	0	2	0	2e-17	0.86	0	DUP	Cma05.g637.t1	65504408	65504872	-	2	312	312	CMU05:65497970-65504890	6921	0	0	TRUE	annotated
CMA05	65505794	65507167	Cma05.p1748	Cma26.g465.t2	-	1374	0.54	5	0	4	2	1e-22	0.83	0	DUP	Cma05.g638.t1	65505751	65506449	-	3	318	276	CMU05:65505794-65507167	1374	0	0	TRUE	annotated
CMA05	65975698	65976753	Cma05.p1749	Cma19.g502.t1	+	1056	0.81	42	18	6	4	2e-15	0.28	0	FRAG	Cma05.g651.t1	65975521	65976915	+	1	1394	1056	CMU05:65975698-65976753	1056	0	0	TRUE	annotated
CMA05	66017936	66019125	Cma05.p1750	Cma19.g502.t1	+	1190	0.91	44	22	1	0	2e-22	0.265	3	FRAG	Cma05.g654.t1	66017500	66019953	+	2	4212	2380	CMU05:66017936-66019125	1190	0	0	TRUE	annotated
CMA05	66085475	66085720	Cma05.p1751	Cma05.g657.t1	+	246	0.57	2	11	0	0	1e-13	0.419	0	FRAG								CMU05:66085475-66085720	246	0	0	TRUE	unannotated
CMA05	66180172	66199269	Cma05.p1752	Cma05.g669.t1	-	19098	1	2	0	2	1	1e-95	0.98	0	DUP	Cma05.g665.t1	66180300	66199269	-	25	3870	3870	CMU05:66180172-66199269	19098	0	0	TRUE	annotated
CMA05	66250855	66327388	Cma05.p1753	Cma02.g1401.t3	+	76534	0.1	2	0	0	4	6e-21	0.71	3	DUP	Cma05.g669.t1	66256129	66278629	-	24	5091	5091	CMU05:66250855-66327388	37002	0	39532	FALSE	filtered
CMA05	66400943	66406743	Cma05.p1754	Cma05.g677.t1	-	5801	0.41	2	33	2	3	5e-76	0.82	0	DUP	Cma05.g672.t1	66401268	66406698	-	8	870	870	CMU05:66400943-66406743	5801	0	0	TRUE	annotated
CMA05	66449550	66449910	Cma05.p1755	Cma02.g1373.t1	-	361	0.09	1	0	1	0	3e-25	0.87	3	DUP	Cma05.g675.t1	66449537	66449907	-	3	204	192	CMU05:66449550-66449910	361	0	0	TRUE	annotated
CMA05	66515875	66517008	Cma05.p1756	Cma02.g1391.t1	+	1134	0.87	3	0	1	1	4e-38	0.79	3	DUP								CMU05:66515875-66517008	1134	0	0	TRUE	unannotated
CMA05	66708436	66712263	Cma05.p1757	Cma02.g1401.t3	+	3828	0.72	12	24	6	3	2.9999999999999998e-40	0.72	3	DUP	Cma05.g689.t1	66708528	66712263	+	15	1324	1324	CMU05:66708436-66712263	3828	0	0	TRUE	annotated
CMA05	66755668	66756941	Cma05.p1758	Cma02.g1546.t4	+	1274	0.41	54	18	1	11	4e-13	0.268	3	FRAG	Cma05.g693.t1	66755498	66756946	+	3	1284	1110	CMU05:66755668-66756941	1274	0	0	TRUE	annotated
CMA05	66835644	66835823	Cma05.p1759	Cma05.g698.t1	-	180	0.23	0	0	0	0	2e-21	0.783	0	FRAG								CMU05:66835644-66835823	180	0	0	TRUE	unannotated
CMA05	66882872	66883311	Cma05.p1760	Cma22.g882.t2	+	440	0.13	1	0	1	1	2e-11	0.85	0	DUP								CMU05:66882872-66883311	440	0	0	TRUE	unannotated
CMA05	66899785	66899910	Cma05.p1761	Cma25.g1177.t1	+	126	0.2	0	0	0	0	5e-17	0.952	0	FRAG								CMU05:66899785-66899910	126	0	0	TRUE	unannotated
CMA05	67029508	67029789	Cma05.p1762	Cma26.g27.t1	+	282	0.17	0	1	0	3	6e-12	0.905	3	FRAG								CMU05:67029508-67029789	282	0	0	TRUE	unannotated
CMA05	67087244	67087879	Cma05.p1763	Cma16.g629.t1	-	636	0.57	1	65	0	0	7e-8	0.238	3	FRAG	Cma05.g701.t1	67087136	67087929	-	2	1514	1272	CMU05:67087244-67087879	636	0	0	TRUE	annotated
CMA05	67130175	67130258	Cma05.p1764	Cma07.g453.t1	+	84	0.18	0	0	0	0	5e-7	0.929	2	FRAG								CMU05:67130175-67130258	84	0	0	TRUE	unannotated
CMA05	67257134	67257628	Cma05.p1765	Cma06.g233.t1	+	495	0.88	13	7	0	0	3.9999999999999997e-32	0.442	3	PSSD	Cma05.g708.t1	67256944	67257843	+	1	899	495	CMU05:67257134-67257628	495	0	0	TRUE	annotated
CMA05	67266570	67266803	Cma05.p1766	Cma14.g274.t3	-	234	0.18	1	1	0	1	2e-11	0.494	0	FRAG								CMU05:67266570-67266803	234	0	0	TRUE	unannotated
CMA05	67279096	67279305	Cma05.p1767	Cma20.g556.t1	+	210	0.05	1	0	0	1	5e-19	0.629	3	FRAG								CMU05:67279096-67279305	210	0	0	TRUE	unannotated
CMA05	67370687	67370976	Cma05.p1768	Cma02.g1424.t1	-	290	0.38	1	0	1	1	2e-31	0.814	3	FRAG								CMU05:67370687-67370976	290	0	0	TRUE	unannotated
CMA05	67420727	67421620	Cma05.p1769	Cma25.g730.t1	+	894	0.94	14	8	0	0	6e-53	0.676	0	PSSD	Cma05.g723.t1	67420852	67421623	+	1	771	768	CMU05:67420727-67421620	894	0	0	TRUE	annotated
CMA05	67431780	67433832	Cma05.p1770	Cma02.g1429.t2	-	2053	0.8	5	0	5	0	1e-11	0.91	0	DUP	Cma05.g724.t1	67431776	67433835	-	3	1509	1503	CMU05:67431780-67433832	2052	0	1	TRUE	annotated
CMA05	67588966	67590180	Cma05.p1771	Cma18.g235.t1	+	1215	0.97	11	2	0	0	1.0000000000000001e-66	0.366	1	FRAG	Cma05.g730.t1	67588804	67590318	+	1	1514	1215	CMU05:67588966-67590180	1215	0	0	TRUE	annotated
CMA05	67591270	67592688	Cma05.p1772	Cma03.g225.t1	-	1419	0.41	7	11	4	1	2e-19	0.91	3	DUP								CMU05:67591270-67592688	1419	0	0	TRUE	unannotated
CMA05	67601921	67603628	Cma05.p1773	Cma03.g140.t1	+	1708	0.9	8	7	4	3	5.9999999999999997e-33	0.74	0	DUP	Cma05.g731.t1	67602188	67602766	+	4	297	297	CMU05:67601921-67603628	1708	0	0	TRUE	annotated
CMA05	67633110	67633364	Cma05.p1774	Cma21.g191.t1	+	255	0.21	3	6	0	0	7e-10	0.407	0	FRAG	Cma05.g738.t1	67632950	67634066	+	1	1116	255	CMU05:67633110-67633364	255	0	0	TRUE	annotated
CMA05	67820014	67820907	Cma05.p1775	Cma25.g730.t1	+	894	0.94	14	8	0	0	6e-53	0.676	0	PSSD	Cma05.g746.t1	67820139	67820910	+	1	771	768	CMU05:67820014-67820907	894	0	0	TRUE	annotated
CMA05	67920802	67921795	Cma05.p1776	Cma16.g1128.t1	+	994	0.36	0	15	0	0	3e-85	0.53	0	DUP	Cma05.g750.t1	67920804	67922222	+	2	1315	888	CMU05:67920802-67921795	994	0	0	TRUE	annotated
CMA05	68013513	68013928	Cma05.p1777	Cma04.g773.t1	+	416	0.43	4	15	1	0	2e-11	0.318	3	FRAG								CMU05:68013513-68013928	416	0	0	TRUE	unannotated
CMA05	68108637	68110750	Cma05.p1778	Cma25.g715.t1	-	2114	0.92	1	5	1	1	1e-12	0.8	0	DUP	Cma05.g761.t1	68108639	68110870	-	3	480	360	CMU05:68108637-68110750	2114	0	0	TRUE	annotated
CMA05	68244871	68245104	Cma05.p1779	Cma25.g710.t1	+	234	0.92	1	0	0	0	1e-9	0.59	2	FRAG	Cma05.g770.t1	68244822	68245478	+	1	656	234	CMU05:68244871-68245104	234	0	0	TRUE	annotated
CMA05	68337537	68337659	Cma05.p1780	Cma13.g601.t1	+	123	0.08	0	0	0	0	7e-13	0.902	0	FRAG	Cma05.g775.t1	68337536	68337648	+	1	112	112	CMU05:68337537-68337659	123	0	0	TRUE	annotated
CMA05	68386531	68387759	Cma05.p1781	Cma15.g83.t2	-	1229	0.46	0	0	0	0	2.9999999999999996e-39	0.94	1	DUP	Cma05.g782.t1	68386202	68387749	-	6	1199	871	CMU05:68386531-68387759	1229	0	0	TRUE	annotated
CMA05	68391281	68391400	Cma05.p1782	Cma02.g198.t1	-	120	0.27	0	0	0	0	9e-8	0.425	0	FRAG	Cma05.g783.t1	68390643	68391732	-	1	1089	120	CMU05:68391281-68391400	120	0	0	TRUE	annotated
CMA05	68394700	68396520	Cma05.p1783	Cma02.g1493.t1	-	1821	0.94	9	4	8	1	0	0.843	0	PSSD	Cma05.g784.t1	68395141	68395963	-	1	822	822	CMU05:68394700-68396520	1821	0	0	TRUE	annotated
CMA05	68430709	68432839	Cma05.p1784	Cma02.g1501.t1	+	2131	0.98	17	125	11	21	8.000000000000001e-29	0.47	3	DUP								CMU05:68430709-68432839	2131	0	0	TRUE	unannotated
CMA05	68440383	68440569	Cma05.p1785	Cma13.g232.t3	-	187	0.12	1	1	1	0	4e-13	0.778	2	FRAG								CMU05:68440383-68440569	187	0	0	TRUE	unannotated
CMA05	68463768	68463995	Cma05.p1786	Cma02.g1511.t1	+	228	0.4	5	16	2	1	4e-15	0.598	3	FRAG								CMU05:68463768-68463995	228	0	0	TRUE	unannotated
CMA05	68498331	68503052	Cma05.p1787	Cma02.g1516.t1	+	4722	0.81	6	18	5	3	2e-39	0.79	0	DUP	Cma05.g796.t1	68498345	68502729	+	8	810	810	CMU05:68498331-68503052	4722	0	0	TRUE	annotated
CMA05	68575988	68576191	Cma05.p1788	Cma05.g790.t1	+	204	0.26	0	0	0	0	4e-27	1	1	FRAG								CMU05:68575988-68576191	204	0	0	TRUE	unannotated
CMA05	68596456	68596728	Cma05.p1789	Cma02.g1511.t1	+	273	0.51	5	26	2	1	3e-16	0.538	0	FRAG								CMU05:68596456-68596728	273	0	0	TRUE	unannotated
CMA05	68642331	68655316	Cma05.p1790	Cma02.g1516.t1	+	12986	0.81	4	18	3	2	8e-39	0.77	0	DUP								CMU05:68642331-68655316	12986	0	0	TRUE	unannotated
CMA05	68735928	68737359	Cma05.p1791	Cma02.g1526.t2	+	1432	0.41	4	8	4	2	3e-37	0.82	3	DUP	Cma05.g814.t1	68735921	68737359	+	5	720	714	CMU05:68735928-68737359	1432	0	0	TRUE	annotated
CMA05	68753573	68755093	Cma05.p1792	Cma10.g332.t1	-	1521	0.75	7	9	2	1	8e-49	0.399	0	FRAG	Cma05.g816.t1	68753646	68755092	-	3	1159	1159	CMU05:68753573-68755093	1521	0	0	TRUE	annotated
CMA05	68756771	68757849	Cma05.p1793	Cma02.g1540.t1	-	1079	0.59	6	1	3	1	1e-35	0.72	2	DUP	Cma05.g817.t1	68756920	68757563	-	2	276	276	CMU05:68756771-68757849	1079	0	0	TRUE	annotated
CMA05	68759259	68761542	Cma05.p1794	Cma02.g1542.t2	-	2284	1	1	0	1	0	5e-16	0.73	0	DUP								CMU05:68759259-68761542	2284	0	0	TRUE	unannotated
CMA05	68768977	68769779	Cma05.p1795	Cma02.g1543.t1	-	803	0.39	0	0	0	1	3e-16	0.9	1	DUP	Cma05.g819.t1	68768952	68769757	-	2	233	209	CMU05:68768977-68769779	803	0	0	TRUE	annotated
CMA05	68773758	68775422	Cma05.p1796	Cma16.g142.t1	+	1665	0.96	11	165	2	1	3e-41	0.333	1	FRAG	Cma05.g820.t1	68773621	68775842	+	1	2221	1665	CMU05:68773758-68775422	1665	0	0	TRUE	annotated
CMA05	68779619	68779875	Cma05.p1797	Cma02.g1545.t1	+	257	0.1	1	1	1	1	8e-7	0.8	0	FRAG								CMU05:68779619-68779875	257	0	0	TRUE	unannotated
CMA05	68955492	68955698	Cma05.p1798	Cma27.g474.t1	-	207	0.13	0	3	0	0	1e-8	0.431	0	FRAG	Cma05.g834.t1	68955470	68955696	-	1	226	205	CMU05:68955492-68955698	207	0	0	TRUE	annotated
CMA05	69041729	69043940	Cma05.p1799	Cma26.g589.t1	+	2212	0.57	18	2	5	4	5e-39	0.78	0	DUP								CMU05:69041729-69043940	2211	0	1	TRUE	unannotated
CMA05	69048049	69049145	Cma05.p1800	Cma02.g1584.t1	+	1097	0.67	4	8	3	0	1e-44	0.76	0	DUP								CMU05:69048049-69049145	1095	0	2	TRUE	unannotated
CMA05	69059175	69060450	Cma05.p1801	Cma12.g1252.t1	+	1276	0.31	0	9	0	1	1e-20	0.47	0	DUP	Cma05.g844.t1	69059016	69060450	+	4	716	558	CMU05:69059175-69060450	1275	0	1	TRUE	annotated
CMA05	69141179	69141772	Cma05.p1802	Cma02.g1592.t1	-	594	0.91	13	0	7	0	6e-34	0.829	3	PSSD	Cma05.g855.t1	69141175	69141442	-	1	267	264	CMU05:69141179-69141772	594	0	0	TRUE	annotated
CMA05	69142872	69149897	Cma05.p1803	Cma02.g1593.t1	-	7026	0.52	9	4	1	1	6e-24	0.8	0	DUP	Cma05.g856.t1	69148425	69149679	-	4	333	333	CMU05:69142872-69149897	7025	0	1	TRUE	annotated
CMA05	69154800	69154901	Cma05.p1804	Cma02.g1594.t1	-	102	0.06	0	0	0	0	2e-8	0.912	0	FRAG								CMU05:69154800-69154901	102	0	0	TRUE	unannotated
CMA05	69175467	69179829	Cma05.p1805	Cma05.g859.t1	-	4363	0.87	2	0	2	1	5.0000000000000004e-29	0.79	2	DUP	Cma05.g858.t1	69175478	69179837	-	7	812	804	CMU05:69175467-69179829	4350	0	13	TRUE	annotated
CMA05	69195713	69204583	Cma05.p1806	Cma02.g1597.t1	-	8871	0.38	8	0	3	6	4e-9	0.45	0	FRAG								CMU05:69195713-69204583	8871	0	0	TRUE	unannotated
CMA05	69255363	69263930	Cma05.p1807	Cma05.g859.t1	-	8568	0.86	0	1	0	3	3e-32	0.84	0	DUP	Cma05.g860.t1	69255365	69264181	-	13	2430	2062	CMU05:69255363-69263930	8567	0	1	TRUE	annotated
CMA05	69271735	69271845	Cma05.p1808	Cma02.g1598.t1	+	111	0.37	0	0	0	0	4e-12	0.838	3	FRAG	Cma05.g861.t1	69271640	69274300	+	2	3624	222	CMU05:69271735-69271845	111	0	0	TRUE	annotated
CMA05	69277382	69277774	Cma05.p1809	Cma03.g91.t1	-	393	0.17	0	0	0	0	4e-14	0.336	0	FRAG	Cma05.g862.t1	69275670	69278852	-	5	8038	1410	CMU05:69277382-69277774	393	0	0	TRUE	annotated
CMA05	69402445	69403922	Cma05.p1810	Cma02.g740.t1	+	1478	0.9	27	6	3	2	4e-7	0.267	0	FRAG	Cma05.g874.t1	69402161	69405990	+	5	16427	7390	CMU05:69402445-69403922	1478	0	0	TRUE	annotated
CMA05	69474418	69474815	Cma05.p1811	Cma27.g1020.t1	-	398	0.22	14	4	1	0	3e-19	0.496	3	FRAG	Cma05.g878.t1	69474414	69475031	-	1	617	398	CMU05:69474418-69474815	398	0	0	TRUE	annotated
CMA05	69482159	69483077	Cma05.p1812	Cma01.g818.t1	+	919	0.67	15	18	1	0	1e-27	0.355	0	FRAG	Cma05.g879.t1	69481991	69483083	+	1	1092	919	CMU05:69482159-69483077	919	0	0	TRUE	annotated
CMA05	69531483	69531660	Cma05.p1813	Cma09.g782.t1	-	178	0.12	4	0	4	1	9e-7	0.783	0	FRAG								CMU05:69531483-69531660	178	0	0	TRUE	unannotated
CMA05	69533813	69533914	Cma05.p1814	Cma28.g834.t2	+	102	0.05	0	0	0	0	2e-7	0.647	3	FRAG	Cma05.g883.t1	69533365	69534707	+	3	2432	298	CMU05:69533813-69533914	102	0	0	TRUE	annotated
CMA05	69563945	69564566	Cma05.p1815	Cma12.g101.t1	+	622	0.26	3	19	2	0	2e-10	0.44	0	FRAG	Cma05.g886.t1	69563844	69564580	+	2	611	497	CMU05:69563945-69564566	622	0	0	TRUE	annotated
CMA05	69567112	69568343	Cma05.p1816	Cma02.g1639.t1	+	1232	1	9	34	7	0	6e-67	0.8	0	PSSD	Cma05.g887.t1	69567111	69568499	+	2	1133	977	CMU05:69567112-69568343	1232	0	0	TRUE	annotated
CMA05	69810984	69811219	Cma05.p1817	Cma21.g658.t1	+	236	0.07	1	7	1	4	2e-10	0.523	1	FRAG	Cma05.g900.t1	69810120	69812842	+	2	5369	472	CMU05:69810984-69811219	236	0	0	TRUE	annotated
CMA05	69833555	69833845	Cma05.p1818	Cma18.g1155.t1	-	291	0.07	0	0	0	0	5e-9	0.68	0	FRAG								CMU05:69833555-69833845	291	0	0	TRUE	unannotated
CMA05	69843294	69844418	Cma05.p1819	Cma15.g5.t5	-	1125	0.15	1	3	1	3	3e-14	0.75	0	DUP								CMU05:69843294-69844418	1125	0	0	TRUE	unannotated
CMA05	69849900	69850474	Cma05.p1820	Cma15.g5.t5	+	575	0.11	0	3	0	3	1.9999999999999998e-25	0.78	1	DUP								CMU05:69849900-69850474	574	0	1	TRUE	unannotated
CMA06	30686	30854	Cma06.p1821	Cma25.g705.t1	+	169	0.21	2	0	1	0	2e-12	0.946	3	FRAG								CMU06:30686-30854	169	0	0	TRUE	unannotated
CMA06	31425	87931	Cma06.p1822	Cma06.g3.t3	-	56507	0.08	0	0	0	0	4e-9	0.98	3	FRAG	Cma06.g1.t1	36723	40443	+	4	761	761	CMU06:31425-87931	56505	0	2	TRUE	annotated
CMA06	54273	87268	Cma06.p1823	Cma25.g705.t1	+	32996	0.21	4	0	2	0	1e-22	0.95	3	DUP								CMU06:54273-87268	32996	0	0	TRUE	unannotated
CMA06	96319	96495	Cma06.p1824	Cma01.g24.t6	+	177	0.15	1	1	0	0	7e-7	0.517	3	FRAG								CMU06:96319-96495	177	0	0	TRUE	unannotated
CMA06	109755	110000	Cma06.p1825	Cma12.g1336.t4	+	246	0.04	0	0	0	1	1e-38	0.927	0	FRAG	Cma06.g2.t1	109772	109881	+	1	109	109	CMU06:109755-110000	246	0	0	TRUE	annotated
CMA06	110421	148030	Cma06.p1826	Cma13.g1409.t3	+	37610	0.78	2	3	2	5	7.0000000000000005e-102	0.87	0	DUP	Cma06.g2.t1	110418	147682	+	74	10020	10018	CMU06:110421-148030	37607	0	3	TRUE	annotated
CMA06	170904	171095	Cma06.p1827	Cma01.g264.t1	-	192	0.64	0	1	0	0	7e-12	0.738	0	FRAG								CMU06:170904-171095	192	0	0	TRUE	unannotated
CMA06	176938	179565	Cma06.p1828	Cma10.g1044.t1	+	2628	0.88	14	12	0	0	2e-143	0.494	3	PSSD	Cma06.g8.t1	176889	179551	+	1	2662	2614	CMU06:176938-179565	2628	0	0	TRUE	annotated
CMA06	209518	209778	Cma06.p1829	Cma25.g1241.t1	-	261	0.07	2	2	0	0	3e-10	0.393	0	FRAG	Cma06.g13.t1	209403	209774	-	1	371	257	CMU06:209518-209778	261	0	0	TRUE	annotated
CMA06	209951	212245	Cma06.p1830	Cma28.g365.t1	-	2295	0.74	43	2	0	0	7e-51	0.36	0	FRAG	Cma06.g13.t1	209865	213307	-	1	3442	2295	CMU06:209951-212245	2294	0	1	TRUE	annotated
CMA06	304752	308081	Cma06.p1831	Cma29.g677.t3	+	3330	0.69	40	8	6	4	4e-36	0.47	3	DUP								CMU06:304752-308081	3330	0	0	TRUE	unannotated
CMA06	425054	425929	Cma06.p1832	Cma19.g705.t1	+	876	0.72	23	26	2	0	4e-21	0.355	1	FRAG	Cma06.g34.t1	425017	426202	+	1	1185	876	CMU06:425054-425929	876	0	0	TRUE	annotated
CMA06	459542	460915	Cma06.p1833	Cma10.g181.t2	+	1374	0.66	15	25	7	6	2.9999999999999996e-39	0.68	0	DUP	Cma06.g40.t1	459653	460004	+	1	351	351	CMU06:459542-460915	1374	0	0	TRUE	annotated
CMA06	501840	502275	Cma06.p1834	Cma28.g1175.t2	+	436	0.25	8	0	3	3	2e-39	0.738	0	FRAG								CMU06:501840-502275	436	0	0	TRUE	unannotated
CMA06	503209	503486	Cma06.p1835	Cma28.g1174.t6	+	278	0.25	1	3	1	1	3e-20	0.698	1	FRAG	Cma06.g45.t1	503258	503483	+	1	225	225	CMU06:503209-503486	278	0	0	TRUE	annotated
CMA06	532231	532374	Cma06.p1836	Cma24.g1073.t1	-	144	0.12	1	0	0	0	2e-7	0.625	0	FRAG								CMU06:532231-532374	144	0	0	TRUE	unannotated
CMA06	571871	572944	Cma06.p1837	Cma28.g1173.t1	+	1074	0.61	7	8	0	0	3.0000000000000003e-31	0.73	0	DUP	Cma06.g50.t1	571733	573517	+	6	3680	1817	CMU06:571871-572944	1073	0	1	TRUE	annotated
CMA06	610339	611463	Cma06.p1838	Cma17.g112.t1	+	1125	0.77	15	25	0	0	1e-43	0.357	0	FRAG	Cma06.g51.t1	610071	611511	+	1	1440	1125	CMU06:610339-611463	1125	0	0	TRUE	annotated
CMA06	641261	641593	Cma06.p1839	Cma22.g266.t2	+	333	0.3	11	1	0	0	4e-11	0.357	0	FRAG	Cma06.g54.t1	641209	641930	+	1	721	333	CMU06:641261-641593	333	0	0	TRUE	annotated
CMA06	659967	660646	Cma06.p1840	Cma28.g1166.t1	+	680	0.17	4	10	4	0	3e-21	0.76	3	DUP	Cma06.g55.t1	659901	660740	+	4	536	377	CMU06:659967-660646	680	0	0	TRUE	annotated
CMA06	668592	671586	Cma06.p1841	Cma28.g1165.t1	+	2995	0.99	10	0	0	0	3e-43	0.75	0	DUP	Cma06.g56.t1	668466	671761	+	3	1164	864	CMU06:668592-671586	2995	0	0	TRUE	annotated
CMA06	753239	754834	Cma06.p1842	Cma10.g717.t1	-	1596	0.74	49	58	2	0	5e-62	0.329	0	FRAG	Cma06.g64.t1	752676	754837	-	1	2161	1596	CMU06:753239-754834	1596	0	0	TRUE	annotated
CMA06	772505	772853	Cma06.p1843	Cma28.g1162.t1	+	349	0.24	2	0	2	1	7e-14	0.84	0	DUP								CMU06:772505-772853	349	0	0	TRUE	unannotated
CMA06	774202	775611	Cma06.p1844	Cma02.g206.t1	+	1410	0.89	2	9	0	0	4e-21	0.363	0	FRAG	Cma06.g66.t1	773796	775953	+	1	2157	1410	CMU06:774202-775611	1410	0	0	TRUE	annotated
CMA06	793414	793704	Cma06.p1845	Cma24.g1060.t1	-	291	1	4	7	3	0	2e-19	0.845	0	PSSD								CMU06:793414-793704	291	0	0	TRUE	unannotated
CMA06	827873	828085	Cma06.p1846	Cma28.g1152.t1	-	213	0.34	0	10	0	0	2.0000000000000002e-24	0.654	0	FRAG	Cma06.g71.t1	827821	828157	-	1	336	213	CMU06:827873-828085	213	0	0	TRUE	annotated
CMA06	858178	858579	Cma06.p1847	Cma28.g1150.t1	+	402	0.16	3	0	0	3	9.999999999999999e-34	0.83	3	DUP								CMU06:858178-858579	402	0	0	TRUE	unannotated
CMA06	882541	882849	Cma06.p1848	Cma21.g1156.t2	+	309	0.19	0	0	0	0	3e-8	0.65	0	FRAG	Cma06.g75.t1	882483	882870	+	14	2100	1554	CMU06:882541-882849	309	0	0	TRUE	annotated
CMA06	902479	902766	Cma06.p1849	Cma28.g1148.t1	+	288	0.17	3	0	0	0	7e-14	0.83	0	DUP								CMU06:902479-902766	288	0	0	TRUE	unannotated
CMA06	949971	950126	Cma06.p1850	Cma28.g1141.t1	-	156	0.09	0	0	0	0	1e-18	0.904	0	FRAG								CMU06:949971-950126	156	0	0	TRUE	unannotated
CMA06	997902	998132	Cma06.p1851	Cma28.g1137.t3	-	231	0.29	0	0	0	1	7.999999999999999e-32	0.87	0	FRAG	Cma06.g86.t1	997898	998062	-	1	164	161	CMU06:997902-998132	231	0	0	TRUE	annotated
CMA06	1041438	1043048	Cma06.p1852	Cma09.g815.t1	+	1611	0.92	33	5	0	0	9.999999999999999e-38	0.358	0	FRAG	Cma06.g88.t1	1041217	1043548	+	4	8899	6444	CMU06:1041438-1043048	1611	0	0	TRUE	annotated
CMA06	1113580	1114226	Cma06.p1853	Cma06.g90.t1	-	647	0.53	16	0	1	2	9.999999999999998e-58	0.786	2	FRAG	Cma06.g91.t1	1113615	1113984	-	1	369	369	CMU06:1113580-1114226	644	0	3	TRUE	annotated
CMA06	1137552	1138976	Cma06.p1854	Cma28.g1132.t1	+	1425	0.78	2	7	2	1	7.000000000000001e-24	0.84	0	DUP								CMU06:1137552-1138976	1425	0	0	TRUE	unannotated
CMA06	1327131	1327733	Cma06.p1855	Cma29.g555.t1	+	603	0.64	6	44	0	0	5e-36	0.359	3	FRAG	Cma06.g107.t1	1327127	1327973	+	1	846	603	CMU06:1327131-1327733	603	0	0	TRUE	annotated
CMA06	1329860	1335252	Cma06.p1856	Cma28.g1119.t1	-	5393	0.99	9	6	2	1	3.9999999999999994e-159	0.84	1	DUP	Cma06.g108.t1	1333806	1334166	-	1	360	360	CMU06:1329860-1335252	5393	0	0	TRUE	annotated
CMA06	1343153	1344809	Cma06.p1857	Cma21.g1163.t1	-	1657	0.69	1	3	1	0	3e-32	0.73	0	DUP	Cma06.g109.t1	1343134	1344808	-	7	647	629	CMU06:1343153-1344809	1657	0	0	TRUE	annotated
CMA06	1393174	1393896	Cma06.p1858	Cma06.g112.t1	-	723	0.36	1	0	0	0	8e-140	0.909	0	FRAG	Cma06.g114.t1	1393172	1394300	-	2	1860	1446	CMU06:1393174-1393896	723	0	0	TRUE	annotated
CMA06	1507361	1510797	Cma06.p1859	Cma06.g123.t1	-	3437	0.96	1	0	1	0	1e-78	0.99	3	DUP	Cma06.g123.t2	1507213	1511123	-	11	3637	2181	CMU06:1507361-1510797	3437	0	0	TRUE	annotated
CMA06	1608992	1612428	Cma06.p1860	Cma06.g123.t1	-	3437	0.96	1	0	1	0	1e-78	0.99	3	DUP	Cma06.g131.t2	1608770	1612735	-	15	5032	3276	CMU06:1608992-1612428	3430	0	7	TRUE	annotated
CMA06	1681931	1683631	Cma06.p1861	Cma20.g124.t1	+	1701	0.62	14	59	2	3	5e-7	0.281	0	FRAG								CMU06:1681931-1683631	1700	0	1	TRUE	unannotated
CMA06	1775293	1775449	Cma06.p1862	Cma28.g1102.t2	+	157	0.1	1	0	1	0	7e-14	0.865	0	FRAG								CMU06:1775293-1775449	157	0	0	TRUE	unannotated
CMA06	1789179	1789857	Cma06.p1863	Cma04.g164.t1	-	679	0.5	0	0	0	0	1e-13	0.86	0	DUP	Cma06.g143.t1	1788985	1789940	-	10	2837	1733	CMU06:1789179-1789857	679	0	0	TRUE	annotated
CMA06	1856328	1861367	Cma06.p1864	Cma12.g140.t1	+	5040	0.95	25	49	0	0	1.9999999999999998e-26	0.34	3	FRAG	Cma06.g147.t1	1856309	1861807	+	3	3581	3123	CMU06:1856328-1861367	5040	0	0	TRUE	annotated
CMA06	1930735	1932261	Cma06.p1865	Cma24.g1014.t1	-	1527	0.62	2	0	2	1	4.999999999999999e-69	0.87	0	DUP	Cma06.g153.t1	1930728	1932262	-	6	668	661	CMU06:1930735-1932261	1527	0	0	TRUE	annotated
CMA06	2001182	2001709	Cma06.p1866	Cma21.g294.t1	+	528	0.64	0	20	0	0	6e-51	0.515	1	FRAG	Cma06.g160.t1	2000838	2002219	+	1	1381	528	CMU06:2001182-2001709	528	0	0	TRUE	annotated
CMA06	2029427	2030365	Cma06.p1867	Cma28.g1072.t1	+	939	1	3	11	3	2	2e-77	0.777	3	PSSD	Cma06.g163.t1	2029972	2030374	+	1	402	393	CMU06:2029427-2030365	939	0	0	TRUE	annotated
CMA06	2051430	2053379	Cma06.p1868	Cma28.g1069.t1	-	1950	0.74	72	18	9	17	2e-11	0.55	0	DUP								CMU06:2051430-2053379	1950	0	0	TRUE	unannotated
CMA06	2272805	2273182	Cma06.p1869	Cma09.g104.t1	-	378	0.7	0	10	0	0	4e-27	0.485	0	PSSD	Cma06.g181.t1	2272182	2273285	-	1	1103	378	CMU06:2272805-2273182	378	0	0	TRUE	annotated
CMA06	2306896	2310913	Cma06.p1870	Cma06.g183.t1	-	4018	0.92	2	0	2	0	3.9999999999999994e-37	0.99	0	DUP								CMU06:2306896-2310913	4018	0	0	TRUE	unannotated
CMA06	2328006	2332177	Cma06.p1871	Cma06.g183.t1	-	4172	0.92	2	0	2	0	3.9999999999999994e-37	0.99	0	DUP								CMU06:2328006-2332177	4172	0	0	TRUE	unannotated
CMA06	2356578	2357323	Cma06.p1872	Cma06.g183.t1	-	746	0.3	2	1	0	0	9e-12	0.58	0	DUP								CMU06:2356578-2357323	746	0	0	TRUE	unannotated
CMA06	2371287	2372266	Cma06.p1873	Cma24.g976.t1	+	980	1	0	0	0	0	7e-20	0.9	0	DUP								CMU06:2371287-2372266	980	0	0	TRUE	unannotated
CMA06	2381119	2381863	Cma06.p1874	Cma17.g454.t1	+	745	0.32	10	6	2	4	9e-8	0.39	0	FRAG								CMU06:2381119-2381863	745	0	0	TRUE	unannotated
CMA06	2409448	2410751	Cma06.p1875	Cma28.g1046.t1	+	1304	0.31	5	0	3	2	1e-10	0.89	0	DUP	Cma06.g187.t1	2409456	2410742	+	5	201	201	CMU06:2409448-2410751	1302	0	2	TRUE	annotated
CMA06	2473605	2474232	Cma06.p1876	Cma07.g434.t1	-	628	0.39	3	16	3	0	1e-13	0.66	0	DUP								CMU06:2473605-2474232	628	0	0	TRUE	unannotated
CMA06	2489626	2492378	Cma06.p1877	Cma28.g1042.t2	-	2753	0.85	7	5	4	2	8.000000000000001e-28	0.8	0	DUP								CMU06:2489626-2492378	2753	0	0	TRUE	unannotated
CMA06	2500141	2500233	Cma06.p1878	Cma22.g88.t1	-	93	0.13	0	0	0	0	3e-7	0.645	0	FRAG	Cma06.g196.t1	2499516	2500362	-	1	846	93	CMU06:2500141-2500233	93	0	0	TRUE	annotated
CMA06	2533092	2537193	Cma06.p1879	Cma28.g1038.t1	+	4102	0.99	19	21	19	5	2e-7	0.88	0	FRAG	Cma06.g199.t1	2534296	2535243	+	1	947	947	CMU06:2533092-2537193	4095	0	7	TRUE	annotated
CMA06	2601558	2601653	Cma06.p1880	Cma27.g1184.t1	+	96	0.09	0	2	0	0	5e-7	0.588	0	FRAG								CMU06:2601558-2601653	96	0	0	TRUE	unannotated
CMA06	2614366	2618330	Cma06.p1881	Cma17.g1181.t1	-	3965	0.93	3	6	1	9	9.999999999999999e-55	0.47	1	DUP								CMU06:2614366-2618330	3965	0	0	TRUE	unannotated
CMA06	2642427	2646180	Cma06.p1882	Cma17.g1181.t1	-	3754	0.93	3	6	1	10	3e-52	0.47	0	DUP								CMU06:2642427-2646180	3754	0	0	TRUE	unannotated
CMA06	2668890	2672644	Cma06.p1883	Cma17.g1181.t1	-	3755	0.93	4	6	2	10	3e-52	0.47	0	DUP								CMU06:2668890-2672644	3755	0	0	TRUE	unannotated
CMA06	2696109	2698560	Cma06.p1884	Cma17.g1181.t1	-	2452	0.93	11	6	5	12	7e-54	0.43	0	DUP								CMU06:2696109-2698560	2452	0	0	TRUE	unannotated
CMA06	2710327	2710659	Cma06.p1885	Cma14.g304.t4	+	333	0.23	0	2	0	0	3.9999999999999997e-25	0.504	2	FRAG								CMU06:2710327-2710659	333	0	0	TRUE	unannotated
CMA06	2750507	2751886	Cma06.p1886	Cma28.g1012.t1	+	1380	1	6	0	0	0	2e-16	0.904	0	PSSD								CMU06:2750507-2751886	1380	0	0	TRUE	unannotated
CMA06	2771817	2772074	Cma06.p1887	Cma28.g1028.t1	-	258	1	0	0	0	0	6e-9	0.872	1	FRAG								CMU06:2771817-2772074	258	0	0	TRUE	unannotated
CMA06	2823375	2823983	Cma06.p1888	Cma28.g1009.t1	+	609	0.4	10	7	4	1	6e-32	0.771	0	FRAG								CMU06:2823375-2823983	609	0	0	TRUE	unannotated
CMA06	2868993	2869145	Cma06.p1889	Cma18.g676.t1	-	153	0.19	0	0	0	0	2e-11	0.529	0	FRAG	Cma06.g211.t1	2868984	2869149	-	1	165	153	CMU06:2868993-2869145	153	0	0	TRUE	annotated
CMA06	2973777	2975541	Cma06.p1890	Cma28.g988.t4	+	1765	0.52	0	0	0	2	3e-27	0.8	0	DUP	Cma06.g220.t1	2973785	2975128	+	6	498	498	CMU06:2973777-2975541	1765	0	0	TRUE	annotated
CMA06	2990587	2990757	Cma06.p1891	Cma04.g102.t1	-	171	0.15	0	0	0	0	1e-18	0.544	0	FRAG	Cma06.g222.t1	2990481	2991279	-	1	798	171	CMU06:2990587-2990757	171	0	0	TRUE	annotated
CMA06	3133708	3133950	Cma06.p1892	Cma20.g930.t1	-	243	0.2	0	0	0	0	6e-37	0.852	0	FRAG								CMU06:3133708-3133950	243	0	0	TRUE	unannotated
CMA06	3136789	3137160	Cma06.p1893	Cma05.g411.t1	+	372	0.21	2	1	2	1	4e-34	0.712	0	FRAG								CMU06:3136789-3137160	372	0	0	TRUE	unannotated
CMA06	3191118	3191465	Cma06.p1894	Cma28.g967.t1	-	348	0.79	0	6	0	1	9.999999999999999e-33	0.902	0	PSSD	Cma06.g240.t1	3191118	3191464	-	2	322	322	CMU06:3191118-3191465	348	0	0	TRUE	annotated
CMA06	3258580	3258977	Cma06.p1895	Cma05.g684.t1	+	398	0.45	4	0	1	0	2e-12	0.338	0	FRAG								CMU06:3258580-3258977	398	0	0	TRUE	unannotated
CMA06	3260815	3261925	Cma06.p1896	Cma28.g961.t1	+	1111	1	8	26	1	0	2.9999999999999997e-106	0.798	0	PSSD								CMU06:3260815-3261925	1111	0	0	TRUE	unannotated
CMA06	3264092	3268091	Cma06.p1897	Cma28.g960.t1	+	4000	1	10	7	7	6	0	0.9	0	DUP	Cma06.g244.t1	3264073	3268094	+	10	2892	2871	CMU06:3264092-3268091	4000	0	0	TRUE	annotated
CMA06	3270137	3270343	Cma06.p1898	Cma10.g527.t1	-	207	0.21	0	0	0	0	3e-11	0.464	0	FRAG	Cma06.g248.t1	3269905	3270343	-	1	438	207	CMU06:3270137-3270343	207	0	0	TRUE	annotated
CMA06	3306935	3307378	Cma06.p1899	Cma28.g955.t1	-	444	0.31	2	0	0	0	1e-15	0.689	0	FRAG								CMU06:3306935-3307378	444	0	0	TRUE	unannotated
CMA06	3345572	3345781	Cma06.p1900	Cma28.g955.t1	+	210	0.15	0	0	0	0	2e-27	0.814	0	FRAG								CMU06:3345572-3345781	210	0	0	TRUE	unannotated
CMA06	3389792	3390928	Cma06.p1901	Cma28.g950.t1	+	1137	0.53	32	0	4	2	7.999999999999999e-56	0.75	3	DUP	Cma06.g256.t1	3389798	3390917	+	4	615	615	CMU06:3389792-3390928	1137	0	0	TRUE	annotated
CMA06	3525686	3526060	Cma06.p1902	Cma28.g941.t1	-	375	0.49	5	22	0	0	1e-13	0.66	0	FRAG								CMU06:3525686-3526060	375	0	0	TRUE	unannotated
CMA06	3576213	3587022	Cma06.p1903	Cma28.g940.t6	+	10810	0.96	10	22	7	7	3e-72	0.81	0	DUP	Cma06.g267.t1	3576311	3587028	+	21	2478	2472	CMU06:3576213-3587022	10810	0	0	TRUE	annotated
CMA06	3611664	3624517	Cma06.p1904	Cma05.g255.t1	+	12854	0.18	0	0	0	0	1e-8	0.65	0	FRAG	Cma06.g270.t1	3611668	3613094	+	5	631	631	CMU06:3611664-3624517	12851	0	3	TRUE	annotated
CMA06	3751276	3751503	Cma06.p1905	Cma11.g642.t1	-	228	0.23	2	3	0	0	4e-9	0.418	0	FRAG	Cma06.g282.t1	3751209	3751521	-	1	312	228	CMU06:3751276-3751503	228	0	0	TRUE	annotated
CMA06	3761798	3761952	Cma06.p1906	Cma06.g299.t1	-	155	0.47	1	0	1	0	4e-13	0.981	0	FRAG								CMU06:3761798-3761952	155	0	0	TRUE	unannotated
CMA06	3765476	3765664	Cma06.p1907	Cma06.g265.t1	-	189	0.5	0	0	0	0	1.9999999999999998e-30	1	0	FRAG								CMU06:3765476-3765664	189	0	0	TRUE	unannotated
CMA06	3779284	3779658	Cma06.p1908	Cma28.g941.t1	-	375	0.49	5	22	0	0	4e-14	0.667	0	FRAG	Cma06.g285.t1	3779258	3779883	-	1	625	375	CMU06:3779284-3779658	375	0	0	TRUE	annotated
CMA06	3839399	3846872	Cma06.p1909	Cma28.g940.t6	+	7474	0.64	9	12	6	4	1.9999999999999998e-50	0.84	0	DUP	Cma06.g286.t1	3839522	3846872	+	15	1419	1419	CMU06:3839399-3846872	7474	0	0	TRUE	annotated
CMA06	3847481	3850206	Cma06.p1910	Cma28.g940.t6	+	2726	0.32	3	17	3	2	7e-52	0.78	0	DUP	Cma06.g288.t1	3847477	3850212	+	7	826	817	CMU06:3847481-3850206	2726	0	0	TRUE	annotated
CMA06	3876144	3889040	Cma06.p1911	Cma05.g255.t1	+	12897	0.18	0	0	0	0	5e-9	0.65	0	FRAG								CMU06:3876144-3889040	12894	0	3	TRUE	unannotated
CMA06	3899044	3899417	Cma06.p1912	Cma28.g938.t2	+	374	0.22	1	0	1	0	6e-26	0.92	3	DUP	Cma06.g291.t1	3899060	3899175	+	1	115	115	CMU06:3899044-3899417	374	0	0	TRUE	annotated
CMA06	3916190	3916321	Cma06.p1913	Cma06.g291.t1	+	132	0.12	0	0	0	0	2e-15	0.886	0	FRAG								CMU06:3916190-3916321	132	0	0	TRUE	unannotated
CMA06	4011461	4011688	Cma06.p1914	Cma11.g642.t1	-	228	0.23	2	3	0	0	4e-9	0.418	0	FRAG	Cma06.g298.t1	4011044	4011706	-	2	1324	456	CMU06:4011461-4011688	228	0	0	TRUE	annotated
CMA06	4099865	4104886	Cma06.p1915	Cma28.g908.t1	+	5022	0.9	4	0	1	1	2e-53	0.81	0	DUP								CMU06:4099865-4104886	5022	0	0	TRUE	unannotated
CMA06	4214071	4214217	Cma06.p1916	Cma24.g892.t2	-	147	0.42	1	0	0	1	9e-14	0.714	0	FRAG	Cma06.g310.t1	4213978	4214214	-	2	410	283	CMU06:4214071-4214217	147	0	0	TRUE	annotated
CMA06	4232589	4232879	Cma06.p1917	Cma24.g893.t1	-	291	0.17	1	2	0	0	2e-18	0.495	0	FRAG								CMU06:4232589-4232879	291	0	0	TRUE	unannotated
CMA06	4238027	4238248	Cma06.p1918	Cma28.g508.t1	-	222	0.11	0	0	0	0	6e-7	0.851	0	FRAG								CMU06:4238027-4238248	222	0	0	TRUE	unannotated
CMA06	4240911	4241705	Cma06.p1919	Cma10.g527.t1	-	795	0.8	6	4	0	0	3e-20	0.346	3	FRAG	Cma06.g311.t1	4240820	4241810	-	1	990	795	CMU06:4240911-4241705	795	0	0	TRUE	annotated
CMA06	4286418	4287943	Cma06.p1920	Cma28.g900.t1	-	1526	0.52	6	0	1	2	2e-27	0.8	1	DUP								CMU06:4286418-4287943	1526	0	0	TRUE	unannotated
CMA06	4302793	4302950	Cma06.p1921	Cma12.g283.t2	-	158	0.1	5	0	1	2	9e-7	0.75	0	FRAG								CMU06:4302793-4302950	158	0	0	TRUE	unannotated
CMA06	4327600	4327833	Cma06.p1922	Cma28.g897.t1	-	234	0.24	2	6	0	0	5e-21	0.69	0	FRAG								CMU06:4327600-4327833	234	0	0	TRUE	unannotated
CMA06	4387772	4388130	Cma06.p1923	Cma28.g895.t1	+	359	0.19	4	2	2	0	7.000000000000001e-31	0.835	0	FRAG								CMU06:4387772-4388130	359	0	0	TRUE	unannotated
CMA06	4399531	4401207	Cma06.p1924	Cma10.g717.t1	-	1677	0.74	33	17	0	0	7e-16	0.345	0	FRAG	Cma06.g317.t1	4398734	4401210	-	1	2476	1677	CMU06:4399531-4401207	1677	0	0	TRUE	annotated
CMA06	4453352	4453696	Cma06.p1925	Cma19.g1085.t1	+	345	0.16	0	1	0	1	1e-47	0.776	3	FRAG	Cma06.g319.t1	4453300	4454294	+	1	994	345	CMU06:4453352-4453696	345	0	0	TRUE	annotated
CMA06	4463309	4471537	Cma06.p1926	Cma28.g890.t2	+	8229	1	20	30	2	6	0	0.75	0	DUP	Cma06.g320.t1	4464211	4471718	+	9	3593	3412	CMU06:4463309-4471537	8229	0	0	TRUE	annotated
CMA06	4531271	4532356	Cma06.p1927	Cma26.g529.t2	-	1086	0.17	0	0	0	0	9e-22	0.71	0	DUP	Cma06.g327.t1	4531041	4532350	-	3	748	519	CMU06:4531271-4532356	1086	0	0	TRUE	annotated
CMA06	4691289	4692863	Cma06.p1928	Cma17.g915.t1	+	1575	0.93	18	20	0	0	1e-14	0.266	3	FRAG	Cma06.g343.t1	4691027	4693295	+	1	2268	1575	CMU06:4691289-4692863	1575	0	0	TRUE	annotated
CMA06	4719383	4720329	Cma06.p1929	Cma18.g907.t1	+	947	0.46	12	28	1	8	1e-7	0.247	0	FRAG	Cma06.g344.t1	4719224	4720368	+	16	2858	2496	CMU06:4719383-4720329	947	0	0	TRUE	annotated
CMA06	4744118	4744393	Cma06.p1930	Cma12.g1088.t2	-	276	0.21	6	16	2	3	2e-7	0.505	0	FRAG								CMU06:4744118-4744393	276	0	0	TRUE	unannotated
CMA06	4746822	4747805	Cma06.p1931	Cma26.g205.t1	+	984	0.96	19	14	0	0	5e-15	0.371	0	FRAG	Cma06.g346.t1	4746797	4747808	+	1	1011	984	CMU06:4746822-4747805	984	0	0	TRUE	annotated
CMA06	4817199	4820441	Cma06.p1932	Cma28.g866.t3	+	3243	0.91	8	6	6	3	2e-104	0.79	0	DUP	Cma06.g351.t1	4817456	4820358	+	8	924	924	CMU06:4817199-4820441	3243	0	0	TRUE	annotated
CMA06	4954309	4965961	Cma06.p1933	Cma28.g852.t1	+	11653	0.41	1	0	0	1	1.0000000000000001e-29	0.92	0	DUP	Cma06.g364.t1	4954317	4961779	+	10	1583	1583	CMU06:4954309-4965961	11648	0	5	TRUE	annotated
CMA06	5068889	5069936	Cma06.p1934	Cma28.g839.t1	+	1048	0.3	5	0	0	0	9.999999999999999e-38	0.78	0	DUP								CMU06:5068889-5069936	1048	0	0	TRUE	unannotated
CMA06	5080546	5081530	Cma06.p1935	Cma26.g798.t1	+	985	0.62	1	0	1	0	8.000000000000001e-23	0.53	0	DUP								CMU06:5080546-5081530	985	0	0	TRUE	unannotated
CMA06	5105622	5108022	Cma06.p1936	Cma28.g875.t1	-	2401	0.32	0	0	0	0	9.999999999999999e-34	0.67	0	DUP	Cma06.g373.t1	5105497	5108052	-	18	3270	2848	CMU06:5105622-5108022	2401	0	0	TRUE	annotated
CMA06	5136198	5139781	Cma06.p1937	Cma28.g835.t1	+	3584	0.85	9	0	4	5	3e-34	0.78	0	DUP	Cma06.g376.t1	5136199	5139310	+	5	598	598	CMU06:5136198-5139781	3584	0	0	TRUE	annotated
CMA06	5147914	5148100	Cma06.p1938	Cma19.g366.t1	-	187	0.09	13	0	1	1	7e-11	0.597	1	FRAG								CMU06:5147914-5148100	187	0	0	TRUE	unannotated
CMA06	5200795	5201183	Cma06.p1939	Cma28.g831.t1	-	389	0.52	2	0	2	0	7e-12	0.77	0	DUP								CMU06:5200795-5201183	389	0	0	TRUE	unannotated
CMA06	5220581	5220695	Cma06.p1940	Cma28.g829.t1	-	115	0.1	1	0	1	0	2e-7	0.868	1	FRAG								CMU06:5220581-5220695	115	0	0	TRUE	unannotated
CMA06	5264104	5264509	Cma06.p1941	Cma23.g383.t1	+	406	0.36	1	75	1	3	8e-8	0.357	0	FRAG								CMU06:5264104-5264509	406	0	0	TRUE	unannotated
CMA06	5282134	5285820	Cma06.p1942	Cma02.g1006.t2	-	3687	0.22	2	1	2	2	6e-14	0.79	0	DUP								CMU06:5282134-5285820	3687	0	0	TRUE	unannotated
CMA06	5313111	5313362	Cma06.p1943	Cma06.g803.t1	+	252	0.4	2	1	0	0	6e-22	0.553	3	FRAG								CMU06:5313111-5313362	252	0	0	TRUE	unannotated
CMA06	5380827	5381545	Cma06.p1944	Cma28.g820.t2	-	719	0.48	37	0	2	2	2e-13	0.58	0	DUP								CMU06:5380827-5381545	719	0	0	TRUE	unannotated
CMA06	5468586	5469794	Cma06.p1945	Cma18.g409.t3	-	1209	0.63	2	0	2	0	3e-8	0.56	0	FRAG	Cma06.g404.t1	5468572	5469794	-	5	523	510	CMU06:5468586-5469794	1209	0	0	TRUE	annotated
CMA06	5473074	5473244	Cma06.p1946	Cma22.g792.t2	-	171	0.11	0	0	0	0	2e-11	0.632	1	FRAG	Cma06.g404.t1	5473073	5473280	-	1	207	171	CMU06:5473074-5473244	171	0	0	TRUE	annotated
CMA06	5537187	5539651	Cma06.p1947	Cma28.g807.t1	+	2465	0.89	1	1	1	1	4.0000000000000003e-29	0.88	0	DUP								CMU06:5537187-5539651	2465	0	0	TRUE	unannotated
CMA06	5613037	5636439	Cma06.p1948	Cma06.g414.t2	-	23403	0.91	9	0	0	0	9e-144	0.52	3	DUP								CMU06:5613037-5636439	23403	0	0	TRUE	unannotated
CMA06	5638585	5638665	Cma06.p1949	Cma11.g13.t1	+	81	0.32	0	0	0	0	2e-7	0.741	1	FRAG								CMU06:5638585-5638665	81	0	0	TRUE	unannotated
CMA06	5746511	5748356	Cma06.p1950	Cma18.g858.t1	-	1846	0.37	1	0	0	0	1e-16	0.66	0	DUP	Cma06.g420.t1	5746493	5748357	-	6	1194	1158	CMU06:5746511-5748356	1846	0	0	TRUE	annotated
CMA06	5756987	5757456	Cma06.p1951	Cma17.g10.t1	-	470	0.2	5	1	3	7	2e-19	0.538	0	FRAG								CMU06:5756987-5757456	470	0	0	TRUE	unannotated
CMA06	5775192	5783249	Cma06.p1952	Cma28.g792.t2	+	8058	0.75	5	2	4	3	6e-86	0.87	0	DUP	Cma06.g422.t1	5780807	5783264	+	8	1059	1044	CMU06:5775192-5783249	8058	0	0	TRUE	annotated
CMA06	5968565	6013354	Cma06.p1953	Cma24.g101.t1	-	44790	0.29	31	5	3	4	5e-23	0.66	0	DUP	Cma06.g437.t1	5968564	6013447	-	53	6045	5952	CMU06:5968565-6013354	44754	0	36	TRUE	annotated
CMA06	6022461	6025820	Cma06.p1954	Cma28.g770.t1	-	3360	0.74	29	14	4	8	3e-26	0.66	0	DUP								CMU06:6022461-6025820	3360	0	0	TRUE	unannotated
CMA06	6046563	6047078	Cma06.p1955	Cma10.g208.t1	+	516	0.23	0	0	0	0	1.0000000000000001e-24	0.709	0	FRAG	Cma06.g442.t1	6046512	6047077	+	1	565	515	CMU06:6046563-6047078	516	0	0	TRUE	annotated
CMA06	6091343	6096923	Cma06.p1956	Cma29.g1135.t1	+	5581	0.8	28	0	0	1	2.0000000000000002e-23	0.63	1	DUP								CMU06:6091343-6096923	5580	0	1	TRUE	unannotated
CMA06	6231737	6232009	Cma06.p1957	Cma08.g679.t1	+	273	0.4	0	1	0	0	2e-22	0.467	0	FRAG								CMU06:6231737-6232009	273	0	0	TRUE	unannotated
CMA06	6291139	6291579	Cma06.p1958	Cma10.g1060.t1	+	441	0.69	7	1	0	0	1e-13	0.324	3	FRAG	Cma06.g450.t1	6291090	6291594	+	1	504	441	CMU06:6291139-6291579	441	0	0	TRUE	annotated
CMA06	6321113	6321292	Cma06.p1959	Cma22.g164.t2	-	180	0.2	0	4	0	1	6e-20	0.766	0	FRAG								CMU06:6321113-6321292	180	0	0	TRUE	unannotated
CMA06	6445124	6446106	Cma06.p1960	Cma21.g445.t1	+	983	0.55	1	0	0	0	7e-11	0.47	0	DUP	Cma06.g457.t1	6445126	6447465	+	8	6400	2323	CMU06:6445124-6446106	983	0	0	TRUE	annotated
CMA06	6493155	6493385	Cma06.p1961	Cma06.g322.t1	-	231	0.38	1	8	0	1	3e-17	0.565	3	FRAG								CMU06:6493155-6493385	231	0	0	TRUE	unannotated
CMA06	6496469	6497060	Cma06.p1962	Cma19.g90.t1	-	592	0.34	8	4	2	3	2e-10	0.366	0	FRAG								CMU06:6496469-6497060	592	0	0	TRUE	unannotated
CMA06	6547721	6548025	Cma06.p1963	Cma11.g56.t4	-	305	0.13	4	6	3	2	2e-15	0.639	0	FRAG								CMU06:6547721-6548025	305	0	0	TRUE	unannotated
CMA06	6736062	6737197	Cma06.p1964	Cma28.g730.t1	-	1136	1	27	140	9	9	5.999999999999999e-45	0.578	0	PSSD								CMU06:6736062-6737197	1136	0	0	TRUE	unannotated
CMA06	6748034	6748818	Cma06.p1965	Cma11.g63.t1	+	785	0.44	15	19	12	5	9e-8	0.553	0	FRAG								CMU06:6748034-6748818	785	0	0	TRUE	unannotated
CMA06	6917842	6919594	Cma06.p1966	Cma06.g475.t4	-	1753	0.4	1	0	0	2	2e-31	0.92	1	DUP	Cma06.g474.t1	6917841	6919585	-	7	795	795	CMU06:6917842-6919594	0	0	1753	FALSE	filtered
CMA06	7015879	7016405	Cma06.p1967	Cma28.g715.t1	-	527	0.67	3	0	3	0	2e-44	0.864	0	FRAG	Cma06.g481.t1	7016330	7016403	-	1	73	73	CMU06:7015879-7016405	526	0	1	TRUE	annotated
CMA06	7044213	7044308	Cma06.p1968	Cma28.g714.t2	-	96	0.08	0	0	0	0	4e-7	0.875	3	FRAG								CMU06:7044213-7044308	96	0	0	TRUE	unannotated
CMA06	7053963	7054268	Cma06.p1969	Cma06.g497.t3	-	306	0.29	0	0	0	0	6e-13	0.951	0	FRAG	Cma06.g482.t1	7053974	7054320	-	1	346	294	CMU06:7053963-7054268	306	0	0	TRUE	annotated
CMA06	7144049	7150521	Cma06.p1970	Cma28.g709.t1	+	6473	1	37	25	6	9	5e-40	0.7	2	DUP	Cma06.g488.t1	7147899	7150007	+	8	675	675	CMU06:7144049-7150521	6473	0	0	TRUE	annotated
CMA06	7275861	7276147	Cma06.p1971	Cma16.g559.t1	+	287	0.69	5	0	4	0	2e-19	0.979	0	FRAG								CMU06:7275861-7276147				FALSE	filtered
CMA06	7333712	7333807	Cma06.p1972	Cma28.g714.t2	+	96	0.08	0	0	0	0	4e-7	0.875	3	FRAG								CMU06:7333712-7333807	96	0	0	TRUE	unannotated
CMA06	7361516	7362043	Cma06.p1973	Cma28.g715.t1	+	528	0.67	4	0	4	0	2.9999999999999996e-39	0.869	0	FRAG								CMU06:7361516-7362043	526	0	2	TRUE	unannotated
CMA06	7374687	7374962	Cma06.p1974	Cma03.g115.t1	+	276	0.47	0	0	0	0	1e-36	0.978	0	FRAG	Cma06.g498.t1	7374695	7375374	+	1	679	267	CMU06:7374687-7374962				FALSE	filtered
CMA06	7391025	7391869	Cma06.p1975	Cma15.g114.t1	-	845	0.55	7	12	3	2	9e-64	0.776	0	FRAG	Cma06.g499.t1	7391089	7391501	-	1	412	412	CMU06:7391025-7391869				FALSE	filtered
CMA06	7399006	7400651	Cma06.p1976	Cma15.g113.t1	+	1646	0.76	2	0	0	1	2e-14	0.85	0	DUP								CMU06:7399006-7400651				FALSE	filtered
CMA06	7408164	7414448	Cma06.p1977	Cma08.g1146.t1	+	6285	0.64	0	0	0	0	2e-13	0.76	0	DUP								CMU06:7408164-7414448				FALSE	filtered
CMA06	7468474	7475026	Cma06.p1978	Cma28.g709.t1	+	6553	1	36	29	5	10	5e-40	0.7	2	DUP	Cma06.g504.t1	7472401	7474512	+	8	675	675	CMU06:7468474-7475026	6553	0	0	TRUE	annotated
CMA06	7537253	7537738	Cma06.p1979	Cma06.g493.t1	-	486	0.24	1	0	0	1	9.999999999999999e-43	0.981	0	FRAG	Cma06.g510.t1	7536904	7538028	-	1	1124	486	CMU06:7537253-7537738	486	0	0	TRUE	annotated
CMA06	7709776	7710180	Cma06.p1980	Cma13.g944.t1	-	405	0.1	3	0	2	1	2.0000000000000002e-29	0.837	3	FRAG								CMU06:7709776-7710180	405	0	0	TRUE	unannotated
CMA06	7750361	7750684	Cma06.p1981	Cma28.g698.t1	+	324	0.11	3	0	0	2	1.0000000000000001e-28	0.82	3	DUP								CMU06:7750361-7750684	324	0	0	TRUE	unannotated
CMA06	7828507	7828965	Cma06.p1982	Cma09.g196.t1	+	459	0.7	1	25	0	0	9e-7	0.303	3	FRAG	Cma06.g525.t1	7828224	7829479	+	1	1255	459	CMU06:7828507-7828965	459	0	0	TRUE	annotated
CMA06	8002884	8003229	Cma06.p1983	Cma11.g133.t3	-	346	0.22	7	0	1	1	2e-8	0.518	3	FRAG								CMU06:8002884-8003229	346	0	0	TRUE	unannotated
CMA06	8010109	8010300	Cma06.p1984	Cma18.g161.t1	-	192	0.18	0	3	0	0	4e-12	0.463	0	FRAG	Cma06.g534.t1	8010044	8010766	-	4	2520	768	CMU06:8010109-8010300	192	0	0	TRUE	annotated
CMA06	8110316	8111212	Cma06.p1985	Cma28.g680.t1	+	897	0.57	0	2	0	0	1e-21	0.79	2	DUP	Cma06.g537.t1	8110838	8111212	+	1	374	374	CMU06:8110316-8111212	897	0	0	TRUE	annotated
CMA06	8351085	8351826	Cma06.p1986	Cma28.g674.t1	+	742	0.39	7	41	4	2	1e-69	0.7	2	DUP								CMU06:8351085-8351826	742	0	0	TRUE	unannotated
CMA06	8399343	8400084	Cma06.p1987	Cma28.g674.t1	+	742	0.39	7	41	4	2	1e-69	0.7	2	DUP	Cma06.g547.t1	8399422	8399752	+	1	330	330	CMU06:8399343-8400084	0	0	742	FALSE	filtered
CMA06	8620793	8622855	Cma06.p1988	Cma27.g830.t1	+	2063	0.64	0	1	0	0	2e-61	0.97	1	DUP								CMU06:8620793-8622855	2063	0	0	TRUE	unannotated
CMA06	8639354	8645423	Cma06.p1989	Cma27.g832.t1	-	6070	1	1	0	0	1	0	1	1	DUP								CMU06:8639354-8645423	6070	0	0	TRUE	unannotated
CMA06	8779121	8779540	Cma06.p1990	Cma24.g1071.t1	-	420	0.48	0	27	0	0	1e-7	0.329	0	FRAG	Cma06.g564.t1	8778732	8780115	-	4	2442	1335	CMU06:8779121-8779540	420	0	0	TRUE	annotated
CMA06	8999114	8999909	Cma06.p1991	Cma28.g637.t3	+	796	0.39	12	0	2	0	2e-20	0.76	0	DUP								CMU06:8999114-8999909	796	0	0	TRUE	unannotated
CMA06	9009612	9010622	Cma06.p1992	Cma06.g326.t1	+	1011	0.86	10	3	0	2	2e-15	0.347	0	FRAG	Cma06.g574.t1	9009512	9010727	+	2	1032	828	CMU06:9009612-9010622	1011	0	0	TRUE	annotated
CMA06	9308800	9309697	Cma06.p1993	Cma28.g538.t1	+	898	0.51	11	13	7	5	9e-45	0.673	3	FRAG								CMU06:9308800-9309697	898	0	0	TRUE	unannotated
CMA06	9351848	9352114	Cma06.p1994	Cma05.g711.t1	+	267	0.09	0	0	0	0	2.0000000000000002e-24	0.966	0	FRAG								CMU06:9351848-9352114	267	0	0	TRUE	unannotated
CMA06	9373327	9374393	Cma06.p1995	Cma08.g1173.t2	+	1067	0.51	16	32	1	0	4e-12	0.332	3	FRAG	Cma06.g588.t1	9373325	9374411	+	1	1086	1067	CMU06:9373327-9374393	1067	0	0	TRUE	annotated
CMA06	9625091	9625812	Cma06.p1996	Cma11.g261.t2	+	722	0.24	1	0	1	0	9e-8	0.88	0	FRAG	Cma06.g595.t1	9625095	9625645	+	2	295	295	CMU06:9625091-9625812	722	0	0	TRUE	annotated
CMA06	9712112	9712374	Cma06.p1997	Cma20.g197.t1	-	263	0.1	1	0	1	0	2e-14	0.89	0	DUP								CMU06:9712112-9712374	263	0	0	TRUE	unannotated
CMA06	9735225	9735524	Cma06.p1998	Cma28.g577.t2	-	300	0.19	1	0	0	0	4e-40	0.78	0	FRAG	Cma06.g598.t1	9735221	9735569	-	1	348	300	CMU06:9735225-9735524	300	0	0	TRUE	annotated
CMA06	9771928	9777932	Cma06.p1999	Cma28.g584.t1	-	6005	0.79	0	3	0	0	9e-21	0.88	1	DUP	Cma06.g603.t1	9771927	9774325	-	7	729	729	CMU06:9771928-9777932	6005	0	0	TRUE	annotated
[truncated: 9,176 more rows]
