# Supplementary material for: Clusia genomes shed light on the evolution and diversity of crassulacean acid metabolism physiotypes
Source: Nat Commun. 2026 May 5;17:3937. doi: 10.1038/s41467-026-71958-z (PMC13144421; doi:10.1038/s41467-026-71958-z)
Supplement: Supplementary file 9 — Supplementary Data 6 [file 41467_2026_71958_MOESM9_ESM.txt]

Pathway	Type	Function	GeneFamily	Homoeolog	Group	Genes	Frac	Pseudo	Intron	Repeat	XFunct.non	XFunct.neo	XFunct.sub	Order	Strip
Starch_biosynthesis	enzyme	AGPase	OG0000623	ADG1*	H1	0	1	0	0	0	0	0	0	1.2279451003531225	TRUE
Starch_biosynthesis	enzyme	AGPase	OG0000623	ADG1*	H2	3	0.88	5	1.2279451003531225	2.0960603038728673	1	0	0	1.2279451003531225	TRUE
Starch_biosynthesis	enzyme	AGPase	OG0000623	ADG2A	H1	3	0.8466666666666667	7	0.2768121621932534	0.0186984273848288	2	0	0	0.43900138760319807	TRUE
Starch_biosynthesis	enzyme	AGPase	OG0000623	ADG2A	H2	3	0	0	0.43900138760319807	-0.21902308773994025	0	0	0	0.43900138760319807	TRUE
Starch_biosynthesis	enzyme	AGPase	OG0000623	APL3	H1	1	0	0	0.021269836111305715	-0.30996957648085566	0	0	0	0.10582197106338927	FALSE
Starch_biosynthesis	enzyme	AGPase	OG0000623	APL3	H2	1	0	0	0.10582197106338927	-0.20191434233323338	0	0	0	0.10582197106338927	FALSE
Starch_biosynthesis	enzyme	SBE	OG0007432	SBEI	H1	2	0	0	2.560662766512358	-0.08665542590910294	0	0	0	2.560662766512358	FALSE
Starch_biosynthesis	enzyme	SBE	OG0007432	SBEI	H2	1	0	0	0.8149283519254729	0.14611355765056674	0	0	0	2.560662766512358	FALSE
Starch_biosynthesis	enzyme	SBE	OG0011469	SBE3	H1	0	1	0	0	0	0	0	0	1.6868525986060667	FALSE
Starch_biosynthesis	enzyme	SBE	OG0011469	SBE3	H2	1	0	0	1.6868525986060667	-0.21677193702853145	0	0	0	1.6868525986060667	FALSE
Starch_biosynthesis	enzyme	SS	OG0003871	WAXY	H1	1	0	0	-0.07616942721637421	-0.2482880469882546	0	0	0	-0.07616942721637421	FALSE
Starch_biosynthesis	enzyme	SS	OG0003871	WAXY	H2	1	0	0	-0.14531987215859868	-0.32572763146071726	0	0	0	-0.07616942721637421	FALSE
Starch_biosynthesis	enzyme	SS	OG0003937	SS4*	H1	2	0.98	1	3.0896636703203746	0.5666285105417301	1	0	0	3.0896636703203746	TRUE
Starch_biosynthesis	enzyme	SS	OG0003937	SS4*	H2	1	0.95	0	1.4652568545866658	-0.13077797985271536	1	0	0	3.0896636703203746	TRUE
Starch_biosynthesis	enzyme	SS	OG0006624	SS3	H1	0	1	0	0	0	0	0	0	1.6466196124578634	FALSE
Starch_biosynthesis	enzyme	SS	OG0006624	SS3	H2	1	0	0	1.6466196124578634	-0.03082688826616475	0	0	0	1.6466196124578634	FALSE
Starch_biosynthesis	enzyme	SS	OG0008186	SS2	H1	1	0	0	-0.11671673356886038	-0.30591750520031985	0	0	0	-0.11545945275172902	FALSE
Starch_biosynthesis	enzyme	SS	OG0008186	SS2	H2	2	0	0	-0.11545945275172902	-0.30591750520031985	0	0	0	-0.11545945275172902	FALSE
Starch_biosynthesis	enzyme	SS	OG0011525	SS1	H1	0	1	0	0	0	0	0	0	1.1481077684652816	FALSE
Starch_biosynthesis	enzyme	SS	OG0011525	SS1	H2	2	0.895	0	1.1481077684652816	0.2357093559646369	1	0	0	1.1481077684652816	FALSE
Starch_syn/deg	enzyme	GWD	OG0004007	GWD2	H1	1	0	0	3.071747418676253	0.6084999137739338	0	0	0	3.354006962122242	TRUE
Starch_syn/deg	enzyme	GWD	OG0004007	GWD2	H2	3	0	0	3.354006962122242	2.018170489258123	0	0	0	3.354006962122242	TRUE
Starch_syn/deg	enzyme	GWD	OG0007193	GWD3/PWD*	H1	1	0	0	15.11398308516036	15.636281602854504	0	0	0	15.11398308516036	TRUE
Starch_syn/deg	enzyme	GWD	OG0007193	GWD3/PWD*	H2	1	0	0	-0.14594851256716435	-0.18525582706880828	0	0	0	15.11398308516036	TRUE
Starch_syn/deg	enzyme	PGM	OG0006117	PGM1*	H1	1	0.72	3	-0.4250648539703249	-0.2572926498338898	1	0	0	-0.4250648539703249	TRUE
Starch_syn/deg	enzyme	PGM	OG0006117	PGM1*	H2	1	0.675	8	-0.5661946256933194	-0.19516089019900698	1	0	0	-0.4250648539703249	TRUE
Starch_syn/deg	enzyme	PGM	OG0006117	PGM2	H1	2	0.665	2	0.5398981731779892	-0.17309961322720077	1	0	0	0.8488749339880194	TRUE
Starch_syn/deg	enzyme	PGM	OG0006117	PGM2	H2	1	0	0	0.8488749339880194	-0.13212867027956066	0	0	0	0.8488749339880194	TRUE
Starch_syn/deg	enzyme	PGM	OG0008062	PGMP	H1	1	0	0	1.5372361813674356	0.6845888078195511	0	0	0	8.148961678456942	TRUE
Starch_syn/deg	enzyme	PGM	OG0008062	PGMP	H2	1	0	0	8.148961678456942	13.192432390549113	0	0	0	8.148961678456942	TRUE
Starch_syn/deg	enzyme	PHS	OG0004814	PHS1	H1	1	0	0	0.8573615795036561	-0.2383829838580559	0	0	0	0.8573615795036561	TRUE
Starch_syn/deg	enzyme	PHS	OG0004814	PHS1	H2	4	0.75125	7	0.17780129784415927	-0.15779178838962094	2	0	0	0.8573615795036561	TRUE
Starch_syn/deg	enzyme	PHS	OG0007754	PHS2	H1	2	0	0	0.2686398368818996	-0.28565714879764065	0	0	0	0.47514821109572447	FALSE
Starch_syn/deg	enzyme	PHS	OG0007754	PHS2	H2	1	0	0	0.47514821109572447	0.2258042928344382	0	0	0	0.47514821109572447	FALSE
Carbon_breakdown	enzyme	AMY	OG0003208	AMY1*	H1	1	0	0	-0.23678705160490468	0.08173064730427514	0	0	0	-0.23678705160490468	FALSE
Carbon_breakdown	enzyme	AMY	OG0003208	AMY1*	H2	1	0	0	-0.6256011443027759	-0.3311303931680984	0	0	0	-0.23678705160490468	FALSE
Carbon_breakdown	enzyme	AMY	OG0007842	AMY3	H1	1	0	0	0.7957548194642197	-0.1794028352191454	0	0	0	0.7957548194642197	FALSE
Carbon_breakdown	enzyme	AMY	OG0007842	AMY3	H2	0	1	0	0	0	0	0	0	0.7957548194642197	FALSE
Carbon_breakdown	enzyme	AMY	OG0009702	AMY2	H1	2	0	0	1.3461294971634699	1.4301699234381449	0	0	0	1.3461294971634699	TRUE
Carbon_breakdown	enzyme	AMY	OG0009702	AMY2	H2	0	1	0	0	0	0	0	0	1.3461294971634699	TRUE
Carbon_breakdown	enzyme	BAM	OG0003513	BAM7	H1	1	0	0	0.22337772746517084	-0.3108700367654192	0	0	0	0.2532381468720405	FALSE
Carbon_breakdown	enzyme	BAM	OG0003513	BAM7	H2	1	0	0	0.2532381468720405	-0.25098942784194517	0	0	0	0.2532381468720405	FALSE
Carbon_breakdown	enzyme	BAM	OG0004988	BAM1	H1	2	0	0	1.5705541230214166	0.5306100991591893	0	0	0	1.5705541230214166	FALSE
Carbon_breakdown	enzyme	BAM	OG0004988	BAM1	H2	2	0.605	0	0.3896531155307924	0.1443126370814397	1	0	0	1.5705541230214166	FALSE
Carbon_breakdown	enzyme	BAM	OG0005653	BAM3	H1	1	0	0	-0.2591037861089862	-0.31672302861508206	0	0	0	-0.12646065990162836	FALSE
Carbon_breakdown	enzyme	BAM	OG0005653	BAM3	H2	1	0	0	-0.12646065990162836	-0.26134472111442564	0	0	0	-0.12646065990162836	FALSE
Carbon_breakdown	enzyme	BAM	OG0006345	BAM5|6	H1	2	0.83	1	-0.12111721642882012	-0.15328948696680333	1	0	0	0	TRUE
Carbon_breakdown	enzyme	BAM	OG0006345	BAM5|6	H2	0	1	0	0	0	0	0	0	0	TRUE
Carbon_breakdown	enzyme	BAM	OG0012181	BAM8	H1	0	1	0	0	0	0	0	0	0.33401843937273	FALSE
Carbon_breakdown	enzyme	BAM	OG0012181	BAM8	H2	1	0	0	0.33401843937273	-0.0011116988755686197	0	0	0	0.33401843937273	FALSE
Carbon_breakdown	enzyme	DPE	OG0009190	DPE2	H1	1	0	0	2.47233878910888	1.2356705019724248	0	0	0	2.47233878910888	TRUE
Carbon_breakdown	enzyme	DPE	OG0009190	DPE2	H2	0	1	0	0	0	0	0	0	2.47233878910888	TRUE
Carbon_breakdown	enzyme	DPE	OG0010095	DPE1*	H1	3	0.89	1	-0.5297334819965102	-0.26809817324865204	3	0	0	2.1177855986778384	TRUE
Carbon_breakdown	enzyme	DPE	OG0010095	DPE1*	H2	2	0	0	2.1177855986778384	0.8543255714597745	0	0	0	2.1177855986778384	TRUE
Carbon_breakdown	enzyme	SEX/LSF	OG0008629	DSP4	H1	2	0	0	0.9950338289795393	-0.1694977720889467	0	0	0	0.9950338289795393	FALSE
Carbon_breakdown	enzyme	SEX/LSF	OG0008629	DSP4	H2	0	1	0	0	0	0	0	0	0.9950338289795393	FALSE
Carbon_breakdown	enzyme	SEX/LSF	OG0010604	LSF1	H1	0	1	0	0	0	0	0	0	0.40788368737919706	FALSE
Carbon_breakdown	enzyme	SEX/LSF	OG0010604	LSF1	H2	1	0	0	0.40788368737919706	-0.04883609395743513	0	0	0	0.40788368737919706	FALSE
Carbon_breakdown	transporter	GPT	OG0001519	GPT2	H1	3	0.7933333333333333	5	1.1990276415591015	0.5963436999323263	1	0	0	1.1990276415591015	TRUE
Carbon_breakdown	transporter	GPT	OG0001519	GPT2	H2	3	0	0	0.13348214904027905	-0.1758009940808913	0	0	0	1.1990276415591015	TRUE
Gluconeogenesis	enzyme	ENO	OG0003532	ENO2	H1	1	0	0	0.2746119207632735	0.09703847214185496	0	0	0	0.2746119207632735	FALSE
Gluconeogenesis	enzyme	ENO	OG0003532	ENO2	H2	1	0	0	0.15799912497434046	-0.18660651749565355	0	0	0	0.2746119207632735	FALSE
Gluconeogenesis	enzyme	ENO	OG0009445	ENO1	H1	1	0	0	0.4914928617184321	-0.1749005337963278	0	0	0	0.4914928617184321	FALSE
Gluconeogenesis	enzyme	ENO	OG0009445	ENO1	H2	1	0	0	0.10205012861199521	-0.18435536678424475	0	0	0	0.4914928617184321	FALSE
Gluconeogenesis	enzyme	ENO	OG0010390	ENO3	H1	2	0.81	0	0.8227863570325438	0.12090066968278822	1	0	0	0.8227863570325438	TRUE
Gluconeogenesis	enzyme	ENO	OG0010390	ENO3	H2	2	0.56	17	-0.07302622517354583	-0.31222072719226446	1	0	0	0.8227863570325438	TRUE
Gluconeogenesis	enzyme	PGlyM	OG0003941	PGlyM1|2	H1	2	0	0	-0.14437691154575016	-0.2892589899358947	0	0	0	0	FALSE
Gluconeogenesis	enzyme	PGlyM	OG0003941	PGlyM1|2	H2	0	1	0	0	0	0	0	0	0	FALSE
Gluconeogenesis	enzyme	PGlyM	OG0004100	PGlyM4	H1	1	0.31000000000000005	3	-0.05699589475512107	-0.3162727984728003	1	0	0	1.2923807422311044	TRUE
Gluconeogenesis	enzyme	PGlyM	OG0004100	PGlyM4	H2	1	0	0	1.2923807422311044	0.4522700544021632	0	0	0	1.2923807422311044	TRUE
Gluconeogenesis	enzyme	PPDK	OG0005640	PPDK*	H1	2	0	0	1.1110179843599066	0.7827389788369747	0	0	0	2.8463798322054576	TRUE
Gluconeogenesis	enzyme	PPDK	OG0005640	PPDK*	H2	2	0.8200000000000001	1	2.8463798322054576	5.422810825192788	1	0	0	2.8463798322054576	TRUE
Gluconeogenesis	enzyme	PPDK-RP	OG0007781	PPDK-RP	H1	0	1	0	0	0	0	0	0	0	FALSE
Gluconeogenesis	enzyme	PPDK-RP	OG0007781	PPDK-RP	H2	1	0	0	-0.6699202931066561	-0.3311303931680984	0	0	0	0	FALSE
Gluconeogenesis	transporter	BASS	OG0002932	BASS1	H1	1	0	0	0.026927599788396806	-0.22217469873591256	0	0	0	0.026927599788396806	FALSE
Gluconeogenesis	transporter	BASS	OG0002932	BASS1	H2	0	1	0	0	0	0	0	0	0.026927599788396806	FALSE
Gluconeogenesis	transporter	BASS	OG0002932	BASS2	H1	1	0	0	2.4013024229409585	0.46937879980887004	0	0	0	2.4013024229409585	FALSE
Gluconeogenesis	transporter	BASS	OG0002932	BASS2	H2	0	1	0	0	0	0	0	0	2.4013024229409585	FALSE
Gluconeogenesis	transporter	BASS	OG0007972	BASS4	H1	0	1	0	0	0	0	0	0	1.1829973111406766	FALSE
Gluconeogenesis	transporter	BASS	OG0007972	BASS4	H2	1	0	0	1.1829973111406766	0.7795873678410024	0	0	0	1.1829973111406766	FALSE
Gluconeogenesis	transporter	NHD	OG0006293	NHD1	H1	2	0.72	5	-0.4665551209356596	-0.29015945022045825	1	0	0	0.34753420815689207	TRUE
Gluconeogenesis	transporter	NHD	OG0006293	NHD1	H2	1	0	0	0.34753420815689207	-0.19876273133726105	0	0	0	0.34753420815689207	TRUE
Gluconeogenesis	transporter	PPT	OG0002217	PPT	H1	1	0	0	0.7266043745219952	0.9556273534731704	0	0	0	0.7266043745219952	TRUE
Gluconeogenesis	transporter	PPT	OG0002217	PPT	H2	5	0	0	0.5254394437809786	1.1820931150408953	0	0	0	0.7266043745219952	TRUE
Gluconeogenesis	transporter	TPT	OG0003222	TPT	H1	1	0	0	0.19980371214395798	-0.025874356701065394	0	0	0	0.19980371214395798	FALSE
Gluconeogenesis	transporter	TPT	OG0003222	TPT	H2	2	0	0	0.17874425845700778	-0.10016233017755571	0	0	0	0.19980371214395798	FALSE
Carboxylation	enzyme	BCA	OG0000743	BCA1	H1	2	0	0	1.2043710850319098	0.41445072245049547	0	0	0	1.2043710850319098	FALSE
Carboxylation	enzyme	BCA	OG0000743	BCA1	H2	1	0	0	0.353506292038266	-0.02002136485140252	0	0	0	1.2043710850319098	FALSE
Carboxylation	enzyme	BCA	OG0000743	BCA2	H1	0	1	0	0	0	0	0	0	0	FALSE
Carboxylation	enzyme	BCA	OG0000743	BCA2	H2	1	0	0	-0.05416701291657552	-0.016419523713148445	0	0	0	0	FALSE
Carboxylation	enzyme	BCA	OG0000743	BCA4	H1	2	0	0	8.080754194127566	4.610595648516494	0	0	0	8.080754194127566	TRUE
Carboxylation	enzyme	BCA	OG0000743	BCA4	H2	1	0.73	2	-0.10068640315043562	-0.10106279046211925	1	0	0	8.080754194127566	TRUE
Carboxylation	enzyme	BCA	OG0005178	BCA5	H1	0	1	0	0	0	0	0	0	0.06401738389377175	FALSE
Carboxylation	enzyme	BCA	OG0005178	BCA5	H2	1	0	0	0.06401738389377175	-0.2820553076593866	0	0	0	0.06401738389377175	FALSE
Carboxylation	enzyme	PEPC	OG0001285	PEPC1	H1	2	0	0	0.740748783714723	0.4572225859672626	0	0	0	0.740748783714723	FALSE
Carboxylation	enzyme	PEPC	OG0001285	PEPC1	H2	1	0	0	0.7165461279849444	0.19608910344384206	0	0	0	0.740748783714723	FALSE
Carboxylation	enzyme	PEPC	OG0005858	PEPC4	H1	1	0	0	2.2208826256826093	0.5783344942410559	0	0	0	2.2208826256826093	FALSE
Carboxylation	enzyme	PEPC	OG0005858	PEPC4	H2	1	0	0	1.8565855089187995	0.28748582232703923	0	0	0	2.2208826256826093	FALSE
Carboxylation	enzyme	PEPC-kinase	OG0002380	PEPCkinase	H1	1	0	0	-0.6256011443027759	-0.2910599105050218	0	0	0	-0.17769485319973105	FALSE
Carboxylation	enzyme	PEPC-kinase	OG0002380	PEPCkinase	H2	4	0	0	-0.17769485319973105	0.08398179801568394	0	0	0	-0.17769485319973105	FALSE
Decarboxylation	enzyme	NAD-ME	OG0004504	NAD-ME2	H1	1	0	0	0.5565571440049797	-0.2563921895493263	0	0	0	0.6467670426341543	FALSE
Decarboxylation	enzyme	NAD-ME	OG0004504	NAD-ME2	H2	1	0	0	0.6467670426341543	-0.0614425379413244	0	0	0	0.6467670426341543	FALSE
Decarboxylation	enzyme	NAD-ME	OG0011013	NAD-ME1*	H1	2	0	0	0.8253009186668065	0.09613801185729144	0	0	0	0.8253009186668065	FALSE
Decarboxylation	enzyme	NAD-ME	OG0011013	NAD-ME1*	H2	0	1	0	0	0	0	0	0	0.8253009186668065	FALSE
Decarboxylation	enzyme	NADP-ME	OG0000843	NADP-ME3|4	H1	2	0	0	0.6332512738499922	0.4518198242598815	0	0	0	0.9504003599713763	TRUE
Decarboxylation	enzyme	NADP-ME	OG0000843	NADP-ME3|4	H2	3	0	0	0.9504003599713763	1.0672844287590468	0	0	0	0.9504003599713763	TRUE
Decarboxylation	enzyme	PEP-CK	OG0002610	PEP-CK1	H1	1	0	0	1.028980411042086	0.32080285285588944	0	0	0	1.032437933289197	FALSE
Decarboxylation	enzyme	PEP-CK	OG0002610	PEP-CK1	H2	2	0	0	1.032437933289197	0.6530726978598279	0	0	0	1.032437933289197	FALSE
Decarboxylation	transporter	DIT	OG0004449	DIT2	H1	2	0	0	0.050187294905326855	-0.22037377816678552	0	0	0	0.050187294905326855	FALSE
Decarboxylation	transporter	DIT	OG0004449	DIT2	H2	0	1	0	0	0	0	0	0	0.050187294905326855	FALSE
Decarboxylation	transporter	DIT	OG0006972	DIT1	H1	1	0	0	-0.2663331508074915	-0.2694488636754973	0	0	0	0.8275011600967864	TRUE
Decarboxylation	transporter	DIT	OG0006972	DIT1	H2	1	0	0	0.8275011600967864	1.4783445486622933	0	0	0	0.8275011600967864	TRUE
Decarboxylation	transporter	PUMP	OG0001958	PUMP5	H1	2	0	0	-0.7205258459961931	-0.3311303931680984	0	0	0	-0.7205258459961931	FALSE
Decarboxylation	transporter	PUMP	OG0001958	PUMP5	H2	3	0	0	-0.7205258459961931	-0.3311303931680984	0	0	0	-0.7205258459961931	FALSE
Malate_turnover	enzyme	NAD-MDH	OG0001880	MDH	H1	3	0	0	0.12342390250322822	-0.07855128334803126	0	0	0	0.12342390250322822	FALSE
Malate_turnover	enzyme	NAD-MDH	OG0001880	MDH	H2	1	0	0	-0.05039517046518146	-0.21362032603255912	0	0	0	0.12342390250322822	FALSE
Malate_turnover	enzyme	NAD-MDH	OG0003054	MDHG1	H1	1	0	0	-0.035936441068170885	-0.23343045229295656	0	0	0	-0.035936441068170885	FALSE
Malate_turnover	enzyme	NAD-MDH	OG0003054	MDHG1	H2	2	0	0	-0.41123476498188005	-0.3311303931680984	0	0	0	-0.035936441068170885	FALSE
Malate_turnover	enzyme	NAD-MDH	OG0003054	MDHG2	H1	2	0.815	1	0.001781983445769729	-0.1316784401372789	1	0	0	0.13191054801886487	TRUE
Malate_turnover	enzyme	NAD-MDH	OG0003054	MDHG2	H2	1	0	0	0.13191054801886487	-0.2820553076593866	0	0	0	0.13191054801886487	TRUE
Malate_turnover	enzyme	NAD-MDH	OG0004070	MDHP	H1	1	0	0	-0.13589026603011353	-0.026324586843347153	0	0	0	-0.13589026603011353	FALSE
Malate_turnover	enzyme	NAD-MDH	OG0004070	MDHP	H2	2	0	0	-0.22955768690639938	-0.07720059292118599	0	0	0	-0.13589026603011353	FALSE
Malate_turnover	enzyme	NAD-MDH	OG0004470	MMDH	H1	2	0	0	0.1045646902462579	-0.19696181076813402	0	0	0	2.250114404680913	TRUE
Malate_turnover	enzyme	NAD-MDH	OG0004470	MMDH	H2	4	0	0	2.250114404680913	3.4742147693973333	0	0	0	2.250114404680913	TRUE
Malate_turnover	enzyme	NADP-MDH	OG0006785	NADP-MDH	H1	1	0	0	0.16522848967284573	-0.22442584944732136	0	0	0	1.1135325459941694	TRUE
Malate_turnover	enzyme	NADP-MDH	OG0006785	NADP-MDH	H2	1	0	0	1.1135325459941694	1.328868141424749	0	0	0	1.1135325459941694	TRUE
Vacuolar_storage	enzyme	PPase	OG0000791	PPase/AVP1	H1	3	0	0	0.37770894776804453	0.1803310484639805	0	0	0	0.7784672082286636	FALSE
Vacuolar_storage	enzyme	PPase	OG0000791	PPase/AVP1	H2	3	0	0	0.7784672082286636	0.005191523116376014	0	0	0	0.7784672082286636	FALSE
Vacuolar_storage	transporter	ALMT	OG0001239	ALMT4	H1	1	0	0	-0.02713547534825141	-0.026324586843347153	0	0	0	-0.02713547534825141	FALSE
Vacuolar_storage	transporter	ALMT	OG0001239	ALMT4	H2	1	0	0	-0.36660129597371693	-0.19200927920303468	0	0	0	-0.02713547534825141	FALSE
Vacuolar_storage	transporter	ALMT	OG0001239	ALMT9	H1	1	0	0	2.091697021722363	2.1843054117600924	0	0	0	2.091697021722363	TRUE
Vacuolar_storage	transporter	ALMT	OG0001239	ALMT9	H2	0	1	0	0	0	0	0	0	2.091697021722363	TRUE
Vacuolar_storage	transporter	ALMT	OG0011534	ALMT9	H1	1	0.84	3	0.47797709293427004	0.1200002093982247	1	0	0	1.6997397269816632	TRUE
Vacuolar_storage	transporter	ALMT	OG0011534	ALMT9	H2	1	0.84	3	1.6997397269816632	1.1222125061174213	1	0	0	1.6997397269816632	TRUE
Vacuolar_storage	transporter	tDT	OG0007785	TDT	H1	0	1	0	0	0	0	0	0	0.10142148820342953	FALSE
Vacuolar_storage	transporter	tDT	OG0007785	TDT	H2	1	0	0	0.10142148820342953	0.10874445584118071	0	0	0	0.10142148820342953	FALSE
Regulation	TF	BZIP	OG0002063	CPRF2	H1	3	0.6666666666666666	1	0.21457676174525137	-0.13212867027956066	1	0	0	1.3250700434765197	TRUE
Regulation	TF	BZIP	OG0002063	CPRF2	H2	3	0	0	1.3250700434765197	3.4026281767745337	0	0	0	1.3250700434765197	TRUE
Regulation	TF	CCA	OG0002594	RVE1	H1	2	0.5700000000000001	4	-0.15192059644853828	-0.09881163975071044	1	0	0	-0.15192059644853828	TRUE
Regulation	TF	CCA	OG0002594	RVE1	H2	1	0.010000000000000009	1	-0.38514618802640443	-0.3311303931680984	1	0	0	-0.15192059644853828	TRUE
Regulation	TF	CCA	OG0003833	CCA1	H1	1	0	0	0.34973444958687194	-0.19065858877618938	0	0	0	0.34973444958687194	FALSE
Regulation	TF	CCA	OG0003833	CCA1	H2	1	0	0	0.34156212427551813	-0.3045668147734745	0	0	0	0.34973444958687194	FALSE
Regulation	TF	GATA	OG0000224	GATA1	H1	1	0	0	-0.4511534309258005	-0.3311303931680984	0	0	0	-0.40651996191763745	FALSE
Regulation	TF	GATA	OG0000224	GATA1	H2	1	0	0	-0.40651996191763745	-0.2239756193050396	0	0	0	-0.40651996191763745	FALSE
Regulation	TF	GATA	OG0000224	GATA10	H1	0	1	0	0	0	0	0	0	0	TRUE
Regulation	TF	GATA	OG0000224	GATA10	H2	2	0.6599999999999999	9	-0.5973123259173204	-0.3311303931680984	1	0	0	0	TRUE
Regulation	TF	GATA	OG0000224	GATA11	H1	2	0.52	4	0.22966413155082763	0.27082730706261415	1	0	0	0.22966413155082763	TRUE
Regulation	TF	GATA	OG0000224	GATA11	H2	3	0.09166666666666667	6	-0.17863781381257957	-0.11772130572654434	3	0	0	0.22966413155082763	TRUE
Regulation	TF	GATA	OG0000224	GATA5	H1	2	0	0	-0.596055045100189	-0.3311303931680984	0	0	0	-0.596055045100189	FALSE
Regulation	TF	GATA	OG0000224	GATA5	H2	1	0	0	-0.6630052486124336	-0.314922108045955	0	0	0	-0.596055045100189	FALSE
Regulation	TF	GATA	OG0000224	GATA9	H1	1	0	0	-0.5866254389717039	-0.30816865591172865	0	0	0	-0.5809676752946128	FALSE
Regulation	TF	GATA	OG0000224	GATA9	H2	1	0	0	-0.5809676752946128	-0.32257602046474493	0	0	0	-0.5809676752946128	FALSE
Regulation	TF	GBF	OG0000838	GN	H1	1	0	0	-0.19466814423100431	-0.14518534440573166	0	0	0	-0.19466814423100431	FALSE
Regulation	TF	GBF	OG0000838	GN	H2	1	0	0	-0.29367900858009843	-0.32347648074930846	0	0	0	-0.19466814423100431	FALSE
Regulation	TF	GBF	OG0000838	GNL1	H1	2	0	0	-0.3119095804285031	-0.09746094932386516	0	0	0	-0.3119095804285031	FALSE
Regulation	TF	GBF	OG0000838	GNL1	H2	1	0	0	-0.3291971916640592	-0.27935392680569604	0	0	0	-0.3119095804285031	FALSE
Regulation	TF	GBF	OG0000838	GNL2	H1	1	0	0	-0.11137329009605212	-0.1060153220272186	0	0	0	0	FALSE
Regulation	TF	GBF	OG0000838	GNL2	H2	0	1	0	0	0	0	0	0	0	FALSE
Regulation	TF	GBF	OG0003278	CPRF1	H1	1	0	0	0.34439100611406365	-0.2581931101184533	0	0	0	0.34439100611406365	FALSE
Regulation	TF	GBF	OG0003278	CPRF1	H2	1	0	0	0.3299322767170531	-0.16409501038156557	0	0	0	0.34439100611406365	FALSE
Regulation	TF	LUX	OG0004040	PCL1	H1	2	0	0	-0.45869711582858863	-0.3311303931680984	0	0	0	0	FALSE
Regulation	TF	LUX	OG0004040	PCL1	H2	0	1	0	0	0	0	0	0	0	FALSE
Regulation	TF	PIF	OG0002476	SPT	H1	1	1	2	-0.11545945275172902	-0.2861073789399224	1	0	0	-0.11545945275172902	TRUE
Regulation	TF	PIF	OG0002476	SPT	H2	2	0	0	-0.18932470075819607	-0.2933110612164306	0	0	0	-0.11545945275172902	TRUE
Regulation	TF	PIF	OG0006099	PIF1	H1	1	0	0	0.581074119939041	0.2892867428961663	0	0	0	0.581074119939041	FALSE
Regulation	TF	PIF	OG0006099	PIF1	H2	1	0	0	0.343762365705498	-0.10016233017755571	0	0	0	0.581074119939041	FALSE
Regulation	TF	PIF	OG0007974	PIF3	H1	1	0	0	-0.29367900858009843	-0.26449633211039797	0	0	0	0	FALSE
Regulation	TF	PIF	OG0007974	PIF3	H2	0	1	0	0	0	0	0	0	0	FALSE
Regulation	TF	TCP	OG0000692	PCF1	H1	1	0	0	-0.7205258459961931	-0.3311303931680984	0	0	0	-0.7205258459961931	FALSE
Regulation	TF	TCP	OG0000692	PCF1	H2	3	0	0	-0.7205258459961931	-0.3311303931680984	0	0	0	-0.7205258459961931	FALSE
Regulation	TF	TCP	OG0000692	TCP20	H1	1	0	0	-0.7205258459961931	-0.3311303931680984	0	0	0	-0.7205258459961931	FALSE
Regulation	TF	TCP	OG0000692	TCP20	H2	2	0	0	-0.7205258459961931	-0.3311303931680984	0	0	0	-0.7205258459961931	FALSE
Regulation	TF	TCP	OG0000692	TCP7	H1	0	1	0	0	0	0	0	0	0	FALSE
Regulation	TF	TCP	OG0000692	TCP7	H2	1	0	0	-0.7205258459961931	-0.3311303931680984	0	0	0	0	FALSE
Regulation	TF	TCP	OG0005853	TCP7	H1	1	0	0	-0.7205258459961931	-0.3311303931680984	0	0	0	-0.7205258459961931	FALSE
Regulation	TF	TCP	OG0005853	TCP7	H2	1	0	0	-0.7205258459961931	-0.3311303931680984	0	0	0	-0.7205258459961931	FALSE
