# Supplementary material for: Clusia genomes shed light on the evolution and diversity of crassulacean acid metabolism physiotypes
Source: Nat Commun. 2026 May 5;17:3937. doi: 10.1038/s41467-026-71958-z (PMC13144421; doi:10.1038/s41467-026-71958-z)
Supplement: Supplementary file 10 — Supplementary Data 7 [file 41467_2026_71958_MOESM10_ESM.xlsx]

## Sheet: Supp_Data4
H1_Cma08.g106.t1			H1_Cma00.g14109.t1			H1_Cmi0.g42655.t1			H1_Cmi0.g50089.t1			H1_Cro0.g33738.t1			H1_Cro0.g47321.t1			H2_Cma04.g1288.t3			H2_Cma00.g15431.t2			H2_Cmi0.g13753.t1			H2_Cmi0.g27442.t1			H2_Cro0.g9197.t1			H2_Cro0.g50130.t1			H2_Cro0.g95303.t1			H2_Cro0.g96582.t1
pos	aa	cTP CS	pos	aa	cTP CS	pos	aa	cTP CS	pos	aa	cTP CS	pos	aa	OTHER CS	pos	aa	cTP CS	pos	aa	cTP CS	pos	aa	cTP CS	pos	aa	cTP CS	pos	aa	cTP CS	pos	aa	cTP CS	pos	aa	cTP CS	pos	aa	cTP CS	pos	aa	cTP CS
1	M	0.000006	1	M	0.000006	1	M	0.000005	1	M	0.000005	1	M	0.000000	1	M	0.000002	1	M	0.000012	1	M	0.000012	1	M	0.000008	1	M	0.000008	1	M	0.000008	1	M	0.000011	1	M	0.000008	1	M	0.000201
2	V	0.000000	2	V	0.000000	2	V	0.000000	2	V	0.000000	2	Q	0.000000	2	L	0.000001	2	A	0.000001	2	A	0.000001	2	A	0.000001	2	A	0.000001	2	A	0.000001	2	A	0.000001	2	A	0.000001	2	A	0.000029
3	T	0.000001	3	T	0.000001	3	T	0.000000	3	T	0.000000	3	D	0.000000	3	T	0.000000	3	S	0.000001	3	S	0.000001	3	S	0.000001	3	S	0.000001	3	S	0.000001	3	S	0.000001	3	S	0.000001	3	S	0.000010
4	S	0.000001	4	S	0.000001	4	S	0.000001	4	S	0.000001	4	N	0.000000	4	S	0.000000	4	S	0.000001	4	S	0.000001	4	S	0.000001	4	S	0.000001	4	S	0.000001	4	S	0.000001	4	S	0.000001	4	S	0.000010
5	S	0.000001	5	S	0.000001	5	S	0.000001	5	S	0.000001	5	Y	0.000000	5	S	0.000001	5	S	0.000001	5	S	0.000001	5	S	0.000001	5	S	0.000001	5	S	0.000001	5	S	0.000001	5	S	0.000001	5	S	0.000022
6	S	0.000001	6	S	0.000001	6	S	0.000001	6	S	0.000001	6	L	0.000000	6	S	0.000001	6	C	0.000006	6	C	0.000006	6	C	0.000005	6	C	0.000005	6	C	0.000005	6	C	0.000006	6	C	0.000005	6	C	0.000144
7	S	0.000001	7	S	0.000001	7	S	0.000001	7	S	0.000001	7	A	0.000000	7	S	0.000001	7	F	0.000005	7	F	0.000005	7	F	0.000004	7	F	0.000004	7	F	0.000004	7	F	0.000005	7	F	0.000004	7	F	0.000124
8	S	0.000001	8	S	0.000001	8	C	0.000005	8	C	0.000005	8	N	0.000000	8	C	0.000005	8	R	0.000015	8	R	0.000015	8	R	0.000013	8	R	0.000013	8	R	0.000012	8	R	0.000016	8	R	0.000012	8	R	0.000240
9	C	0.000005	9	C	0.000005	9	F	0.000013	9	F	0.000013	9	W	0.000000	9	F	0.000010	9	V	0.000003	9	V	0.000003	9	L	0.000016	9	L	0.000016	9	I	0.000005	9	V	0.000003	9	I	0.000005	9	I	0.000189
10	F	0.000011	10	F	0.000011	10	R	0.000094	10	R	0.000094	10	I	0.000000	10	R	0.000037	10	E	0.000002	10	E	0.000002	10	E	0.000002	10	E	0.000002	10	E	0.000003	10	E	0.000003	10	E	0.000003	10	E	0.000078
11	R	0.000059	11	R	0.000059	11	A	0.000116	11	A	0.000116	11	Q	0.000000	11	A	0.000051	11	G	0.000002	11	G	0.000002	11	G	0.000001	11	G	0.000001	11	S	0.000004	11	G	0.000002	11	S	0.000004	11	S	0.000187
12	A	0.000087	12	A	0.000087	12	E	0.000004	12	E	0.000004	12	A	0.000000	12	E	0.000003	12	T	0.000001	12	T	0.000001	12	T	0.000001	12	T	0.000001	12	T	0.000002	12	T	0.000001	12	T	0.000002	12	T	0.000078
13	E	0.000004	13	E	0.000004	13	S	0.000001	13	S	0.000001	13	L	0.000000	13	S	0.000001	13	L	0.000004	13	L	0.000004	13	L	0.000005	13	L	0.000005	13	L	0.000007	13	L	0.000004	13	L	0.000006	13	L	0.000304
14	S	0.000001	14	S	0.000001	14	T	0.000001	14	T	0.000001	14	F	0.000000	14	T	0.000000	14	C	0.000014	14	C	0.000014	14	C	0.000020	14	C	0.000020	14	C	0.000024	14	C	0.000017	14	C	0.000024	14	C	0.000944
15	T	0.000001	15	T	0.000001	15	W	0.000003	15	W	0.000003	15	N	0.000000	15	W	0.000003	15	S	0.000006	15	S	0.000006	15	S	0.000008	15	S	0.000008	15	S	0.000008	15	S	0.000007	15	S	0.000008	15	S	0.000289
16	W	0.000004	16	W	0.000004	16	S	0.000005	16	S	0.000005	16	S	0.000000	16	S	0.000003	16	S	0.000002	16	S	0.000002	16	S	0.000003	16	S	0.000003	16	S	0.000003	16	S	0.000003	16	S	0.000003	16	S	0.000086
17	S	0.000004	17	S	0.000004	17	S	0.000008	17	S	0.000008	17	L	0.000000	17	S	0.000004	17	V	0.000001	17	V	0.000001	17	V	0.000001	17	V	0.000001	17	V	0.000001	17	V	0.000001	17	V	0.000001	17	V	0.000054
18	S	0.000007	18	S	0.000007	18	S	0.000006	18	S	0.000006	18	P	0.000000	18	S	0.000005	18	F	0.000012	18	F	0.000012	18	F	0.000018	18	F	0.000018	18	F	0.000015	18	F	0.000017	18	F	0.000015	18	F	0.000525
19	S	0.000007	19	S	0.000007	19	V	0.000002	19	V	0.000002	19	S	0.000000	19	V	0.000002	19	M	0.000027	19	M	0.000027	19	M	0.000040	19	M	0.000040	19	M	0.000037	19	M	0.000039	19	M	0.000032	19	M	0.002053
20	V	0.000002	20	V	0.000002	20	L	0.000016	20	L	0.000016	20	E	0.000000	20	L	0.000018	20	L	0.000035	20	L	0.000035	20	L	0.000045	20	L	0.000045	20	L	0.000047	20	L	0.000046	20	L	0.000041	20	L	0.005137
21	L	0.000029	21	L	0.000029	21	M	0.000044	21	M	0.000044	21	D	0.000000	21	M	0.000067	21	K	0.000005	21	K	0.000005	21	K	0.000005	21	K	0.000005	21	K	0.000005	21	K	0.000005	21	K	0.000004	21	K	0.000133
22	M	0.000159	22	M	0.000159	22	L	0.000056	22	L	0.000056	22	Y	0.000000	22	L	0.000190	22	K	0.000005	22	K	0.000005	22	K	0.000004	22	K	0.000004	22	K	0.000004	22	K	0.000004	22	K	0.000003	22	K	0.000118
23	M	0.000238	23	M	0.000238	23	K	0.000016	23	K	0.000016	23	K	0.000000	23	K	0.000008	23	C	0.000010	23	C	0.000010	23	C	0.000008	23	C	0.000008	23	C	0.000009	23	C	0.000008	23	C	0.000006	23	C	0.000816
24	K	0.000011	24	K	0.000011	24	K	0.000010	24	K	0.000010	24	G	0.000000	24	K	0.000008	24	T	0.000023	24	T	0.000023	24	T	0.000009	24	T	0.000009	24	T	0.000010	24	T	0.000009	24	T	0.000008	24	T	0.000386
25	K	0.000010	25	K	0.000010	25	S	0.000006	25	S	0.000006	25	G	0.000000	25	C	0.000076	25	A	0.000149	25	A	0.000149	25	T	0.000014	25	T	0.000014	25	T	0.000017	25	T	0.000014	25	T	0.000011	25	T	0.000468
26	C	0.000101	26	C	0.000101	26	T	0.000009	26	T	0.000009	26	L	0.000000	26	T	0.000070	26	S	0.000040	26	S	0.000040	26	S	0.000022	26	S	0.000022	26	S	0.000036	26	S	0.000023	26	S	0.000018	26	S	0.000764
27	T	0.000094	27	T	0.000094	27	S	0.000013	27	S	0.000013	27	L	0.000000	27	S	0.000043	27	R	0.000023	27	R	0.000023	27	R	0.000027	27	R	0.000027	27	R	0.000023	27	R	0.000028	27	R	0.000023	27	R	0.000273
28	S	0.000056	28	S	0.000056	28	S	0.000009	28	S	0.000009	28	V	0.000000	28	S	0.000019	28	V	0.000006	28	V	0.000006	28	G	0.000033	28	G	0.000033	28	V	0.000006	28	G	0.000031	28	G	0.000030	28	E	0.000218
29	S	0.000026	29	S	0.000026	29	S	0.000009	29	S	0.000009	29	L	0.000000	29	S	0.000021	29	S	0.000060	29	S	0.000060	29	S	0.000006	29	S	0.000006	29	S	0.000058	29	S	0.000006	29	S	0.000006	29	L	0.000057
30	S	0.000027	30	S	0.000027	30	G	0.000005	30	G	0.000005	30	G	0.000000	30	G	0.000014	30	V	0.000008	30	V	0.000008	30	V	0.000003	30	V	0.000003	30	V	0.000008	30	V	0.000003	30	V	0.000003	30	L	0.000066
31	G	0.000015	31	G	0.000015	31	S	0.000004	31	S	0.000004	31	G	0.000000	31	S	0.000005	31	L	0.000062	31	L	0.000062	31	L	0.000037	31	L	0.000037	31	L	0.000067	31	L	0.000036	31	L	0.000036	31	P	0.000049
32	S	0.000006	32	S	0.000006	32	V	0.000002	32	V	0.000002	32	D	0.000000	32	V	0.000001	32	F	0.000130	32	F	0.000130	32	F	0.000126	32	F	0.000126	32	F	0.000154	32	F	0.000143	32	F	0.000149	32	L	0.000133
33	V	0.000002	33	V	0.000002	33	L	0.000015	33	L	0.000015	33	G	0.000000	33	L	0.000013	33	Q	0.000008	33	Q	0.000008	33	Q	0.000012	33	Q	0.000012	33	Q	0.000011	33	Q	0.000013	33	Q	0.000012	33	P	0.000099
34	L	0.000015	34	L	0.000015	34	F	0.000177	34	F	0.000177	34	R	0.000000	34	F	0.000042	34	P	0.000020	34	P	0.000020	34	P	0.000020	34	P	0.000020	34	P	0.000017	34	P	0.000023	34	P	0.000028	34	L	0.000233
35	F	0.000053	35	F	0.000053	35	Q	0.000078	35	Q	0.000078	35	Y	0.000000	35	Q	0.000006	35	N	0.000164	35	N	0.000164	35	K	0.000061	35	K	0.000061	35	K	0.000052	35	K	0.000072	35	K	0.000077	35	L	0.000110
36	Q	0.000008	36	Q	0.000008	36	T	0.000078	36	T	0.000078	36	F	0.000000	36	P	0.000027	36	S	0.000100	36	S	0.000100	36	S	0.000142	36	S	0.000142	36	S	0.000090	36	S	0.000162	36	S	0.000162	36	P	0.000084
37	P	0.000033	37	P	0.000033	37	K	0.000136	37	K	0.000136	37	N	0.000000	37	K	0.000063	37	S	0.000044	37	S	0.000044	37	S	0.000050	37	S	0.000050	37	S	0.000047	37	S	0.000064	37	S	0.000082	37	P	0.000182
38	K	0.000068	38	K	0.000068	38	S	0.002499	38	S	0.002499	38	R	0.000000	38	S	0.000196	38	L	0.000090	38	L	0.000090	38	L	0.000112	38	L	0.000112	38	L	0.000136	38	L	0.000138	38	L	0.000204	38	L	0.004305
39	S	0.000284	39	S	0.000284	39	S	0.000048	39	S	0.000048	39	E	0.000000	39	S	0.000048	39	S	0.000182	39	S	0.000182	39	S	0.000207	39	S	0.000207	39	S	0.000263	39	S	0.000289	39	S	0.000417	39	L	0.005439
40	S	0.000054	40	S	0.000054	40	L	0.000068	40	L	0.000068	40	A	0.000000	40	L	0.000095	40	L	0.000346	40	L	0.000346	40	L	0.000498	40	L	0.000498	40	L	0.000759	40	L	0.000589	40	L	0.001113	40	N	0.004259
41	L	0.000104	41	L	0.000104	41	S	0.000060	41	S	0.000060	41	T	0.000000	41	S	0.000099	41	V	0.000145	41	V	0.000145	41	V	0.000186	41	V	0.000186	41	V	0.000251	41	V	0.000218	41	V	0.000394	41	L	0.007636
42	S	0.000095	42	S	0.000095	42	F	0.000343	42	F	0.000343	42	Q	0.000000	42	F	0.000497	42	S	0.003056	42	S	0.003056	42	S	0.004715	42	S	0.004715	42	S	0.005325	42	S	0.005549	42	S	0.005807	42	K	0.004931
43	F	0.000533	43	F	0.000533	43	V	0.000071	43	V	0.000071	43	I	0.000000	43	V	0.000103	43	S	0.001642	43	S	0.001642	43	S	0.002158	43	S	0.002158	43	S	0.002928	43	S	0.002588	43	S	0.003618	43	A	0.067472
44	V	0.000101	44	V	0.000101	44	S	0.000711	44	S	0.000711	44	I	0.000000	44	S	0.001224	44	F	0.000046	44	F	0.000046	44	F	0.000043	44	F	0.000043	44	F	0.000063	44	F	0.000053	44	F	0.000080	44	T	0.043807
45	S	0.001308	45	S	0.001308	45	S	0.000675	45	S	0.000675	45	I	0.000000	45	S	0.001280	45	P	0.000021	45	P	0.000021	45	P	0.000012	45	P	0.000012	45	P	0.000019	45	P	0.000019	45	P	0.000030	45	R	0.008590
46	S	0.001318	46	S	0.001318	46	S	0.000032	46	S	0.000032	46	K	0.000000	46	S	0.000041	46	I	0.000017	46	I	0.000017	46	I	0.000015	46	I	0.000015	46	I	0.000019	46	I	0.000015	46	I	0.000022	46	L	0.010342
47	S	0.000044	47	S	0.000044	47	P	0.000009	47	P	0.000009	47	I	0.000000	47	P	0.000009	47	F	0.000112	47	F	0.000112	47	F	0.000107	47	F	0.000107	47	F	0.000195	47	F	0.000098	47	F	0.000269	47	I	0.003281
48	P	0.000010	48	P	0.000010	48	I	0.000009	48	I	0.000009	48	A	0.000000	48	I	0.000009	48	F	0.000046	48	F	0.000046	48	F	0.000075	48	F	0.000075	48	F	0.000151	48	F	0.000037	48	F	0.000217	48	Q	0.019594
49	I	0.000009	49	I	0.000009	49	F	0.000065	49	F	0.000065	49	A	0.000000	49	F	0.000054	49	P	0.000012	49	P	0.000012	49	P	0.000029	49	P	0.000029	49	P	0.000058	49	P	0.000010	49	P	0.000098	49	C	0.064783
50	F	0.000059	50	F	0.000059	50	F	0.000046	50	F	0.000046	50	G	0.000000	50	F	0.000038	50	P	0.000010	50	P	0.000010	50	S	0.000106	50	S	0.000106	50	S	0.000146	50	P	0.000009	50	S	0.000153	50	P	0.011028
51	F	0.000043	51	F	0.000043	51	P	0.000012	51	P	0.000012	51	N	0.000000	51	P	0.000013	51	R	0.000029	51	R	0.000029	51	R	0.000028	51	R	0.000028	51	R	0.000041	51	R	0.000026	51	R	0.000026	51	P	0.008311
52	P	0.000013	52	P	0.000013	52	S	0.000036	52	S	0.000036	52	G	0.000000	52	S	0.000038	52	I	0.000046	52	I	0.000046	52	I	0.000045	52	I	0.000045	52	I	0.000041	52	I	0.000042	52	I	0.000014	52	S	0.036150
53	S	0.000039	53	S	0.000039	53	R	0.000021	53	R	0.000021	53	V	0.000000	53	R	0.000021	53	P	0.000214	53	P	0.000214	53	P	0.000134	53	P	0.000134	53	P	0.000365	53	P	0.000186	53	P	0.000063	53	Q	0.020316
54	R	0.000023	54	R	0.000023	54	I	0.000049	54	I	0.000049	54	G	0.000000	54	I	0.000046	54	L	0.001146	54	L	0.001146	54	L	0.001010	54	L	0.001010	54	T	0.000841	54	L	0.001042	54	P	0.000169	54	L	0.025502
55	I	0.000050	55	I	0.000050	55	P	0.000075	55	P	0.000075	55	K	0.000000	55	P	0.000066	55	L	0.001782	55	L	0.001782	55	L	0.001601	55	L	0.001601	55	L	0.001235	55	L	0.001596	55	F	0.000920	55	R	0.014191
56	P	0.000081	56	P	0.000081	56	L	0.000875	56	L	0.000875	56	I	0.000000	56	L	0.000791	56	K	0.000322	56	K	0.000322	56	K	0.000361	56	K	0.000361	56	K	0.000467	56	K	0.000292	56	K	0.000282	56	V	0.006206
57	L	0.000875	57	L	0.000875	57	L	0.001115	57	L	0.001115	57	L	0.000000	57	L	0.000973	57	S	0.000207	57	S	0.000207	57	S	0.000207	57	S	0.000207	57	S	0.000229	57	S	0.000185	57	T	0.000214	57	K	0.030331
58	L	0.001146	58	L	0.001146	58	R	0.000420	58	R	0.000420	58	V	0.000000	58	R	0.000370	58	T	0.000095	58	T	0.000095	58	T	0.000085	58	T	0.000085	58	T	0.000103	58	T	0.000088	58	T	0.000346	58	K	0.057222
59	R	0.000428	59	R	0.000428	59	S	0.000397	59	S	0.000397	59	G	0.000000	59	S	0.000322	59	P	0.000118	59	P	0.000118	59	P	0.000122	59	P	0.000122	59	P	0.000143	59	P	0.000107	59	P	0.000352	59	T	0.028941
60	S	0.000390	60	S	0.000390	60	T	0.000073	60	T	0.000073	60	K	0.000000	60	T	0.000054	60	L	0.001373	60	L	0.001373	60	L	0.001572	60	L	0.001572	60	L	0.001895	60	L	0.001305	60	L	0.004374	60	G	0.010314
61	T	0.000075	61	T	0.000075	61	P	0.000124	61	P	0.000124	61	E	0.000000	61	P	0.000083	61	A	0.002193	61	A	0.002193	61	A	0.002460	61	A	0.002460	61	A	0.003078	61	A	0.002109	61	A	0.006560	61	T	0.008983
62	P	0.000132	62	P	0.000132	62	L	0.001930	62	L	0.001930	62	G	0.000000	62	L	0.001254	62	H	0.000462	62	H	0.000462	62	H	0.000511	62	H	0.000511	62	H	0.000745	62	H	0.000444	62	H	0.000810	62	S	0.045106
63	L	0.001911	63	L	0.001911	63	A	0.003524	63	A	0.003524	63	I	0.000000	63	A	0.002209	63	S	0.000265	63	S	0.000265	63	S	0.000322	63	S	0.000322	63	S	0.000446	63	S	0.000257	63	S	0.000415	63	G	0.013739
64	A	0.003490	64	A	0.003490	64	H	0.000692	64	H	0.000692	64	M	0.000000	64	H	0.000429	64	H	0.000531	64	H	0.000531	64	H	0.000562	64	H	0.000562	64	H	0.000743	64	H	0.000511	64	H	0.000737	64	L	0.010492
65	H	0.000702	65	H	0.000702	65	S	0.000486	65	S	0.000486	65	S	0.000000	65	S	0.000286	65	S	0.000352	65	S	0.000352	65	S	0.000368	65	S	0.000368	65	S	0.000517	65	S	0.000334	65	S	0.000513	65	R	0.010937
66	S	0.000483	66	S	0.000483	66	H	0.000583	66	H	0.000583	66	T	0.000000	66	H	0.000340	66	L	0.000876	66	L	0.000876	66	L	0.000910	66	L	0.000910	66	L	0.001072	66	L	0.000849	66	L	0.001023	66	K	0.007777
67	H	0.000592	67	H	0.000592	67	S	0.000373	67	S	0.000373	67	P	0.000000	67	S	0.000208	67	S	0.001118	67	S	0.001118	67	S	0.001194	67	S	0.001194	67	S	0.001360	67	S	0.001064	67	S	0.001352	67	K	0.010701
68	S	0.000378	68	S	0.000378	68	L	0.000910	68	L	0.000910	68	A	0.000000	68	L	0.000630	68	I	0.001019	68	I	0.001019	68	I	0.001048	68	I	0.001048	68	I	0.001122	68	I	0.000992	68	I	0.001097	68	V	0.000873
69	L	0.000916	69	L	0.000916	69	S	0.001112	69	S	0.001112	69	V	0.000000	69	S	0.000690	69	R	0.088554	69	R	0.088554	69	R	0.091208	69	R	0.091208	69	R	0.096722	69	R	0.085947	69	R	0.094591	69	K	0.012095
70	S	0.001151	70	S	0.001151	70	I	0.001013	70	I	0.001013	70	S	0.000000	70	I	0.000782	70	A	0.711672	70	A	0.711672	70	A	0.705426	70	A	0.705426	70	A	0.690851	70	A	0.712979	70	A	0.687513	70	V	0.006114
71	I	0.001023	71	I	0.001023	71	R	0.083155	71	R	0.083155	71	A	0.000000	71	R	0.080264	71	A	0.101373	71	A	0.101373	71	A	0.100737	71	A	0.100737	71	A	0.106605	71	A	0.100840	71	A	0.106850	71	F	0.065454
72	R	0.085207	72	R	0.085207	72	A	0.719690	72	A	0.719690	72	V	0.000000	72	A	0.698292	72	S	0.011744	72	S	0.011744	72	S	0.011901	72	S	0.011901	72	S	0.012630	72	S	0.011718	72	S	0.012328	72	M	0.126261
73	A	0.715282	73	A	0.715282	73	A	0.099029	73	A	0.099029	73	I	0.000000	73	A	0.088026	73	S	0.005424	73	S	0.005424	73	S	0.005550	73	S	0.005550	73	S	0.005817	73	S	0.005366	73	S	0.005546	73	Q	0.019058
74	A	0.100066	74	A	0.100066	74	S	0.011789	74	S	0.011789	74	R	0.000000	74	S	0.012043	74	S	0.000964	74	S	0.000964	74	S	0.000987	74	S	0.000987	74	S	0.000984	74	S	0.000952	74	S	0.000967	74	D	0.003895
75	S	0.012048	75	S	0.012048	75	S	0.005304	75	S	0.005304	75	R	0.000000	75	S	0.007363	75	S	0.001022	75	S	0.001022	75	S	0.001081	75	S	0.001081	75	S	0.001096	75	S	0.001021	75	S	0.001041	75	N	0.008473
76	S	0.005455	76	S	0.005455	76	S	0.000893	76	S	0.000893	76	R	0.000000	76	S	0.006858	76	P	0.001865	76	P	0.001865	76	P	0.001938	76	P	0.001938	76	P	0.001830	76	P	0.001835	76	P	0.001789	76	Y	0.012139
77	S	0.000917	77	S	0.000917	77	S	0.001140	77	S	0.001140	77	K	0.000000	77	S	0.010706	77	T	0.014289	77	T	0.014289	77	T	0.014905	77	T	0.014905	77	T	0.014727	77	T	0.013932	77	T	0.014688	77	L	0.002421
78	S	0.001154	78	S	0.001154	78	P	0.001609	78	P	0.001609	78	A	0.000000	78	S	0.027620	78	T	0.009388	78	T	0.009388	78	T	0.009760	78	T	0.009760	78	T	0.009449	78	T	0.009108	78	T	0.009265	78	A	0.001544
79	P	0.001682	79	P	0.001682	79	T	0.012667	79	T	0.012667	79	N	0.000000	79	A	0.018408	79	I	0.003426	79	I	0.003426	79	I	0.003523	79	I	0.003523	79	I	0.003298	79	I	0.003365	79	I	0.003182	79	N	0.003304
80	T	0.013155	80	T	0.013155	80	T	0.008723	80	T	0.008723	80	G	0.000000	80	T	0.004393	80	A	0.018294	80	A	0.018294	80	A	0.018303	80	A	0.018303	80	A	0.017931	80	A	0.018035	80	A	0.017336	80	W	0.001477
81	T	0.008956	81	T	0.008956	81	I	0.003900	81	I	0.003900	81	G	0.000000	81	I	0.003106	81	E	0.001210	81	E	0.001210	81	E	0.001250	81	E	0.001250	81	E	0.001164	81	E	0.001217	81	E	0.001128	81	I	0.000628
82	I	0.003945	82	I	0.003945	82	A	0.018066	82	A	0.018066	82	F	0.000000	82	A	0.012801	82	P	0.000672	82	P	0.000672	82	P	0.000681	82	P	0.000681	82	P	0.000649	82	P	0.000667	82	P	0.000644	82	Q	0.030287
83	A	0.018303	83	A	0.018303	83	E	0.001379	83	E	0.001379	83	I	0.000000	83	E	0.001292	83	E	0.000611	83	E	0.000611	83	E	0.000621	83	E	0.000621	83	E	0.000591	83	E	0.000605	83	E	0.000587	83	A	0.006902
84	E	0.001398	84	E	0.001398	84	P	0.000609	84	P	0.000609	84	M	0.000000	84	P	0.000775	84	G	0.000362	84	G	0.000362	84	G	0.000367	84	G	0.000367	84	G	0.000359	84	G	0.000357	84	G	0.000351	84	L	0.001502
85	P	0.000629	85	P	0.000629	85	E	0.000959	85	E	0.000959	85	S	0.000000	85	E	0.001064	85	N	0.000884	85	N	0.000884	85	N	0.000896	85	N	0.000896	85	N	0.000867	85	N	0.000866	85	N	0.000850	85	F	0.005219
86	E	0.000980	86	E	0.000980	86	G	0.000449	86	G	0.000449	86	A	0.000000	86	G	0.000553	86	K	0.000588	86	K	0.000588	86	K	0.000589	86	K	0.000589	86	K	0.000563	86	K	0.000587	86	K	0.000554	86	N	0.003590
87	G	0.000467	87	G	0.000467	87	V	0.000068	87	V	0.000068	87	S	0.000000	87	V	0.000074	87	V	0.000069	87	V	0.000069	87	V	0.000070	87	V	0.000070	87	V	0.000066	87	V	0.000069	87	V	0.000065	87	S	0.000562
88	V	0.000071	88	V	0.000071	88	K	0.000951	88	K	0.000951	88	H	0.000000	88	K	0.001076	88	N	0.003453	88	N	0.003453	88	N	0.003418	88	N	0.003418	88	N	0.003304	88	N	0.003430	88	N	0.003204	88	L	0.000190
89	K	0.000975	89	K	0.000975	89	V	0.000155	89	V	0.000155	89	N	0.000000	89	V	0.000209	89	S	0.000591	89	S	0.000591	89	S	0.000579	89	S	0.000579	89	S	0.000564	89	S	0.000591	89	S	0.000560	89	P	0.000227
90	V	0.000157	90	V	0.000157	90	N	0.005295	90	N	0.005295	90	P	0.000000	90	N	0.005982	90	V	0.000073	90	V	0.000073	90	V	0.000073	90	V	0.000073	90	V	0.000068	90	V	0.000073	90	V	0.000065	90	P	0.000466
91	N	0.005364	91	N	0.005364	91	S	0.000806	91	S	0.000806	91	G	0.000000	91	S	0.000986	91	P	0.000208	91	P	0.000208	91	P	0.000208	91	P	0.000208	91	P	0.000196	91	P	0.000209	91	P	0.000194	91	E	0.004206
92	S	0.000813	92	S	0.000813	92	V	0.000065	92	V	0.000065	92	G	0.000000	92	V	0.000062	92	T	0.000239	92	T	0.000239	92	T	0.000237	92	T	0.000237	92	T	0.000224	92	T	0.000239	92	T	0.000221	92	G	0.001346
93	V	0.000066	93	V	0.000066	93	P	0.000156	93	P	0.000156	93	P	0.000000	93	P	0.000160	93	K	0.000124	93	K	0.000124	93	K	0.000125	93	K	0.000125	93	K	0.000114	93	K	0.000124	93	K	0.000112	93	Y	0.000380
94	P	0.000159	94	P	0.000159	94	T	0.000154	94	T	0.000154	94	D	0.000000	94	T	0.000155	94	P	0.000112	94	P	0.000112	94	P	0.000115	94	P	0.000115	94	P	0.000106	94	P	0.000112	94	P	0.000102	94	K	0.000763
95	T	0.000157	95	T	0.000157	95	K	0.000081	95	K	0.000081	95	Y	0.000000	95	K	0.000087	95	V	0.000072	95	V	0.000072	95	V	0.000073	95	V	0.000073	95	V	0.000068	95	V	0.000072	95	V	0.000067	95	G	0.001243
96	K	0.000083	96	K	0.000083	96	P	0.000064	96	P	0.000064	96	G	0.000000	96	P	0.000064	96	E	0.000353	96	E	0.000353	96	E	0.000337	96	E	0.000337	96	E	0.000326	96	E	0.000357	96	E	0.000316	96	G	0.000396
97	P	0.000066	97	P	0.000066	97	I	0.000056	97	I	0.000056	97	L	0.000000	97	I	0.000059	97	G	0.000333	97	G	0.000333	97	G	0.000319	97	G	0.000319	97	G	0.000319	97	G	0.000331	97	G	0.000324	97	L	0.000171
98	I	0.000057	98	I	0.000057	98	E	0.000264	98	E	0.000264	98	G	0.000000	98	E	0.000257	98	Q	0.000141	98	Q	0.000141	98	Q	0.000133	98	Q	0.000133	98	Q	0.000134	98	Q	0.000140	98	Q	0.000137	98	L	0.000415
99	E	0.000267	99	E	0.000267	99	G	0.000223	99	G	0.000223	99	V	0.000000	99	G	0.000236	99	K	0.000068	99	K	0.000068	99	K	0.000066	99	K	0.000066	99	K	0.000064	99	K	0.000068	99	K	0.000064	99	V	0.000212
100	G	0.000223	100	G	0.000223	100	Q	0.000115	100	Q	0.000115	100	S	0.000000	100	Q	0.000111	100	T	0.000054	100	T	0.000054	100	T	0.000053	100	T	0.000053	100	T	0.000051	100	T	0.000054	100	T	0.000051	100	L	0.003814
101	Q	0.000116	101	Q	0.000116	101	K	0.000058	101	K	0.000058	101	S	0.000000	101	K	0.000056	101	G	0.000029	101	G	0.000029	101	G	0.000029	101	G	0.000029	101	G	0.000028	101	G	0.000029	101	G	0.000028	101	G	0.002254
102	K	0.000058	102	K	0.000058	102	T	0.000050	102	T	0.000050	102	S	0.000000	102	T	0.000052	102	T	0.000052	102	T	0.000052	102	T	0.000052	102	T	0.000052	102	T	0.000049	102	T	0.000051	102	T	0.000050	102	G	0.000338
103	T	0.000051	103	T	0.000051	103	G	0.000026	103	G	0.000026	103	I	0.000000	103	G	0.000026	103	S	0.000233	103	S	0.000233	103	S	0.000230	103	S	0.000230	103	S	0.000222	103	S	0.000230	103	S	0.000226	103	D	0.000277
104	G	0.000027	104	G	0.000027	104	T	0.000051	104	T	0.000051	104	T	0.000000	104	T	0.000057	104	G	0.000078	104	G	0.000078	104	G	0.000079	104	G	0.000079	104	G	0.000077	104	G	0.000077	104	G	0.000078	104	G	0.000203
105	T	0.000051	105	T	0.000051	105	S	0.000228	105	S	0.000228	105	V	0.000000	105	S	0.000265	105	L	0.000041	105	L	0.000041	105	L	0.000040	105	L	0.000040	105	L	0.000039	105	L	0.000041	105	L	0.000040	105	R	0.000109
106	S	0.000230	106	S	0.000230	106	G	0.000077	106	G	0.000077	106	A	0.000000	106	G	0.000097	106	R	0.000068	106	R	0.000068	106	R	0.000067	106	R	0.000067	106	R	0.000064	106	R	0.000068	106	R	0.000065	106	Y	0.000938
107	G	0.000079	107	G	0.000079	107	L	0.000038	107	L	0.000038	107	G	0.000000	107	L	0.000042	107	K	0.000055	107	K	0.000055	107	K	0.000054	107	K	0.000054	107	K	0.000051	107	K	0.000055	107	K	0.000053	107	F	0.000467
108	L	0.000038	108	L	0.000038	108	R	0.000061	108	R	0.000061	108	N	0.000000	108	R	0.000058	108	K	0.000062	108	K	0.000062	108	K	0.000063	108	K	0.000063	108	K	0.000058	108	K	0.000061	108	K	0.000060	108	N	0.002823
109	R	0.000061	109	R	0.000061	109	K	0.000051	109	K	0.000051	109	P	0.000000	109	K	0.000054	109	V	0.000008	109	V	0.000008	109	V	0.000008	109	V	0.000008	109	V	0.000008	109	V	0.000008	109	V	0.000008	109	R	0.006075
110	K	0.000051	110	K	0.000051	110	K	0.000058	110	K	0.000058	110	A	0.000000	110	K	0.000059	110	K	0.000093	110	K	0.000093	110	K	0.000094	110	K	0.000094	110	K	0.000087	110	K	0.000093	110	K	0.000091	110	E	0.010185
111	K	0.000057	111	K	0.000057	111	V	0.000008	111	V	0.000008	111	P	0.000000	111	V	0.000008	111	V	0.000024	111	V	0.000024	111	V	0.000024	111	V	0.000024	111	V	0.000024	111	V	0.000024	111	V	0.000025	111	A	0.005778
112	V	0.000008	112	V	0.000008	112	K	0.000091	112	K	0.000091	112	E	0.000000	112	K	0.000100	112	F	0.000204	112	F	0.000204	112	F	0.000202	112	F	0.000202	112	F	0.000190	112	F	0.000204	112	F	0.000187	112	A	0.002289
113	K	0.000090	113	K	0.000090	113	V	0.000025	113	V	0.000025	113	S	0.000000	113	V	0.000023	113	M	0.000302	113	M	0.000302	113	M	0.000295	113	M	0.000295	113	M	0.000286	113	M	0.000301	113	M	0.000295	113	Q	0.001006
114	V	0.000025	114	V	0.000025	114	F	0.000204	114	F	0.000204	114	I	0.000000	114	F	0.000196	114	Q	0.000108	114	Q	0.000108	114	Q	0.000105	114	Q	0.000105	114	Q	0.000100	114	Q	0.000108	114	Q	0.000104	114	I	0.000067
115	F	0.000202	115	F	0.000202	115	M	0.000299	115	M	0.000299	115	T	0.000000	115	M	0.000316	115	D	0.000038	115	D	0.000038	115	D	0.000036	115	D	0.000036	115	D	0.000036	115	D	0.000037	115	D	0.000037	115	I	0.000106
116	M	0.000294	116	M	0.000294	116	Q	0.000102	116	Q	0.000102	116	D	0.000000	116	Q	0.000117	116	N	0.000063	116	N	0.000063	116	N	0.000064	116	N	0.000064	116	N	0.000059	116	N	0.000060	116	N	0.000058	116	I	0.000182
117	Q	0.000100	117	Q	0.000100	117	D	0.000036	117	D	0.000036	117	K	0.000000	117	D	0.000038	117	Y	0.000092	117	Y	0.000092	117	Y	0.000098	117	Y	0.000098	117	Y	0.000088	117	Y	0.000090	117	Y	0.000088	117	K	0.002073
118	D	0.000035	118	D	0.000035	118	N	0.000066	118	N	0.000066	118	I	0.000000	118	N	0.000068	118	L	0.000043	118	L	0.000043	118	L	0.000048	118	L	0.000048	118	L	0.000040	118	L	0.000043	118	L	0.000040	118	I	0.000693
119	N	0.000065	119	N	0.000065	119	Y	0.000090	119	Y	0.000090	119	Y	0.000000	119	Y	0.000083	119	A	0.000028	119	A	0.000028	119	A	0.000030	119	A	0.000030	119	A	0.000026	119	A	0.000028	119	A	0.000027	119	A	0.005654
120	Y	0.000089	120	Y	0.000089	120	L	0.000041	120	L	0.000041	120	G	0.000000	120	L	0.000037	120	N	0.000043	120	N	0.000043	120	N	0.000049	120	N	0.000049	120	N	0.000039	120	N	0.000042	120	N	0.000039	120	A	0.001391
121	L	0.000042	121	L	0.000042	121	A	0.000027	121	A	0.000027	121	N	0.000000	121	A	0.000025	121	W	0.000023	121	W	0.000023	121	W	0.000028	121	W	0.000028	121	W	0.000022	121	W	0.000023	121	W	0.000022	121	G	0.000184
122	A	0.000027	122	A	0.000027	122	N	0.000039	122	N	0.000039	122	T	0.000000	122	N	0.000042	122	I	0.000010	122	I	0.000010	122	I	0.000013	122	I	0.000013	122	I	0.000010	122	I	0.000010	122	I	0.000010	122	N	0.000447
123	N	0.000039	123	N	0.000039	123	W	0.000023	123	W	0.000023	123	L	0.000000	123	W	0.000020	123	Q	0.000293	123	Q	0.000293	123	Q	0.000372	123	Q	0.000372	123	Q	0.000272	123	Q	0.000294	123	Q	0.000279	123	G	0.000196
124	W	0.000022	124	W	0.000022	124	I	0.000011	124	I	0.000011	124	A	0.000000	124	I	0.000009	124	A	0.000062	124	A	0.000062	124	A	0.000074	124	A	0.000074	124	A	0.000057	124	A	0.000062	124	A	0.000059	124	V	0.000032
125	I	0.000011	125	I	0.000011	125	Q	0.000253	125	Q	0.000253	125	I	0.000000	125	Q	0.000238	125	L	0.000016	125	L	0.000016	125	L	0.000019	125	L	0.000019	125	L	0.000015	125	L	0.000017	125	L	0.000015	125	G	0.000281
126	Q	0.000246	126	Q	0.000246	126	A	0.000054	126	A	0.000054	126	S	0.000000	126	A	0.000053	126	F	0.000042	126	F	0.000042	126	F	0.000046	126	F	0.000046	126	F	0.000039	126	F	0.000042	126	F	0.000039	126	K	0.000127
127	A	0.000053	127	A	0.000053	127	L	0.000016	127	L	0.000016	127	E	0.000000	127	L	0.000013	127	N	0.000050	127	N	0.000050	127	N	0.000056	127	N	0.000056	127	N	0.000046	127	N	0.000049	127	N	0.000047	127	I	0.000044
128	L	0.000016	128	L	0.000016	128	F	0.000035	128	F	0.000035	128	I	0.000000	128	F	0.000032	128	S	0.000013	128	S	0.000013	128	S	0.000013	128	S	0.000013	128	S	0.000012	128	S	0.000013	128	S	0.000013	128	L	0.000177
129	F	0.000035	129	F	0.000035	129	N	0.000059	129	N	0.000059	129	K	0.000000	129	N	0.000062	129	L	0.000004	129	L	0.000004	129	L	0.000004	129	L	0.000004	129	L	0.000004	129	L	0.000004	129	L	0.000004	129	V	0.000074
130	N	0.000058	130	N	0.000058	130	S	0.000018	130	S	0.000018	130	V	0.000000	130	S	0.000016	130	P	0.000004	130	P	0.000004	130	P	0.000004	130	P	0.000004	130	P	0.000004	130	P	0.000004	130	P	0.000004	130	G	0.000288
131	S	0.000018	131	S	0.000018	131	L	0.000005	131	L	0.000005	131	A	0.000000	131	L	0.000005	131	P	0.000007	131	P	0.000007	131	P	0.000007	131	P	0.000007	131	P	0.000006	131	P	0.000007	131	P	0.000007	131	K	0.000137
132	L	0.000005	132	L	0.000005	132	P	0.000009	132	P	0.000009	132	E	0.000000	132	P	0.000010	132	E	0.000027	132	E	0.000027	132	E	0.000022	132	E	0.000022	132	E	0.000027	132	E	0.000026	132	E	0.000030	132	E	0.000206
133	P	0.000009	133	P	0.000009	133	S	0.000028	133	S	0.000028	133	I	0.000000	133	S	0.000025	133	G	0.000019	133	G	0.000019	133	G	0.000017	133	G	0.000017	133	G	0.000019	133	G	0.000019	133	G	0.000021	133	G	0.000067
134	S	0.000028	134	S	0.000028	134	E	0.000014	134	E	0.000014	134	P	0.000000	134	E	0.000014	134	Y	0.000006	134	Y	0.000006	134	Y	0.000006	134	Y	0.000006	134	Y	0.000006	134	Y	0.000006	134	Y	0.000006	134	I	0.000023
135	E	0.000015	135	E	0.000015	135	D	0.000028	135	D	0.000028	135	D	0.000000	135	D	0.000025	135	K	0.000012	135	K	0.000012	135	K	0.000009	135	K	0.000009	135	K	0.000011	135	K	0.000012	135	K	0.000012	135	M	0.000116
136	D	0.000029	136	D	0.000029	136	Y	0.000011	136	Y	0.000011	136	V	0.000000	136	Y	0.000011	136	G	0.000015	136	G	0.000015	136	D	0.000011	136	D	0.000011	136	G	0.000014	136	G	0.000015	136	G	0.000015	136	S	0.000090
137	Y	0.000011	137	Y	0.000011	137	K	0.000009	137	K	0.000009	137	D	0.000000	137	K	0.000009	137	G	0.000008	137	G	0.000008	137	G	0.000010	137	G	0.000010	137	G	0.000008	137	G	0.000008	137	G	0.000008	137	T	0.000099
138	K	0.000010	138	K	0.000010	138	G	0.000009	138	G	0.000009	138	L	0.000000	138	G	0.000010	138	L	0.000004	138	L	0.000004	138	L	0.000004	138	L	0.000004	138	L	0.000003	138	L	0.000004	138	L	0.000004	138	P	0.000069
139	G	0.000009	139	G	0.000009	139	G	0.000006	139	G	0.000006	139	S	0.000000	139	G	0.000006	139	L	0.000006	139	L	0.000006	139	L	0.000006	139	L	0.000006	139	L	0.000006	139	L	0.000006	139	L	0.000006	139	A	0.000160
140	G	0.000006	140	G	0.000006	140	L	0.000003	140	L	0.000003	140	C	0.000000	140	L	0.000003	140	V	0.000004	140	V	0.000004	140	V	0.000004	140	V	0.000004	140	V	0.000004	140	V	0.000004	140	V	0.000004	140	V	0.000044
141	L	0.000003	141	L	0.000003	141	L	0.000005	141	L	0.000005	141	L	0.000000	141	L	0.000006	141	L	0.000029	141	L	0.000029	141	L	0.000024	141	L	0.000024	141	L	0.000028	141	L	0.000029	141	L	0.000029	141	S	0.000557
142	L	0.000005	142	L	0.000005	142	V	0.000003	142	V	0.000003	142	G	0.000000	142	V	0.000003	142	G	0.000020	142	G	0.000020	142	G	0.000017	142	G	0.000017	142	G	0.000019	142	G	0.000020	142	G	0.000021	142	A	0.000521
143	V	0.000003	143	V	0.000003	143	L	0.000023	143	L	0.000023	143	V	0.000000	143	L	0.000024	143	G	0.000006	143	G	0.000006	143	G	0.000006	143	G	0.000006	143	G	0.000006	143	G	0.000006	143	G	0.000007	143	V	0.000069
144	L	0.000023	144	L	0.000023	144	G	0.000017	144	G	0.000017	144	T	0.000000	144	G	0.000018	144	D	0.000006	144	D	0.000006	144	D	0.000006	144	D	0.000006	144	D	0.000006	144	D	0.000006	144	D	0.000006	144	I	0.000139
145	G	0.000017	145	G	0.000017	145	G	0.000006	145	G	0.000006	145	K	0.000000	145	G	0.000006	145	G	0.000005	145	G	0.000005	145	G	0.000005	145	G	0.000005	145	G	0.000005	145	G	0.000005	145	G	0.000005	145	R	0.000373
146	G	0.000006	146	G	0.000006	146	D	0.000005	146	D	0.000005	146	H	0.000000	146	D	0.000006	146	R	0.000003	146	R	0.000003	146	R	0.000002	146	R	0.000002	146	R	0.000002	146	R	0.000003	146	R	0.000003	146	K	0.000251
147	D	0.000005	147	D	0.000005	147	G	0.000005	147	G	0.000005	147	G	0.000000	147	G	0.000005	147	Y	0.000008	147	Y	0.000008	147	Y	0.000006	147	Y	0.000006	147	Y	0.000007	147	Y	0.000008	147	Y	0.000008	147	R	0.000509
148	G	0.000005	148	G	0.000005	148	R	0.000002	148	R	0.000002	148	N	0.000000	148	R	0.000002	148	F	0.000008	148	F	0.000008	148	F	0.000006	148	F	0.000006	148	F	0.000007	148	F	0.000008	148	F	0.000008	148	K	0.000766
149	R	0.000002	149	R	0.000002	149	Y	0.000006	149	Y	0.000006	149	F	0.000000	149	Y	0.000006	149	N	0.000031	149	N	0.000031	149	N	0.000024	149	N	0.000024	149	N	0.000028	149	N	0.000031	149	N	0.000030	149	A	0.000270
150	Y	0.000006	150	Y	0.000006	150	F	0.000006	150	F	0.000006	150	S	0.000000	150	F	0.000007	150	R	0.000078	150	R	0.000078	150	R	0.000059	150	R	0.000059	150	R	0.000072	150	R	0.000079	150	R	0.000076	150	N	0.000424
151	F	0.000006	151	F	0.000006	151	N	0.000024	151	N	0.000024	151	V	0.000000	151	N	0.000024	151	E	0.000102	151	E	0.000102	151	E	0.000085	151	E	0.000085	151	E	0.000094	151	E	0.000101	151	E	0.000101	151	G	0.000138
152	N	0.000024	152	N	0.000024	152	R	0.000065	152	R	0.000065	152	E	0.000000	152	R	0.000052	152	A	0.000058	152	A	0.000058	152	A	0.000051	152	A	0.000051	152	A	0.000053	152	A	0.000057	152	A	0.000056	152	G	0.000062
153	R	0.000065	153	R	0.000065	153	E	0.000081	153	E	0.000081	153	V	0.000000	153	E	0.000067	153	A	0.000033	153	A	0.000033	153	A	0.000028	153	A	0.000028	153	A	0.000031	153	A	0.000034	153	A	0.000033	153	F	0.000110
154	E	0.000082	154	E	0.000082	154	A	0.000044	154	A	0.000044	154	V	0.000000	154	A	0.000019	154	Q	0.000014	154	Q	0.000014	154	Q	0.000011	154	Q	0.000011	154	Q	0.000013	154	Q	0.000014	154	Q	0.000014	154	I	0.000113
155	A	0.000045	155	A	0.000045	155	A	0.000025	155	A	0.000025	155	D	0.000000	155	T	0.000011	155	I	0.000002	155	I	0.000002	155	I	0.000002	155	I	0.000002	155	I	0.000002	155	I	0.000002	155	I	0.000002	155	M	0.001655
156	A	0.000025	156	A	0.000025	156	Q	0.000010	156	Q	0.000010	156	P	0.000000	156	Q	0.000012	156	I	0.000002	156	I	0.000002	156	I	0.000002	156	I	0.000002	156	I	0.000002	156	I	0.000002	156	I	0.000002	156	S	0.001288
157	Q	0.000010	157	Q	0.000010	157	I	0.000001	157	I	0.000001	157	V	0.000000	157	I	0.000001	157	I	0.000004	157	I	0.000004	157	I	0.000004	157	I	0.000004	157	I	0.000004	157	I	0.000004	157	I	0.000004	157	A	0.001400
158	I	0.000001	158	I	0.000001	158	I	0.000002	158	I	0.000002	158	F	0.000000	158	I	0.000002	158	K	0.000027	158	K	0.000027	158	K	0.000023	158	K	0.000023	158	K	0.000025	158	K	0.000027	158	K	0.000027	158	S	0.000297
159	I	0.000002	159	I	0.000002	159	I	0.000003	159	I	0.000003	159	D	0.000000	159	I	0.000003	159	I	0.000009	159	I	0.000009	159	I	0.000008	159	I	0.000008	159	I	0.000009	159	I	0.000009	159	I	0.000009	159	H	0.000191
160	I	0.000003	160	I	0.000003	160	K	0.000019	160	K	0.000019	160	Y	0.000000	160	K	0.000021	160	A	0.000051	160	A	0.000051	160	A	0.000044	160	A	0.000044	160	A	0.000048	160	A	0.000051	160	A	0.000051	160	N	0.000196
161	K	0.000019	161	K	0.000019	161	I	0.000006	161	I	0.000006	161	L	0.000000	161	I	0.000007	161	A	0.000016	161	A	0.000016	161	A	0.000014	161	A	0.000014	161	A	0.000015	161	A	0.000016	161	A	0.000016	161	P	0.000150
162	I	0.000006	162	I	0.000006	162	A	0.000037	162	A	0.000037	162	E	0.000000	162	A	0.000036	162	G	0.000003	162	G	0.000003	162	G	0.000003	162	G	0.000003	162	G	0.000003	162	G	0.000003	162	G	0.000003	162	G	0.000190
163	A	0.000035	163	A	0.000035	163	A	0.000012	163	A	0.000012	163	L	0.000000	163	A	0.000012	163	N	0.000004	163	N	0.000004	163	N	0.000004	163	N	0.000004	163	N	0.000004	163	N	0.000004	163	N	0.000004	163	G	0.000048
164	A	0.000012	164	A	0.000012	164	G	0.000002	164	G	0.000002	164	I	0.000000	164	G	0.000002	164	G	0.000003	164	G	0.000003	164	G	0.000003	164	G	0.000003	164	G	0.000003	164	G	0.000003	164	G	0.000004	164	P	0.000082
165	G	0.000002	165	G	0.000002	165	N	0.000003	165	N	0.000003	165	E	0.000000	165	N	0.000004	165	V	0.000001	165	V	0.000001	165	V	0.000001	165	V	0.000001	165	V	0.000001	165	V	0.000001	165	V	0.000001	165	L	0.000146
166	N	0.000003	166	N	0.000003	166	G	0.000002	166	G	0.000002	166	D	0.000000	166	G	0.000003	166	G	0.000004	166	G	0.000004	166	G	0.000004	166	G	0.000004	166	G	0.000004	166	G	0.000004	166	G	0.000004	166	Y	0.000158
167	G	0.000002	167	G	0.000002	167	V	0.000001	167	V	0.000001	167	V	0.000000	167	V	0.000001	167	K	0.000003	167	K	0.000003	167	K	0.000003	167	K	0.000003	167	K	0.000003	167	K	0.000003	167	K	0.000003	167	D	0.000169
168	V	0.000001	168	V	0.000001	168	G	0.000003	168	G	0.000003	168	F	0.000000	168	G	0.000003	168	I	0.000001	168	I	0.000001	168	I	0.000001	168	I	0.000001	168	I	0.000001	168	I	0.000001	168	I	0.000001	168	W	0.000074
169	G	0.000003	169	G	0.000003	169	K	0.000002	169	K	0.000002	169	D	0.000000	169	K	0.000002	169	L	0.000004	169	L	0.000004	169	L	0.000004	169	L	0.000004	169	L	0.000004	169	L	0.000004	169	L	0.000004	169	G	0.000112
170	K	0.000002	170	K	0.000002	170	I	0.000001	170	I	0.000001	170	F	0.000000	170	I	0.000001	170	V	0.000002	170	V	0.000002	170	V	0.000001	170	V	0.000001	170	V	0.000002	170	V	0.000002	170	V	0.000002	170	I	0.000029
171	I	0.000001	171	I	0.000001	171	L	0.000002	171	L	0.000002	171	G	0.000000	171	L	0.000002	171	G	0.000005	171	G	0.000005	171	G	0.000005	171	G	0.000005	171	G	0.000005	171	G	0.000005	171	G	0.000005	171	K	0.000061
172	L	0.000002	172	L	0.000002	172	V	0.000001	172	V	0.000001	172	L	0.000000	172	V	0.000001	172	K	0.000002	172	K	0.000002	172	K	0.000002	172	K	0.000002	172	K	0.000002	172	K	0.000002	172	K	0.000002	172	F	0.000089
173	V	0.000001	173	V	0.000001	173	G	0.000003	173	G	0.000003	173	I	0.000000	173	G	0.000003	173	E	0.000003	173	E	0.000003	173	E	0.000003	173	E	0.000003	173	E	0.000003	173	E	0.000003	173	E	0.000003	173	N	0.000171
174	G	0.000003	174	G	0.000003	174	K	0.000001	174	K	0.000001	174	R	0.000000	174	K	0.000001	174	G	0.000002	174	G	0.000002	174	G	0.000001	174	G	0.000001	174	G	0.000001	174	G	0.000002	174	G	0.000002	174	Y	0.000518
175	K	0.000001	175	K	0.000001	175	E	0.000002	175	E	0.000002	175	S	0.000000	175	E	0.000002	175	I	0.000001	175	I	0.000001	175	I	0.000000	175	I	0.000000	175	I	0.000000	175	I	0.000001	175	I	0.000001	175	S	0.000321
176	E	0.000002	176	E	0.000002	176	G	0.000001	176	G	0.000001	176	L	0.000000	176	G	0.000001	176	M	0.000002	176	M	0.000002	176	M	0.000002	176	M	0.000002	176	M	0.000002	176	M	0.000002	176	M	0.000002	176	S	0.000275
177	G	0.000001	177	G	0.000001	177	I	0.000000	177	I	0.000000	177	L	0.000000	177	I	0.000000	177	S	0.000002	177	S	0.000002	177	S	0.000002	177	S	0.000002	177	S	0.000002	177	S	0.000002	177	S	0.000002	177	G	0.000100
178	I	0.000000	178	I	0.000000	178	M	0.000001	178	M	0.000001	178	S	0.000000	178	M	0.000001	178	T	0.000001	178	T	0.000001	178	T	0.000001	178	T	0.000001	178	T	0.000001	178	T	0.000001	178	T	0.000001	178	Q	0.000050
179	M	0.000001	179	M	0.000001	179	S	0.000001	179	S	0.000001	179	R	0.000000	179	S	0.000001	179	P	0.000001	179	P	0.000001	179	P	0.000001	179	P	0.000001	179	P	0.000001	179	P	0.000001	179	P	0.000001	179	P	0.000076
180	S	0.000001	180	S	0.000001	180	T	0.000001	180	T	0.000001	180	P	0.000000	180	T	0.000001	180	A	0.000002	180	A	0.000002	180	A	0.000002	180	A	0.000002	180	A	0.000002	180	A	0.000002	180	A	0.000002	180	A	0.000051
181	T	0.000001	181	T	0.000001	181	P	0.000001	181	P	0.000001	181	D	0.000000	181	P	0.000001	181	V	0.000001	181	V	0.000001	181	V	0.000001	181	V	0.000001	181	V	0.000001	181	V	0.000001	181	V	0.000001	181	P	0.000060
182	P	0.000001	182	P	0.000001	182	A	0.000002	182	A	0.000002	182	F	0.000000	182	A	0.000002	182	S	0.000004	182	S	0.000004	182	S	0.000004	182	S	0.000004	182	S	0.000004	182	S	0.000004	182	S	0.000004	182	E	0.000081
183	A	0.000002	183	A	0.000002	183	V	0.000001	183	V	0.000001	183	R	0.000000	183	V	0.000001	183	A	0.000003	183	A	0.000003	183	A	0.000003	183	A	0.000003	183	A	0.000003	183	A	0.000003	183	A	0.000003	183	T	0.000097
184	V	0.000001	184	V	0.000001	184	S	0.000003	184	S	0.000003	184	F	0.000000	184	S	0.000003	184	V	0.000001	184	V	0.000001	184	V	0.000001	184	V	0.000001	184	V	0.000001	184	V	0.000001	184	V	0.000001	184	I	0.000022
185	S	0.000002	185	S	0.000002	185	A	0.000002	185	A	0.000002	185	I	0.000000	185	A	0.000002	185	I	0.000001	185	I	0.000001	185	I	0.000001	185	I	0.000001	185	I	0.000001	185	I	0.000001	185	I	0.000001	185	T	0.000088
186	A	0.000002	186	A	0.000002	186	V	0.000001	186	V	0.000001	186	F	0.000000	186	V	0.000001	186	R	0.000003	186	R	0.000003	186	R	0.000003	186	R	0.000003	186	R	0.000003	186	R	0.000003	186	R	0.000003	186	D	0.000058
187	V	0.000001	187	V	0.000001	187	I	0.000001	187	I	0.000001	187	D	0.000000	187	I	0.000001	187	K	0.000002	187	K	0.000002	187	K	0.000002	187	K	0.000002	187	K	0.000002	187	K	0.000002	187	K	0.000002	187	K	0.000034
188	I	0.000001	188	I	0.000001	188	R	0.000002	188	R	0.000002	188	A	0.000000	188	R	0.000002	188	R	0.000002	188	R	0.000002	188	R	0.000002	188	R	0.000002	188	R	0.000002	188	R	0.000002	188	R	0.000002	188	I	0.000019
189	R	0.000002	189	R	0.000002	189	R	0.000002	189	R	0.000002	189	M	0.000000	189	R	0.000002	189	K	0.000003	189	K	0.000003	189	K	0.000002	189	K	0.000002	189	K	0.000003	189	K	0.000003	189	K	0.000003	189	Y	0.000057
190	R	0.000002	190	R	0.000002	190	R	0.000003	190	R	0.000003	190	H	0.000000	190	R	0.000003	190	A	0.000001	190	A	0.000001	190	A	0.000001	190	A	0.000001	190	A	0.000001	190	A	0.000001	190	A	0.000001	190	G	0.000035
191	R	0.000003	191	R	0.000003	191	K	0.000003	191	K	0.000003	191	A	0.000000	191	K	0.000003	191	N	0.000002	191	N	0.000002	191	N	0.000002	191	N	0.000002	191	N	0.000002	191	N	0.000002	191	N	0.000002	191	S	0.000047
192	K	0.000003	192	K	0.000003	192	A	0.000001	192	A	0.000001	192	V	0.000000	192	A	0.000001	192	G	0.000002	192	G	0.000002	192	G	0.000002	192	G	0.000002	192	G	0.000002	192	G	0.000002	192	G	0.000002	192	T	0.000049
193	A	0.000001	193	A	0.000001	193	N	0.000003	193	N	0.000003	193	T	0.000000	193	N	0.000003	193	G	0.000001	193	G	0.000001	193	G	0.000001	193	G	0.000001	193	G	0.000001	193	G	0.000001	193	G	0.000001	193	L	0.000026
194	N	0.000003	194	N	0.000003	194	G	0.000002	194	G	0.000002	194	G	0.000000	194	G	0.000002	194	F	0.000001	194	F	0.000001	194	F	0.000001	194	F	0.000001	194	F	0.000001	194	F	0.000001	194	F	0.000001	194	A	0.000034
195	G	0.000001	195	G	0.000001	195	G	0.000001	195	G	0.000001	195	A	0.000000	195	G	0.000001	195	I	0.000001	195	I	0.000001	195	I	0.000001	195	I	0.000001	195	I	0.000001	195	I	0.000001	195	I	0.000001	195	I	0.000017
196	G	0.000001	196	G	0.000001	196	F	0.000001	196	F	0.000001	196	Y	0.000000	196	F	0.000001	196	M	0.000002	196	M	0.000002	196	M	0.000002	196	M	0.000002	196	M	0.000002	196	M	0.000002	196	M	0.000002	196	S	0.000026
197	F	0.000001	197	F	0.000001	197	I	0.000001	197	I	0.000001	197	A	0.000000	197	I	0.000001	197	S	0.000001	197	S	0.000001	197	S	0.000001	197	S	0.000001	197	S	0.000001	197	S	0.000001	197	S	0.000001	197	E	0.000027
198	I	0.000001	198	I	0.000001	198	M	0.000002	198	M	0.000002	198	K	0.000000	198	M	0.000002	198	A	0.000001	198	A	0.000001	198	A	0.000001	198	A	0.000001	198	A	0.000001	198	A	0.000001	198	A	0.000001	198	I	0.000013
199	M	0.000001	199	M	0.000001	199	S	0.000002	199	S	0.000002	199	P	0.000000	199	S	0.000002	199	S	0.000001	199	S	0.000001	199	S	0.000001	199	S	0.000001	199	S	0.000001	199	S	0.000001	199	S	0.000001	199	K	0.000017
200	S	0.000001	200	S	0.000001	200	A	0.000001	200	A	0.000001	200	I	0.000000	200	A	0.000001	200	H	0.000001	200	H	0.000001	200	H	0.000001	200	H	0.000001	200	H	0.000001	200	H	0.000001	200	H	0.000001	200	V	0.000013
