# Supplementary material for: Clusia genomes shed light on the evolution and diversity of crassulacean acid metabolism physiotypes
Source: Nat Commun. 2026 May 5;17:3937. doi: 10.1038/s41467-026-71958-z (PMC13144421; doi:10.1038/s41467-026-71958-z)
Supplement: Supplementary file 11 — Supplementary Data 8 [file 41467_2026_71958_MOESM11_ESM.txt]

ID	motif_name	TF_function	gene	start	stop	score	p_value	p_value_bonf	q_value	matched_sequence
AT3G46640-MP00014	LUX	represses target genes during the night, part of the evening complex with ELF3 and ELF4	Cma00.g19836	358.0	371.0	16.4359	1.55e-08	1.7918e-05	1.78e-05	gcaagattcggcga
AT3G46640-MP00014	LUX	represses target genes during the night, part of the evening complex with ELF3 and ELF4	Cma25.g911	366.0	379.0	16.4359	1.55e-08	1.798e-05	1.79e-05	gcaagattcggcga
MA1184.1	RVE1	homolog of CCA1, binds the evening element, involved in auxin pathways	Cma00.g23170	832.0	845.0	15.2188	3.15e-07	0.000362565	0.000349	CCAAAAATATCTTC
MA1184.1	RVE1	homolog of CCA1, binds the evening element, involved in auxin pathways	Cma20.g142	830.0	843.0	15.2188	3.15e-07	0.00036603	0.000351	CCAAAAATATCTTC
MA1184.1	RVE1	homolog of CCA1, binds the evening element, involved in auxin pathways	Cma02.g1468	1421.0	1434.0	15.0625	7.84e-07	0.00084672	0.000728	GCAAAAATATCTCC
MA1184.1	RVE1	homolog of CCA1, binds the evening element, involved in auxin pathways	Cma00.g8042	1422.0	1435.0	15.0625	7.84e-07	0.000860832	0.000745	GCAAAAATATCTCC
MA1184.1	RVE1	homolog of CCA1, binds the evening element, involved in auxin pathways	Cma02.g1481	1422.0	1435.0	15.0625	7.84e-07	0.000860832	0.000743	GCAAAAATATCTCC
MA1184.1	RVE1	homolog of CCA1, binds the evening element, involved in auxin pathways	Cma00.g12332	703.0	716.0	14.7031	2e-06	0.0023339999999999	0.00233	AACAAAATATCTTA
MA1184.1	RVE1	homolog of CCA1, binds the evening element, involved in auxin pathways	Cma19.g572	692.0	705.0	14.7031	2e-06	0.002264	0.00226	AACAAAATATCTTA
MA1184.1	RVE1	homolog of CCA1, binds the evening element, involved in auxin pathways	Cma17.g1004	308.0	321.0	14.6094	2.99e-06	0.00351624	0.00346	caaaaaatatctac
MA1184.1	RVE1	homolog of CCA1, binds the evening element, involved in auxin pathways	Cma00.g10276	1115.0	1128.0	14.5625	3.55e-06	0.00507295	0.0045	aaaaaaatatctaa
MA1185.1	LHY	represses target genes during the day by binding the evening element	Cma00.g15756	1294.0	1303.0	14.5469	4.36e-06	0.0060865599999999	0.00587	AGATATTTTC
MA1185.1	LHY	represses target genes during the day by binding the evening element	Cma00.g15729	1316.0	1325.0	14.5469	4.36e-06	0.0060821999999999	0.00587	AGATATTTTC
MA1185.1	LHY	represses target genes during the day by binding the evening element	Cma02.g1538	1316.0	1325.0	14.5469	4.36e-06	0.0060821999999999	0.00587	AGATATTTTC
MA1185.1	LHY	represses target genes during the day by binding the evening element	Cma02.g1529	1316.0	1325.0	14.5469	4.36e-06	0.0060821999999999	0.00587	AGATATTTTC
MA1184.1	RVE1	homolog of CCA1, binds the evening element, involved in auxin pathways	Cma00.g4102	539.0	552.0	14.4531	4.52e-06	0.00564548	0.00557	ATGAAAATATCTAC
MA1184.1	RVE1	homolog of CCA1, binds the evening element, involved in auxin pathways	Cma14.g1142	538.0	551.0	14.4531	4.52e-06	0.0055822	0.00541	ATGAAAATATCTAC
MA1184.1	RVE1	homolog of CCA1, binds the evening element, involved in auxin pathways	Cma02.g781	517.0	530.0	14.3594	5.09e-06	0.00707001	0.00707	gggaaaatatcttg
MA1184.1	RVE1	homolog of CCA1, binds the evening element, involved in auxin pathways	Cma07.g908	354.0	367.0	14.2812	5.38e-06	0.0076934	0.00769	atcaaaatatcttc
AT3G46640-MP00014	LUX	represses target genes during the night, part of the evening complex with ELF3 and ELF4	Cma28.g620	531.0	544.0	13.1966	6.35e-06	0.0089027	0.00854	GTCAGATTCTCTGG
AT3G46640-MP00014	LUX	represses target genes during the night, part of the evening complex with ELF3 and ELF4	Cma00.g8337	535.0	548.0	13.1966	6.35e-06	0.0089154	0.00872	GTCAGATTCTCTGG
MA1185.1	LHY	represses target genes during the day by binding the evening element	Cma17.g62	1118.0	1127.0	14.2812	8.62e-06	0.01178354	0.0117	AGATATTTTG
MA1185.1	LHY	represses target genes during the day by binding the evening element	Cma00.g11206	21.0	30.0	14.2812	8.62e-06	0.00774938	0.00773	AGATATTTTG
MA1185.1	LHY	represses target genes during the day by binding the evening element	Cma28.g547	56.0	65.0	14.2812	8.62e-06	0.00807694	0.00802	AGATATTTTG
MA1185.1	LHY	represses target genes during the day by binding the evening element	Cma03.g761	151.0	160.0	14.2812	8.62e-06	0.00855104	0.00855	AGATATTTTG
MA1185.1	LHY	represses target genes during the day by binding the evening element	Cma00.g15354	150.0	159.0	14.2812	8.62e-06	0.00838726	0.00838	AGATATTTTG
MA1184.1	RVE1	homolog of CCA1, binds the evening element, involved in auxin pathways	Cma00.g15142	991.0	1004.0	13.9062	1.07e-05	0.0156861999999999	0.0157	CAGTAAATATCTAA
MA1184.1	RVE1	homolog of CCA1, binds the evening element, involved in auxin pathways	Cma12.g614	633.0	646.0	13.875	1.12e-05	0.0142239999999999	0.0135	tgaaaaatatctaa
MA1184.1	RVE1	homolog of CCA1, binds the evening element, involved in auxin pathways	Cma10.g669	1115.0	1128.0	13.8438	1.15e-05	0.0164335	0.0148	taaaaaatatctaa
MA1184.1	RVE1	homolog of CCA1, binds the evening element, involved in auxin pathways	Cma10.g1074	1376.0	1389.0	13.7188	1.32e-05	0.0154968	0.0154	AACAAAATATCTTT
MA1184.1	RVE1	homolog of CCA1, binds the evening element, involved in auxin pathways	Cma00.g20730	1375.0	1388.0	13.7188	1.32e-05	0.0160644	0.0159	aacaaaaTATCTTT
MA1184.1	RVE1	homolog of CCA1, binds the evening element, involved in auxin pathways	Cma10.g1073	1212.0	1225.0	13.7188	1.32e-05	0.01584	0.0157	AACAAAATATCTTT
MA1184.1	RVE1	homolog of CCA1, binds the evening element, involved in auxin pathways	Cma00.g11261	699.0	712.0	13.5781	1.65e-05	0.019536	0.0175	aaaaaaatatctat
MA1185.1	LHY	represses target genes during the day by binding the evening element	Cma03.g437	240.0	249.0	14.1719	1.74e-05	0.0259434	0.026	agatattttt
MA1185.1	LHY	represses target genes during the day by binding the evening element	Cma00.g22200	467.0	476.0	14.1719	1.74e-05	0.0144768	0.0141	agatattttt
MA1185.1	LHY	represses target genes during the day by binding the evening element	Cma00.g2362	661.0	670.0	14.1719	1.74e-05	0.012006	0.0112	AGATATTttt
MA1185.1	LHY	represses target genes during the day by binding the evening element	Cma00.g21600	1090.0	1099.0	14.1719	1.74e-05	0.0235943999999999	0.0219	AGATATTTTT
MA1185.1	LHY	represses target genes during the day by binding the evening element	Cma00.g17359	561.0	570.0	14.1719	1.74e-05	0.0183918	0.0178	AGATATTTTT
MA1185.1	LHY	represses target genes during the day by binding the evening element	Cma18.g717	923.0	932.0	14.1719	1.74e-05	0.0199056	0.0199	AGatattttt
MA1185.1	LHY	represses target genes during the day by binding the evening element	Cma13.g1376	1090.0	1099.0	14.1719	1.74e-05	0.0229332	0.0213	AGATATTTTT
MA1185.1	LHY	represses target genes during the day by binding the evening element	Cma29.g388	565.0	574.0	14.1719	1.74e-05	0.0176436	0.017	AGATATTTTT
MA1184.1	RVE1	homolog of CCA1, binds the evening element, involved in auxin pathways	Cma03.g410	773.0	786.0	13.4062	1.98e-05	0.0219582	0.0198	ttaaaaatatctca
MA1184.1	RVE1	homolog of CCA1, binds the evening element, involved in auxin pathways	Cma00.g19153	774.0	787.0	13.4062	1.98e-05	0.0213048	0.0195	ttaaaaatatctca
MA1184.1	RVE1	homolog of CCA1, binds the evening element, involved in auxin pathways	Cma00.g5902	666.0	679.0	13.3594	2.05e-05	0.018696	0.0168	AATAAAATATCTTC
MA1184.1	RVE1	homolog of CCA1, binds the evening element, involved in auxin pathways	Cma27.g562	1114.0	1127.0	13.2969	2.16e-05	0.0216	0.0216	CATAAAATATCTCA
MA1184.1	RVE1	homolog of CCA1, binds the evening element, involved in auxin pathways	Cma00.g9377	1471.0	1484.0	13.2969	2.16e-05	0.0146232	0.0146	CATAAAATATCTCA
MA1184.1	RVE1	homolog of CCA1, binds the evening element, involved in auxin pathways	Cma21.g534	422.0	435.0	13.2656	2.24e-05	0.0181887999999999	0.0154	aataaaatatctaa
MA1184.1	RVE1	homolog of CCA1, binds the evening element, involved in auxin pathways	Cma00.g15756	1440.0	1453.0	13.2344	2.3e-05	0.03174	0.0294	CTATAAATATCTTC
MA1184.1	RVE1	homolog of CCA1, binds the evening element, involved in auxin pathways	Cma24.g1267	1468.0	1481.0	13.2344	2.3e-05	0.016238	0.0149	CTATAAATATCTTC
MA1184.1	RVE1	homolog of CCA1, binds the evening element, involved in auxin pathways	Cma24.g1249	1469.0	1482.0	13.2344	2.3e-05	0.015525	0.0146	CTATAAATATCTTC
MA1184.1	RVE1	homolog of CCA1, binds the evening element, involved in auxin pathways	Cma00.g15729	1462.0	1475.0	13.2344	2.3e-05	0.031763	0.0295	CTATAAATATCTTC
MA1184.1	RVE1	homolog of CCA1, binds the evening element, involved in auxin pathways	Cma02.g1538	1462.0	1475.0	13.2344	2.3e-05	0.031763	0.0295	CTATAAATATCTTC
MA1184.1	RVE1	homolog of CCA1, binds the evening element, involved in auxin pathways	Cma02.g1529	1462.0	1475.0	13.2344	2.3e-05	0.031763	0.0295	CTATAAATATCTTC
MA1184.1	RVE1	homolog of CCA1, binds the evening element, involved in auxin pathways	Cma11.g400	1403.0	1416.0	13.2344	2.3e-05	0.030889	0.0286	CCCCAAATATCTAA
AT3G46640-MP00014	LUX	represses target genes during the night, part of the evening complex with ELF3 and ELF4	Cma29.g430	752.0	765.0	11.9658	2.42e-05	0.0343155999999999	0.0343	ttatgattcggtca
AT3G46640-MP00014	LUX	represses target genes during the night, part of the evening complex with ELF3 and ELF4	Cma08.g106	79.0	92.0	11.9573	2.44e-05	0.0316956	0.0316	CTCAGATATGGTGG
MA1184.1	RVE1	homolog of CCA1, binds the evening element, involved in auxin pathways	Cma05.g815	1476.0	1489.0	13.1875	2.48e-05	0.0249488	0.0237	CTATAAATATCTCC
MA1184.1	RVE1	homolog of CCA1, binds the evening element, involved in auxin pathways	Cma00.g7211	1157.0	1170.0	13.1719	2.53e-05	0.0233266	0.0201	GATAAAATATCTAA
MA1184.1	RVE1	homolog of CCA1, binds the evening element, involved in auxin pathways	Cma24.g242	1158.0	1171.0	13.1719	2.53e-05	0.0228965	0.0197	GATAAAATATCTAA
AT3G46640-MP00014	LUX	represses target genes during the night, part of the evening complex with ELF3 and ELF4	Cma29.g1076	1174.0	1187.0	11.906	2.56e-05	0.0380671999999999	0.0378	CCAAGATATGCAGA
MA1184.1	RVE1	homolog of CCA1, binds the evening element, involved in auxin pathways	Cma17.g1140	845.0	858.0	13.1406	2.62e-05	0.0295798	0.0296	tctaaaatatcTCC
MA1184.1	RVE1	homolog of CCA1, binds the evening element, involved in auxin pathways	Cma00.g23170	777.0	790.0	13.125	2.67e-05	0.0307316999999999	0.0148	ATAAAAATATCTAT
MA1184.1	RVE1	homolog of CCA1, binds the evening element, involved in auxin pathways	Cma03.g935	867.0	880.0	13.125	2.67e-05	0.0288626999999999	0.027	AAATAAATATCTTG
MA1184.1	RVE1	homolog of CCA1, binds the evening element, involved in auxin pathways	Cma20.g142	775.0	788.0	13.125	2.67e-05	0.0310253999999999	0.0149	ATAAAAATATCTAT
MA1184.1	RVE1	homolog of CCA1, binds the evening element, involved in auxin pathways	Cma03.g886	865.0	878.0	13.125	2.67e-05	0.0292898999999999	0.0275	AAATAAATATCTTG
MA1184.1	RVE1	homolog of CCA1, binds the evening element, involved in auxin pathways	Cma26.g307	205.0	218.0	12.9062	3.15e-05	0.046179	0.0462	CCTTAAATATCTTA
MA1184.1	RVE1	homolog of CCA1, binds the evening element, involved in auxin pathways	Cma00.g6703	698.0	711.0	12.7812	3.48e-05	0.0372012	0.0296	GTTAAAATATCTTA
MA1185.1	LHY	represses target genes during the day by binding the evening element	Cma00.g14109	1223.0	1232.0	13.1875	3.48e-05	0.0470496	0.0469	AGATATTTTA
MA1185.1	LHY	represses target genes during the day by binding the evening element	Cma00.g15729	1034.0	1043.0	13.1875	3.48e-05	0.048546	0.0234	agatatttta
MA1184.1	RVE1	homolog of CCA1, binds the evening element, involved in auxin pathways	Cma25.g1243	694.0	707.0	12.7812	3.48e-05	0.0356004	0.0277	GTTAAAATATCTTA
MA1185.1	LHY	represses target genes during the day by binding the evening element	Cma02.g1538	1034.0	1043.0	13.1875	3.48e-05	0.048546	0.0234	agatatttta
MA1185.1	LHY	represses target genes during the day by binding the evening element	Cma03.g935	762.0	771.0	13.1875	3.48e-05	0.038454	0.0383	AGATATTTTA
MA1185.1	LHY	represses target genes during the day by binding the evening element	Cma00.g15756	1026.0	1035.0	13.1875	3.48e-05	0.0485808	0.0234	agatatttta
MA1185.1	LHY	represses target genes during the day by binding the evening element	Cma02.g1529	1034.0	1043.0	13.1875	3.48e-05	0.048546	0.0234	agatatttta
MA1185.1	LHY	represses target genes during the day by binding the evening element	Cma03.g886	760.0	769.0	13.1875	3.48e-05	0.0388716	0.0387	AGATATTTTA
MA1184.1	RVE1	homolog of CCA1, binds the evening element, involved in auxin pathways	Cma03.g761	293.0	306.0	12.75	3.58e-05	0.0346544	0.0346	CACCAAATATCTTA
MA1184.1	RVE1	homolog of CCA1, binds the evening element, involved in auxin pathways	Cma00.g15354	292.0	305.0	12.75	3.58e-05	0.033831	0.0336	CACCAAATATCTTA
MA1185.1	LHY	represses target genes during the day by binding the evening element	Cma26.g56	735.0	744.0	13.1719	4.36e-05	0.0456928	0.044	agatatttat
MA1184.1	RVE1	homolog of CCA1, binds the evening element, involved in auxin pathways	Cma23.g407	403.0	416.0	12.2812	5.07e-05	0.0375687	0.0269	ATCCAAATATCTTA
MA1184.1	RVE1	homolog of CCA1, binds the evening element, involved in auxin pathways	Cma00.g21395	430.0	443.0	12.2812	5.07e-05	0.0367068	0.0326	ATCCAAATATCTTA
MA1184.1	RVE1	homolog of CCA1, binds the evening element, involved in auxin pathways	Cma23.g417	404.0	417.0	12.2812	5.07e-05	0.0364533	0.0264	ATCCAAATATCTTA
MA1184.1	RVE1	homolog of CCA1, binds the evening element, involved in auxin pathways	Cmi0.g49026	884.0	897.0	15.3281	4.29e-07	0.000469755	0.000406	CCAAAAATATCTTC
MA1184.1	RVE1	homolog of CCA1, binds the evening element, involved in auxin pathways	Cmi0.g8379	678.0	691.0	15.3281	4.29e-07	0.000513084	0.000453	CCAAAAATATCTTC
MA1184.1	RVE1	homolog of CCA1, binds the evening element, involved in auxin pathways	Cmi0.g28857	888.0	901.0	15.3281	4.29e-07	0.000441441	0.000392	CCAAAAATATCTTC
MA1184.1	RVE1	homolog of CCA1, binds the evening element, involved in auxin pathways	Cmi0.g5165	266.0	279.0	15.0781	9.18e-07	0.001199826	0.00119	aagaaaatatctac
MA1184.1	RVE1	homolog of CCA1, binds the evening element, involved in auxin pathways	Cmi0.g78775	277.0	290.0	15.0781	9.18e-07	0.001236546	0.0012	aagaaaatatctac
MA1184.1	RVE1	homolog of CCA1, binds the evening element, involved in auxin pathways	Cmi0.g91981	1418.0	1431.0	15.0469	9.97e-07	0.00120637	0.001	GCAAAAATATCTCC
MA1184.1	RVE1	homolog of CCA1, binds the evening element, involved in auxin pathways	Cmi0.g51966	706.0	719.0	14.9844	1.23e-06	0.00139851	0.0014	AACAAAATATCTTA
MA1184.1	RVE1	homolog of CCA1, binds the evening element, involved in auxin pathways	Cmi0.g27141	705.0	718.0	14.9844	1.23e-06	0.00142188	0.00142	AACAAAATATCTTA
MA1184.1	RVE1	homolog of CCA1, binds the evening element, involved in auxin pathways	Cmi0.g23911	706.0	719.0	14.9844	1.23e-06	0.00139728	0.0014	AACAAAATATCTTA
MA1184.1	RVE1	homolog of CCA1, binds the evening element, involved in auxin pathways	Cmi0.g11834	576.0	589.0	14.6406	3.55e-06	0.0046647	0.00427	ATGAAAATATCTAC
MA1184.1	RVE1	homolog of CCA1, binds the evening element, involved in auxin pathways	Cmi0.g68767	542.0	555.0	14.6406	3.55e-06	0.00440555	0.00417	ATGAAAATATCTAC
MA1184.1	RVE1	homolog of CCA1, binds the evening element, involved in auxin pathways	Cmi0.g25824	793.0	806.0	14.625	3.65e-06	0.00435445	0.00428	ctgaaaatatctTC
AT3G46640-MP00014	LUX	represses target genes during the night, part of the evening complex with ELF3 and ELF4	Cmi0.g53442	1136.0	1149.0	13.3529	4.81e-06	0.0064838799999999	0.00648	TCAAGATTCGCTAC
MA1184.1	RVE1	homolog of CCA1, binds the evening element, involved in auxin pathways	Cmi0.g15807	781.0	794.0	14.4688	4.82e-06	0.00669016	0.00599	ACAAAAATATCTTT
MA1184.1	RVE1	homolog of CCA1, binds the evening element, involved in auxin pathways	Cmi0.g38333	1441.0	1454.0	14.4375	5.08e-06	0.0061061599999999	0.0056	ctaaaaatatctTC
MA1184.1	RVE1	homolog of CCA1, binds the evening element, involved in auxin pathways	Cmi0.g70508	781.0	794.0	14.4062	5.49e-06	0.00703269	0.00623	ACAAAAATATCTAT
AT3G46640-MP00014	LUX	represses target genes during the night, part of the evening complex with ELF3 and ELF4	Cmi0.g48467	21.0	34.0	13.1849	5.93e-06	0.00754889	0.00726	ggaagattcggcct
MA1184.1	RVE1	homolog of CCA1, binds the evening element, involved in auxin pathways	Cmi0.g47655	357.0	370.0	14.3594	5.96e-06	0.00832016	0.00832	ATCAAAATATCTCC
MA1184.1	RVE1	homolog of CCA1, binds the evening element, involved in auxin pathways	Cmi0.g46947	1433.0	1446.0	14.3125	6.47e-06	0.00946561	0.00947	CCCTAAATATCTAA
MA1184.1	RVE1	homolog of CCA1, binds the evening element, involved in auxin pathways	Cmi0.g87289	653.0	666.0	14.25	7.14e-06	0.0086394	0.00791	TAAAAAATATCTTC
MA1184.1	RVE1	homolog of CCA1, binds the evening element, involved in auxin pathways	Cmi0.g37521	1043.0	1056.0	14.2188	7.49e-06	0.0087633	0.00816	agaaaaatatctag
MA1184.1	RVE1	homolog of CCA1, binds the evening element, involved in auxin pathways	Cmi0.g90570	1403.0	1416.0	14.1406	8.46e-06	0.01134486	0.00997	TGCAAAATATCTTC
MA1184.1	RVE1	homolog of CCA1, binds the evening element, involved in auxin pathways	Cmi0.g43158	1211.0	1224.0	14.0156	9.75e-06	0.0144982499999999	0.0145	AAATAAATATCTTA
MA1184.1	RVE1	homolog of CCA1, binds the evening element, involved in auxin pathways	Cmi0.g63529	1373.0	1386.0	14.0	9.96e-06	0.01159344	0.0113	AACAAAATATCTTT
MA1184.1	RVE1	homolog of CCA1, binds the evening element, involved in auxin pathways	Cmi0.g22758	1372.0	1385.0	14.0	9.96e-06	0.0109062	0.0108	AACAAAATATCTTT
MA1185.1	LHY	represses target genes during the day by binding the evening element	Cmi0.g16762	236.0	245.0	14.4219	1.13e-05	0.0274477	0.0274	agatattttt
MA1185.1	LHY	represses target genes during the day by binding the evening element	Cmi0.g7606	235.0	244.0	14.4219	1.13e-05	0.0117181	0.0117	AGATATTTTT
MA1185.1	LHY	represses target genes during the day by binding the evening element	Cmi0.g4934	514.0	523.0	14.4219	1.13e-05	0.0104186	0.00921	agatattttt
MA1185.1	LHY	represses target genes during the day by binding the evening element	Cmi0.g28642	1398.0	1407.0	14.4219	1.13e-05	0.0127238	0.0127	AGATATTTTT
MA1185.1	LHY	represses target genes during the day by binding the evening element	Cmi0.g42655	1245.0	1254.0	14.4219	1.13e-05	0.0140685	0.014	agatattttt
MA1184.1	RVE1	homolog of CCA1, binds the evening element, involved in auxin pathways	Cmi0.g28857	833.0	846.0	13.8594	1.23e-05	0.0126567	0.00564	AGAAAAATATCTAT
MA1184.1	RVE1	homolog of CCA1, binds the evening element, involved in auxin pathways	Cmi0.g8379	623.0	636.0	13.8594	1.23e-05	0.0147108	0.00651	AGAAAAATATCTAT
MA1184.1	RVE1	homolog of CCA1, binds the evening element, involved in auxin pathways	Cmi0.g63133	1058.0	1071.0	13.8594	1.23e-05	0.0150306	0.0148	TTAAAAATATCTTA
MA1184.1	RVE1	homolog of CCA1, binds the evening element, involved in auxin pathways	Cmi0.g49026	829.0	842.0	13.8594	1.23e-05	0.0134685	0.00584	AGAAAAATATCTAT
MA1184.1	RVE1	homolog of CCA1, binds the evening element, involved in auxin pathways	Cmi0.g1997	242.0	255.0	13.7969	1.34e-05	0.0110818	0.00932	gaataaatatctta
MA1184.1	RVE1	homolog of CCA1, binds the evening element, involved in auxin pathways	Cmi0.g15849	660.0	673.0	13.7344	1.45e-05	0.017835	0.0149	gaaaaaatatctat
MA1185.1	LHY	represses target genes during the day by binding the evening element	Cmi0.g38661	776.0	785.0	14.3906	1.52e-05	0.0188176	0.0163	agatattttg
MA1185.1	LHY	represses target genes during the day by binding the evening element	Cmi0.g64673	419.0	428.0	14.3906	1.52e-05	0.018012	0.0175	AGATATTTTG
MA1185.1	LHY	represses target genes during the day by binding the evening element	Cmi0.g65975	1061.0	1070.0	14.3906	1.52e-05	0.0217664	0.0215	AGATATTTTG
MA1185.1	LHY	represses target genes during the day by binding the evening element	Cmi0.g97651	253.0	262.0	14.3906	1.52e-05	0.0164464	0.0164	AGATATTTTG
MA1185.1	LHY	represses target genes during the day by binding the evening element	Cmi0.g32766	398.0	407.0	14.3906	1.52e-05	0.0168872	0.0169	AGATATTTTG
MA1185.1	LHY	represses target genes during the day by binding the evening element	Cmi0.g84869	1061.0	1070.0	14.3906	1.52e-05	0.0217816	0.0218	AGATATTTTG
MA1185.1	LHY	represses target genes during the day by binding the evening element	Cmi0.g87985	403.0	412.0	14.3906	1.52e-05	0.0176928	0.0176	AGATATTTTG
MA1185.1	LHY	represses target genes during the day by binding the evening element	Cmi0.g88996	1061.0	1070.0	14.3906	1.52e-05	0.0217816	0.0218	AGATATTTTG
MA1184.1	RVE1	homolog of CCA1, binds the evening element, involved in auxin pathways	Cmi0.g96587	28.0	41.0	13.6562	1.59e-05	0.0128472	0.0098	aataaaatatctaa
MA1184.1	RVE1	homolog of CCA1, binds the evening element, involved in auxin pathways	Cmi0.g88660	64.0	77.0	13.6562	1.59e-05	0.0153753	0.0117	AATAAAATATCTAA
MA1184.1	RVE1	homolog of CCA1, binds the evening element, involved in auxin pathways	Cmi0.g7628	1237.0	1250.0	13.6406	1.61e-05	0.0195615	0.0179	ggaaaaatatctat
MA1184.1	RVE1	homolog of CCA1, binds the evening element, involved in auxin pathways	Cmi0.g28362	1237.0	1250.0	13.6406	1.61e-05	0.0209621999999999	0.0189	ggaaaaatatctat
MA1184.1	RVE1	homolog of CCA1, binds the evening element, involved in auxin pathways	Cmi0.g53445	681.0	694.0	13.6094	1.66e-05	0.02905	0.0273	TAAAAAATATCTAG
MA1184.1	RVE1	homolog of CCA1, binds the evening element, involved in auxin pathways	Cmi0.g16762	894.0	907.0	13.5781	1.71e-05	0.0407151	0.0407	atataaatatctta
MA1184.1	RVE1	homolog of CCA1, binds the evening element, involved in auxin pathways	Cmi0.g82267	652.0	665.0	13.5625	1.74e-05	0.0238032	0.0206	ATCAAAATATCTTT
MA1184.1	RVE1	homolog of CCA1, binds the evening element, involved in auxin pathways	Cmi0.g51576	1478.0	1491.0	13.5	1.85e-05	0.012469	0.0125	CATAAAATATCTCA
MA1184.1	RVE1	homolog of CCA1, binds the evening element, involved in auxin pathways	Cmi0.g15258	1474.0	1487.0	13.4531	1.92e-05	0.0277439999999999	0.0253	CTATAAATATCTtc
MA1184.1	RVE1	homolog of CCA1, binds the evening element, involved in auxin pathways	Cmi0.g51349	1469.0	1482.0	13.4531	1.92e-05	0.0152448	0.0132	CTATAAATATCTTC
MA1184.1	RVE1	homolog of CCA1, binds the evening element, involved in auxin pathways	Cmi0.g58374	1468.0	1481.0	13.4531	1.92e-05	0.0160704	0.0138	CTATAAATATCTTC
MA1184.1	RVE1	homolog of CCA1, binds the evening element, involved in auxin pathways	Cmi0.g91902	1119.0	1132.0	13.4375	1.97e-05	0.0216897	0.0177	GATAAAATATCTAA
MA1184.1	RVE1	homolog of CCA1, binds the evening element, involved in auxin pathways	Cmi0.g12198	1149.0	1162.0	13.4375	1.97e-05	0.0234036	0.0184	GATAAAATATCTAA
MA1184.1	RVE1	homolog of CCA1, binds the evening element, involved in auxin pathways	Cmi0.g38297	895.0	908.0	13.3906	2.06e-05	0.0222273999999999	0.0206	AAATAAATATCTTG
MA1184.1	RVE1	homolog of CCA1, binds the evening element, involved in auxin pathways	Cmi0.g8916	893.0	906.0	13.3906	2.06e-05	0.0222068	0.0198	AAATAAATATCTTG
MA1184.1	RVE1	homolog of CCA1, binds the evening element, involved in auxin pathways	Cmi0.g8155	1476.0	1489.0	13.3125	2.21e-05	0.0220557999999999	0.0209	CTATAAATATCTCC
MA1184.1	RVE1	homolog of CCA1, binds the evening element, involved in auxin pathways	Cmi0.g36318	1477.0	1490.0	13.3125	2.21e-05	0.0231165999999999	0.021	CTATAAATATCTCC
MA1184.1	RVE1	homolog of CCA1, binds the evening element, involved in auxin pathways	Cmi0.g10957	364.0	377.0	13.2969	2.25e-05	0.02862	0.0259	AGATAAATATCTTG
AT3G46640-MP00014	LUX	represses target genes during the night, part of the evening complex with ELF3 and ELF4	Cmi0.g51662	1028.0	1041.0	11.8487	2.63e-05	0.0232754999999999	0.0229	CAAAGATTCTCCCA
MA1185.1	LHY	represses target genes during the day by binding the evening element	Cmi0.g54092	1067.0	1076.0	13.4219	2.65e-05	0.0380805	0.037	AGATATTTTA
MA1185.1	LHY	represses target genes during the day by binding the evening element	Cmi0.g37506	1456.0	1465.0	13.4219	2.65e-05	0.037736	0.0377	agatatttta
MA1185.1	LHY	represses target genes during the day by binding the evening element	Cmi0.g53133	19.0	28.0	13.4219	2.65e-05	0.034291	0.0327	AGATATTTTA
MA1185.1	LHY	represses target genes during the day by binding the evening element	Cmi0.g32507	1093.0	1102.0	13.4219	2.65e-05	0.0390345	0.0378	AGATATTTTA
MA1185.1	LHY	represses target genes during the day by binding the evening element	Cmi0.g30187	1128.0	1137.0	13.4219	2.65e-05	0.037577	0.0375	AGATATTTTA
MA1185.1	LHY	represses target genes during the day by binding the evening element	Cmi0.g87717	1038.0	1047.0	13.4219	2.65e-05	0.038425	0.032	agatatttta
MA1185.1	LHY	represses target genes during the day by binding the evening element	Cmi0.g28210	132.0	141.0	13.4219	2.65e-05	0.0371	0.0343	AGATATTTTA
MA1185.1	LHY	represses target genes during the day by binding the evening element	Cmi0.g25858	792.0	801.0	13.4219	2.65e-05	0.0268975	0.0269	AGATATTTTA
MA1185.1	LHY	represses target genes during the day by binding the evening element	Cmi0.g25501	127.0	136.0	13.4219	2.65e-05	0.0354305	0.0316	AGATATTTTA
MA1185.1	LHY	represses target genes during the day by binding the evening element	Cmi0.g8916	788.0	797.0	13.4219	2.65e-05	0.0293355	0.028	AGATATTTTA
MA1185.1	LHY	represses target genes during the day by binding the evening element	Cmi0.g25465	493.0	502.0	13.4219	2.65e-05	0.0225515	0.0224	AGATATTTTA
MA1185.1	LHY	represses target genes during the day by binding the evening element	Cmi0.g89315	1095.0	1104.0	13.4219	2.65e-05	0.0368615	0.0359	AGATATTTTA
MA1185.1	LHY	represses target genes during the day by binding the evening element	Cmi0.g90567	1475.0	1484.0	13.4219	2.65e-05	0.039061	0.039	AGATATTTTA
MA1185.1	LHY	represses target genes during the day by binding the evening element	Cmi0.g91178	1129.0	1138.0	13.4219	2.65e-05	0.037577	0.0375	AGATATTTTA
MA1185.1	LHY	represses target genes during the day by binding the evening element	Cmi0.g15258	989.0	998.0	13.4219	2.65e-05	0.0385045	0.0311	agatatttta
MA1185.1	LHY	represses target genes during the day by binding the evening element	Cmi0.g38297	790.0	799.0	13.4219	2.65e-05	0.0291235	0.029	AGATATTTTA
MA1185.1	LHY	represses target genes during the day by binding the evening element	Cmi0.g78773	131.0	140.0	13.4219	2.65e-05	0.0344765	0.0307	AGATATTTTA
MA1185.1	LHY	represses target genes during the day by binding the evening element	Cmi0.g98410	41.0	50.0	13.4219	2.65e-05	0.032913	0.0308	AGATATTTTA
MA1185.1	LHY	represses target genes during the day by binding the evening element	Cmi0.g55471	1076.0	1085.0	13.4219	2.65e-05	0.0359605	0.0359	AGATATTTTA
MA1185.1	LHY	represses target genes during the day by binding the evening element	Cmi0.g7251	344.0	353.0	13.4219	2.65e-05	0.0373915	0.0373	agatatttta
MA1185.1	LHY	represses target genes during the day by binding the evening element	Cmi0.g50089	1224.0	1233.0	13.4219	2.65e-05	0.0323035	0.0321	AGATATTTTA
MA1185.1	LHY	represses target genes during the day by binding the evening element	Cmi0.g55660	345.0	354.0	13.4219	2.65e-05	0.0369145	0.0367	agatatttta
MA1185.1	LHY	represses target genes during the day by binding the evening element	Cmi0.g5169	132.0	141.0	13.4219	2.65e-05	0.0344765	0.0307	AGATATTTTA
MA1185.1	LHY	represses target genes during the day by binding the evening element	Cmi0.g65380	1071.0	1080.0	13.4219	2.65e-05	0.036994	0.037	AGATATTTTA
AT3G46640-MP00014	LUX	represses target genes during the night, part of the evening complex with ELF3 and ELF4	Cmi0.g77165	708.0	721.0	11.8235	2.7e-05	0.035613	0.0356	CCGAGATACTCCGG
AT3G46640-MP00014	LUX	represses target genes during the night, part of the evening complex with ELF3 and ELF4	Cmi0.g43158	403.0	416.0	11.7647	2.86e-05	0.0425282	0.0424	CCAAGATATGCAGA
MA1184.1	RVE1	homolog of CCA1, binds the evening element, involved in auxin pathways	Cmi0.g79175	371.0	384.0	12.9531	2.99e-05	0.0371955999999999	0.0338	ATATAAATATCTTG
MA1184.1	RVE1	homolog of CCA1, binds the evening element, involved in auxin pathways	Cmi0.g46947	1043.0	1056.0	12.9531	2.99e-05	0.0437436999999999	0.0219	atagaaatatctta
MA1184.1	RVE1	homolog of CCA1, binds the evening element, involved in auxin pathways	Cmi0.g30987	363.0	376.0	12.9531	2.99e-05	0.0386308	0.0349	ATATAAATATCTTG
MA1184.1	RVE1	homolog of CCA1, binds the evening element, involved in auxin pathways	Cmi0.g822	747.0	760.0	12.8906	3.13e-05	0.0435696	0.0374	ATAGAAATATCTAA
MA1184.1	RVE1	homolog of CCA1, binds the evening element, involved in auxin pathways	Cmi0.g50698	1174.0	1187.0	12.8906	3.13e-05	0.0427871	0.0367	ATAGAAATATCTAA
AT3G46640-MP00014	LUX	represses target genes during the night, part of the evening complex with ELF3 and ELF4	Cmi0.g73408	528.0	541.0	11.6723	3.14e-05	0.0437088	0.0437	TTCAGATTCTCTGG
AT3G46640-MP00014	LUX	represses target genes during the night, part of the evening complex with ELF3 and ELF4	Cmi0.g93980	526.0	539.0	11.6723	3.14e-05	0.0426726	0.0423	TTCAGATTCTCTGG
MA1184.1	RVE1	homolog of CCA1, binds the evening element, involved in auxin pathways	Cmi0.g87985	519.0	532.0	12.8281	3.3e-05	0.03762	0.0371	CACCAAATATCTTA
MA1184.1	RVE1	homolog of CCA1, binds the evening element, involved in auxin pathways	Cmi0.g64673	544.0	557.0	12.8281	3.3e-05	0.038313	0.0367	CACCAAATATCTTA
MA1184.1	RVE1	homolog of CCA1, binds the evening element, involved in auxin pathways	Cmi0.g32766	531.0	544.0	12.8281	3.3e-05	0.036003	0.0357	CACCAAATATCTTA
MA1184.1	RVE1	homolog of CCA1, binds the evening element, involved in auxin pathways	Cmi0.g34716	647.0	660.0	12.8125	3.36e-05	0.0322224	0.0256	ctagaaatatctaa
MA1184.1	RVE1	homolog of CCA1, binds the evening element, involved in auxin pathways	Cmi0.g15473	647.0	660.0	12.8125	3.36e-05	0.0318192	0.0246	ctagaaatatctaa
MA1185.1	LHY	represses target genes during the day by binding the evening element	Cmi0.g90568	1007.0	1016.0	13.4062	3.39e-05	0.0499347	0.0496	AGATATTTAT
AT3G46640-MP00014	LUX	represses target genes during the night, part of the evening complex with ELF3 and ELF4	Cmi0.g66226	408.0	421.0	11.5546	3.52e-05	0.0393888	0.0393	GAGAGATTTGGCGA
MA1184.1	RVE1	homolog of CCA1, binds the evening element, involved in auxin pathways	Cmi0.g72817	384.0	397.0	12.7344	3.57e-05	0.0431613	0.0415	GCAAAAATATCAAA
MA1184.1	RVE1	homolog of CCA1, binds the evening element, involved in auxin pathways	Cmi0.g86085	387.0	400.0	12.7344	3.57e-05	0.0423759	0.0399	GCAAAAATATCAAA
MA1184.1	RVE1	homolog of CCA1, binds the evening element, involved in auxin pathways	Cmi0.g61809	966.0	979.0	12.6875	3.68e-05	0.0387504	0.0344	AAGAAAATATCAAA
MA1185.1	LHY	represses target genes during the day by binding the evening element	Cmi0.g54546	375.0	384.0	13.375	3.78e-05	0.0481194	0.0455	AGATATTTAG
MA1184.1	RVE1	homolog of CCA1, binds the evening element, involved in auxin pathways	Cmi0.g54546	616.0	629.0	12.625	3.85e-05	0.0483945	0.0443	TAAGAAATATCTAA
MA1184.1	RVE1	homolog of CCA1, binds the evening element, involved in auxin pathways	Cmi0.g2163	998.0	1011.0	12.5625	4.04e-05	0.041814	0.0326	aaaaaaatatcata
AT3G46640-MP00014	LUX	represses target genes during the night, part of the evening complex with ELF3 and ELF4	Cmi0.g94851	1399.0	1412.0	11.3613	4.24e-05	0.0484208	0.042	TCCAGATTCCCTGA
MA1184.1	RVE1	homolog of CCA1, binds the evening element, involved in auxin pathways	Cmi0.g84563	993.0	1006.0	12.4844	4.29e-05	0.0450020999999999	0.0329	CAAAAAATATCATA
MA1184.1	RVE1	homolog of CCA1, binds the evening element, involved in auxin pathways	Cmi0.g45855	440.0	453.0	12.4688	4.32e-05	0.0325728	0.0282	ATCCAAATATCTTA
MA1184.1	RVE1	homolog of CCA1, binds the evening element, involved in auxin pathways	Cmi0.g73333	466.0	479.0	12.4688	4.32e-05	0.0301104	0.0248	ATCCAAATATCTTA
MA1184.1	RVE1	homolog of CCA1, binds the evening element, involved in auxin pathways	Cmi0.g51661	765.0	778.0	12.25	5.05e-05	0.044036	0.0391	ttagaaatatctta
MA1185.1	LHY	represses target genes during the day by binding the evening element	Cmi0.g19346	1040.0	1049.0	12.4062	5.11e-05	0.0455812	0.0447	AGATATTTAA
MA1184.1	RVE1	homolog of CCA1, binds the evening element, involved in auxin pathways	Cmi0.g93181	497.0	510.0	12.1875	5.26e-05	0.0380297999999999	0.0299	ttagaaatatctaa
MA0972.1	CCA1	represses target genes during the day by binding the evening element	Cmi0.g51576	1482.0	1489.0	13.3333	6.91e-05	0.0486464	0.0486	AAATATCT
MA1184.1	RVE1	homolog of CCA1, binds the evening element, involved in auxin pathways	Cro0.g83481	696.0	709.0	14.9844	1.24e-06	0.00141608	0.00142	AACAAAATATCTTA
MA1184.1	RVE1	homolog of CCA1, binds the evening element, involved in auxin pathways	Cro0.g54677	695.0	708.0	14.9844	1.24e-06	0.00141856	0.00142	AACAAAATATCTTA
AT3G46640-MP00014	LUX	represses target genes during the night, part of the evening complex with ELF3 and ELF4	Cro0.g26591	1442.0	1455.0	14.0672	1.79e-06	0.00234669	0.00233	CAAAGATTCGGTGC
MA1184.1	RVE1	homolog of CCA1, binds the evening element, involved in auxin pathways	Cro0.g80496	555.0	568.0	14.8438	2.26e-06	0.00220124	0.00196	AGAAAAATATCTAA
AT3G46640-MP00014	LUX	represses target genes during the night, part of the evening complex with ELF3 and ELF4	Cro0.g105486	314.0	327.0	13.8739	2.35e-06	0.00259205	0.00259	gcaagattcgacga
AT3G46640-MP00014	LUX	represses target genes during the night, part of the evening complex with ELF3 and ELF4	Cro0.g123105	940.0	953.0	13.6723	3.14e-06	0.0017741	0.00172	GGAAGATTCGGTAA
MA1184.1	RVE1	homolog of CCA1, binds the evening element, involved in auxin pathways	Cro0.g73025	531.0	544.0	14.6094	3.79e-06	0.00436229	0.00405	ATGAAAATATCTAC
MA1184.1	RVE1	homolog of CCA1, binds the evening element, involved in auxin pathways	Cro0.g34857	533.0	546.0	14.6094	3.79e-06	0.00480193	0.00442	ATGAAAATATCTAC
MA1184.1	RVE1	homolog of CCA1, binds the evening element, involved in auxin pathways	Cro0.g115371	535.0	548.0	14.6094	3.79e-06	0.00466928	0.00433	ATGAAAATATCTAC
MA1185.1	LHY	represses target genes during the day by binding the evening element	Cro0.g105334	1334.0	1343.0	14.6875	3.95e-06	0.0058223	0.00541	AGATATTTTC
MA1185.1	LHY	represses target genes during the day by binding the evening element	Cro0.g15183	1271.0	1280.0	14.6875	3.95e-06	0.0056643	0.00531	AGATATTTTC
MA1185.1	LHY	represses target genes during the day by binding the evening element	Cro0.g15181	1271.0	1280.0	14.6875	3.95e-06	0.0058223	0.00535	AGATATTTTC
MA1185.1	LHY	represses target genes during the day by binding the evening element	Cro0.g3879	1329.0	1338.0	14.6875	3.95e-06	0.0055063	0.00529	AGATATTTTC
MA1185.1	LHY	represses target genes during the day by binding the evening element	Cro0.g15179	1271.0	1280.0	14.6875	3.95e-06	0.0058223	0.00536	AGATATTTTC
MA1184.1	RVE1	homolog of CCA1, binds the evening element, involved in auxin pathways	Cro0.g53124	1433.0	1446.0	14.3281	6.42e-06	0.0078645	0.00702	CCCTAAATATCTAA
MA1184.1	RVE1	homolog of CCA1, binds the evening element, involved in auxin pathways	Cro0.g87953	1433.0	1446.0	14.3281	6.42e-06	0.00784524	0.00701	CCCTAAATATCTAA
MA1184.1	RVE1	homolog of CCA1, binds the evening element, involved in auxin pathways	Cro0.g58946	1444.0	1457.0	14.2812	6.96e-06	0.00745416	0.00589	taaaaaatatctta
MA1184.1	RVE1	homolog of CCA1, binds the evening element, involved in auxin pathways	Cro0.g36859	1444.0	1457.0	14.2812	6.96e-06	0.00783	0.00631	taaaaaatatctta
MA1184.1	RVE1	homolog of CCA1, binds the evening element, involved in auxin pathways	Cro0.g84677	517.0	530.0	14.25	7.23e-06	0.01059195	0.0106	GGGAAAATATCTTG
MA1184.1	RVE1	homolog of CCA1, binds the evening element, involved in auxin pathways	Cro0.g50435	1027.0	1040.0	14.2188	7.61e-06	0.00842427	0.00741	AGAAAAATATCTAG
MA1184.1	RVE1	homolog of CCA1, binds the evening element, involved in auxin pathways	Cro0.g122769	645.0	658.0	14.1406	8.55e-06	0.01038825	0.00933	tgaaaaatatctaa
MA1184.1	RVE1	homolog of CCA1, binds the evening element, involved in auxin pathways	Cro0.g40489	1045.0	1058.0	14.1406	8.55e-06	0.00925965	0.00757	tgaaaaatatctaa
MA1184.1	RVE1	homolog of CCA1, binds the evening element, involved in auxin pathways	Cro0.g46445	1044.0	1057.0	14.1406	8.55e-06	0.0092511	0.00759	tgaaaaatatctaa
MA1184.1	RVE1	homolog of CCA1, binds the evening element, involved in auxin pathways	Cro0.g35377	605.0	618.0	14.0625	9.36e-06	0.01286064	0.0129	GGAAAAATATCTTG
MA1184.1	RVE1	homolog of CCA1, binds the evening element, involved in auxin pathways	Cro0.g12529	520.0	533.0	14.0625	9.36e-06	0.0132444	0.0133	GGCAAAATATCTTG
MA1184.1	RVE1	homolog of CCA1, binds the evening element, involved in auxin pathways	Cro0.g34678	758.0	771.0	14.0	1.01e-05	0.0145843999999999	0.0129	AAAAAAATATCTTT
MA1184.1	RVE1	homolog of CCA1, binds the evening element, involved in auxin pathways	Cro0.g93367	1417.0	1430.0	14.0	1.01e-05	0.0142309	0.0142	aaataaatatctta
MA1184.1	RVE1	homolog of CCA1, binds the evening element, involved in auxin pathways	Cro0.g11438	1218.0	1231.0	14.0	1.01e-05	0.0150187	0.015	AAATAAATATCTTA
MA1184.1	RVE1	homolog of CCA1, binds the evening element, involved in auxin pathways	Cro0.g110532	1217.0	1230.0	14.0	1.01e-05	0.0150187	0.015	AAATAAATATCTTA
MA1184.1	RVE1	homolog of CCA1, binds the evening element, involved in auxin pathways	Cro0.g101231	231.0	244.0	14.0	1.01e-05	0.0150187	0.015	AAATAAATATCTTA
MA1184.1	RVE1	homolog of CCA1, binds the evening element, involved in auxin pathways	Cro0.g17171	1376.0	1389.0	14.0	1.01e-05	0.0122513	0.012	AACAAAATATCTTT
MA1184.1	RVE1	homolog of CCA1, binds the evening element, involved in auxin pathways	Cro0.g91445	1376.0	1389.0	14.0	1.01e-05	0.012928	0.0125	AACAAAATATCTTT
MA1184.1	RVE1	homolog of CCA1, binds the evening element, involved in auxin pathways	Cro0.g116038	1217.0	1230.0	14.0	1.01e-05	0.0150187	0.015	AAATAAATATCTTA
MA1184.1	RVE1	homolog of CCA1, binds the evening element, involved in auxin pathways	Cro0.g26342	757.0	770.0	14.0	1.01e-05	0.0145843999999999	0.0129	AAAAAAATATCTTT
MA1184.1	RVE1	homolog of CCA1, binds the evening element, involved in auxin pathways	Cro0.g65964	1376.0	1389.0	14.0	1.01e-05	0.012019	0.0118	AACAAAATATCTTT
MA1184.1	RVE1	homolog of CCA1, binds the evening element, involved in auxin pathways	Cro0.g41379	1376.0	1389.0	14.0	1.01e-05	0.0119483	0.0118	AACAAAATATCTTT
MA1184.1	RVE1	homolog of CCA1, binds the evening element, involved in auxin pathways	Cro0.g80155	509.0	522.0	13.9688	1.04e-05	0.0111488	0.00894	ttgaaaatatcttc
MA1185.1	LHY	represses target genes during the day by binding the evening element	Cro0.g106932	488.0	497.0	14.4062	1.15e-05	0.015019	0.0127	agatattttt
MA1185.1	LHY	represses target genes during the day by binding the evening element	Cro0.g127347	681.0	690.0	14.4062	1.15e-05	0.0096255	0.00847	agatattttt
MA1185.1	LHY	represses target genes during the day by binding the evening element	Cro0.g46374	114.0	123.0	14.4062	1.15e-05	0.0151915	0.0143	agatattttt
MA1185.1	LHY	represses target genes during the day by binding the evening element	Cro0.g9373	944.0	953.0	14.4062	1.15e-05	0.0112815	0.0107	AGATATTTTT
MA1185.1	LHY	represses target genes during the day by binding the evening element	Cro0.g6720	1224.0	1233.0	14.4062	1.15e-05	0.016951	0.0169	AGATATTTTT
MA1185.1	LHY	represses target genes during the day by binding the evening element	Cro0.g60268	1029.0	1038.0	14.4062	1.15e-05	0.015226	0.0143	AGATATTTTT
MA1185.1	LHY	represses target genes during the day by binding the evening element	Cro0.g45417	1406.0	1415.0	14.4062	1.15e-05	0.0171465	0.0171	AGATATTTTT
MA1185.1	LHY	represses target genes during the day by binding the evening element	Cro0.g114919	486.0	495.0	14.4062	1.15e-05	0.0150075	0.0128	agatattttt
MA1185.1	LHY	represses target genes during the day by binding the evening element	Cro0.g89656	641.0	650.0	14.4062	1.15e-05	0.0107985	0.0108	agatattttt
MA1185.1	LHY	represses target genes during the day by binding the evening element	Cro0.g18596	933.0	942.0	14.4062	1.15e-05	0.013248	0.0132	AGATATTTTT
AT3G46640-MP00014	LUX	represses target genes during the night, part of the evening complex with ELF3 and ELF4	Cro0.g23008	1416.0	1429.0	12.563	1.23e-05	0.0173061	0.012	ttgagatacggtgc
AT3G46640-MP00014	LUX	represses target genes during the night, part of the evening complex with ELF3 and ELF4	Cro0.g36856	1416.0	1429.0	12.563	1.23e-05	0.0174168	0.0121	ttgagatacggtgc
MA1184.1	RVE1	homolog of CCA1, binds the evening element, involved in auxin pathways	Cro0.g30680	762.0	775.0	13.8594	1.24e-05	0.0136152	0.0129	AGAAAAATATCTAT
MA1184.1	RVE1	homolog of CCA1, binds the evening element, involved in auxin pathways	Cro0.g45149	761.0	774.0	13.8594	1.24e-05	0.0144336	0.0136	AGAAAAATATCTAT
MA1184.1	RVE1	homolog of CCA1, binds the evening element, involved in auxin pathways	Cro0.g31589	421.0	434.0	13.8438	1.28e-05	0.0168192	0.0152	acataaatatcttg
MA1185.1	LHY	represses target genes during the day by binding the evening element	Cro0.g79573	1118.0	1127.0	14.3906	1.54e-05	0.0221144	0.0211	AGATATTTTG
MA1185.1	LHY	represses target genes during the day by binding the evening element	Cro0.g14279	627.0	636.0	14.3906	1.54e-05	0.0187572	0.0171	AGATATTTTG
MA1185.1	LHY	represses target genes during the day by binding the evening element	Cro0.g32161	266.0	275.0	14.3906	1.54e-05	0.0172788	0.0172	AGATATTTTG
MA1185.1	LHY	represses target genes during the day by binding the evening element	Cro0.g60041	527.0	536.0	14.3906	1.54e-05	0.0186494	0.0183	AGATATTTTG
MA1185.1	LHY	represses target genes during the day by binding the evening element	Cro0.g120492	471.0	480.0	14.3906	1.54e-05	0.0176022	0.0176	AGATATTTTG
MA1185.1	LHY	represses target genes during the day by binding the evening element	Cro0.g26592	755.0	764.0	14.3906	1.54e-05	0.0192038	0.0176	agatattttg
MA1185.1	LHY	represses target genes during the day by binding the evening element	Cro0.g121910	1068.0	1077.0	14.3906	1.54e-05	0.0223916	0.022	AGATATTTTG
MA1185.1	LHY	represses target genes during the day by binding the evening element	Cro0.g17564	722.0	731.0	14.3906	1.54e-05	0.021252	0.0213	agatattttg
MA1185.1	LHY	represses target genes during the day by binding the evening element	Cro0.g106853	1022.0	1031.0	14.3906	1.54e-05	0.0221144	0.022	AGATATTTTG
AT3G46640-MP00014	LUX	represses target genes during the night, part of the evening complex with ELF3 and ELF4	Cro0.g116000	377.0	390.0	12.3109	1.6e-05	0.023424	0.0234	gccagatatgcttg
MA1184.1	RVE1	homolog of CCA1, binds the evening element, involved in auxin pathways	Cro0.g14420	422.0	435.0	13.6406	1.64e-05	0.0145795999999999	0.0125	aataaaatatctaa
MA1184.1	RVE1	homolog of CCA1, binds the evening element, involved in auxin pathways	Cro0.g13483	784.0	797.0	13.6406	1.64e-05	0.020418	0.0202	ggaaaaatatctat
MA1184.1	RVE1	homolog of CCA1, binds the evening element, involved in auxin pathways	Cro0.g110306	1238.0	1251.0	13.6406	1.64e-05	0.0198275999999999	0.018	ggaaaaatatctat
MA1184.1	RVE1	homolog of CCA1, binds the evening element, involved in auxin pathways	Cro0.g9373	1152.0	1165.0	13.6406	1.64e-05	0.0155144	0.0131	AATAAAATATCTAA
AT3G46640-MP00014	LUX	represses target genes during the night, part of the evening complex with ELF3 and ELF4	Cro0.g23008	742.0	755.0	12.2353	1.74e-05	0.0244817999999999	0.012	gcaagatcctccta
AT3G46640-MP00014	LUX	represses target genes during the night, part of the evening complex with ELF3 and ELF4	Cro0.g36856	742.0	755.0	12.2353	1.74e-05	0.0246383999999999	0.0121	gcaagatcctccta
AT3G46640-MP00014	LUX	represses target genes during the night, part of the evening complex with ELF3 and ELF4	Cro0.g32674	1310.0	1323.0	12.2185	1.78e-05	0.0245105999999999	0.0244	ttaagatttggtga
AT3G46640-MP00014	LUX	represses target genes during the night, part of the evening complex with ELF3 and ELF4	Cro0.g121034	1309.0	1322.0	12.2185	1.78e-05	0.0239588	0.0239	ttaagatttggtga
MA1184.1	RVE1	homolog of CCA1, binds the evening element, involved in auxin pathways	Cro0.g22148	1478.0	1491.0	13.5	1.84e-05	0.0126592	0.0126	CATAAAATATCTCA
MA1184.1	RVE1	homolog of CCA1, binds the evening element, involved in auxin pathways	Cro0.g65327	1478.0	1491.0	13.5	1.84e-05	0.010764	0.0107	CATAAAATATCTCA
AT3G46640-MP00014	LUX	represses target genes during the night, part of the evening complex with ELF3 and ELF4	Cro0.g3037	1082.0	1095.0	12.1681	1.87e-05	0.0177276	0.0173	CAAAGATTCTCTCA
AT3G46640-MP00014	LUX	represses target genes during the night, part of the evening complex with ELF3 and ELF4	Cro0.g113571	1060.0	1073.0	12.1681	1.87e-05	0.0159698	0.0156	CAAAGATTCTCTCA
AT3G46640-MP00014	LUX	represses target genes during the night, part of the evening complex with ELF3 and ELF4	Cro0.g20994	1307.0	1320.0	12.1597	1.89e-05	0.026649	0.0256	ttaagatttggtgg
MA1185.1	LHY	represses target genes during the day by binding the evening element	Cro0.g67147	1088.0	1097.0	13.6719	1.94e-05	0.0269466	0.0257	AGATATTTAC
MA1185.1	LHY	represses target genes during the day by binding the evening element	Cro0.g66938	1009.0	1018.0	13.6719	1.94e-05	0.0285568	0.028	AGATATTTAC
MA1184.1	RVE1	homolog of CCA1, binds the evening element, involved in auxin pathways	Cro0.g105334	1463.0	1476.0	13.4219	2.02e-05	0.0296132	0.026	CTATAAATATCTTC
MA1184.1	RVE1	homolog of CCA1, binds the evening element, involved in auxin pathways	Cro0.g98803	1152.0	1165.0	13.4219	2.02e-05	0.0219776	0.0179	GATAAAATATCTAA
MA1184.1	RVE1	homolog of CCA1, binds the evening element, involved in auxin pathways	Cro0.g54140	1469.0	1482.0	13.4219	2.02e-05	0.0152914	0.0121	CTATAAATATCTTC
MA1184.1	RVE1	homolog of CCA1, binds the evening element, involved in auxin pathways	Cro0.g96861	1127.0	1140.0	13.4219	2.02e-05	0.0213918	0.0178	GATAAAATATCTAA
MA1184.1	RVE1	homolog of CCA1, binds the evening element, involved in auxin pathways	Cro0.g3879	1462.0	1475.0	13.4219	2.02e-05	0.0279164	0.025	CTATAAATATCTTC
MA1184.1	RVE1	homolog of CCA1, binds the evening element, involved in auxin pathways	Cro0.g15181	1400.0	1413.0	13.4219	2.02e-05	0.0296132	0.0258	CTATAAATATCTTC
MA1184.1	RVE1	homolog of CCA1, binds the evening element, involved in auxin pathways	Cro0.g108959	1256.0	1269.0	13.4219	2.02e-05	0.0106252	0.00939	CTATAAATATCTTC
MA1184.1	RVE1	homolog of CCA1, binds the evening element, involved in auxin pathways	Cro0.g116484	1153.0	1166.0	13.4219	2.02e-05	0.0220786	0.0181	GATAAAATATCTAA
MA1184.1	RVE1	homolog of CCA1, binds the evening element, involved in auxin pathways	Cro0.g118437	1469.0	1482.0	13.4219	2.02e-05	0.0130492	0.0112	CTATAAATATCTTC
MA1184.1	RVE1	homolog of CCA1, binds the evening element, involved in auxin pathways	Cro0.g28870	1128.0	1141.0	13.4219	2.02e-05	0.022826	0.0187	GATAAAATATCTAA
MA1184.1	RVE1	homolog of CCA1, binds the evening element, involved in auxin pathways	Cro0.g20328	1468.0	1481.0	13.4219	2.02e-05	0.0152106	0.0119	CTATAAATATCTTC
MA1184.1	RVE1	homolog of CCA1, binds the evening element, involved in auxin pathways	Cro0.g15179	1400.0	1413.0	13.4219	2.02e-05	0.0296132	0.0258	CTATAAATATCTTC
MA1184.1	RVE1	homolog of CCA1, binds the evening element, involved in auxin pathways	Cro0.g15183	1400.0	1413.0	13.4219	2.02e-05	0.0286435999999999	0.0255	CTATAAATATCTTC
MA1184.1	RVE1	homolog of CCA1, binds the evening element, involved in auxin pathways	Cro0.g47630	1027.0	1040.0	13.4062	2.07e-05	0.0299735999999999	0.0265	aacgaaatatctta
MA1184.1	RVE1	homolog of CCA1, binds the evening element, involved in auxin pathways	Cro0.g25751	695.0	708.0	13.4062	2.07e-05	0.0235151999999999	0.0235	AACGAAATATCTTA
MA1184.1	RVE1	homolog of CCA1, binds the evening element, involved in auxin pathways	Cro0.g18248	823.0	836.0	13.375	2.12e-05	0.0244224	0.0224	AAATAAATATCTTG
MA1184.1	RVE1	homolog of CCA1, binds the evening element, involved in auxin pathways	Cro0.g21518	907.0	920.0	13.375	2.12e-05	0.0213272	0.0195	AAATAAATATCTTG
MA1184.1	RVE1	homolog of CCA1, binds the evening element, involved in auxin pathways	Cro0.g54600	819.0	832.0	13.375	2.12e-05	0.023532	0.0219	AAATAAATATCTTG
MA1184.1	RVE1	homolog of CCA1, binds the evening element, involved in auxin pathways	Cro0.g88025	984.0	997.0	13.3594	2.15e-05	0.020425	0.0183	GATAAAATATCTCA
MA1184.1	RVE1	homolog of CCA1, binds the evening element, involved in auxin pathways	Cro0.g60623	986.0	999.0	13.3594	2.15e-05	0.0206185	0.0182	GATAAAATATCTCA
MA1184.1	RVE1	homolog of CCA1, binds the evening element, involved in auxin pathways	Cro0.g85242	994.0	1007.0	13.3594	2.15e-05	0.01806	0.0165	GATAAAATATCTCA
AT3G46640-MP00014	LUX	represses target genes during the night, part of the evening complex with ELF3 and ELF4	Cro0.g95012	1468.0	1481.0	12.0252	2.17e-05	0.0231755999999999	0.0223	GTCAGATTTGCTTA
MA1184.1	RVE1	homolog of CCA1, binds the evening element, involved in auxin pathways	Cro0.g67867	1001.0	1014.0	13.2969	2.29e-05	0.0261747	0.0262	tctaaaatatCTCC
MA1184.1	RVE1	homolog of CCA1, binds the evening element, involved in auxin pathways	Cro0.g37118	754.0	767.0	13.2969	2.29e-05	0.0308921	0.0277	TAAAAAATATCTTT
MA1184.1	RVE1	homolog of CCA1, binds the evening element, involved in auxin pathways	Cro0.g82233	1475.0	1488.0	13.2969	2.29e-05	0.0234267	0.0207	CTATAAATATCTCC
MA1184.1	RVE1	homolog of CCA1, binds the evening element, involved in auxin pathways	Cro0.g115750	1475.0	1488.0	13.2969	2.29e-05	0.020839	0.0183	CTATAAATATCTCC
MA1184.1	RVE1	homolog of CCA1, binds the evening element, involved in auxin pathways	Cro0.g58189	1475.0	1488.0	13.2969	2.29e-05	0.0207016	0.0184	CTATAAATATCTCC
MA1184.1	RVE1	homolog of CCA1, binds the evening element, involved in auxin pathways	Cro0.g75272	1003.0	1016.0	13.2656	2.35e-05	0.0319365	0.032	agagaaatatctaa
MA1184.1	RVE1	homolog of CCA1, binds the evening element, involved in auxin pathways	Cro0.g87547	1003.0	1016.0	13.2656	2.35e-05	0.0349444999999999	0.0202	agagaaatatctaa
MA1184.1	RVE1	homolog of CCA1, binds the evening element, involved in auxin pathways	Cro0.g72622	708.0	721.0	13.25	2.38e-05	0.0244664	0.0195	attaaaatatctta
MA1184.1	RVE1	homolog of CCA1, binds the evening element, involved in auxin pathways	Cro0.g64536	1126.0	1139.0	13.2188	2.47e-05	0.0367289	0.0367	agagaaatatctac
AT3G46640-MP00014	LUX	represses target genes during the night, part of the evening complex with ELF3 and ELF4	Cro0.g100632	984.0	997.0	11.8908	2.49e-05	0.0337893	0.0335	TTAAGATTCGATCA
MA1184.1	RVE1	homolog of CCA1, binds the evening element, involved in auxin pathways	Cro0.g22954	278.0	291.0	13.1719	2.58e-05	0.029541	0.0286	TCAGAAATATCTTA
MA1185.1	LHY	represses target genes during the day by binding the evening element	Cro0.g15179	997.0	1006.0	13.4062	2.69e-05	0.0396506	0.0182	agatatttta
MA1185.1	LHY	represses target genes during the day by binding the evening element	Cro0.g21518	803.0	812.0	13.4062	2.69e-05	0.0275994	0.0268	AGATATTTTA
MA1185.1	LHY	represses target genes during the day by binding the evening element	Cro0.g22953	637.0	646.0	13.4062	2.69e-05	0.0286216	0.0286	agatATTTTA
MA1185.1	LHY	represses target genes during the day by binding the evening element	Cro0.g88562	688.0	697.0	13.4062	2.69e-05	0.0286485	0.0285	AGATATTTTA
MA1185.1	LHY	represses target genes during the day by binding the evening element	Cro0.g15183	997.0	1006.0	13.4062	2.69e-05	0.0385746	0.0181	agatatttta
MA1185.1	LHY	represses target genes during the day by binding the evening element	Cro0.g15181	997.0	1006.0	13.4062	2.69e-05	0.0396506	0.0182	agatatttta
MA1185.1	LHY	represses target genes during the day by binding the evening element	Cro0.g67915	1283.0	1292.0	13.4062	2.69e-05	0.0308274	0.0291	agatATTTTA
MA1185.1	LHY	represses target genes during the day by binding the evening element	Cro0.g29645	1283.0	1292.0	13.4062	2.69e-05	0.0323876	0.0298	AGATATTTTA
MA1185.1	LHY	represses target genes during the day by binding the evening element	Cro0.g18248	719.0	728.0	13.4062	2.69e-05	0.0315268	0.0313	AGATATTTTA
MA1185.1	LHY	represses target genes during the day by binding the evening element	Cro0.g33738	1081.0	1090.0	13.4062	2.69e-05	0.0354542	0.0355	AGATATTTTA
MA1185.1	LHY	represses target genes during the day by binding the evening element	Cro0.g54600	715.0	724.0	13.4062	2.69e-05	0.030397	0.0303	AGATATTTTA
MA1185.1	LHY	represses target genes during the day by binding the evening element	Cro0.g105334	1069.0	1078.0	13.4062	2.69e-05	0.0396506	0.0184	agatatttta
MA1185.1	LHY	represses target genes during the day by binding the evening element	Cro0.g53585	1072.0	1081.0	13.4062	2.69e-05	0.0395968	0.0383	AGATATTTTA
MA1185.1	LHY	represses target genes during the day by binding the evening element	Cro0.g3879	1056.0	1065.0	13.4062	2.69e-05	0.0374986	0.018	agatatttta
MA1185.1	LHY	represses target genes during the day by binding the evening element	Cro0.g47321	1247.0	1256.0	13.4062	2.69e-05	0.0332215	0.0331	AGATATTTTA
MA1185.1	LHY	represses target genes during the day by binding the evening element	Cro0.g102004	1071.0	1080.0	13.4062	2.69e-05	0.0395968	0.0381	AGATATTTTA
MA1185.1	LHY	represses target genes during the day by binding the evening element	Cro0.g117643	1072.0	1081.0	13.4062	2.69e-05	0.0395968	0.0381	AGATATTTTA
AT3G46640-MP00014	LUX	represses target genes during the night, part of the evening complex with ELF3 and ELF4	Cro0.g110532	149.0	162.0	11.8067	2.71e-05	0.0402977	0.0403	CCAAGATTCAGTGG
AT3G46640-MP00014	LUX	represses target genes during the night, part of the evening complex with ELF3 and ELF4	Cro0.g101230	913.0	926.0	11.8067	2.71e-05	0.0402977	0.0402	CCAAGATTCAGTGG
AT3G46640-MP00014	LUX	represses target genes during the night, part of the evening complex with ELF3 and ELF4	Cro0.g11438	151.0	164.0	11.8067	2.71e-05	0.0402977	0.0403	CCAAGATTCAGTGG
MA1184.1	RVE1	homolog of CCA1, binds the evening element, involved in auxin pathways	Cro0.g20684	399.0	412.0	13.1094	2.72e-05	0.0404464	0.0405	CCTTAAATATCTTA
MA1184.1	RVE1	homolog of CCA1, binds the evening element, involved in auxin pathways	Cro0.g87547	805.0	818.0	13.1094	2.72e-05	0.0404464	0.0202	CCTTAAATATCTTA
MA1184.1	RVE1	homolog of CCA1, binds the evening element, involved in auxin pathways	Cro0.g97223	242.0	255.0	13.1094	2.72e-05	0.0398752	0.0399	CCTTAAATATCTTA
MA1184.1	RVE1	homolog of CCA1, binds the evening element, involved in auxin pathways	Cro0.g16214	350.0	363.0	13.1094	2.72e-05	0.0398752	0.0399	CCTTAAATATCTTA
MA1184.1	RVE1	homolog of CCA1, binds the evening element, involved in auxin pathways	Cro0.g50210	275.0	288.0	13.1094	2.72e-05	0.0398208	0.0399	CCTTAAATATCTTA
MA1184.1	RVE1	homolog of CCA1, binds the evening element, involved in auxin pathways	Cro0.g54115	276.0	289.0	13.1094	2.72e-05	0.0398208	0.0399	CCTTAAATATCTTA
MA1184.1	RVE1	homolog of CCA1, binds the evening element, involved in auxin pathways	Cro0.g96306	1348.0	1361.0	13.0625	2.8e-05	0.032312	0.0274	TCAGAAATATCTAC
MA1184.1	RVE1	homolog of CCA1, binds the evening element, involved in auxin pathways	Cro0.g60752	1347.0	1360.0	13.0625	2.8e-05	0.033488	0.0272	TCAGAAATATCTAC
MA1184.1	RVE1	homolog of CCA1, binds the evening element, involved in auxin pathways	Cro0.g105486	126.0	139.0	13.0469	2.82e-05	0.0311046	0.0311	ggagaaatatctaa
AT3G46640-MP00014	LUX	represses target genes during the night, part of the evening complex with ELF3 and ELF4	Cro0.g116038	424.0	437.0	11.7731	2.82e-05	0.0419334	0.0419	CCAAGATATGCAGA
MA1184.1	RVE1	homolog of CCA1, binds the evening element, involved in auxin pathways	Cro0.g46371	892.0	905.0	12.9688	2.98e-05	0.0231546	0.0193	gttaaaatatctaa
AT3G46640-MP00014	LUX	represses target genes during the night, part of the evening complex with ELF3 and ELF4	Cro0.g93717	762.0	775.0	11.7143	2.99e-05	0.0328302	0.0328	TAAAGATTTGGTGG
AT3G46640-MP00014	LUX	represses target genes during the night, part of the evening complex with ELF3 and ELF4	Cro0.g108958	1171.0	1184.0	11.7059	3.01e-05	0.0301	0.0293	CAAAGATACGGCTT
MA1184.1	RVE1	homolog of CCA1, binds the evening element, involved in auxin pathways	Cro0.g102539	138.0	151.0	12.9531	3.02e-05	0.0378707999999999	0.0377	ATAGAAATATCTTA
MA1184.1	RVE1	homolog of CCA1, binds the evening element, involved in auxin pathways	Cro0.g50476	429.0	442.0	12.9219	3.12e-05	0.0392496	0.0364	atataaatatcttg
AT3G46640-MP00014	LUX	represses target genes during the night, part of the evening complex with ELF3 and ELF4	Cro0.g98921	118.0	131.0	11.6471	3.19e-05	0.0434159	0.0433	GCTAGATCTGCTGC
MA1184.1	RVE1	homolog of CCA1, binds the evening element, involved in auxin pathways	Cro0.g60041	636.0	649.0	12.8594	3.29e-05	0.0394471	0.0385	CACCAAATATCTTA
AT3G46640-MP00014	LUX	represses target genes during the night, part of the evening complex with ELF3 and ELF4	Cro0.g47630	149.0	162.0	11.5882	3.37e-05	0.0487976	0.0476	ttatgattcggcca
MA1184.1	RVE1	homolog of CCA1, binds the evening element, involved in auxin pathways	Cro0.g72034	1035.0	1048.0	12.8125	3.41e-05	0.0410905	0.0329	ctagaaatatctaa
MA1185.1	LHY	represses target genes during the day by binding the evening element	Cro0.g22954	884.0	893.0	13.3906	3.44e-05	0.0398008	0.0378	AGATATTTAT
MA1185.1	LHY	represses target genes during the day by binding the evening element	Cro0.g112200	744.0	753.0	13.3906	3.44e-05	0.0418648	0.04	agatatttat
MA1185.1	LHY	represses target genes during the day by binding the evening element	Cro0.g26592	731.0	740.0	13.3906	3.44e-05	0.0428968	0.0197	agatatttat
MA1185.1	LHY	represses target genes during the day by binding the evening element	Cro0.g52606	894.0	903.0	13.3906	3.44e-05	0.039044	0.0374	AGATATTTAT
MA1184.1	RVE1	homolog of CCA1, binds the evening element, involved in auxin pathways	Cro0.g31149	1270.0	1283.0	12.7969	3.46e-05	0.0499624	0.0499	GAATAAATATCTTT
AT3G46640-MP00014	LUX	represses target genes during the night, part of the evening complex with ELF3 and ELF4	Cro0.g114690	181.0	194.0	11.563	3.46e-05	0.049305	0.0476	gtaagatactgcgt
AT3G46640-MP00014	LUX	represses target genes during the night, part of the evening complex with ELF3 and ELF4	Cro0.g23773	1390.0	1403.0	11.563	3.46e-05	0.047748	0.0472	GTCAGATTCGCAAC
MA1184.1	RVE1	homolog of CCA1, binds the evening element, involved in auxin pathways	Cro0.g120492	613.0	626.0	12.7812	3.53e-05	0.0396418999999999	0.0394	CGCCAAATATCTTA
MA1184.1	RVE1	homolog of CCA1, binds the evening element, involved in auxin pathways	Cro0.g9654	571.0	584.0	12.7344	3.62e-05	0.0473134	0.0454	GCAAAAATATCAAA
MA1184.1	RVE1	homolog of CCA1, binds the evening element, involved in auxin pathways	Cro0.g68322	359.0	372.0	12.7344	3.62e-05	0.043078	0.0417	GCAAAAATATCAAA
MA1184.1	RVE1	homolog of CCA1, binds the evening element, involved in auxin pathways	Cro0.g7652	568.0	581.0	12.7344	3.62e-05	0.0473134	0.0456	GCAAAAATATCAAA
MA1184.1	RVE1	homolog of CCA1, binds the evening element, involved in auxin pathways	Cro0.g11356	363.0	376.0	12.7344	3.62e-05	0.0435486	0.0423	GCAAAAATATCAAA
MA1184.1	RVE1	homolog of CCA1, binds the evening element, involved in auxin pathways	Cro0.g74909	574.0	587.0	12.7344	3.62e-05	0.0473496	0.0455	GCAAAAATATCAAA
MA1184.1	RVE1	homolog of CCA1, binds the evening element, involved in auxin pathways	Cro0.g117166	357.0	370.0	12.7344	3.62e-05	0.0435486	0.0421	GCAAAAATATCAAA
MA1184.1	RVE1	homolog of CCA1, binds the evening element, involved in auxin pathways	Cro0.g88562	792.0	805.0	12.7188	3.69e-05	0.0382653	0.037	AATTAAATATCTTA
MA1184.1	RVE1	homolog of CCA1, binds the evening element, involved in auxin pathways	Cro0.g4930	1039.0	1052.0	12.6719	3.79e-05	0.0378242	0.0326	AAGAAAATATCAAA
MA1184.1	RVE1	homolog of CCA1, binds the evening element, involved in auxin pathways	Cro0.g4929	534.0	547.0	12.6719	3.79e-05	0.042069	0.0407	AAGAAAATATCAAA
MA1184.1	RVE1	homolog of CCA1, binds the evening element, involved in auxin pathways	Cro0.g45981	1039.0	1052.0	12.6719	3.79e-05	0.0367251	0.032	AAGAAAATATCAAA
MA1184.1	RVE1	homolog of CCA1, binds the evening element, involved in auxin pathways	Cro0.g122365	212.0	225.0	12.6562	3.84e-05	0.0434304	0.0351	aataaaatatctat
AT3G46640-MP00014	LUX	represses target genes during the night, part of the evening complex with ELF3 and ELF4	Cro0.g126096	821.0	834.0	11.3529	4.23e-05	0.0442881	0.0442	TCAAGATACGTTCA
MA1184.1	RVE1	homolog of CCA1, binds the evening element, involved in auxin pathways	Cro0.g60516	1347.0	1360.0	12.4844	4.36e-05	0.0496604	0.0422	TCAGAAATATCTAG
MA1184.1	RVE1	homolog of CCA1, binds the evening element, involved in auxin pathways	Cro0.g3514	442.0	455.0	12.4844	4.36e-05	0.0338772	0.0235	ATCCAAATATCTTA
MA1184.1	RVE1	homolog of CCA1, binds the evening element, involved in auxin pathways	Cro0.g98484	479.0	492.0	12.4844	4.36e-05	0.0361444	0.0296	aaaaaaatatcaaa
MA1184.1	RVE1	homolog of CCA1, binds the evening element, involved in auxin pathways	Cro0.g7595	674.0	687.0	12.4844	4.36e-05	0.028122	0.0216	aaaaaaatatcaaa
MA1184.1	RVE1	homolog of CCA1, binds the evening element, involved in auxin pathways	Cro0.g99447	428.0	441.0	12.4844	4.36e-05	0.0362752	0.0297	aaaaaaatatcaaa
MA1185.1	LHY	represses target genes during the day by binding the evening element	Cro0.g69067	309.0	318.0	12.4062	4.44e-05	0.0409812	0.0344	AGATATTTCT
MA1184.1	RVE1	homolog of CCA1, binds the evening element, involved in auxin pathways	Cro0.g60623	1411.0	1424.0	12.4375	4.5e-05	0.043155	0.0191	tttaaaatatctac
MA1184.1	RVE1	homolog of CCA1, binds the evening element, involved in auxin pathways	Cro0.g80540	1410.0	1423.0	12.4375	4.5e-05	0.04248	0.0368	tttaaaatatctac
MA1185.1	LHY	represses target genes during the day by binding the evening element	Cro0.g76362	588.0	597.0	12.3906	5.4e-05	0.044604	0.0416	AGATATTTCG
MA0972.1	CCA1	represses target genes during the day by binding the evening element	Cro0.g65327	418.0	425.0	13.3167	7e-05	0.04242	0.0212	AAATATCT
MA0972.1	CCA1	represses target genes during the day by binding the evening element	Cro0.g65327	1482.0	1489.0	13.3167	7e-05	0.04242	0.0212	AAATATCT
MA0972.1	CCA1	represses target genes during the day by binding the evening element	Cro0.g118437	1473.0	1480.0	13.3167	7e-05	0.04858	0.0431	AAATATCT
MA0972.1	CCA1	represses target genes during the day by binding the evening element	Cro0.g108959	1260.0	1267.0	13.3167	7e-05	0.0389199999999999	0.0354	AAATATCT
