# Supplementary material for: Clusia genomes shed light on the evolution and diversity of crassulacean acid metabolism physiotypes
Source: Nat Commun. 2026 May 5;17:3937. doi: 10.1038/s41467-026-71958-z (PMC13144421; doi:10.1038/s41467-026-71958-z)
Supplement: Supplementary file 12 — Supplementary Data 9 [file 41467_2026_71958_MOESM12_ESM.xlsx]

## Sheet: Extraction (gDNA)
Sample			Input material		Extraction Volumes [uL]			NanoDrop					Qbit	Net DNA yield [ug]				Total DNA / species [ug]		Pooled Lib
ID	Species	Method of extraction	Leaf powder [g]	Nuclei pellets [mg]	EB gross	QC used	EB net	A260	A280	260/280	260/230	Conc. [ng/uL]	Conc. [ng/uL]	Nano Drop	Qbit	est. Qbit gDNA per leaf input		NanoDrop	Qbit
1.1.1	Clusia rosea	Magnetic beads (kit)	13	101.3	45	2	43	1.913	1.019	1.88	1.73	95.65	88.8	4.11295	3.8184	0.45	0.652718	12.3014	12.3852	x
1.2.1					42	2	40	1.979	1.086	1.82	2.38	98.97	85.4	3.9588	3.416	0.55	0.477762			x
1.3.1			11.4	94.3	81	2	79	1.071	0.599	1.79	1.71	53.54	65.2	4.22966	5.1508	0.8	0.564781
1.4.1		PCI extraction	4	32.7	50	3	47			1.78	2.27	264.1	56.6	12.4127	2.6602	1	0.66505	24.8001	16.4746
1.5.1			7.4	214.7	50	2	48			1.86	2.2	67.45	81.4	3.2376	3.9072	0.25	2.112
1.5.2					50	2	48			2.08	3.31	67.29	85.6	3.22992	4.1088	0.25	2.22097
1.5.3					50	2	48			1.82	2.18	58.75	57.8	2.82	2.7744	0.25	1.49968			x
1.5.4					50	2	48			1.88	2.31	64.58	63	3.09984	3.024	0.25	1.63459			x
2.1.1	Clusia minor s.l.	Magnetic beads (kit)	10	47.6	81	2	79	0.843	0.522	1.62	1.61	42.15	66	3.32985	5.214	0.45	1.15867	12.0157	15.7396	x
2.2.1				62.7	42	3	39	1.206	0.679	1.78	2.28	60.31	76.4	2.35209	2.9796	0.55	0.541745			x
2.3.1			7.6	65.5	100	2	98	1.293	0.702	1.84	1.97	64.63	77	6.33374	7.546	1	0.992895			x
3.1.1	Clusia major	Magnetic beads (kit)	18	88.1	45	5	40	1.455	0.85	1.71	1.44	72.76	80.4	2.9104	3.216	0.45	0.397037	11.3282	13.7	x
3.2.1					42	3	39	1.198	0.685	1.75	1.94	59.92	68.8	2.33688	2.6832	0.55	0.27103			x
3.3.1			7.8	55.6	100	2	98	1.241	0.722	1.72	1.96	62.05	79.6	6.0809	7.8008	1	1.0001			x
