# Supplementary material for: Clusia genomes shed light on the evolution and diversity of crassulacean acid metabolism physiotypes
Source: Nat Commun. 2026 May 5;17:3937. doi: 10.1038/s41467-026-71958-z (PMC13144421; doi:10.1038/s41467-026-71958-z)
Supplement: Supplementary file 14 — Source Data [file 41467_2026_71958_MOESM14_ESM.zip]

Archive with 29 entries (29 files):
- Fig1b.GasExchange.tsv
- Fig1c.ANOVA.tsv
- Fig1c.DeltaTA.tsv
- Fig3b.RepeatLandscape.tsv
- Fig3c.ListOfPseudogenes.tsv
- Fig3d.GeneFamilies.tsv
- Fig4a.SummarizedDiploidization.tsv
- Fig4c.GenewiseDiploidization.tsv
- Fig5a.SoilWater.tsv
- Fig5bc.PAR.tsv
- Fig5d.PhotosynQ.tsv
- Fig5g.CarboxylatingProteins.tsv
- Fig5h.PPCK.tsv
- Fig5i.DecarboxylatingProteins.tsv
- Fig6a.BAM3.tsv
- Fig6b.PHS1.tsv
- Fig6c.PGMP.tsv
- Fig6d.Starch.tsv
- Supplementary_Fig11_12.ProteinAbundance.tsv
- Supplementary_Fig1a.SoilWater.tsv
- Supplementary_Fig1b.ENV.tsv
- Supplementary_Fig1b.PAR.tsv
- Supplementary_Fig1c.TA.tsv
- Supplementary_Fig1d.DeltaTA.tsv
- Supplementary_Fig6.ConservedGenes.tsv
- Supplementary_Fig6.GenicDiploidization.tsv
- Supplementary_Fig6.Repeats.tsv
- Supplementary_Fig7.SummarizedDiploidization.tsv
- Supplementary_Fig9_10.GeneExpression.tsv
