# Supplementary material for: Clusia genomes shed light on the evolution and diversity of crassulacean acid metabolism physiotypes
Source: Nat Commun. 2026 May 5;17:3937. doi: 10.1038/s41467-026-71958-z (PMC13144421; doi:10.1038/s41467-026-71958-z)
Supplement: Supplementary file 14 — Source Data [file 41467_2026_71958_MOESM14_ESM.zip › Fig1b.GasExchange.tsv]

DateTime	Date	Time	Code	Object	Area	Status	Comment	CO2abs	dCO2ZP	dCO2MP	H2Oabs	dH2OZP	dH2OMP	Flow	Pamb	Aux1	Aux2	Tcuv	Tleaf	Tamb	Ttop	PARtop	PARbot	PARamb	Imp	rh	E	VPD	GH2O	A	ci	ca	wa
2025-05-15T14:35:10Z	2025-05-15	14:35:10	MP_001	0001	3	AFF2FF513FF---1FF-------------		449.963	-0.292186	-0.8755654	19931.17	-89.01971	-131.9292	599.79	99.07	746	547	23.49	23.58	27	23.49	252.2	18.3	275.2	3	68.1	-0.08752932	9.702496	0	0.5056780000000001	649.5532	449.38	19888.3
2025-05-15T14:36:17Z	2025-05-15	14:36:17	MP_001	0001	3	AFF2FF513FF---1FF-------------		449.7733	-0.292186	-0.8906497	19999.18	-89.01971	-130.6894	599.47	99.08	749	549	23.49	23.54	26.98	23.47	252.2	19.2	275.2	3	68.34	-0.0849619	9.571029	0	0.5340400000000001	657.7754	449.17	19957.5
2025-05-15T14:41:34Z	2025-05-15	14:41:34	MP_001	0001	3	AFF2FF513FF---1FF-------------		449.7958	-0.292186	-2.658653	20300.68	-89.01971	7.424811	599.97	99.09	769	564	23.51	24.53	27.2	23.53	258	15.7	274	3	69.77	0.1968952	10.9615	15.962430000000001	3.9445930000000002	39.88955	447.43	20397.1
2025-05-15T14:46:51Z	2025-05-15	14:46:51	MP_001	0001	3	AFF2FF513FF---1FF-------------		449.7209	-0.292186	-2.582977	20620.96	-89.01971	-12.94132	600.02	99.09	785	577	23.49	24.04	26.91	23.47	259.7	18.3	276.3	3	70.88	0.155378	9.719609	13.98604	3.8122229999999995	3.684063	447.43	20697
2025-05-15T14:52:08Z	2025-05-15	14:52:08	MP_001	0001	3	AFF2FF513FF---1FF-------------		450.0223	-0.292186	-3.061255	20839.91	-89.01971	3.689439	599.76	99.09	801	589	23.51	24.02	27.39	23.51	260.5	17.5	276.3	3	71.61	0.1893069	9.453984	18.02404	4.751257	19.12648	447.25	20932.6
2025-05-15T14:57:25Z	2025-05-15	14:57:25	MP_001	0001	3	AFF2FF513FF---1FF-------------		449.9731	-0.292186	-3.365735	21056.53	-89.01971	18.00919	599.89	99.09	815	599	23.47	23.97	26.72	23.47	259.7	17.5	276.3	3	72.56	0.2186462	9.120217	21.97379	5.348265	49.79903	446.9	21163.6
2025-05-15T15:02:42Z	2025-05-15	15:02:42	MP_001	0001	3	AFF2FF513FF---1FF-------------		448.9529	-0.292186	-0.4277809	15749.73	-89.01971	3083.183	736.94	99.08	827	609	23.47	23.89	26.98	23.46	257.2	16.6	274	3	64.86	7.942685	11.26342	703.1754	-3.931731	448.0869	448.82	18921.9
2025-05-15T15:08:02Z	2025-05-15	15:08:02	MP_001	0001	3	AFF2FF513FF---1FF-------------		449.5794	-0.292186	-3.72738	14499.41	-89.01971	371.7808	599.97	99.09	837	616	23.49	23.77	27.04	23.49	257.2	16.6	274	3	51.23	0.9355497	15.06026	60.12041	5.752643	275.6235	446.14	14960.2
2025-05-15T15:13:19Z	2025-05-15	15:13:19	MP_001	0001	3	AFF2FF513FF---1FF-------------		449.4729	-0.292186	-3.772833	14470.56	-89.01971	257.0615	599.68	99.07	846	624	23.47	23.81	27.02	23.49	259.7	16.6	275.7	3	50.79	0.7021999	15.29537	43.9093	5.944431	212.3598	445.99	14816.6
2025-05-15T15:18:36Z	2025-05-15	15:18:36	MP_001	0001	3	AFF2FF513FF---1FF-------------		449.9199	-0.292186	-3.650528	14520.71	-89.01971	198.5353	599.79	99.09	852	628	23.51	23.9	27.11	23.49	259.7	18.3	275.7	3	50.66	0.5835467	15.45347	35.76154	5.753704	172.4851	446.56	14808.3
2025-05-15T15:23:53Z	2025-05-15	15:23:53	MP_001	0001	3	AFF2FF513FF---1FF-------------		449.9367	-0.292186	-3.717931	15205.25	-89.01971	50.1773	599.68	99.09	860	634	23.49	23.85	27.13	23.49	259.7	18.3	275.7	3	52.55	0.2825826	14.81646	17.07221	6.0216829999999995	-107.2063	446.51	15344.5
2025-05-15T15:29:10Z	2025-05-15	15:29:10	MP_001	0001	3	AFF2FF513FF---1FF-------------		449.9275	-0.292186	-3.743529	17496.81	-89.01971	-41.8806	599.71	99.08	866	639	23.49	23.91	27.09	23.51	259.7	17.5	275.7	3	60.07	0.09591512	12.70092	5.551826	6.156505	-964.7552	446.48	17544
2025-05-15T15:34:27Z	2025-05-15	15:34:27	MP_001	0001	3	AFF2FF513FF---1FF-------------		449.9371	-0.292186	-3.826198	18995.73	-89.01971	-30.74339	599.73	99.09	873	644	23.49	23.92	27.13	23.51	259.7	17.5	275.7	3	65.25	0.118764	11.18909	8.61426	6.311878	-582.9554	446.4	19054
2025-05-15T15:39:44Z	2025-05-15	15:39:44	MP_001	0001	3	AFF2FF513FF---1FF-------------		449.7404	-0.292186	-3.900477	19805.16	-89.01971	-5.167127	599.79	99.1	879	648	23.49	23.96	27.11	23.49	259.7	17.5	275.7	3	68.12	0.1710474	10.393370000000001	14.457360000000001	6.437704	-232.1882	446.13	19889
2025-05-15T15:45:01Z	2025-05-15	15:45:01	MP_001	0001	3	AFF2FF513FF---1FF-------------		450.1027	-0.292186	-4.101513	20276.32	-89.01971	10.11187	599.81	99.1	885	653	23.47	23.91	27.09	23.49	259.7	18.3	275.7	3	69.86	0.2023237	9.804	18.63685	6.825978	-125.0738	446.29	20375.5
2025-05-15T15:50:18Z	2025-05-15	15:50:18	MP_001	0001	3	AFF2FF513FF---1FF-------------		449.9179	-0.292186	-4.087446	20547.01	-89.01971	27.09266	599.84	99.1	890	658	23.49	23.94	27.09	23.49	259.7	17.5	275.7	3	70.77	0.2370607	9.573775	22.76147	6.782719999999999	-28.41635	446.12	20663.1
2025-05-15T15:55:35Z	2025-05-15	15:55:35	MP_001	0001	3	AFF2FF513FF---1FF-------------		449.9381	-0.292186	-4.183974	20757.99	-89.01971	37.1554	599.89	99.09	895	661	23.49	23.94	27.11	23.49	259.7	18.3	275.7	3	71.52	0.2576859	9.351167	25.55655	6.967219	8.681634	446.05	20884.2
2025-05-15T16:00:52Z	2025-05-15	16:00:52	MP_001	0001	3	AFF2FF513FF---1FF-------------		449.924	-0.292186	-4.232275	20893.48	-89.01971	41.68205	599.94	99.09	899	664	23.49	23.94	27.09	23.51	259.7	17.5	275.7	3	72	0.266992	9.208158	26.99515	7.0603549999999995	25.07722	445.98	21024.2
2025-05-15T16:06:09Z	2025-05-15	16:06:09	MP_001	0001	3	AFF2FF513FF---1FF-------------		449.9864	-0.292186	-4.287844	20997.21	-89.01971	46.13346	599.86	99.1	902	667	23.49	23.92	27.13	23.49	258.8	18.3	275.7	3	72.38	0.2760796	9.065062	28.45535	7.166386	39.62093	445.99	21132.4
2025-05-15T16:11:26Z	2025-05-15	16:11:26	MP_001	0001	3	AFF2FF513FF---1FF-------------		450.019	-0.292186	-4.325623	21092.28	-89.01971	54.04292	599.97	99.11	906	670	23.49	23.92	27.11	23.49	258.8	16.6	276.3	3	72.74	0.292318	8.956732	30.63668	7.236089	63.09203	445.99	21235.3
2025-05-15T16:16:43Z	2025-05-15	16:16:43	MP_001	0001	3	AFF2FF513FF---1FF-------------		450.0335	-0.292186	-4.299757	21153.66	-89.01971	61.11938	599.63	99.11	909	672	23.51	23.96	27.33	23.51	258.8	17.5	276.3	3	72.89	0.3066253	8.950303	32.25865	7.173435	83.80279	446.03	21303.8
2025-05-15T16:22:00Z	2025-05-15	16:22:00	MP_001	0001	3	AFF2FF513FF---1FF-------------		450.0032	-0.292186	-4.413674	21203.97	-89.01971	56.87359	600.78	99.09	912	675	23.47	23.91	26.91	23.47	259.7	17.5	275.7	3	73.2	0.2985387	8.811958	31.87881	7.4205499999999995	68.42394	445.88	21349.9
2025-05-15T16:27:17Z	2025-05-15	16:27:17	MP_001	0001	3	AFF2FF513FF---1FF-------------		449.8943	-0.292186	-4.368901	21229.5	-89.01971	65.40543	599.92	99.1	914	675	23.49	23.92	26.93	23.47	258.8	17.5	275.7	3	73.24	0.3155553	8.808035	33.82585	7.311621	93.25613	445.82	21383.9
2025-05-15T16:32:34Z	2025-05-15	16:32:34	MP_001	0001	3	AFF2FF513FF---1FF-------------		450.0334	-0.292186	-4.462082	21241.82	-89.01971	75.95338	600.07	99.1	917	678	23.49	23.92	27.06	23.49	258.8	17.5	275.7	3	73.32	0.3372051	8.784665	36.38565	7.4904660000000005	109.1982	445.86	21406.8
2025-05-15T16:37:51Z	2025-05-15	16:37:51	MP_001	0001	3	AFF2FF513FF---1FF-------------		450.0052	-0.292186	-4.475904	21217.51	-89.01971	80.35939	600.07	99.1	919	680	23.49	23.91	27.04	23.47	258.8	18.3	275.7	3	73.25	0.3462039	8.775569	37.45088	7.5141160000000005	117.1584	445.82	21386.9
2025-05-15T16:43:08Z	2025-05-15	16:43:08	MP_001	0001	3	AFF2FF513FF---1FF-------------		450.0744	-0.292186	-4.53719	21195.81	-89.01971	88.50147	600.07	99.09	920	680	23.49	23.91	27.02	23.49	258.8	17.5	275.7	3	73.19	0.3628409	8.792541	39.2669	7.629283	127.0313	445.83	21373.3
2025-05-15T16:48:25Z	2025-05-15	16:48:25	MP_001	0001	3	AFF2FF513FF---1FF-------------		450.0623	-0.292186	-4.531933	21172.18	-89.01971	87.84427	599.68	99.09	922	682	23.51	23.93	27.04	23.49	258.8	17.5	275.7	3	73.03	0.361253	8.851352	38.81331	7.6139470000000005	124.1052	445.82	21349.1
2025-05-15T16:53:42Z	2025-05-15	16:53:42	MP_001	0001	3	AFF2FF513FF---1FF-------------		450.111	-0.292186	-4.568202	21170.28	-89.01971	85.61594	599.86	99.09	923	682	23.49	23.91	27.02	23.49	258.8	17.5	275.2	3	73.1	0.3568086	8.821575	38.44727	7.691026	118.3218	445.84	21344.9
2025-05-15T16:58:59Z	2025-05-15	16:58:59	MP_001	0001	3	AFF2FF513FF---1FF-------------		450.091	-0.292186	-4.521664	21203.02	-89.01971	83.59581	600.13	99.09	924	683	23.47	23.89	27.02	23.49	258.8	17.5	275.7	3	73.28	0.3528456	8.756213	38.2966	7.6034060000000006	120.5437	445.86	21375.6
2025-05-15T17:04:16Z	2025-05-15	17:04:16	MP_001	0001	3	AFF2FF513FF---1FF-------------		450.0556	-0.292186	-4.504706	21254.12	-89.01971	76.60722	599.81	99.09	924	683	23.47	23.91	26.82	23.47	253.9	17.5	269.6	3	73.43	0.3383988	8.740556	36.71593	7.571535999999999	108.7729	445.84	21419.7
2025-05-15T17:09:33Z	2025-05-15	17:09:33	MP_001	0001	3	AFF2FF513FF---1FF-------------		450.0739	-0.292186	-4.427176	21246.8	-89.01971	74.50426	599.66	99.09	926	684	23.49	23.89	26.58	23.46	248.1	17.5	264.5	3	73.32	0.3340118	8.725322	36.28074	7.416289999999999	111.3943	445.94	21410.3
2025-05-15T17:14:50Z	2025-05-15	17:14:50	MP_001	0001	3	AFF2FF513FF---1FF-------------		450.0578	-0.292186	-4.40474	21207.96	-89.01971	76.48335	599.6	99.1	925	684	23.47	23.86	26.38	23.46	243.1	16.6	258.9	3	73.28	0.3380121	8.696583	36.86723	7.368943000000001	118.2578	445.95	21373.5
2025-05-15T17:20:07Z	2025-05-15	17:20:07	MP_001	0001	3	AFF2FF513FF---1FF-------------		450.2941	-0.292186	-4.373916	21131.12	-89.01971	76.12843	599.6	99.1	924	684	23.46	23.84	26.08	23.46	235.6	16.6	251.6	3	73.1	0.3372606	8.741585	36.58117	7.307579	118.5811	446.21	21296.3
2025-05-15T17:25:24Z	2025-05-15	17:25:24	MP_001	0001	3	AFF2FF513FF---1FF-------------		449.8873	-0.292186	-4.223491	21043.08	-89.01971	73.79759	599.58	99.09	921	680	23.47	23.87	25.88	23.47	231.5	15.7	246.6	3	72.7	0.3324555	8.900249	35.3535	7.0088159999999995	120.082	445.96	21205.9
2025-05-15T17:30:41Z	2025-05-15	17:30:41	MP_001	0001	3	AFF2FF513FF---1FF-------------		450.2335	-0.292186	-4.206664	20915.83	-89.01971	65.30106	599.94	99.09	919	680	23.47	23.87	25.46	23.46	225.7	15.7	240.4	3	72.24	0.3152547	9.038932	32.87743	6.987508	98.62947	446.32	21070.2
2025-05-15T17:35:58Z	2025-05-15	17:35:58	MP_001	0001	3	AFF2FF513FF---1FF-------------		450.2005	-0.292186	-4.053102	20789.96	-89.01971	67.27525	599.58	99.08	917	677	23.47	23.83	25.53	23.47	220.7	14.8	235.4	3	71.8	0.3190529	9.08056	33.13582	6.6741019999999995	115.0589	446.44	20946.3
2025-05-15T17:41:15Z	2025-05-15	17:41:15	MP_001	0001	3	AFF2FF513FF---1FF-------------		450.2554	-0.292186	-3.951077	20658.11	-89.01971	63.37241	599.73	99.08	913	674	23.46	23.84	25.16	23.49	214.9	14	229.8	3	71.42	0.3111239	9.243984	31.656910000000003	6.4755959999999995	109.994	446.6	20810.5
2025-05-15T17:46:32Z	2025-05-15	17:46:32	MP_001	0001	3	AFF2FF513FF---1FF-------------		449.964	-0.292186	-3.836423	20510.77	-89.01971	57.01734	599.81	99.07	909	671	23.46	23.84	25.05	23.46	208.2	14	222.5	3	70.88	0.2981415	9.404033	29.70358	6.253164	100.2737	446.42	20656.8
2025-05-15T17:51:49Z	2025-05-15	17:51:49	MP_001	0001	3	AFF2FF513FF---1FF-------------		450.3632	-0.292186	-3.804132	20367.13	-89.01971	56.01999	599.5	99.07	904	667	23.47	23.8	24.87	23.47	204.1	13.1	216.9	3	70.31	0.2959071	9.468369	29.25218	6.185807	99.10367	446.85	20512.2
2025-05-15T17:57:06Z	2025-05-15	17:57:06	MP_001	0001	3	AFF2FF513FF---1FF-------------		450.136	-0.292186	-3.700312	20206.23	-89.01971	48.02311	599.81	99.07	899	664	23.47	23.81	24.61	23.47	197.4	14	210.7	3	69.73	0.2796898	9.67005	26.92331	5.989177	81.95457	446.73	20343.3
2025-05-15T18:02:23Z	2025-05-15	18:02:23	MP_001	0001	3	AFF2FF513FF---1FF-------------		450.3144	-0.292186	-3.543344	20063.11	-89.01971	45.11016	599.76	99.07	894	660	23.47	23.81	24.56	23.47	192.5	12.2	205.1	3	69.23	0.2736802	9.819101	25.87223	5.677366999999999	86.04093	447.06	20197.2
2025-05-15T18:07:40Z	2025-05-15	18:07:40	MP_001	0001	3	AFF2FF513FF---1FF-------------		450.3343	-0.292186	-3.516068	19912.58	-89.01971	38.10361	600.07	99.08	889	656	23.47	23.8	24.28	23.47	186.7	12.2	198.4	3	68.7	0.2594776	9.947507	24.08469	5.6325389999999995	64.42266	447.11	20039.7
2025-05-15T18:12:57Z	2025-05-15	18:12:57	MP_001	0001	3	AFF2FF513FF---1FF-------------		450.1522	-0.292186	-3.451239	19762.58	-89.01971	33.5859	599.94	99.08	884	653	23.47	23.8	24.03	23.46	180	12.2	192.2	3	68.17	0.2501625	10.10517	22.75589	5.505684	52.00687	446.99	19885.2
2025-05-15T18:18:14Z	2025-05-15	18:18:14	MP_001	0001	3	AFF2FF513FF---1FF-------------		450.3497	-0.292186	-3.356818	19593.32	-89.01971	35.93273	599.63	99.07	878	648	23.49	23.81	24.01	23.49	175	11.3	186.6	3	67.51	0.2547745	10.31235	22.70577	5.311527	63.58904	447.29	19718.3
2025-05-15T18:23:31Z	2025-05-15	18:23:31	MP_001	0001	3	AFF2FF513FF---1FF-------------		450.0327	-0.292186	-3.192025	19415.85	-89.01971	29.81491	599.55	99.09	872	643	23.47	23.76	23.84	23.49	170.1	11.3	181	3	66.97	0.2422234	10.40117	21.28809	4.987037	62.04412	447.13	19534.7
2025-05-15T18:28:48Z	2025-05-15	18:28:48	MP_001	0001	3	AFF2FF513FF---1FF-------------		450.2973	-0.292186	-3.20123	19237.93	-89.01971	28.92968	599.79	99.09	868	640	23.47	23.76	23.61	23.47	163.4	10.5	174.8	3	66.36	0.2404693	10.58351	20.72112	5.0084349999999995	51.33815	447.39	19355.9
2025-05-15T18:34:05Z	2025-05-15	18:34:05	MP_001	0001	3	AFF2FF513FF---1FF-------------		450.2314	-0.292186	-3.067971	19076.36	-89.01971	20.42439	600.73	99.09	861	635	23.47	23.76	23.39	23.47	157.6	10.5	167.6	3	65.78	0.2234398	10.75693	18.7717	4.758306	33.48964	447.46	19185.8
2025-05-15T18:39:22Z	2025-05-15	18:39:22	MP_001	0001	3	AFF2FF513FF---1FF-------------		450.1934	-0.292186	-2.987273	18905.65	-89.01971	17.98285	599.84	99.1	857	632	23.49	23.78	23.39	23.49	152.6	10.5	163.1	3	65.12	0.2180941	10.96409	17.89167	4.591129	28.47227	447.5	19012.7
2025-05-15T18:44:39Z	2025-05-15	18:44:39	MP_001	0001	3	AFF2FF513FF---1FF-------------		450.3056	-0.292186	-2.832382	18757.29	-89.01971	10.42761	599.81	99.1	850	627	23.47	23.75	23.06	23.47	146.8	9.6	155.8	3	64.65	0.2026539	11.06009	16.32298	4.288063999999999	19.05952	447.77	18856.7
2025-05-15T18:49:56Z	2025-05-15	18:49:56	MP_001	0001	3	AFF2FF513FF---1FF-------------		450.1144	-0.292186	-2.727227	18595.91	-89.01971	8.625105	600.07	99.11	844	621	23.47	23.73	22.96	23.51	141	8.7	150.2	3	64.1	0.1990342	11.19416	15.780180000000001	4.081576	24.03406	447.68	18693.6
2025-05-15T18:55:13Z	2025-05-15	18:55:13	MP_001	0001	3	AFF2FF513FF---1FF-------------		450.2034	-0.292186	-2.645771	18444.87	-89.01971	2.264103	599.76	99.09	838	617	23.47	23.75	22.69	23.47	134.4	8.7	143.5	3	63.55	0.1859414	11.38987	14.32515	3.922015	2.180899	447.85	18536.2
2025-05-15T19:00:30Z	2025-05-15	19:00:30	MP_001	0001	3	AFF2FF513FF---1FF-------------		450.2967	-0.292186	-2.645153	18276	-89.01971	-2.43533	599.84	99.1	832	612	23.47	23.72	22.63	23.47	128.6	8.7	136.7	3	62.96	0.1763606	11.50531	13.32862	3.925668	-26.59351	447.94	18362.6
2025-05-15T19:05:47Z	2025-05-15	19:05:47	MP_001	0001	3	AFF2FF513FF---1FF-------------		450.1686	-0.292186	-2.497142	18124.84	-89.01971	-8.947622	599.92	99.11	826	607	23.47	23.73	22.49	23.47	123.6	7.9	131.7	3	62.43	0.1630911	11.69197	11.94898	3.6362429999999994	-40.69899	447.96	18204.9
2025-05-15T19:11:04Z	2025-05-15	19:11:04	MP_001	0001	3	AFF2FF513FF---1FF-------------		450.2582	-0.292186	-2.368073	17969.26	-89.01971	-16.29833	599.94	99.11	820	604	23.47	23.73	22.25	23.47	117	7.9	125.5	3	61.87	0.148101	11.8579	10.48965	3.3850039999999995	-65.58732	448.18	18042
2025-05-15T19:16:21Z	2025-05-15	19:16:21	MP_001	0001	3	AFF2FF513FF---1FF-------------		450.2223	-0.292186	-2.287247	17800.56	-89.01971	-18.34807	599.84	99.12	815	599	23.47	23.72	22.07	23.46	111.2	7	118.8	3	61.29	0.1438765	11.99956	9.99015	3.224559	-65.96235	448.23	17871.2
2025-05-15T19:21:38Z	2025-05-15	19:21:38	MP_001	0001	3	AFF2FF513FF---1FF-------------		450.1869	-0.292186	-2.159313	17641.13	-89.01971	-23.33529	599.84	99.12	810	595	23.47	23.72	21.88	23.46	104.5	7	112.1	3	60.72	0.133701	12.16695	8.98886	2.9733080000000003	-76.67715	448.32	17706.8
2025-05-15T19:26:55Z	2025-05-15	19:26:55	MP_001	0001	3	AFF2FF513FF---1FF-------------		450.2184	-0.292186	-2.128429	17462.12	-89.01971	-24.69352	599.89	99.12	804	590	23.47	23.7	21.79	23.47	99.6	7	107	3	60.11	0.1309236	12.32144	8.62567	2.9131150000000003	-85.56157	448.38	17526.5
2025-05-15T19:32:12Z	2025-05-15	19:32:12	MP_001	0001	3	AFF2FF513FF---1FF-------------		450.2811	-0.292186	-1.972677	17315.93	-89.01971	-29.12636	599.76	99.13	799	587	23.49	23.7	21.75	23.49	92.9	6.1	99.8	3	59.53	0.1218562	12.47617	7.767118	2.6049759999999997	-82.82818	448.6	17375.8
2025-05-15T19:37:29Z	2025-05-15	19:37:29	MP_001	0001	3	AFF2FF513FF---1FF-------------		450.3101	-0.292186	-1.893845	17155.74	-89.01971	-32.56438	599.68	99.14	792	581	23.49	23.7	21.39	23.46	87.1	6.1	93	3	58.97	0.1148273	12.6396	7.084723	2.4500970000000004	-95.69659	448.71	17212.2
2025-05-15T19:42:46Z	2025-05-15	19:42:46	MP_001	0001	3	AFF2FF513FF---1FF-------------		450.2613	-0.292186	-1.774911	16984.13	-89.01971	-37.31628	600.54	99.14	788	579	23.47	23.7	21.33	23.47	81.3	5.2	86.9	3	58.43	0.1052942	12.81452	6.216792	2.22088	-109.16	448.78	17035.8
2025-05-15T19:48:03Z	2025-05-15	19:48:03	MP_001	0001	3	AFF2FF513FF---1FF-------------		450.2814	-0.292186	-1.732931	16851.86	-89.01971	-38.25468	600.49	99.14	780	572	23.47	23.7	21.08	23.47	79.6	5.2	85.2	3	57.98	0.1033602	12.95002	5.981467	2.137455	-109.1788	448.84	16902.6
2025-05-15T19:53:20Z	2025-05-15	19:53:20	MP_001	0001	3	AFF2FF413FF---1FF-------------		450.1445	-0.292186	-1.667169	16692.33	-89.01971	-38.671	599.55	99.15	774	568	23.49	23.69	21.08	23.49	74.7	4.4	79	3	57.37	0.1023355	13.08506	5.820796	2.0019860000000005	-93.8136	448.77	16742.7
2025-05-15T19:58:37Z	2025-05-15	19:58:37	MP_001	0001	3	AFF2FF413FF---1FF-------------		450.1802	-0.292186	-1.591703	16550.06	-89.01971	-44.46615	599.71	99.15	768	563	23.49	23.67	20.67	23.47	68	4.4	73.4	3	56.86	0.09056672	13.20658	4.857698	1.857117	-136.0389	448.88	16594.6
2025-05-15T20:03:54Z	2025-05-15	20:03:54	MP_001	0001	3	AFF2FF413FF---1FF-------------		450.1978	-0.292186	-1.486815	16382.03	-89.01971	-42.6016	599.76	99.16	762	559	23.49	23.65	20.82	23.49	63.1	4.4	66.7	3	56.3	0.09434917	13.34344	5.070828	1.6459409999999999	-72.4883	449	16428.5
2025-05-15T20:09:11Z	2025-05-15	20:09:11	MP_001	0001	3	AFF2FF413FF---1FF-------------		450.1102	-0.292186	-1.5110730000000001	16244.06	-89.01971	-47.57228	599.81	99.18	757	556	23.47	23.64	20.42	23.47	54.8	3.5	59.4	3	55.88	0.08424087	13.44917	4.263649	1.6991980000000002	-151.7607	448.89	16285.5
2025-05-15T20:14:28Z	2025-05-15	20:14:28	MP_001	0001	3	AFF2FF413FF---1FF-------------		450.1493	-0.292186	-1.363309	16126.31	-89.01971	-49.75869	600.18	99.19	751	550	23.49	23.64	20.54	23.49	50.6	2.6	53.8	3	55.42	0.07983592	13.5725	3.8821830000000004	1.4070280000000002	-113.2769	449.08	16165.6
2025-05-15T20:19:45Z	2025-05-15	20:19:45	MP_001	0001	3	AFF2FF413FF---1FF-------------		450.1654	-0.292186	-1.29556	15982.62	-89.01971	-53.38512	600.07	99.19	744	545	23.47	23.62	20.1	23.47	44	2.6	46.5	3	54.97	0.07243823	13.68878	3.2917940000000003	1.274458	-136.2416	449.16	16018.3
2025-05-15T20:25:02Z	2025-05-15	20:25:02	MP_001	0001	3	AFF2FF413FF---1FF-------------		450.3192	-0.292186	-1.275168	15868.41	-89.01971	-52.35019	599.66	99.2	738	540	23.47	23.6	20.09	23.47	37.3	2.6	40.3	3	54.59	0.07448164	13.77181	3.4082689999999998	1.23137	-111.3923	449.34	15905.1
2025-05-15T20:30:19Z	2025-05-15	20:30:19	MP_001	0001	3	AFF2FF413FF---1FF-------------		450.1923	-0.292186	-1.206602	15722.09	-89.01971	-52.59971	599.97	99.22	733	537	23.47	23.6	19.87	23.47	31.5	2.6	33.1	3	54.1	0.07400243	13.91463	3.3183170000000004	1.09549	-81.37875	449.28	15758.5
2025-05-15T20:35:36Z	2025-05-15	20:35:36	MP_001	0001	3	AFF2FF413FF---1FF-------------		450.3066	-0.292186	-1.17215	15586.55	-89.01971	-52.79816	599.84	99.22	728	533	23.47	23.6	19.74	23.47	25.7	1.7	27.5	3	53.63	0.07357304	14.05252	3.235576	1.026389	-69.1392	449.43	15622.8
2025-05-15T20:40:53Z	2025-05-15	20:40:53	MP_001	0001	3	AFF2FF413FF---1FF-------------		450.2785	-0.292186	-1.08809	15453.87	-89.01971	-55.1061	599.55	99.23	720	527	23.49	23.59	19.59	23.47	19.9	1.7	20.7	3	53.11	0.06884277	14.16217	2.861032	0.8596760000000001	-55.40109	449.48	15487.8
2025-05-15T20:46:10Z	2025-05-15	20:46:10	MP_001	0001	3	AFF2FF413FF---1FF-------------		450.3062	-0.292186	-1.018379	15309.08	-89.01971	-58.67249	599.76	99.25	715	522	23.49	23.58	19.48	23.49	13.3	0.9	14	3	52.62	0.06161535	14.27789	2.3154389999999996	0.7241040000000001	-69.45673	449.58	15339.4
2025-05-15T20:51:27Z	2025-05-15	20:51:27	MP_001	0001	3	AFF2FF413FF---1FF-------------		450.2897	-0.292186	-0.9820376	15177.25	-89.01971	-60.27814	599.79	99.25	709	519	23.46	23.54	19.23	23.49	6.6	0	7.3	3	52.27	0.05834996	14.34682	2.067101	0.6529780000000001	-73.56397	449.6	15206
2025-05-15T20:56:44Z	2025-05-15	20:56:44	MP_001	0001	3	AFF2FF413FF---1FF-------------		450.2746	-0.292186	-0.9221813	15053.09	-89.01971	-60.505	599.79	99.27	704	515	23.49	23.56	19.15	23.47	1.7	0	1.7	3	51.74	0.05788207	14.50477	1.9905560000000002	0.5335160000000001	-37.23105	449.64	15081.6
2025-05-15T21:02:01Z	2025-05-15	21:02:01	MP_001	0001	3	AFF2FF413FF---1FF-------------		450.29880000000003	-0.292186	-0.8450853	14910.56	-89.01971	-60.02092	600.18	99.29	697	510	23.47	23.54	18.91	23.47	0	0	0	3	51.32	0.05889464	14.60963	2.0312200000000002	0.37963900000000006	26.52044	449.75	14939.6
2025-05-15T21:07:18Z	2025-05-15	21:07:18	MP_001	0001	3	AFF2FF413FF---1FF-------------		450.2521	-0.292186	-0.8584344	14800	-89.01971	-55.82608	600.1	99.29	693	506	23.49	23.56	19.23	23.47	0	0.9	0	3	50.9	0.06739801	14.75086	2.56909	0.402377	67.35827	449.69	14833.2
2025-05-15T21:12:35Z	2025-05-15	21:12:35	MP_001	0001	3	AFF2FF413FF---1FF-------------		450.1854	-0.292186	-0.8541368	14688.63	-89.01971	-56.28141	599.81	99.31	693	506	23.51	23.59	19.39	23.49	0	0.9	0	3	50.47	0.06643414	14.92042	2.452566	0.39368000000000003	60.50507	449.62	14721.4
2025-05-15T21:17:52Z	2025-05-15	21:17:52	MP_001	0001	3	AFF2FF413FF---1FF-------------		450.1664	-0.292186	-0.9150021	14635.94	-89.01971	-60.19437	600.07	99.32	690	504	23.49	23.58	19.48	23.49	0	0	0	3	50.34	0.05851587	14.94152	1.9163260000000002	0.519479	-40.97635	449.54	14664.8
2025-05-15T21:23:09Z	2025-05-15	21:23:09	MP_001	0001	3	AFF2FF413FF---1FF-------------		449.981	-0.292186	-0.8626508	14578.13	-89.01971	-60.16541	599.6	99.32	690	504	23.49	23.59	19.54	23.51	0	0.9	0	3	50.14	0.05852538	15.029	1.894164	0.4138740000000001	-2.051186	449.41	14607
2025-05-15T21:28:26Z	2025-05-15	21:28:26	MP_001	0001	3	AFF2FF413FF---1FF-------------		450.0331	-0.292186	-0.8754991	14537	-89.01971	-61.25889	599.97	99.33	689	503	23.49	23.58	19.61	23.49	0	0	0	3	50	0.05633936	15.03996	1.745977	0.4412450000000001	-30.72991	449.45	14564.8
2025-05-15T21:33:43Z	2025-05-15	21:33:43	MP_001	0001	3	AFF2FF413FF---1FF-------------		450.1973	-0.292186	-0.8818028	14517.26	-89.01971	-59.59586	599.94	99.33	689	503	23.51	23.61	19.68	23.49	0	0	0	3	49.88	0.05971072	15.12048	1.948995	0.452275	-10.75962	449.61	14546.7
2025-05-15T21:39:00Z	2025-05-15	21:39:00	MP_001	0001	3	AFF2FF413FF---1FF-------------		450.0404	-0.292186	-0.9190167	14498.95	-89.01971	-62.68149	600.07	99.35	689	504	23.49	23.59	19.57	23.49	0	0	0	3	49.87	0.05345941	15.10278	1.5397059999999998	0.5297890000000001	-96.72721	449.41	14525.3
2025-05-15T21:44:17Z	2025-05-15	21:44:17	MP_001	0001	3	AFF2FF413FF---1FF-------------		450.0868	-0.292186	-0.8793651	14496.38	-89.01971	-60.33268	600.05	99.36	687	502	23.49	23.58	19.81	23.51	0	0.9	0.6	3	49.88	0.0582243	15.07113	1.863299	0.4482790000000001	-19.23345	449.5	14525.1
2025-05-15T21:49:34Z	2025-05-15	21:49:34	MP_001	0001	3	AFF2FF413FF---1FF-------------		449.941	-0.292186	-0.8299166	14500.82	-89.01971	-66.67967	599.79	99.35	687	501	23.49	23.58	19.68	23.49	0.8	0	0	3	49.87	0.04532241	15.0761	1.0062419999999999	0.3547100000000001	-101.9927	449.4	14523.2
2025-05-15T21:54:51Z	2025-05-15	21:54:51	MP_001	0001	3	AFF2FF413FF---1FF-------------		450.1255	-0.292186	-0.8418715	14519.6	-89.01971	-66.83458	599.71	99.36	687	502	23.49	23.58	19.92	23.51	0	0	0	3	49.94	0.04500312	15.05417	0.989411	0.37860399999999994	-117.1879	449.58	14541.8
2025-05-15T22:00:08Z	2025-05-15	22:00:08	MP_001	0001	3	AFF2FF413FF---1FF-------------		449.8294	-0.292186	-0.7828939	14526.49	-89.01971	-66.09061	599.97	99.37	688	502	23.49	23.58	19.83	23.51	0	0.9	0	3	49.97	0.04653287	15.0434	1.093242	0.2604563000000001	-39.84851	449.34	14549.4
2025-05-15T22:05:25Z	2025-05-15	22:05:25	MP_001	0001	3	AFF2FF413FF---1FF-------------		450.0754	-0.292186	-0.7965373	14550.09	-89.01971	-66.8873	599.76	99.35	689	503	23.51	23.59	19.98	23.51	0	0	0	3	49.98	0.04490147	15.05961	0.981582	0.2881134000000001	-71.8588	449.57	14572.2
2025-05-15T22:10:42Z	2025-05-15	22:10:42	MP_001	0001	3	AFF2FF413FF---1FF-------------		449.9764	-0.292186	-0.8716563	14560.64	-89.01971	-67.25491	599.63	99.36	687	502	23.51	23.59	19.92	23.49	0	0.9	0	3	50.02	0.04414652	15.04625	0.9340540000000002	0.4383870000000001	-159.2739	449.4	14582.4
2025-05-15T22:15:59Z	2025-05-15	22:15:59	MP_001	0001	3	AFF2FF413FF---1FF-------------		450.0393	-0.292186	-0.8770821	14587.4	-89.01971	-69.05806	599.68	99.37	687	501	23.49	23.59	19.96	23.47	0	0	0	3	50.17	0.04049366	15.01342	0.6971639999999999	0.45097200000000015	-218.9504	449.45	14607.4
2025-05-15T22:21:16Z	2025-05-15	22:21:16	MP_001	0001	3	AFF2FF413FF---1FF-------------		449.9157	-0.292186	-0.8971794	14616.38	-89.01971	-67.59462	600.02	99.37	686	501	23.51	23.59	19.99	23.49	0	0.9	0	3	50.21	0.04348828	14.98698	0.9017360000000001	0.4904900000000001	-193.6956	449.31	14637.8
2025-05-15T22:26:33Z	2025-05-15	22:26:33	MP_001	0001	3	AFF2FF413FF---1FF-------------		449.9733	-0.292186	-0.8014621	14637.89	-89.01971	-71.92793	599.68	99.36	686	500	23.47	23.56	19.9	23.49	0	0	0	3	50.38	0.03467359	14.90604	0.3261440000000002	0.30242800000000014	-225.4073	449.46	14655
2025-05-15T22:31:50Z	2025-05-15	22:31:50	MP_001	0001	3	AFF2FF413FF---1FF-------------		449.9875	-0.292186	-0.8571096	14659.74	-89.01971	-67.93583	599.66	99.38	686	500	23.49	23.58	19.98	23.51	0	0.9	0	3	50.42	0.04277151	14.90701	0.869221	0.40997700000000004	-157.4684	449.42	14680.8
2025-05-15T22:37:07Z	2025-05-15	22:37:07	MP_001	0001	3	AFF2FF413FF---1FF-------------		449.9615	-0.292186	-0.8225505	14686.87	-89.01971	-68.57555	600.13	99.37	685	501	23.49	23.58	20.07	23.49	0	0.9	0.6	3	50.51	0.04150736	14.88316	0.7888820000000001	0.34229599999999993	-137.2164	449.43	14707.3
2025-05-15T22:42:24Z	2025-05-15	22:42:24	MP_001	0001	3	AFF2FF413FF---1FF-------------		449.9185	-0.292186	-0.8227637	14686.67	-89.01971	-70.8617	599.92	99.37	687	502	23.49	23.58	19.94	23.49	0	0	0	3	50.5	0.03685291	14.88568	0.47572899999999985	0.34444699999999995	-211.4987	449.39	14704.8
2025-05-15T22:47:41Z	2025-05-15	22:47:41	MP_001	0001	3	AFF2FF413FF---1FF-------------		449.9599	-0.292186	-0.8396827	14722.22	-89.01971	-67.65218	599.63	99.37	687	502	23.49	23.59	20.16	23.51	0	0	0.6	3	50.63	0.04334782	14.87518	0.9141050000000002	0.3748370000000001	-129.687	449.41	14743.6
2025-05-15T22:52:58Z	2025-05-15	22:52:58	MP_001	0001	3	AFF2FF413FF---1FF-------------		450.041	-0.292186	-0.8044747	14733.91	-89.01971	-71.93459	599.73	99.39	685	500	23.47	23.56	19.96	23.49	0	0.9	0	3	50.73	0.03466647	14.79951	0.34240700000000013	0.30854000000000004	-224.7356	449.53	14751
2025-05-15T22:58:15Z	2025-05-15	22:58:15	MP_001	0001	3	AFF2FF413FF---1FF-------------		449.8487	-0.292186	-0.8014044	14760.72	-89.01971	-69.14862	599.63	99.39	688	503	23.49	23.58	20.14	23.51	0	0	0	3	50.77	0.04031353	14.80272	0.7233869999999998	0.2996942	-127.023	449.34	14780.6
2025-05-15T23:03:32Z	2025-05-15	23:03:32	MP_001	0001	3	AFF2FF413FF---1FF-------------		450.0544	-0.292186	-0.8853928	14788.21	-89.01971	-70.38573	599.6	99.4	686	501	23.51	23.58	19.99	23.49	0	0.9	0	3	50.81	0.03780309	14.7775	0.5581510000000001	0.46863900000000003	-265.3155	449.46	14806.9
2025-05-15T23:08:49Z	2025-05-15	23:08:49	MP_001	0001	3	AFF2FF413FF---1FF-------------		450.2838	-0.292186	-0.8254076	14801.64	-89.01971	-72.37968	599.63	99.39	685	500	23.49	23.59	20.03	23.47	0.8	0	0.6	3	50.9	0.0337598	14.79329	0.28210099999999994	0.3506020000000001	-270.489	449.75	14818.3
2025-05-15T23:14:06Z	2025-05-15	23:14:06	MP_001	0001	3	AFF2FF413FF---1FF-------------		450.1002	-0.292186	-0.785382	14818.22	-89.01971	-68.4052	599.71	99.4	687	502	23.49	23.58	20.23	23.51	0	0	0	3	50.98	0.04182967	14.74058	0.837723	0.26710540000000005	-86.22426	449.61	14838.8
2025-05-15T23:19:23Z	2025-05-15	23:19:23	MP_001	0001	3	AFF2FF413FF---1FF-------------		449.9	-0.292186	-0.7925495	14841.35	-89.01971	-74.96014	600.07	99.41	687	501	23.49	23.58	20.03	23.49	0	0.9	0	3	51.04	0.02854667	14.72073	0	0.2880207	-346.5927	449.4	14855.4
2025-05-15T23:24:40Z	2025-05-15	23:24:40	MP_001	0001	3	AFF2FF413FF---1FF-------------		450.1109	-0.292186	-0.8093508	14875.56	-89.01971	-72.95808	599.71	99.42	687	502	23.49	23.56	20.14	23.49	0	0	0.6	3	51.17	0.032593	14.65215	0.22445199999999987	0.31917300000000015	-267.2328	449.59	14891.6
2025-05-15T23:29:57Z	2025-05-15	23:29:57	MP_001	0001	3	AFF2FF413FF---1FF-------------		450.2469	-0.292186	-0.834344	14897.26	-89.01971	-74.64215	600	99.42	688	502	23.49	23.58	20.05	23.49	0	0	0	3	51.24	0.02919017	14.66062	0	0.37118000000000007	-390.2474	449.7	14911.6
2025-05-15T23:35:14Z	2025-05-15	23:35:14	MP_001	0001	3	AFF2FF413FF---1FF-------------		450.4266	-0.292186	-0.8858279	14908.2	-89.01971	-74.2858	599.63	99.41	689	504	23.51	23.61	20.2	23.49	0.8	0.9	0	3	51.21	0.02989578	14.71431	0.03174900000000003	0.47310300000000005	-450.8772	449.83	14922.9
2025-05-15T23:40:31Z	2025-05-15	23:40:31	MP_001	0001	3	AFF2FF413FF---1FF-------------		450.1554	-0.292186	-0.8612912	14939.36	-89.01971	-71.12601	599.63	99.42	687	502	23.49	23.58	20.14	23.51	0	0.9	0	3	51.39	0.0363084	14.61431	0.48444200000000004	0.42118500000000014	-256.6139	449.59	14957.3
2025-05-15T23:45:48Z	2025-05-15	23:45:48	MP_001	0001	3	AFF2FF413FF---1FF-------------		450.0301	-0.292186	-0.8308452	14962.28	-89.01971	-73.22707	599.76	99.45	688	503	23.49	23.58	20.12	23.51	0	0.9	0	3	51.48	0.03205277	14.5841	0.19778900000000021	0.36248100000000005	-306.2907	449.49	14978.1
2025-05-15T23:51:05Z	2025-05-15	23:51:05	MP_001	0001	3	AFF2FF413FF---1FF-------------		449.9256	-0.292186	-0.833522	14987.76	-89.01971	-71.99712	599.63	99.45	689	503	23.49	23.58	20.12	23.49	0	0	0	3	51.57	0.03454249	14.55697	0.37291700000000017	0.36648100000000006	-253.9595	449.38	15004.8
2025-05-15T23:56:22Z	2025-05-15	23:56:22	MP_001	0001	3	AFF2FF413FF---1FF-------------		449.735	-0.292186	-0.7864419	14963.4	-89.01971	-70.26646	599.63	99.44	690	504	23.49	23.58	20.23	23.51	0	0	0	3	51.49	0.03805351	14.58298	0.60944699999999985	0.2708071000000001	-134.7124	449.24	14982.2
2025-05-16T00:01:39Z	2025-05-16	00:01:39	MP_001	0001	3	AFF2FF413FF---1FF-------------		449.7437	-0.292186	-0.7764951	14977.66	-89.01971	-71.64194	599.63	99.45	689	503	23.47	23.57	20.12	23.49	0	0	0.6	3	51.6	0.03526287	14.56241	0.4215	0.2521787000000001	-167.3636	449.26	14995
2025-05-16T00:06:56Z	2025-05-16	00:06:56	MP_001	0001	3	AFF2FF413FF---1FF-------------		449.9511	-0.292186	-0.8162255	15010.08	-89.01971	-76.35677	599.76	99.45	689	503	23.49	23.58	20.12	23.49	0	0	0.6	3	51.63	0.0257019	14.53874	0	0.336109	-464.7064	449.43	15022.7
2025-05-16T00:12:13Z	2025-05-16	00:12:13	MP_001	0001	3	AFF2FF413FF---1FF-------------		450.043	-0.292186	-0.8261397	15034.9	-89.01971	-75.80276	599.84	99.45	690	504	23.47	23.57	20.12	23.49	0	0	0	3	51.78	0.02683054	14.50853	0	0.3555600000000001	-441.0205	449.51	15048.1
2025-05-16T00:17:30Z	2025-05-16	00:17:30	MP_001	0001	3	AFF2FF413FF---1FF-------------		450.0999	-0.292186	-0.775866	15058.15	-89.01971	-73.71302	600.05	99.46	689	502	23.49	23.58	20.16	23.49	0	0.9	0	3	51.81	0.03108435	14.48422	0.14608299999999996	0.2534603000000001	-245.7625	449.62	15073.5
2025-05-16T00:22:47Z	2025-05-16	00:22:47	MP_001	0001	3	AFF2FF413FF---1FF-------------		449.7921	-0.292186	-0.8372473	15082	-89.01971	-74.58844	599.68	99.47	689	503	23.49	23.58	20.14	23.49	0	0.9	0.6	3	51.9	0.02928942	14.45788	0.025846000000000036	0.376387	-380.3999	449.25	15096.4
2025-05-16T00:28:04Z	2025-05-16	00:28:04	MP_001	0001	3	AFF2FF413FF---1FF-------------		450.1139	-0.292186	-0.8362048	15120.99	-89.01971	-73.36451	600.07	99.46	690	504	23.49	23.56	20.25	23.51	0	0.9	0	3	52.03	0.03179552	14.3913	0.2093569999999998	0.373877	-310.2452	449.57	15136.6
2025-05-16T00:33:21Z	2025-05-16	00:33:21	MP_001	0001	3	AFF2FF413FF---1FF-------------		449.9727	-0.292186	-0.8258246	15132.37	-89.01971	-74.06585	599.68	99.47	690	504	23.47	23.56	20.23	23.51	0	0.9	0	3	52.13	0.03035163	14.37298	0.11171400000000009	0.35307100000000013	-329.8432	449.44	15147.3
2025-05-16T00:38:38Z	2025-05-16	00:38:38	MP_001	0001	3	AFF2FF413FF---1FF-------------		450.0087	-0.292186	-0.859832	15156.42	-89.01971	-70.2401	599.73	99.48	690	503	23.49	23.58	20.21	23.51	0	0.9	0	3	52.17	0.0381211	14.37487	0.651926	0.417656	-210.699	449.44	15175.2
2025-05-16T00:43:55Z	2025-05-16	00:43:55	MP_001	0001	3	AFF2FF413FF---1FF-------------		450.0045	-0.292186	-0.8395234	15166.36	-89.01971	-73.80862	599.79	99.48	692	506	23.49	23.58	20.2	23.47	0	0.9	0.6	3	52.2	0.03088018	14.3684	0.14917299999999978	0.380406	-336.0382	449.46	15181.6
2025-05-16T00:49:12Z	2025-05-16	00:49:12	MP_001	0001	3	AFF2FF413FF---1FF-------------		450.0648	-0.292186	-0.8370792	15175.72	-89.01971	-72.37504	600.6	99.49	690	503	23.49	23.58	20.21	23.51	0	0	0	3	52.24	0.03383643	14.35442	0.3572139999999999	0.37565700000000013	-264.4207	449.52	15192.4
2025-05-16T00:54:29Z	2025-05-16	00:54:29	MP_001	0001	3	AFF2FF413FF---1FF-------------		449.9236	-0.292186	-0.8294964	15187.37	-89.01971	-74.44958	599.73	99.49	690	504	23.51	23.59	20.21	23.49	0	0	0	3	52.21	0.029577	14.37794	0.057109000000000076	0.360854	-356.1531	449.39	15201.9
2025-05-16T00:59:46Z	2025-05-16	00:59:46	MP_001	0001	3	AFF2FF413FF---1FF-------------		450.1284	-0.292186	-0.8917668	15207.07	-89.01971	-74.33916	599.68	99.5	688	502	23.49	23.58	20.2	23.49	0	0	0	3	52.34	0.02979915	14.32156	0.08072100000000004	0.485131	-439.1277	449.53	15221.8
2025-05-16T01:05:03Z	2025-05-16	01:05:03	MP_001	0001	3	AFF2FF413FF---1FF-------------		450.2061	-0.292186	-0.8629909	15209.11	-89.01971	-73.46901	599.71	99.51	688	502	23.49	23.59	20.23	23.49	0	0.9	0	3	52.36	0.03156688	14.34436	0.20064700000000002	0.42686099999999993	-350.2884	449.64	15224.7
2025-05-16T01:10:21Z	2025-05-16	01:10:21	MP_001	0001	3	AFF2FF413FF---1FF-------------		450.0092	-0.292186	-0.8134952	15215.58	-89.01971	-70.762200000000007	600.05	99.51	688	502	23.49	23.56	20.2	23.49	0	0.9	0	3	52.39	0.03708282	14.2775	0.5972909999999998	0.3260320000000001	-169.8874	449.49	15233.8
2025-05-16T01:15:38Z	2025-05-16	01:15:38	MP_001	0001	3	AFF2FF413FF---1FF-------------		450.2079	-0.292186	-0.8595742	15225.92	-89.01971	-74.6667	599.66	99.51	687	501	23.49	23.58	20.18	23.49	0	0.9	0	3	52.41	0.02913357	14.29972	0.03735199999999983	0.4210260000000001	-409.1804	449.64	15240.3
2025-05-16T01:20:55Z	2025-05-16	01:20:55	MP_001	0001	3	AFF2FF413FF---1FF-------------		450.1944	-0.292186	-0.8715062	15234.04	-89.01971	-73.28166	600.02	99.53	687	502	23.49	23.58	20.2	23.51	0	0.9	0	3	52.46	0.03196467	14.28402	0.23779299999999992	0.44431	-349.2193	449.62	15249.8
2025-05-16T01:26:12Z	2025-05-16	01:26:12	MP_001	0001	3	AFF2FF413FF---1FF-------------		449.7909	-0.292186	-0.7813374	15234.08	-89.01971	-72.35339	599.73	99.53	685	500	23.51	23.58	20.21	23.51	0	0	0	3	52.4	0.03383387	14.28749	0.368077	0.262668	-187.7822	449.3	15250.8
2025-05-16T01:31:29Z	2025-05-16	01:31:29	MP_001	0001	3	AFF2FF413FF---1FF-------------		450.1985	-0.292186	-0.8234197	15265.62	-89.01971	-72.17184	599.76	99.55	685	499	23.49	23.59	20.2	23.49	0.8	0.9	0	3	52.58	0.03420502	14.27355	0.39639099999999994	0.346662	-234.0878	449.67	15282.5
2025-05-16T01:36:46Z	2025-05-16	01:36:46	MP_001	0001	3	AFF2FF413FF---1FF-------------		449.9568	-0.292186	-0.7905906	15275.34	-89.01971	-71.17015	599.68	99.55	686	500	23.47	23.57	20.18	23.49	0	0.9	0	3	52.67	0.03623435	14.22944	0.5464349999999998	0.2799954	-154.1847	449.46	15293.2
2025-05-16T01:42:03Z	2025-05-16	01:42:03	MP_001	0001	3	AFF2FF413FF---1FF-------------		450.0559	-0.292186	-0.8415406	15300.73	-89.01971	-70.39168	599.63	99.54	686	501	23.47	23.56	20.18	23.49	0	0	0	3	52.76	0.03781236	14.17713	0.6671369999999999	0.381035	-185.7045	449.51	15319.4
2025-05-16T01:47:20Z	2025-05-16	01:47:20	MP_001	0001	3	AFF2FF413FF---1FF-------------		450.222	-0.292186	-0.8414747	15302.74	-89.01971	-72.8679	599.81	99.53	686	500	23.49	23.58	20.18	23.49	0	0	0	3	52.69	0.03279592	14.21383	0.30732399999999993	0.38348700000000013	-284.7101	449.67	15318.9
2025-05-16T01:52:37Z	2025-05-16	01:52:37	MP_001	0001	3	AFF2FF413FF---1FF-------------		450.1964	-0.292186	-0.8275799	15299.55	-89.01971	-74.14442	599.76	99.52	686	501	23.51	23.58	20.2	23.49	0	0.9	0	3	52.61	0.03020123	14.22586	0.12298199999999992	0.3567800000000001	-328.2249	449.66	15314.4
2025-05-16T01:57:54Z	2025-05-16	01:57:54	MP_001	0001	3	AFF2FF413FF---1FF-------------		450.0334	-0.292186	-0.8000539	15325.99	-89.01971	-72.47025	599.66	99.51	685	500	23.51	23.58	20.21	23.49	0	0.9	0	3	52.71	0.0335954	14.20032	0.3658199999999998	0.30005100000000007	-212.52440000000001	449.53	15342.5
2025-05-16T02:03:11Z	2025-05-16	02:03:11	MP_001	0001	3	AFF2FF413FF---1FF-------------		450.0089	-0.292186	-0.7735583	15333.21	-89.01971	-73.57603	599.6	99.52	686	500	23.47	23.59	20.2	23.47	0	0	0	3	52.85	0.03134813	14.21097	0.20591099999999996	0.2480171	-223.408	449.53	15348.7
2025-05-16T02:08:28Z	2025-05-16	02:08:28	MP_001	0001	3	AFF2FF413FF---1FF-------------		450.0894	-0.292186	-0.7758507	15363.21	-89.01971	-70.90867	599.76	99.51	686	501	23.49	23.59	20.18	23.49	0	0.9	0	3	52.9	0.03677325	14.18527	0.5923539999999998	0.2504096	-125.9036	449.61	15381.3
2025-05-16T02:13:45Z	2025-05-16	02:13:45	MP_001	0001	3	AFF2FF413FF---1FF-------------		449.958	-0.292186	-0.7637243	15376.05	-89.01971	-73.30762	599.79	99.5	685	500	23.49	23.59	20.18	23.47	0	0	0	3	52.93	0.03190405	14.1777	0.2502979999999999	0.2284005	-196.9125	449.49	15391.8
2025-05-16T02:19:02Z	2025-05-16	02:19:02	MP_001	0001	3	AFF2FF413FF---1FF-------------		450.0982	-0.292186	-0.8301782	15391.83	-89.01971	-69.50728	599.71	99.51	684	500	23.51	23.59	20.2	23.49	0	0	0	3	52.94	0.03961644	14.15923	0.7979219999999998	0.35765099999999994	-143.5201	449.56	15411.4
2025-05-16T02:24:19Z	2025-05-16	02:24:19	MP_001	0001	3	AFF2FF413FF---1FF-------------		450.1022	-0.292186	-0.8030508	15417.23	-89.01971	-76.37424	599.76	99.5	684	499	23.49	23.58	20.2	23.49	0	0.9	0	3	53.06	0.02567703	14.1102	0	0.30977699999999997	-416.4164	449.59	15429.9
2025-05-16T02:29:36Z	2025-05-16	02:29:36	MP_001	0001	3	AFF2FF413FF---1FF-------------		450.3752	-0.292186	-0.8440783	15417.79	-89.01971	-71.25465	599.71	99.5	685	500	23.49	23.58	20.2	23.49	0.8	0	0.6	3	53.08	0.03606959	14.10443	0.5573229999999998	0.3870230000000001	-215.8488	449.82	15435.6
2025-05-16T02:34:53Z	2025-05-16	02:34:53	MP_001	0001	3	AFF2FF413FF---1FF-------------		450.0634	-0.292186	-0.7946194	15445.99	-89.01971	-69.96558	599.66	99.51	684	499	23.49	23.59	20.2	23.49	0	0.9	0	3	53.19	0.03868467	14.10025	0.7435459999999998	0.2868997000000001	-115.2739	449.56	15465
2025-05-16T02:40:10Z	2025-05-16	02:40:10	MP_001	0001	3	AFF2FF413FF---1FF-------------		449.9565	-0.292186	-0.8017904	15450.16	-89.01971	-69.19637	599.71	99.51	684	499	23.49	23.58	20.18	23.49	0	0	0	3	53.2	0.04025007	14.06644	0.861424	0.3006230000000001	-99.91087	449.45	15470
2025-05-16T02:45:27Z	2025-05-16	02:45:27	MP_001	0001	3	AFF2FF413FF---1FF-------------		450.0214	-0.292186	-0.7542441	15461.9	-89.01971	-71.03546	599.68	99.51	684	499	23.49	23.58	20.18	23.49	0	0	0	3	53.24	0.03651469	14.05639	0.5977299999999999	0.20721120000000004	-99.0857	449.56	15479.9
2025-05-16T02:50:44Z	2025-05-16	02:50:44	MP_001	0001	3	AFF2FF413FF---1FF-------------		450.2934	-0.292186	-0.8541988	15461.29	-89.01971	-71.00124	599.86	99.5	684	499	23.49	23.58	20.18	23.51	0	0.9	0.6	3	53.23	0.03659529	14.05999	0.602795	0.40731399999999995	-216.5014	449.73	15479.3
2025-05-16T02:56:01Z	2025-05-16	02:56:01	MP_001	0001	3	AFF2FF413FF---1FF-------------		450.104	-0.292186	-0.8633617	15480.5	-89.01971	-70.63117	599.71	99.52	684	500	23.47	23.56	20.18	23.51	0.8	0.9	0	3	53.37	0.0373379	14.00085	0.6668310000000002	0.42501100000000003	-211.1615	449.53	15498.9
2025-05-16T03:01:18Z	2025-05-16	03:01:18	MP_001	0001	3	AFF2FF413FF---1FF-------------		450.025	-0.292186	-0.8112323	15497.35	-89.01971	-68.39203	600.02	99.51	684	500	23.49	23.58	20.2	23.51	0	0	0	3	53.37	0.04190715	14.0177	0.989589	0.31929200000000013	-86.34238	449.51	15518
2025-05-16T03:06:35Z	2025-05-16	03:06:35	MP_001	0001	3	AFF2FF413FF---1FF-------------		450.0244	-0.292186	-0.8171349	15491.2	-89.01971	-74.76433	599.71	99.52	684	499	23.49	23.58	20.2	23.49	0	0.9	0.6	3	53.33	0.02894572	14.02739	0.06351500000000021	0.336376	-335.2426	449.5	15505.5
2025-05-16T03:11:52Z	2025-05-16	03:11:52	MP_001	0001	3	AFF2FF413FF---1FF-------------		449.9859	-0.292186	-0.7828963	15497.16	-89.01971	-68.54292	599.73	99.51	684	499	23.49	23.58	20.16	23.49	0	0.9	0	3	53.37	0.04158068	14.01804	0.966227	0.2622958000000001	-60.84557	449.5	15517.6
2025-05-16T03:17:09Z	2025-05-16	03:17:09	MP_001	0001	3	AFF2FF413FF---1FF-------------		450.1351	-0.292186	-0.7878087	15519.49	-89.01971	-72.51579	599.6	99.51	683	498	23.49	23.61	20.18	23.47	0.8	0	0.6	3	53.43	0.03350662	14.05699	0.383626	0.275525	-191.6364	449.64	15536
2025-05-16T03:22:26Z	2025-05-16	03:22:26	MP_001	0001	3	AFF2FF413FF---1FF-------------		449.8786	-0.292186	-0.7652187	15520.04	-89.01971	-71.62693	600.07	99.5	682	498	23.49	23.59	20.18	23.49	0	0	0	3	53.43	0.0353389	14.02975	0.518856	0.23029980000000005	-130.2486	449.41	15537.4
2025-05-16T03:27:43Z	2025-05-16	03:27:43	MP_001	0001	3	AFF2FF413FF---1FF-------------		450.0452	-0.292186	-0.7979962	15533.47	-89.01971	-68.0533	600.1	99.49	684	499	23.49	23.58	20.21	23.49	0	0	0	3	53.48	0.04260245	13.98671	1.045922	0.2926369000000001	-63.06596	449.54	15554.4
2025-05-16T03:33:00Z	2025-05-16	03:33:00	MP_001	0001	3	AFF2FF413FF---1FF-------------		450.0867	-0.292186	-0.8824851	15541.26	-89.01971	-67.16109	599.94	99.49	683	498	23.47	23.57	20.18	23.49	0	0.9	0	3	53.57	0.04440417	13.97344	1.1777549999999999	0.46052700000000013	-123.7709	449.5	15563.1
2025-05-16T03:38:17Z	2025-05-16	03:38:17	MP_001	0001	3	AFF2FF413FF---1FF-------------		450.175	-0.292186	-0.7993461	15559.01	-89.01971	-69.13987	600.13	99.49	684	499	23.49	23.56	20.16	23.49	0	0	0.6	3	53.57	0.04039736	13.9331	0.8993799999999998	0.29636720000000005	-90.32893	449.67	15578.9
2025-05-16T03:43:34Z	2025-05-16	03:43:34	MP_001	0001	3	AFF2FF413FF---1FF-------------		450.0227	-0.292186	-0.7794309	15568.24	-89.01971	-69.41224	599.71	99.48	683	498	23.49	23.58	20.16	23.47	0	0	0.6	3	53.59	0.03981653	13.9558	0.853046	0.2561169000000001	-77.30589	449.54	15587.9
2025-05-16T03:48:51Z	2025-05-16	03:48:51	MP_001	0001	3	AFF2FF413FF---1FF-------------		450.1068	-0.292186	-0.8241037	15583.5	-89.01971	-70.96255	599.73	99.47	683	498	23.49	23.59	20.2	23.47	0	0.9	0	3	53.63	0.03667046	13.9737	0.6242489999999998	0.346878	-175.7328	449.57	15601.6
2025-05-16T03:54:08Z	2025-05-16	03:54:08	MP_001	0001	3	AFF2FF413FF---1FF-------------		449.86	-0.292186	-0.8097783	15601.35	-89.01971	-65.88931	599.76	99.48	683	498	23.49	23.59	20.18	23.47	0	0	0	3	53.72	0.04697632	13.94739	1.368109	0.313663	-24.77246	449.34	15624.5
2025-05-16T03:59:25Z	2025-05-16	03:59:25	MP_001	0001	3	AFF2FF413FF---1FF-------------		450.1	-0.292186	-0.818319	15603.73	-89.01971	-68.91652	600.02	99.47	683	498	23.49	23.58	20.2	23.49	0	0.9	0	3	53.71	0.04084599	13.92227	0.9338600000000001	0.3339400000000001	-103.9489	449.57	15623.8
2025-05-16T04:04:42Z	2025-05-16	04:04:42	MP_001	0001	3	AFF2FF413FF---1FF-------------		450.0941	-0.292186	-0.8058355	15623.34	-89.01971	-71.97024	599.6	99.47	683	498	23.49	23.58	20.2	23.49	0	0.9	0	3	53.77	0.03461787	13.90545	0.4895179999999999	0.31105700000000014	-186.8255	449.58	15640.4
2025-05-16T04:09:59Z	2025-05-16	04:09:59	MP_001	0001	3	AFF2FF413FF---1FF-------------		450.0774	-0.292186	-0.7777892	15624.75	-89.01971	-71.90886	600.6	99.47	684	498	23.49	23.59	20.18	23.49	0	0	0	3	53.77	0.0348	13.93276	0.4977100000000001	0.2565242000000001	-151.0708	449.59	15641.9
2025-05-16T04:15:16Z	2025-05-16	04:15:16	MP_001	0001	3	AFF2FF413FF---1FF-------------		450.2114	-0.292186	-0.8353164	15629.77	-89.01971	-72.29567	599.79	99.47	684	499	23.47	23.56	20.18	23.49	0	0	0	3	53.85	0.03396766	13.86603	0.44970299999999996	0.37060000000000004	-234.4304	449.67	15646.5
2025-05-16T04:20:33Z	2025-05-16	04:20:33	MP_001	0001	3	AFF2FF413FF---1FF-------------		450.1625	-0.292186	-0.8313392	15634.07	-89.01971	-68.75954	599.58	99.48	683	499	23.49	23.56	20.2	23.51	0	0.9	0	3	53.82	0.04113579	13.8595	0.9680580000000001	0.35905200000000015	-110.6747	449.62	15654.3
2025-05-16T04:25:50Z	2025-05-16	04:25:50	MP_001	0001	3	AFF2FF413FF---1FF-------------		450.1719	-0.292186	-0.8298928	15654.68	-89.01971	-71.54388	599.63	99.48	684	500	23.49	23.58	20.18	23.47	0	0	0	3	53.88	0.03548625	13.87015	0.5584609999999999	0.35879400000000006	-198.6718	449.63	15672.2
2025-05-16T04:31:07Z	2025-05-16	04:31:07	MP_001	0001	3	AFF2FF413FF---1FF-------------		450.0172	-0.292186	-0.8179291	15675.2	-89.01971	-72.3568	599.76	99.48	683	498	23.49	23.58	20.18	23.49	0	0.9	0.6	3	53.95	0.03384358	13.85014	0.44355600000000006	0.3358540000000001	-214.3523	449.49	15691.9
2025-05-16T04:36:24Z	2025-05-16	04:36:24	MP_001	0001	3	AFF2FF413FF---1FF-------------		449.9207	-0.292186	-0.7765843	15664.7	-89.01971	-68.6175	599.92	99.49	684	500	23.49	23.58	20.18	23.49	0	0	0	3	53.93	0.04144891	13.85398	0.991841	0.2500340000000001	-50.24227	449.44	15685.1
2025-05-16T04:41:41Z	2025-05-16	04:41:41	MP_001	0001	3	AFF2FF413FF---1FF-------------		449.8828	-0.292186	-0.785803	15683.4	-89.01971	-69.29535	599.76	99.47	683	499	23.51	23.59	20.18	23.49	0	0	0	3	53.92	0.04006208	13.87498	0.887362	0.2688362000000001	-78.07762	449.39	15703.1
2025-05-16T04:46:58Z	2025-05-16	04:46:58	MP_001	0001	3	AFF2FF413FF---1FF-------------		450.0479	-0.292186	-0.8366576	15679.97	-89.01971	-69.2446	599.81	99.47	683	498	23.47	23.56	20.18	23.49	0.8	0.9	0.6	3	54.03	0.04016851	13.81193	0.9082469999999998	0.37054699999999996	-128.2055	449.5	15699.7
2025-05-16T04:52:15Z	2025-05-16	04:52:15	MP_001	0001	3	AFF2FF413FF---1FF-------------		449.8788	-0.292186	-0.7505262	15696.26	-89.01971	-69.49527	599.97	99.49	683	498	23.49	23.58	20.2	23.47	0	0.9	0.6	3	54.04	0.03967033	13.82281	0.8699180000000002	0.1988046	-43.51868	449.42	15715.8
2025-05-16T04:57:32Z	2025-05-16	04:57:32	MP_001	0001	3	AFF2FF413FF---1FF-------------		450.0281	-0.292186	-0.7624561	15710.45	-89.01971	-73.75975	599.6	99.48	683	498	23.49	23.58	20.2	23.47	0	0.9	0	3	54.07	0.03098707	13.81575	0.24287999999999998	0.2259888	-197.2185	449.56	15725.7
2025-05-16T05:02:49Z	2025-05-16	05:02:49	MP_001	0001	3	AFF2FF413FF---1FF-------------		450.1677	-0.292186	-0.8624524	15724.95	-89.01971	-70.69061	599.76	99.48	683	499	23.49	23.59	20.18	23.47	0	0	0	3	54.13	0.03722968	13.8267	0.6925919999999999	0.42333900000000013	-203.8784	449.6	15743.3
2025-05-16T05:08:06Z	2025-05-16	05:08:06	MP_001	0001	3	AFF2FF413FF---1FF-------------		450.0018	-0.292186	-0.8152064	15731.6	-89.01971	-67.68015	599.68	99.48	684	499	23.49	23.61	20.18	23.47	0	0.9	0	3	54.16	0.04333923	13.84571	1.130157	0.32600699999999994	-66.00134	449.48	15752.9
2025-05-16T05:13:23Z	2025-05-16	05:13:23	MP_001	0001	3	AFF2FF413FF---1FF-------------		450.0508	-0.292186	-0.8133425	15750.62	-89.01971	-72.33208	599.63	99.48	683	498	23.49	23.58	20.18	23.49	0	0	0	3	54.21	0.03388903	13.77349	0.4604529999999998	0.32643599999999995	-203.9001	449.53	15767.3
2025-05-16T05:18:40Z	2025-05-16	05:18:40	MP_001	0001	3	AFF2FF413FF---1FF-------------		449.924	-0.292186	-0.7730322	15750.91	-89.01971	-72.92128	599.71	99.47	683	497	23.49	23.59	20.2	23.49	0	0	0	3	54.2	0.03269674	13.80562	0.36836400000000014	0.2465294	-176.9534	449.44	15767
2025-05-16T05:23:57Z	2025-05-16	05:23:57	MP_001	0001	3	AFF2FF413FF---1FF-------------		449.6949	-0.292186	-0.7290075	15757.76	-89.01971	-74.85914	599.76	99.49	684	499	23.47	23.56	20.18	23.49	0	0.9	0	3	54.29	0.0287635	13.73256	0.09454800000000008	0.1603719	-194.2702	449.26	15771.9
2025-05-16T05:29:14Z	2025-05-16	05:29:14	MP_001	0001	3	AFF2FF413FF---1FF-------------		449.9403	-0.292186	-0.776938	15777.26	-89.01971	-68.26276	599.68	99.48	683	498	23.49	23.59	20.16	23.49	0	0.9	0.6	3	54.31	0.04215792	13.77109	1.0613350000000001	0.2500422	-39.07647	449.46	15798
2025-05-16T05:34:31Z	2025-05-16	05:34:31	MP_001	0001	3	AFF2FF413FF---1FF-------------		450.0467	-0.292186	-0.7240622	15784.07	-89.01971	-70.9185	600	99.46	683	499	23.47	23.59	20.18	23.49	0	0	0	3	54.38	0.03678339	13.76847	0.6715680000000002	0.1472072000000001	-49.39036	449.61	15802.2
2025-05-16T05:39:48Z	2025-05-16	05:39:48	MP_001	0001	3	AFF2FF413FF---1FF-------------		449.9616	-0.292186	-0.7721345	15785.93	-89.01971	-69.52797	599.58	99.47	685	500	23.49	23.58	20.16	23.49	0	0.9	0.6	3	54.33	0.03958166	13.7378	0.8812229999999999	0.2414303000000001	-64.36987	449.48	15805.4
2025-05-16T05:45:05Z	2025-05-16	05:45:05	MP_001	0001	3	AFF2FF413FF---1FF-------------		449.9721	-0.292186	-0.7049612	15801.81	-89.01971	-71.04633	599.73	99.46	684	499	23.49	23.58	20.18	23.49	0	0.9	0	3	54.38	0.03650841	13.72623	0.6597559999999998	0.1087722000000001	-29.30125	449.56	15819.8
2025-05-16T05:50:22Z	2025-05-16	05:50:22	MP_001	0001	3	AFF2FF413FF---1FF-------------		449.6652	-0.292186	-0.6299821	15812.43	-89.01971	-71.64693	599.76	99.48	685	500	23.49	23.59	20.18	23.49	0	0.9	0	3	54.42	0.03529034	13.73879	0.5686640000000001	-0.04053439999999997	43.53935	449.33	15829.8
2025-05-16T05:55:39Z	2025-05-16	05:55:39	MP_001	0001	3	AFF2FF413FF---1FF-------------		450.0776	-0.292186	-0.7142034	15832.53	-89.01971	-68.62206	599.71	99.46	683	499	23.49	23.59	20.18	23.49	0.8	0.9	0	3	54.49	0.0414323	13.72136	1.019549	0.12499400000000005	18.42627	449.66	15852.9
2025-05-16T06:00:56Z	2025-05-16	06:00:56	MP_001	0001	3	AFF2FF413FF---1FF-------------		449.9474	-0.292186	-0.717748	15848.57	-89.01971	-69.67862	599.58	99.46	683	499	23.51	23.58	20.2	23.49	0	0	0	3	54.48	0.03927823	13.68178	0.870841	0.1328688	-7.768933	449.52	15867.9
2025-05-16T06:06:13Z	2025-05-16	06:06:13	MP_001	0001	3	AFF2FF413FF---1FF-------------		449.9914	-0.292186	-0.7023639	15863.91	-89.01971	-67.30109	600.02	99.46	683	498	23.49	23.58	20.31	23.47	1.7	0	2.2	3	54.6	0.04413998	13.65933	1.23149	0.10054040000000009	57.71583	449.58	15885.6
2025-05-16T06:11:30Z	2025-05-16	06:11:30	MP_001	0001	3	AFF2FF413FF---1FF-------------		449.9477	-0.292186	-0.7406834	15875.54	-89.01971	-67.98856	599.81	99.46	683	498	23.51	23.59	20.67	23.51	6.6	0	7.3	3	54.58	0.04272841	13.68147	1.123087	0.17750830000000006	6.314541	449.5	15896.6
2025-05-16T06:16:47Z	2025-05-16	06:16:47	MP_001	0001	3	AFF2FF413FF---1FF-------------		449.8992	-0.292186	-0.7723525	15889.1	-89.01971	-62.91017	599.76	99.45	682	498	23.51	23.61	21.09	23.53	13.3	0.9	14	3	54.64	0.05304241	13.6944	1.8732920000000002	0.23611130000000002	66.87769	449.42	15915.2
2025-05-16T06:22:04Z	2025-05-16	06:22:04	MP_001	0001	3	AFF2FF413FF---1FF-------------		449.9239	-0.292186	-0.7463216	15933.29	-89.01971	-64.44231	600.05	99.46	681	496	23.49	23.58	21.19	23.51	14.1	0.9	14.6	3	54.85	0.04995589	13.58592	1.677034	0.1858892000000001	68.14172	449.47	15957.9
2025-05-16T06:27:21Z	2025-05-16	06:27:21	MP_001	0001	3	AFF2FF413FF---1FF-------------		449.8754	-0.292186	-0.7479061	16006.76	-89.01971	-69.31838	599.73	99.44	682	497	23.51	23.63	21.3	23.53	20.7	1.7	21.9	3	55.02	0.0400267	13.61324	0.9402780000000002	0.19304790000000005	-28.86325	449.42	16026.5
2025-05-16T06:32:38Z	2025-05-16	06:32:38	MP_001	0001	3	AFF2FF413FF---1FF-------------		450.0213	-0.292186	-0.8325257	16088.11	-89.01971	-70.48787	600.13	99.44	680	496	23.51	23.63	21.46	23.51	25.7	0.9	27.5	3	55.29	0.03767832	13.53175	0.784437	0.3639700000000001	-149.7788	449.48	16106.6
2025-05-16T06:37:55Z	2025-05-16	06:37:55	MP_001	0001	3	AFF2FF413FF---1FF-------------		449.9008	-0.292186	-0.803583	16185.34	-89.01971	-74.17843	599.86	99.41	681	497	23.51	23.67	21.57	23.51	32.4	1.7	34.2	3	55.6	0.03016455	13.53256	0.22903399999999996	0.30900799999999995	-258.7813	449.39	16200.2
2025-05-16T06:43:12Z	2025-05-16	06:43:12	MP_001	0001	3	AFF2FF413FF---1FF-------------		449.6361	-0.292186	-0.7691485	16290.91	-89.01971	-73.31619	599.79	99.41	683	498	23.51	23.66	21.74	23.49	32.4	1.7	34.2	3	55.96	0.03191631	13.39544	0.38262600000000013	0.23925000000000007	-168.7351	449.16	16306.6
2025-05-16T06:48:29Z	2025-05-16	06:48:29	MP_001	0001	3	AFF2FF413FF---1FF-------------		449.9194	-0.292186	-0.7834997	16386.26	-89.01971	-75.44718	599.84	99.4	685	500	23.51	23.66	21.9	23.51	39	2.6	41.5	3	56.28	0.02759024	13.30372	0.073874	0.2699634000000001	-281.9315	449.43	16399.8
2025-05-16T06:53:46Z	2025-05-16	06:53:46	MP_001	0001	3	AFF2FF413FF---1FF-------------		449.9259	-0.292186	-0.8503782	16500.79	-89.01971	-75.18599	599.76	99.42	687	501	23.51	23.69	22.03	23.51	44.8	2.6	47.6	3	56.68	0.0281208	13.23883	0.1241159999999999	0.40330200000000005	-361.8268	449.37	16514.6
2025-05-16T06:59:03Z	2025-05-16	06:59:03	MP_001	0001	3	AFF2FF413FF---1FF-------------		449.9243	-0.292186	-0.8776459	16629.13	-89.01971	-76.44463	599.84	99.42	691	504	23.49	23.7	22.23	23.51	50.6	3.5	53.8	3	57.18	0.02556891	13.13412	0	0.4591160000000001	-479.1938	449.34	16641.7
2025-05-16T07:04:21Z	2025-05-16	07:04:21	MP_001	0001	3	AFF2FF413FF---1FF-------------		449.8626	-0.292186	-0.9397224	16746.22	-89.01971	-72.24868	599.84	99.42	692	506	23.51	23.69	22.43	23.51	56.4	3.5	59.4	3	57.53	0.03410475	12.98626	0.626217	0.579404	-312.1524	449.22	16763
2025-05-16T07:09:38Z	2025-05-16	07:09:38	MP_001	0001	3	AFF2FF413FF---1FF-------------		449.4968	-0.292186	-1.025387	16892.83	-89.01971	-66.94508	599.92	99.42	696	509	23.51	23.69	22.51	23.51	57.2	3.5	61.1	3	58.06	0.04490267	12.83176	1.4993379999999998	0.746049	-198.3892	448.76	16914.9
2025-05-16T07:14:55Z	2025-05-16	07:14:55	MP_001	0001	3	AFF2FF413FF---1FF-------------		449.9481	-0.292186	-1.187968	17019.21	-89.01971	-58.96092	599.5	99.42	697	509	23.51	23.69	22.67	23.51	63.1	4.4	67.2	3	58.52	0.06110932	12.69508	2.8136219999999996	1.062629	-125.3861	449.05	17049.3
2025-05-16T07:20:12Z	2025-05-16	07:20:12	MP_001	0001	3	AFF2FF413FF---1FF-------------		449.7753	-0.292186	-1.234592	17135	-89.01971	-49.15629	599.53	99.44	701	512	23.51	23.67	22.78	23.49	68.9	4.4	72.9	3	58.96	0.08105593	12.53224	4.467794	1.1469420000000001	-1.017775	448.83	17174.9
2025-05-16T07:25:29Z	2025-05-16	07:25:29	MP_001	0001	3	AFF2FF413FF---1FF-------------		449.9014	-0.292186	-1.43079	17252.68	-89.01971	-37.96825	599.66	99.44	704	515	23.49	23.62	22.89	23.51	75.5	4.4	80.1	3	59.47	0.1038412	12.30991	6.43558	1.5293029999999999	31.88067	448.76	17303.7
2025-05-16T07:30:46Z	2025-05-16	07:30:46	MP_001	0001	3	AFF2FF413FF---1FF-------------		449.9965	-0.292186	-1.495509	17394.39	-89.01971	-32.87335	600	99.44	706	516	23.49	23.65	23	23.51	80.5	5.2	85.7	3	59.97	0.1142862	12.21831	7.353681	1.655336	51.20683	448.79	17450.5
2025-05-16T07:36:03Z	2025-05-16	07:36:03	MP_001	0001	3	AFF2FF413FF---1FF-------------		449.7638	-0.292186	-1.554243	17514.85	-89.01971	-31.101680000000002	599.94	99.42	711	521	23.51	23.69	23.15	23.51	81.3	5.2	86.9	3	60.31	0.1178968	12.16238	7.693562999999999	1.7709970000000002	46.1478	448.5	17572.8
2025-05-16T07:41:20Z	2025-05-16	07:41:20	MP_001	0001	3	AFF2FF413FF---1FF-------------		449.8794	-0.292186	-1.587396	17663.96	-89.01971	-32.73195	599.79	99.45	713	521	23.51	23.69	23.24	23.49	87.1	6.1	93	3	60.84	0.1145656	12.0031	7.5446670000000005	1.8381049999999999	29.27713	448.58	17720.3
2025-05-16T07:46:37Z	2025-05-16	07:46:37	MP_001	0001	3	AFF2FF413FF---1FF-------------		449.7398	-0.292186	-1.60438	17797.63	-89.01971	-31.89269	599.73	99.45	717	525	23.51	23.7	23.39	23.51	93.7	6.1	99.2	3	61.3	0.1162796	11.89514	7.775384000000001	1.8710829999999998	33.64976	448.43	17854.8
2025-05-16T07:51:54Z	2025-05-16	07:51:54	MP_001	0001	3	AFF2FF413FF---1FF-------------		449.8378	-0.292186	-1.747965	17913.64	-89.01971	-26.77239	599.97	99.44	721	528	23.51	23.72	23.53	23.51	98.7	6.1	104.8	3	61.71	0.126767	11.80387	8.73944	2.1545690000000004	29.33194	448.38	17975.9
2025-05-16T07:57:11Z	2025-05-16	07:57:11	MP_001	0001	3	AFF2FF413FF---1FF-------------		449.9223	-0.292186	-1.791649	18059.16	-89.01971	-26.03688	599.71	99.44	725	531	23.49	23.72	23.68	23.51	105.4	7	112.1	3	62.28	0.1282282	11.65044	9.00629	2.239967	27.39635	448.42	18122.2
2025-05-16T08:02:28Z	2025-05-16	08:02:28	MP_001	0001	3	AFF2FF413FF---1FF-------------		449.9608	-0.292186	-1.814594	18197.89	-89.01971	-23.00566	599.76	99.42	730	535	23.49	23.72	23.81	23.51	105.4	6.1	111.5	3	62.75	0.1344306	11.51218	9.67725	2.283316	45.45313	448.44	18263.9
2025-05-16T08:07:45Z	2025-05-16	08:07:45	MP_001	0001	3	AFF2FF413FF---1FF-------------		449.9352	-0.292186	-1.813378	18334.48	-89.01971	-23.75764	599.89	99.42	734	537	23.49	23.72	23.88	23.51	111.2	7.9	119.4	3	63.22	0.1329466	11.37381	9.68883	2.282215	46.01905	448.41	18399.7
2025-05-16T08:13:02Z	2025-05-16	08:13:02	MP_001	0001	3	AFF2FF413FF---1FF-------------		450.0098	-0.292186	-1.930741	18459.93	-89.01971	-22.13243	599.89	99.42	738	541	23.51	23.75	24.12	23.49	116.1	7	123.3	3	63.59	0.136275	11.30696	10.05231	2.5154120000000004	27.98085	448.37	18526.8
2025-05-16T08:18:19Z	2025-05-16	08:18:19	MP_001	0001	3	AFF2FF413FF---1FF-------------		449.743	-0.292186	-1.953382	18601.23	-89.01971	-21.59912	599.76	99.42	742	544	23.51	23.77	24.14	23.51	122	7.9	130	3	64.07	0.1373515	11.19153	10.27281	2.55952	29.59364	448.08	18668.7
2025-05-16T08:23:36Z	2025-05-16	08:23:36	MP_001	0001	3	AFF2FF413FF---1FF-------------		449.7978	-0.292186	-1.957921	18741.83	-89.01971	-24.94954	599.58	99.4	747	548	23.51	23.77	24.23	23.51	128.6	8.7	136.2	3	64.53	0.1305044	11.0578	9.80203	2.5706420000000003	11.849	448.13	18805.9
2025-05-16T08:28:53Z	2025-05-16	08:28:53	MP_001	0001	3	AFF2FF413FF---1FF-------------		449.6994	-0.292186	-1.933896	18881.98	-89.01971	-23.63472	600	99.41	751	551	23.49	23.75	24.34	23.49	129.4	8.7	137.3	3	65.1	0.1332945	10.87695	10.25477	2.52367	33.60645	448.06	18947.4
2025-05-16T08:34:10Z	2025-05-16	08:34:10	MP_001	0001	3	AFF2FF413FF---1FF-------------		449.8502	-0.292186	-2.136014	19012.45	-89.01971	-21.61471	599.89	99.41	756	554	23.49	23.75	24.52	23.51	133.6	8.7	142.3	3	65.55	0.1374072	10.7419	10.79171	2.925426	2.099766	448.01	19079.9
2025-05-16T08:39:27Z	2025-05-16	08:39:27	MP_001	0001	3	AFF2FF413FF---1FF-------------		449.8045	-0.292186	-2.162796	19167.97	-89.01971	-16.41724	599.63	99.42	761	558	23.51	23.82	24.61	23.51	141	8.7	150.2	3	66.04	0.1479623	10.69601	11.83341	2.9726359999999996	29.78352	447.93	19240.6
2025-05-16T08:44:44Z	2025-05-16	08:44:44	MP_001	0001	3	AFF2FF413FF---1FF-------------		449.7967	-0.292186	-2.265007	19330.95	-89.01971	-13.95763	600.05	99.41	765	561	23.49	23.78	24.69	23.51	145.2	9.6	155.2	3	66.67	0.1531072	10.46756	12.62683	3.1773879999999997	30.38332	447.82	19406
2025-05-16T08:50:01Z	2025-05-16	08:50:01	MP_001	0001	3	AFF2FF413FF---1FF-------------		449.9752	-0.292186	-2.293261	19480.72	-89.01971	-18.04579	599.84	99.41	770	565	23.49	23.78	24.87	23.49	151	10.5	160.8	3	67.17	0.1447396	10.31898	12.02653	3.2362339999999996	6.536636	447.97	19551.7
2025-05-16T08:55:18Z	2025-05-16	08:55:18	MP_001	0001	3	AFF2FF413FF---1FF-------------		449.7214	-0.292186	-2.470267	19641.92	-89.01971	-17.27588	599.76	99.41	775	569	23.51	23.8	25	23.49	152.6	10.5	162.5	3	67.65	0.1463148	10.18743	12.36228	3.58894	-21.69597	447.54	19713.7
2025-05-16T09:00:35Z	2025-05-16	09:00:35	MP_001	0001	3	AFF2FF313FF---1FF-------------		449.8734	-0.292186	-2.475242	19783.95	-89.01971	-15.3987	599.81	99.41	779	572	23.51	23.83	25.13	23.49	157.6	10.5	168.1	3	68.15	0.1501782	10.09899	12.87061	3.5975139999999994	-6.614322	447.69	19857.6
2025-05-16T09:05:52Z	2025-05-16	09:05:52	MP_001	0001	3	AFF2FF313FF---1FF-------------		449.943	-0.292186	-2.521165	19915.33	-89.01971	-11.31338	599.76	99.42	784	575	23.49	23.81	25.26	23.51	163.4	10.5	174.3	3	68.7	0.1585199	9.923993	13.9734	3.685207	15.85594	447.71	19993
2025-05-16T09:11:09Z	2025-05-16	09:11:09	MP_001	0001	3	AFF2FF313FF---1FF-------------		449.9027	-0.292186	-2.607238	20036.23	-89.01971	-11.04102	599.89	99.42	788	579	23.51	23.85	25.4	23.51	169.2	11.3	179.9	3	69.04	0.1591298	9.863275	14.133569999999999	3.8580369999999995	3.388659	447.59	20114.2
2025-05-16T09:16:26Z	2025-05-16	09:16:26	MP_001	0001	3	AFF2FF313FF---1FF-------------		449.798	-0.292186	-2.605958	20164.5	-89.01971	-12.00315	599.81	99.42	794	583	23.51	23.85	25.53	23.51	170.1	11.3	181	3	69.47	0.1571663	9.733348	14.147200000000002	3.8557679999999994	3.918991	447.48	20241.5
2025-05-16T09:21:43Z	2025-05-16	09:21:43	MP_001	0001	3	AFF2FF313FF---1FF-------------		450.1454	-0.292186	-2.700543	20286.23	-89.01971	-14.05551	599.66	99.42	799	587	23.51	23.86	25.57	23.51	175	11.3	186.6	3	69.88	0.1529568	9.640435	13.86617	4.045468	-22.04959	447.74	20361.2
2025-05-16T09:27:00Z	2025-05-16	09:27:00	MP_001	0001	3	AFF2FF313FF---1FF-------------		449.8488	-0.292186	-2.719409	20396.63	-89.01971	-12.47781	599.63	99.41	803	590	23.51	23.88	25.73	23.49	180.9	12.2	192.8	3	70.26	0.156187	9.558483	14.340150000000001	4.08157	-12.32058	447.42	20473.2
2025-05-16T09:32:17Z	2025-05-16	09:32:17	MP_001	0001	3	AFF2FF313FF---1FF-------------		449.8921	-0.292186	-2.809598	20526.64	-89.01971	-9.692955	599.79	99.41	808	594	23.49	23.88	25.86	23.51	186.7	12.2	197.8	3	70.79	0.1619339	9.418381	15.19339	4.260588	-5.955019	447.37	20606
2025-05-16T09:37:34Z	2025-05-16	09:37:34	MP_001	0001	3	AFF2FF313FF---1FF-------------		449.8821	-0.292186	-2.848331	20631.63	-89.01971	-14.8493	599.55	99.41	814	599	23.51	23.9	25.94	23.51	191.6	13.1	204	3	71.06	0.1513641	9.350272	14.188199999999998	4.340761	-41.39483	447.33	20705.8
2025-05-16T09:42:51Z	2025-05-16	09:42:51	MP_001	0001	3	AFF2FF313FF---1FF-------------		449.5471	-0.292186	-2.806401	20779.87	-89.01971	-16.02685	599.76	99.4	818	601	23.49	23.88	26.1	23.51	192.5	13.1	205.7	3	71.64	0.1490352	9.169348	14.25364	4.259798	-31.96977	447.03	20852.9
2025-05-16T09:48:08Z	2025-05-16	09:48:08	MP_001	0001	3	AFF2FF313FF---1FF-------------		449.6341	-0.292186	-2.869401	20889.83	-89.01971	-15.62445	599.71	99.4	825	608	23.49	23.91	26.17	23.51	198.3	13.1	211.3	3	72.01	0.1498607	9.115252	14.440650000000002	4.3849279999999995	-38.34124	447.06	20963.2
2025-05-16T09:53:25Z	2025-05-16	09:53:25	MP_001	0001	3	AFF2FF313FF---1FF-------------		449.9374	-0.292186	-3.007567	21020.33	-89.01971	-13.15495	600.28	99.41	829	610	23.51	23.94	26.32	23.49	203.3	13.1	216.9	3	72.4	0.1550723	9.039591	15.154789999999998	4.663964	-43.40626	447.22	21096.2
2025-05-16T09:58:42Z	2025-05-16	09:58:42	MP_001	0001	3	AFF2FF313FF---1FF-------------		449.9536	-0.292186	-3.046242	21141.48	-89.01971	-11.19985	599.71	99.41	832	613	23.51	23.94	26.45	23.49	209.1	14	222.5	3	72.82	0.1589366	8.913824	15.83035	4.734357	-31.1521	447.2	21219.3
2025-05-16T10:03:59Z	2025-05-16	10:03:59	MP_001	0001	3	AFF2FF313FF---1FF-------------		449.8368	-0.292186	-3.051162	21268.69	-89.01971	-12.11102	599.86	99.4	838	618	23.51	23.93	26.6	23.51	214	14.8	228.1	3	73.25	0.1571369	8.758511	15.94105	4.746455	-29.35302	447.08	21345.6
2025-05-16T10:09:16Z	2025-05-16	10:09:16	MP_001	0001	3	AFF2FF313FF---1FF-------------		449.968	-0.292186	-3.166533	21406.06	-89.01971	-15.44917	599.89	99.41	842	620	23.51	23.94	26.72	23.51	215.7	14	229.8	3	73.71	0.1503436	8.647822	15.38514	4.980430999999999	-65.19757	447.09	21479.6
2025-05-16T10:14:33Z	2025-05-16	10:14:33	MP_001	0001	3	AFF2FF313FF---1FF-------------		449.7718	-0.292186	-3.14146	21528.51	-89.01971	-9.257111	599.92	99.41	848	625	23.51	23.96	26.89	23.51	219.8	14.8	235.4	3	74.16	0.1630258	8.545756	17.07682	4.924898	-15.92445	446.92	21608.3
2025-05-16T10:19:50Z	2025-05-16	10:19:50	MP_001	0001	3	AFF2FF313FF---1FF-------------		449.9793	-0.292186	-3.201558	21653.91	-89.01971	-8.677434	600	99.41	852	628	23.51	23.97	27.04	23.49	225.7	15.7	240.4	3	74.59	0.1642532	8.446408	17.44651	5.045265	-16.65105	447.07	21734.3
2025-05-16T10:25:07Z	2025-05-16	10:25:07	MP_001	0001	3	AFF2FF313FF---1FF-------------		449.8519	-0.292186	-3.278536	21775.83	-89.01971	-9.399508	600.07	99.41	858	633	23.51	23.97	27.04	23.51	231.5	15.7	247.1	3	75	0.1628184	8.322513	17.56361	5.200673	-26.38313	446.87	21855.5
2025-05-16T10:30:25Z	2025-05-16	10:30:25	MP_001	0001	3	AFF2FF313FF---1FF-------------		449.8587	-0.292186	-3.302551	21887.49	-89.01971	-8.608785	599.84	99.4	863	637	23.51	23.99	27.18	23.51	236.4	15.7	252.2	3	75.38	0.1643899	8.240104	17.94998	5.245654	-20.81371	446.85	21967.9
2025-05-16T10:35:42Z	2025-05-16	10:35:42	MP_001	0001	3	AFF2FF313FF---1FF-------------		449.9728	-0.292186	-3.404846	22025.23	-89.01971	-9.288542	599.73	99.4	868	640	23.51	23.99	27.29	23.49	236.4	15.7	252.7	3	75.85	0.1629947	8.099961	18.1229	5.449727	-32.50673	446.86	22105
2025-05-16T10:40:59Z	2025-05-16	10:40:59	MP_001	0001	3	AFF2FF313FF---1FF-------------		450.048	-0.292186	-3.463137	22156.2	-89.01971	-5.295705	599.76	99.41	873	644	23.49	23.99	27.4	23.49	242.2	16.6	259.5	3	76.41	0.1711884	7.954273	19.52156	5.56287	-9.801661	446.88	22239.9
2025-05-16T10:46:16Z	2025-05-16	10:46:16	MP_001	0001	3	AFF2FF313FF---1FF-------------		449.8653	-0.292186	-3.47663	22293.64	-89.01971	-4.643374	599.86	99.4	879	649	23.51	24.01	27.59	23.49	248.1	16.6	264	3	76.79	0.1725766	7.850175	19.98378	5.590365	-2.412571	446.68	22378
2025-05-16T10:51:33Z	2025-05-16	10:51:33	MP_001	0001	3	AFF2FF313FF---1FF-------------		449.9372	-0.292186	-3.573244	22442.06	-89.01971	-7.102033	599.89	99.39	883	651	23.51	24.01	27.64	23.53	252.2	16.6	269.6	3	77.28	0.1675801	7.703979	19.75241	5.786072	-21.05773	446.66	22524
2025-05-16T10:56:50Z	2025-05-16	10:56:50	MP_001	0001	3	AFF2FF313FF---1FF-------------		449.9229	-0.292186	-3.588374	22567.84	-89.01971	-3.112339	599.73	99.41	889	657	23.49	23.99	27.83	23.51	258.8	17.5	276.3	3	77.83	0.1757194	7.530949	21.33297	5.810975	8.640437	446.63	22653.8
2025-05-16T11:02:07Z	2025-05-16	11:02:07	MP_001	0001	3	AFF2FF313FF---1FF-------------		449.8924	-0.292186	-3.667563	22717.74	-89.01971	-5.213575	599.53	99.4	894	661	23.51	24.02	27.97	23.51	258	17.5	275.7	3	78.24	0.1713876	7.446368	21.01627	5.968889	-8.034586	446.52	22801.6
2025-05-16T11:07:24Z	2025-05-16	11:07:24	MP_001	0001	3	AFF2FF313FF---1FF-------------		449.9108	-0.292186	-3.682724	22823.43	-89.01971	-10.42021	599.53	99.41	898	664	23.49	24	27.72	23.47	258.8	17.5	275.7	3	78.68	0.1607563	7.306356	20.00226	6.003934	-31.16783	446.52	22902
2025-05-16T11:12:41Z	2025-05-16	11:12:41	MP_001	0001	3	AFF2FF313FF---1FF-------------		450.184	-0.292186	-3.790928	22937.11	-89.01971	-6.57812	599.58	99.41	904	669	23.49	24.02	27.62	23.47	258	16.6	275.7	3	79.09	0.1686494	7.215573	21.37297	6.217226999999999	-17.41248	446.69	23019.6
2025-05-16T11:17:58Z	2025-05-16	11:17:58	MP_001	0001	3	AFF2FF313FF---1FF-------------		449.9876	-0.292186	-3.781092	23026.32	-89.01971	2.558732	599.71	99.41	907	670	23.49	24	27.59	23.49	258	17.5	275.7	3	79.42	0.18740009999999999	7.085411	24.44873	6.190745	37.39424	446.5	23117.9
2025-05-16T11:23:15Z	2025-05-16	11:23:15	MP_001	0001	3	AFF2FF313FF---1FF-------------		449.9463	-0.292186	-3.774266	23063.75	-89.01971	7.972108	600	99.4	910	673	23.49	24	27.55	23.47	258	17.5	276.3	3	79.56	0.1985814	7.044663	26.18891	6.175444	63.17052	446.46	23160.8
2025-05-16T11:28:32Z	2025-05-16	11:28:32	MP_001	0001	3	AFF2FF313FF---1FF-------------		450.1043	-0.292186	-3.80968	23099.64	-89.01971	9.291181	600.1	99.4	914	676	23.49	24	27.5	23.47	258	17.5	276.3	3	79.69	0.2013247	7.006576	26.73369	6.246246999999999	66.6585	446.59	23198
2025-05-16T11:33:49Z	2025-05-16	11:33:49	MP_001	0001	3	AFF2FF313FF---1FF-------------		450.1647	-0.292186	-3.871779	23116.55	-89.01971	13.41767	599.66	99.41	917	678	23.49	24	27.51	23.47	258	17.5	275.7	3	79.77	0.2096246	6.981925	28.02389	6.361467	76.83057	446.59	23219
2025-05-16T11:39:06Z	2025-05-16	11:39:06	MP_001	0001	3	AFF2FF313FF---1FF-------------		449.8373	-0.292186	-3.900954	23134.45	-89.01971	24.24431	599.71	99.4	919	679	23.51	24.01	27.51	23.51	257.2	17.5	275.7	3	79.77	0.2318069	6.960191	31.30467	6.410587	110.1462	446.23	23247.7
2025-05-16T11:44:23Z	2025-05-16	11:44:23	MP_001	0001	3	AFF2FF313FF---1FF-------------		450.0465	-0.292186	-3.895258	23162.81	-89.01971	22.68611	599.73	99.4	920	680	23.49	24	27.37	23.47	257.2	17.5	275.7	3	79.95	0.2286341	6.928195	31.000529999999998	6.400882	107.7757	446.44	23274.5
2025-05-16T11:49:40Z	2025-05-16	11:49:40	MP_001	0001	3	AFF2FF313FF---1FF-------------		450.0231	-0.292186	-3.876621	23151.78	-89.01971	23.42273	600.23	99.39	923	683	23.49	23.99	27.48	23.49	258	16.6	275.7	3	79.91	0.2303295	6.912363	31.32139	6.368791	112.4871	446.44	23264.2
2025-05-16T11:54:57Z	2025-05-16	11:54:57	MP_001	0001	3	AFF2FF313FF---1FF-------------		450.1691	-0.292186	-3.961338	23162.96	-89.01971	32.88387	599.71	99.39	925	684	23.49	24	27.42	23.49	257.2	17.5	275.7	3	79.98	0.2494981	6.920703	34.05098	6.523334	130.815	446.5	23284.9
2025-05-16T12:00:14Z	2025-05-16	12:00:14	MP_001	0001	3	AFF2FF313FF---1FF-------------		449.9171	-0.292186	-3.91841	23166.53	-89.01971	29.52296	599.84	99.4	926	685	23.49	23.97	27.33	23.49	257.2	17.5	276.3	3	79.99	0.2426722	6.858456	33.38292	6.442194	128.3243	446.29	23285.1
2025-05-16T12:05:31Z	2025-05-16	12:05:31	MP_001	0001	3	AFF2FF313FF---1FF-------------		449.8975	-0.292186	-3.959708	23164.69	-89.01971	31.09501	599.73	99.4	928	686	23.49	23.99	27.35	23.47	258	18.3	275.7	3	79.99	0.2458476	6.888178	33.69123	6.522091	127.4828	446.23	23284.8
2025-05-16T12:10:48Z	2025-05-16	12:10:48	MP_001	0001	3	AFF2FF313FF---1FF-------------		450.068	-0.292186	-3.990691	23161.63	-89.01971	36.10858	599.76	99.39	928	686	23.49	23.99	27.24	23.47	258	17.5	275.7	3	79.99	0.2561209	6.889289	35.17668	6.579732	137.76	446.37	23286.8
2025-05-16T12:16:05Z	2025-05-16	12:16:05	MP_001	0001	3	AFF2FF313FF---1FF-------------		450.0192	-0.292186	-4.017516	23151.49	-89.01971	37.63536	599.71	99.38	929	687	23.49	23.97	27.51	23.49	257.2	17.5	275.7	3	79.95	0.2592211	6.87177	35.72261	6.631348	139.9673	446.29	23278.1
2025-05-16T12:21:22Z	2025-05-16	12:21:22	MP_001	0001	3	AFF2FF313FF---1FF-------------		450.0616	-0.292186	-4.052398	23122.39	-89.01971	41.57497	599.76	99.37	931	689	23.49	23.97	27.26	23.47	257.2	16.6	275.7	3	79.86	0.2673006	6.900637	36.73564	6.698123	145.1732	446.3	23253
2025-05-16T12:26:39Z	2025-05-16	12:26:39	MP_001	0001	3	AFF2FF313FF---1FF-------------		450.2277	-0.292186	-3.983696	23080.18	-89.01971	43.16821	599.76	99.37	932	689	23.47	23.97	27.02	23.47	258	16.6	275.7	3	79.81	0.2705504	6.937658	36.99736	6.559261	152.9023	446.54	23212.4
2025-05-16T12:31:56Z	2025-05-16	12:31:56	MP_001	0001	3	AFF2FF313FF---1FF-------------		450.1188	-0.292186	-4.050344	23057.82	-89.01971	53.8062	599.71	99.37	932	690	23.49	23.99	27.13	23.49	257.2	17.5	275.7	3	79.68	0.2922943	6.98367	39.85397	6.682192	167.8625	446.36	23200.7
2025-05-16T12:37:13Z	2025-05-16	12:37:13	MP_001	0001	3	AFF2FF313FF---1FF-------------		450.0996	-0.292186	-4.081397	22962.75	-89.01971	55.21011	599.47	99.37	933	690	23.49	23.99	27.17	23.47	257.2	16.6	275.7	3	79.36	0.2950236	7.079559	39.6726	6.740099	164.4202	446.31	23107
2025-05-16T12:42:30Z	2025-05-16	12:42:30	MP_001	0001	3	AFF2FF313FF---1FF-------------		450.1719	-0.292186	-4.173408	22873.2	-89.01971	64.65441	599.97	99.37	932	690	23.49	23.99	27.11	23.47	258	17.5	276.3	3	79.08	0.3145761	7.161558	41.92566	6.921651	172.1565	446.29	23026.9
2025-05-16T12:47:47Z	2025-05-16	12:47:47	MP_001	0001	3	AFF2FF313FF---1FF-------------		450.0232	-0.292186	-4.192586	22770.96	-89.01971	73.52648	599.81	99.37	933	690	23.49	23.97	27.13	23.49	257.2	16.6	275.7	3	78.76	0.332619	7.227662	44.02027	6.949974	183.255	446.12	22933.5
2025-05-16T12:53:04Z	2025-05-16	12:53:04	MP_001	0001	3	AFF2FF313FF---1FF-------------		449.9817	-0.292186	-4.151171	22707.34	-89.01971	72.85136	599.76	99.36	932	690	23.49	23.96	27.06	23.49	257.2	17.5	275.7	3	78.53	0.3311868	7.267134	43.57323	6.867137	183.5258	446.12	22869.2
2025-05-16T12:58:21Z	2025-05-16	12:58:21	MP_001	0001	3	AFF2FF313FF---1FF-------------		450.0866	-0.292186	-4.158957	22648.83	-89.01971	78.06908	599.68	99.36	934	691	23.49	23.96	27.11	23.49	257.2	16.6	275.7	3	78.35	0.341799	7.321668	44.68322	6.876929	189.3938	446.22	22815.9
2025-05-16T13:03:38Z	2025-05-16	13:03:38	MP_001	0001	3	AFF2FF313FF---1FF-------------		450.1425	-0.292186	-4.220535	22642.93	-89.01971	75.99345	599.79	99.36	934	691	23.49	23.97	27.22	23.49	257.2	17.5	275.7	3	78.32	0.337609	7.359269	43.87535	7.003255	180.665	446.21	22808
2025-05-16T13:08:55Z	2025-05-16	13:08:55	MP_001	0001	3	AFF2FF313FF---1FF-------------		450.0489	-0.292186	-4.298403	22616.74	-89.01971	73.78577	599.73	99.36	933	690	23.49	23.94	26.98	23.47	257.2	17.5	275.7	3	78.22	0.3330536	7.329487	43.44023	7.160331	172.6541	446.04	22779.5
2025-05-16T13:14:12Z	2025-05-16	13:14:12	MP_001	0001	3	AFF2FF313FF---1FF-------------		450.0913	-0.292186	-4.166779	22619.01	-89.01971	80.21857	599.73	99.35	934	691	23.49	23.94	27.15	23.47	257.2	17.5	275.7	3	78.25	0.3462164	7.323686	45.27351	6.891266	192.0629	446.22	22788.2
2025-05-16T13:19:29Z	2025-05-16	13:19:29	MP_001	0001	3	AFF2FF313FF---1FF-------------		449.7392	-0.292186	-4.232787	22613.75	-89.01971	80.4974	600.52	99.35	934	691	23.51	23.97	27.35	23.51	257.2	17.5	275.7	3	78.14	0.3472376	7.39219	44.97357	7.033195	185.3388	445.8	22783.3
2025-05-16T13:24:46Z	2025-05-16	13:24:46	MP_001	0001	3	AFF2FF313FF---1FF-------------		450.0516	-0.292186	-4.275084	22618.32	-89.01971	78.1344	600.26	99.34	935	692	23.49	23.94	27.2	23.49	257.2	17.5	275.7	3	78.23	0.3422492	7.329626	44.69396	7.116529	181.339	446.07	22785.5
2025-05-16T13:30:03Z	2025-05-16	13:30:03	MP_001	0001	3	AFF2FF313FF---1FF-------------		450.1078	-0.292186	-4.255839	22613.82	-89.01971	75.23317	599.73	99.33	934	691	23.47	23.94	26.87	23.47	257.2	16.6	275.7	3	78.28	0.3360141	7.335746	43.80503	7.073885	177.8156	446.14	22778.1
2025-05-16T13:35:20Z	2025-05-16	13:35:20	MP_001	0001	3	AFF2FF313FF---1FF-------------		449.9623	-0.292186	-4.3266	22587.67	-89.01971	80.01448	599.81	99.34	935	692	23.49	23.96	27.09	23.49	257.2	16.6	275.7	3	78.13	0.3458328	7.388477	44.80705	7.212091	178.6319	445.93	22756.7
2025-05-16T13:40:37Z	2025-05-16	13:40:37	MP_001	0001	3	AFF2FF313FF---1FF-------------		450.2247	-0.292186	-4.387473	22541.62	-89.01971	87.52766	599.76	99.33	934	692	23.47	23.91	27.07	23.49	258	16.6	276.3	3	78.07	0.3611586	7.338289	47.21564	7.326179000000001	188.0915	446.13	22718.2
2025-05-16T13:45:54Z	2025-05-16	13:45:54	MP_001	0001	3	AFF2FF313FF---1FF-------------		449.8697	-0.292186	-4.316584	22448.19	-89.01971	98.25025	599.66	99.32	935	692	23.49	23.94	27.04	23.49	257.2	16.6	275.7	3	77.7	0.3829944	7.48933	49.13868	7.173425	201.8804	445.85	22635.5
2025-05-16T13:51:11Z	2025-05-16	13:51:11	MP_001	0001	3	AFF2FF313FF---1FF-------------		450.0281	-0.292186	-4.35939	22360.96	-89.01971	108.1616	599.86	99.31	934	690	23.49	23.92	27.07	23.51	257.2	16.6	275.7	3	77.42	0.403373	7.542136	51.4826	7.252685	210.1343	445.96	22558.2
2025-05-16T13:56:28Z	2025-05-16	13:56:28	MP_001	0001	3	AFF2FF313FF---1FF-------------		450.2838	-0.292186	-4.416083	22314.18	-89.01971	101.0628	599.79	99.31	934	691	23.49	23.92	27.07	23.49	257.2	17.5	275.7	3	77.24	0.3887788	7.59726	49.17356	7.371401	196.3002	446.16	22504.3
2025-05-16T14:01:45Z	2025-05-16	14:01:45	MP_001	0001	3	AFF2FF313FF---1FF-------------		449.9164	-0.292186	-4.419799	22280.45	-89.01971	104.7493	599.76	99.31	934	692	23.49	23.94	27.06	23.49	257.2	17.5	275.7	3	77.14	0.3962895	7.6574	49.75248	7.375267999999999	198.5238	445.79	22474.2
2025-05-16T14:07:02Z	2025-05-16	14:07:02	MP_001	0001	3	AFF2FF313FF---1FF-------------		449.8713	-0.292186	-4.401015	22265.29	-89.01971	99.77362	599.76	99.32	933	690	23.47	23.89	27.07	23.49	257.2	16.6	276.3	3	77.16	0.3861055	7.582227	48.92244	7.342265	195.596	445.76	22454.1
2025-05-16T14:12:19Z	2025-05-16	14:12:19	MP_001	0001	3	AFF2FF313FF---1FF-------------		449.805	-0.292186	-4.335959	22276.1	-89.01971	105.76220000000001	599.76	99.32	933	690	23.49	23.92	27.06	23.49	257.2	16.6	275.7	3	77.13	0.3983598	7.628311	50.22123	7.2067429999999995	205.6877	445.76	22470.9
2025-05-16T14:17:36Z	2025-05-16	14:17:36	MP_001	0001	3	AFF2FF313FF---1FF-------------		450.3543	-0.292186	-4.413001	22253.82	-89.01971	102.1245	599.84	99.32	933	690	23.49	23.92	27.06	23.47	257.2	17.5	275.7	3	77.04	0.3909607	7.654821	49.07379	7.364954	196.0622	446.23	22445
2025-05-16T14:22:53Z	2025-05-16	14:22:53	MP_001	0001	3	AFF2FF313FF---1FF-------------		449.9133	-0.292186	-4.379371	22258.24	-89.01971	101.8156	599.76	99.31	933	691	23.49	23.92	27.07	23.51	257.2	16.6	276.3	3	77.05	0.3902796	7.653717	48.99217	7.297108	197.3316	445.83	22449.1
2025-05-16T14:28:10Z	2025-05-16	14:28:10	MP_001	0001	3	AFF2FF313FF---1FF-------------		450.0219	-0.292186	-4.371535	22277.41	-89.01971	101.9057	599.73	99.31	933	690	23.51	23.94	27.35	23.51	257.2	16.6	275.7	3	77.03	0.3904546	7.667965	48.92024	7.280965	197.5876	445.94	22468.3
2025-05-16T14:33:27Z	2025-05-16	14:33:27	MP_001	0001	3	AFF2FF313FF---1FF-------------		450.2545	-0.292186	-4.458522	22280.92	-89.01971	99.13663	599.81	99.28	934	691	23.49	23.91	27.02	23.47	257.2	17.5	276.3	3	77.09	0.3848422	7.613193	48.54938	7.458396	190.5321	446.09	22469.1
2025-05-16T14:38:44Z	2025-05-16	14:38:44	MP_001	0001	3	AFF2FF313FF---1FF-------------		449.9864	-0.292186	-4.398472	22282.01	-89.01971	101.6757	599.76	99.28	935	692	23.49	23.92	26.84	23.46	257.2	16.6	275.7	3	77.11	0.390003	7.638855	49.05516	7.3353980000000005	196.5294	445.88	22472.7
2025-05-16T14:44:01Z	2025-05-16	14:44:01	MP_001	0001	3	AFF2FF313FF---1FF-------------		450.0235	-0.292186	-4.449992	22283.48	-89.01971	106.307	599.94	99.27	935	692	23.49	23.91	27.02	23.49	257.2	16.6	275.7	3	77.12	0.3995988	7.606335	50.535	7.436654999999999	200.4175	445.87	22478.8
2025-05-16T14:49:18Z	2025-05-16	14:49:18	MP_001	0001	3	AFF2FF313FF---1FF-------------		450.0751	-0.292186	-4.450655	22225.98	-89.01971	117.4233	599.81	99.26	934	691	23.49	23.89	26.98	23.51	257.2	17.5	275.7	3	76.95	0.4222287	7.627518	53.35597	7.426061999999999	212.9939	445.92	22432.4
2025-05-16T14:54:35Z	2025-05-16	14:54:35	MP_001	0001	3	AFF2FF313FF---1FF-------------		449.9877	-0.292186	-4.401872	22161.11	-89.01971	123.5036	599.76	99.25	935	692	23.49	23.91	26.98	23.49	257.2	17.5	275.7	3	76.74	0.4346005	7.720126	54.29448	7.322309999999999	219.5614	445.88	22373.6
2025-05-16T14:59:52Z	2025-05-16	14:59:52	MP_001	0001	3	AFF2FF313FF---1FF-------------		450.1414	-0.292186	-4.475753	22073.47	-89.01971	126.2793	600.13	99.24	934	691	23.49	23.89	26.98	23.49	257.2	16.6	275.7	3	76.45	0.4405065	7.780658	54.61558	7.4724379999999995	216.7505	445.96	22288.8
2025-05-16T15:05:09Z	2025-05-16	15:05:09	MP_001	0001	3	AFF2FF313FF---1FF-------------		450.2096	-0.292186	-4.439381	22011.25	-89.01971	124.3804	599.73	99.24	933	690	23.49	23.88	27.02	23.49	256.3	17.5	276.3	3	76.23	0.436308	7.816894	53.81604	7.396095999999999	215.7498	446.06	22224.7
2025-05-16T15:10:26Z	2025-05-16	15:10:26	MP_001	0001	3	AFF2FF313FF---1FF-------------		450.1476	-0.292186	-4.411478	22009.83	-89.01971	118.7199	600.54	99.24	933	690	23.49	23.91	26.98	23.47	257.2	17.5	275.7	3	76.2	0.4253044	7.882852	51.95311	7.356342000000001	209.0593	446.03	22217.6
2025-05-16T15:15:43Z	2025-05-16	15:15:43	MP_001	0001	3	AFF2FF313FF---1FF-------------		450.2401	-0.292186	-4.398749	22004.46	-89.01971	117.6554	599.76	99.22	933	691	23.49	23.89	26.98	23.49	256.3	16.6	275.7	3	76.16	0.4225709	7.866267	51.71937	7.3213230000000005	209.1751	446.13	22211.1
2025-05-16T15:21:00Z	2025-05-16	15:21:00	MP_001	0001	3	AFF2FF313FF---1FF-------------		449.9882	-0.292186	-4.307393	21993.4	-89.01971	116.3032	599.73	99.21	933	691	23.47	23.87	26.98	23.49	257.2	17.5	275.7	3	76.2	0.4197825	7.848172	51.48794	7.139647	213.2904	445.97	22198.7
2025-05-16T15:26:17Z	2025-05-16	15:26:17	MP_001	0001	3	AFF2FF313FF---1FF-------------		450.0753	-0.292186	-4.288505	22014.82	-89.01971	114.6157	599.76	99.22	932	689	23.49	23.91	27.13	23.51	257.2	17.5	275.7	3	76.19	0.4163591	7.888164	50.78276	7.1037159999999995	211.3941	446.08	22218.5
2025-05-16T15:31:34Z	2025-05-16	15:31:34	MP_001	0001	3	AFF2FF313FF---1FF-------------		449.7708	-0.292186	-4.207773	22029.04	-89.01971	110.0192	599.73	99.22	932	690	23.53	23.93	27.22	23.49	256.3	17.5	275.7	3	76.05	0.4069472	7.916825	49.40282	6.946267	209.7538	445.86	22228.1
2025-05-16T15:36:51Z	2025-05-16	15:36:51	MP_001	0001	3	AFF2FF313FF---1FF-------------		450.2158	-0.292186	-4.286938	22045.62	-89.01971	100.2776	599.76	99.22	933	690	23.47	23.89	26.76	23.47	256.3	17.5	275.7	3	76.33	0.3870495	7.837399	47.38494	7.1136029999999995	195.4776	446.22	22234.9
2025-05-16T15:42:08Z	2025-05-16	15:42:08	MP_001	0001	3	AFF2FF313FF---1FF-------------		449.9758	-0.292186	-4.289146	22046.17	-89.01971	104.1599	599.76	99.21	933	690	23.49	23.91	27.04	23.49	256.3	17.5	276.3	3	76.25	0.3949892	7.8699	48.18987	7.114571	199.1265	445.98	22239.4
2025-05-16T15:47:25Z	2025-05-16	15:47:25	MP_001	0001	3	AFF2FF313FF---1FF-------------		449.7635	-0.292186	-4.230023	22033.59	-89.01971	106.4576	599.68	99.21	933	691	23.47	23.91	27	23.49	257.2	17.5	276.3	3	76.3	0.399631	7.875859	48.74126	6.993336	205.3002	445.83	22229.1
2025-05-16T15:52:42Z	2025-05-16	15:52:42	MP_001	0001	3	AFF2FF313FF---1FF-------------		449.6241	-0.292186	-4.151304	21972.91	-89.01971	117.1063	599.76	99.19	933	690	23.51	23.91	27.02	23.49	257.2	17.5	275.7	3	75.95	0.4214345	7.942337	51.06178	6.827293	220.3383	445.77	22179
2025-05-16T15:57:59Z	2025-05-16	15:57:59	MP_001	0001	3	AFF2FF313FF---1FF-------------		450.0627	-0.292186	-4.211521	21890.21	-89.01971	119.6634	599.79	99.18	933	691	23.49	23.91	27.02	23.51	256.3	17.5	275.7	3	75.75	0.4266461	8.022863	51.17878	6.945533999999999	217.7073	446.14	22098.9
2025-05-16T16:03:16Z	2025-05-16	16:03:16	MP_001	0001	3	AFF2FF313FF---1FF-------------		450.0794	-0.292186	-4.198816	21840.64	-89.01971	114.0848	599.5	99.18	933	690	23.49	23.89	27	23.47	257.2	17.5	276.3	3	75.56	0.4150188	8.049859	49.55603	6.921571999999999	211.4277	446.17	22043.8
2025-05-16T16:08:33Z	2025-05-16	16:08:33	MP_001	0001	3	AFF2FF313FF---1FF-------------		450.0657	-0.292186	-4.239826	21821.49	-89.01971	108.3316	600.28	99.16	933	690	23.49	23.92	27	23.47	257.2	16.6	275.7	3	75.46	0.403779	8.14036	47.6021	7.01886	199.26	446.12	22018.8
2025-05-16T16:13:50Z	2025-05-16	16:13:50	MP_001	0001	3	AFF2FF313FF---1FF-------------		450.0875	-0.292186	-4.214986	21825.86	-89.01971	106.7165	599.73	99.16	932	689	23.51	23.93	27	23.49	257.2	17.5	275.7	3	75.38	0.4001101	8.142097	47.14092	6.963611	198.784	446.16	22021.6
2025-05-16T16:19:07Z	2025-05-16	16:19:07	MP_001	0001	3	AFF2FF313FF---1FF-------------		449.873	-0.292186	-4.157973	21829.86	-89.01971	100.3689	599.68	99.16	933	690	23.49	23.92	27	23.47	257.2	17.5	275.7	3	75.46	0.3871003	8.139938	45.55568	6.854829	194.1169	446.01	22019.3
2025-05-16T16:24:24Z	2025-05-16	16:24:24	MP_001	0001	3	AFF2FF313FF---1FF-------------		450.0582	-0.292186	-4.093264	21824.78	-89.01971	99.59679	600.18	99.16	933	690	23.49	23.91	27.02	23.49	257.2	17.5	275.7	3	75.44	0.3858384	8.116502	45.53752	6.732226	198.2793	446.26	22013.4
2025-05-16T16:29:41Z	2025-05-16	16:29:41	MP_001	0001	3	AFF2FF313FF---1FF-------------		449.9553	-0.292186	-4.127786	21843.31	-89.01971	98.92068	599.79	99.16	933	690	23.49	23.92	27.13	23.51	257.2	17.5	275.7	3	75.5	0.3842117	8.127667	45.27207	6.797066	194.6509	446.12	22031.3
2025-05-16T16:34:58Z	2025-05-16	16:34:58	MP_001	0001	3	AFF2FF313FF---1FF-------------		449.7848	-0.292186	-4.071186	21851.06	-89.01971	94.72372	599.86	99.16	933	690	23.49	23.92	27.18	23.49	257.2	17.5	275.7	3	75.51	0.3756821	8.124028	44.24333	6.68874	192.7023	446.01	22034.8
2025-05-16T16:40:15Z	2025-05-16	16:40:15	MP_001	0001	3	AFF2FF313FF---1FF-------------		450.2992	-0.292186	-4.097919	21874.85	-89.01971	89.39033	600.7	99.19	933	690	23.47	23.92	26.72	23.47	256.3	17.5	276.8	3	75.68	0.365292	8.091273	43.14642	6.757241	184.8298	446.49	22053.3
2025-05-16T16:45:32Z	2025-05-16	16:45:32	MP_001	0001	3	AFF2FF313FF---1FF-------------		450.2051	-0.292186	-4.176653	21882.15	-89.01971	91.68919	599.84	99.19	933	690	23.49	23.94	27.06	23.51	257.2	17.5	275.7	3	75.63	0.3694722	8.115453	43.527	6.901942	181.8608	446.32	22062.9
2025-05-16T16:50:49Z	2025-05-16	16:50:49	MP_001	0001	3	AFF2FF313FF---1FF-------------		450.3849	-0.292186	-4.199847	21850.67	-89.01971	99.09877	599.76	99.19	933	690	23.49	23.91	26.93	23.51	256.3	16.6	275.7	3	75.55	0.384562	8.081214	45.58715	6.9405019999999995	191.9822	446.48	22038.8
2025-05-16T16:56:06Z	2025-05-16	16:56:06	MP_001	0001	3	AFF2FF313FF---1FF-------------		450.2366	-0.292186	-4.146502	21787.3	-89.01971	101.9097	599.73	99.19	933	690	23.51	23.94	26.95	23.51	257.2	17.5	276.3	3	75.26	0.390267	8.206536	45.55563	6.831011	195.2304	446.38	21978.2
2025-05-16T17:01:23Z	2025-05-16	17:01:23	MP_001	0001	3	AFF2FF313FF---1FF-------------		450.083	-0.292186	-4.149272	21699.94	-89.01971	104.3832	599.81	99.18	933	690	23.49	23.91	26.96	23.51	257.2	17.5	275.7	3	75.04	0.3953404	8.233029	46.01882	6.835351	197.2905	446.23	21893.3
2025-05-16T17:06:40Z	2025-05-16	17:06:40	MP_001	0001	3	AFF2FF313FF---1FF-------------		450.2764	-0.292186	-4.07577	21622.3	-89.01971	103.1637	599.68	99.19	932	689	23.49	23.91	26.65	23.47	251.4	17.5	269	3	74.78	0.3927303	8.310537	45.25691	6.6878079999999995	198.4331	446.49	21814.5
2025-05-16T17:11:57Z	2025-05-16	17:11:57	MP_001	0001	3	AFF2FF313FF---1FF-------------		450.3884	-0.292186	-4.096545	21556.25	-89.01971	95.95504	599.73	99.18	931	689	23.47	23.87	26.41	23.46	245.6	16.6	264.5	3	74.6	0.378004	8.325241	43.40457	6.736539	186.967	446.58	21741.2
2025-05-16T17:17:14Z	2025-05-16	17:17:14	MP_001	0001	3	AFF2FF313FF---1FF-------------		450.4738	-0.292186	-4.060223	21495.69	-89.01971	96.76601	601.43	99.18	928	686	23.47	23.87	26.23	23.47	240.6	15.7	258.4	3	74.4	0.3807115	8.386315	43.39676	6.6839699999999995	188.8082	446.71	21681.5
2025-05-16T17:22:31Z	2025-05-16	17:22:31	MP_001	0001	3	AFF2FF313FF---1FF-------------		450.1151	-0.292186	-3.982517	21423.51	-89.01971	90.67291	599.71	99.16	926	685	23.46	23.84	25.99	23.47	233.9	15.7	251.6	3	74.2	0.3671419	8.409327	41.65889	6.513171	184.5482	446.42	21603.2
2025-05-16T17:27:48Z	2025-05-16	17:27:48	MP_001	0001	3	AFF2FF313FF---1FF-------------		450.4984	-0.292186	-3.988396	21323.56	-89.01971	88.2467	599.97	99.18	923	682	23.47	23.86	25.79	23.47	229.8	14.8	246.6	3	73.78	0.3623044	8.541614	40.41639	6.530161	176.7354	446.8	21500.8
2025-05-16T17:33:05Z	2025-05-16	17:33:05	MP_001	0001	3	AFF2FF313FF---1FF-------------		449.4729	-0.292186	-3.677648	21203.27	-89.01971	84.16747	599.58	99.2	920	681	23.47	23.84	25.64	23.47	223.2	14.8	239.9	3	73.37	0.3536913	8.633196	38.96875	5.908382	190.1703	446.09	21376.5
2025-05-16T17:38:22Z	2025-05-16	17:38:22	MP_001	0001	3	AFF2FF313FF---1FF-------------		450.3602	-0.292186	-3.765546	21083.88	-89.01971	77.9103	599.94	99.21	916	677	23.46	23.81	25.26	23.46	218.2	14.8	234.8	3	73.02	0.3410765	8.695431	37.2248	6.0936379999999994	172.4977	446.89	21250.8
2025-05-16T17:43:39Z	2025-05-16	17:43:39	MP_001	0001	3	AFF2FF313FF---1FF-------------		450.2117	-0.292186	-3.695225	20957.74	-89.01971	56.7179	599.81	99.2	912	673	23.47	23.84	25.18	23.46	213.2	13.1	229.2	3	72.43	0.297666	8.912096	31.400219999999997	5.970953	131.2152	446.81	21103.5
2025-05-16T17:48:56Z	2025-05-16	17:48:56	MP_001	0001	3	AFF2FF313FF---1FF-------------		450.4182	-0.292186	-3.638817	20835.04	-89.01971	53.50023	599.55	99.2	906	669	23.47	23.81	24.8	23.46	207.4	14	223	3	72	0.2909299	8.982187	30.389650000000003	5.858193	127.1825	447.07	20977.6
2025-05-16T17:54:13Z	2025-05-16	17:54:13	MP_001	0001	3	AFF2FF313FF---1FF-------------		450.2616	-0.292186	-3.430414	20700.19	-89.01971	47.44538	599.84	99.2	902	667	23.46	23.79	24.76	23.46	200.8	13.1	215.8	3	71.59	0.2786632	9.092349	28.6481	5.450172	129.9844	447.12	20836.7
2025-05-16T17:59:30Z	2025-05-16	17:59:30	MP_001	0001	3	AFF2FF313FF---1FF-------------		449.9964	-0.292186	-3.390261	20567.3	-89.01971	45.73702	600.26	99.2	896	662	23.49	23.83	24.6	23.47	195.8	13.1	210.7	3	70.97	0.2753284	9.297337	27.61368	5.375751	122.707	446.9	20702.1
2025-05-16T18:04:47Z	2025-05-16	18:04:47	MP_001	0001	3	AFF2FF313FF---1FF-------------		450.47	-0.292186	-3.420776	20446.23	-89.01971	40.01603	599.94	99.19	891	657	23.47	23.81	24.47	23.47	190.8	12.2	205.7	3	70.61	0.2634679	9.396103	26.04012	5.438725	101.7915	447.34	20575.3
2025-05-16T18:10:04Z	2025-05-16	18:10:04	MP_001	0001	3	AFF2FF313FF---1FF-------------		450.2304	-0.292186	-3.19458	20310.16	-89.01971	35.5358	599.5	99.19	886	654	23.47	23.81	24.17	23.47	184.2	13.1	197.8	3	70.13	0.2540956	9.539593	24.6359	4.986283	110.148	447.33	20434.7
2025-05-16T18:15:21Z	2025-05-16	18:15:21	MP_001	0001	3	AFF2FF313FF---1FF-------------		450.5053	-0.292186	-3.172512	20172.05	-89.01971	33.821	599.6	99.2	881	651	23.47	23.81	24.14	23.47	179.2	12.2	192.8	3	69.66	0.2506052	9.67923	23.89103	4.9446699999999995	103.3595	447.63	20294.9
2025-05-16T18:20:38Z	2025-05-16	18:20:38	MP_001	0001	3	AFF2FF313FF---1FF-------------		450.2652	-0.292186	-3.123711	20022.83	-89.01971	27.63514	600.07	99.2	874	645	23.49	23.78	23.9	23.47	173.4	11.3	186.1	3	69.05	0.2381341	9.783924	22.33933	4.857194	87.17221	447.43	20139.5
2025-05-16T18:25:55Z	2025-05-16	18:25:55	MP_001	0001	3	AFF2FF313FF---1FF-------------		450.3355	-0.292186	-3.061093	19884.88	-89.01971	24.33835	599.89	99.2	868	640	23.47	23.76	23.75	23.47	167.6	11.3	179.9	3	68.64	0.2313005	9.894366	21.37699	4.7332849999999995	80.91247	447.57	19998.2
2025-05-16T18:31:12Z	2025-05-16	18:31:12	MP_001	0001	3	AFF2FF313FF---1FF-------------		450.2743	-0.292186	-2.918743	19731.54	-89.01971	17.1605	599.84	99.21	863	636	23.47	23.75	23.5	23.47	161.8	10.5	174.3	3	68.09	0.2166001	10.02591	19.60404	4.45474	71.37175	447.65	19837.7
2025-05-16T18:36:29Z	2025-05-16	18:36:29	MP_001	0001	3	AFF2FF313FF---1FF-------------		450.3673	-0.292186	-2.828874	19590.26	-89.01971	13.38554	599.68	99.2	857	632	23.47	23.75	23.37	23.47	156	10.5	168.1	3	67.59	0.2088141	10.17696	18.51831	4.277174	65.34423	447.83	19692.7
2025-05-16T18:41:46Z	2025-05-16	18:41:46	MP_001	0001	3	AFF2FF313FF---1FF-------------		450.2271	-0.292186	-2.738092	19470.64	-89.01971	8.493233	599.68	99.19	850	626	23.47	23.75	23.11	23.47	151	9.6	162	3	67.15	0.198813	10.30705	17.28904	4.100195	55.51928	447.78	19568.2
2025-05-16T18:47:03Z	2025-05-16	18:47:03	MP_001	0001	3	AFF2FF313FF---1FF-------------		450.2788	-0.292186	-2.653226	19337.19	-89.01971	4.107505	599.68	99.19	844	621	23.47	23.73	23.13	23.47	145.2	9.6	155.8	3	66.68	0.1898445	10.41849	16.22189	3.934544	47.12541	447.92	19430.3
2025-05-16T18:52:20Z	2025-05-16	18:52:20	MP_001	0001	3	AFF2FF313FF---1FF-------------		450.0605	-0.292186	-2.575922	19207.44	-89.01971	-2.295271	599.79	99.16	839	617	23.47	23.75	22.78	23.46	139.4	9.6	150.2	3	66.19	0.1767983	10.59569	14.685880000000001	3.7866809999999997	24.40447	447.78	19294.2
2025-05-16T18:57:37Z	2025-05-16	18:57:37	MP_001	0001	3	AFF2FF313FF---1FF-------------		450.1937	-0.292186	-2.497265	19081.76	-89.01971	-6.006799	600.91	99.18	832	612	23.47	23.7	22.69	23.47	132.7	8.7	142.3	3	65.76	0.1695261	10.63413	13.9417	3.6408889999999996	19.32779	447.99	19164.8
2025-05-16T19:02:54Z	2025-05-16	19:02:54	MP_001	0001	3	AFF2FF313FF---1FF-------------		450.3165	-0.292186	-2.369921	18929.36	-89.01971	-11.9669	599.71	99.2	826	608	23.47	23.7	22.51	23.47	127.8	7.9	137.3	3	65.23	0.157015	10.78943	12.55266	3.38307	6.717581	448.24	19006.4
2025-05-16T19:08:11Z	2025-05-16	19:08:11	MP_001	0001	3	AFF2FF313FF---1FF-------------		450.2966	-0.292186	-2.35741	18801.84	-89.01971	-17.2093	599.92	99.19	820	602	23.49	23.72	22.34	23.49	121.1	7.9	130	3	64.7	0.1463633	10.9614	11.35261	3.3642719999999997	-30.17634	448.23	18873.7
2025-05-16T19:13:28Z	2025-05-16	19:13:28	MP_001	0001	3	AFF2FF313FF---1FF-------------		450.3857	-0.292186	-2.245266	18663	-89.01971	-21.95571	599.89	99.2	815	599	23.49	23.73	22.14	23.47	116.1	7.9	125	3	64.21	0.1366633	11.13377	10.27467	3.1441660000000002	-43.64154	448.43	18730.1
2025-05-16T19:18:45Z	2025-05-16	19:18:45	MP_001	0001	3	AFF2FF313FF---1FF-------------		450.1306	-0.292186	-2.08197	18503.2	-89.01971	-27.01886	599.86	99.19	808	594	23.47	23.72	21.99	23.47	109.5	7.9	118.2	3	63.71	0.1263189	11.27122	9.20721	2.822128	-45.46766	448.34	18565.2
2025-05-16T19:24:02Z	2025-05-16	19:24:02	MP_001	0001	3	AFF2FF313FF---1FF-------------		450.2062	-0.292186	-2.067528	18375.1	-89.01971	-29.86375	599.86	99.2	802	588	23.46	23.7	21.77	23.47	103.7	7	112.1	3	63.34	0.1205067	11.36799	8.60053	2.795845	-69.38741	448.43	18434.3
2025-05-16T19:29:19Z	2025-05-16	19:29:19	MP_001	0001	3	AFF2FF313FF---1FF-------------		450.2796	-0.292186	-1.89261	18226.26	-89.01971	-31.55058	599.79	99.2	796	584	23.47	23.68	21.77	23.49	97.9	6.1	105.9	3	62.75	0.1170372	11.49678	8.18001	2.447197	-37.29141	448.68	18283.7
2025-05-16T19:34:36Z	2025-05-16	19:34:36	MP_001	0001	3	AFF2FF313FF---1FF-------------		449.7053	-0.292186	-1.72944	18093.21	-89.01971	-32.63297	599.73	99.2	791	581	23.49	23.7	21.61	23.49	92.9	6.1	99.8	3	62.22	0.1148073	11.66693	7.840398	2.121772	-3.118836	448.27	18149.6
2025-05-16T19:39:53Z	2025-05-16	19:39:53	MP_001	0001	3	AFF2FF313FF---1FF-------------		449.9984	-0.292186	-1.713837	17962.57	-89.01971	-41.78282	599.73	99.21	785	576	23.47	23.67	21.31	23.46	86.3	6.1	93	3	61.82	0.09616385	11.74365	6.1885829999999995	2.0989050000000002	-87.94376	448.58	18009.8
2025-05-16T19:45:10Z	2025-05-16	19:45:10	MP_001	0001	3	AFF2FF313FF---1FF-------------		449.7473	-0.292186	-1.566182	17815.26	-89.01971	-41.78172	599.76	99.21	778	570	23.47	23.68	21.2	23.47	80.5	5.2	85.7	3	61.31	0.09615584	11.92267	6.064958000000001	1.80385	-39.64696	448.47	17862.5
2025-05-16T19:50:27Z	2025-05-16	19:50:27	MP_001	0001	3	AFF2FF313FF---1FF-------------		450.2497	-0.292186	-1.527315	17687.96	-89.01971	-43.31276	600.2	99.2	772	566	23.49	23.69	21.19	23.47	74.7	5.2	80.1	3	60.8	0.0930959	12.06139	5.718502	1.729297	-45.76861	449.01	17733.7
2025-05-16T19:55:44Z	2025-05-16	19:55:44	MP_001	0001	3	AFF2FF313FF---1FF-------------		450.2743	-0.292186	-1.491351	17556.93	-89.01971	-47.78461	599.58	99.2	766	562	23.47	23.65	20.91	23.49	68	4.4	72.9	3	60.4	0.08388844	12.13681	4.911902	1.6589699999999998	-86.76878	449.08	17598.2
2025-05-16T20:01:01Z	2025-05-16	20:01:01	MP_001	0001	3	AFF2FF313FF---1FF-------------		450.105	-0.292186	-1.37244	17438.72	-89.01971	-55.82365	599.89	99.21	760	557	23.47	23.65	20.87	23.46	63.1	4.4	67.2	3	59.97	0.06756046	12.26225	3.509633	1.4297790000000001	-156.7968	449.02	17471.9
2025-05-16T20:06:18Z	2025-05-16	20:06:18	MP_001	0001	3	AFF2FF313FF---1FF-------------		450.0517	-0.292186	-1.240417	17295.5	-89.01971	-55.84805	599.81	99.21	754	553	23.47	23.65	20.53	23.47	56.4	3.5	60.5	3	59.48	0.06749216	12.40802	3.439399	1.165558	-89.41319	449.1	17328.7
2025-05-16T20:11:35Z	2025-05-16	20:11:35	MP_001	0001	3	AFF2FF313FF---1FF-------------		450.0541	-0.292186	-1.245846	17177.89	-89.01971	-58.00059	599.79	99.21	748	548	23.47	23.64	20.53	23.47	50.6	3.5	54.4	3	59.07	0.06310208	12.5009	3.047802	1.178302	-134.4481	449.1	17208.9
2025-05-16T20:16:52Z	2025-05-16	20:16:52	MP_001	0001	3	AFF2FF313FF---1FF-------------		450.2704	-0.292186	-1.153559	17059.04	-89.01971	-61.78584	599.71	99.21	743	544	23.47	23.65	20.4	23.49	44	2.6	47.6	3	58.65	0.05538763	12.65465	2.3768580000000004	0.9970160000000001	-158.3148	449.41	17086.3
2025-05-16T20:22:09Z	2025-05-16	20:22:09	MP_001	0001	3	AFF2FF313FF---1FF-------------		450.2449	-0.292186	-1.149473	16919.95	-89.01971	-63.09936	599.94	99.2	736	539	23.49	23.62	20.03	23.47	38.2	2.6	41.5	3	58.1	0.05272932	12.74709	2.136578	0.990715	-190.7916	449.39	16945.9
2025-05-16T20:27:26Z	2025-05-16	20:27:26	MP_001	0001	3	AFF2FF313FF---1FF-------------		450.2804	-0.292186	-1.040701	16781.48	-89.01971	-63.16199	600.05	99.2	731	536	23.49	23.61	20.03	23.47	32.4	1.7	34.7	3	57.62	0.05260365	12.859069999999999	2.090783	0.773501	-115.7285	449.53	16807.3
2025-05-16T20:32:43Z	2025-05-16	20:32:43	MP_001	0001	3	AFF2FF313FF---1FF-------------		450.2899	-0.292186	-0.9298819	16657.32	-89.01971	-64.18782	599.92	99.2	726	531	23.47	23.59	19.81	23.47	24.9	0.9	26.9	3	57.26	0.05049935	12.953	1.89866	0.552508	-55.50554	449.65	16682.2
2025-05-16T20:38:00Z	2025-05-16	20:38:00	MP_001	0001	3	AFF2FF313FF---1FF-------------		450.3867	-0.292186	-0.9971113	16523.76	-89.01971	-63.70417	599.66	99.21	719	526	23.49	23.59	19.7	23.47	19.9	1.7	21.9	3	56.74	0.05145357	13.08975	1.9308299999999998	0.685905	-103.8629	449.68	16549.1
2025-05-16T20:43:17Z	2025-05-16	20:43:17	MP_001	0001	3	AFF2FF313FF---1FF-------------		450.3258	-0.292186	-0.9062646	16377.16	-89.01971	-63.40462	599.89	99.21	713	522	23.47	23.59	19.39	23.47	13.3	0.9	14.6	3	56.3	0.05207503	13.23402	1.9349370000000001	0.504515	-32.12703	449.71	16402.8
2025-05-16T20:48:34Z	2025-05-16	20:48:34	MP_001	0001	3	AFF2FF313FF---1FF-------------		450.1391	-0.292186	-0.8424755	16252.45	-89.01971	-63.09888	599.71	99.21	707	516	23.49	23.61	19.43	23.47	7.5	0.9	7.8	3	55.81	0.05267391	13.39386	1.9326919999999999	0.3763620000000001	17.74066	449.59	16278.4
2025-05-16T20:53:51Z	2025-05-16	20:53:51	MP_001	0001	3	AFF2FF313FF---1FF-------------		449.9947	-0.292186	-0.761404	16135.35	-89.01971	-65.47469	599.92	99.19	701	512	23.47	23.54	19.1	23.47	1.7	0	2.8	3	55.45	0.04785684	13.40145	1.5710199999999999	0.21679320000000002	43.86696	449.53	16158.9
2025-05-16T20:59:08Z	2025-05-16	20:59:08	MP_001	0001	3	AFF2FF313FF---1FF-------------		450.1666	-0.292186	-0.8065399	15987.63	-89.01971	-62.01375	599.76	99.21	697	509	23.49	23.58	19.15	23.47	0	0.9	0.6	3	54.91	0.05486907	13.60413	2.0332660000000002	0.30362500000000003	56.10014	449.65	16014.6
2025-05-16T21:04:25Z	2025-05-16	21:04:25	MP_001	0001	3	AFF2FF313FF---1FF-------------		449.9354	-0.292186	-0.7369179	15854.83	-89.01971	-60.29348	599.76	99.2	692	505	23.47	23.54	18.97	23.47	0	0.9	0.6	3	54.52	0.05835643	13.67822	2.266375	0.16287790000000002	127.82	449.49	15883.6
2025-05-16T21:09:42Z	2025-05-16	21:09:42	MP_001	0001	3	AFF2FF313FF---1FF-------------		450.2053	-0.292186	-0.7655996	15751.2	-89.01971	-58.55973	599.68	99.21	688	503	23.49	23.58	19.32	23.49	0	0.9	0	3	54.11	0.06186401	13.84086	2.469666	0.21850350000000007	122.9735	449.73	15781.7
2025-05-16T21:14:59Z	2025-05-16	21:14:59	MP_001	0001	3	AFF2FF313FF---1FF-------------		450.1276	-0.292186	-0.7978416	15641.71	-89.01971	-60.17062	599.55	99.21	687	501	23.49	23.59	19.41	23.49	0	0.9	0	3	53.73	0.05857295	13.9826	2.188988	0.2842199000000001	77.34621	449.62	15670.6
2025-05-16T21:20:16Z	2025-05-16	21:20:16	MP_001	0001	3	AFF2FF313FF---1FF-------------		450.1954	-0.292186	-0.7629856	15582.72	-89.01971	-60.894	599.55	99.21	686	502	23.51	23.59	19.5	23.49	0	0.9	0	3	53.47	0.05710078	14.04773	2.06477	0.21521610000000002	92.5362	449.72	15610.9
2025-05-16T21:25:33Z	2025-05-16	21:25:33	MP_001	0001	3	AFF2FF213FF---1FF-------------		450.1898	-0.292186	-0.6726065	15530.9	-89.01971	-62.53238	599.94	99.21	684	499	23.51	23.59	19.52	23.51	0	0	0	3	53.28	0.05380673	14.10203	1.815531	0.036566100000000046	142.1492	449.81	15557.4
2025-05-16T21:30:50Z	2025-05-16	21:30:50	MP_001	0001	3	AFF2FF213FF---1FF-------------		450.0942	-0.292186	-0.719431	15487.05	-89.01971	-62.66119	600.02	99.21	684	499	23.51	23.58	19.65	23.49	0	0	0	3	53.13	0.05354965	14.11783	1.7930510000000002	0.13044090000000008	102.0492	449.67	15513.4
2025-05-16T21:36:07Z	2025-05-16	21:36:07	MP_001	0001	3	AFF2FF213FF---1FF-------------		450.0054	-0.292186	-0.6794482	15485.64	-89.01971	-64.6787	599.68	99.2	682	498	23.47	23.56	19.61	23.49	0	0	0.6	3	53.23	0.04942278	14.08657	1.5085039999999998	0.05189290000000002	109.1614	449.62	15510
2025-05-16T21:41:24Z	2025-05-16	21:41:24	MP_001	0001	3	AFF2FF213FF---1FF-------------		449.8805	-0.292186	-0.6847133	15469.21	-89.01971	-66.61131	599.94	99.19	683	498	23.49	23.59	19.74	23.49	0	0	0	3	53.11	0.04551769	14.17047	1.2121520000000001	0.06452050000000009	72.42555	449.49	15491.6
2025-05-16T21:46:41Z	2025-05-16	21:46:41	MP_001	0001	3	AFF2FF213FF---1FF-------------		450.1111	-0.292186	-0.6972637	15461.05	-89.01971	-71.48296	600.07	99.2	683	498	23.49	23.58	19.72	23.47	0	0.9	0.6	3	53.07	0.0356293	14.15177	0.5176569999999998	0.0942320000000001	-46.86561	449.71	15478.6
2025-05-16T21:51:58Z	2025-05-16	21:51:58	MP_001	0001	3	AFF2FF213FF---1FF-------------		449.9627	-0.292186	-0.6891977	15467.74	-89.01971	-68.58549	600	99.19	682	498	23.49	23.58	19.83	23.51	0	0.9	0	3	53.09	0.04151106	14.14507	0.9346649999999999	0.07535520000000007	32.09068	449.57	15488.2
2025-05-16T21:57:15Z	2025-05-16	21:57:15	MP_001	0001	3	AFF2FF213FF---1FF-------------		450.0563	-0.292186	-0.6777104	15488.75	-89.01971	-71.78641	599.89	99.2	682	498	23.49	23.59	19.87	23.49	0	0	0	3	53.16	0.0350031	14.15282	0.4732240000000001	0.05516860000000001	-31.27477	449.67	15506
2025-05-16T22:02:32Z	2025-05-16	22:02:32	MP_001	0001	3	AFF2FF213FF---1FF-------------		450.1707	-0.292186	-0.7029237	15513.69	-89.01971	-75.22554	599.97	99.2	682	497	23.47	23.56	19.79	23.49	0	0	0	3	53.29	0.02802204	14.06878	0	0.10882990000000003	-186.616	449.76	15527.5
2025-05-16T22:07:49Z	2025-05-16	22:07:49	MP_001	0001	3	AFF2FF213FF---1FF-------------		450.0079	-0.292186	-0.6292089	15537.66	-89.01971	-70.31101	599.6	99.2	681	497	23.49	23.58	20.03	23.51	0	0.9	0.6	3	53.33	0.03798359	14.07277	0.699084	-0.0434793	64.57432	449.67	15556.4
2025-05-16T22:13:06Z	2025-05-16	22:13:06	MP_001	0001	3	AFF2FF213FF---1FF-------------		450.1976	-0.292186	-0.6928174	15569.62	-89.01971	-76.31574	599.71	99.2	682	497	23.49	23.58	19.94	23.49	0	0	0	3	53.42	0.02579757	14.0464	0	0.08926960000000006	-223.0904	449.8	15582.3
2025-05-16T22:18:23Z	2025-05-16	22:18:23	MP_001	0001	3	AFF2FF213FF---1FF-------------		450.1152	-0.292186	-0.6470281	15583.79	-89.01971	-72.07817	599.58	99.2	682	498	23.49	23.59	19.96	23.49	0	0.9	0	3	53.49	0.03439584	14.05659	0.44695600000000013	-0.006285099999999932	2.539471	449.76	15600.7
2025-05-16T22:23:40Z	2025-05-16	22:23:40	MP_001	0001	3	AFF2FF213FF---1FF-------------		450.0591	-0.292186	-0.661584	15629.1	-89.01971	-74.42452	599.6	99.21	682	498	23.49	23.59	19.99	23.49	0	0.9	0	3	53.64	0.02963471	14.0099	0.11526900000000007	0.024981699999999996	-88.92284	449.69	15643.7
2025-05-16T22:28:57Z	2025-05-16	22:28:57	MP_001	0001	3	AFF2FF213FF---1FF-------------		450.2061	-0.292186	-0.6659909	15633.71	-89.01971	-74.56689	599.81	99.21	681	496	23.49	23.58	19.94	23.49	0.8	0	0	3	53.65	0.02935599	13.97648	0.10038599999999986	0.03417100000000006	-99.27348	449.83	15648.2
2025-05-16T22:34:14Z	2025-05-16	22:34:14	MP_001	0001	3	AFF2FF213FF---1FF-------------		449.9404	-0.292186	-0.618727	15652.65	-89.01971	-69.81615	599.6	99.2	681	497	23.51	23.59	20.09	23.49	0	0.9	0	3	53.67	0.03899285	13.9888	0.787433	-0.06488079999999996	88.29708	449.61	15671.9
2025-05-16T22:39:31Z	2025-05-16	22:39:31	MP_001	0001	3	AFF2FF213FF---1FF-------------		450.1064	-0.292186	-0.6771691	15671.46	-89.01971	-78.07662	599.97	99.2	681	497	23.49	23.58	19.88	23.49	0	0.9	0	3	53.77	0.02223374	13.94473	0	0.05992770000000003	-295.4798	449.72	15682.4
2025-05-16T22:44:48Z	2025-05-16	22:44:48	MP_001	0001	3	AFF2FF213FF---1FF-------------		450.1601	-0.292186	-0.6591856	15702.87	-89.01971	-76.69164	599.73	99.19	681	497	23.49	23.58	20.1	23.51	0	0	0	3	53.87	0.02503873	13.91447	0	0.0224120000000001	-179.4147	449.79	15715.2
2025-05-16T22:50:05Z	2025-05-16	22:50:05	MP_001	0001	3	AFF2FF213FF---1FF-------------		450.1087	-0.292186	-0.6535106	15719.3	-89.01971	-76.72787	599.08	99.2	682	497	23.49	23.61	20.03	23.49	0	0.9	0.6	3	53.93	0.0249384	13.95255	0	0.010327599999999992	-173.2287	449.75	15731.6
2025-05-16T22:55:22Z	2025-05-16	22:55:22	MP_001	0001	3	AFF2FF213FF---1FF-------------		450.0447	-0.292186	-0.62014879999999994	15736.15	-89.01971	-78.5216	600.52	99.19	682	497	23.49	23.58	19.94	23.49	0.8	0.9	0.6	3	53.98	0.02135052	13.88252	0	-0.05311089999999996	-209.0558	449.72	15746.6
2025-05-16T23:00:39Z	2025-05-16	23:00:39	MP_001	0001	3	AFF2FF213FF---1FF-------------		450.5205	-0.292186	-0.7595134	15748.16	-89.01971	-71.85464	599.84	99.19	682	498	23.49	23.59	20.2	23.49	0	0.9	0	3	54.04	0.03487067	13.89242	0.5100500000000001	0.21870980000000007	-124.4547	450.05	15765.3
2025-05-16T23:05:56Z	2025-05-16	23:05:56	MP_001	0001	3	AFF2FF213FF---1FF-------------		450.0778	-0.292186	-0.7169055	15768.65	-89.01971	-77.7412	599.66	99.2	683	498	23.49	23.58	19.94	23.49	0	0.9	0	3	54.1	0.02290555	13.84566	0	0.13865250000000007	-342.3293	449.65	15779.9
2025-05-16T23:11:13Z	2025-05-16	23:11:13	MP_001	0001	3	AFF2FF213FF---1FF-------------		450.1606	-0.292186	-0.7063985	15783.06	-89.01971	-77.65387	599.89	99.19	682	497	23.49	23.58	20.07	23.51	0	0	0	3	54.14	0.02309228	13.83397	0	0.11788860000000001	-316.0576	449.75	15794.4
2025-05-16T23:16:30Z	2025-05-16	23:16:30	MP_001	0001	3	AFF2FF213FF---1FF-------------		450.0993	-0.292186	-0.6884202	15800.35	-89.01971	-73.48367	600.07	99.19	683	498	23.51	23.61	20.12	23.49	0.8	0.9	0.6	3	54.16	0.03157529	13.87443	0.2757900000000002	0.0783659000000001	-87.76526	449.7	15815.9
2025-05-16T23:21:47Z	2025-05-16	23:21:47	MP_001	0001	3	AFF2FF213FF---1FF-------------		450.0583	-0.292186	-0.6879982	15824.56	-89.01971	-76.13551	600.05	99.19	681	496	23.49	23.59	20.01	23.51	0	0.9	0.6	3	54.29	0.02618514	13.81915	0	0.0799124	-195.1721	449.66	15837.4
2025-05-16T23:27:04Z	2025-05-16	23:27:04	MP_001	0001	3	AFF2FF213FF---1FF-------------		450.0591	-0.292186	-0.682561	15837.34	-89.01971	-74.51742	600.05	99.19	681	497	23.49	23.59	20.23	23.51	0	0	0	3	54.34	0.0294741	13.80452	0.1351049999999998	0.06755820000000001	-114.7487	449.67	15851.8
2025-05-16T23:32:21Z	2025-05-16	23:32:21	MP_001	0001	3	AFF2FF213FF---1FF-------------		450.0001	-0.292186	-0.7079537	15848.94	-89.01971	-74.28136	599.73	99.2	682	497	23.49	23.58	20.14	23.49	0	0.9	0	3	54.39	0.0299386	13.76057	0.17567999999999984	0.11770730000000007	-140.0481	449.58	15863.7
2025-05-16T23:37:38Z	2025-05-16	23:37:38	MP_001	0001	3	AFF2FF213FF---1FF-------------		449.8785	-0.292186	-0.6811568	15855.7	-89.01971	-74.97752	599.63	99.2	683	498	23.51	23.58	20.12	23.47	0	0	0	3	54.35	0.02851968	13.75888	0.0728200000000001	0.06464250000000005	-129.4138	449.49	15869.7
2025-05-16T23:42:55Z	2025-05-16	23:42:55	MP_001	0001	3	AFF2FF213FF---1FF-------------		449.8539	-0.292186	-0.6814682	15864.94	-89.01971	-74.08961	599.66	99.2	682	497	23.49	23.59	20.1	23.49	0	0.9	0	3	54.44	0.03032463	13.773	0.20174599999999998	0.0644882	-95.99453	449.46	15879.9
2025-05-16T23:48:12Z	2025-05-16	23:48:12	MP_001	0001	3	AFF2FF213FF---1FF-------------		450.2006	-0.292186	-0.7048028	15900.27	-89.01971	-74.58949	599.86	99.19	683	498	23.49	23.59	20.12	23.49	0	0	0.6	3	54.56	0.02932057	13.74065	0.1338560000000002	0.11185960000000006	-146.9844	449.79	15914.7
2025-05-16T23:53:29Z	2025-05-16	23:53:29	MP_001	0001	3	AFF2FF213FF---1FF-------------		450.022	-0.292186	-0.7022082	15915.75	-89.01971	-73.60958	599.6	99.2	682	497	23.51	23.59	20.12	23.49	0	0	0	3	54.56	0.03129854	13.72535	0.2803460000000002	0.1054307000000001	-105.0771	449.61	15931.2
2025-05-16T23:58:46Z	2025-05-16	23:58:46	MP_001	0001	3	AFF2FF213FF---1FF-------------		449.783	-0.292186	-0.6784785	15940.98	-89.01971	-77.43638	599.68	99.2	683	499	23.49	23.56	20.12	23.51	0	0	0	3	54.69	0.02352976	13.64139	0	0.06160150000000009	-241.6149	449.4	15952.6
2025-05-17T00:04:03Z	2025-05-17	00:04:03	MP_001	0001	3	AFF2FF213FF---1FF-------------		450.2799	-0.292186	-0.7230142	15946.63	-89.01971	-70.12035	599.84	99.21	683	498	23.51	23.59	20.21	23.49	0	0.9	0	3	54.68	0.03840167	13.68737	0.805628	0.14414970000000005	-24.06521	449.85	15965.5
2025-05-17T00:09:20Z	2025-05-17	00:09:20	MP_001	0001	3	AFF2FF213FF---1FF-------------		450.0479	-0.292186	-0.7560186	15960.86	-89.01971	-74.57738	599.6	99.19	683	498	23.49	23.56	20.14	23.51	0	0	0	3	54.76	0.02933422	13.62133	0.15355100000000022	0.2138645	-214.899	449.58	15975.3
2025-05-17T00:14:37Z	2025-05-17	00:14:37	MP_001	0001	3	AFF2FF213FF---1FF-------------		450.0107	-0.292186	-0.6954952	15978.13	-89.01971	-75.194820000000007	599.66	99.2	682	498	23.49	23.58	20.12	23.49	0	0.9	0	3	54.83	0.02808305	13.63022	0.06035099999999982	0.09352970000000005	-154.3546	449.61	15992
2025-05-17T00:19:54Z	2025-05-17	00:19:54	MP_001	0001	3	AFF2FF213FF---1FF-------------		450.2054	-0.292186	-0.7715047	15981.37	-89.01971	-75.51839	599.92	99.2	683	498	23.49	23.59	20.12	23.47	0	0.9	0	3	54.84	0.02743777	13.65614	0.009189000000000114	0.24616530000000003	-286.6448	449.73	15994.9
2025-05-17T00:25:11Z	2025-05-17	00:25:11	MP_001	0001	3	AFF2FF213FF---1FF-------------		449.9102	-0.292186	-0.6967703	15984.28	-89.01971	-76.06802	599.66	99.2	683	498	23.47	23.57	20.18	23.49	0	0	0	3	54.91	0.02630942	13.62039	0	0.09687860000000004	-196.7485	449.51	15997.2
2025-05-17T00:30:28Z	2025-05-17	00:30:28	MP_001	0001	3	AFF2FF213FF---1FF-------------		450.1871	-0.292186	-0.7059174	15996.47	-89.01971	-77.42824	599.92	99.19	684	499	23.47	23.56	20.14	23.51	0	0.9	0	3	54.94	0.02355684	13.58358	0	0.11675310000000005	-286.6588	449.77	16008.1
2025-05-17T00:35:45Z	2025-05-17	00:35:45	MP_001	0001	3	AFF2FF213FF---1FF-------------		449.9518	-0.292186	-0.695941	16031.55	-89.01971	-76.14368	599.97	99.18	683	498	23.49	23.58	20.21	23.49	0	0	0	3	55	0.02617063	13.58298	0	0.09570350000000005	-197.3771	449.55	16044.4
2025-05-17T00:41:02Z	2025-05-17	00:41:02	MP_001	0001	3	AFF2FF213FF---1FF-------------		449.5483	-0.292186	-0.6331503	16049.25	-89.01971	-78.12132	599.6	99.19	684	499	23.49	23.56	20.14	23.49	0.8	0.9	0	3	55.05	0.02213793	13.5351	0	-0.02846609999999994	-193.9843	449.21	16060.2
2025-05-17T00:46:19Z	2025-05-17	00:46:19	MP_001	0001	3	AFF2FF213FF---1FF-------------		450.1917	-0.292186	-0.7215633	16057.53	-89.01971	-76.636	600	99.19	684	499	23.47	23.54	20.12	23.47	0.8	0	0	3	55.15	0.02517173	13.49188	0	0.14742650000000002	-260.8016	449.76	16069.9
2025-05-17T00:51:36Z	2025-05-17	00:51:36	MP_001	0001	3	AFF2FF213FF---1FF-------------		450.2148	-0.292186	-0.7548766	16061.48	-89.01971	-75.00456	599.76	99.19	685	500	23.49	23.58	20.23	23.51	0	0.9	0	3	55.11	0.02847689	13.54836	0.10186900000000021	0.21220420000000006	-229.6091	449.75	16075.5
2025-05-17T00:56:53Z	2025-05-17	00:56:53	MP_001	0001	3	AFF2FF213FF---1FF-------------		450.445	-0.292186	-0.7477763	16074.85	-89.01971	-75.09792	599.73	99.19	684	499	23.49	23.59	20.21	23.49	0	0	0	3	55.15	0.02828635	13.56376	0.08543499999999993	0.19804860000000002	-224.1805	449.99	16088.8
2025-05-17T01:02:10Z	2025-05-17	01:02:10	MP_001	0001	3	AFF2FF213FF---1FF-------------		450.2147	-0.292186	-0.7923548	16086.85	-89.01971	-75.14079	600.07	99.19	684	499	23.51	23.59	20.2	23.51	0	0	0	3	55.13	0.02821553	13.55608	0.08139399999999997	0.28777110000000006	-292.2824	449.71	16100.7
2025-05-17T01:07:27Z	2025-05-17	01:07:27	MP_001	0001	3	AFF2FF213FF---1FF-------------		450.051	-0.292186	-0.7275196	16122.3	-89.01971	-76.63776	599.97	99.18	683	499	23.49	23.56	20.18	23.49	0.8	0.9	0	3	55.3	0.02516873	13.46239	0	0.1593063	-269.3016	449.62	16134.7
2025-05-17T01:12:44Z	2025-05-17	01:12:44	MP_001	0001	3	AFF2FF213FF---1FF-------------		450.4231	-0.292186	-0.8038627	16121.99	-89.01971	-74.89857	600	99.18	684	499	23.49	23.59	20.2	23.51	0	0	0	3	55.31	0.02870524	13.51869	0.1233740000000001	0.31043	-294.0745	449.91	16136.1
2025-05-17T01:18:01Z	2025-05-17	01:18:01	MP_001	0001	3	AFF2FF213FF---1FF-------------		450.1602	-0.292186	-0.7299004	16134.61	-89.01971	-78.7443	599.73	99.19	685	500	23.49	23.58	20.2	23.49	0	0.9	0	3	55.35	0.02087881	13.47784	0	0.16565150000000006	-422.2962	449.72	16144.9
2025-05-17T01:23:18Z	2025-05-17	01:23:18	MP_001	0001	3	AFF2FF213FF---1FF-------------		450.2946	-0.292186	-0.7139398	16155.14	-89.01971	-77.60958	599.81	99.19	683	498	23.49	23.58	20.2	23.49	0.8	0	0	3	55.42	0.02318801	13.45582	0	0.1328125	-305.5503	449.87	16166.6
2025-05-17T01:28:35Z	2025-05-17	01:28:35	MP_001	0001	3	AFF2FF213FF---1FF-------------		450.0387	-0.292186	-0.7058817	16166.8	-89.01971	-76.53611	599.68	99.19	683	499	23.49	23.59	20.2	23.49	0	0.9	0.6	3	55.46	0.02536436	13.47176	0	0.11554870000000006	-228.4322	449.63	16179.3
2025-05-17T01:33:52Z	2025-05-17	01:33:52	MP_001	0001	3	AFF2FF213FF---1FF-------------		450.0016	-0.292186	-0.6756138	16173.95	-89.01971	-77.01559	599.68	99.18	684	499	23.51	23.61	20.18	23.49	0	0	0	3	55.42	0.0243903	13.50142	0	0.05548300000000006	-205.3505	449.62	16186
2025-05-17T01:39:09Z	2025-05-17	01:39:09	MP_001	0001	3	AFF2FF213FF---1FF-------------		450.1021	-0.292186	-0.7252349	16193.36	-89.01971	-77.38338	599.66	99.19	684	499	23.49	23.59	20.2	23.51	0	0.9	0.6	3	55.55	0.02364246	13.44563	0	0.15497000000000005	-310.3073	449.67	16205
2025-05-17T01:44:26Z	2025-05-17	01:44:26	MP_001	0001	3	AFF2FF213FF---1FF-------------		449.7616	-0.292186	-0.5737662	16197.26	-89.01971	-74.71164	599.66	99.19	684	499	23.49	23.59	20.18	23.49	0	0.9	0.6	3	55.57	0.02907103	13.43895	0.16319300000000014	-0.15022919999999995	47.79662	449.48	16211.6
2025-05-17T01:49:43Z	2025-05-17	01:49:43	MP_001	0001	3	AFF2FF213FF---1FF-------------		449.9334	-0.292186	-0.6675811	16205.09	-89.01971	-74.04684	599.73	99.19	685	501	23.47	23.54	20.18	23.49	0	0	0.6	3	55.66	0.03042599	13.33928	0.28093199999999996	0.036779500000000076	-58.41788	449.56	16220.1
2025-05-17T01:55:00Z	2025-05-17	01:55:00	MP_001	0001	3	AFF2FF213FF---1FF-------------		450.0763	-0.292186	-0.7027036	16215.13	-89.01971	-76.55293	599.89	99.19	684	498	23.49	23.58	20.18	23.49	0	0	0	3	55.63	0.02534024	13.39377	0	0.10949120000000001	-220.1969	449.67	16227.6
2025-05-17T02:00:17Z	2025-05-17	02:00:17	MP_001	0001	3	AFF2FF213FF---1FF-------------		449.8719	-0.292186	-0.6845958	16220.73	-89.01971	-78.45843	599.66	99.19	683	498	23.49	23.59	20.2	23.49	0	0	0.6	3	55.64	0.02145877	13.4189	0	0.07472440000000002	-307.764	449.48	16231.3
2025-05-17T02:05:34Z	2025-05-17	02:05:34	MP_001	0001	3	AFF2FF213FF---1FF-------------		449.9911	-0.292186	-0.7701863	16232.99	-89.01971	-73.4166	599.81	99.19	685	500	23.49	23.56	20.18	23.49	0	0.9	0	3	55.7	0.03171176	13.34357	0.37655700000000003	0.24144720000000008	-171.359	449.51	16248.6
2025-05-17T02:10:51Z	2025-05-17	02:10:51	MP_001	0001	3	AFF2FF213FF---1FF-------------		449.9282	-0.292186	-0.6721139	16227.88	-89.01971	-74.57596	599.81	99.2	685	500	23.47	23.54	20.16	23.49	0	0	0	3	55.75	0.02935529	13.31361	0.2049080000000001	0.046421900000000016	-82.367679999999993	449.55	16242.3
2025-05-17T02:16:08Z	2025-05-17	02:16:08	MP_001	0001	3	AFF2FF213FF---1FF-------------		450.1019	-0.292186	-0.6742156	16229.63	-89.01971	-75.87593	599.63	99.19	684	499	23.49	23.56	20.18	23.51	0	0.9	0	3	55.68	0.02670512	13.34949	4.5900000000020924e-4	0.05157820000000002	-139.6056	449.72	16242.8
2025-05-17T02:21:25Z	2025-05-17	02:21:25	MP_001	0001	3	AFF2FF213FF---1FF-------------		449.9876	-0.292186	-0.6762912	16238.46	-89.01971	-76.71735	599.71	99.18	683	499	23.49	23.56	20.2	23.49	0	0	0	3	55.7	0.02499901	13.34442	0	0.056597200000000014	-183.2064	449.6	16250.8
2025-05-17T02:26:42Z	2025-05-17	02:26:42	MP_001	0001	3	AFF2FF213FF---1FF-------------		450.0987	-0.292186	-0.6884423	16254.86	-89.01971	-75.83701	599.94	99.19	683	499	23.49	23.58	20.2	23.49	0	0.9	0	3	55.77	0.02679888	13.35266	0.007006000000000068	0.08038600000000007	-159.8921	449.7	16268
2025-05-17T02:31:59Z	2025-05-17	02:31:59	MP_001	0001	3	AFF2FF213FF---1FF-------------		449.8978	-0.292186	-0.6648195	16238.25	-89.01971	-77.05074	600.02	99.19	685	500	23.49	23.58	20.18	23.49	0	0	0.6	3	55.71	0.02433424	13.37078	0	0.03435460000000001	-182.7192	449.53	16250.2
2025-05-17T02:37:16Z	2025-05-17	02:37:16	MP_001	0001	3	AFF2FF213FF---1FF-------------		449.9745	-0.292186	-0.6686299	16260.74	-89.01971	-77.19989	599.63	99.19	686	501	23.51	23.58	20.2	23.51	0	0	0	3	55.72	0.02401587	13.35254	0	0.0416261	-196.2835	449.6	16272.6
2025-05-17T02:42:33Z	2025-05-17	02:42:33	MP_001	0001	3	AFF2FF213FF---1FF-------------		449.993	-0.292186	-0.7027491	16270.83	-89.01971	-76.00814	599.68	99.19	684	499	23.49	23.58	20.18	23.49	0	0.9	0	3	55.82	0.0264399	13.3366	0	0.10880440000000002	-189.5565	449.58	16283.8
2025-05-17T02:47:50Z	2025-05-17	02:47:50	MP_001	0001	3	AFF2FF213FF---1FF-------------		450.1257	-0.292186	-0.7195283	16301.6	-89.01971	-80.10893	599.79	99.19	684	499	23.49	23.59	20.18	23.49	0	0.9	0	3	55.91	0.01811061	13.33837	0	0.14623620000000004	-521.819	449.7	16310.5
2025-05-17T02:53:07Z	2025-05-17	02:53:07	MP_001	0001	3	AFF2FF213FF---1FF-------------		449.9665	-0.292186	-0.6980662	16304.26	-89.01971	-79.66011	600	99.18	684	499	23.51	23.59	20.2	23.49	0	0	0	3	55.86	0.0190295	13.34274	0	0.10319900000000004	-429.1991	449.56	16313.6
2025-05-17T02:58:24Z	2025-05-17	02:58:24	MP_001	0001	3	AFF2FF213FF---1FF-------------		449.9955	-0.292186	-0.6815408	16322.5	-89.01971	-74.2288	599.81	99.18	684	500	23.49	23.58	20.18	23.49	0.8	0.9	0	3	56	0.03006375	13.28531	0.26293200000000017	0.0649497	-81.54207	449.61	16337.3
2025-05-17T03:03:41Z	2025-05-17	03:03:41	MP_001	0001	3	AFF2FF213FF---1FF-------------		450.119	-0.292186	-0.7181091	16318.53	-89.01971	-74.80607	599.89	99.16	684	499	23.49	23.56	20.18	23.49	0	0.9	0	3	55.97	0.02889404	13.26717	0.1778599999999999	0.13869770000000003	-154.1242	449.69	16332.7
2025-05-17T03:08:58Z	2025-05-17	03:08:58	MP_001	0001	3	AFF2FF213FF---1FF-------------		449.8572	-0.292186	-0.724568	16314.65	-89.01971	-74.33234	600.07	99.18	685	500	23.47	23.57	20.18	23.49	0	0.9	0	3	56.03	0.02986604	13.28893	0.24743799999999982	0.1514474	-144.7432	449.42	16329.3
2025-05-17T03:14:15Z	2025-05-17	03:14:15	MP_001	0001	3	AFF2FF213FF---1FF-------------		450.4313	-0.292186	-0.7624465	16320.62	-89.01971	-78.9549	600.05	99.16	686	501	23.51	23.59	20.16	23.49	0	0.9	0	3	55.9	0.02046543	13.33149	0	0.23138670000000006	-496.0418	449.96	16330.7
2025-05-17T03:19:32Z	2025-05-17	03:19:32	MP_001	0001	3	AFF2FF213FF---1FF-------------		449.8473	-0.292186	-0.6526332	16347.9	-89.01971	-78.69786	599.58	99.18	683	498	23.49	23.59	20.2	23.49	0	0.9	0	3	56.07	0.02097225	13.29293	0	0.01096050000000004	-255.5089	449.49	16358.2
2025-05-17T03:24:49Z	2025-05-17	03:24:49	MP_001	0001	3	AFF2FF213FF---1FF-------------		449.8872	-0.292186	-0.6982815	16332.86	-89.01971	-78.23047	599.71	99.19	686	501	23.49	23.58	20.2	23.49	0	0	0	3	56.03	0.02192635	13.27581	0	0.10194049999999999	-309.432	449.48	16343.7
2025-05-17T03:30:06Z	2025-05-17	03:30:06	MP_001	0001	3	AFF2FF213FF---1FF-------------		450.0737	-0.292186	-0.6993825	16348.08	-89.01971	-75.73735	600.65	99.16	684	498	23.49	23.59	20.2	23.49	0	0	0	3	56.07	0.02703573	13.29583	0.03339900000000018	0.10311480000000006	-169.3806	449.67	16361.4
2025-05-17T03:35:23Z	2025-05-17	03:35:23	MP_001	0001	3	AFF2FF213FF---1FF-------------		450.0683	-0.292186	-0.6981703	16346.27	-89.01971	-76.85515	599.86	99.16	685	499	23.49	23.58	20.16	23.49	0	0.9	0	3	56.06	0.02472816	13.26991	0	0.1006663000000001	-222.9582	449.66	16358.4
2025-05-17T03:40:40Z	2025-05-17	03:40:40	MP_001	0001	3	AFF2FF213FF---1FF-------------		450.0667	-0.292186	-0.6452212	16348.28	-89.01971	-77.38453	599.94	99.16	684	499	23.49	23.56	20.18	23.51	0	0	0	3	56.07	0.02365516	13.23954	0	-0.004634699999999992	-160.4084	449.71	16359.9
2025-05-17T03:45:57Z	2025-05-17	03:45:57	MP_001	0001	3	AFF2FF213FF---1FF-------------		449.9446	-0.292186	-0.7230626	16347.39	-89.01971	-76.84225	599.86	99.16	685	499	23.49	23.58	20.18	23.49	0	0	0	3	56.06	0.0247544	13.26876	0	0.1504316	-263.5294	449.51	16359.6
2025-05-17T03:51:14Z	2025-05-17	03:51:14	MP_001	0001	3	AFF2FF213FF---1FF-------------		450.3356	-0.292186	-0.7380394	16335.15	-89.01971	-78.64868	600.07	99.16	685	500	23.49	23.58	20.2	23.49	0	0	0	3	56.02	0.02108932	13.28304	0	0.1823281	-417.3883	449.89	16345.5
2025-05-17T03:56:31Z	2025-05-17	03:56:31	MP_001	0001	3	AFF2FF213FF---1FF-------------		449.9422	-0.292186	-0.6448353	16351.64	-89.01971	-75.54265	599.76	99.16	685	499	23.49	23.58	20.18	23.49	0	0	0	3	56.08	0.02739163	13.26312	0.06524900000000011	-0.007297999999999916	-77.49702	449.59	16365.1
2025-05-17T04:01:48Z	2025-05-17	04:01:48	MP_001	0001	3	AFF2FF213FF---1FF-------------		450.3022	-0.292186	-0.7195399	16355.56	-89.01971	-79.03379	599.71	99.16	684	499	23.49	23.58	20.2	23.47	0	0.9	0	3	56.08	0.02029426	13.26268	0	0.14516240000000002	-412.1496	449.87	16365.5
2025-05-17T04:07:05Z	2025-05-17	04:07:05	MP_001	0001	3	AFF2FF213FF---1FF-------------		450.1307	-0.292186	-0.7260003	16365.34	-89.01971	-77.33952	599.6	99.16	685	500	23.47	23.57	20.18	23.47	0	0.9	0	3	56.19	0.02373364	13.24655	0	0.15638280000000004	-297.5185	449.7	16377
2025-05-17T04:12:22Z	2025-05-17	04:12:22	MP_001	0001	3	AFF2FF213FF---1FF-------------		450.1724	-0.292186	-0.7040261	16368.93	-89.01971	-74.60502	599.68	99.15	685	500	23.49	23.58	20.18	23.49	0	0	0.6	3	56.14	0.02929405	13.24764	0.21126699999999987	0.11006860000000007	-125.0801	449.76	16383.3
2025-05-17T04:17:39Z	2025-05-17	04:17:39	MP_001	0001	3	AFF2FF213FF---1FF-------------		450.1027	-0.292186	-0.6902612	16383.13	-89.01971	-77.67128	599.66	99.15	685	500	23.49	23.58	20.18	23.49	0	0.9	0.6	3	56.18	0.02306194	13.23632	0	0.08532290000000009	-255.4449	449.7	16394.5
2025-05-17T04:22:56Z	2025-05-17	04:22:56	MP_001	0001	3	AFF2FF213FF---1FF-------------		450.1137	-0.292186	-0.7159401	16395.57	-89.01971	-75.58766	599.81	99.14	685	500	23.49	23.58	20.16	23.49	0	0.9	0	3	56.22	0.02730374	13.2246	0.06461799999999984	0.13496530000000007	-183.9409	449.69	16409
2025-05-17T04:28:13Z	2025-05-17	04:28:13	MP_001	0001	3	AFF2FF213FF---1FF-------------		449.9237	-0.292186	-0.6435769	16398.36	-89.01971	-77.95439	599.86	99.16	685	500	23.51	23.58	20.2	23.51	0	0	0	3	56.17	0.02249478	13.22255	0	-0.007489599999999985	-188.1393	449.57	16409.4
2025-05-17T04:33:30Z	2025-05-17	04:33:30	MP_001	0001	3	AFF2FF213FF---1FF-------------		450.5004	-0.292186	-0.7420655	16383.45	-89.01971	-72.40585	599.63	99.15	685	500	23.49	23.58	20.18	23.49	0	0.9	0	3	56.2	0.03376092	13.23063	0.5517240000000001	0.18401010000000007	-94.06412	450.05	16400.1
2025-05-17T04:38:47Z	2025-05-17	04:38:47	MP_001	0001	3	AFF2FF213FF---1FF-------------		450.0956	-0.292186	-0.6957961	16386.11	-89.01971	-77.35598	600	99.14	684	499	23.51	23.59	20.18	23.49	0.8	0.9	0	3	56.12	0.02371617	13.26938	0	0.09654890000000005	-247.6525	449.69	16397.8
2025-05-17T04:44:04Z	2025-05-17	04:44:04	MP_001	0001	3	AFF2FF213FF---1FF-------------		450.0382	-0.292186	-0.6408377	16412.84	-89.01971	-75.43236	599.63	99.14	686	501	23.49	23.59	20.2	23.51	0	0	0.6	3	56.28	0.02761151	13.23579	0.08612600000000015	-0.01554319999999998	-66.10579	449.69	16426.4
2025-05-17T04:49:21Z	2025-05-17	04:49:21	MP_001	0001	3	AFF2FF213FF---1FF-------------		450.1111	-0.292186	-0.6648544	16427.54	-89.01971	-80.42737	599.79	99.16	684	499	23.49	23.58	20.18	23.49	0	0.9	0	3	56.33	0.01746564	13.19092	0	0.03721669999999999	-419.157	449.74	16436.1
2025-05-17T04:54:38Z	2025-05-17	04:54:38	MP_001	0001	3	AFF2FF213FF---1FF-------------		449.4657	-0.292186	-0.5137936	16431.53	-89.01971	-73.52573	599.73	99.14	685	500	23.51	23.59	20.16	23.49	0	0.9	0.6	3	56.29	0.03149221	13.21932	0.3822869999999998	-0.27112859999999994	162.1013	449.24	16447
2025-05-17T04:59:55Z	2025-05-17	04:59:55	MP_001	0001	3	AFF2FF213FF---1FF-------------		450.0458	-0.292186	-0.605704	16433.29	-89.01971	-76.11147	599.81	99.14	683	498	23.49	23.58	20.16	23.47	0	0.9	0	3	56.35	0.02623997	13.18679	0	-0.08496079999999995	-36.68938	449.73	16446.2
2025-05-17T05:05:12Z	2025-05-17	05:05:12	MP_001	0001	3	AFF2FF213FF---1FF-------------		449.9442	-0.292186	-0.6525744	16445.47	-89.01971	-75.45746	599.68	99.14	684	499	23.49	23.58	20.18	23.51	0	0	0.6	3	56.39	0.02756382	13.17373	0.09233199999999986	0.008002800000000088	-82.0651	449.58	16459
2025-05-17T05:10:29Z	2025-05-17	05:10:29	MP_001	0001	3	AFF2FF213FF---1FF-------------		449.9	-0.292186	-0.6445445	16456.1	-89.01971	-75.94856	599.76	99.14	685	500	23.49	23.56	20.16	23.49	0	0.9	0	3	56.43	0.02656944	13.13456	0.022864999999999913	-0.007508599999999976	-88.19234	449.55	16469.2
2025-05-17T05:15:46Z	2025-05-17	05:15:46	MP_001	0001	3	AFF2FF213FF---1FF-------------		450.0629	-0.292186	-0.655515	16464.15	-89.01971	-79.14758	599.63	99.14	684	499	23.51	23.61	20.18	23.49	0	0.9	0	3	56.38	0.02006261	13.2208	0	0.017187800000000086	-289.227	449.7	16474
2025-05-17T05:21:03Z	2025-05-17	05:21:03	MP_001	0001	3	AFF2FF213FF---1FF-------------		450.1454	-0.292186	-0.6844223	16482.18	-89.01971	-76.08004	599.63	99.14	684	500	23.49	23.58	20.18	23.49	0	0	0	3	56.52	0.02629716	13.13704	0.0017570000000000086	0.07216149999999999	-155.0242	449.75	16495.1
2025-05-17T05:26:20Z	2025-05-17	05:26:20	MP_001	0001	3	AFF2FF213FF---1FF-------------		450.0782	-0.292186	-0.6699871	16459.5	-89.01971	-72.89124	600	99.14	683	498	23.49	23.59	20.16	23.49	0	0	0	3	56.45	0.03279703	13.18577	0.4873059999999998	0.04084730000000003	-19.37355	449.7	16475.6
2025-05-17T05:31:37Z	2025-05-17	05:31:37	MP_001	0001	3	AFF2FF213FF---1FF-------------		449.9464	-0.292186	-0.6935614	16449	-89.01971	-76.51287	599.94	99.14	683	498	23.49	23.58	20.18	23.49	0	0.9	0	3	56.4	0.02542992	13.17122	0	0.09124280000000007	-192.4122	449.55	16461.5
2025-05-17T05:36:54Z	2025-05-17	05:36:54	MP_001	0001	3	AFF2FF213FF---1FF-------------		450.0537	-0.292186	-0.6568736	16454.4	-89.01971	-76.824	599.6	99.14	683	498	23.49	23.56	20.18	23.49	0	0	0	3	56.42	0.02478343	13.13717	0	0.017748900000000067	-146.9364	449.69	16466.6
2025-05-17T05:42:11Z	2025-05-17	05:42:11	MP_001	0001	3	AFF2FF213FF---1FF-------------		450.0194	-0.292186	-0.6798665	16466.41	-89.01971	-72.52093	599.63	99.15	685	500	23.49	23.58	20.16	23.49	0	0.9	0	3	56.48	0.03352989	13.14641	0.5504980000000002	0.05980680000000005	-19.51104	449.63	16482.9
2025-05-17T05:47:28Z	2025-05-17	05:47:28	MP_001	0001	3	AFF2FF213FF---1FF-------------		449.9618	-0.292186	-0.642546	16477.65	-89.01971	-77.60353	599.86	99.14	684	499	23.49	23.58	20.18	23.49	0	0	0	3	56.5	0.02320993	13.1432	0	-0.009873299999999974	-162.9772	449.61	16489.1
2025-05-17T05:52:45Z	2025-05-17	05:52:45	MP_001	0001	3	AFF2FF213FF---1FF-------------		450.0364	-0.292186	-0.6233771	16477.3	-89.01971	-77.66368	599.63	99.15	684	499	23.49	23.58	20.2	23.51	0	0.9	0.6	3	56.5	0.02307859	13.14056	0	-0.04840469999999997	-132.3194	449.71	16488.7
2025-05-17T05:58:02Z	2025-05-17	05:58:02	MP_001	0001	3	AFF2FF213FF---1FF-------------		449.9005	-0.292186	-0.6707136	16479.9	-89.01971	-75.59452	600.02	99.15	684	499	23.49	23.58	20.16	23.49	0	0.9	0	3	56.52	0.02730163	13.13582	0.07841200000000015	0.0448094	-112.9604	449.52	16493.3
2025-05-17T06:03:19Z	2025-05-17	06:03:19	MP_001	0001	3	AFF2FF213FF---1FF-------------		450.0953	-0.292186	-0.6522961	16477.08	-89.01971	-73.65559	599.73	99.14	684	499	23.49	23.59	20.2	23.49	0	0	0	3	56.51	0.03122969	13.16866	0.3715160000000002	0.005856200000000089	-19.00639	449.74	16492.5
2025-05-17T06:08:36Z	2025-05-17	06:08:36	MP_001	0001	3	AFF2FF213FF---1FF-------------		449.963	-0.292186	-0.6260985	16485.21	-89.01971	-70.19044	599.81	99.15	685	500	23.49	23.61	20.47	23.51	2.5	0.9	2.8	3	56.55	0.03827852	13.18274	0.9036849999999998	-0.04959469999999999	94.60374	449.63	16504
2025-05-17T06:13:53Z	2025-05-17	06:13:53	MP_001	0001	3	AFF2FF213FF---1FF-------------		450.0417	-0.292186	-0.6861957	16499.05	-89.01971	-71.16158	600.05	99.16	684	499	23.51	23.61	20.84	23.51	7.5	0.9	7.3	3	56.54	0.03631896	13.17108	0.7574779999999999	0.07175100000000001	8.336527	449.65	16516.9
2025-05-17T06:19:10Z	2025-05-17	06:19:10	MP_001	0001	3	AFF2FF213FF---1FF-------------		449.8364	-0.292186	-0.6643174	16551.13	-89.01971	-74.32497	599.5	99.16	682	497	23.51	23.61	21.09	23.51	13.3	0	14	3	56.71	0.02985962	13.12134	0.27565300000000015	0.030221300000000006	-55.15086	449.46	16565.8
2025-05-17T06:24:27Z	2025-05-17	06:24:27	MP_001	0001	3	AFF2FF213FF---1FF-------------		449.8767	-0.292186	-0.7111749	16600.16	-89.01971	-69.44789	599.66	99.16	681	496	23.51	23.63	21.22	23.49	19.9	0.9	20.2	3	56.89	0.03978238	13.09547	1.0378729999999998	0.11961700000000008	23.73687	449.46	16619.7
2025-05-17T06:29:44Z	2025-05-17	06:29:44	MP_001	0001	3	AFF2FF213FF---1FF-------------		449.9612	-0.292186	-0.7248632	16644.81	-89.01971	-74.56217	599.63	99.16	681	497	23.51	23.64	21.39	23.49	19.9	1.7	21.9	3	57.03	0.02938681	13.08424	0.2459699999999998	0.1516105000000001	-145.0878	449.53	16659.3
2025-05-17T06:35:01Z	2025-05-17	06:35:01	MP_001	0001	3	AFF2FF213FF---1FF-------------		449.9727	-0.292186	-0.7714802	16725.75	-89.01971	-79.96585	600.31	99.16	681	496	23.51	23.64	21.55	23.49	26.5	1.7	28	3	57.29	0.01842537	13.00743	0	0.2507988000000001	-596.1193	449.49	16734.8
2025-05-17T06:40:18Z	2025-05-17	06:40:18	MP_001	0001	3	AFF2FF213FF---1FF-------------		449.8556	-0.292186	-0.737329	16794.19	-89.01971	-74.65007	599.71	99.18	683	499	23.51	23.67	21.66	23.51	32.4	1.7	34.7	3	57.55	0.0292164	12.98431	0.2501310000000001	0.17672290000000002	-161.3329	449.41	16808.6
2025-05-17T06:45:35Z	2025-05-17	06:45:35	MP_001	0001	3	AFF2FF213FF---1FF-------------		449.9536	-0.292186	-0.7442411	16903.98	-89.01971	-77.69902	599.73	99.19	685	500	23.51	23.67	21.79	23.51	38.2	1.7	40.9	3	57.92	0.02302076	12.87268	0	0.1933621000000001	-330.9823	449.5	16915.3
2025-05-17T06:50:52Z	2025-05-17	06:50:52	MP_001	0001	3	AFF2FF213FF---1FF-------------		449.9177	-0.292186	-0.792407	17005.63	-89.01971	-77.02007	599.71	99.19	686	501	23.51	23.66	21.96	23.51	44	2.6	47.1	3	58.27	0.02440291	12.73957	0	0.28898840000000003	-356.9336	449.42	17017.6
2025-05-17T06:56:09Z	2025-05-17	06:56:09	MP_001	0001	3	AFF2FF213FF---1FF-------------		449.8883	-0.292186	-0.844592	17138.25	-89.01971	-67.52531	599.81	99.19	688	503	23.49	23.65	22.12	23.49	45.6	2.6	49.3	3	58.82	0.04372569	12.59051	1.4729079999999999	0.384819	-41.95618	449.34	17159.7
2025-05-17T07:01:26Z	2025-05-17	07:01:26	MP_001	0001	3	AFF2FF213FF---1FF-------------		449.6899	-0.292186	-0.929844	17253.31	-89.01971	-63.09127	599.79	99.19	691	505	23.51	23.69	22.4	23.51	50.6	3.5	53.8	3	59.17	0.05274991	12.53146	2.2093990000000003	0.551175	-18.83727	449.05	17279.2
2025-05-17T07:06:43Z	2025-05-17	07:06:43	MP_001	0001	3	AFF2FF213FF---1FF-------------		449.9567	-0.292186	-1.172829	17378.18	-89.01971	-47.58147	600.99	99.19	693	507	23.49	23.65	22.43	23.51	56.4	3.5	60.5	3	59.72	0.08448444	12.32607	4.854126	1.026243	51.37157	449.08	17419.6
2025-05-17T07:12:00Z	2025-05-17	07:12:00	MP_001	0001	3	AFF2FF213FF---1FF-------------		449.7245	-0.292186	-1.284415	17494.15	-89.01971	-37.82946	600.07	99.19	696	508	23.51	23.66	22.56	23.49	62.2	3.5	66.7	3	60.08	0.1042216	12.2026	6.540934999999999	1.237933	89.64487	448.73	17545.3
2025-05-17T07:17:17Z	2025-05-17	07:17:17	MP_001	0001	3	AFF2FF213FF---1FF-------------		449.8251	-0.292186	-1.434569	17632.87	-89.01971	-25.76124	599.79	99.18	700	512	23.51	23.64	22.73	23.51	68.9	4.4	73.4	3	60.59	0.1287503	12.02319	8.7085	1.526184	119.0509	448.68	17696.1
2025-05-17T07:22:34Z	2025-05-17	07:22:34	MP_001	0001	3	AFF2FF213FF---1FF-------------		449.9037	-0.292186	-1.462185	17739.71	-89.01971	-14.9067	599.47	99.18	703	514	23.51	23.63	22.8	23.51	69.7	4.4	74.5	3	60.99	0.1507819	11.8744	10.69807	1.570283	164.1453	448.73	17813.8
2025-05-17T07:27:51Z	2025-05-17	07:27:51	MP_001	0001	3	AFF2FF213FF---1FF-------------		449.8268	-0.292186	-1.550192	17882.78	-89.01971	-17.41068	599.86	99.19	704	514	23.49	23.61	22.93	23.49	74.7	4.4	80.7	3	61.55	0.1458036	11.69482	10.46736	1.750043	136.6645	448.57	17954.4
2025-05-17T07:33:08Z	2025-05-17	07:33:08	MP_001	0001	3	AFF2FF213FF---1FF-------------		449.9071	-0.292186	-1.651854	18014.46	-89.01971	-11.99217	599.6	99.19	708	518	23.49	23.65	23.06	23.51	80.5	5.2	86.3	3	62.02	0.1567899	11.64208	11.46752	1.9472129999999999	136.5959	448.55	18091.5
2025-05-17T07:38:25Z	2025-05-17	07:38:25	MP_001	0001	3	AFF2FF213FF---1FF-------------		449.8266	-0.292186	-1.673883	18159.71	-89.01971	-14.94479	599.66	99.2	711	521	23.51	23.66	23.2	23.49	87.1	5.2	92.5	3	62.44	0.1508148	11.49859	11.11594	1.9941769999999999	122.8774	448.44	18233.8
2025-05-17T07:43:42Z	2025-05-17	07:43:42	MP_001	0001	3	AFF2FF213FF---1FF-------------		449.6042	-0.292186	-1.65388	18277.71	-89.01971	-18.56	599.66	99.2	715	523	23.51	23.67	23.31	23.51	92.1	5.2	98.6	3	62.84	0.1434711	11.41109	10.57296	1.957518	113.5088	448.24	18348.2
2025-05-17T07:48:59Z	2025-05-17	07:48:59	MP_001	0001	3	AFF2FF213FF---1FF-------------		449.8511	-0.292186	-1.686078	18407.84	-89.01971	-19.21725	599.68	99.2	719	526	23.51	23.7	23.44	23.49	92.9	5.2	100.3	3	63.28	0.1421577	11.33728	10.53896	2.022556	104.8451	448.46	18477.6
2025-05-17T07:54:16Z	2025-05-17	07:54:16	MP_001	0001	3	AFF2FF213FF---1FF-------------		449.6944	-0.292186	-1.778336	18524.73	-89.01971	-15.90991	599.76	99.19	724	530	23.51	23.7	23.61	23.51	98.7	6.1	105.4	3	63.68	0.148931	11.21788	11.27621	2.2043600000000003	102.1207	448.21	18597.8
2025-05-17T07:59:33Z	2025-05-17	07:59:33	MP_001	0001	3	AFF2FF213FF---1FF-------------		450.0068	-0.292186	-1.879974	18666.48	-89.01971	-12.93284	599.79	99.2	726	531	23.51	23.72	23.73	23.49	104.5	6.1	112.1	3	64.19	0.1550251	11.09643	11.97073	2.4049300000000002	96.99557	448.42	18742.6
2025-05-17T08:04:50Z	2025-05-17	08:04:50	MP_001	0001	3	AFF2FF213FF---1FF-------------		449.8262	-0.292186	-1.919466	18819.11	-89.01971	-10.85741	599.55	99.2	731	535	23.51	23.72	23.84	23.51	109.5	7	117.1	3	64.72	0.1592166	10.93876	12.55527	2.480767	102.5923	448.2	18897.3
2025-05-17T08:10:07Z	2025-05-17	08:10:07	MP_001	0001	3	AFF2FF213FF---1FF-------------		450.0504	-0.292186	-2.104373	18929.53	-89.01971	-6.150022	599.89	99.2	735	539	23.51	23.74	23.95	23.49	116.1	7.9	123.9	3	65.11	0.1689208	10.85052	13.56799	2.8479989999999997	88.16897	448.24	19012.4
2025-05-17T08:15:24Z	2025-05-17	08:15:24	MP_001	0001	3	AFF2FF213FF---1FF-------------		449.607	-0.292186	-2.167979	19054.9	-89.01971	5.448426	599.45	99.2	741	543	23.51	23.72	24.12	23.51	117.8	7.9	126.1	3	65.58	0.1924475	10.68178	16.01643	2.961965	125.8711	447.73	19149.4
2025-05-17T08:20:41Z	2025-05-17	08:20:41	MP_001	0001	3	AFF2FF213FF---1FF-------------		449.9409	-0.292186	-2.268739	19162.45	-89.01971	5.63079	599.94	99.2	743	544	23.49	23.69	24.25	23.49	122	7.9	130.6	3	66.02	0.1929996	10.5093	16.36465	3.1662740000000005	114.9263	447.96	19257.1
2025-05-17T08:25:58Z	2025-05-17	08:25:58	MP_001	0001	3	AFF2FF213FF---1FF-------------		449.9419	-0.292186	-2.405371	19254.29	-89.01971	12.95376	599.84	99.2	748	549	23.49	23.73	24.34	23.49	128.6	7.9	137.3	3	66.36	0.2079166	10.49544	17.81018	3.4321219999999997	117.8044	447.83	19356.3
2025-05-17T08:31:15Z	2025-05-17	08:31:15	MP_001	0001	3	AFF2FF213FF---1FF-------------		449.8471	-0.292186	-2.377847	19356.39	-89.01971	14.50043	599.94	99.21	752	552	23.51	23.74	24.49	23.51	133.6	8.7	142.9	3	66.65	0.2111292	10.39117	18.31814	3.37639	130.0979	447.76	19459.9
2025-05-17T08:36:32Z	2025-05-17	08:36:32	MP_001	0001	3	AFF2FF213FF---1FF-------------		449.9644	-0.292186	-2.490824	19475.63	-89.01971	21.35639	599.66	99.2	758	556	23.51	23.75	24.52	23.51	134.4	8.7	143.5	3	67.07	0.2250331	10.29477	19.85897	3.593992	136.6257	447.77	19586
2025-05-17T08:41:49Z	2025-05-17	08:41:49	MP_001	0001	3	AFF2FF213FF---1FF-------------		449.9673	-0.292186	-2.56527	19581.47	-89.01971	21.50737	599.68	99.21	762	559	23.49	23.73	24.69	23.53	141	8.7	150.2	3	67.52	0.2253751	10.14995	20.20456	3.7428609999999995	130.976	447.69	19692
2025-05-17T08:47:06Z	2025-05-17	08:47:06	MP_001	0001	3	AFF2FF213FF---1FF-------------		449.8964	-0.292186	-2.598352	19709.14	-89.01971	23.44484	599.73	99.21	766	562	23.51	23.75	24.8	23.51	146	9.6	155.8	3	67.89	0.2293761	10.05137	20.82037	3.8076239999999997	134.8826	447.59	19821.6
2025-05-17T08:52:23Z	2025-05-17	08:52:23	MP_001	0001	3	AFF2FF213FF---1FF-------------		449.4092	-0.292186	-2.634242	19843.76	-89.01971	22.10441	599.79	99.2	772	567	23.49	23.75	24.89	23.49	151	9.6	161.4	3	68.41	0.2266928	9.913959	20.86602	3.881099	130.0656	447.07	19954.9
2025-05-17T08:57:40Z	2025-05-17	08:57:40	MP_001	0001	3	AFF2FF213FF---1FF-------------		449.7379	-0.292186	-2.766352	19951.48	-89.01971	25.44591	599.92	99.2	776	570	23.49	23.75	25.05	23.51	157.6	9.6	168.1	3	68.79	0.2335867	9.800632	21.83384	4.143172	125.8815	447.26	20066
2025-05-17T09:02:57Z	2025-05-17	09:02:57	MP_001	0001	3	AFF2FF213FF---1FF-------------		449.7525	-0.292186	-2.813343	20090.59	-89.01971	29.58368	599.89	99.2	781	573	23.51	23.77	25.22	23.51	157.6	10.5	168.1	3	69.21	0.2420554	9.688108	22.98479	4.233142	134.8175	447.23	20209.2
2025-05-17T09:08:14Z	2025-05-17	09:08:14	MP_001	0001	3	AFF2FF213FF---1FF-------------		449.8323	-0.292186	-2.954549	20226.53	-89.01971	25.778	599.89	99.2	785	576	23.51	23.78	25.33	23.51	163.4	10.5	174.8	3	69.66	0.23432	9.582435	22.45308	4.518977	110.0571	447.17	20341.3
2025-05-17T09:13:31Z	2025-05-17	09:13:31	MP_001	0001	3	AFF2FF213FF---1FF-------------		449.9167	-0.292186	-3.045951	20340.75	-89.01971	30.71693	599.89	99.21	790	580	23.49	23.77	25.42	23.49	168.4	11.3	180.5	3	70.15	0.2444309	9.424012	23.93703	4.697228	118.3858	447.16	20460.5
2025-05-17T09:18:48Z	2025-05-17	09:18:48	MP_001	0001	3	AFF2FF213FF---1FF-------------		449.6696	-0.292186	-3.02265	20463.02	-89.01971	30.93233	599.6	99.2	795	584	23.51	23.8	25.55	23.51	174.2	11.3	186.6	3	70.49	0.2447841	9.364963	24.13828	4.647918	123.5941	446.94	20583
2025-05-17T09:24:05Z	2025-05-17	09:24:05	MP_001	0001	3	AFF2FF213FF---1FF-------------		449.9644	-0.292186	-3.146103	20558.12	-89.01971	34.07293	599.81	99.2	800	587	23.49	23.78	25.64	23.51	179.2	11.3	192.2	3	70.9	0.2513057	9.230923	25.22433	4.893689999999999	122.4815	447.11	20681.2
2025-05-17T09:29:22Z	2025-05-17	09:29:22	MP_001	0001	3	AFF2FF213FF---1FF-------------		449.6964	-0.292186	-3.177375	20674.57	-89.01971	32.4506	600.1	99.21	804	591	23.49	23.78	25.77	23.51	180	11.3	192.8	3	71.3	0.2481413	9.110575	25.23662	4.960464	118.5856	446.81	20796
2025-05-17T09:34:39Z	2025-05-17	09:34:39	MP_001	0001	3	AFF2FF213FF---1FF-------------		449.9773	-0.292186	-3.295743	20791.19	-89.01971	35.48429	599.89	99.2	809	596	23.49	23.78	25.94	23.49	185	12.2	197.8	3	71.71	0.2542812	8.991464	26.28029	5.1923639999999995	117.9764	446.97	20915.7
2025-05-17T09:39:56Z	2025-05-17	09:39:56	MP_001	0001	3	AFF2FF213FF---1FF-------------		450.0226	-0.292186	-3.338353	20907.17	-89.01971	33.99565	599.73	99.21	814	598	23.51	23.83	25.99	23.49	192.5	12.2	205.7	3	72.03	0.2512047	8.963658	26.02479	5.277354	110.3504	446.98	21030.2
2025-05-17T09:45:13Z	2025-05-17	09:45:13	MP_001	0001	3	AFF2FF213FF---1FF-------------		449.9157	-0.292186	-3.381611	21027.95	-89.01971	37.76243	599.81	99.21	820	603	23.51	23.85	26.16	23.51	196.6	13.1	211.3	3	72.45	0.2589634	8.865715	27.20953	5.3612079999999995	119.1998	446.83	21154.7
2025-05-17T09:50:30Z	2025-05-17	09:50:30	MP_001	0001	3	AFF2FF213FF---1FF-------------		449.8505	-0.292186	-3.488423	21158.71	-89.01971	37.0342	599.84	99.22	824	607	23.49	23.85	26.25	23.51	202.4	14	215.8	3	72.99	0.2575213	8.725231	27.51455	5.575731	111.1525	446.65	21284.8
2025-05-17T09:55:47Z	2025-05-17	09:55:47	MP_001	0001	3	AFF2FF213FF---1FF-------------		450.016	-0.292186	-3.559148	21279.72	-89.01971	38.24291	599.84	99.22	829	610	23.51	23.83	26.38	23.51	204.1	13.1	218	3	73.33	0.2600231	8.575604	28.32126	5.716002	112.9083	446.75	21407
2025-05-17T10:01:04Z	2025-05-17	10:01:04	MP_001	0001	3	AFF2FF213FF---1FF-------------		450.2156	-0.292186	-3.583207	21413.87	-89.01971	41.63113	599.97	99.22	834	614	23.51	23.85	26.56	23.49	208.2	14	222.5	3	73.8	0.2670415	8.464332	29.54904	5.762357	123.6147	446.92	21544.5
2025-05-17T10:06:21Z	2025-05-17	10:06:21	MP_001	0001	3	AFF2FF213FF---1FF-------------		449.9127	-0.292186	-3.616795	21544.67	-89.01971	42.19262	599.89	99.22	838	618	23.49	23.86	26.65	23.49	214	14	229.2	3	74.33	0.2681901	8.354836	30.09999	5.828237	125.599	446.59	21675.9
2025-05-17T10:11:38Z	2025-05-17	10:11:38	MP_001	0001	3	AFF2FF213FF---1FF-------------		449.9582	-0.292186	-3.775696	21674.61	-89.01971	39.46338	599.94	99.22	845	623	23.49	23.85	26.76	23.49	219.8	14	234.8	3	74.76	0.2626688	8.1955	30.050359999999998	6.149084	109.5521	446.47	21803.1
2025-05-17T10:16:55Z	2025-05-17	10:16:55	MP_001	0001	3	AFF2FF213FF---1FF-------------		450.3505	-0.292186	-3.844192	21784.57	-89.01971	45.43468	600	99.22	849	626	23.51	23.88	26.93	23.51	224.8	14.8	240.4	3	75.08	0.2749329	8.14015	31.77492	6.281114	120.7504	446.8	21919
2025-05-17T10:22:12Z	2025-05-17	10:22:12	MP_001	0001	3	AFF2FF213FF---1FF-------------		450.026	-0.292186	-3.830277	21904.8	-89.01971	47.9298	600.36	99.23	854	630	23.51	23.9	27	23.49	224.8	14.8	240.4	3	75.51	0.2802406	8.04092	32.8518	6.255307999999999	131.5363	446.49	22041.8
2025-05-17T10:27:29Z	2025-05-17	10:27:29	MP_001	0001	3	AFF2FF213FF---1FF-------------		449.6235	-0.292186	-3.810725	22026.18	-89.01971	49.19707	599.71	99.22	860	634	23.51	23.88	27.11	23.49	230.6	15.7	246.6	3	75.92	0.282562	7.889254	33.81606	6.207603	141.6216	446.1	22164.4
2025-05-17T10:32:47Z	2025-05-17	10:32:47	MP_001	0001	3	AFF2FF213FF---1FF-------------		449.9226	-0.292186	-3.963609	22156.16	-89.01971	49.36248	599.73	99.23	864	637	23.51	23.91	27.24	23.51	234.8	15.7	252.2	3	76.37	0.2829501	7.811774	34.22098	6.513328	132.0569	446.25	22294.6
2025-05-17T10:38:04Z	2025-05-17	10:38:04	MP_001	0001	3	AFF2FF113FF---1FF-------------		449.8291	-0.292186	-4.073106	22274.79	-89.01971	52.07846	599.71	99.23	869	641	23.51	23.91	27.35	23.51	241.4	16.6	258.4	3	76.79	0.2885267	7.687658	35.53115	6.729465	133.7622	446.05	22415.9
2025-05-17T10:43:21Z	2025-05-17	10:43:21	MP_001	0001	3	AFF2FF113FF---1FF-------------		450.1991	-0.292186	-4.127101	22402.79	-89.01971	54.71273	599.79	99.23	876	647	23.51	23.91	27.42	23.51	241.4	15.7	258.9	3	77.24	0.2939911	7.554019	36.9185	6.835872999999999	140.8382	446.36	22546.5
2025-05-17T10:48:38Z	2025-05-17	10:48:38	MP_001	0001	3	AFF2FF113FF---1FF-------------		449.9864	-0.292186	-4.118691	22533.97	-89.01971	50.34904	600.6	99.23	880	650	23.49	23.89	27.57	23.53	247.2	15.7	265.1	3	77.76	0.2854869	7.390355	36.62967	6.8332299999999995	138.5712	446.16	22673.3
2025-05-17T10:53:55Z	2025-05-17	10:53:55	MP_001	0001	3	AFF2FF113FF---1FF-------------		449.5323	-0.292186	-4.056412	22679.19	-89.01971	55.92013	599.89	99.22	884	653	23.51	23.94	27.77	23.51	252.2	16.6	270.1	3	78.18	0.2965965	7.331926	38.45274	6.694869	157.1479	445.77	22824.1
2025-05-17T10:59:12Z	2025-05-17	10:59:12	MP_001	0001	3	AFF2FF113FF---1FF-------------		449.8622	-0.292186	-4.218302	22805.63	-89.01971	59.06884	600.31	99.21	890	658	23.51	23.94	27.88	23.53	257.2	16.6	275.7	3	78.62	0.3032909	7.202412	40.10963	7.021018	156.5176	445.94	22953.7
2025-05-17T11:04:29Z	2025-05-17	11:04:29	MP_001	0001	3	AFF2FF113FF---1FF-------------		449.9728	-0.292186	-4.341583	22930.98	-89.01971	52.58902	599.94	99.22	895	661	23.51	23.94	27.92	23.51	257.2	16.6	275.7	3	79.03	0.2898788	7.077633	38.95703	7.268761	139.1736	445.92	23072.6
2025-05-17T11:09:46Z	2025-05-17	11:09:46	MP_001	0001	3	AFF2FF113FF---1FF-------------		449.6498	-0.292186	-4.354672	23041.48	-89.01971	55.74041	599.97	99.21	900	664	23.49	23.91	27.64	23.47	257.2	16.6	275.7	3	79.5	0.2963772	6.901011	40.94693	7.2924929999999994	152.0518	445.59	23186.2
2025-05-17T11:15:03Z	2025-05-17	11:15:03	MP_001	0001	3	AFF2FF113FF---1FF-------------		449.8882	-0.292186	-4.448619	23138.14	-89.01971	60.79839	600.54	99.21	904	668	23.49	23.91	27.61	23.47	257.2	16.6	275.2	3	79.85	0.3070582	6.79688	43.17635	7.483524	159.9327	445.73	23288
2025-05-17T11:20:20Z	2025-05-17	11:20:20	MP_001	0001	3	AFF2FF113FF---1FF-------------		449.901	-0.292186	-4.39582	23187.84	-89.01971	63.10681	599.94	99.21	907	670	23.49	23.92	27.53	23.47	257.2	16.6	275.7	3	80.03	0.3114944	6.773027	43.99043	7.367624	168.8953	445.8	23340
2025-05-17T11:25:37Z	2025-05-17	11:25:37	MP_001	0001	3	AFF2FF113FF---1FF-------------		449.9496	-0.292186	-4.477372	23236.44	-89.01971	71.66544	600.05	99.21	912	675	23.49	23.91	27.64	23.49	257.2	16.6	275.7	3	80.22	0.3290956	6.685103	47.2282	7.5243329999999995	181.8696	445.76	23397.1
2025-05-17T11:30:54Z	2025-05-17	11:30:54	MP_001	0001	3	AFF2FF113FF---1FF-------------		449.8665	-0.292186	-4.558669	23265.43	-89.01971	74.0126	599.68	99.21	914	675	23.49	23.89	27.4	23.46	257.2	16.6	275.7	3	80.33	0.3337102	6.623635	48.38173	7.679745	182.8859	445.6	23428.5
2025-05-17T11:36:11Z	2025-05-17	11:36:11	MP_001	0001	3	AFF2FF113FF---1FF-------------		449.9759	-0.292186	-4.572192	23288.38	-89.01971	78.49657	599.89	99.21	916	677	23.49	23.91	27.64	23.49	257.2	17.5	275.7	3	80.42	0.3430174	6.62492	49.77683	7.705571999999999	189.1612	445.7	23455.9
2025-05-17T11:41:28Z	2025-05-17	11:41:28	MP_001	0001	3	AFF2FF113FF---1FF-------------		450.3237	-0.292186	-4.621854	23315.21	-89.01971	81.52171	599.73	99.21	918	679	23.49	23.89	27.39	23.47	257.2	17.5	275.7	3	80.53	0.3491314	6.56497	51.18097	7.799791	193.3887	445.99	23485.8
2025-05-17T11:46:45Z	2025-05-17	11:46:45	MP_001	0001	3	AFF2FF113FF---1FF-------------		449.9908	-0.292186	-4.620986	23301.57	-89.01971	85.84911	600.07	99.2	920	681	23.47	23.89	27.13	23.46	256.3	17.5	275.7	3	80.58	0.3581895	6.573059	52.49358	7.799029	199.0529	445.66	23476.4
2025-05-17T11:52:02Z	2025-05-17	11:52:02	MP_001	0001	3	AFF2FF113FF---1FF-------------		450.1256	-0.292186	-4.584376	23300.56	-89.01971	93.31935	599.66	99.2	922	682	23.49	23.89	27.4	23.49	256.3	17.5	276.3	3	80.51	0.3732336	6.570992	54.80019	7.713059	211.4028	445.83	23482.9
2025-05-17T11:57:19Z	2025-05-17	11:57:19	MP_001	0001	3	AFF2FF113FF---1FF-------------		449.7629	-0.292186	-4.647932	23223.31	-89.01971	110.7455	599.92	99.21	923	682	23.49	23.88	27.29	23.49	257.2	17.5	275.7	3	80.31	0.4090565	6.599795	59.98018	7.828088999999999	227.2978	445.41	23423.1
2025-05-17T12:02:36Z	2025-05-17	12:02:36	MP_001	0001	3	AFF2FF113FF---1FF-------------		450.0745	-0.292186	-4.739971	23114.75	-89.01971	124.2419	599.66	99.21	924	683	23.47	23.84	27.26	23.49	257.2	16.6	275.7	3	80.07	0.4364605	6.633958	63.79186	7.995971	235.9088	445.63	23328
2025-05-17T12:07:53Z	2025-05-17	12:07:53	MP_001	0001	3	AFF2FF113FF---1FF-------------		449.9367	-0.292186	-4.715012	22988.47	-89.01971	128.3893	600.05	99.2	926	685	23.49	23.88	27.22	23.49	257.2	17.5	275.7	3	79.56	0.4451833	6.82527	63.22574	7.948014	235.0567	445.51	23205.9
2025-05-17T12:13:10Z	2025-05-17	12:13:10	MP_001	0001	3	AFF2FF113FF---1FF-------------		449.9958	-0.292186	-4.757743	22914.25	-89.01971	132.1866	599.79	99.2	927	686	23.49	23.89	27.18	23.49	257.2	17.5	275.7	3	79.32	0.4527293	6.926717	63.35986	8.026231000000001	233.5846	445.53	23135.5
2025-05-17T12:18:27Z	2025-05-17	12:18:27	MP_001	0001	3	AFF2FF113FF---1FF-------------		449.8434	-0.292186	-4.772321	22859.29	-89.01971	133.9869	599.68	99.2	928	686	23.49	23.86	27.18	23.49	256.3	16.6	275.7	3	79.14	0.4563097	6.922446	63.9174	8.0523	234.5603	445.36	23082.3
2025-05-17T12:23:44Z	2025-05-17	12:23:44	MP_001	0001	3	AFF2FF113FF---1FF-------------		450.2013	-0.292186	-4.813747	22846.34	-89.01971	140.2879	599.68	99.19	929	687	23.49	23.85	27.22	23.49	256.3	17.5	275.7	3	79.1	0.4691994	6.903039	65.96998	8.129219	239.3492	445.68	23075.7
2025-05-17T12:29:01Z	2025-05-17	12:29:01	MP_001	0001	3	AFF2FF113FF---1FF-------------		450.1711	-0.292186	-4.79228	22837.3	-89.01971	128.1584	599.73	99.19	928	687	23.49	23.86	27.13	23.47	257.2	16.6	276.3	3	79.03	0.4444095	6.954016	61.90689	8.098142000000001	227.2537	445.67	23054.5
2025-05-17T12:34:18Z	2025-05-17	12:34:18	MP_001	0001	3	AFF2FF113FF---1FF-------------		450.0157	-0.292186	-4.803599	22825.07	-89.01971	138.1121	599.79	99.19	929	687	23.51	23.86	27.24	23.53	256.3	17.5	275.7	3	78.94	0.464817	6.960886	64.77554	8.112537000000001	235.9273	445.5	23052.2
2025-05-17T12:39:35Z	2025-05-17	12:39:35	MP_001	0001	3	AFF2FF113FF---1FF-------------		450.159	-0.292186	-4.861845	22838.35	-89.01971	133.7498	599.76	99.18	930	688	23.47	23.84	27.13	23.47	257.2	17.5	276.3	3	79.13	0.4558741	6.916473	63.91135	8.232535	230.5252	445.59	23061.1
2025-05-17T12:44:52Z	2025-05-17	12:44:52	MP_001	0001	3	AFF2FF113FF---1FF-------------		450.0495	-0.292186	-4.835533	22860.27	-89.01971	141.3234	600.18	99.16	930	688	23.51	23.86	27.39	23.51	257.2	16.6	275.7	3	79.04	0.4717149	6.930873	66.05996	8.179235	238.2888	445.51	23090.6
2025-05-17T12:50:09Z	2025-05-17	12:50:09	MP_001	0001	3	AFF2FF113FF---1FF-------------		450.1796	-0.292186	-4.862503	22884.53	-89.01971	129.8136	599.71	99.15	930	688	23.47	23.84	26.82	23.46	257.2	16.6	275.7	3	79.25	0.4477995	6.882524	63.06326	8.236645000000001	227.7237	445.61	23103.4
2025-05-17T12:55:26Z	2025-05-17	12:55:26	MP_001	0001	3	AFF2FF113FF---1FF-------------		449.8865	-0.292186	-4.873611	22879.95	-89.01971	139.0861	599.89	99.15	931	689	23.49	23.85	27.13	23.49	257.2	17.5	275.7	3	79.18	0.4669181	6.88226	65.84371	8.253262000000001	235.7774	445.31	23108.1
2025-05-17T13:00:43Z	2025-05-17	13:00:43	MP_001	0001	3	AFF2FF113FF---1FF-------------		449.9463	-0.292186	-4.88082	22852.56	-89.01971	146.9657	599.68	99.15	929	687	23.51	23.85	27.11	23.47	256.3	17.5	275.7	3	79.03	0.4828694	6.906761	67.91257	8.257357	241.7851	445.36	23088.6
2025-05-17T13:06:00Z	2025-05-17	13:06:00	MP_001	0001	3	AFF2FF113FF---1FF-------------		450.0885	-0.292186	-4.882258	22760.73	-89.01971	158.6271	600	99.15	931	688	23.49	23.86	27.09	23.51	257.2	17.5	275.7	3	78.84	0.5069539	7.01361	70.28145	8.254223000000001	248.4494	445.5	23008.4
2025-05-17T13:11:17Z	2025-05-17	13:11:17	MP_001	0001	3	AFF2FF113FF---1FF-------------		449.9907	-0.292186	-4.869277	22672.63	-89.01971	160.9824	599.68	99.16	931	689	23.49	23.83	27.15	23.49	257.2	16.6	275.7	3	78.56	0.5114634	7.039655	70.65461	8.221519	250.0369	445.41	22922.6
2025-05-17T13:16:34Z	2025-05-17	13:16:34	MP_001	0001	3	AFF2FF113FF---1FF-------------		449.8718	-0.292186	-4.789468	22562.26	-89.01971	167.4345	599.73	99.14	931	688	23.47	23.81	27.04	23.49	256.3	17.5	275.7	3	78.27	0.5246532	7.118388	71.70393	8.056914	256.1327	445.37	22818.7
2025-05-17T13:21:51Z	2025-05-17	13:21:51	MP_001	0001	3	AFF2FF113FF---1FF-------------		449.9542	-0.292186	-1.465567	22375	-89.01971	-56.30906	599.73	99.15	931	689	23.49	23.62	26.82	23.49	295.3	20.1	280.2	3	76.78	0.06689122	7.191018	7.302052	1.6157030000000001	57.58573	448.78	22407.7
2025-05-17T13:27:08Z	2025-05-17	13:27:08	MP_001	0001	3	AFF2FF613FF---1FF-------------		452.4193	-0.292186	-1.321618	21983.29	-89.01971	-68.40051	599.6	99.14	931	689	23.47	23.62	26.69	23.49	295.3	20.1	280.2	3	75.48	0.04213838	7.602562	3.542655	1.3384850000000001	-124.2886	451.39	22003.9
2025-05-17T13:32:25Z	2025-05-17	13:32:25	MP_001	0001	3	AFF2FF613FF---1FF-------------		448.9708	-0.292186	-1.365956	15557.63	-89.01971	96.99217	599.66	99.15	929	688	23.49	23.59	26.69	23.47	294.5	19.2	278	3	53.95	0.3777578	13.92665	25.12482	1.277112	325.7852	447.9	15743.6
2025-05-17T13:37:42Z	2025-05-17	13:37:42	MP_001	0001	3	AFF2FF613FF---1FF-------------		449.5664	-0.292186	-1.421272	15584.77	-89.01971	8.687929	599.73	99.15	928	687	23.49	23.62	26.74	23.47	294.5	19.2	278	3	53.74	0.1984408	14.04665	12.12727	1.4681840000000002	201.8909	448.44	15682.5
2025-05-17T13:42:59Z	2025-05-17	13:42:59	MP_001	0001	3	AFF2FF613FF---1FF-------------		450.1519	-0.292186	-1.459993	15907.4	-89.01971	-46.70835	599.6	99.14	928	687	23.51	23.63	26.76	23.49	295.3	19.2	278	3	54.59	0.08593753	13.78268	4.235185	1.595486	-128.7732	448.98	15949.7
2025-05-17T13:48:16Z	2025-05-17	13:48:16	MP_001	0001	3	AFF2FF613FF---1FF-------------		450.3205	-0.292186	-1.39412	16645.48	-89.01971	-110.0543	600.15	99.14	928	687	23.49	23.62	26.67	23.49	294.5	19.2	277.4	3	56.96	-0.04279114	13.09231	0	1.523649	1490.745	449.22	16624.5
2025-05-17T13:53:33Z	2025-05-17	13:53:33	MP_001	0001	3	AFF2FF613FF---1FF-------------		449.9058	-0.292186	-1.21519	18849.05	-89.01971	-304.9807	600.13	99.13	927	686	23.49	24.23	26.63	23.47	296.2	25.3	278.5	3	63.84	-0.4402149	12.16963	0	1.344044	527.8614	448.98	18633.1
2025-05-17T13:58:50Z	2025-05-17	13:58:50	MP_001	0001	3	AFF2FF613FF---1FF-------------		450.1336	-0.292186	-1.17929	22036.09	-89.01971	-375.773	599.79	99.12	927	686	23.47	24.21	26.6	23.47	295.3	25.3	278	3	74.59	-0.5860486	8.957874	0	1.3368560000000003	491.2438	449.25	21749.3
2025-05-17T14:04:07Z	2025-05-17	14:04:07	MP_001	0001	3	AFF2FF613FF---1FF-------------		450.1561	-0.292186	-1.236579	23646.01	-89.01971	-286.4922	599.68	99.1	928	687	23.49	24.21	26.63	23.49	295.3	25.3	278	3	80.31	-0.4042141	7.230392	0	1.3693640000000002	501.5941	449.21	23448.5
2025-05-17T14:09:24Z	2025-05-17	14:09:24	MP_001	0001	3	AFF2FF613FF---1FF-------------		449.9334	-0.292186	-1.206156	24007.42	-89.01971	-202.8474	599.71	99.09	928	687	23.49	24.21	26.61	23.49	295.3	25.3	278.5	3	81.83	-0.2331145	6.777731	0	1.2317230000000001	531.4523	449.02	23893.6
2025-05-17T14:14:41Z	2025-05-17	14:14:41	MP_001	0001	3	AFF2FF613FF---1FF-------------		449.8106	-0.292186	-1.169735	24020.85	-89.01971	-161.031	599.26	99.09	929	688	23.49	24.21	26.63	23.47	295.3	24.4	278	3	82.01	-0.1473755	6.721126	0	1.11911	572.9953	448.93	23948.8
2025-05-17T14:19:58Z	2025-05-17	14:19:58	MP_001	0001	3	AFF2FF613FF---1FF-------------		450.1687	-0.292186	-1.302158	24006.57	-89.01971	-148.3592	599.71	99.1	928	687	23.49	24.21	26.61	23.51	295.3	25.3	278.5	3	82.02	-0.1215315	6.719606	0	1.3735480000000002	622.3943	449.16	23947.2
2025-05-17T14:25:15Z	2025-05-17	14:25:15	MP_001	0001	3	AFF2FF613FF---1FF-------------		449.9616	-0.292186	-1.28982	24016.78	-89.01971	-143.9128	599.89	99.09	929	687	23.51	24.2	26.63	23.49	295.3	24.4	278.5	3	81.97	-0.1124609	6.682482	0	1.3453960000000003	632.9248	448.96	23961.9
2025-05-17T14:30:32Z	2025-05-17	14:30:32	MP_001	0001	3	AFF2FF613FF---1FF-------------		450.1942	-0.292186	-1.296095	24034.18	-89.01971	-144.1815	600.05	99.08	929	687	23.49	24.21	26.63	23.49	295.3	24.4	278.5	3	82.11	-0.113043	6.693383	0	1.358754	633.7018	449.19	23979
2025-05-17T14:35:49Z	2025-05-17	14:35:49	MP_001	0001	3	AFF2FF613FF---1FF-------------		449.9669	-0.292186	-1.271051	24089.35	-89.01971	-145.5872	599.79	99.08	930	688	23.49	24.23	26.43	23.49	295.3	25.3	278.5	3	82.29	-0.1158796	6.668228	0	1.3090620000000002	623.7607	448.99	24032.8
2025-05-17T14:41:06Z	2025-05-17	14:41:06	MP_001	0001	3	AFF2FF613FF---1FF-------------		450.1264	-0.292186	-1.293958	24140.51	-89.01971	-138.8164	599.68	99.07	929	687	23.49	24.21	26.63	23.51	295.3	24.4	278.5	3	82.48	-0.1019978	6.582106	0	1.348292	649.6843	449.12	24090.7
2025-05-17T14:46:23Z	2025-05-17	14:46:23	MP_001	0001	3	AFF2FF613FF---1FF-------------		450.0325	-0.292186	-1.265199	24202.23	-89.01971	-139.9635	600.18	99.06	929	687	23.49	24.24	26.61	23.49	295.3	25.3	278	3	82.68	-0.1044401	6.583122	0	1.293503	639.4926	449.06	24151.3
2025-05-17T14:51:40Z	2025-05-17	14:51:40	MP_001	0001	3	AFF2FF613FF---1FF-------------		449.8114	-0.292186	-1.255829	24262.56	-89.01971	-140.037	599.86	99.05	930	688	23.51	24.23	26.8	23.49	295.3	24.4	278.5	3	82.79	-0.1045427	6.499221	0	1.273775	634.7756	448.85	24211.5
2025-05-17T14:56:57Z	2025-05-17	14:56:57	MP_001	0001	3	AFF2FF613FF---1FF-------------		449.8288	-0.292186	-1.283189	24323.2	-89.01971	-138.0213	599.68	99.05	930	688	23.49	24.21	26.82	23.51	295.3	25.3	278	3	83.1	-0.1003881	6.400436	0	1.326014	644.8864	448.84	24274.2
2025-05-17T15:02:14Z	2025-05-17	15:02:14	MP_001	0001	3	AFF2FF613FF---1FF-------------		450.0172	-0.292186	-1.26074	24386.49	-89.01971	-139.7379	599.73	99.05	931	689	23.47	24.19	26.3	23.49	295.3	24.4	278.5	3	83.4	-0.1039205	6.302783	0	1.282915	631.3488	449.05	24335.8
2025-05-17T15:07:31Z	2025-05-17	15:07:31	MP_001	0001	3	AFF2FF613FF---1FF-------------		449.7994	-0.292186	-1.293382	24434.77	-89.01971	-143.9666	599.71	99.03	931	689	23.49	24.23	26.65	23.49	295.3	24.4	278.5	3	83.44	-0.1125851	6.328471	0	1.3519470000000002	623.4376	448.8	24379.8
2025-05-17T15:12:48Z	2025-05-17	15:12:48	MP_001	0001	3	AFF2FF613FF---1FF-------------		449.9516	-0.292186	-1.316862	24501.07	-89.01971	-135.9333	599.68	99.01	932	690	23.49	24.19	26.43	23.49	294.5	24.4	278	3	83.68	-0.09612811	6.19876	0	1.391421	653.982	448.93	24454.2
2025-05-17T15:18:05Z	2025-05-17	15:18:05	MP_001	0001	3	AFF2FF613FF---1FF-------------		450.0684	-0.292186	-1.3435	24509.72	-89.01971	-137.109	599.73	99	931	689	23.49	24.23	26.58	23.49	295.3	25.3	278.5	3	83.69	-0.09854652	6.254164	0	1.445947	656.0833	449.02	24461.6
2025-05-17T15:23:22Z	2025-05-17	15:23:22	MP_001	0001	3	AFF2FF613FF---1FF-------------		450.0857	-0.292186	-1.295134	24473.47	-89.01971	-128.2179	599.79	99.01	932	689	23.49	24.23	26.39	23.47	295.3	24.4	278	3	83.61	-0.08033124	6.279019	0	1.341258	692.395	449.08	24434.3
2025-05-17T15:28:39Z	2025-05-17	15:28:39	MP_001	0001	3	AFF2FF613FF---1FF-------------		449.716	-0.292186	-1.291143	24424.09	-89.01971	-123.5179	599.76	99	932	689	23.51	24.24	26.58	23.49	295.3	24.4	278	3	83.36	-0.07069302	6.362627	0	1.3288369999999998	727.7385	448.72	24389.6
2025-05-17T15:33:56Z	2025-05-17	15:33:56	MP_001	0001	3	AFF2FF613FF---1FF-------------		450.261	-0.292186	-1.307407	24439.32	-89.01971	-127.1861	599.81	98.99	932	690	23.49	24.21	26.56	23.49	295.3	24.4	278.5	3	83.48	-0.07821742	6.289382	0	1.3649470000000001	702.6179	449.25	24401.2
2025-05-17T15:39:13Z	2025-05-17	15:39:13	MP_001	0001	3	AFF2FF613FF---1FF-------------		450.0973	-0.292186	-1.306489	24464.69	-89.01971	-132.7627	599.76	98.99	932	689	23.49	24.21	26.52	23.47	295.3	23.6	278.5	3	83.55	-0.08964006	6.269086	0	1.3680519999999998	669.2399	449.08	24421
2025-05-17T15:44:30Z	2025-05-17	15:44:30	MP_001	0001	3	AFF2FF613FF---1FF-------------		450.0684	-0.292186	-1.323203	24509.3	-89.01971	-132.5926	599.68	98.97	932	689	23.51	24.24	26.54	23.49	294.5	25.3	278.5	3	83.59	-0.08928392	6.294145	0	1.4010330000000002	674.5791	449.04	24465.7
2025-05-17T15:49:47Z	2025-05-17	15:49:47	MP_001	0001	3	AFF2FF613FF---1FF-------------		450.0866	-0.292186	-1.315832	24551.57	-89.01971	-130.3804	599.79	98.96	931	689	23.49	24.24	26.52	23.49	294.5	24.4	278.5	3	83.83	-0.08476975	6.2471	0	1.3846300000000002	683.2033	449.06	24510.2
2025-05-17T15:55:04Z	2025-05-17	15:55:04	MP_001	0001	3	AFF2FF613FF---1FF-------------		449.9781	-0.292186	-1.282137	24591.69	-89.01971	-135.968	599.73	98.96	932	689	23.49	24.24	26.56	23.47	295.3	24.4	278	3	83.95	-0.09621651	6.211699	0	1.3222250000000002	647.3406	448.99	24544.7
2025-05-17T16:00:21Z	2025-05-17	16:00:21	MP_001	0001	3	AFF2FF613FF---1FF-------------		450.13	-0.292186	-1.312551	24616.13	-89.01971	-138.4861	599.97	98.96	932	690	23.49	24.24	26.52	23.47	294.5	25.3	278.5	3	84.02	-0.1014191	6.189225	0	1.3861740000000002	642.4457	449.11	24566.7
2025-05-17T16:05:38Z	2025-05-17	16:05:38	MP_001	0001	3	AFF2FF613FF---1FF-------------		449.972	-0.292186	-1.255515	24650.87	-89.01971	-131.6922	599.68	98.97	931	689	23.49	24.23	26.54	23.49	295.3	23.6	278	3	84.17	-0.08745185	6.113456	0	1.264904	658.0109	449.01	24608.2
2025-05-17T16:10:55Z	2025-05-17	16:10:55	MP_001	0001	3	AFF2FF513FF---1FF-------------		450.113	-0.292186	-1.306579	24694.51	-89.01971	-134.3378	599.79	98.99	932	689	23.49	24.26	26.63	23.51	295.3	24.4	278	3	84.33	-0.09289363	6.125061	0	1.3697830000000002	656.7147	449.1	24649.2
2025-05-17T16:16:12Z	2025-05-17	16:16:12	MP_001	0001	3	AFF2FF513FF---1FF-------------		449.9722	-0.292186	-1.293193	24718.07	-89.01971	-133.6596	599.76	98.99	932	689	23.49	24.23	26.8	23.53	294.5	23.6	278.5	3	84.41	-0.09150179	6.040209	0	1.3422950000000002	654.087	448.97	24673.4
2025-05-17T16:21:29Z	2025-05-17	16:21:29	MP_001	0001	3	AFF2FF513FF---1FF-------------		450.0984	-0.292186	-1.30391	24763.56	-89.01971	-140.1906	599.73	98.99	932	690	23.49	24.26	26.3	23.47	294.5	24.4	278.5	3	84.54	-0.1048884	6.06026	0	1.369655	630.5295	449.09	24712.4
2025-05-17T16:26:46Z	2025-05-17	16:26:46	MP_001	0001	3	AFF2FF513FF---1FF-------------		450.2799	-0.292186	-1.339814	24765.3	-89.01971	-137.3664	599.73	98.98	932	689	23.47	24.22	26.45	23.47	294.5	24.4	278	3	84.64	-0.09909993	5.994135	0	1.4388470000000002	645.9289	449.23	24717
2025-05-17T16:32:03Z	2025-05-17	16:32:03	MP_001	0001	3	AFF2FF513FF---1FF-------------		449.9469	-0.292186	-1.305106	24788.93	-89.01971	-130.6526	599.71	98.97	932	690	23.49	24.26	26.5	23.47	294.5	25.3	278.5	3	84.65	-0.08533715	6.030852	0	1.3631659999999999	671.1221	448.93	24747.3
2025-05-17T16:37:20Z	2025-05-17	16:37:20	MP_001	0001	3	AFF2FF513FF---1FF-------------		450.1191	-0.292186	-1.333291	24777.72	-89.01971	-123.9631	599.81	98.97	931	689	23.49	24.26	26.49	23.47	294.5	23.6	278.5	3	84.63	-0.07163744	6.035483	0	1.41373	721.3767	449.08	24742.8
2025-05-17T16:42:37Z	2025-05-17	16:42:37	MP_001	0001	3	AFF2FF513FF---1FF-------------		450.0794	-0.292186	-1.313198	24755.57	-89.01971	-119.0571	599.79	98.96	932	690	23.49	24.26	26.43	23.51	294.5	24.4	278.5	3	84.56	-0.06157579	6.056362	0	1.3689479999999998	760.7936	449.06	24725.5
2025-05-17T16:47:54Z	2025-05-17	16:47:54	MP_001	0001	3	AFF2FF513FF---1FF-------------		450.059	-0.292186	-1.304901	24702.72	-89.01971	-116.268	600.13	98.94	930	688	23.51	24.28	26.5	23.47	294.5	24.4	278	3	84.28	-0.05588708	6.148777	0	1.3509499999999999	795.0909	449.05	24675.5
2025-05-17T16:53:11Z	2025-05-17	16:53:11	MP_001	0001	3	AFF2FF513FF---1FF-------------		450.1877	-0.292186	-1.347622	24666.68	-89.01971	-126.7342	599.81	98.95	930	687	23.49	24.27	26.45	23.49	294.5	25.3	278	3	84.22	-0.07730955	6.188604	0	1.4449349999999999	711.3844	449.13	24629
2025-05-17T16:58:28Z	2025-05-17	16:58:28	MP_001	0001	3	AFF2FF513FF---1FF-------------		450.1693	-0.292186	-1.325809	24668.64	-89.01971	-123.2127	599.68	98.95	931	688	23.49	24.27	26.47	23.49	294.5	25.3	278.5	3	84.24	-0.07007594	6.182986	0	1.3976240000000002	732.1617	449.14	24634.5
2025-05-17T17:03:45Z	2025-05-17	17:03:45	MP_001	0001	3	AFF2FF513FF---1FF-------------		449.9705	-0.292186	-1.313979	24691.41	-89.01971	-125.742	599.86	98.94	930	688	23.47	24.24	26.21	23.49	288.7	24.4	272.9	3	84.4	-0.07528416	6.100708	0	1.376924	706.0086	448.95	24654.7
2025-05-17T17:09:02Z	2025-05-17	17:09:02	MP_001	0001	3	AFF2FF513FF---1FF-------------		450.0794	-0.292186	-1.317519	24682.83	-89.01971	-128.1645	599.84	98.93	930	688	23.47	24.22	25.88	23.47	282.1	23.6	267.3	3	84.35	-0.08024602	6.085182	0	1.38615	690.4315	449.05	24643.7
2025-05-17T17:14:19Z	2025-05-17	17:14:19	MP_001	0001	3	AFF2FF513FF---1FF-------------		450.1837	-0.292186	-1.35045	24636.65	-89.01971	-125.6544	599.89	98.93	929	688	23.47	24.18	25.72	23.46	276.3	22.7	261.2	3	84.2	-0.07510366	6.040105	0	1.449874	713.3735	449.13	24600
2025-05-17T17:19:36Z	2025-05-17	17:19:36	MP_001	0001	3	AFF2FF513FF---1FF-------------		450.0331	-0.292186	-1.287785	24590.58	-89.01971	-119.6739	599.86	98.95	926	685	23.47	24.22	25.38	23.46	269.6	22.7	255	3	84.08	-0.06283779	6.164685	0	1.3189659999999999	752.2505	449.04	24559.9
2025-05-17T17:24:53Z	2025-05-17	17:24:53	MP_001	0001	3	AFF2FF513FF---1FF-------------		450.2382	-0.292186	-1.422988	24517.45	-89.01971	-116.0993	599.79	98.95	925	684	23.47	24.18	25.22	23.47	263	21	248.8	3	83.84	-0.05549899	6.146151	0	1.5857240000000001	837.8192	449.11	24490.4
2025-05-17T17:30:10Z	2025-05-17	17:30:10	MP_001	0001	3	AFF2FF513FF---1FF-------------		450.3089	-0.292186	-1.498318	24394.11	-89.01971	-109.7676	599.79	98.95	921	681	23.47	24.14	24.98	23.46	257.2	21.8	242.7	3	83.44	-0.04251734	6.206338	0	1.730501	995.5736	449.1	24373.4
2025-05-17T17:35:27Z	2025-05-17	17:35:27	MP_001	0001	3	AFF2FF513FF---1FF-------------		450.0321	-0.292186	-1.623231	24273.15	-89.01971	-95.9738	599.79	98.95	917	678	23.49	24.15	24.87	23.47	251.4	21	237.6	3	82.98	-0.01424899	6.320789	0	1.9675360000000002	2281.201	448.7	24266.2
2025-05-17T17:40:44Z	2025-05-17	17:40:44	MP_001	0001	3	AFF2FF513FF---1FF-------------		450.2096	-0.292186	-1.799718	24140.89	-89.01971	-89.76649	599.5	98.95	912	674	23.46	24.06	24.6	23.47	245.6	21	232	3	82.74	-0.001529231	6.291803	0	2.3132349999999997	19690.02	448.7	24140.1
2025-05-17T17:46:01Z	2025-05-17	17:46:01	MP_001	0001	3	AFF2FF513FF---1FF-------------		450.1105	-0.292186	-1.96679	23984.49	-89.01971	-78.16256	599.53	98.94	908	670	23.47	24.06	24.45	23.47	237.3	19.2	224.7	3	82.14	0.02223057	6.447926	1.4477090000000001	2.636591	-1058.219	448.44	23995.4
2025-05-17T17:51:18Z	2025-05-17	17:51:18	MP_001	0001	3	AFF2FF513FF---1FF-------------		450.3616	-0.292186	-2.095204	23818.29	-89.01971	-66.30893	599.86	98.94	903	667	23.47	24.03	24.21	23.46	232.3	19.2	219.7	3	81.61	0.04652042	6.546649	5.105989	2.8843550000000002	-338.8862	448.56	23841
2025-05-17T17:56:35Z	2025-05-17	17:56:35	MP_001	0001	3	AFF2FF513FF---1FF-------------		450.0536	-0.292186	-2.099659	23644.11	-89.01971	-65.50941	599.81	98.93	898	663	23.47	24.02	24.06	23.46	224.8	19.2	213	3	81.01	0.04814541	6.697734	5.188313	2.8922369999999997	-331.9447	448.25	23667.6
2025-05-17T18:01:52Z	2025-05-17	18:01:52	MP_001	0001	3	AFF2FF513FF---1FF-------------		449.6286	-0.292186	-1.894351	23472.24	-89.01971	-67.66429	600.15	98.93	894	660	23.47	24	23.9	23.47	218.2	18.3	206.8	3	80.41	0.04374948	6.846314	4.390223	2.485539	-330.2655	448.03	23493.6
2025-05-17T18:07:09Z	2025-05-17	18:07:09	MP_001	0001	3	AFF2FF513FF---1FF-------------		450.1853	-0.292186	-1.926723	23303.48	-89.01971	-71.28926	599.71	98.93	887	654	23.47	23.99	23.77	23.47	211.5	18.3	200.6	3	79.82	0.03628999	6.993209	3.189318	2.5512050000000004	-528.3831	448.55	23321.2
2025-05-17T18:12:26Z	2025-05-17	18:12:26	MP_001	0001	3	AFF2FF513FF---1FF-------------		450.3084	-0.292186	-1.880793	23131.88	-89.01971	-79.0507	599.76	98.94	882	650	23.47	23.99	23.61	23.46	205.7	16.6	194.5	3	79.22	0.0204022	7.173697	0.8440279999999998	2.4667900000000005	-1283.649	448.72	23141.9
2025-05-17T18:17:43Z	2025-05-17	18:17:43	MP_001	0001	3	AFF2FF513FF---1FF-------------		450.2414	-0.292186	-1.816734	22947.23	-89.01971	-76.22076	599.97	98.92	877	647	23.47	23.99	23.29	23.47	199.1	16.6	188.9	3	78.58	0.02619811	7.366086	1.556584	2.3371830000000005	-880.9783	448.72	22960
2025-05-17T18:23:00Z	2025-05-17	18:23:00	MP_001	0001	3	AFF2FF513FF---1FF-------------		450.6555	-0.292186	-1.860628	22764.67	-89.01971	-74.15997	599.55	98.93	871	642	23.47	23.97	23.28	23.47	193.3	15.7	183.3	3	77.97	0.03038953	7.518079	2.0421940000000003	2.4208930000000004	-753.5707	449.09	22779.5
2025-05-17T18:28:17Z	2025-05-17	18:28:17	MP_001	0001	3	AFF2FF513FF---1FF-------------		450.2277	-0.292186	-1.921038	22579.9	-89.01971	-68.62662	599.47	98.92	865	638	23.47	23.94	23.11	23.47	186.7	15.7	176	3	77.35	0.04169266	7.645496	3.453232	2.5361409999999998	-476.9912	448.6	22600.3
2025-05-17T18:33:34Z	2025-05-17	18:33:34	MP_001	0001	3	AFF2FF513FF---1FF-------------		450.36130000000003	-0.292186	-1.960868	22408.08	-89.01971	-64.73897	599.79	98.9	859	634	23.47	23.92	22.87	23.47	179.2	14.8	169.2	3	76.76	0.04965816	7.79404	4.371298	2.6138950000000003	-363.2278	448.69	22432.4
2025-05-17T18:38:51Z	2025-05-17	18:38:51	MP_001	0001	3	AFF2FF513FF---1FF-------------		450.1019	-0.292186	-1.989196	22233.86	-89.01971	-59.51584	599.84	98.9	853	629	23.49	23.88	22.74	23.49	174.2	14	164.8	3	76.1	0.06033514	7.883038	5.653794	2.666054	-238.9537	448.4	22263.4
2025-05-17T18:44:08Z	2025-05-17	18:44:08	MP_001	0001	3	AFF2FF513FF---1FF-------------		450.2501	-0.292186	-2.007896	22046.69	-89.01971	-59.1824	599.86	98.92	846	623	23.47	23.86	22.58	23.47	166.8	14	157.5	3	75.56	0.06100803	8.033895	5.593829	2.7032819999999997	-251.8344	448.53	22076.5
2025-05-17T18:49:25Z	2025-05-17	18:49:25	MP_001	0001	3	AFF2FF513FF---1FF-------------		450.2528	-0.292186	-2.005787	21855.21	-89.01971	-57.44665	599.73	98.92	841	619	23.47	23.83	22.34	23.47	160.1	13.1	151.3	3	74.91	0.06453054	8.169147	5.8993	2.6967410000000003	-223.7017	448.54	21886.8
2025-05-17T18:54:42Z	2025-05-17	18:54:42	MP_001	0001	3	AFF2FF513FF---1FF-------------		450.4342	-0.292186	-2.001661	21658.34	-89.01971	-55.56907	599.71	98.95	834	614	23.47	23.83	22.19	23.46	158.5	13.1	149.6	3	74.26	0.06835142	8.359156	6.176833	2.686616	-199.0118	448.72	21691.8
2025-05-17T18:59:59Z	2025-05-17	18:59:59	MP_001	0001	3	AFF2FF513FF---1FF-------------		450.4698	-0.292186	-1.995113	21495.28	-89.01971	-56.22105	600.36	98.92	829	610	23.49	23.83	22.08	23.47	151.8	12.2	143.5	3	73.6	0.06708086	8.540356	5.854575	2.6777949999999997	-223.5983	448.77	21528.1
2025-05-17T19:05:16Z	2025-05-17	19:05:16	MP_001	0001	3	AFF2FF513FF---1FF-------------		450.4955	-0.292186	-1.96586	21299.56	-89.01971	-49.96377	599.81	98.93	824	607	23.49	23.8	22.03	23.49	145.2	12.2	137.3	3	72.96	0.0797901	8.672192	7.200685	2.6104900000000004	-114.7402	448.82	21338.6
2025-05-17T19:10:33Z	2025-05-17	19:10:33	MP_001	0001	3	AFF2FF513FF---1FF-------------		450.0875	-0.292186	-1.945857	21123.48	-89.01971	-49.46102	599.68	98.94	817	601	23.47	23.78	21.72	23.47	138.5	11.3	131.1	3	72.44	0.08078514	8.814663	7.164859	2.569363	-110.3863	448.43	21163
2025-05-17T19:15:50Z	2025-05-17	19:15:50	MP_001	0001	3	AFF2FF513FF---1FF-------------		450.2371	-0.292186	-1.946248	20923.35	-89.01971	-45.19348	599.76	98.93	812	597	23.47	23.78	21.61	23.49	132.7	10.5	125.5	3	71.77	0.0894939	9.017834	7.9241019999999995	2.5666580000000003	-67.59278	448.58	20967.2
2025-05-17T19:21:07Z	2025-05-17	19:21:07	MP_001	0001	3	AFF2FF513FF---1FF-------------		450.0243	-0.292186	-1.968539	20736.36	-89.01971	-43.24695	599.84	98.94	805	591	23.47	23.75	21.37	23.47	124.4	9.6	117.7	3	71.14	0.09346328	9.145229	8.21989	2.6098999999999997	-59.65924	448.35	20782.1
2025-05-17T19:26:24Z	2025-05-17	19:26:24	MP_001	0001	3	AFF2FF513FF---1FF-------------		450.2017	-0.292186	-1.953409	20553.39	-89.01971	-38.99284	599.45	98.94	799	587	23.47	23.78	21.39	23.49	118.6	9.6	112.6	3	70.53	0.1020645	9.386207	8.87388	2.573606	-24.20766	448.54	20603.4
2025-05-17T19:31:41Z	2025-05-17	19:31:41	MP_001	0001	3	AFF2FF513FF---1FF-------------		450.2018	-0.292186	-1.899206	20355.53	-89.01971	-37.42955	600	98.94	793	582	23.49	23.73	21.22	23.47	111.2	9.6	105.4	3	69.78	0.105329	9.503433	9.08325	2.4667640000000004	-0.4582933	448.59	20407.1
2025-05-17T19:36:58Z	2025-05-17	19:36:58	MP_001	0001	3	AFF2FF513FF---1FF-------------		450.58	-0.292186	-1.984223	20183.59	-89.01971	-36.28656	599.73	98.94	787	578	23.47	23.7	20.95	23.47	105.4	7.9	99.2	3	69.27	0.107597	9.614912	9.19063	2.634276	-19.14075	448.89	20236.3
2025-05-17T19:42:15Z	2025-05-17	19:42:15	MP_001	0001	3	AFF2FF513FF---1FF-------------		449.9884	-0.292186	-1.837854	20002.64	-89.01971	-30.7338	599.63	98.93	781	573	23.49	23.72	20.97	23.47	97.9	7.9	91.9	3	68.59	0.1188849	9.830665	10.09327	2.3361169999999998	52.94706	448.44	20060.9
2025-05-17T19:47:32Z	2025-05-17	19:47:32	MP_001	0001	3	AFF2FF513FF---1FF-------------		450.2004	-0.292186	-1.912195	19819.64	-89.01971	-34.61024	599.97	98.93	775	568	23.47	23.67	20.73	23.47	91.3	7.9	86.3	3	68.03	0.1110198	9.929428	9.18088	2.490049	0.01792529	448.58	19874.1
2025-05-17T19:52:49Z	2025-05-17	19:52:49	MP_001	0001	3	AFF2FF513FF---1FF-------------		450.527	-0.292186	-1.890358	19634.63	-89.01971	-25.12487	599.76	98.92	768	564	23.51	23.67	20.65	23.49	84.6	7	79.6	3	67.27	0.1303055	10.12058	10.8753	2.4365699999999997	64.83931	448.93	19698.5
2025-05-17T19:58:06Z	2025-05-17	19:58:06	MP_001	0001	3	AFF2FF513FF---1FF-------------		450.4146	-0.292186	-1.954344	19476.09	-89.01971	-22.93876	599.89	98.93	762	560	23.49	23.67	20.53	23.47	78	7	73.4	3	66.82	0.1347716	10.27248	11.11968	2.5632330000000003	56.6867	448.75	19542.2
2025-05-17T20:03:23Z	2025-05-17	20:03:23	MP_001	0001	3	AFF2FF513FF---1FF-------------		450.168	-0.292186	-1.790009	19330.72	-89.01971	-25.34744	599.81	98.93	756	554	23.49	23.64	20.25	23.49	71.3	5.2	66.7	3	66.31	0.1298226	10.36503	10.52505	2.2364620000000004	78.66937	448.67	19394.4
2025-05-17T20:08:40Z	2025-05-17	20:08:40	MP_001	0001	3	AFF2FF513FF---1FF-------------		450.1536	-0.292186	-1.761045	19135.08	-89.01971	-23.94298	599.76	98.92	751	550	23.49	23.64	20.18	23.49	63.1	5.2	59.4	3	65.64	0.1326483	10.56616	10.55407	2.177027	86.76537	448.68	19200.2
2025-05-17T20:13:57Z	2025-05-17	20:13:57	MP_001	0001	3	AFF2FF513FF---1FF-------------		450.1672	-0.292186	-1.780789	18958.49	-89.01971	-21.98882	599.73	98.93	745	545	23.49	23.64	19.98	23.47	57.2	5.2	54.4	3	65.05	0.1366013	10.74112	10.7176	2.2145970000000004	86.67551	448.68	19025.5
2025-05-17T20:19:14Z	2025-05-17	20:19:14	MP_001	0001	3	AFF2FF513FF---1FF-------------		449.9801	-0.292186	-1.657266	18777.9	-89.01971	-19.47963	599.66	98.93	738	540	23.49	23.59	19.74	23.46	49.8	3.5	47.1	3	64.44	0.1416706	10.8356	11.07454	1.96504	125.7789	448.62	18847.4
2025-05-17T20:24:31Z	2025-05-17	20:24:31	MP_001	0001	3	AFF2FF513FF---1FF-------------		450.2715	-0.292186	-1.646315	18605.96	-89.01971	-22.23557	599.89	98.92	733	537	23.47	23.56	19.74	23.47	42.3	3.5	40.9	3	63.91	0.1360851	10.95431	10.42297	1.946674	111.7735	448.92	18672.7
2025-05-17T20:29:48Z	2025-05-17	20:29:48	MP_001	0001	3	AFF2FF513FF---1FF-------------		449.9921	-0.292186	-1.542311	18429.54	-89.01971	-22.40708	599.71	98.92	727	532	23.49	23.59	19.5	23.47	35.7	2.6	34.2	3	63.23	0.1356699	11.19662	10.11703	1.738154	129.7908	448.74	18496.2
2025-05-17T20:35:05Z	2025-05-17	20:35:05	MP_001	0001	3	AFF2FF513FF---1FF-------------		450.0302	-0.292186	-1.534059	18273.94	-89.01971	-20.28995	599.66	98.93	721	528	23.47	23.53	19.33	23.49	29	2.6	27.5	3	62.78	0.1399477	11.22975	10.46223	1.7195150000000001	140.7539	448.79	18342.7
2025-05-17T20:40:22Z	2025-05-17	20:40:22	MP_001	0001	3	AFF2FF513FF---1FF-------------		450.1797	-0.292186	-1.524152	18104.38	-89.01971	-20.15428	599.89	98.93	716	524	23.49	23.56	19.26	23.47	22.4	2.6	20.7	3	62.14	0.1402547	11.46459	10.23373	1.7005160000000001	137.5976	448.95	18173.2
2025-05-17T20:45:39Z	2025-05-17	20:45:39	MP_001	0001	3	AFF2FF513FF---1FF-------------		450.1878	-0.292186	-1.397895	17922.71	-89.01971	-26.769	599.79	98.93	708	518	23.47	23.53	19.15	23.47	14.9	0.9	14.6	3	61.56	0.1267365	11.59407	8.93114	1.453715	136.4273	449.08	17985
2025-05-17T20:50:56Z	2025-05-17	20:50:56	MP_001	0001	3	AFF2FF513FF---1FF-------------		450.2305	-0.292186	-1.263756	17767.65	-89.01971	-33.3215	599.81	98.93	703	513	23.47	23.53	18.86	23.47	7.5	0.9	7.3	3	61.01	0.1133825	11.75862	7.642499000000001	1.191595	137.8447	449.26	17823.4
2025-05-17T20:56:13Z	2025-05-17	20:56:13	MP_001	0001	3	AFF2FF513FF---1FF-------------		450.1854	-0.292186	-1.057005	17587.27	-89.01971	-38.25083	599.79	98.94	698	509	23.49	23.53	18.88	23.47	1.7	0.9	1.7	3	60.31	0.1033241	11.94869	6.647316	0.7826580000000001	176.1149	449.42	17638
2025-05-17T21:01:30Z	2025-05-17	21:01:30	MP_001	0001	3	AFF2FF513FF---1FF-------------		450.1072	-0.292186	-0.8832261	17423.53	-89.01971	-49.53963	599.76	98.95	692	505	23.47	23.53	18.64	23.49	0	0	0	3	59.79	0.08033147	12.11931	4.628387	0.44549799999999995	174.0273	449.52	17463
2025-05-17T21:06:47Z	2025-05-17	21:06:47	MP_001	0001	3	AFF2FF513FF---1FF-------------		450.1635	-0.292186	-0.8689688	17268.88	-89.01971	-49.04244	600.1	98.95	688	502	23.49	23.56	19.02	23.49	0	0.9	0	3	59.19	0.08137635	12.33845	4.595346	0.41717099999999996	179.2894	449.59	17308.9
2025-05-17T21:12:04Z	2025-05-17	21:12:04	MP_001	0001	3	AFF2FF513FF---1FF-------------		449.9861	-0.292186	-0.8927437	17140.11	-89.01971	-48.00266	600.07	98.95	687	501	23.49	23.56	18.97	23.47	0.8	0	0	3	58.76	0.08347841	12.46841	4.695194	0.46374899999999997	172.1837	449.39	17181.1
2025-05-17T21:17:21Z	2025-05-17	21:17:21	MP_001	0001	3	AFF2FF513FF---1FF-------------		449.7579	-0.292186	-0.8997875	17032.6	-89.01971	-39.31009	599.55	98.95	686	501	23.51	23.56	19.19	23.49	0	0.9	0.6	3	58.35	0.1010715	12.57342	6.038504	0.46889899999999995	215.7856	449.15	17082.3
2025-05-17T21:22:38Z	2025-05-17	21:22:38	MP_001	0001	3	AFF2FF513FF---1FF-------------		450.054	-0.292186	-1.06443	16936.32	-89.01971	-34.02915	599.71	98.96	686	501	23.49	23.54	19.41	23.49	0	0	0	3	58.11	0.1118277	12.62956	6.854445999999999	0.7934950000000001	179.9551	449.28	16991.3
2025-05-17T21:27:55Z	2025-05-17	21:27:55	MP_001	0001	3	AFF2FF513FF---1FF-------------		449.486	-0.292186	-1.033329	16894.97	-89.01971	-38.81181	599.84	98.96	684	500	23.49	23.54	19.37	23.49	0	0	0	3	57.95	0.1021192	12.67649	6.055797999999999	0.736062	164.5881	448.74	16945.2
2025-05-17T21:33:12Z	2025-05-17	21:33:12	MP_001	0001	3	AFF2FF513FF---1FF-------------		450.1034	-0.292186	-0.9928136	16863.01	-89.01971	-42.01104	600	98.96	685	500	23.51	23.56	19.52	23.49	0	0	0	3	57.77	0.09563377	12.74562	5.503263	0.658266	160.9385	449.4	16910
2025-05-17T21:38:29Z	2025-05-17	21:38:29	MP_001	0001	3	AFF2FF513FF---1FF-------------		450.2011	-0.292186	-1.030321	16848.9	-89.01971	-41.73372	599.68	98.96	683	498	23.49	23.54	19.39	23.49	0	0	0	3	57.79	0.0961464	12.72632	5.554927	0.7322740000000001	147.7873	449.46	16896.2
2025-05-17T21:43:46Z	2025-05-17	21:43:46	MP_001	0001	3	AFF2FF513FF---1FF-------------		450.1768	-0.292186	-1.113018	16842.39	-89.01971	-35.87106	600	98.96	684	499	23.49	23.53	19.68	23.51	0	0	0.6	3	57.78	0.1081233	12.6981	6.514913	0.893065	151.5421	449.36	16895.5
2025-05-17T21:49:03Z	2025-05-17	21:49:03	MP_001	0001	3	AFF2FF513FF---1FF-------------		450.1671	-0.292186	-1.084203	16837.82	-89.01971	-40.2437	600	98.96	684	499	23.47	23.49	19.41	23.51	0	0	0.6	3	57.82	0.09922685	12.64506	5.847086	0.839432	137.5471	449.38	16886.6
2025-05-17T21:54:20Z	2025-05-17	21:54:20	MP_001	0001	3	AFF2FF513FF---1FF-------------		450.0128	-0.292186	-1.013187	16867.83	-89.01971	-44.19124	599.6	98.96	683	499	23.49	23.54	19.7	23.49	0	0	0	3	57.84	0.09113916	12.70957	5.17091	0.700102	138.875	449.29	16912.7
2025-05-17T21:59:37Z	2025-05-17	21:59:37	MP_001	0001	3	AFF2FF513FF---1FF-------------		450.0651	-0.292186	-1.010538	16868.67	-89.01971	-45.50045	599.71	98.96	684	500	23.49	23.54	19.76	23.49	0	0	0	3	57.84	0.0884928	12.71004	4.962432	0.696242	130.7543	449.35	16912.2
2025-05-17T22:04:54Z	2025-05-17	22:04:54	MP_001	0001	3	AFF2FF513FF---1FF-------------		450.038	-0.292186	-1.087705	16889.79	-89.01971	-41.77164	599.79	98.96	684	500	23.49	23.51	19.66	23.51	0	0.9	0.6	3	57.93	0.09609	12.62703	5.609863	0.847305	126.38	449.24	16937
2025-05-17T22:10:11Z	2025-05-17	22:10:11	MP_001	0001	3	AFF2FF513FF---1FF-------------		449.9501	-0.292186	-1.265102	16891.43	-89.01971	-29.80691	599.84	98.96	683	499	23.51	23.51	19.87	23.51	0	0.9	0	3	57.91	0.1204352	12.61766	7.544969999999999	1.191236	134.1406	448.98	16950.6
2025-05-17T22:15:28Z	2025-05-17	22:15:28	MP_001	0001	3	AFF2FF513FF---1FF-------------		450.11130000000003	-0.292186	-1.179814	16914.49	-89.01971	-34.96212	599.71	98.96	682	498	23.47	23.49	19.81	23.49	0	0.9	0	3	58.1	0.1099279	12.56169	6.7510460000000005	1.0250110000000001	135.9817	449.22	16968.6
2025-05-17T22:20:45Z	2025-05-17	22:20:45	MP_001	0001	3	AFF2FF513FF---1FF-------------		450.0054	-0.292186	-1.083845	16949.17	-89.01971	-49.96773	599.79	98.97	682	498	23.49	23.54	19.66	23.49	0	0.9	0.6	3	58.11	0.07942546	12.62965	4.28881	0.8470759999999999	60.42617	449.21	16988.2
2025-05-17T22:26:02Z	2025-05-17	22:26:02	MP_001	0001	3	AFF2FF513FF---1FF-------------		450.1773	-0.292186	-1.141818	16962.17	-89.01971	-44.86843	600	98.96	683	499	23.51	23.56	19.88	23.49	0	0.9	0	3	58.1	0.08982953	12.64766	5.102461	0.958888	79.74661	449.33	17006.3
2025-05-17T22:31:19Z	2025-05-17	22:31:19	MP_001	0001	3	AFF2FF513FF---1FF-------------		450.1179	-0.292186	-1.257681	16974.57	-89.01971	-33.36144	599.89	98.96	682	498	23.49	23.53	19.83	23.49	0	0	0	3	58.24	0.1132245	12.56109	7.013911	1.179783	118.2668	449.15	17030.2
2025-05-17T22:36:36Z	2025-05-17	22:36:36	MP_001	0001	3	AFF2FF513FF---1FF-------------		450.0611	-0.292186	-1.357813	16996.2	-89.01971	-23.05994	599.71	98.97	683	498	23.49	23.5	19.87	23.49	0	0.9	0	3	58.36	0.1341442	12.46788	8.75918	1.369988	143.1047	449	17062.2
2025-05-17T22:41:53Z	2025-05-17	22:41:53	MP_001	0001	3	AFF2FF513FF---1FF-------------		450.1871	-0.292186	-1.287756	16976.75	-89.01971	-29.58294	600.2	98.97	682	498	23.49	23.5	19.85	23.49	0	0	0.6	3	58.27	0.1209749	12.49431	7.682404	1.237475	131.3733	449.19	17036.2
2025-05-17T22:47:10Z	2025-05-17	22:47:10	MP_001	0001	3	AFF2FF513FF---1FF-------------		450.0671	-0.292186	-1.129081	17010.56	-89.01971	-48.66278	600.46	98.97	682	497	23.49	23.53	19.77	23.49	0	0	0	3	58.32	0.08217759	12.53699	4.554809	0.938169	54.43183	449.23	17050.9
2025-05-17T22:52:27Z	2025-05-17	22:52:27	MP_001	0001	3	AFF2FF513FF---1FF-------------		449.922	-0.292186	-1.152994	17021.92	-89.01971	-39.95063	599.79	98.96	682	498	23.51	23.56	20.07	23.49	0.8	0.9	0	3	58.32	0.09980704	12.58188	5.932603	0.976183	113.9036	449.06	17071
2025-05-17T22:57:44Z	2025-05-17	22:57:44	MP_001	0001	3	AFF2FF513FF---1FF-------------		450.2177	-0.292186	-1.389229	17033.02	-89.01971	-29.18559	599.92	98.96	682	498	23.47	23.51	19.77	23.49	0	0	0.6	3	58.52	0.1217324	12.46406	7.766673000000001	1.439109	102.0887	449.12	17092.9
2025-05-17T23:03:01Z	2025-05-17	23:03:01	MP_001	0001	3	AFF2FF513FF---1FF-------------		449.9954	-0.292186	-1.464295	17057.49	-89.01971	-11.34606	599.79	98.97	683	499	23.49	23.46	19.99	23.49	0	0	0	3	58.61	0.1579994	12.33604	10.80795	1.5724690000000001	166.1209	448.82	17135.2
2025-05-17T23:08:18Z	2025-05-17	23:08:18	MP_001	0001	3	AFF2FF513FF---1FF-------------		450.1458	-0.292186	-1.484933	17070.19	-89.01971	-18.99259	599.73	98.97	682	498	23.51	23.5	19.98	23.51	0	0.9	0	3	58.56	0.1424336	12.39292	9.49314	1.6204910000000001	128.4044	448.95	17140.2
2025-05-17T23:13:35Z	2025-05-17	23:13:35	MP_001	0001	3	AFF2FF513FF---1FF-------------		450.002	-0.292186	-1.292224	17080.53	-89.01971	-39.35341	599.66	98.98	682	498	23.49	23.54	19.85	23.49	0	0	0	3	58.6	0.1010059	12.48216	6.092024	1.253577	67.35934	449	17130.2
2025-05-17T23:18:52Z	2025-05-17	23:18:52	MP_001	0001	3	AFF2FF513FF---1FF-------------		449.9758	-0.292186	-1.236341	17099.18	-89.01971	-36.94179	599.6	98.98	683	499	23.49	23.56	19.94	23.49	0.8	0.9	0	3	58.67	0.1059034	12.48963	6.47931	1.139509	105.2045	449.03	17151.3
2025-05-17T23:24:09Z	2025-05-17	23:24:09	MP_001	0001	3	AFF2FF513FF---1FF-------------		450.0725	-0.292186	-1.465392	17116.32	-89.01971	-24.75516	599.66	98.98	683	499	23.49	23.53	20.01	23.51	0.8	0.9	0	3	58.77	0.1307009	12.40202	8.53868	1.586396	105.0938	448.9	17180.6
2025-05-17T23:29:26Z	2025-05-17	23:29:26	MP_001	0001	3	AFF2FF513FF---1FF-------------		450.1004	-0.292186	-1.579034	17129.47	-89.01971	-8.590255	600.02	98.97	683	499	23.49	23.5	19.94	23.51	0	0	0	3	58.87	0.1636816	12.31757	11.28846	1.800324	149.5389	448.81	17209.9
2025-05-17T23:34:43Z	2025-05-17	23:34:43	MP_001	0001	3	AFF2FF513FF---1FF-------------		450.1894	-0.292186	-1.575045	17132.47	-89.01971	-3.316634	599.68	98.97	684	500	23.49	23.45	20.07	23.49	0	0.9	0	3	58.89	0.1743168	12.22282	12.26158	1.786106	171.0537	448.91	17218.2
2025-05-17T23:40:00Z	2025-05-17	23:40:00	MP_001	0001	3	AFF2FF513FF---1FF-------------		450.3272	-0.292186	-1.468071	17152.51	-89.01971	-28.19138	599.94	98.98	683	498	23.49	23.51	19.99	23.49	0	0	0	3	58.88	0.1237757	12.33985	8.03057	1.5959520000000003	86.91457	449.15	17213.3
2025-05-17T23:45:17Z	2025-05-17	23:45:17	MP_001	0001	3	AFF2FF513FF---1FF-------------		450.1838	-0.292186	-1.373751	17161.45	-89.01971	-30.82149	599.63	98.98	684	500	23.51	23.55	19.98	23.49	0	0.9	0.6	3	58.84	0.1183628	12.39562	7.548764	1.4086390000000002	99.3075	449.1	17219.7
2025-05-17T23:50:34Z	2025-05-17	23:50:34	MP_001	0001	3	AFF2FF513FF---1FF-------------		450.0304	-0.292186	-1.480837	17184.57	-89.01971	-23.52951	599.97	98.97	684	499	23.47	23.51	19.98	23.49	0	0.9	0	3	59.07	0.1332726	12.30107	8.83424	1.6173620000000002	109.8092	448.84	17250.1
2025-05-17T23:55:51Z	2025-05-17	23:55:51	MP_001	0001	3	AFF2FF513FF---1FF-------------		449.9308	-0.292186	-1.715744	17180.98	-89.01971	-4.155147	599.66	98.97	684	500	23.49	23.48	19.98	23.49	0	0.9	0	3	59.06	0.1726121	12.23185	12.1117	2.068066	136.9215	448.51	17265.8
2025-05-18T00:01:08Z	2025-05-18	00:01:08	MP_001	0001	3	AFF2FF513FF---1FF-------------		450.165	-0.292186	-1.75169	17171.88	-89.01971	6.385732	600.18	98.99	684	499	23.51	23.47	20.1	23.49	0	0	0	3	59.01	0.1942211	12.19998	13.91979	2.1327249999999998	165.2806	448.71	17267.3
2025-05-18T00:06:25Z	2025-05-18	00:06:25	MP_001	0001	3	AFF2FF513FF---1FF-------------		449.9294	-0.292186	-1.582938	17198.3	-89.01971	-8.867023	600.49	99	684	499	23.49	23.51	19.98	23.49	0	0.9	0	3	59.12	0.1632574	12.2675	11.30812	1.810373	148.6532	448.64	17278.5
2025-05-18T00:11:42Z	2025-05-18	00:11:42	MP_001	0001	3	AFF2FF513FF---1FF-------------		449.9676	-0.292186	-1.40534	17228.57	-89.01971	-26.90768	599.97	99	684	499	23.49	23.51	19.98	23.51	0	0	0.6	3	59.16	0.1264033	12.25506	8.31438	1.469457	115.3414	448.85	17290.7
2025-05-18T00:16:59Z	2025-05-18	00:16:59	MP_001	0001	3	AFF2FF513FF---1FF-------------		449.9837	-0.292186	-1.533879	17221.15	-89.01971	-21.71011	599.63	99.01	684	499	23.47	23.51	19.96	23.49	0	0.9	0.6	3	59.22	0.136903	12.24982	9.17592	1.720419	105.5892	448.74	17288.5
2025-05-18T00:22:16Z	2025-05-18	00:22:16	MP_001	0001	3	AFF2FF513FF---1FF-------------		449.98630000000003	-0.292186	-1.708524	17228.48	-89.01971	-1.710822	599.63	99	686	501	23.49	23.48	20.05	23.49	0	0	0	3	59.25	0.1775851	12.17191	12.58975	2.0512699999999997	148.7213	448.57	17315.8
2025-05-18T00:27:33Z	2025-05-18	00:27:33	MP_001	0001	3	AFF2FF513FF---1FF-------------		449.9561	-0.292186	-1.864996	17241.63	-89.01971	10.77916	599.63	99	684	500	23.49	23.46	20.03	23.49	0	0.9	0.6	3	59.33	0.2029949	12.11705	14.75282	2.3526610000000003	158.389	448.38	17341.4
2025-05-18T00:32:50Z	2025-05-18	00:32:50	MP_001	0001	3	AFF2FF513FF---1FF-------------		449.8705	-0.292186	-1.713136	17246.28	-89.01971	6.217307	599.66	99.03	683	499	23.51	23.45	19.99	23.49	0	0	0	3	59.29	0.1937243	12.08357	14.032039999999999	2.053395	174.6573	448.45	17341.5
2025-05-18T00:38:07Z	2025-05-18	00:38:07	MP_001	0001	3	AFF2FF513FF---1FF-------------		450.2287	-0.292186	-1.608291	17246.31	-89.01971	-14.60921	599.84	99.05	683	499	23.51	23.51	19.98	23.49	0	0.9	0	3	59.23	0.1514034	12.21374	10.39615	1.8635340000000002	120.8751	448.91	17320.7
2025-05-18T00:43:24Z	2025-05-18	00:43:24	MP_001	0001	3	AFF2FF513FF---1FF-------------		450.2238	-0.292186	-1.575137	17250.82	-89.01971	-21.85747	599.58	99.07	685	501	23.49	23.54	20.03	23.49	0	0.9	0	3	59.29	0.1365955	12.26365	9.13825	1.802774	93.22127	448.94	17318
2025-05-18T00:48:41Z	2025-05-18	00:48:41	MP_001	0001	3	AFF2FF513FF---1FF-------------		450.2323	-0.292186	-1.751115	17249.09	-89.01971	-6.34376	600.02	99.08	684	499	23.49	23.51	20.01	23.49	0	0	0	3	59.35	0.1682743	12.18891	11.80552	2.1424440000000002	122.154	448.77	17331.8
2025-05-18T00:53:58Z	2025-05-18	00:53:58	MP_001	0001	3	AFF2FF513FF---1FF-------------		450.0057	-0.292186	-1.866297	17275.8	-89.01971	6.694649	600.05	99.09	684	500	23.49	23.48	19.99	23.47	0	0	0.6	3	59.49	0.1948283	12.08788	14.11766	2.361103	146.5431	448.43	17371.5
2025-05-18T00:59:15Z	2025-05-18	00:59:15	MP_001	0001	3	AFF2FF513FF---1FF-------------		450.3388	-0.292186	-1.931879	17261	-89.01971	21.27188	599.63	99.08	684	499	23.49	23.42	20.09	23.49	0	0.9	0	3	59.48	0.2243443	11.97631	16.73233	2.4767	178.2914	448.7	17371.3
2025-05-18T01:04:32Z	2025-05-18	01:04:32	MP_001	0001	3	AFF2FF513FF---1FF-------------		450.0501	-0.292186	-1.746289	17282.06	-89.01971	0.5811741	600.05	99.08	684	499	23.49	23.45	19.99	23.51	0	0.9	0	3	59.48	0.1823843	12.0333	13.15663	2.126619	152.0282	448.6	17371.7
2025-05-18T01:09:49Z	2025-05-18	01:09:49	MP_001	0001	3	AFF2FF513FF---1FF-------------		449.7957	-0.292186	-1.645394	17298.29	-89.01971	-13.60118	600.05	99.09	685	500	23.49	23.5	20.07	23.49	0	0	0	3	59.5	0.1535161	12.11441	10.67219	1.937787	118.3639	448.44	17373.7
2025-05-18T01:15:06Z	2025-05-18	01:15:06	MP_001	0001	3	AFF2FF513FF---1FF-------------		450.2747	-0.292186	-1.773322	17278.36	-89.01971	-3.017032	599.92	99.07	683	498	23.51	23.55	20.09	23.51	0.8	0.9	0	3	59.39	0.1750207	12.22092	12.3214	2.183314	129.2106	448.79	17364.4
2025-05-18T01:20:23Z	2025-05-18	01:20:23	MP_001	0001	3	AFF2FF513FF---1FF-------------		450.2081	-0.292186	-1.939934	17300.17	-89.01971	7.034148	599.66	99.09	685	500	23.51	23.5	20.07	23.49	0	0.9	0	3	59.51	0.1953968	12.09594	14.15391	2.505959	133.4662	448.56	17396.2
2025-05-18T01:25:40Z	2025-05-18	01:25:40	MP_001	0001	3	AFF2FF513FF---1FF-------------		450.0907	-0.292186	-2.052269	17290.26	-89.01971	25.17443	599.63	99.09	684	499	23.49	23.45	20.05	23.49	0	0	0	3	59.6	0.2322903	11.99691	17.36252	2.713851	167.5205	448.33	17404.5
2025-05-18T01:30:57Z	2025-05-18	01:30:57	MP_001	0001	3	AFF2FF513FF---1FF-------------		450.0347	-0.292186	-1.859062	17320.66	-89.01971	14.3245	599.68	99.09	684	499	23.49	23.42	20.05	23.49	0	0	0	3	59.67	0.2102422	11.91965	15.638280000000002	2.337804	174.0049	448.47	17424
2025-05-18T01:36:14Z	2025-05-18	01:36:14	MP_001	0001	3	AFF2FF513FF---1FF-------------		449.9543	-0.292186	-1.721704	17327.55	-89.01971	-1.773008	599.6	99.08	685	500	23.47	23.48	20.05	23.51	0	0	0.6	3	59.7	0.1774688	12.04241	12.73698	2.0775490000000003	148.8925	448.52	17414.8
2025-05-18T01:41:31Z	2025-05-18	01:41:31	MP_001	0001	3	AFF2FF513FF---1FF-------------		450.176	-0.292186	-1.746322	17335.12	-89.01971	-8.816075	599.86	99.07	686	500	23.49	23.51	20.05	23.49	0	0.9	0	3	59.63	0.1632135	12.10693	11.481	2.134379	115.4047	448.72	17415.3
2025-05-18T01:46:48Z	2025-05-18	01:46:48	MP_001	0001	3	AFF2FF513FF---1FF-------------		450.0042	-0.292186	-1.869354	17337.06	-89.01971	8.041052	599.92	99.05	684	500	23.49	23.51	20.09	23.49	0	0	0	3	59.68	0.1975386	12.09388	14.333760000000002	2.365317	150.0203	448.43	17434.1
2025-05-18T01:52:05Z	2025-05-18	01:52:05	MP_001	0001	3	AFF2FF513FF---1FF-------------		449.9758	-0.292186	-2.057992	17336.81	-89.01971	15.12622	599.76	99.05	685	500	23.47	23.45	20.05	23.49	0	0.9	0	3	59.77	0.2119045	11.96742	15.706790000000002	2.7352230000000004	140.0693	448.21	17441
2025-05-18T01:57:22Z	2025-05-18	01:57:22	MP_001	0001	3	AFF2FF513FF---1FF-------------		450.0742	-0.292186	-2.055318	17357.54	-89.01971	33.11967	599.6	99.06	686	501	23.49	23.42	20.09	23.51	0	0.9	0	3	59.84	0.2484605	11.87205	18.92818	2.712547	188.0448	448.31	17479.7
2025-05-18T02:02:39Z	2025-05-18	02:02:39	MP_001	0001	3	AFF2FF513FF---1FF-------------		450.1437	-0.292186	-1.986109	17353.8	-89.01971	17.42523	599.84	99.05	685	500	23.49	23.45	20.05	23.47	0	0	0.6	3	59.77	0.2166148	11.95223	16.12338	2.5897949999999996	159.6065	448.45	17460.3
2025-05-18T02:07:56Z	2025-05-18	02:07:56	MP_001	0001	3	AFF2FF513FF---1FF-------------		449.6378	-0.292186	-1.744438	17383.2	-89.01971	-5.164333	599.63	99.06	685	501	23.49	23.51	20.07	23.49	0	0.9	0.6	3	59.8	0.170587	12.05732	12.148	2.126257	131.1062	448.19	17467.1
2025-05-18T02:13:13Z	2025-05-18	02:13:13	MP_001	0001	3	AFF2FF513FF---1FF-------------		450.0316	-0.292186	-1.892243	17357.19	-89.01971	7.16659	599.6	99.08	685	501	23.49	23.5	20.07	23.51	0	0	0	3	59.76	0.1956605	12.03638	14.255769999999998	2.41026	144.3869	448.43	17453.4
2025-05-18T02:18:30Z	2025-05-18	02:18:30	MP_001	0001	3	AFF2FF513FF---1FF-------------		449.9894	-0.292186	-2.010825	17356.75	-89.01971	12.92008	599.68	99.07	684	499	23.49	23.48	20.05	23.47	0	0	0	3	59.78	0.2073924	12.00523	15.275179999999999	2.6424900000000004	140.9167	448.27	17458.7
2025-05-18T02:23:47Z	2025-05-18	02:23:47	MP_001	0001	3	AFF2FF513FF---1FF-------------		450.1871	-0.292186	-2.119769	17353.76	-89.01971	28.58077	599.79	99.06	686	501	23.49	23.43	20.05	23.49	0	0.9	0	3	59.81	0.2392981	11.9092	18.09355	2.8465730000000002	167.2958	448.36	17471.4
2025-05-18T02:29:04Z	2025-05-18	02:29:04	MP_001	0001	3	AFF2FF513FF---1FF-------------		450.0989	-0.292186	-2.057048	17361.39	-89.01971	26.55315	599.84	99.06	685	500	23.49	23.42	20.05	23.49	0	0	0	3	59.83	0.235194	11.87482	17.80611	2.7233289999999997	172.9459	448.33	17477
2025-05-18T02:34:21Z	2025-05-18	02:34:21	MP_001	0001	3	AFF2FF413FF---1FF-------------		449.9332	-0.292186	-1.961801	17378.28	-89.01971	12.66557	599.68	99.05	684	499	23.49	23.48	20.07	23.49	0	0	0.6	3	59.84	0.206879	11.98965	15.254809999999999	2.5447249999999997	149.3208	448.26	17480
2025-05-18T02:39:38Z	2025-05-18	02:39:38	MP_001	0001	3	AFF2FF413FF---1FF-------------		450.1535	-0.292186	-1.938189	17375.22	-89.01971	7.421883	599.79	99.03	685	500	23.51	23.53	20.07	23.47	0	0	0	3	59.73	0.1962432	12.09505	14.225090000000002	2.5028180000000004	135.0594	448.51	17471.7
2025-05-18T02:44:55Z	2025-05-18	02:44:55	MP_001	0001	3	AFF2FF413FF---1FF-------------		450.0702	-0.292186	-2.051518	17356.53	-89.01971	16.89209	599.81	99.05	686	501	23.49	23.5	20.05	23.49	0	0	0	3	59.78	0.215521	12.03626	15.90598	2.7209440000000003	144.7049	448.31	17462.4
2025-05-18T02:50:12Z	2025-05-18	02:50:12	MP_001	0001	3	AFF2FF413FF---1FF-------------		449.9366	-0.292186	-2.130429	17364.35	-89.01971	24.11631	600.05	99.05	686	501	23.49	23.46	20.05	23.49	0	0	0	3	59.83	0.2303152	11.96341	17.25163	2.8735730000000004	152.9159	448.1	17477.5
2025-05-18T02:55:29Z	2025-05-18	02:55:29	MP_001	0001	3	AFF2FF413FF---1FF-------------		450.0906	-0.292186	-2.133675	17387.46	-89.01971	43.58471	599.55	99.03	684	500	23.47	23.38	20.07	23.49	0	0.9	0	3	60.03	0.2697365	11.7783	20.90114	2.8593159999999997	199.8384	448.25	17520.1
2025-05-18T03:00:46Z	2025-05-18	03:00:46	MP_001	0001	3	AFF2FF413FF---1FF-------------		450.0831	-0.292186	-2.081667	17391.22	-89.01971	29.30213	599.68	99.03	685	500	23.51	23.45	20.07	23.49	0	0	0	3	59.86	0.2407335	11.91257	18.20836	2.769146	174.7014	448.29	17509.5
2025-05-18T03:06:03Z	2025-05-18	03:06:03	MP_001	0001	3	AFF2FF413FF---1FF-------------		450.101	-0.292186	-1.938723	17395.13	-89.01971	9.868177	599.76	99.05	685	500	23.49	23.51	20.07	23.49	0	0	0	3	59.89	0.2012169	12.03292	14.722190000000001	2.5015220000000005	144.2243	448.45	17494
2025-05-18T03:11:20Z	2025-05-18	03:11:20	MP_001	0001	3	AFF2FF413FF---1FF-------------		449.9517	-0.292186	-1.886147	17370.1	-89.01971	15.93994	599.6	99.05	685	500	23.51	23.51	20.07	23.51	0	0	0	3	59.75	0.2135118	12.05668	15.70901	2.3900880000000004	170.3313	448.36	17475.1
2025-05-18T03:16:37Z	2025-05-18	03:16:37	MP_001	0001	3	AFF2FF413FF---1FF-------------		449.9149	-0.292186	-2.002933	17378.78	-89.01971	14.20721	599.66	99.03	686	501	23.49	23.5	20.07	23.49	0	0	0	3	59.83	0.2100068	12.02242	15.467929999999999	2.625407	145.6547	448.2	17482
2025-05-18T03:21:54Z	2025-05-18	03:21:54	MP_001	0001	3	AFF2FF413FF---1FF-------------		449.9417	-0.292186	-2.07553	17396.58	-89.01971	39.36417	599.68	99.03	685	501	23.49	23.4	20.07	23.51	0	0	0	3	59.98	0.2612094	11.80638	20.12444	2.7477340000000003	199.0971	448.16	17525
2025-05-18T03:27:11Z	2025-05-18	03:27:11	MP_001	0001	3	AFF2FF413FF---1FF-------------		450.1221	-0.292186	-2.163733	17388.92	-89.01971	49.49443	599.81	99.03	686	501	23.49	23.4	20.05	23.49	0	0.9	0	3	59.99	0.2818824	11.80387	21.88051	2.915571	206.0385	448.25	17527.4
2025-05-18T03:32:28Z	2025-05-18	03:32:28	MP_001	0001	3	AFF2FF413FF---1FF-------------		450.1143	-0.292186	-2.023341	17393.75	-89.01971	23.39263	599.63	99.05	685	500	23.49	23.5	20.05	23.51	0	0.9	0	3	59.93	0.2286895	11.99176	17.07055	2.657635	167.9585	448.38	17506.2
2025-05-18T03:37:45Z	2025-05-18	03:37:45	MP_001	0001	3	AFF2FF413FF---1FF-------------		449.4068	-0.292186	-1.808415	17403.52	-89.01971	7.156709	599.6	99.05	685	500	23.49	23.51	20.05	23.47	0	0	0	3	59.91	0.1956496	12.02714	14.26734	2.242827	159.9779	447.89	17499.7
2025-05-18T03:43:02Z	2025-05-18	03:43:02	MP_001	0001	3	AFF2FF413FF---1FF-------------		450.0802	-0.292186	-1.93374	17414.72	-89.01971	5.265029	599.81	99.03	685	500	23.47	23.48	20.07	23.49	0	0	0	3	59.99	0.19187	11.9617	14.04036	2.496041	132.1914	448.44	17509
2025-05-18T03:48:19Z	2025-05-18	03:48:19	MP_001	0001	3	AFF2FF413FF---1FF-------------		450.171	-0.292186	-2.152318	17397.65	-89.01971	40.10357	599.84	99.05	686	501	23.49	23.4	20.07	23.47	0	0.9	0	3	60	0.2627829	11.79849	20.27258	2.901454	190.1845	448.31	17526.8
2025-05-18T03:53:36Z	2025-05-18	03:53:36	MP_001	0001	3	AFF2FF413FF---1FF-------------		450.2177	-0.292186	-2.243015	17407.32	-89.01971	61.2494	599.68	99.05	685	500	23.49	23.35	20.07	23.47	0	0	0.6	3	60.1	0.3057472	11.68132	24.17402	3.0625340000000003	217.9456	448.27	17557.6
2025-05-18T03:58:53Z	2025-05-18	03:58:53	MP_001	0001	3	AFF2FF413FF---1FF-------------		449.9163	-0.292186	-1.983131	17422.46	-89.01971	24.23836	599.66	99.02	685	500	23.49	23.45	20.07	23.46	0	0	0.6	3	60.01	0.230427	11.88451	17.38885	2.576669	178.7769	448.23	17535.7
2025-05-18T04:04:10Z	2025-05-18	04:04:10	MP_001	0001	3	AFF2FF413FF---1FF-------------		450.1402	-0.292186	-1.772493	17419.41	-89.01971	-5.612537	600.07	99.01	686	501	23.49	23.53	20.07	23.49	0.8	0	0	3	59.89	0.1698069	12.06498	12.07436	2.1847900000000005	123.5256	448.66	17502.8
2025-05-18T04:09:27Z	2025-05-18	04:09:27	MP_001	0001	3	AFF2FF413FF---1FF-------------		450.1519	-0.292186	-1.833644	17409.02	-89.01971	-3.035573	599.84	99.03	685	500	23.49	23.53	20.07	23.47	0	0.9	0	3	59.88	0.1749834	12.06683	12.50118	2.3035880000000004	120.139	448.61	17495
2025-05-18T04:14:44Z	2025-05-18	04:14:44	MP_001	0001	3	AFF2FF413FF---1FF-------------		450.1078	-0.292186	-2.130254	17412.24	-89.01971	39.84421	599.6	99.02	685	500	23.51	23.45	20.07	23.49	0	0	0	3	59.96	0.2621562	11.88348	20.06056	2.856193	190.8713	448.27	17541.1
2025-05-18T04:20:01Z	2025-05-18	04:20:01	MP_001	0001	3	AFF2FF413FF---1FF-------------		450.2708	-0.292186	-2.212385	17404.35	-89.01971	76.44395	599.94	99.02	684	500	23.49	23.34	20.07	23.49	0	0.9	0	3	60.13	0.3368137	11.64936	26.91264	2.9890230000000004	243.0249	448.35	17569.8
2025-05-18T04:25:18Z	2025-05-18	04:25:18	MP_001	0001	3	AFF2FF413FF---1FF-------------		449.7063	-0.292186	-2.026764	17398.36	-89.01971	27.28109	600.02	99.03	686	501	23.47	23.45	20.07	23.49	0	0	0	3	60.01	0.2367565	11.89847	17.89807	2.663219	178.4827	447.97	17514.7
2025-05-18T04:30:35Z	2025-05-18	04:30:35	MP_001	0001	3	AFF2FF413FF---1FF-------------		449.8812	-0.292186	-1.66053	17415.4	-89.01971	-9.739589	599.63	99.02	685	500	23.49	23.51	20.05	23.49	0	0	0	3	59.87	0.1612841	12.04137	11.39416	1.9626629999999998	132.935	448.51	17494.7
2025-05-18T04:35:52Z	2025-05-18	04:35:52	MP_001	0001	3	AFF2FF413FF---1FF-------------		450.0438	-0.292186	-1.741451	17422.68	-89.01971	-5.27635	599.6	98.99	684	499	23.49	23.51	20.07	23.49	0	0.9	0	3	59.89	0.1703585	12.03855	12.15108	2.1201939999999997	132.2451	448.59	17506.4
2025-05-18T04:41:09Z	2025-05-18	04:41:09	MP_001	0001	3	AFF2FF413FF---1FF-------------		449.9113	-0.292186	-2.086359	17420.34	-89.01971	40.03855	599.86	99.02	685	500	23.49	23.42	20.07	23.51	0	0	0.6	3	60.06	0.262668	11.8132	20.23513	2.76983	198.7164	448.12	17549.4
2025-05-18T04:46:26Z	2025-05-18	04:46:26	MP_001	0001	3	AFF2FF413FF---1FF-------------		449.8901	-0.292186	-2.082407	17414.66	-89.01971	77.64209	599.97	99.01	685	500	23.49	23.34	20.07	23.49	0	0.9	0	3	60.16	0.3392713	11.64065	27.14539	2.728229	258.1918	448.1	17581.3
2025-05-18T04:51:43Z	2025-05-18	04:51:43	MP_001	0001	3	AFF2FF413FF---1FF-------------		450.4184	-0.292186	-1.80795	17418.24	-89.01971	6.4621	600.05	99.02	685	501	23.49	23.48	20.07	23.47	0	0	0	3	59.93	0.1943831	11.96439	14.2468	2.2445079999999997	160.4872	448.9	17513.7
2025-05-18T04:57:00Z	2025-05-18	04:57:00	MP_001	0001	3	AFF2FF413FF---1FF-------------		450.0009	-0.292186	-1.515315	17421.85	-89.01971	-21.73169	599.73	99.02	685	501	23.47	23.53	20.05	23.49	0	0	0	3	59.92	0.1369109	12.07139	9.34177	1.6837320000000002	115.5944	448.78	17489.1
2025-05-18T05:02:17Z	2025-05-18	05:02:17	MP_001	0001	3	AFF2FF413FF---1FF-------------		450.0674	-0.292186	-1.679689	17430.27	-89.01971	-8.485153	599.73	99.02	685	500	23.49	23.54	20.05	23.49	0	0	0.6	3	59.92	0.1638673	12.08265	11.56219	2.000253	132.6033	448.68	17510.8
2025-05-18T05:07:34Z	2025-05-18	05:07:34	MP_001	0001	3	AFF2FF413FF---1FF-------------		450.1577	-0.292186	-2.02542	17444.26	-89.01971	66.52995	599.92	99.01	685	500	23.49	23.4	20.05	23.47	0	0	0.6	3	60.22	0.3166289	11.73625	24.97871	2.6240040000000002	249.8273	448.42	17599.8
2025-05-18T05:12:51Z	2025-05-18	05:12:51	MP_001	0001	3	AFF2FF413FF---1FF-------------		449.8434	-0.292186	-1.978699	17457.21	-89.01971	70.90379	599.97	99.02	685	500	23.49	23.34	20.07	23.51	0	0	0	3	60.29	0.3255661	11.60119	26.06315	2.526948	262.345	448.16	17617.1
2025-05-18T05:18:08Z	2025-05-18	05:18:08	MP_001	0001	3	AFF2FF413FF---1FF-------------		450.183	-0.292186	-1.611964	17435.06	-89.01971	-11.99967	599.97	99.03	684	500	23.49	23.51	20.05	23.47	0	0.9	0.6	3	59.94	0.1567777	12.02062	11.04239	1.8690490000000002	136.0947	448.86	17512.1
2025-05-18T05:23:25Z	2025-05-18	05:23:25	MP_001	0001	3	AFF2FF413FF---1FF-------------		450.1375	-0.292186	-1.394034	17437.13	-89.01971	-25.08055	600.05	99.03	684	499	23.49	23.51	20.07	23.51	0.8	0	0	3	59.9	0.1301665	12.03183	8.81851	1.4454200000000001	134.1982	449.04	17501.1
2025-05-18T05:28:42Z	2025-05-18	05:28:42	MP_001	0001	3	AFF2FF413FF---1FF-------------		449.9836	-0.292186	-1.774848	17436.83	-89.01971	4.472251	599.84	99.02	684	500	23.49	23.5	20.05	23.49	0	0.9	0	3	59.99	0.1902691	11.97629	13.88716	2.17919	160.1007	448.5	17530.3
2025-05-18T05:33:59Z	2025-05-18	05:33:59	MP_001	0001	3	AFF2FF413FF---1FF-------------		449.9127	-0.292186	-1.921311	17426.83	-89.01971	78.49449	599.68	99.03	684	499	23.49	23.37	20.05	23.51	0	0.9	0.6	3	60.22	0.3408479	11.67852	27.18589	2.403728	275.792	448.28	17594.4
2025-05-18T05:39:16Z	2025-05-18	05:39:16	MP_001	0001	3	AFF2FF413FF---1FF-------------		450.0047	-0.292186	-1.846535	17437.72	-89.01971	39.07238	599.94	99.03	685	500	23.47	23.35	20.07	23.49	0	0	0	3	60.19	0.26074	11.67455	20.33405	2.291474	233.2923	448.45	17565.8
2025-05-18T05:44:33Z	2025-05-18	05:44:33	MP_001	0001	3	AFF2FF413FF---1FF-------------		450.1764	-0.292186	-1.357888	17435.23	-89.01971	-24.51795	600	99.05	683	499	23.51	23.55	20.07	23.51	0.8	0	0.6	3	59.84	0.1313002	12.08925	8.86091	1.372419	145.8299	449.11	17499.7
2025-05-18T05:49:50Z	2025-05-18	05:49:50	MP_001	0001	3	AFF2FF413FF---1FF-------------		450.0477	-0.292186	-1.351135	17445.04	-89.01971	-32.07529	600.05	99.05	685	500	23.49	23.53	20.07	23.49	0	0	0	3	59.91	0.1159268	12.05364	7.617578999999999	1.3660150000000002	108.6323	448.99	17502
2025-05-18T05:55:07Z	2025-05-18	05:55:07	MP_001	0001	3	AFF2FF413FF---1FF-------------		449.8925	-0.292186	-1.774161	17446.04	-89.01971	29.09569	599.68	99.06	684	499	23.49	23.46	20.05	23.49	0	0	0.6	3	60.13	0.2403268	11.87217	18.24287	2.1546140000000005	222.21190000000001	448.41	17564.2
2025-05-18T06:00:24Z	2025-05-18	06:00:24	MP_001	0001	3	AFF2FF413FF---1FF-------------		449.8682	-0.292186	-1.814436	17452	-89.01971	83.77634	599.66	99.06	685	500	23.49	23.32	20.09	23.47	0	0	0.6	3	60.34	0.3515907	11.55283	28.4333	2.1851209999999996	293.7684	448.35	17624.8
2025-05-18T06:05:41Z	2025-05-18	06:05:41	MP_001	0001	3	AFF2FF413FF---1FF-------------		450.234	-0.292186	-1.534021	17463.16	-89.01971	-1.276003	599.63	99.06	685	500	23.49	23.46	20.25	23.49	1.7	0.9	1.7	3	60.09	0.1785122	11.88567	13.01912	1.7019879999999998	193.5465	448.99	17550.9
2025-05-18T06:10:58Z	2025-05-18	06:10:58	MP_001	0001	3	AFF2FF413FF---1FF-------------		450.3474	-0.292186	-1.192012	17482.23	-89.01971	-42.51601	599.76	99.08	685	500	23.51	23.58	20.65	23.51	7.5	0	7.3	3	59.96	0.09462898	12.10836	5.815179	1.056403	93.71927	449.45	17528.7
2025-05-18T06:16:15Z	2025-05-18	06:16:15	MP_001	0001	3	AFF2FF413FF---1FF-------------		449.8696	-0.292186	-1.658714	17519	-89.01971	7.370894	599.63	99.09	683	498	23.51	23.55	21.13	23.51	9.1	0.9	9	3	60.26	0.196117	11.95934	14.39865	1.943411	191.0699	448.5	17615.4
2025-05-18T06:21:32Z	2025-05-18	06:21:32	MP_001	0001	3	AFF2FF413FF---1FF-------------		449.992	-0.292186	-2.265204	17555.35	-89.01971	132.5742	599.68	99.08	682	497	23.51	23.34	21.17	23.51	15.8	0.9	15.1	3	60.81	0.45097	11.42487	37.47266	3.0419020000000003	293.527	448.02	17776.9
2025-05-18T06:26:49Z	2025-05-18	06:26:49	MP_001	0001	3	AFF2FF413FF---1FF-------------		449.7246	-0.292186	-2.589477	17628.11	-89.01971	178.0661	599.6	99.08	680	496	23.49	23.26	21.28	23.51	23.2	1.7	21.3	3	61.28	0.5435457	11.1577	46.71484	3.648351	301.6603	447.43	17895.2
2025-05-18T06:32:06Z	2025-05-18	06:32:06	MP_001	0001	3	AFF2FF413FF---1FF-------------		449.8017	-0.292186	-2.694549	17695.46	-89.01971	133.0284	599.86	99.08	682	498	23.51	23.34	21.42	23.51	29	2.6	26.9	3	61.29	0.4520965	11.28176	38.07324	3.901375	262.0308	447.4	17917.5
2025-05-18T06:37:23Z	2025-05-18	06:37:23	MP_001	0001	3	AFF2FF413FF---1FF-------------		449.8532	-0.292186	-2.626202	17776.17	-89.01971	82.66055	599.68	99.08	681	497	23.51	23.42	21.55	23.51	35.7	2.6	33.6	3	61.39	0.3494505	11.39385	28.6701	3.8091720000000002	212.3013	447.52	17947.9
2025-05-18T06:42:40Z	2025-05-18	06:42:40	MP_001	0001	3	AFF2FF413FF---1FF-------------		449.6082	-0.292186	-2.687971	17887.64	-89.01971	79.51197	599.63	99.07	683	498	23.51	23.47	21.7	23.49	36.5	2.6	35.3	3	61.75	0.3430496	11.37267	28.1644	3.935199	201.7391	447.21	18056.2
2025-05-18T06:47:57Z	2025-05-18	06:47:57	MP_001	0001	3	AFF2FF413FF---1FF-------------		450.0194	-0.292186	-3.054982	17967.94	-89.01971	116.7831	599.73	99.07	684	499	23.51	23.48	21.85	23.51	44.8	3.5	41.5	3	62.16	0.4190389	11.28168	35.14331	4.635727999999999	217.3107	447.26	18173.7
2025-05-18T06:53:14Z	2025-05-18	06:53:14	MP_001	0001	3	AFF2FF413FF---1FF-------------		449.9221	-0.292186	-3.165278	18091.33	-89.01971	140.3175	599.86	99.09	687	502	23.51	23.42	22.05	23.51	50.6	3.5	47.6	3	62.67	0.4671291	11.01113	40.42335	4.836059	237.5957	447.05	18320.7
2025-05-18T06:58:31Z	2025-05-18	06:58:31	MP_001	0001	3	AFF2FF413FF---1FF-------------		449.8546	-0.292186	-3.020451	18211.32	-89.01971	108.5963	600.13	99.09	689	503	23.51	23.42	22.18	23.51	57.2	4.4	54.4	3	62.97	0.4027286	10.92122	34.87578	4.577602	218.1941	447.13	18408.9
2025-05-18T07:03:48Z	2025-05-18	07:03:48	MP_001	0001	3	AFF2FF413FF---1FF-------------		449.6632	-0.292186	-2.838195	18331.16	-89.01971	86.34317	599.81	99.09	691	505	23.51	23.5	22.4	23.51	63.1	5.2	59.4	3	63.31	0.3572272	10.96539	30.5777	4.230704	205.4266	447.12	18506.5
2025-05-18T07:09:05Z	2025-05-18	07:09:05	MP_001	0001	3	AFF2FF413FF---1FF-------------		449.9864	-0.292186	-3.044872	18465.67	-89.01971	106.6254	599.79	99.09	694	507	23.51	23.51	22.51	23.51	65.5	5.2	61.1	3	63.84	0.3985891	10.83647	34.7822	4.6251489999999995	215.7803	447.23	18661.3
2025-05-18T07:14:22Z	2025-05-18	07:14:22	MP_001	0001	3	AFF2FF413FF---1FF-------------		449.8469	-0.292186	-3.242589	18577.34	-89.01971	138.5929	599.79	99.1	696	508	23.51	23.44	22.65	23.51	71.3	5.2	67.8	3	64.33	0.4637846	10.54335	41.98838	4.991442	239.4116	446.9	18805
2025-05-18T07:19:39Z	2025-05-18	07:19:39	MP_001	0001	3	AFF2FF413FF---1FF-------------		449.8694	-0.292186	-3.084797	18707.52	-89.01971	117.7264	599.94	99.11	699	510	23.49	23.42	22.73	23.51	78	6.1	74	3	64.79	0.4214239	10.39582	38.53783	4.696283	233.8922	447.08	18914.3
2025-05-18T07:24:56Z	2025-05-18	07:24:56	MP_001	0001	3	AFF2FF413FF---1FF-------------		449.8813	-0.292186	-2.847384	18821.14	-89.01971	85.32067	599.92	99.11	702	514	23.51	23.53	22.84	23.51	85.4	7	80.1	3	64.99	0.3553832	10.51863	31.78606	4.250716	213.3169	447.33	18995.5
2025-05-18T07:30:13Z	2025-05-18	07:30:13	MP_001	0001	3	AFF2FF413FF---1FF-------------		449.9284	-0.292186	-2.900288	18959.88	-89.01971	83.5453	599.66	99.11	706	516	23.49	23.56	22.95	23.49	91.3	7	86.3	3	65.53	0.3516603	10.43224	31.708979999999997	4.355909	208.0081	447.32	19132.5
2025-05-18T07:35:31Z	2025-05-18	07:35:31	MP_001	0001	3	AFF2FF413FF---1FF-------------		449.7839	-0.292186	-2.97534	19110.98	-89.01971	106.5555	599.84	99.09	709	519	23.49	23.53	23.11	23.51	92.9	7.9	87.4	3	66.12	0.3987437	10.20312	37.08057	4.486586	234.6394	447.1	19306.6
2025-05-18T07:40:49Z	2025-05-18	07:40:49	MP_001	0001	3	AFF2FF413FF---1FF-------------		449.8807	-0.292186	-2.807489	19250.19	-89.01971	91.44236	599.92	99.1	712	521	23.49	23.51	23.18	23.49	99.6	8.7	93.6	3	66.55	0.3680251	10.04472	34.63868	4.1652689999999994	234.867	447.37	19430.7
2025-05-18T07:46:06Z	2025-05-18	07:46:06	MP_001	0001	3	AFF2FF413FF---1FF-------------		449.487	-0.292186	-2.613109	19389.2	-89.01971	64.19772	599.84	99.11	716	524	23.51	23.59	23.33	23.51	107	8.7	100.3	3	66.86	0.3124587	10.07646	29.00877	3.8008759999999997	215.5259	447.17	19542.4
2025-05-18T07:51:23Z	2025-05-18	07:51:23	MP_001	0001	3	AFF2FF413FF---1FF-------------		449.7795	-0.292186	-2.661289	19517.26	-89.01971	58.72223	599.79	99.1	719	526	23.51	23.64	23.44	23.51	112	8.7	105.9	3	67.28	0.3013039	10.04138	28.00622	3.901713	203.0761	447.41	19665
2025-05-18T07:56:40Z	2025-05-18	07:56:40	MP_001	0001	3	AFF2FF413FF---1FF-------------		449.8088	-0.292186	-2.621854	19662.35	-89.01971	68.20446	599.89	99.12	724	530	23.49	23.59	23.59	23.49	119.5	9.6	112.6	3	67.89	0.3207482	9.786223	30.775489999999998	3.81496	227.4308	447.48	19819.6
2025-05-18T08:01:57Z	2025-05-18	08:01:57	MP_001	0001	3	AFF2FF413FF---1FF-------------		449.9389	-0.292186	-2.513103	19798.63	-89.01971	53.85709	599.79	99.12	727	533	23.51	23.63	23.72	23.49	120.3	9.6	112.6	3	68.24	0.2914641	9.724189	27.9731	3.6097589999999995	218.3573	447.72	19941.5
2025-05-18T08:07:14Z	2025-05-18	08:07:14	MP_001	0001	3	AFF2FF413FF---1FF-------------		449.8781	-0.292186	-2.382724	19959.69	-89.01971	31.41036	599.71	99.11	731	535	23.49	23.65	23.83	23.51	126.9	11.3	118.8	3	68.78	0.2456762	9.639316	23.48689	3.369032	193.9059	447.79	20080.1
2025-05-18T08:12:31Z	2025-05-18	08:12:31	MP_001	0001	3	AFF2FF413FF---1FF-------------		449.9982	-0.292186	-2.324677	20104.13	-89.01971	23.08597	599.86	99.12	735	539	23.51	23.72	23.97	23.51	132.7	10.5	125	3	69.18	0.228786	9.618111	21.787	3.261577	183.4207	447.97	20216.2
2025-05-18T08:17:48Z	2025-05-18	08:17:48	MP_001	0001	3	AFF2FF413FF---1FF-------------		449.9373	-0.292186	-2.333849	20244.3	-89.01971	26.37754	599.89	99.11	740	543	23.51	23.72	24.1	23.49	140.2	11.3	131.7	3	69.66	0.2355482	9.474756	22.86061	3.277082	193.5935	447.9	20359.7
2025-05-18T08:23:05Z	2025-05-18	08:23:05	MP_001	0001	3	AFF2FF413FF---1FF-------------		449.9799	-0.292186	-2.251482	20394.25	-89.01971	18.74717	599.86	99.12	745	547	23.51	23.72	24.21	23.51	141	11.3	132.3	3	70.15	0.2199955	9.326392	21.58849	3.1191449999999996	190.7983	448.02	20502
2025-05-18T08:28:22Z	2025-05-18	08:28:22	MP_001	0001	3	AFF2FF413FF---1FF-------------		450.2626	-0.292186	-2.080346	20524.46	-89.01971	-5.384705	599.63	99.13	749	550	23.51	23.75	24.3	23.49	147.7	12.2	138.4	3	70.52	0.1706843	9.273314	16.40597	2.797567	147.7253	448.47	20608.1
2025-05-18T08:33:39Z	2025-05-18	08:33:39	MP_001	0001	3	AFF2FF413FF---1FF-------------		449.8716	-0.292186	-1.924336	20652.74	-89.01971	-15.48162	599.63	99.14	754	553	23.49	23.8	24.36	23.51	153.5	13.1	143.5	3	71.01	0.1500964	9.232636	14.257159999999999	2.4950080000000003	137.4361	448.24	20726.3
2025-05-18T08:38:56Z	2025-05-18	08:38:56	MP_001	0001	3	AFF2FF413FF---1FF-------------		449.9776	-0.292186	-1.882616	20794.42	-89.01971	-20.2534	599.63	99.15	757	555	23.51	23.82	24.49	23.51	160.9	13.1	151.3	3	71.41	0.1403765	9.123514	13.38623	2.4159550000000003	128.3582	448.39	20863.2
2025-05-18T08:44:13Z	2025-05-18	08:44:13	MP_001	0001	3	AFF2FF413FF---1FF-------------		449.7807	-0.292186	-1.806334	20914.53	-89.01971	-22.46152	599.76	99.14	762	559	23.49	23.8	24.65	23.51	166.8	13.1	156.4	3	71.89	0.1359149	8.972415	13.14808	2.2661610000000003	138.6935	448.27	20981.1
2025-05-18T08:49:30Z	2025-05-18	08:49:30	MP_001	0001	3	AFF2FF413FF---1FF-------------		449.8912	-0.292186	-1.648942	21047.4	-89.01971	-43.40291	599.94	99.16	767	563	23.49	23.85	24.74	23.51	167.6	14	157.5	3	72.29	0.09319061	8.939704	8.42435	1.971456	45.30855	448.53	21093
2025-05-18T08:54:47Z	2025-05-18	08:54:47	MP_001	0001	3	AFF2FF413FF---1FF-------------		450.1362	-0.292186	-1.524942	21181.39	-89.01971	-56.4712	599.73	99.14	772	567	23.51	23.86	24.89	23.51	173.4	13.1	162	3	72.61	0.06647848	8.856231	5.506407	1.734577	-59.74471	448.9	21213.9
2025-05-18T09:00:04Z	2025-05-18	09:00:04	MP_001	0001	3	AFF2FF413FF---1FF-------------		449.9613	-0.292186	-1.474687	21330.24	-89.01971	-67.48248	599.73	99.14	776	570	23.51	23.93	25.02	23.51	180	14.8	169.2	3	73.08	0.04399477	8.832979	2.98074	1.6442120000000002	-286.5612	448.78	21351.8
2025-05-18T09:05:21Z	2025-05-18	09:05:21	MP_001	0001	3	AFF2FF413FF---1FF-------------		449.9652	-0.292186	-1.408066	21473.69	-89.01971	-77.01681	599.76	99.16	781	574	23.51	23.94	25.09	23.53	186.7	15.7	174.8	3	73.55	0.02452312	8.719357	0.8124920000000002	1.519861	-780.1835	448.85	21485.7
2025-05-18T09:10:38Z	2025-05-18	09:10:38	MP_001	0001	3	AFF2FF413FF---1FF-------------		450.0449	-0.292186	-1.340537	21624.9	-89.01971	-82.58377	599.81	99.16	786	578	23.49	23.94	25.27	23.51	193.3	16.6	181	3	74.13	0.01315237	8.565946	0	1.390141	-1666.463	449	21631.3
2025-05-18T09:15:55Z	2025-05-18	09:15:55	MP_001	0001	3	AFF2FF413FF---1FF-------------		449.8884	-0.292186	-1.215031	21773.36	-89.01971	-94.9229	599.94	99.16	790	581	23.49	23.96	25.38	23.53	194.1	16.6	182.7	3	74.6	-0.01206793	8.456276	0	1.150932	2453.129	448.97	21767.5
2025-05-18T09:21:12Z	2025-05-18	09:21:12	MP_001	0001	3	AFF2FF413FF---1FF-------------		449.8371	-0.292186	-1.150812	21923.62	-89.01971	-106.7616	599.92	99.16	796	585	23.49	23.97	25.4	23.51	199.1	17.5	187.7	3	75.07	-0.03627342	8.344271	0	1.033299	1061.161	448.98	21905.9
2025-05-18T09:26:29Z	2025-05-18	09:26:29	MP_001	0001	3	AFF2FF413FF---1FF-------------		450.0333	-0.292186	-1.099618	22067.57	-89.01971	-113.7468	599.79	99.18	800	588	23.51	24.02	25.55	23.51	207.4	17.5	194.5	3	75.47	-0.05055078	8.29119	0	0.936998	859.6146	449.23	22042.9
2025-05-18T09:31:46Z	2025-05-18	09:31:46	MP_001	0001	3	AFF2FF413FF---1FF-------------		449.8856	-0.292186	-0.9972989	22233.7	-89.01971	-118.8935	599.63	99.19	806	594	23.51	24.04	25.72	23.49	212.4	17.5	199.5	3	76.03	-0.06106671	8.15303	0	0.7367859999999999	740.8605	449.18	22203.8
2025-05-18T09:37:03Z	2025-05-18	09:37:03	MP_001	0001	3	AFF2FF413FF---1FF-------------		450.1842	-0.292186	-1.010698	22383.71	-89.01971	-125.8294	599.68	99.21	810	595	23.49	24.02	25.77	23.49	218.2	18.3	205.7	3	76.62	-0.07526217	7.966277	0	0.7700899999999999	685.1587	449.47	22346.9
2025-05-18T09:42:20Z	2025-05-18	09:42:20	MP_001	0001	3	AFF2FF413FF---1FF-------------		450.0287	-0.292186	-1.066825	22549.89	-89.01971	-126.4185	599.73	99.21	815	599	23.51	24.07	25.9	23.49	219.8	19.2	207.4	3	77.1	-0.07648643	7.890292	0	0.882954	696.9425	449.25	22512.5
2025-05-18T09:47:37Z	2025-05-18	09:47:37	MP_001	0001	3	AFF2FF413FF---1FF-------------		449.9887	-0.292186	-0.9769918	22706.63	-89.01971	-129.5113	599.73	99.21	821	604	23.49	24.05	26.01	23.51	225.7	18.3	213	3	77.72	-0.08282467	7.698885	0	0.7062190000000002	646.6359	449.3	22666.1
2025-05-18T09:52:54Z	2025-05-18	09:52:54	MP_001	0001	3	AFF2FF413FF---1FF-------------		449.8334	-0.292186	-1.026792	22858.13	-89.01971	-131.0399	599.79	99.21	826	609	23.51	24.09	26.16	23.49	232.3	19.2	218.6	3	78.14	-0.08597198	7.609303	0	0.8072980000000001	650.6903	449.1	22816.1
2025-05-18T09:58:11Z	2025-05-18	09:58:11	MP_001	0001	3	AFF2FF413FF---1FF-------------		449.9684	-0.292186	-1.083331	23013.79	-89.01971	-134.1029	599.84	99.21	830	612	23.49	24.07	26.27	23.51	238.1	20.1	224.7	3	78.75	-0.09226116	7.418893	0	0.9233070000000001	646.4688	449.18	22968.7
2025-05-18T10:03:28Z	2025-05-18	10:03:28	MP_001	0001	3	AFF2FF413FF---1FF-------------		450.0441	-0.292186	-1.101812	23173.33	-89.01971	-134.2306	598.95	99.19	836	616	23.51	24.09	26.45	23.51	243.9	21	229.2	3	79.2	-0.09240091	7.296253	0	0.957932	647.2223	449.23	23128.1
2025-05-18T10:08:45Z	2025-05-18	10:08:45	MP_001	0001	3	AFF2FF413FF---1FF-------------		449.9997	-0.292186	-1.101382	23332.02	-89.01971	-133.6059	600.02	99.21	839	618	23.49	24.11	26.47	23.49	246.4	20.1	232	3	79.85	-0.0913017	7.181684	0	0.959462	646.6805	449.19	23287.4
2025-05-18T10:14:02Z	2025-05-18	10:14:02	MP_001	0001	3	AFF2FF413FF---1FF-------------		449.7782	-0.292186	-1.059766	23484.7	-89.01971	-136.6344	599.97	99.2	845	624	23.51	24.13	26.65	23.51	251.4	21	237.1	3	80.26	-0.09750978	7.065943	0	0.878863	621.5907	449.01	23437.1
2025-05-18T10:19:19Z	2025-05-18	10:19:19	MP_001	0001	3	AFF2FF413FF---1FF-------------		449.8317	-0.292186	-1.080199	23644.24	-89.01971	-138.2941	600	99.2	851	628	23.49	24.15	26.78	23.51	257.2	21	242.7	3	80.89	-0.1009295	6.92942	0	0.9213340000000001	616.9326	449.04	23595
2025-05-18T10:24:36Z	2025-05-18	10:24:36	MP_001	0001	3	AFF2FF413FF---1FF-------------		449.9322	-0.292186	-1.024996	23794.35	-89.01971	-142.1888	599.73	99.2	856	632	23.49	24.13	26.78	23.49	263	22.7	248.3	3	81.39	-0.108876	6.749897	0	0.8138780000000001	590.1406	449.2	23741.2
2025-05-18T10:29:53Z	2025-05-18	10:29:53	MP_001	0001	3	AFF2FF413FF---1FF-------------		449.9703	-0.292186	-1.058327	23945.34	-89.01971	-140.2741	599.66	99.21	862	636	23.51	24.18	26.98	23.51	263.8	22.7	248.8	3	81.84	-0.1049579	6.684098	0	0.878552	600.5546	449.2	23894.1
2025-05-18T10:35:10Z	2025-05-18	10:35:10	MP_001	0001	3	AFF2FF413FF---1FF-------------		450.1848	-0.292186	-1.094219	24112.01	-89.01971	-146.9152	600.02	99.21	867	640	23.51	24.18	27.04	23.51	270.5	22.7	254.4	3	82.38	-0.118649	6.520136	0	0.957441	586.2033	449.38	24054.1
2025-05-18T10:40:27Z	2025-05-18	10:40:27	MP_001	0001	3	AFF2FF413FF---1FF-------------		450.0581	-0.292186	-1.122014	24266.03	-89.01971	-146.4003	599.79	99.21	872	644	23.51	24.21	27.13	23.53	277.1	22.7	261.2	3	82.91	-0.1175664	6.421493	0	1.011879	589.8884	449.23	24208.7
2025-05-18T10:45:44Z	2025-05-18	10:45:44	MP_001	0001	3	AFF2FF413FF---1FF-------------		449.8675	-0.292186	-1.093113	24415.54	-89.01971	-144.4991	599.76	99.21	877	647	23.51	24.21	27.48	23.55	282.9	24.4	266.2	3	83.43	-0.1136837	6.266319	0	0.9522650000000001	586.0824	449.07	24360.1
2025-05-18T10:51:01Z	2025-05-18	10:51:01	MP_001	0001	3	AFF2FF413FF---1FF-------------		449.8962	-0.292186	-1.151003	24588.07	-89.01971	-149.1948	599.81	99.21	882	652	23.51	24.23	27.62	23.55	287.9	24.4	271.8	3	84.01	-0.1233377	6.124179	0	1.072481	581.4112	449.04	24527.9
2025-05-18T10:56:18Z	2025-05-18	10:56:18	MP_001	0001	3	AFF2FF413FF---1FF-------------		450.0904	-0.292186	-1.122898	24732.22	-89.01971	-150.4678	599.5	99.22	888	656	23.49	24.21	27.29	23.51	290.4	23.6	273.5	3	84.6	-0.1258998	5.940012	0	1.0166	570.8776	449.26	24670.8
2025-05-18T11:01:35Z	2025-05-18	11:01:35	MP_001	0001	3	AFF2FF413FF---1FF-------------		450.125	-0.292186	-1.152637	24870.77	-89.01971	-151.2437	599.89	99.21	893	660	23.47	24.22	27.55	23.51	295.3	25.3	278.5	3	85.16	-0.1275907	5.827176	0	1.0779100000000001	571.2958	449.26	24808.5
2025-05-18T11:06:52Z	2025-05-18	11:06:52	MP_001	0001	3	AFF2FF413FF---1FF-------------		450.1678	-0.292186	-1.17265	24990.5	-89.01971	-153.0426	599.66	99.23	898	664	23.47	24.22	27.2	23.51	294.5	25.3	278.5	3	85.58	-0.1312439	5.699897	0	1.118884	567.9949	449.29	24926.5
2025-05-18T11:12:09Z	2025-05-18	11:12:09	MP_001	0001	3	AFF2FF413FF---1FF-------------		450.088	-0.292186	-1.145644	25061.57	-89.01971	-148.4505	600	99.23	903	668	23.49	24.21	27.37	23.47	294.5	24.4	278.5	3	85.74	-0.1219086	5.597049	0	1.061668	570.9557	449.23	25002.1
2025-05-18T11:17:26Z	2025-05-18	11:17:26	MP_001	0001	3	AFF2FF413FF---1FF-------------		449.7508	-0.292186	-1.13271	25092.85	-89.01971	-138.3116	599.94	99.22	907	671	23.49	24.19	27.09	23.47	294.5	24.4	278	3	85.88	-0.1011065	5.527859	0	1.026276	591.6592	448.91	25043.6
2025-05-18T11:22:43Z	2025-05-18	11:22:43	MP_001	0001	3	AFF2FF413FF---1FF-------------		450.2544	-0.292186	-1.227001	25097.39	-89.01971	-129.0182	600.05	99.21	910	673	23.49	24.19	27.07	23.47	295.3	24.4	278.5	3	85.92	-0.0820594	5.516835	0	1.206649	644.5788	449.32	25057.4
2025-05-18T11:28:00Z	2025-05-18	11:28:00	MP_001	0001	3	AFF2FF413FF---1FF-------------		450.0416	-0.292186	-1.211597	25100.61	-89.01971	-122.5424	599.81	99.22	913	675	23.49	24.21	27.04	23.47	294.5	24.4	278.5	3	85.96	-0.06874772	5.533597	0	1.1691230000000001	678.9525	449.12	25067.1
2025-05-18T11:33:17Z	2025-05-18	11:33:17	MP_001	0001	3	AFF2FF413FF---1FF-------------		449.8159	-0.292186	-1.231385	25095.94	-89.01971	-134.1941	599.76	99.24	915	677	23.49	24.19	26.95	23.49	294.5	24.4	278.5	3	85.92	-0.09263327	5.514146	0	1.219228	622.4912	448.88	25050.8
2025-05-18T11:38:34Z	2025-05-18	11:38:34	MP_001	0001	3	AFF2FF413FF---1FF-------------		449.9579	-0.292186	-1.220186	25105.15	-89.01971	-119.8002	600.1	99.23	917	678	23.51	24.23	27.42	23.51	295.3	25.3	278.5	3	85.9	-0.0631548	5.557468	0	1.184665	702.7568	449.03	25074.4
2025-05-18T11:43:51Z	2025-05-18	11:43:51	MP_001	0001	3	AFF2FF413FF---1FF-------------		450.1714	-0.292186	-1.312424	25160.64	-89.01971	-138.7671	600.1	99.23	920	681	23.49	24.21	26.74	23.49	294.5	25.3	278.5	3	86.12	-0.1020744	5.485493	0	1.386661	619.5132	449.15	25110.9
2025-05-18T11:49:08Z	2025-05-18	11:49:08	MP_001	0001	3	AFF2FF413FF---1FF-------------		449.8461	-0.292186	-1.250054	25174.11	-89.01971	-133.8176	599.73	99.22	921	681	23.49	24.21	26.82	23.47	294.5	24.4	278.5	3	86.17	-0.09186459	5.469767	0	1.256124	625.9968	448.89	25129.3
2025-05-18T11:54:25Z	2025-05-18	11:54:25	MP_001	0001	3	AFF2FF413FF---1FF-------------		449.8571	-0.292186	-1.261466	25156.57	-89.01971	-123.2002	599.71	99.23	923	683	23.49	24.21	26.89	23.47	294.5	24.4	278.5	3	86.16	-0.07008854	5.473698	0	1.26908	683.9465	448.89	25122.4
2025-05-18T11:59:42Z	2025-05-18	11:59:42	MP_001	0001	3	AFF2FF413FF---1FF-------------		450.1261	-0.292186	-1.279224	25124.38	-89.01971	-122.5345	599.66	99.23	924	683	23.47	24.19	26.71	23.46	294.5	24.4	278.5	3	86.14	-0.06871533	5.471557	0	1.3038079999999999	693.1714	449.14	25090.9
2025-05-18T12:04:59Z	2025-05-18	12:04:59	MP_001	0001	3	AFF2FF413FF---1FF-------------		450.4264	-0.292186	-1.290626	25035.03	-89.01971	-107.0455	599.73	99.22	925	684	23.49	24.23	26.8	23.51	292.9	23.6	276.8	3	85.79	-0.0369602	5.614853	0	1.312607	920.395	449.43	25017
2025-05-18T12:10:17Z	2025-05-18	12:10:17	MP_001	0001	3	AFF2FF413FF---1FF-------------		449.6951	-0.292186	-1.229446	24899.49	-89.01971	-108.6005	599.68	99.23	925	684	23.49	24.23	26.67	23.49	294.5	25.3	278.5	3	85.32	-0.04013942	5.752285	0	1.19154	865.7326	448.76	24879.9
2025-05-18T12:15:34Z	2025-05-18	12:15:34	MP_001	0001	3	AFF2FF413FF---1FF-------------		449.7208	-0.292186	-1.202847	24835.67	-89.01971	-100.4751	599.73	99.23	925	684	23.49	24.21	26.72	23.49	294.5	25.3	278.5	3	85.13	-0.02348366	5.779516	0	1.131056	1144.621	448.81	24824.2
2025-05-18T12:20:51Z	2025-05-18	12:20:51	MP_001	0001	3	AFF2FF413FF---1FF-------------		450.4501	-0.292186	-1.300997	24768.55	-89.01971	-113.3591	599.73	99.22	927	686	23.49	24.19	26.69	23.49	294.5	25.3	278.5	3	84.85	-0.04989181	5.83485	0	1.3391520000000001	815.7106	449.44	24744.2
2025-05-18T12:26:08Z	2025-05-18	12:26:08	MP_001	0001	3	AFF2FF413FF---1FF-------------		449.9797	-0.292186	-1.292422	24754.75	-89.01971	-116.6119	599.84	99.23	928	686	23.49	24.21	26.93	23.49	294.5	24.4	278.5	3	84.8	-0.0565684	5.879031	0	1.3253320000000002	771.7435	448.98	24727.2
2025-05-18T12:31:25Z	2025-05-18	12:31:25	MP_001	0001	3	AFF2FF413FF---1FF-------------		450.1147	-0.292186	-1.339731	24768.71	-89.01971	-118.9257	599.73	99.22	928	686	23.49	24.23	26.89	23.53	294.5	22.7	278.5	3	84.83	-0.06130192	5.900141	0	1.4216910000000003	762.0562	449.07	24738.8
2025-05-18T12:36:42Z	2025-05-18	12:36:42	MP_001	0001	3	AFF2FF413FF---1FF-------------		449.826	-0.292186	-1.250849	24765.3	-89.01971	-118.9384	599.84	99.21	929	688	23.47	24.19	26.47	23.46	295.3	24.4	278	3	84.9	-0.06133859	5.842449	0	1.2443440000000001	732.3917	448.87	24735.4
2025-05-18T12:41:59Z	2025-05-18	12:41:59	MP_001	0001	3	AFF2FF413FF---1FF-------------		449.8682	-0.292186	-1.22408	24750.87	-89.01971	-114.7931	600.39	99.23	929	687	23.49	24.21	26.85	23.49	294.5	24.4	278.5	3	84.79	-0.05288767	5.881151	0	1.188731	770.9845	448.94	24725.1
2025-05-18T12:47:16Z	2025-05-18	12:47:16	MP_001	0001	3	AFF2FF413FF---1FF-------------		450.1276	-0.292186	-1.280212	24726.82	-89.01971	-114.4382	599.79	99.23	930	688	23.47	24.18	26.38	23.47	294.5	25.3	278.5	3	84.81	-0.05210603	5.841132	0	1.298751	793.0166	449.14	24701.4
2025-05-18T12:52:33Z	2025-05-18	12:52:33	MP_001	0001	3	AFF2FF413FF---1FF-------------		449.6373	-0.292186	-1.194673	24601.37	-89.01971	-102.0685	599.73	99.23	930	688	23.47	24.19	26.67	23.47	294.5	24.4	278.5	3	84.42	-0.02674354	5.986906	0	1.116176	1075.873	448.73	24588.3
2025-05-18T12:57:50Z	2025-05-18	12:57:50	MP_001	0001	3	AFF2FF413FF---1FF-------------		450.2329	-0.292186	-1.266696	24494.63	-89.01971	-98.0912	599.73	99.22	931	689	23.51	24.23	26.61	23.49	294.5	24.4	278	3	83.87	-0.01859013	6.164404	0	1.256509	1452.196	449.26	24485.6
2025-05-18T13:03:07Z	2025-05-18	13:03:07	MP_001	0001	3	AFF2FF413FF---1FF-------------		450.0987	-0.292186	-1.247268	24428.03	-89.01971	-103.313	599.76	99.22	931	689	23.49	24.24	26.61	23.49	295.3	25.3	278.5	3	83.72	-0.02929034	6.263319	0	1.222558	1082.992	449.14	24413.7
2025-05-18T13:08:24Z	2025-05-18	13:08:24	MP_001	0001	3	AFF2FF413FF---1FF-------------		450.0919	-0.292186	-1.264702	24357.92	-89.01971	-110.0707	599.73	99.22	931	689	23.49	24.23	26.63	23.49	294.5	24.4	278.5	3	83.45	-0.04313315	6.312189	0	1.263542	890.7861	449.12	24336.9
2025-05-18T13:13:41Z	2025-05-18	13:13:41	MP_001	0001	3	AFF2FF413FF---1FF-------------		450.4258	-0.292186	-1.346118	24346.93	-89.01971	-108.9694	599.81	99.22	931	688	23.49	24.21	26.65	23.47	294.5	25.3	278.5	3	83.42	-0.04088136	6.292433	0	1.4255760000000002	952.8706	449.37	24327
2025-05-18T13:18:58Z	2025-05-18	13:18:58	MP_001	0001	3	AFF2FF413FF---1FF-------------		449.7825	-0.292186	-1.253293	24337.89	-89.01971	-100.8127	599.89	99.2	931	689	23.51	24.26	26.84	23.51	294.5	24.4	278.5	3	83.31	-0.02416957	6.394067	0	1.2327110000000001	1238.036	448.82	24326.1
2025-05-18T13:24:15Z	2025-05-18	13:24:15	MP_001	0001	3	AFF2FF413FF---1FF-------------		449.7718	-0.292186	-1.292792	24355.57	-89.01971	-107.5058	599.76	99.2	931	689	23.49	24.24	26.85	23.53	294.5	25.3	278.5	3	83.44	-0.03787918	6.348228	0	1.3174120000000002	969.1877	448.77	24337.1
2025-05-18T13:29:32Z	2025-05-18	13:29:32	MP_001	0001	3	AFF2FF413FF---1FF-------------		450.0937	-0.292186	-1.23764	24312.7	-89.01971	-113.0644	599.79	99.21	932	689	23.46	24.17	26.28	23.47	294.5	25.3	279.1	3	83.46	-0.04926891	6.265947	0	1.2123650000000001	822.3441	449.15	24288.7
2025-05-18T13:34:49Z	2025-05-18	13:34:49	MP_001	0001	3	AFF2FF413FF---1FF-------------		450.2713	-0.292186	-1.324797	24296.56	-89.01971	-106.4306	599.84	99.22	931	689	23.49	24.23	26.69	23.47	294.5	24.4	278.5	3	83.26	-0.03567864	6.371345	0	1.3806960000000001	1021.566	449.24	24279.2
2025-05-18T13:40:06Z	2025-05-18	13:40:06	MP_001	0001	3	AFF2FF413FF---1FF-------------		449.9333	-0.292186	-1.124012	24272.73	-89.01971	-100.358	600.6	99.22	932	690	23.47	24.21	26.56	23.49	293.7	25.3	278.5	3	83.29	-0.02326346	6.355024	0	0.975751	1155.278	449.1	24261.4
2025-05-18T13:45:23Z	2025-05-18	13:45:23	MP_001	0001	3	AFF2FF413FF---1FF-------------		449.9886	-0.292186	-1.211682	24202.73	-89.01971	-100.2897	600	99.21	933	690	23.47	24.21	26.56	23.49	294.5	24.4	278.5	3	83.04	-0.0230986	6.42986	0	1.149351	1243.661	449.07	24191.5
2025-05-18T13:50:40Z	2025-05-18	13:50:40	MP_001	0001	3	AFF2FF413FF---1FF-------------		450.3057	-0.292186	-1.315138	24106.1	-89.01971	-92.2823	599.73	99.21	932	690	23.47	24.22	26.54	23.49	294.5	25.3	278	3	82.73	-0.00668336	6.550566	0	1.3480010000000002	3560.198	449.28	24102.8
2025-05-18T13:55:57Z	2025-05-18	13:55:57	MP_001	0001	3	AFF2FF413FF---1FF-------------		450.0552	-0.292186	-1.265902	24021.92	-89.01971	-98.04839	600.6	99.22	932	690	23.49	24.23	26.54	23.49	294.5	24.4	278.5	3	82.34	-0.01851997	6.64419	0	1.257682	1534.443	449.08	24012.9
2025-05-18T14:01:14Z	2025-05-18	14:01:14	MP_001	0001	3	AFF2FF413FF---1FF-------------		450.1946	-0.292186	-1.260316	23968.18	-89.01971	-103.8875	600.65	99.22	932	690	23.49	24.23	26.54	23.49	293.7	25.3	278.5	3	82.14	-0.03049821	6.705232	0	1.25205	1110.575	449.23	23953.3
2025-05-18T14:06:31Z	2025-05-18	14:06:31	MP_001	0001	3	AFF2FF413FF---1FF-------------		450.0059	-0.292186	-1.241078	23939.46	-89.01971	-104.3339	599.68	99.22	932	689	23.49	24.21	26.56	23.51	294.5	24.4	278	3	82.04	-0.03136242	6.705225	0	1.210863	1078.389	449.06	23924.2
2025-05-18T14:11:48Z	2025-05-18	14:11:48	MP_001	0001	3	AFF2FF413FF---1FF-------------		450.1763	-0.292186	-1.220258	23921.27	-89.01971	-101.4869	599.71	99.22	933	690	23.51	24.21	26.74	23.51	294.5	25.3	278.5	3	81.89	-0.0255327	6.725559	0	1.166712	1207.624	449.25	23908.8
2025-05-18T14:17:05Z	2025-05-18	14:17:05	MP_001	0001	3	AFF2FF413FF---1FF-------------		450.161	-0.292186	-1.280719	23921.99	-89.01971	-107.362	599.76	99.22	933	691	23.51	24.24	26.78	23.51	294.5	25.3	278.5	3	81.88	-0.03756784	6.790658	0	1.29315	1003.509	449.17	23903.6
2025-05-18T14:22:22Z	2025-05-18	14:22:22	MP_001	0001	3	AFF2FF413FF---1FF-------------		450.3021	-0.292186	-1.257587	23906.66	-89.01971	-113.8332	599.66	99.21	933	691	23.46	24.19	26.25	23.47	294.5	24.4	278	3	82.07	-0.05081197	6.7126150000000004	0	1.252527	844.9503	449.34	23881.9
2025-05-18T14:27:39Z	2025-05-18	14:27:39	MP_001	0001	3	AFF2FF413FF---1FF-------------		450.0615	-0.292186	-1.184725	23906.26	-89.01971	-110.2253	599.71	99.21	933	691	23.49	24.19	26.58	23.47	294.5	23.6	278.5	3	81.9	-0.04342783	6.718575	0	1.103717	877.5297	449.17	23885.1
2025-05-18T14:32:56Z	2025-05-18	14:32:56	MP_001	0001	3	AFF2FF413FF---1FF-------------		450.4081	-0.292186	-1.299436	23869.33	-89.01971	-105.8567	599.89	99.21	933	691	23.49	24.21	26.5	23.47	294.5	25.3	278.5	3	81.78	-0.03449059	6.781801	0	1.3296340000000002	1063.964	449.4	23852.5
2025-05-18T14:38:13Z	2025-05-18	14:38:13	MP_001	0001	3	AFF2FF413FF---1FF-------------		450.1277	-0.292186	-1.21941	23814.33	-89.01971	-98.14487	599.94	99.21	933	690	23.49	24.23	26.47	23.47	293.7	24.4	278.5	3	81.62	-0.01869358	6.860128	0	1.162668	1505.094	449.2	23805.2
2025-05-18T14:43:30Z	2025-05-18	14:43:30	MP_001	0001	3	AFF2FF413FF---1FF-------------		450.3556	-0.292186	-1.266912	23733.86	-89.01971	-97.26309	599.73	99.22	932	690	23.49	24.23	26.43	23.47	294.5	24.4	278.5	3	81.36	-0.01687994	6.938485	0	1.256175	1692.162	449.38	23725.6
2025-05-18T14:48:47Z	2025-05-18	14:48:47	MP_001	0001	3	AFF2FF413FF---1FF-------------		449.98630000000003	-0.292186	-1.240449	23636.48	-89.01971	-98.54347	600.31	99.22	931	689	23.49	24.23	26.47	23.49	294.5	24.4	278.5	3	81.02	-0.01951846	7.039536	0	1.2062650000000001	1510.799	449.04	23627
2025-05-18T14:54:04Z	2025-05-18	14:54:04	MP_001	0001	3	AFF2FF413FF---1FF-------------		450.1613	-0.292186	-1.274728	23592.12	-89.01971	-103.291	599.89	99.24	932	689	23.49	24.23	26.43	23.47	294.5	24.4	278	3	80.87	-0.02922654	7.083496	0	1.277855	1187.94	449.18	23577.9
2025-05-18T14:59:21Z	2025-05-18	14:59:21	MP_001	0001	3	AFF2FF413FF---1FF-------------		450.3521	-0.292186	-1.295238	23544.78	-89.01971	-101.2012	600.1	99.25	932	690	23.49	24.23	26.67	23.51	294.5	23.6	278.5	3	80.72	-0.02495416	7.126666	0	1.317651	1338.317	449.35	23532.6
2025-05-18T15:04:38Z	2025-05-18	15:04:38	MP_001	0001	3	AFF2FF413FF---1FF-------------		450.1902	-0.292186	-1.249493	23558.82	-89.01971	-107.3916	599.71	99.25	932	690	23.49	24.23	26.5	23.49	294.5	24.4	278	3	80.75	-0.03761137	7.118628	0	1.23058	1011.143	449.23	23540.5
2025-05-18T15:09:55Z	2025-05-18	15:09:55	MP_001	0001	3	AFF2FF413FF---1FF-------------		449.6894	-0.292186	-1.239709	23569.38	-89.01971	-102.2441	600.62	99.26	933	690	23.49	24.24	26.91	23.53	293.7	24.4	278.5	3	80.81	-0.02711494	7.129278	0	1.209177	1222.531	448.74	23556.2
2025-05-18T15:15:12Z	2025-05-18	15:15:12	MP_001	0001	3	AFF2FF413FF---1FF-------------		450.1339	-0.292186	-1.259892	23602.87	-89.01971	-107.3234	599.68	99.25	933	691	23.49	24.24	26.36	23.47	294.5	23.6	278.5	3	80.9	-0.03747177	7.103356	0	1.251218	1018.055	449.17	23584.6
2025-05-18T15:20:29Z	2025-05-18	15:20:29	MP_001	0001	3	AFF2FF413FF---1FF-------------		449.7791	-0.292186	-1.243565	23616.46	-89.01971	-109.3347	599.76	99.25	933	690	23.49	24.21	26.56	23.47	294.5	25.3	278.5	3	80.94	-0.04159519	7.031713	0	1.220666	947.686	448.83	23596.2
2025-05-18T15:25:46Z	2025-05-18	15:25:46	MP_001	0001	3	AFF2FF413FF---1FF-------------		449.7067	-0.292186	-1.180888	23625.56	-89.01971	-107.9212	599.76	99.23	933	691	23.49	24.23	26.5	23.49	294.5	24.4	278.5	3	80.96	-0.03870159	7.057155	0	1.0940640000000001	951.4546	448.82	23606.7
2025-05-18T15:31:03Z	2025-05-18	15:31:03	MP_001	0001	3	AFF2FF413FF---1FF-------------		450.0622	-0.292186	-1.272078	23588.13	-89.01971	-100.8606	599.76	99.22	932	689	23.49	24.23	26.49	23.49	294.5	24.4	279.1	3	80.84	-0.02424381	7.091427	0	1.269889	1338.072	449.08	23576.3
2025-05-18T15:36:20Z	2025-05-18	15:36:20	MP_001	0001	3	AFF2FF413FF---1FF-------------		450.0104	-0.292186	-1.238855	23504.54	-89.01971	-98.78841	599.71	99.22	933	690	23.49	24.23	26.47	23.47	294.5	24.4	278	3	80.57	-0.01999772	7.174912	0	1.201397	1502.368	449.06	23494.8
2025-05-18T15:41:37Z	2025-05-18	15:41:37	MP_001	0001	3	AFF2FF413FF---1FF-------------		449.8162	-0.292186	-1.260103	23427.18	-89.01971	-99.04061	599.55	99.23	932	689	23.51	24.28	26.43	23.49	294.5	24.4	278	3	80.22	-0.02050703	7.345658	0	1.2435910000000001	1523.616	448.85	23417.2
2025-05-18T15:46:54Z	2025-05-18	15:46:54	MP_001	0001	3	AFF2FF413FF---1FF-------------		450.0485	-0.292186	-1.288612	23389.47	-89.01971	-102.5783	599.76	99.24	933	692	23.51	24.23	26.45	23.47	294.5	25.3	278.5	3	80.09	-0.02775507	7.29491	0	1.30452	1261.209	449.05	23375.9
2025-05-18T15:52:11Z	2025-05-18	15:52:11	MP_001	0001	3	AFF2FF413FF---1FF-------------		450.1592	-0.292186	-1.250683	23380.22	-89.01971	-105.9076	600	99.23	932	689	23.51	24.26	26.52	23.49	294.5	24.4	278	3	80.03	-0.03458356	7.37081	0	1.232514	1082.921	449.2	23363.3
2025-05-18T15:57:28Z	2025-05-18	15:57:28	MP_001	0001	3	AFF2FF413FF---1FF-------------		449.8104	-0.292186	-1.238251	23376.27	-89.01971	-104.0772	599.73	99.23	933	691	23.53	24.29	26.82	23.53	294.5	24.4	278.5	3	79.94	-0.03082172	7.437581	0	1.205127	1156.722	448.86	23361.2
2025-05-18T16:02:45Z	2025-05-18	16:02:45	MP_001	0001	3	AFF2FF413FF---1FF-------------		449.4918	-0.292186	-1.204961	23401.41	-89.01971	-107.5238	599.81	99.22	934	691	23.49	24.21	26.19	23.49	293.7	24.4	278.5	3	80.18	-0.03788245	7.259576	0	1.1419730000000001	991.0839	448.58	23382.9
2025-05-18T16:08:02Z	2025-05-18	16:08:02	MP_001	0001	3	AFF2FF413FF---1FF-------------		450.0736	-0.292186	-1.319736	23425.71	-89.01971	-110.1694	599.68	99.21	933	690	23.49	24.21	26.43	23.47	294.5	24.4	278.5	3	80.25	-0.04329012	7.240566	0	1.3734499999999998	981.97	449.05	23404.6
2025-05-18T16:13:19Z	2025-05-18	16:13:19	MP_001	0001	3	AFF2FF413FF---1FF-------------		450.0604	-0.292186	-1.270839	23442.41	-89.01971	-107.6495	599.66	99.22	934	691	23.47	24.22	26.43	23.49	294.5	24.4	278.5	3	80.41	-0.03813131	7.242978	0	1.273309	1025.481	449.08	23423.8
2025-05-18T16:18:36Z	2025-05-18	16:18:36	MP_001	0001	3	AFF2FF413FF---1FF-------------		450.4354	-0.292186	-1.331551	23396.21	-89.01971	-103.4705	599.73	99.23	933	691	23.47	24.21	26.41	23.47	294.5	25.3	278	3	80.27	-0.02958046	7.252947	0	1.3911040000000001	1239.693	449.4	23381.8
2025-05-18T16:23:53Z	2025-05-18	16:23:53	MP_001	0001	3	AFF2FF413FF---1FF-------------		450.1855	-0.292186	-1.309089	23302.16	-89.01971	-98.34216	599.73	99.24	933	690	23.51	24.24	26.41	23.49	294.5	24.4	278.5	3	79.8	-0.01908109	7.409877	0	1.341477	1673.635	449.17	23292.8
2025-05-18T16:29:10Z	2025-05-18	16:29:10	MP_001	0001	3	AFF2FF413FF---1FF-------------		450.0751	-0.292186	-1.281817	23217.29	-89.01971	-96.06615	599.73	99.23	933	691	23.47	24.22	26.41	23.47	293.7	24.4	278.5	3	79.69	-0.01442135	7.458441	0	1.284863	2036.019	449.09	23210.2
2025-05-18T16:34:27Z	2025-05-18	16:34:27	MP_001	0001	3	AFF2FF413FF---1FF-------------		450.0357	-0.292186	-1.234848	23185.13	-89.01971	-101.7017	599.71	99.22	933	690	23.49	24.23	26.45	23.47	294.5	23.6	278.5	3	79.46	-0.02595307	7.504928	0	1.196062	1294.22	449.09	23172.5
2025-05-18T16:39:44Z	2025-05-18	16:39:44	MP_001	0001	3	AFF2FF413FF---1FF-------------		449.875	-0.292186	-1.240967	23170.57	-89.01971	-102.8157	599.97	99.22	932	690	23.49	24.23	26.39	23.49	294.5	24.4	278.5	3	79.41	-0.02824458	7.52097	0	1.210144	1232.53	448.93	23156.8
2025-05-18T16:45:01Z	2025-05-18	16:45:01	MP_001	0001	3	AFF2FF413FF---1FF-------------		450.0815	-0.292186	-1.262737	23192.76	-89.01971	-104.9132	599.76	99.22	932	689	23.49	24.24	26.93	23.55	294.5	25.3	278.5	3	79.48	-0.03252813	7.530324	0	1.2549350000000001	1145.754	449.11	23176.9
2025-05-18T16:50:18Z	2025-05-18	16:50:18	MP_001	0001	3	AFF2FF413FF---1FF-------------		450.0023	-0.292186	-1.261641	23228.4	-89.01971	-109.1469	599.68	99.23	933	690	23.49	24.26	26.36	23.49	293.7	24.4	278	3	79.59	-0.04118906	7.524929	0	1.2563790000000001	998.1073	449.03	23208.3
2025-05-18T16:55:35Z	2025-05-18	16:55:35	MP_001	0001	3	AFF2FF413FF---1FF-------------		450.0636	-0.292186	-1.253235	23234.44	-89.01971	-108.9145	599.76	99.23	933	690	23.49	24.23	26.39	23.49	294.5	24.4	278.5	3	79.61	-0.04071888	7.458664	0	1.239618	994.9518	449.1	23214.5
2025-05-18T17:00:52Z	2025-05-18	17:00:52	MP_001	0001	3	AFF2FF413FF---1FF-------------		450.3313	-0.292186	-1.332052	23251.77	-89.01971	-105.7551	599.73	99.23	934	691	23.49	24.26	26.43	23.47	294.5	24.4	278	3	79.68	-0.03425172	7.497533	0	1.3941999999999999	1155.029	449.29	23235
2025-05-18T17:06:09Z	2025-05-18	17:06:09	MP_001	0001	3	AFF2FF413FF---1FF-------------		450.2887	-0.292186	-1.330023	23227.95	-89.01971	-106.7787	599.73	99.21	933	690	23.47	24.21	25.94	23.46	287	23.6	271.8	3	79.67	-0.03634589	7.434941	0	1.3910829999999998	1107.518	449.25	23210.2
2025-05-18T17:11:26Z	2025-05-18	17:11:26	MP_001	0001	3	AFF2FF313FF---1FF-------------		450.1384	-0.292186	-1.266983	23127.75	-89.01971	-98.21163	600.15	99.22	931	689	23.47	24.21	25.83	23.47	282.1	22.7	266.8	3	79.36	-0.01882366	7.525583	0	1.258542	1658.293	449.16	23118.6
2025-05-18T17:16:43Z	2025-05-18	17:16:43	MP_001	0001	3	AFF2FF313FF---1FF-------------		450.1531	-0.292186	-1.254231	23014.71	-89.01971	-105.6765	599.66	99.21	931	688	23.47	24.18	25.59	23.47	276.3	22.7	261.7	3	78.94	-0.03407815	7.5924	0	1.2382950000000001	1113.607	449.19	22998.1
2025-05-18T17:22:00Z	2025-05-18	17:22:00	MP_001	0001	3	AFF2FF313FF---1FF-------------		449.9487	-0.292186	-1.230721	22897.42	-89.01971	-104.3879	599.94	99.21	928	686	23.47	24.19	25.24	23.47	268.8	22.7	254.4	3	78.54	-0.03145321	7.74096	0	1.191015	1165.284	449.01	22882.1
2025-05-18T17:27:17Z	2025-05-18	17:27:17	MP_001	0001	3	AFF2FF313FF---1FF-------------		450.5256	-0.292186	-1.235803	22812.64	-89.01971	-105.4869	599.5	99.22	925	684	23.47	24.16	25.16	23.46	263	21.8	249.4	3	78.26	-0.03367447	7.766041	0	1.2008	1123.899	449.58	22796.2
2025-05-18T17:32:34Z	2025-05-18	17:32:34	MP_001	0001	3	AFF2FF313FF---1FF-------------		450.2248	-0.292186	-1.209724	22722.44	-89.01971	-104.6505	600.1	99.23	921	680	23.47	24.16	24.89	23.46	256.3	21	242.7	3	77.96	-0.03199322	7.854331	0	1.149755	1147.941	449.31	22706.8
2025-05-18T17:37:51Z	2025-05-18	17:37:51	MP_001	0001	3	AFF2FF313FF---1FF-------------		450.3073	-0.292186	-1.265271	22601.66	-89.01971	-101.9545	599.92	99.23	917	677	23.47	24.13	24.65	23.47	249.7	21	236.5	3	77.55	-0.02646377	7.915614	0	1.257793	1351.747	449.33	22588.7
2025-05-18T17:43:08Z	2025-05-18	17:43:08	MP_001	0001	3	AFF2FF313FF---1FF-------------		450.2686	-0.292186	-1.266861	22496.6	-89.01971	-104.1452	599.97	99.22	913	675	23.46	24.11	24.41	23.47	244.7	20.1	230.9	3	77.26	-0.03094516	7.994158	0	1.263153	1229.973	449.29	22481.5
2025-05-18T17:48:25Z	2025-05-18	17:48:25	MP_001	0001	3	AFF2FF313FF---1FF-------------		449.7039	-0.292186	-1.190901	22390.76	-89.01971	-102.0266	599.84	99.21	907	670	23.47	24.1	24.32	23.47	237.3	20.1	224.7	3	76.81	-0.02660206	8.078293	0	1.108887	1294.739	448.81	22377.8
2025-05-18T17:53:42Z	2025-05-18	17:53:42	MP_001	0001	3	AFF2FF313FF---1FF-------------		450.6317	-0.292186	-1.276446	22241.52	-89.01971	-102.438	599.86	99.23	904	668	23.47	24.08	24.06	23.47	230.6	19.2	218.6	3	76.31	-0.02744056	8.195392	0	1.280414	1360.768	449.65	22228.1
2025-05-18T17:58:59Z	2025-05-18	17:58:59	MP_001	0001	3	AFF2FF313FF---1FF-------------		450.1829	-0.292186	-1.303175	22121.67	-89.01971	-98.43793	599.76	99.22	899	664	23.49	24.07	24.14	23.49	224	18.3	212.4	3	75.82	-0.01925468	8.291945	0	1.3298189999999999	1798.283	449.17	22112.3
2025-05-18T18:04:16Z	2025-05-18	18:04:16	MP_001	0001	3	AFF2FF313FF---1FF-------------		450.2589	-0.292186	-1.437845	21995.19	-89.01971	-94.49874	599.79	99.23	893	659	23.47	24.05	23.73	23.49	219	18.3	206.2	3	75.5	-0.01120045	8.379886	0	1.595534	3105.118	449.11	21989.7
2025-05-18T18:09:33Z	2025-05-18	18:09:33	MP_001	0001	3	AFF2FF313FF---1FF-------------		450.0726	-0.292186	-1.442386	21837.59	-89.01971	-87.05189	599.79	99.23	887	655	23.49	24.04	23.68	23.47	211.5	17.5	199.5	3	74.9	0.004022093	8.508392	0	1.5977750000000002	-7089.768	448.92	21839.6
2025-05-18T18:14:50Z	2025-05-18	18:14:50	MP_001	0001	3	AFF2FF313FF---1FF-------------		450.3818	-0.292186	-1.568124	21706.09	-89.01971	-80.02284	599.66	99.22	882	650	23.47	23.97	23.48	23.46	205.7	17.5	195	3	74.55	0.01838261	8.51602	0.15859099999999993	1.8421580000000002	-1381.899	449.11	21715.1
2025-05-18T18:20:07Z	2025-05-18	18:20:07	MP_001	0001	3	AFF2FF313FF---1FF-------------		450.158	-0.292186	-1.552895	21555.83	-89.01971	-72.01456	599.66	99.23	876	645	23.49	23.99	23.42	23.47	198.3	15.7	187.7	3	73.98	0.03474026	8.692361	1.9966430000000002	1.804378	-528.0937	448.9	21572.8
2025-05-18T18:25:24Z	2025-05-18	18:25:24	MP_001	0001	3	AFF2FF313FF---1FF-------------		450.3716	-0.292186	-1.651739	21422.58	-89.01971	-73.97856	599.76	99.22	872	643	23.47	23.94	23.07	23.47	192.5	15.7	182.1	3	73.59	0.03072905	8.740679	1.5156360000000002	2.0042229999999996	-748.8934	449.01	21437.6
2025-05-18T18:30:41Z	2025-05-18	18:30:41	MP_001	0001	3	AFF2FF313FF---1FF-------------		450.369	-0.292186	-1.66902	21288.94	-89.01971	-73.7412	599.71	99.23	865	638	23.47	23.92	22.82	23.46	185.8	15.7	174.8	3	73.14	0.031207	8.844457	1.528425	2.038317	-759.54	448.99	21304.2
2025-05-18T18:35:58Z	2025-05-18	18:35:58	MP_001	0001	3	AFF2FF313FF---1FF-------------		450.206	-0.292186	-1.697361	21138.63	-89.01971	-65.47782	599.92	99.23	859	633	23.49	23.89	23.29	23.49	179.2	14	169.2	3	72.57	0.04809506	8.93536	3.382555	2.0883760000000002	-359.9599	448.8	21162.2
2025-05-18T18:41:15Z	2025-05-18	18:41:15	MP_001	0001	3	AFF2FF313FF---1FF-------------		450.1351	-0.292186	-1.679932	20998.77	-89.01971	-71.72728	599.79	99.22	853	628	23.46	23.86	21.92	23.44	172.6	14	163.1	3	72.23	0.03531474	9.019964	1.915175	2.058657	-649.0297	448.75	21016.1
2025-05-18T18:46:32Z	2025-05-18	18:46:32	MP_001	0001	3	AFF2FF313FF---1FF-------------		450.2086	-0.292186	-1.68488	20846.03	-89.01971	-65.44438	600.65	99.22	846	623	23.49	23.88	22.78	23.49	165.9	14	156.9	3	71.56	0.04820761	9.207956	3.23543	2.066757	-376.116	448.82	20869.6
2025-05-18T18:51:49Z	2025-05-18	18:51:49	MP_001	0001	3	AFF2FF313FF---1FF-------------		450.356	-0.292186	-1.750416	20702.75	-89.01971	-62.18916	599.76	99.22	839	618	23.46	23.84	22.12	23.46	160.1	13.1	151.9	3	71.24	0.05477514	9.28325	3.9004269999999996	2.1907060000000005	-316.3291	448.9	20729.6
2025-05-18T18:57:06Z	2025-05-18	18:57:06	MP_001	0001	3	AFF2FF313FF---1FF-------------		450.2391	-0.292186	-1.720926	20504.08	-89.01971	-53.56216	599.81	99.21	834	614	23.49	23.83	22.4	23.49	151.8	12.2	144	3	70.42	0.0723796	9.460179	5.650975	2.124103	-129.3689	448.81	20539.5
2025-05-18T19:02:23Z	2025-05-18	19:02:23	MP_001	0001	3	AFF2FF313FF---1FF-------------		449.7944	-0.292186	-1.65458	20302.03	-89.01971	-49.01224	599.97	99.21	828	609	23.46	23.79	21.96	23.47	146	12.2	138.4	3	69.9	0.08167221	9.594274	6.512600000000001	1.9880229999999999	-47.17181	448.43	20342
2025-05-18T19:07:40Z	2025-05-18	19:07:40	MP_001	0001	3	AFF2FF313FF---1FF-------------		450.129	-0.292186	-1.766765	20091.45	-89.01971	-44.94704	600.02	99.2	823	606	23.46	23.78	21.94	23.47	138.5	11.3	131.7	3	69.19	0.08995986	9.778931	7.199355000000001	2.208902	-47.68723	448.65	20135.5
2025-05-18T19:12:57Z	2025-05-18	19:12:57	MP_001	0001	3	AFF2FF313FF---1FF-------------		450.3506	-0.292186	-1.74434	19902.58	-89.01971	-46.72443	599.86	99.2	816	600	23.47	23.76	21.63	23.47	132.7	10.5	126.1	3	68.45	0.0862926	9.94881	6.673660999999999	2.164917	-69.31631	448.9	19944.9
2025-05-18T19:18:14Z	2025-05-18	19:18:14	MP_001	0001	3	AFF2FF313FF---1FF-------------		450.1461	-0.292186	-1.705132	19741.42	-89.01971	-46.31359	599.89	99.21	811	596	23.47	23.75	21.53	23.46	125.3	10.5	118.8	3	67.91	0.0871203	10.08059	6.642379999999999	2.086285	-57.28544	448.73	19784.1
2025-05-18T19:23:31Z	2025-05-18	19:23:31	MP_001	0001	3	AFF2FF313FF---1FF-------------		450.3181	-0.292186	-1.724845	19590.18	-89.01971	-43.17793	599.58	99.21	805	591	23.49	23.77	21.33	23.47	118.6	9.6	112.6	3	67.33	0.09345412	10.26533	7.103858000000001	2.1213509999999998	-37.86087	448.89	19636
2025-05-18T19:28:48Z	2025-05-18	19:28:48	MP_001	0001	3	AFF2FF313FF---1FF-------------		450.3105	-0.292186	-1.689325	19449.48	-89.01971	-43.14809	599.84	99.2	798	586	23.49	23.73	21.28	23.49	112	8.7	105.9	3	66.84	0.0935422	10.35359	7.03476	2.051534	-29.57071	448.91	19495.4
2025-05-18T19:34:05Z	2025-05-18	19:34:05	MP_001	0001	3	AFF2FF313FF---1FF-------------		450.2447	-0.292186	-1.679627	19311.85	-89.01971	-42.20792	599.81	99.2	792	582	23.49	23.73	21.22	23.47	106.2	7.9	100.9	3	66.37	0.09544197	10.49299	7.095782	2.031175	-23.04639	448.86	19358.7
2025-05-18T19:39:22Z	2025-05-18	19:39:22	MP_001	0001	3	AFF2FF313FF---1FF-------------		450.0987	-0.292186	-1.67377	19170.64	-89.01971	-42.54464	599.73	99.2	786	577	23.47	23.7	20.84	23.47	98.7	7.9	93.6	3	65.96	0.09472942	10.57463	6.9581789999999994	2.019439	-28.32037	448.72	19217.1
2025-05-18T19:44:39Z	2025-05-18	19:44:39	MP_001	0001	3	AFF2FF313FF---1FF-------------		450.1257	-0.292186	-1.600546	19027.07	-89.01971	-39.00416	599.76	99.21	781	573	23.49	23.7	20.86	23.47	91.3	7	86.3	3	65.41	0.1019358	10.71882	7.5099800000000005	1.8699260000000002	23.30411	448.82	19077.1
2025-05-18T19:49:56Z	2025-05-18	19:49:56	MP_001	0001	3	AFF2FF313FF---1FF-------------		450.1743	-0.292186	-1.59903	18889.9	-89.01971	-39.82381	599.84	99.2	774	568	23.47	23.67	20.67	23.47	86.3	7	81.3	3	65	0.1002643	10.79997	7.283752	1.86798	13.46096	448.87	18939.1
2025-05-18T19:55:13Z	2025-05-18	19:55:13	MP_001	0001	3	AFF2FF313FF---1FF-------------		449.9808	-0.292186	-1.44524	18762.17	-89.01971	-44.94955	599.53	99.2	768	563	23.49	23.67	20.58	23.47	78	6.1	74	3	64.48	0.08975866	10.93987	6.204731000000001	1.563998	14.41149	448.83	18806.2
2025-05-18T20:00:30Z	2025-05-18	20:00:30	MP_001	0001	3	AFF2FF313FF---1FF-------------		450.1693	-0.292186	-1.447966	18623.63	-89.01971	-44.82273	599.5	99.2	762	558	23.49	23.65	20.34	23.47	72.2	5.2	67.2	3	64	0.09000035	11.05191	6.143420000000001	1.5692199999999998	10.34877	449.01	18667.8
2025-05-18T20:05:47Z	2025-05-18	20:05:47	MP_001	0001	3	AFF2FF313FF---1FF-------------		449.7243	-0.292186	-1.35814	18464.68	-89.01971	-40.51333	599.68	99.21	757	555	23.49	23.64	20.16	23.47	64.7	5.2	61.6	3	63.48	0.0987903	11.17744	6.838362	1.386455	75.81962	448.66	18513.2
2025-05-18T20:11:04Z	2025-05-18	20:11:04	MP_001	0001	3	AFF2FF313FF---1FF-------------		450.3881	-0.292186	-1.420616	18333.03	-89.01971	-41.94225	599.92	99.21	751	550	23.47	23.6	20.16	23.47	57.2	4.4	54.4	3	63.09	0.09590463	11.25066	6.524354000000001	1.5134610000000002	39.89257	449.26	18380.1
2025-05-18T20:16:21Z	2025-05-18	20:16:21	MP_001	0001	3	AFF2FF313FF---1FF-------------		450.1259	-0.292186	-1.351369	18193.87	-89.01971	-39.52111	599.68	99.21	745	546	23.49	23.62	20.01	23.49	50.6	4.4	47.6	3	62.55	0.1007834	11.42335	6.822576	1.3719850000000002	78.00384	449.07	18243.4
2025-05-18T20:21:38Z	2025-05-18	20:21:38	MP_001	0001	3	AFF2FF313FF---1FF-------------		450.3458	-0.292186	-1.364707	18064.15	-89.01971	-43.04734	599.79	99.22	738	541	23.47	23.6	19.68	23.47	44	3.5	42	3	62.17	0.09360726	11.5226	6.1237960000000005	1.4022219999999999	41.17878	449.27	18110.1
2025-05-18T20:26:55Z	2025-05-18	20:26:55	MP_001	0001	3	AFF2FF313FF---1FF-------------		450.3001	-0.292186	-1.268953	17918.96	-89.01971	-43.65527	599.79	99.22	732	536	23.47	23.59	19.59	23.46	36.5	2.6	34.7	3	61.67	0.09235571	11.64217	5.932857	1.2113420000000001	68.75245	449.32	17964.3
2025-05-18T20:32:12Z	2025-05-18	20:32:12	MP_001	0001	3	AFF2FF313FF---1FF-------------		450.1014	-0.292186	-1.168566	17779.96	-89.01971	-42.8957	599.89	99.21	725	531	23.49	23.61	19.55	23.47	29	1.7	27.5	3	61.12	0.0939052	11.81936	5.945034	1.010257	108.2779	449.23	17826.1
2025-05-18T20:37:29Z	2025-05-18	20:37:29	MP_001	0001	3	AFF2FF313FF---1FF-------------		450.011	-0.292186	-1.065129	17621.61	-89.01971	-46.64689	599.53	99.22	720	527	23.47	23.56	19.21	23.47	23.2	1.7	21.9	3	60.64	0.0862013	11.89024	5.249753	0.805938	119.9122	449.24	17664
2025-05-18T20:42:46Z	2025-05-18	20:42:46	MP_001	0001	3	AFF2FF313FF---1FF-------------		450.2926	-0.292186	-0.9971603	17496.1	-89.01971	-50.32349	599.86	99.22	713	521	23.47	23.54	19.21	23.46	15.8	1.7	14.6	3	60.19	0.07875597	11.99292	4.566875	0.674223	117.8249	449.59	17534.8
2025-05-18T20:48:03Z	2025-05-18	20:48:03	MP_001	0001	3	AFF2FF313FF---1FF-------------		450.1895	-0.292186	-0.9132972	17351.92	-89.01971	-54.86195	599.84	99.22	708	518	23.47	23.56	18.95	23.47	9.1	0.9	9	3	59.68	0.06950559	12.1731	3.709772	0.5106410000000001	113.4562	449.57	17386.1
2025-05-18T20:53:20Z	2025-05-18	20:53:20	MP_001	0001	3	AFF2FF313FF---1FF-------------		450.1704	-0.292186	-0.8607985	17197.94	-89.01971	-60.60055	599.81	99.23	702	513	23.49	23.56	18.82	23.47	2.5	0.9	2.2	3	59.08	0.05781655	12.33704	2.686419	0.4108750000000001	74.77126	449.6	17226.4
2025-05-18T20:58:37Z	2025-05-18	20:58:37	MP_001	0001	3	AFF2FF313FF---1FF-------------		450.4688	-0.292186	-0.7071552	17074.28	-89.01971	-68.58623	599.73	99.23	698	510	23.47	23.56	18.66	23.47	0	0	0	3	58.69	0.04155932	12.46652	1.333675	0.1108671	65.59275	450.05	17094.7
2025-05-18T21:03:54Z	2025-05-18	21:03:54	MP_001	0001	3	AFF2FF313FF---1FF-------------		450.4551	-0.292186	-0.7387806	16933.47	-89.01971	-62.37033	599.68	99.23	692	505	23.47	23.54	18.79	23.47	0	0.9	0	3	58.23	0.05418959	12.57462	2.3094400000000004	0.1683304	129.9877	450.01	16960.1
2025-05-18T21:09:11Z	2025-05-18	21:09:11	MP_001	0001	3	AFF2FF313FF---1FF-------------		450.3736	-0.292186	-0.7154224	16822.89	-89.01971	-64.81448	600.13	99.23	689	503	23.49	23.56	19.1	23.49	0	0.9	0	3	57.78	0.04925034	12.72286	1.8710110000000002	0.1244898000000001	112.1069	449.95	16847.1
2025-05-18T21:14:28Z	2025-05-18	21:14:28	MP_001	0001	3	AFF2FF313FF---1FF-------------		450.3809	-0.292186	-0.6982621	16729.68	-89.01971	-63.98984	600.07	99.23	688	502	23.49	23.58	19.19	23.49	0	0	0	3	57.46	0.05091901	12.84567	1.9639039999999999	0.08933940000000007	133.4832	449.97	16754.7
2025-05-18T21:19:45Z	2025-05-18	21:19:45	MP_001	0001	3	AFF2FF313FF---1FF-------------		450.2738	-0.292186	-0.7068332	16652.78	-89.01971	-52.86239	599.73	99.23	688	503	23.51	23.56	19.26	23.49	0	0	0	3	57.17	0.07350942	12.88817	3.7036360000000004	0.09585830000000006	225.396	449.86	16688.9
2025-05-18T21:25:02Z	2025-05-18	21:25:02	MP_001	0001	3	AFF2FF313FF---1FF-------------		449.96	-0.292186	-0.6891689	16598.79	-89.01971	-74.56458	600.05	99.23	687	502	23.49	23.56	19.32	23.51	0	0	0	3	56.97	0.02940101	12.96068	0.26847699999999985	0.08081100000000008	-91.01455	449.56	16613.3
2025-05-18T21:30:19Z	2025-05-18	21:30:19	MP_001	0001	3	AFF2FF313FF---1FF-------------		450.0663	-0.292186	-0.7103637	16558.4	-89.01971	-53.14356	599.66	99.25	686	501	23.51	23.59	19.43	23.49	0.8	0.9	0.6	3	56.86	0.07292125	13.03606	3.5938090000000003	0.10308720000000005	218.8857	449.65	16594.3
2025-05-18T21:35:36Z	2025-05-18	21:35:36	MP_001	0001	3	AFF2FF313FF---1FF-------------		450.2878	-0.292186	-0.6270261	16557.16	-89.01971	-64.40134	600.02	99.25	685	500	23.49	23.58	19.24	23.47	0	0	0	3	56.88	0.05006872	13.01545	1.8468689999999999	-0.0528246	181.1009	449.95	16581.8
2025-05-18T21:40:53Z	2025-05-18	21:40:53	MP_001	0001	3	AFF2FF313FF---1FF-------------		450.0284	-0.292186	-0.6706629	16561.75	-89.01971	-75.48013	599.6	99.24	685	500	23.51	23.58	19.55	23.51	0	0	0	3	56.79	0.02751741	13.02955	0.11192199999999985	0.04408100000000004	-103.4936	449.65	16575.3
2025-05-18T21:46:10Z	2025-05-18	21:46:10	MP_001	0001	3	AFF2FF313FF---1FF-------------		449.8732	-0.292186	-0.5876052	16539.21	-89.01971	-76.46458	599.97	99.25	686	502	23.51	23.59	19.7	23.49	0	0.9	0	3	56.71	0.02553158	13.07929	0	-0.12067039999999996	-17.80144	449.58	16551.8
2025-05-18T21:51:27Z	2025-05-18	21:51:27	MP_001	0001	3	AFF2FF313FF---1FF-------------		449.9477	-0.292186	-0.5629769	16548.52	-89.01971	-70.05548	599.68	99.24	684	499	23.47	23.57	19.52	23.49	0	0	0	3	56.89	0.038547	13.02855	0.9586549999999998	-0.17603879999999994	167.1413	449.68	16567.5
2025-05-18T21:56:44Z	2025-05-18	21:56:44	MP_001	0001	3	AFF2FF313FF---1FF-------------		450.0843	-0.292186	-0.6717712	16564.45	-89.01971	-56.1688	600.02	99.24	685	500	23.49	23.56	19.81	23.51	0	0.9	0	3	56.92	0.06681306	12.97386	3.14982	0.029151100000000096	222.0302	449.7	16597.3
2025-05-18T22:02:01Z	2025-05-18	22:02:01	MP_001	0001	3	AFF2FF313FF---1FF-------------		449.5696	-0.292186	-0.5013982	16599.83	-89.01971	-79.22636	599.6	99.25	685	500	23.49	23.58	19.59	23.49	0	0	0	3	56.97	0.01990437	12.98713	0	-0.29079599999999994	28.01093	449.36	16609.6
