# Supplementary material for: Clusia genomes shed light on the evolution and diversity of crassulacean acid metabolism physiotypes
Source: Nat Commun. 2026 May 5;17:3937. doi: 10.1038/s41467-026-71958-z (PMC13144421; doi:10.1038/s41467-026-71958-z)
Supplement: Supplementary file 14 — Source Data [file 41467_2026_71958_MOESM14_ESM.zip › Fig1c.ANOVA.tsv]

Species:Treatment	diff	lwr	upr	p adj
Clusia rosea:Well-watered-Clusia major:Well-watered	107.33066378476433	36.57517983612985	178.0861477333988	0.0055073931524251
Clusia major:Drought-Clusia major:Well-watered	84.72694039429858	13.971456445664103	155.48242434293306	0.020816571757137803
Clusia rosea:Drought-Clusia major:Well-watered	127.11283520957936	56.35735126094488	197.86831915821384	0.0019133186049304918
Clusia major:Drought-Clusia rosea:Well-watered	-22.603723390465746	-93.35920733910022	48.15176055816873	0.7415127791169132
Clusia rosea:Drought-Clusia rosea:Well-watered	19.782171424815033	-50.973312523819445	90.53765537344951	0.8077007880578368
Clusia rosea:Drought-Clusia major:Drought	42.38589481528078	-28.3695891333537	113.14137876391526	0.29314024482231316
