# Supplementary material for: Clusia genomes shed light on the evolution and diversity of crassulacean acid metabolism physiotypes
Source: Nat Commun. 2026 May 5;17:3937. doi: 10.1038/s41467-026-71958-z (PMC13144421; doi:10.1038/s41467-026-71958-z)
Supplement: Supplementary file 14 — Source Data [file 41467_2026_71958_MOESM14_ESM.zip › Fig1c.DeltaTA.tsv]

Treatment	Species	Individual	TA.TechRep.mean	TA.BioRep.n	TA.BioRep.mean	TA.BioRep.sd	TA.BioRep.se
Well-watered	Clusia major	MA	-36.625185185185195	3	-14.76583906699846	21.00690362958993	12.128341465384274
Well-watered	Clusia major	MB	5.269696969697009	3	-14.76583906699846	21.00690362958993	12.128341465384274
Well-watered	Clusia major	MC	-12.942028985507193	3	-14.76583906699846	21.00690362958993	12.128341465384274
Well-watered	Clusia minor	IA	5.367789392179645	3	23.899628863185303	20.267315799848074	11.701340232793441
Well-watered	Clusia minor	IB	20.788461538461526	3	23.899628863185303	20.267315799848074	11.701340232793441
Well-watered	Clusia minor	IC	45.54263565891474	3	23.899628863185303	20.267315799848074	11.701340232793441
Well-watered	Clusia rosea	RA	56.14379084967316	3	92.56482471776586	43.09840266646621	24.882874381127152
Well-watered	Clusia rosea	RB	81.40522875816988	3	92.56482471776586	43.09840266646621	24.882874381127152
Well-watered	Clusia rosea	RC	140.14545454545453	3	92.56482471776586	43.09840266646621	24.882874381127152
Drought	Clusia major	MA	77.40079365079362	3	69.96110132730013	6.48773040747611	3.7456928971860526
Drought	Clusia major	MB	65.480413895048045	3	69.96110132730013	6.48773040747611	3.7456928971860526
Drought	Clusia major	MC	67.00209643605872	3	69.96110132730013	6.48773040747611	3.7456928971860526
Drought	Clusia minor	IA	10.998316498316532	3	52.18034787537421	35.76000673856387	20.64604951673268
Drought	Clusia minor	IB	75.38063562453812	3	52.18034787537421	35.76000673856387	20.64604951673268
Drought	Clusia minor	IC	70.16209150326797	3	52.18034787537421	35.76000673856387	20.64604951673268
Drought	Clusia rosea	RA	85.06572295247722	3	112.34699614258089	24.253683247151752	14.002870551582982
Drought	Clusia rosea	RB	131.46853146853147	3	112.34699614258089	24.253683247151752	14.002870551582982
Drought	Clusia rosea	RC	120.50673400673399	3	112.34699614258089	24.253683247151752	14.002870551582982
