# Supplementary material for: Clusia genomes shed light on the evolution and diversity of crassulacean acid metabolism physiotypes
Source: Nat Commun. 2026 May 5;17:3937. doi: 10.1038/s41467-026-71958-z (PMC13144421; doi:10.1038/s41467-026-71958-z)
Supplement: Supplementary file 14 — Source Data [file 41467_2026_71958_MOESM14_ESM.zip › Fig3b.RepeatLandscape.tsv]

order	div	bp	perc
DNA	0	1026796	0.001502040573800412
DNA	1	7235495	0.009108498324130614
DNA	2	42872842	0.06071883720300671
DNA	3	121978255	0.1898155325590753
DNA	4	156083329	0.2356858953771501
DNA	5	175963689	0.28214586208633896
DNA	6	150662890	0.2444493073257774
DNA	7	153083672	0.24172805665626648
DNA	8	118796997	0.1827141679217534
DNA	9	89240226	0.14620582416056557
DNA	10	92337904	0.15420669039803012
DNA	11	88124045	0.14430669159200338
DNA	12	105604064	0.17715332160835812
DNA	13	98208136	0.16516957684655348
DNA	14	83904922	0.14139049572166232
DNA	15	80000416	0.13656324705850548
DNA	16	87984629	0.15143232143668633
DNA	17	91723141	0.15854791605955007
DNA	18	97724882	0.16945681977429278
DNA	19	109542254	0.1886280549119233
DNA	20	127756633	0.21990560398945402
DNA	21	138418334	0.2380295557847341
DNA	22	143445510	0.24634355506520483
DNA	23	143630543	0.24723446226258466
DNA	24	151885712	0.2646816855596237
DNA	25	164200256	0.2864439258668997
DNA	26	160148466	0.2804080960975805
DNA	27	145771708	0.2548612367998408
DNA	28	130798310	0.22863309622951672
DNA	29	103862905	0.18036244281436287
DNA	30	87931061	0.15147378910167203
DNA	31	79849994	0.13787676869593551
DNA	32	69278766	0.11978971047660444
DNA	33	60021885	0.10381009931937588
DNA	34	50843039	0.08833593535062273
DNA	35	48417831	0.08318816706185582
DNA	36	38638958	0.06634574953513234
DNA	37	32970142	0.056628427879646503
DNA	38	26580670	0.0444790197365355
DNA	39	24804153	0.040920164569603325
DNA	40	22547405	0.03676575333083957
DNA	41	18702409	0.03035053676666014
DNA	42	17433611	0.02813119576731559
DNA	43	16171864	0.02558949227126587
DNA	44	12420994	0.019374784127688435
DNA	45	8768664	0.014237930381003332
DNA	46	6138328	0.00952305568581594
DNA	47	4856377	0.007241099972380419
DNA	48	3330905	0.004791131232151719
DNA	49	2402302	0.0032847115411429534
DNA	50	1339322	0.001939374317053154
DNA	51	855198	0.0011942388643443522
DNA	52	878248	0.0011787322635491916
DNA	53	478117	5.447909443373473e-4
DNA	54	270185	3.45897199281369e-4
DNA	55	136665	1.7871645075737323e-4
DNA	56	71173	1.1540789262463052e-4
DNA	57	55420	7.863819968686618e-5
DNA	58	20099	2.3639648042842053e-5
DNA	59	9252	1.9140855971352697e-5
DNA	60	32	5.781498552181128e-8
DNA	61	640	1.1562997104362254e-6
DNA	62	768	1.387559652523471e-6
DNA	63	90	1.0063492616549766e-7
DNA	64	0	0
DNA	65	476	4.511147614805942e-6
DNA	66	0	0
DNA	67	0	0
DNA	68	0	0
DNA	69	0	0
DNA	70	0	0
LINE	0	3356	6.738886920188493e-6
LINE	1	0	0
LINE	2	55801	1.0185592541647157e-4
LINE	3	247861	4.474259669337106e-4
LINE	4	459386	8.233543856352744e-4
LINE	5	928354	0.0016421192340395682
LINE	6	1494145	0.002645387192022627
LINE	7	2779017	0.004802154795633804
LINE	8	4071509	0.007255328783165587
LINE	9	5515185	0.009883818590173754
LINE	10	7197120	0.012731998051865125
LINE	11	7562375	0.01325865240957456
LINE	12	8444996	0.014597067245370835
LINE	13	8340967	0.014546038483408862
LINE	14	7996765	0.013745863941359161
LINE	15	8135048	0.013888169544727259
LINE	16	8548742	0.014144253364917958
LINE	17	8046160	0.013382664002136257
LINE	18	7083716	0.01165748879095768
LINE	19	7798632	0.012415024828540941
LINE	20	7047313	0.011056865165009571
LINE	21	8475302	0.01315698043387055
LINE	22	9211298	0.01464582533584679
LINE	23	9702459	0.015585403828499645
LINE	24	10324424	0.016637928371992322
LINE	25	11257705	0.017966043198996376
LINE	26	12769000	0.02125010697482914
LINE	27	14760219	0.024132221929263814
LINE	28	15569516	0.02585051790079037
LINE	29	15784521	0.026281979470249715
LINE	30	16013053	0.02648235575161287
LINE	31	17144239	0.02873241410956725
LINE	32	17600475	0.029414005318044334
LINE	33	16468034	0.027353255661699584
LINE	34	17001792	0.027724684326986496
LINE	35	15101592	0.02480156484252176
LINE	36	12832020	0.020932738161685786
LINE	37	11503696	0.01825224696343821
LINE	38	10065143	0.015702697285551185
LINE	39	8798022	0.013948379323660606
LINE	40	6757400	0.010216541519039052
LINE	41	5309137	0.008103592936686629
LINE	42	4508163	0.006773638702240453
LINE	43	3718727	0.005678968856617129
LINE	44	2833215	0.004239188406966037
LINE	45	2307469	0.003226331531952868
LINE	46	2380845	0.0033724382373180413
LINE	47	1614452	0.00219343240755282
LINE	48	1172569	0.001589806030211534
LINE	49	703946	9.04646075837411e-4
LINE	50	460172	7.082970285600162e-4
LINE	51	521498	6.406238217462834e-4
LINE	52	348962	3.9110298995965846e-4
LINE	53	405790	4.650319778017639e-4
LINE	54	184550	2.504109261440354e-4
LINE	55	247522	2.1555798109148654e-4
LINE	56	321230	3.0602232932303274e-4
LINE	57	226181	2.406624943177159e-4
LINE	58	42957	3.6974591411282376e-5
LINE	59	0	0
LINE	60	32910	3.6649899232176305e-5
LINE	61	624	8.00499123037204e-7
LINE	62	0	0
LINE	63	0	0
LINE	64	0	0
LINE	65	0	0
LINE	66	0	0
LINE	67	0	0
LINE	68	0	0
LINE	69	0	0
LINE	70	0	0
LTR	0	143598693	0.18137356626496637
LTR	1	202425801	0.25973348889659886
LTR	2	229345081	0.3477868500394727
LTR	3	285653471	0.437485716980547
LTR	4	365904168	0.5735558590901472
LTR	5	357835074	0.5653452316105176
LTR	6	335227756	0.5207102280203965
LTR	7	413169430	0.6582405989295068
LTR	8	519264491	0.8506669395675852
LTR	9	435846722	0.711088048484545
LTR	10	526266369	0.8753054987294814
LTR	11	638622023	1.0748720669593206
LTR	12	728170132	1.2476243680803236
LTR	13	730191746	1.2483536553032213
LTR	14	765719545	1.3187303663182588
LTR	15	883021682	1.527501825073065
LTR	16	963583606	1.6742229933779458
LTR	17	871500305	1.505503499964502
LTR	18	823221904	1.4183762381232452
LTR	19	818740706	1.4020628304009473
LTR	20	828349348	1.4155639548105097
LTR	21	814550550	1.3894050180429296
LTR	22	744024006	1.2769179523038163
LTR	23	691452610	1.1865360295617282
LTR	24	642827410	1.0948263548476564
LTR	25	595100717	1.0172378245608267
LTR	26	560187074	0.960458558273538
LTR	27	562909631	0.9608867836586232
LTR	28	567310938	0.9675682124316507
LTR	29	540967295	0.9232108736115499
LTR	30	506227527	0.8596892217309301
LTR	31	478387966	0.809962774898756
LTR	32	451249371	0.7608134669341576
LTR	33	413356279	0.6934564016073036
LTR	34	369476794	0.6151127802342542
LTR	35	338246644	0.5628178242742694
LTR	36	292455186	0.481482672146493
LTR	37	274129895	0.4499129867372918
LTR	38	238665873	0.38818424586449224
LTR	39	210625446	0.34058483926710525
LTR	40	206369791	0.3255693325291229
LTR	41	179239444	0.28332760701348725
LTR	42	147573475	0.2328612965617839
LTR	43	118018379	0.18603181252276002
LTR	44	94028321	0.14609318322988318
LTR	45	69543538	0.10775224194896621
LTR	46	50143799	0.07774133143113394
LTR	47	32569830	0.05192792921713323
LTR	48	20435036	0.031971479930758384
LTR	49	13040113	0.021412708731019338
LTR	50	8877034	0.013831131584886401
LTR	51	6066493	0.009273052182292319
LTR	52	3607707	0.0055746085750729354
LTR	53	2174978	0.003603508448952727
LTR	54	1339501	0.0020679168096540386
LTR	55	663131	9.943603493727977e-4
LTR	56	609391	9.377799105512673e-4
LTR	57	256316	4.2431839993774847e-4
LTR	58	155075	2.518730233963236e-4
LTR	59	119714	1.7374103992245292e-4
LTR	60	22994	5.2755750671048426e-5
LTR	61	53323	8.9424019328581e-5
LTR	62	1356	2.307999722636367e-6
LTR	63	1611	3.0990430068619177e-6
LTR	64	30196	4.363811615397425e-5
LTR	65	7968	1.4395931394931011e-5
LTR	66	0	0
LTR	67	384	6.937798262617355e-7
LTR	68	0	0
LTR	69	0	0
LTR	70	0	0
Other	0	3559	6.408279360966684e-6
Other	1	663	1.072950628129735e-6
Other	2	2829	7.113233410331538e-6
Other	3	7279	1.9207331065261788e-5
Other	4	4426	8.279253440518616e-6
Other	5	11770	2.672570838165985e-5
Other	6	15034	5.020318732031414e-5
Other	7	31430	9.354651480491928e-5
Other	8	38181	8.819002930785811e-5
Other	9	34934	1.3766443647331253e-4
Other	10	58702	1.4089375584080673e-4
Other	11	37122	1.5301725983586013e-4
Other	12	39523	1.6860044365317697e-4
Other	13	79345	2.570425827633513e-4
Other	14	124022	3.1184021794225655e-4
Other	15	86309	3.2858973148236443e-4
Other	16	205988	3.845303029673466e-4
Other	17	198543	4.2087099152331506e-4
Other	18	171196	4.1348896591283474e-4
Other	19	227415	4.452277155555866e-4
Other	20	198170	3.911099331046246e-4
Other	21	241333	4.5897188017231526e-4
Other	22	195576	4.3866848216694295e-4
Other	23	301025	5.617321670533544e-4
Other	24	290186	5.349618272361855e-4
Other	25	293370	6.216243100318147e-4
Other	26	311740	5.620728076815929e-4
Other	27	313746	5.407554970416241e-4
Other	28	357534	6.949164258877509e-4
Other	29	245898	4.6210274854556656e-4
Other	30	267827	4.941770148325214e-4
Other	31	246060	4.4655613966342413e-4
Other	32	233136	4.958060809607346e-4
Other	33	212149	4.89764526527253e-4
Other	34	328701	5.918101235066933e-4
Other	35	388068	6.033723457680625e-4
Other	36	485470	7.923742174948466e-4
Other	37	465359	6.369992212225865e-4
Other	38	455660	6.377922909736392e-4
Other	39	687133	7.429153613953466e-4
Other	40	881198	9.924368691961523e-4
Other	41	854921	9.491794584112899e-4
Other	42	897869	9.510702880336304e-4
Other	43	420965	5.434761661067125e-4
Other	44	1134348	0.001237562528712596
Other	45	720868	8.923025535042874e-4
Other	46	597218	7.421835842641546e-4
Other	47	281250	4.179009222783789e-4
Other	48	202132	3.601850318852994e-4
Other	49	57511	8.411981281460513e-5
Other	50	46042	7.08012777017636e-5
Other	51	67843	8.350540730997429e-5
Other	52	52167	7.09866883726607e-5
Other	53	358	1.2938054901723094e-6
Other	54	6959	1.4179006896505408e-5
Other	55	1505	4.272992657965067e-6
Other	56	39	5.394731836871609e-7
Other	57	3605	1.023530799466051e-5
Other	58	0	0
Other	59	0	0
Other	60	0	0
Other	61	0	0
Other	62	0	0
Other	63	0	0
Other	64	0	0
Other	65	0	0
Other	66	0	0
Other	67	0	0
Other	68	0	0
Other	69	0	0
Other	70	0	0
Unknown_Order	0	23825280	0.031722597089762404
Unknown_Order	1	74674867	0.1167376879893359
Unknown_Order	2	178778643	0.3000612183500613
Unknown_Order	3	184777635	0.30377920643082806
Unknown_Order	4	192063882	0.29001124274967505
Unknown_Order	5	220091504	0.3179120062683881
Unknown_Order	6	224921404	0.3337888685318391
Unknown_Order	7	314884377	0.4797357488311369
Unknown_Order	8	382660124	0.5909521344012216
Unknown_Order	9	535551630	0.8229428447898118
Unknown_Order	10	523885142	0.8217701607406609
Unknown_Order	11	563378715	0.8873442152657898
Unknown_Order	12	667823149	1.061770400684877
Unknown_Order	13	701018053	1.124472185431428
Unknown_Order	14	735689123	1.1846632336456706
Unknown_Order	15	778367763	1.2522731389665924
Unknown_Order	16	810354067	1.3067438241175755
Unknown_Order	17	826660661	1.3276288736060506
Unknown_Order	18	830914304	1.3284332838582642
Unknown_Order	19	802997469	1.2779186225672097
Unknown_Order	20	785771180	1.2504889722895993
Unknown_Order	21	771772699	1.2318842066532025
Unknown_Order	22	771313136	1.2326406534150829
Unknown_Order	23	762566617	1.2288809023153657
Unknown_Order	24	737071976	1.1881081529597861
Unknown_Order	25	718969640	1.1634063900934288
Unknown_Order	26	685589524	1.106266700044345
Unknown_Order	27	659717081	1.064064315455725
Unknown_Order	28	634014733	1.0234083981451596
Unknown_Order	29	590646843	0.9534085008123122
Unknown_Order	30	546995449	0.884694423746143
Unknown_Order	31	496700000	0.8027338689532938
Unknown_Order	32	434041281	0.6977388679856705
Unknown_Order	33	376061015	0.6036507054106465
Unknown_Order	34	318851392	0.5090240486081475
Unknown_Order	35	268974648	0.42755267263749674
Unknown_Order	36	227541842	0.36172154503801474
Unknown_Order	37	184515410	0.29328973265637304
Unknown_Order	38	150998876	0.2383966135929127
Unknown_Order	39	117224537	0.18421403027695218
Unknown_Order	40	90327013	0.14115799935472748
Unknown_Order	41	68345652	0.10733568931308941
Unknown_Order	42	50324779	0.07814658841992336
Unknown_Order	43	36044874	0.05619473266304064
Unknown_Order	44	27112832	0.04174626322141272
Unknown_Order	45	18509092	0.028597200863818263
Unknown_Order	46	12197047	0.019133250285521222
Unknown_Order	47	8499976	0.01302698314099907
Unknown_Order	48	5568560	0.008451538750684034
Unknown_Order	49	4223887	0.0062133131370960696
Unknown_Order	50	2793291	0.00404253830723687
Unknown_Order	51	1851416	0.002755012809695147
Unknown_Order	52	1183768	0.0017340267622167947
Unknown_Order	53	913037	0.0013566056546688934
Unknown_Order	54	647917	9.402492016320396e-4
Unknown_Order	55	305417	4.58506167265368e-4
Unknown_Order	56	230790	2.912278626166881e-4
Unknown_Order	57	86893	1.295157293464915e-4
Unknown_Order	58	80824	1.1874685881825323e-4
Unknown_Order	59	46900	6.70805410393722e-5
Unknown_Order	60	88681	1.3813693993375512e-4
Unknown_Order	61	17594	2.6542444220919737e-5
Unknown_Order	62	25044	3.209515196319693e-5
Unknown_Order	63	18528	3.347487661712874e-5
Unknown_Order	64	0	0
Unknown_Order	65	0	0
Unknown_Order	66	17772	2.227297790412309e-5
Unknown_Order	67	0	0
Unknown_Order	68	4128	7.4581331323136564e-6
Unknown_Order	69	0	0
Unknown_Order	70	0	0
