# Supplementary material for: Clusia genomes shed light on the evolution and diversity of crassulacean acid metabolism physiotypes
Source: Nat Commun. 2026 May 5;17:3937. doi: 10.1038/s41467-026-71958-z (PMC13144421; doi:10.1038/s41467-026-71958-z)
Supplement: Supplementary file 14 — Source Data [file 41467_2026_71958_MOESM14_ESM.zip › Fig3d.GeneFamilies.tsv]

Orthogroup	Clusia_major_H1	Clusia_major_H2	Clusia_minor	Clusia_rosea
OG0000058	0	0	5	12
OG0000060	0	0	8.5	13
OG0000066	0	0	0.33333333333333337	0
OG0000086	1	0.4	2.2	3.8
OG0000093	0.7142857142857143	0.4285714285714286	2.2857142857142856	3.2857142857142856
OG0000100	0.33333333333333337	0.8333333333333334	3.3333333333333335	2
OG0000101	0.1428571428571429	0	2.571428571428571	4.142857142857142
OG0000122	0.625	0	1.125	1.75
OG0000125	0.4285714285714286	0.1428571428571429	1.1428571428571428	2.571428571428571
OG0000127	0.5714285714285714	0.5714285714285714	0	4.571428571428571
OG0000143	0.25	0	1.25	2.25
OG0000162	1	0	1	3
OG0000168	0.25	0.75	4	5.75
OG0000169	0.4285714285714286	0.2857142857142857	1.4285714285714286	2.2857142857142856
OG0000181	1.6	0.4	4	6.4
OG0000182	1.6	0.19999999999999996	4.8	5.2
OG0000186	0	0	0	0
OG0000190	0.5714285714285714	0.5714285714285714	3.4285714285714284	4.285714285714286
OG0000193	0.875	0.375	2.375	3.25
OG0000195	0.8333333333333334	0.8333333333333334	3	5
OG0000196	0.7142857142857143	0	1.7142857142857144	4
OG0000199	0.4	1.2	4.6	5.4
OG0000200	0.875	0.5	2.625	3.375
OG0000208	0.6666666666666667	0.6666666666666667	3.1666666666666665	4.333333333333334
OG0000213	0.1428571428571429	0.1428571428571429	2.142857142857143	3.142857142857143
OG0000214	0.7142857142857143	0.5714285714285714	2.428571428571429	3.857142857142857
OG0000215	1.6	1.2	4.2	6.2
OG0000216	0.6666666666666667	0.8333333333333334	3.8333333333333335	5
OG0000219	1.1666666666666667	0.8333333333333334	3.6666666666666665	4.833333333333334
OG0000222	0.4285714285714286	0.4285714285714286	1.7142857142857144	3.4285714285714284
OG0000223	0.25	0.125	2	2.625
OG0000224	1.2	1	3.2	4.2
OG0000228	0.16666666666666663	0.33333333333333337	3.5	4.166666666666666
OG0000230	0.19999999999999996	0.19999999999999996	0.8	0.8
OG0000231	0.6	0.8	4.4	5.6
OG0000235	0	0	0.25	0.5
OG0000236	0.4285714285714286	0.7142857142857143	2.2857142857142856	4.571428571428571
OG0000238	0.6	0.4	2.2	2.6
OG0000239	0	0	2.25	3.75
OG0000245	2	3	23	18
OG0000248	1.75	1.25	4.25	5.5
OG0000251	0.8333333333333334	0.6666666666666667	3.1666666666666665	3.1666666666666665
OG0000253	0.25	0	3	0
OG0000254	0.8571428571428572	0.4285714285714286	2.857142857142857	4
OG0000255	0.6666666666666667	0.33333333333333337	1.6666666666666665	3
OG0000256	0	0	2.333333333333333	3
OG0000258	0	0.33333333333333337	1.3333333333333333	0.6666666666666667
OG0000259	0.1428571428571429	0	0.2857142857142857	0.4285714285714286
OG0000264	1	0.6	3.8	5.6
OG0000269	1.1666666666666667	0.5	3.5	4.166666666666666
OG0000271	1.25	1.25	3.75	5.25
OG0000273	1	0.6	2.8	3.4
OG0000275	0.5	1.5	4	7.25
OG0000276	1	1.2	4.2	5.8
OG0000277	1	1	3.4	5
OG0000281	0.5	1.25	5	7.75
OG0000282	1	1.6	3.6	5.8
OG0000284	1.75	1.75	6	8
OG0000286	1.1428571428571428	0.7142857142857143	3	3.857142857142857
OG0000288	0.625	0.5	1.75	3.25
OG0000289	0.6	0.6	1.6	2
OG0000291	0.6666666666666667	1	3.1666666666666665	4.166666666666666
OG0000292	0.5714285714285714	0.5714285714285714	2.7142857142857144	2.142857142857143
OG0000293	1	0.5	1.8333333333333335	3.6666666666666665
OG0000298	0.5	0.8333333333333334	3.5	2.833333333333333
OG0000299	1.6	1.2	4.4	5.8
OG0000303	0.8333333333333334	0.6666666666666667	3.6666666666666665	3.8333333333333335
OG0000305	0.75	1	3.75	3.75
OG0000306	1	0.8333333333333334	3	3.1666666666666665
OG0000307	0.75	1.25	4.25	6
OG0000308	0.4	0.8	3	3.4
OG0000309	0.7142857142857143	1.1428571428571428	3.4285714285714284	3.7142857142857144
OG0000310	0.375	0.375	2.75	2.875
OG0000312	0.4	0.4	2.8	2.2
OG0000313	0.625	0.625	2.625	3
OG0000315	0.6666666666666667	0.6666666666666667	2.833333333333333	2.833333333333333
OG0000317	1.2	0.4	1.4	2.4
OG0000318	0.6	1.2	4.8	5.8
OG0000320	0.2857142857142857	0.4285714285714286	2.857142857142857	3.5714285714285716
OG0000321	1.1428571428571428	0.5714285714285714	2.857142857142857	1.5714285714285714
OG0000322	1.4	1	3.6	6
OG0000323	0.8	0.19999999999999996	2.8	3.8
OG0000324	0	0.375	0.625	1.125
OG0000325	0.8571428571428572	0.2857142857142857	2.857142857142857	3.142857142857143
OG0000328	1	0.1428571428571429	2.2857142857142856	2.428571428571429
OG0000329	0.5714285714285714	0.2857142857142857	2	2.2857142857142856
OG0000331	0.16666666666666663	0.16666666666666663	1.1666666666666667	3.1666666666666665
OG0000332	0.4	0.4	1.4	1.6
OG0000333	0	0.5	2.333333333333333	2.5
OG0000334	0.5	0.8333333333333334	2.5	4.333333333333334
OG0000336	1	1	2.8	3.8
OG0000338	1	0.33333333333333337	2.833333333333333	4.166666666666666
OG0000340	0.625	0.5	2.75	3.625
OG0000341	1	0.8	4.2	4
OG0000342	0.5	0.5	2	2.833333333333333
OG0000343	1.75	0.5	4.75	6.25
OG0000344	0.16666666666666663	0	0.33333333333333337	0.33333333333333337
OG0000346	0.6	0.8	3.4	4.2
OG0000348	0.8333333333333334	0.6666666666666667	2.166666666666667	3.3333333333333335
OG0000351	0.8	0.8	3.2	3.6
OG0000353	1	0.8	3.4	5
OG0000354	0.25	0.75	4.5	7.75
OG0000356	0.8	1	3.2	4
OG0000357	1	0.75	3.25	3.75
OG0000360	1	2	0.6666666666666667	8.666666666666668
OG0000361	1.25	0.75	4	5.25
OG0000362	1	1.2	3.8	5
OG0000363	0.8	1	3.2	4.8
OG0000364	1.5	1	4.25	5
OG0000366	1.5	1.25	4.5	6.25
OG0000368	0.6666666666666667	0.8333333333333334	2.833333333333333	4.166666666666666
OG0000371	0	2.5	6	14.5
OG0000372	0.8	1.2	4	5
OG0000373	1	0.75	4.5	5.75
OG0000374	0.5	0.5	2.5	3.3333333333333335
OG0000375	0.8571428571428572	0.5714285714285714	2.2857142857142856	2.428571428571429
OG0000377	1	0.33333333333333337	3.3333333333333335	3
OG0000378	2	0.5	5.5	9.5
OG0000379	0.5	0.5	1.6666666666666665	5.333333333333333
OG0000380	0.19999999999999996	0.4	2.4	2.4
OG0000383	2	2	7.666666666666667	9
OG0000384	0.8	1	3.6	4
OG0000387	1	0.75	4.25	6.5
OG0000391	0.75	1.25	5.25	6.5
OG0000393	1.1666666666666667	0.5	2.5	3.1666666666666665
OG0000395	1	0.5	3.5	5
OG0000396	0.5	1	3	7
OG0000398	0.6666666666666667	0.33333333333333337	4.666666666666666	4.333333333333334
OG0000400	0.25	0.125	0.625	1
OG0000401	1	1.25	5	6.75
OG0000402	0.8	0.6	3.2	3.4
OG0000403	0.75	0.5	0.75	6.25
OG0000404	0.2857142857142857	0.4285714285714286	1.5714285714285714	1.4285714285714286
OG0000405	1	1	3.4	4
OG0000407	0.75	0.75	3.5	4.75
OG0000408	1	1	4.5	6.75
OG0000409	1.3333333333333333	1	5.333333333333333	7.333333333333333
OG0000410	0	0	0.25	0.75
OG0000413	0.8	0.6	2.8	2.6
OG0000414	1.1666666666666667	0.6666666666666667	3.3333333333333335	5.166666666666667
OG0000415	0.75	0.25	3.75	3
OG0000417	1.5	2.5	7	10
OG0000419	1	1.5	8.5	12
OG0000420	5	0	10	18
OG0000422	0.6666666666666667	0.33333333333333337	3.6666666666666665	6.333333333333333
OG0000424	0	1	4	3
OG0000426	1.3333333333333333	1	6	6.333333333333333
OG0000428	0.6	0.8	2.2	3.8
OG0000430	0.375	0.375	1.25	2.25
OG0000432	0.4	0.6	2.4	2.8
OG0000433	0.4	0.19999999999999996	1.4	0.6
OG0000434	0.8	0.4	2.4	3.4
OG0000435	1.25	1	5	5.5
OG0000437	1.6666666666666665	1.3333333333333333	5.333333333333333	7.666666666666667
OG0000439	0	0	2	5
OG0000440	0.375	0.125	1	1.5
OG0000441	1.4	0.8	4	6.2
OG0000443	0.8	0.4	3	3.8
OG0000445	0.25	0.75	3.5	3
OG0000446	0.19999999999999996	0.8	2	4
OG0000448	1.2	1	4.2	5
OG0000449	2	2	8	12
OG0000450	2	2	9.5	11.5
OG0000451	1.25	0.75	4.5	6.25
OG0000452	1.2	0.8	4.4	4.6
OG0000453	0	0	2.666666666666667	1.6666666666666665
OG0000454	0	0.5	1	3.5
OG0000459	0.33333333333333337	1.3333333333333333	3.3333333333333335	4.666666666666666
OG0000461	0.5714285714285714	0.5714285714285714	2.428571428571429	3.7142857142857144
OG0000462	1.3333333333333333	0.6666666666666667	4	7
OG0000463	0.1428571428571429	0.1428571428571429	0.1428571428571429	1.1428571428571428
OG0000464	0.5	0.8333333333333334	1.5	2.666666666666667
OG0000466	0.75	0.75	3	5.25
OG0000467	1	0.5	5	8
OG0000468	0	0	0.1428571428571429	0.5714285714285714
OG0000469	0.25	0.375	1.25	2.125
OG0000470	0.8	0	0.8	1.4
OG0000471	0.6	0.6	2.4	3
OG0000472	1	1	4.666666666666666	7.333333333333333
OG0000474	0.6666666666666667	2	4.666666666666666	6.333333333333333
OG0000475	0.6	0.6	3	4.2
OG0000479	1	0.6666666666666667	2.666666666666667	4.333333333333334
OG0000481	0.6666666666666667	0.33333333333333337	2	2.5
OG0000482	1.5	1.75	2.5	7.75
OG0000483	0.4	0.6	3.2	3.8
OG0000484	1	1	4	6
OG0000485	1	0.6	3.2	3.6
OG0000486	0.5	0.5	2	4.5
OG0000488	2.666666666666667	1.3333333333333333	6.333333333333333	7
OG0000489	0.33333333333333337	1	5	8.333333333333332
OG0000491	0.5	0.16666666666666663	1.8333333333333335	3.1666666666666665
OG0000492	0.19999999999999996	0.4	1.8	3.6
OG0000493	0.6	0.6	2.4	3
OG0000494	0.8	0.8	4	5.2
OG0000495	1.3333333333333333	1.3333333333333333	5	7
OG0000496	1.3333333333333333	1	5	7.333333333333333
OG0000497	0.8333333333333334	0.8333333333333334	2.5	4
OG0000498	1.3333333333333333	1	4.333333333333334	4.666666666666666
OG0000499	1	1	4.25	5.5
OG0000500	1	1.25	5	5.5
OG0000501	1.25	0.25	3.75	4
OG0000503	2	2.5	7	10
OG0000504	0.75	0.75	3.25	4.25
OG0000505	1.6666666666666665	1.3333333333333333	7	7.333333333333333
OG0000506	0.25	0	0.5	0.75
OG0000507	0.75	0.75	3.25	3.75
OG0000508	1.3333333333333333	0.6666666666666667	5	6.333333333333333
OG0000509	0.5	1.5	4	5.5
OG0000510	0.5	1	4	6.5
OG0000511	1.25	1	5	6
OG0000512	0	0.4285714285714286	0.8571428571428572	0.8571428571428572
OG0000513	0.5	1	3.5	4
OG0000514	0.5	1.25	2.75	3
OG0000515	2.333333333333333	1.6666666666666665	6	8.333333333333332
OG0000516	0.6	0.4	2.6	3
OG0000519	0.25	0.75	3	2
OG0000520	1.6666666666666665	1.3333333333333333	6.333333333333333	8.333333333333332
OG0000522	0.33333333333333337	0.5	1.6666666666666665	2.333333333333333
OG0000523	0.8	0.6	3.4	4.2
OG0000526	1.25	0.75	3.5	4.25
OG0000527	2	1.6666666666666665	7	8.666666666666668
OG0000529	1	0.6	3.8	4.2
OG0000531	1	1	3.6666666666666665	4.666666666666666
OG0000532	0	1.3333333333333333	3	3.6666666666666665
OG0000533	1.25	0.75	4.25	4.5
OG0000535	1	0.75	4.25	5
OG0000536	1	0.6	3	3.2
OG0000538	1.3333333333333333	1.3333333333333333	4.333333333333334	7
OG0000539	1.25	0.25	3.5	4.5
OG0000540	1.3333333333333333	1.3333333333333333	5.666666666666667	7.333333333333333
OG0000541	1.3333333333333333	1.3333333333333333	3	4.666666666666666
OG0000542	0	0	0.75	1.5
OG0000543	1	1	4	6
OG0000544	1	1.6666666666666665	3.6666666666666665	7.666666666666667
OG0000545	0.5	0.8333333333333334	2.666666666666667	3.5
OG0000547	0.75	0.25	5	4.75
OG0000548	0	0.2857142857142857	0.2857142857142857	0.4285714285714286
OG0000550	0.6666666666666667	0.5	3.3333333333333335	5.166666666666667
OG0000551	1.2	1.2	3.6	4.4
OG0000554	1	1.3333333333333333	8	6.666666666666667
OG0000555	0.6666666666666667	0.33333333333333337	2.333333333333333	3.1666666666666665
OG0000556	0.6666666666666667	0.6666666666666667	4.333333333333334	5.333333333333333
OG0000557	0.1428571428571429	0.4285714285714286	1.4285714285714286	1.5714285714285714
OG0000559	1.3333333333333333	1	6	7.666666666666667
OG0000561	1.5	0	10	9
OG0000563	1	0.75	3	4.5
OG0000564	0	0.19999999999999996	2.8	1.2
OG0000565	0.4	1	2	3.2
OG0000566	1	0.5	3.75	4.25
OG0000568	0.8571428571428572	0.4285714285714286	2	1.7142857142857144
OG0000569	1	1	5.5	7.5
OG0000570	0.33333333333333337	0.5	2	2.5
OG0000571	2	1	3	10
OG0000572	1.3333333333333333	1	5.333333333333333	7
OG0000573	0.5	0.5	3	3
OG0000574	1	1.3333333333333333	3.6666666666666665	4.666666666666666
OG0000576	0.5	0	0.5	2.5
OG0000577	1.25	1.25	4.5	5.25
OG0000578	1.3333333333333333	0.6666666666666667	2.666666666666667	3
OG0000579	1	0.75	1.75	3.75
OG0000580	1	1.25	3.25	6
OG0000582	0.5	0.6666666666666667	1.5	2.666666666666667
OG0000583	1	0.8	3.2	4
OG0000585	0.5	0.33333333333333337	1.8333333333333335	1.6666666666666665
OG0000586	0.75	0.75	3.25	5.25
OG0000587	0.75	0.5	2.25	3
OG0000588	1.3333333333333333	1.6666666666666665	5	6.333333333333333
OG0000589	0.6666666666666667	1	3.3333333333333335	4.333333333333334
OG0000590	0.6	0.4	1.8	2.2
OG0000591	0.25	1	2	3.25
OG0000592	1	0.5	3.5	4.5
OG0000593	1.3333333333333333	1.3333333333333333	3.6666666666666665	5
OG0000594	1.25	1.25	4	5.75
OG0000595	0.5	2	7	10.5
OG0000596	1.75	0.5	4.5	5.5
OG0000597	0.75	0.25	2.5	3.5
OG0000599	0.19999999999999996	0	1.4	2.4
OG0000600	0.33333333333333337	1.6666666666666665	4	6
OG0000602	0.25	0.125	0.375	0.5
OG0000603	0.25	0.75	1.5	2
OG0000604	0.75	0.75	2.75	3.5
OG0000605	1.5	1.5	4	6
OG0000606	1	0	3	3
OG0000607	1	1.6666666666666665	4.666666666666666	6
OG0000609	0.5	1.25	3.5	4
OG0000610	0.6666666666666667	1	3	4.333333333333334
OG0000612	0.33333333333333337	0	0.6666666666666667	1
OG0000613	0.5	0.5	1.75	2.875
OG0000614	0.25	1	2.75	3.5
OG0000615	2	2	6	9
OG0000616	1.5	1.5	5.5	8
OG0000617	1	1	4.666666666666666	3.3333333333333335
OG0000618	1.3333333333333333	1	4.333333333333334	6
OG0000620	0.6666666666666667	1	3.6666666666666665	4.333333333333334
OG0000621	0.25	0.75	1.5	2.5
OG0000622	0.75	1	4.25	5.75
OG0000623	0.5	1.25	3.5	4
OG0000625	1	0.6	2.2	3.2
OG0000626	1	0.6666666666666667	4.666666666666666	6.666666666666667
OG0000627	1	1.6666666666666665	5.333333333333333	8
OG0000628	1.5	2	6	10
OG0000629	0.6666666666666667	1	5.333333333333333	4.666666666666666
OG0000630	1.6666666666666665	1.3333333333333333	6.333333333333333	10
OG0000631	1	0.6666666666666667	1	5.333333333333333
OG0000632	0.6666666666666667	1	5	6
OG0000633	1.3333333333333333	0.6666666666666667	3.3333333333333335	4.666666666666666
OG0000634	0.8	1	3.6	4.6
OG0000635	1	0.5	2.25	2.5
OG0000636	0.6666666666666667	0.6666666666666667	3.3333333333333335	2
OG0000637	0.8	0.6	2.8	3.6
OG0000638	1.6666666666666665	1.6666666666666665	6.333333333333333	7.333333333333333
OG0000639	0.33333333333333337	0.6666666666666667	1.6666666666666665	3
OG0000641	1.5	1.5	5.5	5.5
OG0000642	0.375	0.5	1.625	1.75
OG0000644	1	0.75	4	5.25
OG0000645	0.1428571428571429	0.1428571428571429	2	2.571428571428571
OG0000647	0.2857142857142857	0	1.5714285714285714	1.4285714285714286
OG0000648	0.19999999999999996	0.19999999999999996	1.2	3.4
OG0000649	1.3333333333333333	1	6.666666666666667	8.666666666666668
OG0000651	0.6666666666666667	0.6666666666666667	2.666666666666667	2.666666666666667
OG0000654	1	1	4.666666666666666	5.333333333333333
OG0000655	1	1.3333333333333333	5.333333333333333	5.333333333333333
OG0000656	0.75	0.5	2.5	3
OG0000657	1	0.6666666666666667	4	6.666666666666667
OG0000658	2	1.5	8	10.5
OG0000659	0.6666666666666667	2	7.333333333333333	9.666666666666666
OG0000660	0	1	2.2	3.8
OG0000661	0.6666666666666667	1	3.6666666666666665	4.333333333333334
OG0000662	1.6666666666666665	0.6666666666666667	5	5.333333333333333
OG0000664	1	1	3.6666666666666665	5.666666666666667
OG0000665	0.125	0	1.625	1.875
OG0000666	0.6666666666666667	0.6666666666666667	4.666666666666666	7.666666666666667
OG0000667	1	1.6666666666666665	5	5.666666666666667
OG0000668	0.6666666666666667	1.3333333333333333	8	4.666666666666666
OG0000669	1	2	4.333333333333334	6.666666666666667
OG0000670	0.5	0.33333333333333337	2	2.833333333333333
OG0000671	1.6666666666666665	1	3	5
OG0000672	1	1	4.333333333333334	5.333333333333333
OG0000673	0.6	0.6	2.6	3
OG0000674	1	1.6666666666666665	5	7
OG0000675	1	1	2.5	0.75
OG0000676	0.25	0.5	2.25	1.5
OG0000677	2	2	8.5	8
OG0000678	1	0.6666666666666667	4	6.333333333333333
OG0000679	0.6666666666666667	1.6666666666666665	5.666666666666667	6
OG0000681	0.4	0.8	2.6	3.4
OG0000682	0.6666666666666667	1.6666666666666665	4	7.333333333333333
OG0000683	0.4285714285714286	0.5714285714285714	1.4285714285714286	2.142857142857143
OG0000684	0.5	2	7	7
OG0000685	1	0	5	2
OG0000686	1	0.5	3.5	5.5
OG0000687	0.19999999999999996	0	1.2	1.2
OG0000688	1	0.6666666666666667	4.666666666666666	5.333333333333333
OG0000689	0.75	0.25	2.5	2.25
OG0000690	1.3333333333333333	1.3333333333333333	5	5.666666666666667
OG0000691	0.625	0	0.25	1.625
OG0000692	0.5	1.5	4.5	6.75
OG0000693	1	1	2.5	5
OG0000694	1	1.5	3	2.75
OG0000696	1.25	1.25	4.75	5.75
OG0000697	0	0	1.3333333333333333	2
OG0000699	0.75	0.5	2.25	3.25
OG0000700	1	1.3333333333333333	5	6.666666666666667
OG0000701	1.25	0.75	4.5	6
OG0000702	0.33333333333333337	1.3333333333333333	5.666666666666667	6
OG0000703	0.6666666666666667	2	6	8
OG0000704	0.6666666666666667	0.6666666666666667	2.666666666666667	2.666666666666667
OG0000706	2	2	4.333333333333334	8
OG0000707	1.5	1.5	4	6.5
OG0000708	0.4	0.4	1.6	2.2
OG0000711	1.5	2	6.5	11
OG0000712	0.6	0.8	1.4	4
OG0000713	0.25	0.75	1.25	2.75
OG0000714	1.25	0.75	4.5	4.25
OG0000715	2.5	2	6	10
OG0000716	0.6666666666666667	0.6666666666666667	4	4.666666666666666
OG0000717	1.6666666666666665	1.6666666666666665	5.333333333333333	6.333333333333333
OG0000719	2	1.6666666666666665	6.333333333333333	8.333333333333332
OG0000720	1.3333333333333333	0.33333333333333337	3.3333333333333335	3.3333333333333335
OG0000721	0.33333333333333337	1.3333333333333333	3.6666666666666665	5
OG0000722	1	0.5	3	2.75
OG0000723	0.5	0.33333333333333337	1.5	2
OG0000724	0.6666666666666667	0.6666666666666667	2.333333333333333	5
OG0000725	1.25	0.75	2.25	4.25
OG0000726	0.33333333333333337	0	1	1.3333333333333333
OG0000727	1.5	1.5	6	7.5
OG0000730	0.5	0.5	3	3.75
OG0000731	0.25	0.25	1.25	1.75
OG0000732	1.6	1.6	3.8	5.6
OG0000733	0.5	0	1.25	1.25
OG0000734	0.75	0.5	4.25	4.5
OG0000735	0.5	0.25	2	2.5
OG0000736	1.3333333333333333	1.6666666666666665	3.6666666666666665	7.333333333333333
OG0000737	1	0.8	2.6	2.8
OG0000738	0.6666666666666667	1.3333333333333333	4.666666666666666	6.666666666666667
OG0000739	1	0.5	4	4
OG0000741	0.16666666666666663	0.8333333333333334	2	4.166666666666666
OG0000742	0.6666666666666667	0.6666666666666667	2.333333333333333	4
OG0000743	0.6666666666666667	0.5	2.333333333333333	3
OG0000744	1	1.3333333333333333	5.333333333333333	7.333333333333333
OG0000745	0.6666666666666667	1.3333333333333333	4	5.333333333333333
OG0000746	0.6666666666666667	0.6666666666666667	3.3333333333333335	4.666666666666666
OG0000747	1.6666666666666665	1.3333333333333333	6	8
OG0000748	0.33333333333333337	0.6666666666666667	3.6666666666666665	4
OG0000749	1	0.25	2.25	3.25
OG0000750	1.3333333333333333	1	2.666666666666667	6
OG0000751	0.375	0	3	2.5
OG0000752	1	0	4	4.666666666666666
OG0000753	1.6666666666666665	0.33333333333333337	4	4
OG0000754	0.33333333333333337	1	3	6
OG0000755	1.6666666666666665	0.6666666666666667	5	6.666666666666667
OG0000756	0.33333333333333337	0.6666666666666667	5.333333333333333	4.666666666666666
OG0000757	0.5	0.75	2.25	3.25
OG0000758	0	0.6	1.8	2.8
OG0000759	0.33333333333333337	0.33333333333333337	3.3333333333333335	4
OG0000760	0.6666666666666667	0.33333333333333337	2.333333333333333	3.5
OG0000761	1.5	0.5	4.5	3
OG0000762	1	0.5	3.75	5.25
OG0000763	1	1.5	6.5	9
OG0000764	0	0.8	1.4	2
OG0000765	0.75	1	2.75	3.75
OG0000766	2	1.5	7.5	8.5
OG0000767	0.5	1.25	3.5	3.75
OG0000768	1.25	0.25	2.5	3
OG0000769	0.5	0.125	1.5	2.5
OG0000771	1	1.3333333333333333	6.666666666666667	8.333333333333332
OG0000772	1	0.6666666666666667	1.8333333333333335	2.5
OG0000773	0	0.8	2	1.2
OG0000774	0.6	1.4	4.8	5
OG0000775	0.8	0.4	2.4	2.8
OG0000776	0.6666666666666667	1.3333333333333333	2.666666666666667	3.3333333333333335
OG0000777	0.33333333333333337	1	2	4.333333333333334
OG0000778	0.25	1.25	4	3.25
OG0000779	1.3333333333333333	1.3333333333333333	4.666666666666666	6.333333333333333
OG0000780	1.3333333333333333	0.6666666666666667	4.333333333333334	5.666666666666667
OG0000781	0	0.6666666666666667	1.6666666666666665	1.6666666666666665
OG0000783	0.5	0.5	2.75	2.75
OG0000784	0.6666666666666667	1	4	5.666666666666667
OG0000785	1	0.6666666666666667	4.333333333333334	4
OG0000786	1.6666666666666665	1	6.333333333333333	6.666666666666667
OG0000787	0.5	0.6666666666666667	3	3.5
OG0000788	0.19999999999999996	0.4	1.2	0.8
OG0000789	1.5	0.25	4.5	4.25
OG0000790	0.6666666666666667	0.6666666666666667	3.3333333333333335	4.333333333333334
OG0000791	0.5	0.5	1.8333333333333335	2.833333333333333
OG0000793	1	1.3333333333333333	4.666666666666666	0
OG0000794	0.6666666666666667	1.6666666666666665	5	5.666666666666667
OG0000796	1.3333333333333333	0.33333333333333337	2.333333333333333	4.666666666666666
OG0000798	0.1428571428571429	0.4285714285714286	0.8571428571428572	1.2857142857142856
OG0000799	0.75	0.5	2.25	3.75
OG0000800	1.5	2	8	9
OG0000801	0.33333333333333337	1.6666666666666665	3.6666666666666665	5
OG0000802	1.3333333333333333	1.3333333333333333	5	8.666666666666668
OG0000803	1.25	0.5	3.75	4
OG0000804	1	1	4	6
OG0000805	0.6666666666666667	1	5.333333333333333	4
OG0000806	2	1	4	7
OG0000807	0.4	0.4	2	2.8
OG0000808	1	1	6.5	7
OG0000809	0.5	1	4	5.75
OG0000810	0.75	0.5	2.5	2.75
OG0000811	1	1	4	6.5
OG0000813	0.25	0.75	1.75	2.5
OG0000814	1.5	1	7.5	8
OG0000815	0	0	4.666666666666666	4
OG0000816	1.3333333333333333	1.6666666666666665	6.333333333333333	8
OG0000817	0.6666666666666667	1	2.666666666666667	5
OG0000818	0.25	0.75	2.75	2.75
OG0000819	1	1	5	0
OG0000820	2	1	5.5	8
OG0000821	2	1	6.5	12.5
OG0000822	1.6666666666666665	1.6666666666666665	6	10.666666666666666
OG0000823	1	1.5	6	5.5
OG0000824	1	1.3333333333333333	4	5.333333333333333
OG0000825	1	0.6666666666666667	3.6666666666666665	6
OG0000826	0.25	0.5	1.75	1.75
OG0000827	0.33333333333333337	0.33333333333333337	4	4.666666666666666
OG0000828	0.6666666666666667	0.6666666666666667	4.666666666666666	4
OG0000829	0	0	1.5	1
OG0000830	0.75	0.25	1.75	3.5
OG0000831	1	0.6666666666666667	4	4.666666666666666
OG0000832	0.8	0.8	2.2	3.2
OG0000833	0.4285714285714286	0.2857142857142857	1.7142857142857144	2.571428571428571
OG0000834	2	1.5	5.5	8.5
OG0000835	1	0.75	2.75	4
OG0000836	0.33333333333333337	1.3333333333333333	4.333333333333334	5.666666666666667
OG0000837	0.5	0.5	3.75	4
OG0000838	2	1	7.5	10
OG0000839	2.5	1	7	9
OG0000840	0.8	0.19999999999999996	2.8	3
OG0000841	0.33333333333333337	0.6666666666666667	3.6666666666666665	3
OG0000842	0.19999999999999996	0.8	2.4	4
OG0000843	0.6666666666666667	1	3.6666666666666665	5.666666666666667
OG0000844	1	1.3333333333333333	4.666666666666666	3.3333333333333335
OG0000845	1.6666666666666665	1	5.666666666666667	7
OG0000846	0	1	2	3.6666666666666665
OG0000847	0	0.2857142857142857	0.8571428571428572	0.8571428571428572
OG0000848	4	0	4	10
OG0000849	1	1	4	5.666666666666667
OG0000850	0.25	0.25	2.5	2.75
OG0000851	0.5	0.25	2	2.5
OG0000853	0	1	0.33333333333333337	3.6666666666666665
OG0000854	0.16666666666666663	0.33333333333333337	1.1666666666666667	1.1666666666666667
OG0000855	1	1.3333333333333333	3.3333333333333335	5
OG0000856	0.25	0.5	2	1.5
OG0000858	0.5	0	1	2.75
OG0000859	0.6666666666666667	1.3333333333333333	4	6.333333333333333
OG0000860	0.25	1	3.5	3.25
OG0000861	0.6666666666666667	1	4.666666666666666	5.333333333333333
OG0000862	0	0.19999999999999996	0.8	0.4
OG0000863	1.3333333333333333	0.6666666666666667	4.333333333333334	4.666666666666666
OG0000864	2	2	8.5	11.5
OG0000865	0.5	1	3.5	4
OG0000866	0	1.5	3	4.75
OG0000867	1	1	4.333333333333334	5.666666666666667
OG0000868	1.5	1.5	7.5	9.5
OG0000869	1	0.75	3.25	4.5
OG0000870	0.25	0.5	1.75	2.5
OG0000871	1	2	4.5	4.5
OG0000872	0.5	0.75	2.25	2.5
OG0000873	1.3333333333333333	1.6666666666666665	6.333333333333333	7.666666666666667
OG0000874	0.6666666666666667	0.6666666666666667	4	5.333333333333333
OG0000875	0.5	0.5	2.166666666666667	2.666666666666667
OG0000877	0.5	0.375	1.625	3.125
OG0000878	0.5	1.25	3	3.75
OG0000880	1	1	4	6
OG0000881	1	0.75	3.25	4.75
OG0000882	0.5	1	3	4
OG0000883	0.33333333333333337	0.33333333333333337	1.6666666666666665	2
OG0000884	0.33333333333333337	0.6666666666666667	2.666666666666667	2.666666666666667
OG0000885	0	0	2.25	1.25
OG0000886	1	0	1	1
OG0000887	0.25	0.5	2.75	2.75
OG0000888	1.3333333333333333	1	5.666666666666667	7.666666666666667
OG0000889	0.5	1.5	2.75	2
OG0000890	0.6666666666666667	0.6666666666666667	2	2.666666666666667
OG0000891	1	1	3.3333333333333335	5
OG0000892	1.5	0	3	6
OG0000893	0.4285714285714286	0.1428571428571429	1.5714285714285714	1.4285714285714286
OG0000894	1	1	4.333333333333334	6.333333333333333
OG0000895	0.5	0.75	3.25	6
OG0000896	0.6	0.4	1.8	3.8
OG0000897	0.5	0.25	3.25	3.75
OG0000898	0.5	1	4	5
OG0000899	0.25	0.5	3.25	3.25
OG0000901	2	0.6666666666666667	4.666666666666666	6
OG0000902	1	0.6666666666666667	3.3333333333333335	5
OG0000904	2	3	11.5	15
OG0000905	0	0.1428571428571429	0.2857142857142857	0.2857142857142857
OG0000906	3	5	12	22
OG0000907	1	1	8	11.5
OG0000908	2	0.5	6.5	5.5
OG0000909	1.6666666666666665	1	3.6666666666666665	5.666666666666667
OG0000910	1	1	5.5	6.5
OG0000911	1	2	4.333333333333334	7
OG0000912	1.3333333333333333	1.3333333333333333	3.6666666666666665	4.666666666666666
OG0000913	0.6666666666666667	1	2.666666666666667	2.666666666666667
OG0000914	0.75	0.75	3.5	5.25
OG0000915	1	1	5.5	10
OG0000916	0.6666666666666667	0	1.3333333333333333	3.3333333333333335
OG0000917	1	1	4	7.5
OG0000918	0.6666666666666667	0.6666666666666667	3.3333333333333335	3.6666666666666665
OG0000919	1	0.33333333333333337	3.3333333333333335	6
OG0000920	0.33333333333333337	0.5	1.8333333333333335	2.5
OG0000921	1.3333333333333333	0.6666666666666667	3.3333333333333335	4.666666666666666
OG0000923	0.25	0.75	3.25	5.5
OG0000924	0.33333333333333337	0	2	2.666666666666667
OG0000925	1.3333333333333333	1.3333333333333333	4.666666666666666	7
OG0000926	1.3333333333333333	1	4	5.666666666666667
OG0000928	1.3333333333333333	0.33333333333333337	5	5.666666666666667
OG0000929	1	1	4	5.5
OG0000930	0.6	0.19999999999999996	3	2.6
OG0000932	2	0.5	3.5	7
OG0000933	0.6666666666666667	2	3.3333333333333335	6
OG0000934	0.16666666666666663	0.33333333333333337	1	2
OG0000935	2	1	7	8
OG0000936	1.6666666666666665	1	4.666666666666666	7.333333333333333
OG0000937	1	1	3	5
OG0000938	2	0.6666666666666667	6.333333333333333	6
OG0000939	0.5	0.5	2	2.25
OG0000940	0.5	0.33333333333333337	1.1666666666666667	1.3333333333333333
OG0000941	1.5	1.5	5.5	5.5
OG0000942	1.25	0.75	1.75	2.5
OG0000943	0.6	0.4	3.2	4.2
OG0000944	0.6666666666666667	0.33333333333333337	2.666666666666667	5.666666666666667
OG0000945	0.6666666666666667	0.6666666666666667	3.6666666666666665	4
OG0000946	0.6666666666666667	1.6666666666666665	4.666666666666666	5.333333333333333
OG0000947	0.75	0.5	2	3.25
OG0000948	2	1	7	9
OG0000949	0.33333333333333337	0.33333333333333337	1.6666666666666665	2.333333333333333
OG0000950	1	1	3.6666666666666665	4.666666666666666
OG0000951	0.6666666666666667	1.3333333333333333	5	6.333333333333333
OG0000952	1.5	1.5	6	6.5
OG0000953	1.5	1.5	5.5	10
OG0000954	0.6666666666666667	1.3333333333333333	3.6666666666666665	4.333333333333334
OG0000955	1	1	6.5	6
OG0000956	1.3333333333333333	1	8	6.333333333333333
OG0000957	0	1	10	9
OG0000958	0.6	0.8	2.8	3.4
OG0000959	1.6666666666666665	0.6666666666666667	4	6
OG0000960	1.25	1	3.75	4.5
OG0000961	0	0.5	1.5	2
OG0000964	0.6	0.6	2.8	3.6
OG0000965	1	2	7.5	10
OG0000966	0.33333333333333337	0.33333333333333337	2.333333333333333	2.666666666666667
OG0000967	1.3333333333333333	1.3333333333333333	4.666666666666666	8.333333333333332
OG0000968	0.33333333333333337	0	2.333333333333333	1.3333333333333333
OG0000970	0	0.33333333333333337	1.3333333333333333	1.3333333333333333
OG0000971	1	0.5	3	4
OG0000972	0.33333333333333337	0.5	1.6666666666666665	2.666666666666667
OG0000973	1	0.6666666666666667	2.666666666666667	2.666666666666667
OG0000974	1.6666666666666665	1.3333333333333333	3.3333333333333335	5.333333333333333
OG0000975	0.6666666666666667	0.6666666666666667	4	5
OG0000976	0.33333333333333337	0	1.6666666666666665	2
OG0000977	5	1	17	22
OG0000978	0.5	0.5	2.25	3.25
OG0000979	0.33333333333333337	0	1.3333333333333333	2.5
OG0000980	0.33333333333333337	1	4.666666666666666	6
OG0000981	0.75	0.75	2.75	4
OG0000982	1	1	5	6.5
OG0000983	0.75	0.75	3.25	5.25
OG0000984	0	2	2.5	10
OG0000985	0.75	0.75	2.75	4.5
OG0000986	2	1	6	10.5
OG0000987	0	0.33333333333333337	6.666666666666667	4.666666666666666
OG0000988	0.75	0.5	5.75	2.5
OG0000989	0.6666666666666667	0.6666666666666667	3	4
OG0000990	0	0.125	0.875	0.625
OG0000991	1	2.5	5.5	10
OG0000992	1	0.5	2.75	3.25
OG0000993	0.8	0.6	2.8	5
OG0000994	1.3333333333333333	1.3333333333333333	6.333333333333333	8.333333333333332
OG0000995	0.4	1	1.8	4
OG0000996	1	1	3	4.5
OG0000997	0	0	2	1.8
OG0000999	0.6666666666666667	0.33333333333333337	2.5	1.5
OG0001000	1	1	3.6666666666666665	4.666666666666666
OG0001001	1	1	5	4.333333333333334
OG0001002	1	1.5	4.5	6
OG0001003	0.6666666666666667	0.33333333333333337	4	5.666666666666667
OG0001004	0.5	0.75	3.75	3.5
OG0001005	1	2	9	10.5
OG0001006	0.33333333333333337	1	1.3333333333333333	2
OG0001007	1	1.3333333333333333	4.333333333333334	6.333333333333333
OG0001008	1	0	2.333333333333333	4.666666666666666
OG0001009	0.75	1	4	4
OG0001010	1.3333333333333333	0.6666666666666667	4	5.333333333333333
OG0001012	0.25	0	1	1.75
OG0001013	1	0.6666666666666667	2.333333333333333	4.333333333333334
OG0001014	0.6666666666666667	1	3.3333333333333335	4
OG0001015	0.6666666666666667	0.6666666666666667	2.666666666666667	2.666666666666667
OG0001017	1.3333333333333333	1.3333333333333333	6	7.333333333333333
OG0001018	1	0.6666666666666667	4.333333333333334	5.666666666666667
OG0001019	1	1.5	6	8.5
OG0001020	1	2	8	12
OG0001021	0.5	0.25	1	1.75
OG0001022	0.6666666666666667	0.33333333333333337	1.6666666666666665	3
OG0001023	1	1.3333333333333333	3.6666666666666665	4.666666666666666
OG0001024	1	1	0.5	7
OG0001025	0.6666666666666667	1	4	4.666666666666666
OG0001026	0.6666666666666667	0.6666666666666667	2	2.666666666666667
OG0001027	1.5	1	5.5	7.5
OG0001028	0.19999999999999996	0.6	1	1.4
OG0001029	0	0.4285714285714286	1.2857142857142856	2.7142857142857144
OG0001030	0.33333333333333337	0.5	1.5	2.333333333333333
OG0001032	1	0.6666666666666667	3.6666666666666665	4.666666666666666
OG0001033	0.6666666666666667	1.3333333333333333	3.6666666666666665	5
OG0001034	0.19999999999999996	0.19999999999999996	0.19999999999999996	0.6
OG0001035	1.5	1	4.5	5.5
OG0001036	0.5	0.5	1	1.5
OG0001037	0	0.4	1.6	1.8
OG0001038	0.5	2	7	6.5
OG0001039	0.19999999999999996	0	1.2	2.2
OG0001040	0.33333333333333337	0.6666666666666667	3.6666666666666665	3.3333333333333335
OG0001041	0.33333333333333337	1.3333333333333333	3.6666666666666665	4.666666666666666
OG0001042	0.19999999999999996	0.4	1.8	2.6
OG0001043	0.6666666666666667	1	4.666666666666666	7.333333333333333
OG0001044	0.25	0.5	1.5	3.25
OG0001045	2	3	13	20
OG0001046	1	1	3.5	5
OG0001047	1.5	2	9	8
OG0001049	1	1.3333333333333333	5.333333333333333	7
OG0001050	0.19999999999999996	0.4	4.4	2.6
OG0001051	0.5	1	6.5	6
OG0001052	1	2	4	8.5
OG0001053	0.6666666666666667	2.666666666666667	4	8.666666666666668
OG0001054	0.6	0.19999999999999996	1.4	2
OG0001055	1	0.5	3	4.5
OG0001056	1	1	4.333333333333334	4.333333333333334
OG0001057	0.6666666666666667	1	4	3.6666666666666665
OG0001059	0.5	0.25	2.5	3.25
OG0001060	1.5	2.5	6.5	8
OG0001061	3	3	15	17
OG0001062	1	7	19	21
OG0001063	1.3333333333333333	1.3333333333333333	7.666666666666667	9.333333333333334
OG0001064	1	0.5	3.5	5
OG0001065	1	1.3333333333333333	4	5.666666666666667
OG0001066	0	0.25	1.125	0.875
OG0001067	1	0	10.5	14.5
OG0001068	0.6666666666666667	0.33333333333333337	3.6666666666666665	3.6666666666666665
OG0001069	2	3	11	21
OG0001070	1.5	1.5	5.5	2.5
OG0001071	1	0.6666666666666667	3	4.333333333333334
OG0001072	0.6666666666666667	1.6666666666666665	5.333333333333333	6.666666666666667
OG0001073	0.5	0.25	1.5	2.5
OG0001074	0.6666666666666667	1.3333333333333333	4	4.666666666666666
OG0001075	3.5	3	8.5	12
OG0001076	1.5	1.5	5.5	14
OG0001077	0.6666666666666667	1	3.3333333333333335	4
OG0001079	0.6666666666666667	1.3333333333333333	3.6666666666666665	4.666666666666666
OG0001080	1	0.6666666666666667	2.666666666666667	4.333333333333334
OG0001081	1.5	2	7.5	12
OG0001082	0.33333333333333337	0.6666666666666667	3.6666666666666665	3.3333333333333335
OG0001083	0.33333333333333337	0.6666666666666667	2	3.6666666666666665
OG0001084	0.5	0.5	2.75	3.75
OG0001085	0.5	0.25	4.5	6.75
OG0001086	0.33333333333333337	1	3.3333333333333335	6
OG0001087	2.666666666666667	0.33333333333333337	5.666666666666667	7.666666666666667
OG0001088	1.3333333333333333	1	6	6.666666666666667
OG0001089	1.5	1.5	5	8
OG0001090	1	0.33333333333333337	2	3
OG0001091	0.4	0.8	2.6	2.4
OG0001092	0.19999999999999996	0.6	1.8	1.6
OG0001093	0.6666666666666667	1	4.333333333333334	4
OG0001094	1.5	2	8.5	9.5
OG0001095	2	1.5	6.5	6.5
OG0001096	0.6666666666666667	0.6666666666666667	3.3333333333333335	4
OG0001097	1	0.19999999999999996	1.6	2.6
OG0001098	0.6666666666666667	1	2.333333333333333	2.666666666666667
OG0001099	2.5	0.5	4	6.5
OG0001100	2.5	1.5	10.5	12
OG0001101	0.33333333333333337	0.6666666666666667	2	2.666666666666667
OG0001102	0.5	1	5.5	5
OG0001103	0.75	0.75	2.25	3
OG0001105	1	1	5	9
OG0001106	1	1.6666666666666665	3	4
OG0001107	0.5	0.5	3.5	4.5
OG0001108	1	0.6666666666666667	3.3333333333333335	3.3333333333333335
OG0001109	0.5	1.5	4	6
OG0001110	0.33333333333333337	0.6666666666666667	5.666666666666667	4
OG0001111	0	0.5	4.5	6
OG0001112	1	1	6	6.5
OG0001113	0.25	0.5	2.75	2
OG0001114	1.5	0.5	6	7
OG0001115	1.6666666666666665	1.6666666666666665	6.333333333333333	9
OG0001116	0.25	0.75	1.5	3
OG0001117	1	0.6666666666666667	2.333333333333333	4
OG0001118	0.33333333333333337	0.33333333333333337	1.5	2.833333333333333
OG0001119	1.6666666666666665	0.6666666666666667	5	7
OG0001120	0.19999999999999996	0.4	2.2	2.6
OG0001121	1	0.33333333333333337	3	2.666666666666667
OG0001122	1.5	1.5	6.5	9.5
OG0001123	0	3.5	4	13.5
OG0001124	1.5	0.5	4.5	10.5
OG0001125	1	0.33333333333333337	3.6666666666666665	4.666666666666666
OG0001127	0.25	0.75	1.5	3.25
OG0001129	0.5	1	2	3.5
OG0001130	0.25	0	0.25	0
OG0001131	1	0.6666666666666667	4	3.6666666666666665
OG0001132	0.33333333333333337	1	2.333333333333333	3.6666666666666665
OG0001133	0.8	0.19999999999999996	2	2.6
OG0001134	1	0.33333333333333337	2.333333333333333	2
OG0001135	0.33333333333333337	1.6666666666666665	4	4
OG0001136	2	3	12	17
OG0001137	0.33333333333333337	0.6666666666666667	2	2.333333333333333
OG0001138	1	0	1.8	2
OG0001139	0	0.1428571428571429	1.8571428571428572	0.2857142857142857
OG0001140	1.5	1	6	6.5
OG0001141	1	1	6	6
OG0001143	0	0	2	2
OG0001145	1	1	4.333333333333334	6.333333333333333
OG0001146	1.5	1	5.5	4.5
OG0001147	1.3333333333333333	1	4.333333333333334	5.333333333333333
OG0001148	2.5	1	6	7.5
OG0001149	3	1.5	5.5	6.5
OG0001150	0.5	0.5	3.25	4.25
OG0001151	1.6666666666666665	0.6666666666666667	5.333333333333333	5
OG0001153	1	0.6666666666666667	3	2.333333333333333
OG0001154	0.6666666666666667	1	4.333333333333334	5
OG0001155	0.5	0.25	1.25	2
OG0001156	1	1.5	6	9.5
OG0001157	1	0.4	2.2	3.2
OG0001158	1.5	1.5	6.5	9.5
OG0001159	1	1	6	11.5
OG0001160	0.75	0.75	2.5	4
OG0001161	0.33333333333333337	0.6666666666666667	2	3
OG0001162	0.5	0.5	2.5	3
OG0001163	1.3333333333333333	0.6666666666666667	3	5
OG0001164	0.25	1.25	3.75	5
OG0001165	0.6	0.8	2.8	3.6
OG0001166	0.25	0.25	0.5	1.25
OG0001167	0.6666666666666667	0.6666666666666667	4.333333333333334	4.333333333333334
OG0001168	0.25	0.75	2.25	2.75
OG0001169	0.4	0.19999999999999996	1.6	2.2
OG0001170	0.6666666666666667	1.3333333333333333	4.333333333333334	4
OG0001171	0.33333333333333337	1	3.3333333333333335	3.6666666666666665
OG0001172	0.5	1	4.5	7
OG0001173	1.25	0.25	2.75	3.5
OG0001174	0.5	0.75	2.25	2.75
OG0001175	0	0.6666666666666667	2	1.6666666666666665
OG0001176	1	0.6666666666666667	3	3
OG0001177	1.5	1	4	7
OG0001178	1.5	1	10	7
OG0001180	0	0.5	8.5	6.5
OG0001182	0.5	1.5	5	5
OG0001183	1.3333333333333333	0.33333333333333337	2	7.333333333333333
OG0001184	1	1	4	5
OG0001185	1.75	1	6	5
OG0001186	0.6666666666666667	0	2	1.6666666666666665
OG0001187	1.5	2.5	10.5	12
OG0001189	0.6666666666666667	0.33333333333333337	2.333333333333333	3.3333333333333335
OG0001191	0.33333333333333337	0.6666666666666667	2.666666666666667	4.666666666666666
OG0001192	2	2.5	7	8.5
OG0001193	0.33333333333333337	1	2	2
OG0001194	0.5	2.5	7.5	10.5
OG0001197	0.6666666666666667	0.6666666666666667	3.3333333333333335	4
OG0001198	1.5	1.5	7.5	10.5
OG0001199	0.33333333333333337	0.5	1.5	1.8333333333333335
OG0001200	1	1	3.6666666666666665	6
OG0001202	2	0.5	5.5	5.5
OG0001203	3.5	1	5	8.5
OG0001204	1	0.33333333333333337	3.3333333333333335	3.3333333333333335
OG0001205	0	0.19999999999999996	0.8	0.8
OG0001206	1	1	4.666666666666666	6.333333333333333
OG0001207	0.33333333333333337	0.33333333333333337	1.3333333333333333	2.333333333333333
OG0001208	1	1	4	5.5
OG0001209	2.5	1	8	11.5
OG0001210	0.16666666666666663	1	1	1.8333333333333335
OG0001211	0	0.5	2	5.5
OG0001212	1	1	2.666666666666667	2.666666666666667
OG0001213	1.5	1	6	7
OG0001214	0.33333333333333337	0.33333333333333337	1.3333333333333333	1.6666666666666665
OG0001215	1	1.5	4	6.5
OG0001216	1	1	4.666666666666666	8
OG0001217	0	0.5	2	3
OG0001218	0.6666666666666667	0.6666666666666667	3.3333333333333335	2.666666666666667
OG0001219	0.6666666666666667	0.33333333333333337	3	4
OG0001220	0.75	0.25	3	3.25
OG0001221	1	0.5	4.5	8.5
OG0001222	1.5	1.5	5	6.5
OG0001223	1	1	4.5	6.5
OG0001224	1.5	1.5	5.5	6.5
OG0001225	0.6666666666666667	0.6666666666666667	2.333333333333333	3.6666666666666665
OG0001226	1.5	1	5	10
OG0001227	0.5	0.75	2.5	2.75
OG0001228	0.5	0.5	3	3.5
OG0001229	0	0	0.25	0
OG0001230	1	0.33333333333333337	3.3333333333333335	5
OG0001232	0.5	0.5	7	8
OG0001233	0.25	0.5	3.25	2
OG0001234	0.33333333333333337	0.33333333333333337	1.3333333333333333	2
OG0001235	1.5	0.5	2.5	2.5
OG0001236	0.5	1	4	5.5
OG0001237	1	0.6666666666666667	3.3333333333333335	5
OG0001238	0.5	0.5	2.5	4
OG0001239	2	1	6	8
OG0001240	0	0.8	1.4	2.4
OG0001241	0.19999999999999996	0.19999999999999996	1	1.6
OG0001242	0.6666666666666667	0.6666666666666667	2.333333333333333	4.333333333333334
OG0001243	0	0.4	0.6	0.4
OG0001244	2	0	7	6.5
OG0001245	4	3	13	16
OG0001246	2	1.5	7	7
OG0001247	1	1.25	3.5	5
OG0001248	1	1	4.333333333333334	6
OG0001249	1	0.6666666666666667	4	6
OG0001250	1.3333333333333333	0.6666666666666667	3.3333333333333335	5
OG0001251	2	1	5.5	6.5
OG0001252	1	1.5	4	5.5
OG0001253	1.5	1.5	6	10
OG0001254	0.6666666666666667	0.6666666666666667	2.666666666666667	3.3333333333333335
OG0001255	0	0.5	4.5	6
OG0001256	2.5	2	7	9.5
OG0001257	0.6666666666666667	0.6666666666666667	3	3
OG0001258	0.6666666666666667	0	1.6666666666666665	2
OG0001259	1	1	4.5	8
OG0001260	1.5	0.5	4.5	6.5
OG0001261	1.5	1.5	5.5	7
OG0001262	0.5	0.5	2	3.5
OG0001263	0.33333333333333337	2	3.3333333333333335	3.6666666666666665
OG0001264	1.5	1.5	7	7
OG0001265	0.4	0	0.6	2.8
OG0001266	0.8	0.8	3	2.8
OG0001267	0.19999999999999996	0.19999999999999996	1.2	1
OG0001268	0.5	1.5	4.5	5.5
OG0001269	2	1	5.5	6
OG0001270	1.5	1	7	11.5
OG0001271	0.6666666666666667	0.6666666666666667	2.666666666666667	4.333333333333334
OG0001272	1.3333333333333333	0	3	4
OG0001273	0.75	0.25	2.5	2.75
OG0001274	2	1.5	4.5	6
OG0001275	0.6666666666666667	1.3333333333333333	3.6666666666666665	5.666666666666667
OG0001276	0	0.4285714285714286	0.5714285714285714	2.7142857142857144
OG0001277	0.33333333333333337	0.33333333333333337	1.3333333333333333	5.666666666666667
OG0001278	1	1.5	5	9.5
OG0001279	1	1	4	6.5
OG0001280	0	1	3.5	7
OG0001281	1.5	1	5	7.5
OG0001282	3	0.5	3	11.5
OG0001283	0.6666666666666667	0.6666666666666667	4.333333333333334	3.3333333333333335
OG0001284	0.6	0.6	2.8	2.8
OG0001285	1	0.5	3	4.5
OG0001286	0.6666666666666667	1.6666666666666665	5.333333333333333	7.333333333333333
OG0001287	1	2	13	11
OG0001288	1	1	6.5	7.5
OG0001289	1	0.6666666666666667	3	4.333333333333334
OG0001290	0.6666666666666667	0.6666666666666667	5.666666666666667	3
OG0001291	1	1	4.333333333333334	6.333333333333333
OG0001292	1.5	1	5.5	8
OG0001293	0.6666666666666667	2.333333333333333	6.666666666666667	0
OG0001294	1	1	4	9.5
OG0001295	1.5	2.5	7	11.5
OG0001296	1.3333333333333333	1.3333333333333333	4.666666666666666	6.666666666666667
OG0001297	1	0.33333333333333337	4.666666666666666	4.666666666666666
OG0001298	1.5	1	4	6
OG0001299	1	1	4	6
OG0001300	3	1	9	14
OG0001302	0	1	3.5	5.5
OG0001303	0.6666666666666667	0.33333333333333337	2.333333333333333	3.3333333333333335
OG0001304	0.25	0.75	2.25	2.75
OG0001305	0.5	0.5	4.5	4.5
OG0001306	0.25	0.25	1.25	1.25
OG0001307	1.3333333333333333	1	4.333333333333334	3
OG0001308	0.5	0.5	2	3
OG0001309	0	0.4	2.2	2.6
OG0001310	0	0	0	0
OG0001311	2	1	8	9
OG0001312	1	0.5	2.25	2.75
OG0001313	0.6666666666666667	1	3.3333333333333335	4.333333333333334
OG0001314	0.6	0.6	2.2	3
OG0001315	1.5	1.5	7	9.5
OG0001316	2	2	7	7
OG0001317	0.19999999999999996	0.6	1.4	2.2
OG0001318	3	3	14	26
OG0001319	0.5	2	8	9
OG0001320	0.33333333333333337	0.6666666666666667	2	3.3333333333333335
OG0001321	0.75	0.5	3	6.25
OG0001322	1	0.6666666666666667	3	3.6666666666666665
OG0001323	0	0	1.5	1.6666666666666665
OG0001324	1	1	5	6.333333333333333
OG0001325	1	0.33333333333333337	2.666666666666667	3
OG0001326	1.5	0.5	7	7.5
OG0001327	0.33333333333333337	1	2.333333333333333	2
OG0001329	1	0.33333333333333337	3.6666666666666665	4
OG0001330	1.25	0	3	3
OG0001331	0.6666666666666667	0.6666666666666667	3.6666666666666665	3
OG0001332	1	0.25	2	3.5
OG0001333	0	0.25	0.5	0.75
OG0001334	0.5	0.5	2.75	2.75
OG0001335	0.6666666666666667	1.6666666666666665	7	10
OG0001336	0.6666666666666667	1	2.666666666666667	5
OG0001337	1	1.3333333333333333	3.6666666666666665	3.6666666666666665
OG0001338	0.25	0	0.5	1.5
OG0001339	0	0.6666666666666667	2.666666666666667	4
OG0001340	0.6666666666666667	0.33333333333333337	2	3.3333333333333335
OG0001341	1.5	1.5	9.5	12
OG0001342	0.4	0.4	1.4	1.4
OG0001343	0.33333333333333337	0.6666666666666667	2.666666666666667	3
OG0001344	0	0.4	0.6	0.8
OG0001345	1	0.33333333333333337	2.666666666666667	4
OG0001346	1	0.5	3.5	3.5
OG0001347	0	0	0	0
OG0001348	0.75	0.25	2	2.75
OG0001349	0.5	0.75	2.75	4.75
OG0001350	0.5	1.5	5.5	4.5
OG0001351	2.5	1.5	9	9
OG0001353	1.5	2	6.5	9.5
OG0001354	1.5	2	7	6
OG0001355	1	1	4.5	6.5
OG0001356	0.5	1.5	4	7
OG0001357	1.5	1.5	8	9
OG0001358	1	2	5.5	7.5
OG0001359	0.33333333333333337	0.6666666666666667	2	1.6666666666666665
OG0001360	0.6	0.8	2.8	3.2
OG0001361	3	1	10	12
OG0001362	1.6666666666666665	0	2.333333333333333	1.3333333333333333
OG0001363	0.2857142857142857	0.4285714285714286	0.5714285714285714	0.4285714285714286
OG0001364	0.75	0.25	1.5	2.25
OG0001365	1	1	2.5	4.5
OG0001366	1	1	4.5	8.5
OG0001367	2.5	0.5	3.5	8.5
OG0001368	1.3333333333333333	0.33333333333333337	2.333333333333333	2.666666666666667
OG0001369	1	1.5	6.5	8.5
OG0001370	1	0.5	3	6.5
OG0001371	1	1	5	9
OG0001372	0.5	0.25	2	2.5
OG0001373	0	0.19999999999999996	1.6	1.6
OG0001374	1	1	5	7
OG0001375	0.4	0.6	1.6	2.2
OG0001376	1.5	1.5	6	9.5
OG0001377	1	1.5	4.5	5
OG0001378	0.6666666666666667	0.6666666666666667	3.6666666666666665	4.333333333333334
OG0001379	0.4	0.4	2.2	1.4
OG0001380	0.33333333333333337	0.33333333333333337	1.3333333333333333	2
OG0001381	0.5	1	5	5
OG0001382	1.5	1.5	5.5	7.5
OG0001383	1.5	1.5	7.5	7
OG0001384	1	1	4.5	7
OG0001385	2	1	6.5	8.5
OG0001386	0.6666666666666667	1.3333333333333333	3.6666666666666665	4
OG0001387	0.25	0.75	2	3
OG0001389	0.6666666666666667	0	0.6666666666666667	1
OG0001390	1.5	2	7	14
OG0001391	2	3	16	18
OG0001392	1	1.5	4	5.5
OG0001393	0.6666666666666667	0.33333333333333337	3	3
OG0001394	2	1	6	7.5
OG0001395	0.6666666666666667	0.6666666666666667	3.3333333333333335	3.6666666666666665
OG0001396	1	2	5	6.5
OG0001397	1	1.5	6	7.5
OG0001399	0.16666666666666663	0.6666666666666667	1.8333333333333335	2.833333333333333
OG0001400	0.6666666666666667	0.33333333333333337	2.333333333333333	2.666666666666667
OG0001401	1.5	1	4	7
OG0001402	1	1.5	6.5	5.5
OG0001403	1	0.33333333333333337	2.666666666666667	3
OG0001404	0	0.6666666666666667	1	1.6666666666666665
OG0001405	0.25	0.75	3	3.5
OG0001406	0.6666666666666667	1	3.3333333333333335	4.333333333333334
OG0001407	1	1.5	3.5	5
OG0001408	0.7142857142857143	0.1428571428571429	2.7142857142857144	3.2857142857142856
OG0001409	2	1	8	8
OG0001410	2	1	5	6.5
OG0001411	0.6	0.19999999999999996	1.8	1.4
OG0001412	3	8	7	22
OG0001413	0.5	0.5	1.25	3
OG0001414	1.5	2	7	7
OG0001415	1	1	6	9
OG0001416	1.3333333333333333	1.3333333333333333	4.333333333333334	4.666666666666666
OG0001417	1.25	1.25	3.75	5.75
OG0001418	1.5	1	5	7.5
OG0001420	0	1	3.5	3.5
OG0001421	1	0.5	6	6
OG0001422	0.6666666666666667	1	5	7
OG0001423	0	2	3	2.333333333333333
OG0001424	0.5	1	2.25	2.5
OG0001425	1	0.5	4.5	7.5
OG0001426	0.19999999999999996	0.6	1.8	1.4
OG0001427	1	4	4	7
OG0001428	0.6666666666666667	0.6666666666666667	2.666666666666667	3.3333333333333335
OG0001429	2	1.5	6.5	9
OG0001430	0.6666666666666667	0.33333333333333337	2.333333333333333	4.666666666666666
OG0001431	1.3333333333333333	1.3333333333333333	6.333333333333333	6
OG0001432	1	1	4.5	7
OG0001433	0.6666666666666667	1.3333333333333333	4.333333333333334	4
OG0001434	1.5	1.5	7	9.5
OG0001435	0	0	0.375	0.375
OG0001436	1.5	0.5	7	7.5
OG0001437	0.19999999999999996	0.19999999999999996	1.6	2.8
OG0001438	1.5	1	4.5	6.5
OG0001439	1	1	6	7.5
OG0001440	0.19999999999999996	0.19999999999999996	1.8	1.4
OG0001441	1	1.3333333333333333	3	5.666666666666667
OG0001442	2	1	6	8.5
OG0001443	1.5	1	6	7.5
OG0001444	1.5	0.5	4	6.5
OG0001445	3	3	14	16
OG0001446	1.3333333333333333	1.3333333333333333	4	6
OG0001447	0.1428571428571429	0.1428571428571429	0.7142857142857143	1
OG0001448	0.6666666666666667	1	2.666666666666667	3
OG0001449	4	4	11	17
OG0001450	1	1	5	6
OG0001451	0.5	1.5	3.5	3.5
OG0001452	0.33333333333333337	0.33333333333333337	1.3333333333333333	1.3333333333333333
OG0001453	0.6666666666666667	0.33333333333333337	2.333333333333333	2.333333333333333
OG0001454	1	0	1.6666666666666665	3.3333333333333335
OG0001455	0.6666666666666667	0.6666666666666667	4	3
OG0001456	0.6666666666666667	1	3.6666666666666665	4.333333333333334
OG0001457	0.6666666666666667	0.6666666666666667	2.333333333333333	3.3333333333333335
OG0001458	0.6666666666666667	0.6666666666666667	3.6666666666666665	5
OG0001459	1	1	6	5
OG0001460	1.3333333333333333	1	3.6666666666666665	5
OG0001461	0.25	1	2.75	2.75
OG0001462	2	2	6.5	9
OG0001463	0	0.6666666666666667	1.3333333333333333	2.333333333333333
OG0001464	0.6	0.4	2.6	2
OG0001465	2	2	15	19
OG0001466	1.5	0.5	4.5	3
OG0001467	1	3	4.5	6.5
OG0001468	2	1	8	12
OG0001469	0.6666666666666667	0.33333333333333337	2.333333333333333	3.3333333333333335
OG0001470	0.75	0.75	3.5	3
OG0001471	2	1	6	9
OG0001472	1.5	0.5	3	4.5
OG0001473	1.5	1	7.5	10
OG0001474	0.6666666666666667	1	4.333333333333334	4
OG0001475	0	0	2	2.666666666666667
OG0001476	1	1	5	6
OG0001477	0.33333333333333337	0.6666666666666667	2	3
OG0001478	0.5	1	3	5
OG0001479	1	1	4	5.5
OG0001480	3	2	8	13
OG0001481	0.5	1	2.5	3.5
OG0001482	1	0.5	4.5	4.5
OG0001483	0.25	0.25	2	4.75
OG0001484	2	1.5	8	10
OG0001485	1.5	1.5	5	8.5
OG0001486	0.5	0.5	3.5	4
OG0001487	0	0	2.25	4
OG0001488	0.33333333333333337	0.6666666666666667	3	3
OG0001489	1.5	0.5	5	6
OG0001490	0.5	1.5	5	5.5
OG0001491	1	1	4.5	4
OG0001492	1.5	1	5	5
OG0001493	1.5	1.5	6.5	8
OG0001494	2	1.5	6	7.5
OG0001495	0.33333333333333337	1	3.3333333333333335	3.3333333333333335
OG0001496	1.5	1	6.5	5
OG0001497	1	2	5.5	6
OG0001498	1.5	0.5	4.5	5
OG0001499	1	0.5	4	4.5
OG0001501	1.3333333333333333	0.33333333333333337	3	5
OG0001502	0.33333333333333337	0.6666666666666667	2.666666666666667	3.6666666666666665
OG0001503	1	1	3.6666666666666665	5
OG0001504	0.6666666666666667	0.6666666666666667	4	5.333333333333333
OG0001505	0.5	1.5	4	5.5
OG0001506	1	1.5	6.5	9.5
OG0001507	1	1	5.5	7.5
OG0001508	0.6666666666666667	0.33333333333333337	2	2.333333333333333
OG0001509	1.5	0.5	4	4.5
OG0001510	2	2	10	15
OG0001511	2	1.5	7.5	7.5
OG0001512	1.5	1	3.5	5.5
OG0001513	0.5	0.5	3.5	4.5
OG0001515	1.5	1	5.5	6.5
OG0001516	0.5	0.5	5.25	3
OG0001517	0.6666666666666667	0.6666666666666667	3	4
OG0001518	0	0	1.5	0.5
OG0001519	1.5	1.5	4.5	9
OG0001520	1	1	4	8
OG0001521	1	1.5	7	15
OG0001522	2	1	6	6.5
OG0001523	0.19999999999999996	0.4	2.8	3.4
OG0001524	2	1.5	6	7
OG0001525	0.33333333333333337	1	4.333333333333334	6
OG0001526	0.75	0.75	2.25	3.25
OG0001527	1.5	1.5	8	9
OG0001528	0.75	0.5	2	3
OG0001529	2	0.5	4.5	5.5
OG0001531	0	0.6666666666666667	2	2.333333333333333
OG0001532	1.5	2.5	6	9
OG0001533	0.6666666666666667	0.6666666666666667	2.666666666666667	3.3333333333333335
OG0001534	2	1	5	9
OG0001535	1	1.3333333333333333	3.3333333333333335	6.666666666666667
OG0001536	1.3333333333333333	1	4	5
OG0001537	1	0.6666666666666667	2.666666666666667	4.333333333333334
OG0001538	0.33333333333333337	0.16666666666666663	1.5	1.8333333333333335
OG0001539	1	4	9	14
OG0001540	1	0.5	3	3.5
OG0001541	1	1	5.333333333333333	7
OG0001542	0	0	0	0
OG0001543	3	5	17	20
OG0001544	0.25	0.5	2.75	2.5
OG0001545	1	0	3	2
OG0001547	1	1	5	7
OG0001548	0.5	1.5	3.5	6
OG0001549	0	0.5	4	5
OG0001550	0.6666666666666667	1	3.3333333333333335	3.6666666666666665
OG0001551	0.5	1	4	5.5
OG0001552	1.5	1.5	7.5	7
OG0001553	1	1	5	8
OG0001554	2	3	10	12
OG0001555	1	2	9	11
OG0001558	1.25	0.75	2.75	4.25
OG0001559	0.33333333333333337	0.6666666666666667	2.333333333333333	3.3333333333333335
OG0001560	2	1.5	5	6.5
OG0001561	0.5	1	4.5	5
OG0001562	1.5	1	5.5	8.5
OG0001563	2	0.5	7	8.5
OG0001564	0.2857142857142857	0.2857142857142857	0.8571428571428572	1
OG0001565	1.5	2	5.5	6
OG0001566	1	1	5.5	9.5
OG0001567	1	1	7	11
OG0001568	0.5	2	9	15.5
OG0001569	1.5	1	4	8
OG0001570	1	1.5	7	8
OG0001571	0.5	0.25	1	2
OG0001572	1.5	1.5	7	10.5
OG0001573	1	0.5	3.5	4
OG0001574	1.5	1	6.5	6.5
OG0001575	0.6666666666666667	0.33333333333333337	2.333333333333333	3.6666666666666665
OG0001577	2	1	6	6
OG0001578	1	2	7	9
OG0001579	0	1.75	1.75	3.5
OG0001580	0	1	2	3.25
OG0001581	0.5	0.33333333333333337	1.8333333333333335	1.5
OG0001582	0.6666666666666667	0.33333333333333337	1.3333333333333333	2
OG0001583	1	1	7	9
OG0001585	0.75	0.5	2.5	3.5
OG0001586	0.6666666666666667	0.6666666666666667	4.666666666666666	6
OG0001587	0.4	1	2.8	3.8
OG0001588	0.75	0.75	3.75	5.25
OG0001589	1	1	6.5	7
OG0001591	0.5	0.5	2.75	2.5
OG0001592	1	1.3333333333333333	4	4.333333333333334
OG0001593	1	0.5	12	5.5
OG0001594	2.5	0.5	4.5	5.5
OG0001595	1.5	1	5	5
OG0001596	0.5	0	1.5	2.5
OG0001597	1.5	0.5	5	7
OG0001598	1.6666666666666665	0.33333333333333337	3.3333333333333335	4.666666666666666
OG0001599	1	0.5	3	5
OG0001600	2	1	5.5	9
OG0001601	0.5	0.5	1	1.5
OG0001602	0.5	1	2.5	4.5
OG0001603	2	1.5	5.5	6
OG0001604	0.6666666666666667	0.33333333333333337	2	2
OG0001605	0.25	0.5	2	1.5
OG0001606	1.5	2.5	6.5	7
OG0001607	0.5	1.5	3.5	6.5
OG0001608	0.5	0.5	2.25	2.25
OG0001609	0.5	1	4.5	5
OG0001610	1.5	1	6	7.5
OG0001613	0.6666666666666667	0.6666666666666667	3	4
OG0001614	1	0	2	1
OG0001615	2	0.5	4	4.5
OG0001616	0.33333333333333337	0.33333333333333337	1.6666666666666665	1.3333333333333333
OG0001617	0.6666666666666667	1	2.666666666666667	5.333333333333333
OG0001618	1.5	0.5	3	2.5
OG0001619	0.5	1.5	3.5	4
OG0001620	0.4	0.4	3.4	3
OG0001621	0.5	0.75	2.25	4
OG0001622	1.3333333333333333	1.3333333333333333	4	5.333333333333333
OG0001623	1	0.6666666666666667	2.333333333333333	3
OG0001624	1.3333333333333333	1	4.666666666666666	7
OG0001625	0.33333333333333337	1	3.6666666666666665	3.6666666666666665
OG0001626	1	1	4.5	4.5
OG0001627	0	0.2857142857142857	1.1428571428571428	1.8571428571428572
OG0001628	2	0	2.5	4.5
OG0001632	0.6666666666666667	1	2.666666666666667	5.666666666666667
OG0001633	0.25	0.5	0.75	2.5
OG0001634	1	2	15	19
OG0001635	1	1.5	3.5	2.5
OG0001636	1	1	4.5	4.5
OG0001637	1.5	1	5	4.5
OG0001638	1	1	4.666666666666666	6
OG0001639	0.6666666666666667	0	1.6666666666666665	3.6666666666666665
OG0001640	2	2	8	13
OG0001641	0.5	1.5	3.5	4.5
OG0001642	0.5	1	3	4
OG0001643	2	0.5	3.5	4.5
OG0001644	1	1	7.5	9.5
OG0001645	1	0.5	4	4
OG0001646	0.25	0	0.5	0.75
OG0001647	0.5	2	3.5	5
OG0001648	0.33333333333333337	0.6666666666666667	1.3333333333333333	1.6666666666666665
OG0001649	0.5	0	1	1
OG0001650	1.5	1.5	7	7.5
OG0001651	1.5	1.5	6	7.5
OG0001652	0.33333333333333337	0.6666666666666667	2.333333333333333	3.6666666666666665
OG0001653	1.5	1	5	7
OG0001654	0.25	1.25	1.75	2.75
OG0001655	1.5	0.5	4.5	6
OG0001656	1	0.6666666666666667	3	3.3333333333333335
OG0001657	1	1	5	5.5
OG0001658	1	1	5.5	8
OG0001659	0.5	1	3	4
OG0001660	0.6666666666666667	0.6666666666666667	3	3.6666666666666665
OG0001661	1	1	4	4.5
OG0001662	0.5	1	3.5	4
OG0001663	1	1	4	8
OG0001664	1	0.5	4.5	3.5
OG0001665	0.75	0.75	2.75	3
OG0001666	1.5	1	3	5.5
OG0001667	0	0.33333333333333337	1	2.333333333333333
OG0001668	0.5	1	2	4
OG0001669	0	0.4	2.6	1.4
OG0001670	1	0.5	4.5	4
OG0001671	1	0	1	5
OG0001672	1	1	4	5
OG0001673	0.33333333333333337	0.6666666666666667	2	3.3333333333333335
OG0001674	0.25	1	0	3.5
OG0001675	2	1	3	5
OG0001676	1	1	5.5	4
OG0001677	2	3	10	15
OG0001678	1	1	4	7.5
OG0001679	1.5	1	3.5	5
OG0001680	0.5	1	4.5	4.5
OG0001681	1	1	3	4.5
OG0001682	0.33333333333333337	0	3	3.3333333333333335
OG0001683	0.6666666666666667	0.6666666666666667	3.6666666666666665	6.666666666666667
OG0001684	0.6666666666666667	0.6666666666666667	3	3.3333333333333335
OG0001685	1	0	2.666666666666667	2.666666666666667
OG0001686	0.6666666666666667	0.6666666666666667	2.333333333333333	3
OG0001687	0.5	0.5	2	2.5
OG0001688	4	4	14	19
OG0001689	0.5	0.33333333333333337	2.333333333333333	4
OG0001690	0.6666666666666667	0.6666666666666667	2.666666666666667	2
OG0001691	0.25	0.5	1.75	3
OG0001692	1	2	9	12
OG0001693	3	3	13	15
OG0001694	1	0.5	4	4
OG0001695	0.33333333333333337	0.33333333333333337	0.6666666666666667	2
OG0001696	1	2	4	4
OG0001697	1.5	0.5	5.5	5
OG0001698	1	1	5.5	7.5
OG0001699	1	2	8	12
OG0001700	0.33333333333333337	0.6666666666666667	2	5
OG0001701	0.33333333333333337	1.3333333333333333	4	5.666666666666667
OG0001702	1	0.5	3	2
OG0001706	1	0.5	3	2.5
OG0001707	2.5	1.5	7	8.5
OG0001708	2	2	9	15
OG0001709	1	1.3333333333333333	4.666666666666666	4.666666666666666
OG0001710	0.5	1	3	5
OG0001711	1	2.5	5.5	7.5
OG0001712	0	3	1.5	3
OG0001713	0	1	1.6666666666666665	3.3333333333333335
OG0001714	0.6666666666666667	0.33333333333333337	4	4.333333333333334
OG0001715	0.5	0.5	3	5
OG0001716	4	3	8	9
OG0001717	0	1	10.5	3.5
OG0001718	0.25	0	2	1
OG0001719	1.5	0.5	3.5	4.5
OG0001720	1	0.5	3.5	5.5
OG0001721	1.5	1	5.5	8
OG0001723	0.75	0.5	2.5	4.75
OG0001724	2	1.5	6.5	6.5
OG0001725	1	0.5	3	4
OG0001726	2	1	4.5	8
OG0001727	0.5	0.5	3	3.5
OG0001728	0.5	0.5	4.5	4
OG0001730	1	0.33333333333333337	3	4
OG0001731	1.5	1	4.5	7
OG0001732	0.5	1	3	2.5
OG0001733	0.6666666666666667	0.6666666666666667	3.3333333333333335	2.666666666666667
OG0001734	0.5	0.5	3	6
OG0001735	0	0.33333333333333337	2.333333333333333	3.3333333333333335
OG0001736	0.5	1	4	4.5
OG0001737	1.5	1	6.5	8.5
OG0001738	1	1	4.5	4
OG0001739	0	0	1	1
OG0001740	1	1	5.5	6.5
OG0001741	1.5	1.5	4	5.5
OG0001742	1.5	1	4.5	7
OG0001743	1.5	1	6	7.5
OG0001744	0.25	1	2.75	2.75
OG0001745	0.6666666666666667	0.33333333333333337	1.6666666666666665	3.3333333333333335
OG0001746	1	1	5	11.5
OG0001747	1	0.6666666666666667	4	3.3333333333333335
OG0001748	1	1	5.5	6.5
OG0001749	1	0.5	4.5	7.5
OG0001752	0	1	2	2
OG0001753	1	1	2.5	5
OG0001754	0.6666666666666667	1	3.6666666666666665	6.666666666666667
OG0001755	0	0.5	1.5	1.5
OG0001756	1	0	5	7
OG0001757	2	1	5	7
OG0001758	0.33333333333333337	0.6666666666666667	3	2.666666666666667
OG0001759	1	1	6	7
OG0001760	0.5	0.25	1.5	2.5
OG0001761	0	0.4	0.8	1.2
OG0001762	2	0.5	4.5	6
OG0001763	0	0.5	2	0
OG0001764	1	0	3	5
OG0001765	1	1	3.5	5
OG0001766	1.3333333333333333	0.6666666666666667	3.6666666666666665	4.666666666666666
OG0001767	0.6666666666666667	0.6666666666666667	2.333333333333333	3.3333333333333335
OG0001768	0	2	3	5
OG0001769	1	1	4	8
OG0001770	0	0	0	0
OG0001771	3	2	15	11
OG0001772	0.5	1.5	3.5	4.5
OG0001773	0.5	1	2	2.5
OG0001774	1	1	5	7
OG0001775	1	0.75	2.25	2.75
OG0001776	2	0.5	3	7
OG0001777	0.6666666666666667	0.6666666666666667	2.666666666666667	3
OG0001778	1	0.6666666666666667	3.3333333333333335	3.6666666666666665
OG0001779	0.5	1	2	3
OG0001780	1	0.5	3	4.5
OG0001781	0.33333333333333337	0.6666666666666667	2	3.3333333333333335
OG0001782	0.5	0.5	4	7.5
OG0001783	0.6666666666666667	0.6666666666666667	2	2.666666666666667
OG0001784	1.5	0.5	4	4.5
OG0001785	1	1	4.5	5
OG0001786	1.5	1	7	8.5
OG0001787	0.6666666666666667	0.16666666666666663	1.5	3
OG0001788	0	0	0	0
OG0001789	0.6666666666666667	0.33333333333333337	2	3.3333333333333335
OG0001790	0.5	0.5	2.75	4.25
OG0001791	0.5	0.5	2	4.25
OG0001792	0.5	2	4.5	5.5
OG0001793	1	5	7	11
OG0001794	2	1.5	5.5	4.5
OG0001795	1	2	7	11
OG0001796	0.5	0.5	2.5	3.5
OG0001797	0.5	0.5	3.25	3.5
OG0001798	1	1	5	4.5
OG0001799	0	0.33333333333333337	3.3333333333333335	2.333333333333333
OG0001800	1	0.33333333333333337	2.333333333333333	3.6666666666666665
OG0001801	0.5	1.5	3.5	5
OG0001802	0	0.33333333333333337	1.1666666666666667	1.5
OG0001803	1.5	1	8.5	7
OG0001804	0.5	1	5	7
OG0001805	1	0.5	2.5	4
OG0001806	0.6666666666666667	0.6666666666666667	2.666666666666667	4.666666666666666
OG0001807	0.33333333333333337	1	2.666666666666667	5
OG0001808	2	0.5	4	6
OG0001809	1.5	1	7.5	7.5
OG0001810	2	1	5	6
OG0001811	0.5	2	2.5	5
OG0001812	0.5	1	2.5	4
OG0001813	0.6666666666666667	1	3	3.3333333333333335
OG0001819	1.5	1	4.5	4
OG0001820	0.33333333333333337	0.5	2	2
OG0001821	1.3333333333333333	0.33333333333333337	3	2.666666666666667
OG0001822	1	1.5	0	9
OG0001823	0	1	2	1.5
OG0001824	2	0	2.5	4.5
OG0001825	3	1	9	12
OG0001826	1	1	5	9
OG0001827	1	0.5	2	4
OG0001828	0.5	0.5	3	2
OG0001829	1	0	1.6666666666666665	3
OG0001830	0.6666666666666667	0.33333333333333337	1.3333333333333333	2.666666666666667
OG0001831	1	0.6666666666666667	3.3333333333333335	4
OG0001832	1.5	1	3	4.5
OG0001833	0	0	0.6666666666666667	1
OG0001834	1.5	1.5	3	5.5
OG0001835	0.5	1	4.5	7.5
OG0001836	0.6666666666666667	0.33333333333333337	3	4.666666666666666
OG0001838	1	1	5	5
OG0001839	1.3333333333333333	0.6666666666666667	3.3333333333333335	6.666666666666667
OG0001840	0.5	1.5	6.5	6
OG0001841	1	1	3	5.5
OG0001842	1	1.5	3.5	14
OG0001843	1	1.3333333333333333	5.666666666666667	6
OG0001844	0.5	0.5	2.5	2.75
OG0001845	1	0.6666666666666667	4.333333333333334	7.666666666666667
OG0001846	0.5	0	3.5	4.5
OG0001847	1.5	1	3.5	7
OG0001848	0.8	1	3.2	2.6
OG0001849	0.125	0.125	1	1.375
OG0001850	1.5	1.5	4	6.5
OG0001851	1	0.33333333333333337	2.333333333333333	3
OG0001852	1.5	2	7	9.5
OG0001853	0.6666666666666667	0.33333333333333337	2.333333333333333	3.3333333333333335
OG0001854	0.5	1	3.5	6
OG0001855	0.5	0.5	2	6.5
OG0001856	1.5	1.5	5	5
OG0001857	0.5	0.5	1.5	4
OG0001858	0.33333333333333337	0.6666666666666667	1.6666666666666665	2
OG0001859	1	0.5	2.5	2.5
OG0001860	0.25	0.5	1.5	2.25
OG0001861	0.5	1.5	4	8
OG0001862	1.5	1	3	5.5
OG0001863	1	1.5	7	7.5
OG0001864	1.5	0.5	3	4.5
OG0001865	0	1	3	2
OG0001866	0.5	1	3.5	4.5
OG0001867	0	1	8	11
OG0001868	1	1	2.5	4
OG0001869	0.6666666666666667	1	2.333333333333333	2.666666666666667
OG0001870	2	1	7	9
OG0001871	0.5	1.5	3	4.5
OG0001872	1	1	4	6.5
OG0001873	1.5	1	5	6.5
OG0001874	2	1	3	4
OG0001875	2	1	5.5	7
OG0001876	0.5	1.5	3.5	5
OG0001877	0	1	11	1
OG0001878	1	1	5	8
OG0001879	1	1	4	4
OG0001880	1	0.33333333333333337	2.333333333333333	3.3333333333333335
OG0001881	1	0.5	3	4
OG0001882	2	1.5	6.5	7.5
OG0001883	0.5	1	3.5	7
OG0001884	0.33333333333333337	0.6666666666666667	3	2.333333333333333
OG0001885	0.5	1	2	2.5
OG0001886	1	0.33333333333333337	3	3.6666666666666665
OG0001887	1.5	0.5	5	4
OG0001888	0.5	1	2.5	3.5
OG0001889	0	0.33333333333333337	1.3333333333333333	1
OG0001890	1	1	3	4
OG0001891	0.5	2	5.5	7
OG0001892	1	0.25	2.5	2.25
OG0001893	0.75	0.75	2.75	2.75
OG0001894	1	1	3	6
OG0001895	2	0.5	5	8.5
OG0001896	0.5	1	5.5	7
OG0001897	1	1	6.5	5
OG0001899	1.5	1	5	5
OG0001900	0.33333333333333337	0	2.333333333333333	1.3333333333333333
OG0001901	1.5	0.5	4	6.5
OG0001902	1	1	1.6666666666666665	2.333333333333333
OG0001903	0	1	3	4
OG0001904	3	2	10	15
OG0001905	0.6666666666666667	0.6666666666666667	2.333333333333333	4.333333333333334
OG0001906	1	1	3	2.5
OG0001907	0.33333333333333337	2.333333333333333	4.333333333333334	7.666666666666667
OG0001908	0.6666666666666667	0.6666666666666667	1.6666666666666665	3.3333333333333335
OG0001909	2	2	6	8
OG0001910	1	1	4	6
OG0001911	1	0.5	5	6
OG0001912	2	1.5	3	4.5
OG0001913	1.5	1	5	6.5
OG0001914	2	0	17	4
OG0001915	0	0.33333333333333337	1	1.1666666666666667
OG0001916	0.33333333333333337	0.5	3.3333333333333335	3.1666666666666665
OG0001919	1	1	4.5	5.5
OG0001920	1.5	1	4.5	6.5
OG0001921	0.33333333333333337	0.6666666666666667	2	2.666666666666667
OG0001922	1	1.5	4	6
OG0001923	1	1	4.5	6
OG0001924	1	0.33333333333333337	2.666666666666667	3.3333333333333335
OG0001925	1.5	1.5	4.5	7.5
OG0001926	0.6666666666666667	0.33333333333333337	2	2.666666666666667
OG0001927	2	2	12	15
OG0001928	0.5	1	2	2.5
OG0001929	0.6666666666666667	0.33333333333333337	2	3
OG0001930	1.5	1.5	6.5	9
OG0001931	1.5	0	2.5	5
OG0001932	0	0.5	1.5	1.75
OG0001933	0.33333333333333337	0.6666666666666667	2	3.3333333333333335
OG0001934	1	1.5	5.5	5.5
OG0001935	0	0	0	0
OG0001936	0.25	0.25	1	1
OG0001937	1	1	4.5	6
OG0001938	0.5	0.5	2.25	2.5
OG0001939	1	0.6666666666666667	3.6666666666666665	4
OG0001940	0.5	0.5	2.25	3.75
OG0001941	2	1.5	6	10
OG0001942	0.33333333333333337	0	1	1.3333333333333333
OG0001943	0.4	0.19999999999999996	3	3.2
OG0001946	1	1	2.5	2
OG0001947	1	2	6	10
OG0001948	4	1.5	7	8.5
OG0001949	0.16666666666666663	0.33333333333333337	1.3333333333333333	1.5
OG0001950	0.16666666666666663	0.33333333333333337	1.3333333333333333	2.333333333333333
OG0001951	0.6666666666666667	0.6666666666666667	5.666666666666667	2.666666666666667
OG0001952	1	2	5	7
OG0001953	1	0	2	1.75
OG0001954	2	1	5	6.5
OG0001955	3	2	11	15
OG0001956	0	0.16666666666666663	0.16666666666666663	0.6666666666666667
OG0001957	0.5	1	6	6.5
OG0001958	0.33333333333333337	1	2	3
OG0001959	1	0.5	4	7
OG0001960	0.33333333333333337	0.33333333333333337	1.6666666666666665	2.333333333333333
OG0001961	0.5	1	4	4
OG0001962	1.5	1	5	8
OG0001963	2	3	12	28
OG0001964	1	1.5	5	6.5
OG0001965	1	2	6	15
OG0001966	2	1	4	5
OG0001967	0.5	1.5	3.5	5
OG0001968	0.6666666666666667	0.33333333333333337	3	4
OG0001969	0.33333333333333337	1	2.666666666666667	4
OG0001970	0.5	0.5	1	1.5
OG0001972	0.5	0.5	3	4
OG0001973	2	3	14	11
OG0001974	0.33333333333333337	0.33333333333333337	2	1.6666666666666665
OG0001975	1	1	4.5	5.5
OG0001976	0.33333333333333337	0.6666666666666667	1.6666666666666665	2
OG0001977	1	2	9	9
OG0001978	0	2	5	5
OG0001979	2.5	1.5	6.5	9.5
OG0001980	1	1	4.5	5.5
OG0001981	1	0.33333333333333337	1.6666666666666665	2.333333333333333
OG0001982	0	0.33333333333333337	1	1.3333333333333333
OG0001983	0.6666666666666667	1	3	3.6666666666666665
OG0001984	2	1	7	4
OG0001985	1.5	0.5	5	4.5
OG0001986	1.5	0.5	2.5	0.5
OG0001987	1	1	3	6
OG0001988	3	1	9	12
OG0001989	0.5	1	4	6
OG0001990	1.5	1	3	6
OG0001991	0.6	0.8	2.4	3.4
OG0001992	1	1	4.5	6.5
OG0001993	0.25	0.75	1.25	2
OG0001994	1	1	4	5
OG0001995	0.6666666666666667	0.6666666666666667	2	2.333333333333333
OG0001996	1	0.5	4.5	7
OG0001997	1	0.5	3.5	4.5
OG0001998	1	1	4.5	6
OG0001999	0.6666666666666667	0.33333333333333337	2	4
OG0002000	1	1.5	3.5	7
OG0002001	0.5	1	3.5	3.5
OG0002002	1	0.6666666666666667	4	4.333333333333334
OG0002003	1.5	0.5	4	5
OG0002004	1	0.5	2.5	3.5
OG0002005	1	0.33333333333333337	2	3
OG0002006	0.5	0	3	2.5
OG0002007	1	0.5	3.5	4
OG0002008	0.33333333333333337	0.33333333333333337	2	2
OG0002009	0.5	0.5	4.5	3
OG0002010	0	1	2.5	3.5
OG0002011	1	1.5	3.5	4.5
OG0002012	1	1	3	4.666666666666666
OG0002013	1	1	4	7.5
OG0002014	1	1	3	5
OG0002015	0.6666666666666667	1	3.6666666666666665	4.333333333333334
OG0002016	1.5	1.5	5	6
OG0002017	0.5	1	4.5	3.5
OG0002018	2	2	9	18
OG0002019	0.5	2	4	5
OG0002020	0.6666666666666667	0	1.3333333333333333	2
OG0002021	0.5	1	3	4.5
OG0002022	0	0	0	1.6666666666666665
OG0002023	0.6666666666666667	1	4	5.333333333333333
OG0002025	1.5	1	6	7
OG0002026	0	1.5	4	2
OG0002027	2	2	10	12
OG0002028	1	0.5	3.5	5
OG0002029	1.5	1	3.5	5.5
OG0002030	0.5	0.5	4	5.5
OG0002031	0.6666666666666667	0.33333333333333337	1.6666666666666665	3
OG0002033	0.5	0.5	2	3
OG0002034	1	0.5	3	2.5
OG0002035	2	0	4	4
OG0002036	1.5	0	3.5	4.5
OG0002038	1	1	3	5
OG0002039	0.6666666666666667	0.6666666666666667	3.3333333333333335	4.333333333333334
OG0002040	0.75	1.25	4.75	4.5
OG0002041	1	0.5	2.5	4
OG0002042	1.5	1	6	8.5
OG0002043	0.33333333333333337	0.6666666666666667	2.333333333333333	2.666666666666667
OG0002044	0.6666666666666667	1	3	3.6666666666666665
OG0002045	1	1.5	4	6
OG0002046	0	1	2	2
OG0002047	1.5	1	6	6.5
OG0002048	0.5	1	2	6.5
OG0002050	0.5	1.5	4.5	6
OG0002051	2	1	8	12
OG0002052	0.5	0.5	3	3.5
OG0002053	0.33333333333333337	0.6666666666666667	2.333333333333333	3.3333333333333335
OG0002054	1	1	5	5.5
OG0002055	0.33333333333333337	0.6666666666666667	2	1.6666666666666665
OG0002056	0	0	2	2.333333333333333
OG0002057	0	0.25	0.5	0.75
OG0002058	0.5	1	3.5	5
OG0002059	1.5	2	5	7
OG0002060	0.6666666666666667	1	3.3333333333333335	4.666666666666666
OG0002061	1	0.5	2	4
OG0002062	1.5	0.5	5	3.5
OG0002063	1.5	1.5	7	9.5
OG0002064	1	1	3.5	4.5
OG0002065	0.125	0.25	0.75	1.625
OG0002066	1	1.5	3.5	5.5
OG0002067	1	1	5	5.5
OG0002068	0.33333333333333337	0.33333333333333337	1.3333333333333333	2
OG0002069	1	0.5	2.5	3
OG0002070	2	1	12	13
OG0002071	0	0.5	5.5	5
OG0002072	0.6666666666666667	0.33333333333333337	2.666666666666667	3
OG0002073	0.5	1	3	3
OG0002074	0.33333333333333337	0.6666666666666667	1.6666666666666665	3
OG0002075	1	0.6666666666666667	2.666666666666667	3.6666666666666665
OG0002076	0.33333333333333337	0.33333333333333337	1.6666666666666665	2.333333333333333
OG0002077	0.5	1	4	5
OG0002078	1	0.6666666666666667	4.333333333333334	4.333333333333334
OG0002079	0.5	1	4	5.5
OG0002080	1.5	1.5	4	6.5
OG0002081	0.6666666666666667	0.33333333333333337	5	3.3333333333333335
OG0002082	0.5	0.5	1.5	3.5
OG0002083	0.5	0.5	0.5	0
OG0002084	0.5	1	4.5	5
OG0002085	1	1	3	3.5
OG0002086	0.25	0.75	2.75	2
OG0002087	1	1.5	4.5	5.5
OG0002088	1.5	1	6	6
OG0002089	1.5	1	5.5	7
OG0002090	1.5	0	3	3
OG0002091	2	1	11	7
OG0002092	0.25	0.5	1.5	2
OG0002093	1	0.5	3.5	6.5
OG0002094	1.5	1	2.5	4.5
OG0002095	1	1.5	4.5	5.5
OG0002096	0.25	0.5	1.5	2.5
OG0002097	0.19999999999999996	0.4	1.8	1.4
OG0002098	0.5	1.5	2	3
OG0002099	1	0.5	3	4
OG0002101	1.3333333333333333	1	3.6666666666666665	5.333333333333333
OG0002102	1	1	4	4
OG0002103	1	1	2.5	5
OG0002104	0.5	0.5	1.25	2.25
OG0002105	1	1	2.5	4.5
OG0002106	2	1	9	11
OG0002107	1	3	13	14
OG0002108	1	1.5	6	7
OG0002109	0.5	1.5	3	6
OG0002110	2	1.5	6.5	6.5
OG0002111	0	1.3333333333333333	2.333333333333333	2.666666666666667
OG0002112	1.5	0.5	4	5
OG0002113	1.5	2	3.5	4.5
OG0002114	0.33333333333333337	0	2.666666666666667	2.666666666666667
OG0002115	0.5	1	3	5
OG0002116	0.6666666666666667	0.6666666666666667	2.333333333333333	2.333333333333333
OG0002117	1	1	4.5	7
OG0002118	1	1	4	6
OG0002119	1	0.6666666666666667	5.333333333333333	4.666666666666666
OG0002120	1	0.5	3.5	4.5
OG0002121	0.25	0.5	2.5	2.5
OG0002122	0.33333333333333337	1	3.3333333333333335	2.666666666666667
OG0002123	0.25	0	0.25	0.5
OG0002124	1	1	5	6.5
OG0002125	2	1	14	31
OG0002126	2	2	9	12
OG0002127	0.5	1.5	5	6.5
OG0002128	1	2	5	8
OG0002129	0.6666666666666667	0	1.3333333333333333	2
OG0002132	1	1	5	7.5
OG0002133	0	1	1.5	4
OG0002134	0	0	4.5	3
OG0002136	1	0.5	2	3
OG0002137	0.5	0.5	4	8
OG0002138	1	0.5	3.5	4.5
OG0002139	0.5	0.5	4	5
OG0002140	0.33333333333333337	0.6666666666666667	3	3.6666666666666665
OG0002141	0.6666666666666667	0.6666666666666667	2.666666666666667	3.3333333333333335
OG0002142	1.5	0.5	3.5	4.5
OG0002143	0.33333333333333337	0.6666666666666667	1.6666666666666665	4.333333333333334
OG0002144	1	0.5	4	6
OG0002145	1	0.6666666666666667	4.666666666666666	4.333333333333334
OG0002146	0.25	0.5	1.75	3.5
OG0002147	0.6666666666666667	0.6666666666666667	2.666666666666667	3.6666666666666665
OG0002148	0.6666666666666667	0.6666666666666667	3.6666666666666665	7
OG0002149	0.6666666666666667	0.6666666666666667	1.6666666666666665	3
OG0002150	0.6666666666666667	0.33333333333333337	2	3.3333333333333335
OG0002151	1	1	5.5	8
OG0002152	0.6666666666666667	0.6666666666666667	3.3333333333333335	6.333333333333333
OG0002153	0.5	0.5	2	4
OG0002154	1.5	0.5	5	6.5
OG0002155	0.5	0.5	2.25	6
OG0002156	0.33333333333333337	0.6666666666666667	2.333333333333333	3.6666666666666665
OG0002157	1	1	3.5	2.5
OG0002158	1	0.6666666666666667	3	3
OG0002160	1	0.5	2.5	2
OG0002161	1	1	3	8
OG0002162	1	1	4	6
OG0002163	0.6	0.4	1.6	4
OG0002164	1	1	6	6
OG0002165	0.5	1	4.5	5
OG0002166	1	1	5.5	8.5
OG0002167	2	1	6	8
OG0002168	0.4	0.4	1.2	1.4
OG0002169	1	1.5	7	5.5
OG0002170	1.3333333333333333	0.6666666666666667	2.666666666666667	2.333333333333333
OG0002171	2	1	4	5
OG0002172	0.5	1	3.5	9
OG0002173	0	0	0	0
OG0002174	1	1	3.5	6.5
OG0002175	1	0.33333333333333337	2.666666666666667	3.3333333333333335
OG0002176	1	1	4.5	7
OG0002177	2	2	9	13
OG0002178	3	0	3	4
OG0002179	0.33333333333333337	0	1.6666666666666665	2.333333333333333
OG0002180	0.6666666666666667	2	4.666666666666666	5.333333333333333
OG0002181	0	0.5	5	6.5
OG0002182	0	0.5	4	6
OG0002184	1	0.5	3.5	5
OG0002185	0.5	1	4	5
OG0002186	1	1	2	10.5
OG0002187	1.5	0.5	3.5	2.5
OG0002188	0	1.5	3.5	4
OG0002189	1	1.5	5.5	7.5
OG0002190	1	0.5	2	3
OG0002191	2	1	4.5	6.5
OG0002192	1	0.5	4.5	5.5
OG0002193	0.6666666666666667	0	2	1.3333333333333333
OG0002194	1.5	1	4	5
OG0002195	0.5	1.5	3	6
OG0002196	0.5	1	3.5	3.5
OG0002198	1.5	1.5	8.5	4.5
OG0002199	1	0.5	1.5	4
OG0002200	3	1	7	9
OG0002201	0.6666666666666667	1	2.666666666666667	5.333333333333333
OG0002202	1	0.5	4.5	4.5
OG0002203	1	1.5	4.5	7
OG0002204	1.5	1.5	6	6.5
OG0002205	0.16666666666666663	0.16666666666666663	0.6666666666666667	0.8333333333333334
OG0002206	1.5	0.5	5	7.5
OG0002207	0.25	0.25	1.5	2.5
OG0002208	1	0.5	4	5.5
OG0002209	1	0.33333333333333337	2.333333333333333	4
OG0002210	1	1	4	7
OG0002211	2	1	10	10
OG0002212	1.3333333333333333	0	4	6.333333333333333
OG0002213	1	0.5	3	3.5
OG0002214	1	0.5	1.5	3
OG0002215	1.5	1	4	4.5
OG0002216	0.33333333333333337	0.33333333333333337	1.3333333333333333	1.3333333333333333
OG0002217	0.5	2.5	5.5	6.5
OG0002218	1.5	1.5	7.5	7.5
OG0002220	1.5	1	4	4.5
OG0002221	0.5	1.5	3.5	5
OG0002222	1	1.5	4	6.5
OG0002223	1.5	1	5.5	5.5
OG0002224	0.5	1	2	2.5
OG0002225	0.5	1	3.5	4
OG0002226	0.33333333333333337	0.33333333333333337	1.3333333333333333	1.6666666666666665
OG0002227	0	0.16666666666666663	0.6666666666666667	0.6666666666666667
OG0002228	0	0.6666666666666667	1.6666666666666665	2.666666666666667
OG0002229	1	0.5	5.5	7.5
OG0002231	0.6666666666666667	1	3	5
OG0002232	0.5	0.5	2.333333333333333	2.333333333333333
OG0002233	0.5	0.5	2.5	4.5
OG0002234	0.16666666666666663	0.16666666666666663	1.1666666666666667	1.5
OG0002235	1	0	2	4.5
OG0002236	2	4	11	13
OG0002237	1	0.33333333333333337	2	2.333333333333333
OG0002238	0.5	0.5	2.5	3
OG0002239	1	0.5	3	3
OG0002240	0	0.5	1	1
OG0002241	2	1	5	12
OG0002242	2	0.5	3	6
OG0002243	1	0.5	3.5	4
OG0002244	0	1	4	6
OG0002245	1	1	4.5	5.5
OG0002246	0.6666666666666667	0.6666666666666667	1	2.333333333333333
OG0002247	0.5	0.5	2.5	3.5
OG0002248	0.5	0.5	2.5	3
OG0002249	1	2	5.5	8
OG0002250	1.5	1.5	4.5	2
OG0002251	5	1	13	14
OG0002252	1.5	1	4	4.5
OG0002253	0.6666666666666667	0.6666666666666667	2.666666666666667	3.3333333333333335
OG0002254	1	0	3	4
OG0002255	0.33333333333333337	1	2.666666666666667	2.333333333333333
OG0002256	1	1	8	6
OG0002257	1	0.5	4	7
OG0002258	0.6666666666666667	0.33333333333333337	2.666666666666667	3
OG0002259	1	1	3.5	6
OG0002260	1	0.5	2.5	2.5
OG0002261	2	2	9	16
OG0002262	0.5	1	3.5	4.5
OG0002264	1.5	0.5	5	6.5
OG0002265	0.5	1	3.5	6
OG0002266	1	1	4.5	4.5
OG0002267	1	0	2	4
OG0002268	2	0.5	3.5	3.5
OG0002269	0.5	0.5	1.5	4
OG0002270	1	2	5	8
OG0002271	1	0	2	2.333333333333333
OG0002272	0.5	1	3.5	5
OG0002273	0.5	1	1.5	2
OG0002274	1.3333333333333333	0.6666666666666667	5.333333333333333	6
OG0002275	0	0.5	1	3.5
OG0002276	1	0.5	2.5	4
OG0002277	0	0.5	1.5	2
OG0002278	1	0	2	3
OG0002279	0.33333333333333337	0.33333333333333337	2	3.6666666666666665
OG0002280	3	3	11	15
OG0002281	0.5	0.75	2	3.5
OG0002282	0.25	0.75	2	2.25
OG0002283	0.5	0.5	7	5
OG0002284	2	0	3	5
OG0002285	1	0.5	3.5	4.5
OG0002286	2	2	8	10
OG0002287	1.5	2	7.5	9.5
OG0002288	0.5	0.5	2	3.5
OG0002289	1	0.5	3	5.5
OG0002290	1	1	5.5	5.5
OG0002291	1.3333333333333333	0.33333333333333337	3	3.6666666666666665
OG0002292	1	1	6	3
OG0002293	0.5	0	1	0.5
OG0002294	1.5	1	4.5	4.5
OG0002295	1.2	0.6	2	2.2
OG0002296	1.5	1	4.5	5.5
OG0002297	0.25	0.25	1	1.75
OG0002298	1	0.5	3	4
OG0002299	1	0.5	5	5
OG0002300	0.33333333333333337	0.33333333333333337	2.333333333333333	3.6666666666666665
OG0002301	0.6666666666666667	0.6666666666666667	1.6666666666666665	3.3333333333333335
OG0002302	1.5	1.5	3.5	7
OG0002303	1	1	4	5.5
OG0002304	0	1	2	4
OG0002305	1	0.5	3	5
OG0002306	0.6	0.8	1.4	2.2
OG0002307	0.5	1.5	3.5	5.5
OG0002308	1	0.5	2	2.5
OG0002309	2	2	11	11
OG0002311	0.33333333333333337	0.6666666666666667	3.3333333333333335	3.6666666666666665
OG0002312	1	2	10	11
OG0002313	0.5	1	2.5	3.5
OG0002314	1.5	1.5	4.5	6
OG0002315	0	0.19999999999999996	0.6	0.6
OG0002316	1	0.5	4	4.5
OG0002317	0.5	0.5	1.75	2.5
OG0002318	1.5	2	7.5	7.5
OG0002319	1	2	3	4.5
OG0002320	0.5	1	3.5	5.5
OG0002321	0.5	2	3.5	4.5
OG0002322	0.5	1	4	5
OG0002323	0.5	1	1.5	3
OG0002324	1	0.5	2.5	4
OG0002325	0.5	0.5	3	3.5
OG0002326	1	1	6	8
OG0002327	0.25	0	0.25	1.5
OG0002328	0	1	2.5	4
OG0002329	1.5	1	6	8
OG0002330	0.16666666666666663	0.5	0.6666666666666667	1.3333333333333333
OG0002331	0.5	0.5	2	2
OG0002332	1.5	1.5	6.5	7
OG0002333	1	1	4	6
OG0002334	0.33333333333333337	1	2.666666666666667	4.333333333333334
OG0002335	1.5	0.5	3.5	4
OG0002336	1	0	1	3.5
OG0002337	1	1	3.5	4
OG0002338	1.5	1.5	4	7
OG0002339	0.25	0.5	1.75	2.25
OG0002340	1	3	6	8
OG0002341	1.5	1	3.5	7
OG0002342	2	1	4.5	6.5
OG0002343	0.6666666666666667	0	2.333333333333333	3.6666666666666665
OG0002344	1	1	5	6.5
OG0002345	0.33333333333333337	0.6666666666666667	3	3.3333333333333335
OG0002346	1	0.5	2.5	3
OG0002347	0	0	1	1.5
OG0002348	0.5	1	3	4
OG0002349	1.5	1	3.5	4.5
OG0002351	0.33333333333333337	0.33333333333333337	1.6666666666666665	2
OG0002352	1	1	2.5	3.5
OG0002353	3	5	12	20
OG0002355	0.5	1	3	4.5
OG0002356	1.5	1	4.5	6
OG0002357	0.5	0	2.5	4.5
OG0002358	0.6666666666666667	0.6666666666666667	3	5
OG0002359	0	0.5	3	5
OG0002361	0.33333333333333337	0.33333333333333337	2	2
OG0002362	0	0.6666666666666667	2.666666666666667	2.333333333333333
OG0002363	2	2	6	9
OG0002364	1.5	0.5	4	5.5
OG0002365	0.5	0.5	1.25	3
OG0002366	0.25	0	0.75	1
OG0002367	0	1	3	4
OG0002368	0.6666666666666667	0.6666666666666667	2.666666666666667	3.6666666666666665
OG0002369	2	3	8	14
OG0002370	0.5	1	2.75	4.75
OG0002371	0	1	4	3
OG0002372	0	0.5	3	4.5
OG0002373	1	1	4.5	8
OG0002374	0	2	3.5	5.5
OG0002375	1	1	6	12
OG0002376	1	0	3	4.5
OG0002377	2	1	8	7
OG0002378	0.5	1.5	3.5	5.5
OG0002379	0.5	0.5	2.5	4.5
OG0002380	0.5	2	5	6
OG0002381	0.33333333333333337	0	0.6666666666666667	1.6666666666666665
OG0002382	2	1	10	12
OG0002383	1	0.5	5	6.5
OG0002384	0.6666666666666667	0	1.3333333333333333	3.6666666666666665
OG0002385	1	0.33333333333333337	2.333333333333333	2.333333333333333
OG0002386	0.5	1	4	4.5
OG0002387	0.5	1	4	5.5
OG0002388	3	1	9	9
OG0002389	4	3	11	15
OG0002390	0.6666666666666667	0.33333333333333337	3.3333333333333335	2
OG0002392	1	1	3.5	5
OG0002393	0.33333333333333337	1	2	3.3333333333333335
OG0002394	1	0.5	3	2.5
OG0002395	1	0.5	2.5	2
OG0002396	0.33333333333333337	0.33333333333333337	1.6666666666666665	2.333333333333333
OG0002397	1	1	4	1.5
OG0002398	0	1	7.5	4.5
OG0002399	1	3	8	12
OG0002400	0.5	0.5	2	1
OG0002401	0.5	0.5	2.5	3
OG0002402	0	2	4	6
OG0002403	1.5	0.5	5.5	4
OG0002405	2	2	5	7
OG0002406	0.6666666666666667	1	2.666666666666667	3.3333333333333335
OG0002407	0.5	0.5	2.25	3.75
OG0002408	0.33333333333333337	1	2	2.666666666666667
OG0002409	4	1	8	9
OG0002410	0.5	0.5	2.5	3.5
OG0002411	1	0.5	4	3.5
OG0002412	0.4	0.19999999999999996	1.4	2.8
OG0002413	1	1	5	5
OG0002414	1	2	6.5	8.5
OG0002415	0	1	2.5	3
OG0002416	0.33333333333333337	0.6666666666666667	1.6666666666666665	2.333333333333333
OG0002417	1	0.5	3.5	4.5
OG0002418	1	0.6666666666666667	2.666666666666667	2.666666666666667
OG0002419	1.5	1.5	4.5	5.5
OG0002420	1.5	1	3.5	4
OG0002423	0	0	0	0
OG0002424	2.5	0	2	4
OG0002425	0.4	0	0.8	0.8
OG0002426	0.5	0.5	2	2
OG0002427	1	1	3.5	3
OG0002428	2	1.5	3.5	5.5
OG0002429	0.25	1	2	2.75
OG0002430	0.33333333333333337	0.33333333333333337	2.666666666666667	3.6666666666666665
OG0002431	1	1	5.5	6.5
OG0002432	1.5	1.5	5.5	7.5
OG0002433	0	0.33333333333333337	0.6666666666666667	1.3333333333333333
OG0002434	0	1	2	3
OG0002435	0.5	2	5	9
OG0002436	0.5	1	3	5.5
OG0002437	1	1	3	4.5
OG0002438	0.5	1.5	3.5	4.5
OG0002439	0.5	1.5	3.5	5.5
OG0002440	1	3	11	8
OG0002441	1	2	5	7.5
OG0002442	0.5	0.5	2	2.5
OG0002443	0	2	4	7
[truncated: 9,229 more rows]
