# Supplementary material for: Clusia genomes shed light on the evolution and diversity of crassulacean acid metabolism physiotypes
Source: Nat Commun. 2026 May 5;17:3937. doi: 10.1038/s41467-026-71958-z (PMC13144421; doi:10.1038/s41467-026-71958-z)
Supplement: Supplementary file 14 — Source Data [file 41467_2026_71958_MOESM14_ESM.zip › Fig4c.GenewiseDiploidization.tsv]

Pathway	Type	Function	GeneFamily	Orthogroup	Homoeolog	Homoeolog.og	Homoeolog.flag	Group	Group.ref	Species	Haplotype	Gene	Transcript	Chr	Name	Ontology	KEGG_ko	Gene.length	Gene.length.z	CDS.length	CDS.cov	Intron.n	Intron.max	Intron.length	Intron.length.z	Repeat.n	Repeat.length	Repeat.length.z	Pseudo.id	Pseudo.parent	Pseudo.n	Pseudo.frac	Pseudo.ins	Pseudo.del	Pseudo.shift	Pseudo.stop	Pseudo.polya	Pseudo.evidence	Pseudo.ident	Pseudo.type	XFunct.non	XFunct.neo	XFunct.sub
Starch_biosynthesis	enzyme	AGPase	OG0000623	OG0000623	ADG1*	14870	ARRAY	H2	Cma29.g430	Clusia_major	PREDOM	Cma29.g430	Cma29.g430.t1	CMA29	AGPP/ADG1	GO:0005978	ko:K00975	6684	0.7393009299621814	480	28.7	5	4660	6199	1.2279451003531225	6	5391	2.0960603038728673	Cma29.p10949	Cma29.g435.t1	1	0.36	2	0	0	2	3	5	0.87	DUP	TRUE	FALSE	FALSE
Starch_biosynthesis	enzyme	AGPase	OG0000623	OG0006632	ADG1*	14870	PASS	H2	Cma29.g435	Clusia_major	PREDOM	Cma29.g435	Cma29.g435.t1	CMA29	AGPS1/ADG1	GO:0005978	ko:K00975	4565	0.17236710186356982	1551	99.2	8	874	2608	0.09922124677344965	5	351	-0.17309961322720077			0	0						0	0		FALSE	FALSE	FALSE
Starch_biosynthesis	enzyme	AGPase	OG0000623	OG0006632	ADG1*	43801	PASS	H2	Cma15.g715	Clusia_major	PREDOM	Cma15.g715	Cma15.g715.t1	CMA15	AGPS1/ADG1	GO:0005978	ko:K00975	4903	0.2627982646277655	1563	99.2	8	1443	2655	0.11399429637474306	6	666	-0.03127711840844651			0	0						0	0		FALSE	FALSE	FALSE
Starch_biosynthesis	enzyme	AGPase	OG0000623	OG0000623	ADG2A	7992	PASS	H1	Cma03.g182	Clusia_major	PREDOM	Cma03.g182	Cma03.g182.t1	CMA03	AGPL4/ADG2A	GO:0005978	ko:K00975	5012	0.2919609768801245	1320	83.1	14	729	3173	0.2768121621932534	8	535	-0.09025726704735701			0	0						0	0		FALSE	FALSE	FALSE
Starch_biosynthesis	enzyme	AGPase	OG0000623	OG0000623	ADG2A	7992	PASS	H2	Cma15.g181	Clusia_major	PREDOM	Cma15.g181	Cma15.g181.t1	CMA15	AGPS1/ADG2A	GO:0009058	ko:K00975	4689	0.2055430313983635	1587	100	14	819	3088	0.25009494482921213	5	107	-0.2829557679439501			0	0						0	0		FALSE	FALSE	FALSE
Starch_biosynthesis	enzyme	AGPase	OG0000623	OG0023096	ADG2A	8389	PASS	H1	Cma03.g854	Clusia_major	PREDOM	Cma03.g854	Cma03.g854.t1	CMA03	ADG2/ADG2A	GO:0005978	ko:K00975	3898	-0.006087293295360803	867	40.1	9	1151	3022	0.22934981134654478	7	751	0.006992443685503052	Cma03.p1103	Cma15.g909.t1	1	0.23	3	2	2	2	3	7	0.84	FRAG	TRUE	FALSE	FALSE
Starch_biosynthesis	enzyme	AGPase	OG0000623	OG0023096	ADG2A	8389	ARRAY	H1	Cma03.g905	Clusia_major	PREDOM	Cma03.g905	Cma03.g905.t1	CMA03	ADG2/ADG2A	GO:0005978	ko:K00975	3897	-0.006354841114189784	822	84.5	9	1150	3066	0.24317990033498968	8	777	0.0186984273848288	Cma03.p1116	Cma15.g909.t1	1	0.23	3	1	2	2	3	7	0.84	FRAG	TRUE	FALSE	FALSE
Starch_biosynthesis	enzyme	AGPase	OG0000623	OG0000623	ADG2A	8389	PASS	H2	Cma15.g909	Clusia_major	PREDOM	Cma15.g909	Cma15.g909.t1	CMA15	ADG2/ADG2A	GO:0005978	ko:K00975	5554	0.43697189468543246	1590	100	14	1178	3689	0.43900138760319807	6	249	-0.21902308773994025			0	0						0	0		FALSE	FALSE	FALSE
Starch_biosynthesis	enzyme	AGPase	OG0000623	OG0000623	ADG2A	13629	PASS	H2	Cma21.g247	Clusia_major	PREDOM	Cma21.g247	Cma21.g247.t2	CMA21	AGPS1/ADG2A	GO:0009058	ko:K00975	4732	0.2170475876080097	1575	100	14	393	2433	0.04421521102395292	3	38	-0.3140216477613915			0	0						0	0		FALSE	FALSE	FALSE
Starch_biosynthesis	enzyme	AGPase	OG0000623	OG0000623	APL3	269	PASS	H1	Cma20.g953	Clusia_major	PREDOM	Cma20.g953	Cma20.g953.t1	CMA20	APL3	GO:0009058	ko:K00975	3998	0.02066748858753734	1593	100	13	528	2360	0.021269836111305715	4	47	-0.30996957648085566			0	0						0	0		FALSE	FALSE	FALSE
Starch_biosynthesis	enzyme	AGPase	OG0000623	OG0000623	APL3	269	PASS	H2	Cma23.g142	Clusia_major	PREDOM	Cma23.g142	Cma23.g142.t1	CMA23	AGPS1	GO:0009058	ko:K00975	4193	0.07283931325918871	1017	63.5	11	977	2629	0.10582197106338927	5	287	-0.20191434233323338			0	0						0	0		FALSE	FALSE	FALSE
Starch_biosynthesis	enzyme	SBE	OG0007432	OG0009698	SBEI	3493	PASS	H1	Cma10.g1091	Clusia_major	PREDOM	Cma10.g1091	Cma10.g1091.t1	CMA10	SBE1/SBEI	GO:0004553	ko:K00700	6015	0.5603114391655929	2055	78.5	12	667	3375	0.34030484345838674	4	153	-0.26224518139898917			0	0						0	0		FALSE	FALSE	FALSE
Starch_biosynthesis	enzyme	SBE	OG0007432	OG0009698	SBEI	3493	PASS	H2	Cma21.g30	Clusia_major	PREDOM	Cma21.g30	Cma21.g30.t2	CMA21	SBEII/SBEI	GO:0003824	ko:K00700	8115	1.122161858706454	2604	83	13	1399	4885	0.8149283519254729	9	1060	0.14611355765056674			0	0						0	0		FALSE	FALSE	FALSE
Starch_biosynthesis	enzyme	SBE	OG0007432	OG0007432	SBEI	14365	PASS	H1	Cma14.g1142	Clusia_major	PREDOM	Cma14.g1142	Cma14.g1142.t4	CMA14	SBEI	GO:0003824	ko:K00700	13592	2.587521262432785	2496	97.6	21	1596	10439	2.560662766512358	10	543	-0.08665542590910294			0	0						0	0		FALSE	FALSE	FALSE
Starch_biosynthesis	enzyme	SBE	OG0011469	OG0011469	SBE3	30401	PASS	H2	Cma26.g56	Clusia_major	PREDOM	Cma26.g56	Cma26.g56.t2	CMA26	SBE3	GO:0003824	ko:K00700	11215	1.9515600970762963	2748	99.3	20	1059	7659	1.6868525986060667	8	254	-0.21677193702853145			0	0						0	0		FALSE	FALSE	FALSE
Starch_biosynthesis	enzyme	SS	OG0003871	OG0003871	WAXY	5501	PASS	H1	Cma25.g585	Clusia_major	PREDOM	Cma25.g585	Cma25.g585.t1	CMA25	WAXY	GO:0004373	ko:K13679	4389	0.12527868574966908	1824	100	13	582	2050	-0.07616942721637421	5	184	-0.2482880469882546			0	0						0	0		FALSE	FALSE	FALSE
Starch_biosynthesis	enzyme	SS	OG0003871	OG0003871	WAXY	5501	PASS	H2	Cma26.g631	Clusia_major	PREDOM	Cma26.g631	Cma26.g631.t1	CMA26	WAXY	GO:0004373	ko:K13679	3666	-0.06815838726368449	1824	100	12	696	1830	-0.14531987215859868	1	12	-0.32572763146071726			0	0						0	0		FALSE	FALSE	FALSE
Starch_biosynthesis	enzyme	SS	OG0003937	OG0012848	SS4*	13898	PASS	H1	Cma14.g88	Clusia_major	PREDOM	Cma14.g88	Cma14.g88.t2	CMA14	SS4/SSIV	GO:0004373	ko:K00703	14278	2.771059066149466	1791	99.3	14	2686	12122	3.0896636703203746	33	1994	0.5666285105417301	Cma14.p5172	Cma20.g542.t2	1	0.04	0	0	0	1	0	1	0.615	FRAG	TRUE	FALSE	FALSE
Starch_biosynthesis	enzyme	SS	OG0003937	OG0003937	SS4*	15755	PASS	H2	Cma13.g633	Clusia_major	PREDOM	Cma13.g633	Cma13.g633.t1	CMA13	SS4		ko:K00703	9231	1.420745224519597	1860	91.3	18	1405	6954	1.4652568545866658	8	445	-0.13077797985271536	Cma13.p4908	Cma20.g542.t2	1	0.05	0	0	0	0	0	0	0.489	FRAG	TRUE	FALSE	FALSE
Starch_biosynthesis	enzyme	SS	OG0003937	OG0003937	SS4*	39348	PASS	H1	Cma20.g542	Clusia_major	PREDOM	Cma20.g542	Cma20.g542.t2	CMA20	SS4	GO:0016757	ko:K00703	7362	0.9206983511282308	2622	81.2	14	854	4000	0.5367549711351608	4	121	-0.27665254595200545			0	0						0	0		FALSE	FALSE	FALSE
Starch_biosynthesis	enzyme	SS	OG0006624	OG0006624	SS3	8733	PASS	H2	Cma23.g1057	Clusia_major	PREDOM	Cma23.g1057	Cma23.g1057.t5	CMA23	SS3/SSIIIB	GO:2001070	ko:K00703	11643	2.0660705635351	3402	99.9	15	1501	7531	1.6466196124578634	9	667	-0.03082688826616475			0	0						0	0		FALSE	FALSE	FALSE
Starch_biosynthesis	enzyme	SS	OG0008186	OG0008186	SS2	6468	PASS	H1	Cma01.g802	Clusia_major	PREDOM	Cma01.g802	Cma01.g802.t1	CMA01	SS2/SSIIB	GO:0004373	ko:K00703	5101	0.31577273275590384	2283	100	7	716	1921	-0.11671673356886038	1	56	-0.30591750520031985			0	0						0	0		FALSE	FALSE	FALSE
Starch_biosynthesis	enzyme	SS	OG0008186	OG0008186	SS2	6468	PASS	H2	Cma09.g822	Clusia_major	PREDOM	Cma09.g822	Cma09.g822.t1	CMA09	SS2/SSIIB	GO:0004373	ko:K00703	5037	0.29864967235084905	2262	100	7	659	1925	-0.11545945275172902	1	5	-0.3288792424566896			0	0						0	0		FALSE	FALSE	FALSE
Starch_biosynthesis	enzyme	SS	OG0008186	OG0008186	SS2	6468	PASS	H2	Cma13.g1048	Clusia_major	PREDOM	Cma13.g1048	Cma13.g1048.t2	CMA13	SS2/SSIIB	GO:0004373	ko:K00703	5106	0.31711047185004876	2283	100	7	716	1921	-0.11671673356886038	1	56	-0.30591750520031985			0	0						0	0		FALSE	FALSE	FALSE
Starch_biosynthesis	enzyme	SS	OG0011525	OG0011525	SS1	9772	PASS	H2	Cma21.g1142	Clusia_major	PREDOM	Cma21.g1142	Cma21.g1142.t2	CMA21		GO:0004373	ko:K00703	8665	1.2693131590623936	1938	98.5	14	1820	5945	1.1481077684652816	21	1259	0.2357093559646369			0	0						0	0		FALSE	FALSE	FALSE
Starch_biosynthesis	enzyme	SS	OG0011525	OG0026969	SS1	30692	PASS	H2	Cma13.g1281	Clusia_major	PREDOM	Cma13.g1281	Cma13.g1281.t1	CMA13	SS1/SSIA	GO:0003924	ko:K00703	1137	-0.7447868210821785	1005	21.8	1	131	131	-0.6793498992351412	1	76	-0.29691290235468465	Cma13.p5092	Cma05.g95.t1	1	0.21	0	0	0	0	0	0	0.779	FRAG	TRUE	FALSE	FALSE
Starch_syn/deg	enzyme	GWD	OG0004007	OG0034481	GWD2	29668	PASS	H2	Cma27.g377	Clusia_major	PREDOM	Cma27.g377	Cma27.g377.t1	CMA27	R1/GWD2		ko:K08244	3994	0.019597297312221415	1035	22.3	6	1950	2621	0.10330740942912656	10	680	-0.024973896416501877			0	0						0	0		FALSE	FALSE	FALSE
Starch_syn/deg	enzyme	GWD	OG0004007	OG0004007	GWD2	31511	PASS	H1	Cma16.g362	Clusia_major	PREDOM	Cma16.g362	Cma16.g362.t1	CMA16	R1/GWD2	GO:0005524	ko:K08244	17094	3.524473723971878	4413	100	32	4410	12065	3.071747418676253	39	2087	0.6084999137739338			0	0						0	0		FALSE	FALSE	FALSE
Starch_syn/deg	enzyme	GWD	OG0004007	OG0004007	GWD2	31511	ARRAY	H2	Cma27.g376	Clusia_major	PREDOM	Cma27.g376	Cma27.g376.t1	CMA27	R1/GWD2	GO:0005524	ko:K08244	17961	3.7564376828966046	4431	100	32	5066	12963	3.354006962122242	33	5218	2.018170489258123			0	0						0	0		FALSE	FALSE	FALSE
Starch_syn/deg	enzyme	GWD	OG0004007	OG0004007	GWD2	31511	PASS	H2	Cma27.g378	Clusia_major	PREDOM	Cma27.g378	Cma27.g378.t1	CMA27	R1/GWD2	GO:0005524	ko:K08244	12979	2.4235144494906193	2847	64.5	22	5066	9799	2.359497835771341	23	4538	1.7120139925065263			0	0						0	0		FALSE	FALSE	FALSE
Starch_syn/deg	enzyme	GWD	OG0007193	OG0004784	GWD3/PWD*	7710	PASS	H2	Cma27.g141	Clusia_major	PREDOM	Cma27.g141	Cma27.g141.t2	CMA27	GWD3	GO:2001070	ko:K22267	3712	-0.05585118759755135	1347	77.9	4	733	1828	-0.14594851256716435	1	324	-0.18525582706880828			0	0						0	0		FALSE	FALSE	FALSE
Starch_syn/deg	enzyme	GWD	OG0007193	OG0007193	GWD3/PWD*	63671	PASS	H1	Cma03.g448	Clusia_major	PREDOM	Cma03.g448	Cma03.g448.t1	CMA03	GWD3/PWD1	GO:0005524	ko:K15535	54605	13.5604599560658	3528	96.5	18	18768	50377	15.11398308516036	163	35465	15.636281602854504			0	0						0	0		FALSE	FALSE	FALSE
Starch_syn/deg	enzyme	PGM	OG0006117	OG0018828	PGM1*	3953	PASS	H1	Cma14.g845	Clusia_major	PREDOM	Cma14.g845	Cma14.g845.t1	CMA14	PGM1	GO:0016868	ko:K01835	1312	-0.6979659527871068	369	21	3	557	940	-0.4250648539703249	5	164	-0.2572926498338898	Cma14.p5377	Cma18.g433.t1	1	0.28	1	0	1	2	0	3	0.88	DUP	TRUE	FALSE	FALSE
Starch_syn/deg	enzyme	PGM	OG0006117	OG0019166	PGM1*	30931	PASS	H2	Cma15.g1060	Clusia_major	PREDOM	Cma15.g1060	Cma15.g1060.t1	CMA15	PWP2		ko:K14558	1753	-0.579977364683526	408	16.2	1	491	491	-0.5661946256933194	2	302	-0.19516089019900698	Cma15.p5801, Cmu15.p5802	Cma18.g433.t1, Cmu03.g659.t2	2	0.325	4	55	4	4	0	8	0.6545000000000001	FRAG, FRAG	TRUE	FALSE	FALSE
Starch_syn/deg	enzyme	PGM	OG0006117	OG0033214	PGM2	3952	PASS	H1	Cma02.g781	Clusia_major	PREDOM	Cma02.g781	Cma02.g781.t1	CMA02	PGM1	GO:0005975	ko:K01835	2242	-0.44914648127615403	837	45.2	8	584	1397	-0.2814205206130677	0	0	-0.3311303931680984	Cma02.p560	Cma18.g433.t1	1	0.67	5	6	1	1	0	2	0.79	DUP	TRUE	FALSE	FALSE
Starch_syn/deg	enzyme	PGM	OG0006117	OG0006117	PGM2	3952	PASS	H1	Cma14.g846	Clusia_major	PREDOM	Cma14.g846	Cma14.g846.t1	CMA14	PGM1	GO:0000287	ko:K01835	5175	0.33557127134924847	1152	67.2	13	1108	4010	0.5398981731779892	7	351	-0.17309961322720077			0	0						0	0		FALSE	FALSE	FALSE
Starch_syn/deg	enzyme	PGM	OG0006117	OG0006117	PGM2	3952	PASS	H2	Cma18.g433	Clusia_major	PREDOM	Cma18.g433	Cma18.g433.t1	CMA18	PGM1	GO:0000287	ko:K01835	7916	1.0689198427594866	1749	100	18	971	4993	0.8488749339880194	15	442	-0.13212867027956066			0	0						0	0		FALSE	FALSE	FALSE
Starch_syn/deg	enzyme	PGM	OG0008062	OG0008062	PGMP	9907	PASS	H1	Cma04.g1288	Clusia_major	PREDOM	Cma04.g1288	Cma04.g1288.t3	CMA04	PGMP	GO:0005975	ko:K01835	10245	1.6920387128121843	2001	100	22	2431	7183	1.5372361813674356	14	2256	0.6845888078195511			0	0						0	0		FALSE	FALSE	FALSE
Starch_syn/deg	enzyme	PGM	OG0008062	OG0008062	PGMP	9907	PASS	H2	Cma08.g106	Clusia_major	PREDOM	Cma08.g106	Cma08.g106.t1	CMA08	PGMP	GO:0000287	ko:K01835	30174	7.023999194254955	1935	99.5	21	23053	28218	8.148961678456942	122	30037	13.192432390549113			0	0						0	0		FALSE	FALSE	FALSE
Starch_syn/deg	enzyme	PHS	OG0004814	OG0004814	PHS1	4403	PASS	H1	Cma01.g761	Clusia_major	PREDOM	Cma01.g761	Cma01.g761.t2	CMA01	PHO1/PHO2	GO:0005975	ko:K00688	8278	1.1657721531755778	2880	91.9	14	991	5020	0.8573615795036561	4	206	-0.2383829838580559			0	0						0	0		FALSE	FALSE	FALSE
Starch_syn/deg	enzyme	PHS	OG0004814	OG0041084	PHS1	4403	ARRAY	H2	Cma09.g788	Clusia_major	PREDOM	Cma09.g788	Cma09.g788.t1	CMA09	PHS1/PHO2	GO:0005975	ko:K00688	2899	-0.27336756430551323	579	22.7	5	670	2119	-0.05448133312085836	1	46	-0.31041980662313745	Cma09.p3412, Cmu09.p3413	Cma01.g761.t2, Cmu01.g761.t2	2	0.115	35	4	4	3	0	7	0.7265	FRAG, FRAG	TRUE	FALSE	FALSE
Starch_syn/deg	enzyme	PHS	OG0004814	OG0016539	PHS1	7184	PASS	H2	Cma29.g1076	Clusia_major	PREDOM	Cma29.g1076	Cma29.g1076.t1	CMA29	STP-1/PHO2	GO:0005975	ko:K00688	3755	-0.04434663138790515	891	27.9	6	1519	2858	0.17780129784415927	4	385	-0.15779178838962094	Cma29.p11116	Cma01.g761.t2	1	0.88	11	4	2	5	0	7	0.68	DUP	TRUE	FALSE	FALSE
Starch_syn/deg	enzyme	PHS	OG0004814	OG0017601	PHS1	7185	PASS	H2	Cma29.g1078	Clusia_major	PREDOM	Cma29.g1078	Cma29.g1078.t1	CMA29	STP-1/PHO2	GO:0005975	ko:K00688	2352	-0.4197162212049661	927	33.5	7	453	1418	-0.27481979632312814	0	0	-0.3311303931680984			0	0						0	0		FALSE	FALSE	FALSE
Starch_syn/deg	enzyme	PHS	OG0004814	OG0019768	PHS1	9598	PASS	H2	Cma29.g1077	Clusia_major	PREDOM	Cma29.g1077	Cma29.g1077.t1	CMA29	STP-1/PHO2	GO:0005975	ko:K00688	1424	-0.6680005970782609	597	24.8	5	405	822	-0.46215463807569984	2	179	-0.25053919769966343			0	0						0	0		FALSE	FALSE	FALSE
Starch_syn/deg	enzyme	PHS	OG0007754	OG0007754	PHS2	13183	PASS	H1	Cma02.g1529	Clusia_major	PREDOM	Cma02.g1529	Cma02.g1529.t2	CMA02		GO:0005975	ko:K00688	6092	0.5809126212154244	2550	98.5	14	417	3147	0.2686398368818996	2	101	-0.28565714879764065			0	0						0	0		FALSE	FALSE	FALSE
Starch_syn/deg	enzyme	PHS	OG0007754	OG0007754	PHS2	13183	ARRAY	H1	Cma02.g1538	Clusia_major	PREDOM	Cma02.g1538	Cma02.g1538.t1	CMA02		GO:0005975	ko:K00688	5942	0.5407804483910772	2550	98.5	14	417	3147	0.2686398368818996	2	101	-0.28565714879764065			0	0						0	0		FALSE	FALSE	FALSE
Starch_syn/deg	enzyme	PHS	OG0007754	OG0007754	PHS2	13183	PASS	H2	Cma05.g815	Clusia_major	PREDOM	Cma05.g815	Cma05.g815.t1	CMA05	PHS2/PHO1	GO:0005975	ko:K00688	6676	0.7371605474115496	2544	98	14	764	3804	0.47514821109572447	11	1237	0.2258042928344382			0	0						0	0		FALSE	FALSE	FALSE
Carbon_breakdown	enzyme	AMY	OG0003208	OG0003208	AMY1*	27302	PASS	H2	Cma21.g149	Clusia_major	PREDOM	Cma21.g149	Cma21.g149.t1	CMA21	AMY1.1/AMY1	GO:0004556	ko:K01176	1701	-0.593889851262633	1281	98.3	3	105	302	-0.6256011443027759	0	0	-0.3311303931680984			0	0						0	0		FALSE	FALSE	FALSE
Carbon_breakdown	enzyme	AMY	OG0003208	OG0003208	AMY1*	54772	PASS	H1	Cma01.g205	Clusia_major	PREDOM	Cma01.g205	Cma01.g205.t1	CMA01	AMY1.1/AMY1	GO:0004556	ko:K01176	3292	-0.16822127150572355	1263	100	3	971	1539	-0.23678705160490468	5	917	0.08173064730427514			0	0						0	0		FALSE	FALSE	FALSE
Carbon_breakdown	enzyme	AMY	OG0007842	OG0007842	AMY3	3185	PASS	H1	Cma16.g261	Clusia_major	PREDOM	Cma16.g261	Cma16.g261.t2	CMA16	AMY3/AMY5	GO:0004556	ko:K01176	8406	1.2000182739856875	2691	100	12	864	4824	0.7957548194642197	4	337	-0.1794028352191454			0	0						0	0		FALSE	FALSE	FALSE
Carbon_breakdown	enzyme	AMY	OG0009702	OG0009702	AMY2	7109	ARRAY	H1	Cma10.g1073	Clusia_major	PREDOM	Cma10.g1073	Cma10.g1073.t1	CMA10	AMY2	GO:0005975	ko:K01176	4203	0.07551479144747854	498	33.7	4	1166	3283	0.3113873846643656	23	2951	0.997498756705374			0	0						0	0		FALSE	FALSE	FALSE
Carbon_breakdown	enzyme	AMY	OG0009702	OG0009702	AMY2	7109	PASS	H1	Cma10.g1074	Clusia_major	PREDOM	Cma10.g1074	Cma10.g1074.t1	CMA10	AMY2	GO:0004556	ko:K01176	7825	1.0445729912460493	1239	98.1	11	3504	6575	1.3461294971634699	37	3912	1.4301699234381449			0	0						0	0		FALSE	FALSE	FALSE
Carbon_breakdown	enzyme	BAM	OG0003513	OG0003513	BAM7	6254	PASS	H1	Cma16.g1132	Clusia_major	PREDOM	Cma16.g1132	Cma16.g1132.t2	CMA16	BAM7	GO:0000272	ko:K01177	6084	0.5787722386647927	2274	99.3	10	593	3003	0.22337772746517084	3	45	-0.3108700367654192			0	0						0	0		FALSE	FALSE	FALSE
Carbon_breakdown	enzyme	BAM	OG0003513	OG0003513	BAM7	6254	PASS	H2	Cma27.g1142	Clusia_major	PREDOM	Cma27.g1142	Cma27.g1142.t1	CMA27	BAM7	GO:0000272	ko:K01177	5277	0.3628611488698046	1905	98.2	11	717	3098	0.2532381468720405	5	178	-0.25098942784194517			0	0						0	0		FALSE	FALSE	FALSE
Carbon_breakdown	enzyme	BAM	OG0004988	OG0012949	BAM1	4919	PASS	H2	Cma17.g303	Clusia_major	PREDOM	Cma17.g303	Cma17.g303.t4	CMA17	BAM1	GO:0000272	ko:K01177	3290	-0.16875636714338152	1743	100	3	899	1144	-0.36094353229662585	0	0	-0.3311303931680984	Cma17.p6281	Cma11.g188.t1	1	0.79	9	2	0	0	0	0	0.51	DUP	TRUE	FALSE	FALSE
Carbon_breakdown	enzyme	BAM	OG0004988	OG0004988	BAM1	15440	PASS	H1	Cma16.g430	Clusia_major	PREDOM	Cma16.g430	Cma16.g430.t1	CMA16	BAM1	GO:0000272	ko:K01177	6435	0.672681523073765	1731	100	3	3624	4213	0.6037051746474054	18	1648	0.41084888131224134			0	0						0	0		FALSE	FALSE	FALSE
Carbon_breakdown	enzyme	BAM	OG0004988	OG0004988	BAM1	15440	ARRAY	H1	Cma16.g432	Clusia_major	PREDOM	Cma16.g432	Cma16.g432.t1	CMA16	BAM1	GO:0000272	ko:K01177	9028	1.366433017297314	1425	64	5	3258	7289	1.5705541230214166	16	1914	0.5306100991591893			0	0						0	0		FALSE	FALSE	FALSE
Carbon_breakdown	enzyme	BAM	OG0004988	OG0004988	BAM1	15440	PASS	H2	Cma27.g622	Clusia_major	PREDOM	Cma27.g622	Cma27.g622.t1	CMA27	BAM1	GO:0000272	ko:K01177	5453	0.40994956498370533	1704	100	3	2844	3532	0.3896531155307924	9	1056	0.1443126370814397			0	0						0	0		FALSE	FALSE	FALSE
Carbon_breakdown	enzyme	BAM	OG0005653	OG0005653	BAM3	9020	PASS	H1	Cma11.g188	Clusia_major	PREDOM	Cma11.g188	Cma11.g188.t1	CMA11	BAM3/BAM1	GO:0000272	ko:K01177	4371	0.12046282501074741	1638	100	3	924	1468	-0.2591037861089862	1	32	-0.31672302861508206			0	0						0	0		FALSE	FALSE	FALSE
Carbon_breakdown	enzyme	BAM	OG0005653	OG0005653	BAM3	9020	PASS	H2	Cma17.g179	Clusia_major	PREDOM	Cma17.g179	Cma17.g179.t1	CMA17	BAM3/BAM1	GO:0000272	ko:K01177	4251	0.08835708675126965	1638	99.8	3	1355	1890	-0.12646065990162836	1	155	-0.26134472111442564			0	0						0	0		FALSE	FALSE	FALSE
Carbon_breakdown	enzyme	BAM	OG0006345	OG0006345	BAM5|6	63191	PASS	H1	Cma19.g572	Clusia_major	PREDOM	Cma19.g572	Cma19.g572.t1	CMA19	BMY1	GO:0000272	ko:K01177	3075	-0.22627914819161252	1164	57.4	4	926	1907	-0.12111721642882012	4	395	-0.15328948696680333	Cma19.p7120	Cma16.g430.t1	1	0.34	1	4	1	0	0	1	0.62	DUP	TRUE	FALSE	FALSE
Carbon_breakdown	enzyme	BAM	OG0006345	OG0006345	BAM5|6	63192	PASS	H1	Cma19.g573	Clusia_major	PREDOM	Cma19.g573	Cma19.g573.t1	CMA19	BMY1	GO:0000272	ko:K01177	1224	-0.7215101608440572	546	31.7	2	393	497	-0.5643087044676224	1	180	-0.25008896755738164			0	0						0	0		FALSE	FALSE	FALSE
Carbon_breakdown	enzyme	BAM	OG0012181	OG0012181	BAM8	26754	PASS	H2	Cma17.g686	Clusia_major	PREDOM	Cma17.g686	Cma17.g686.t1	CMA17	BAM8	GO:0000272	ko:K01177	5912	0.5327540138262078	1992	82.7	9	1373	3355	0.33401843937273	10	733	-0.0011116988755686197			0	0						0	0		FALSE	FALSE	FALSE
Carbon_breakdown	enzyme	DPE	OG0009190	OG0009190	DPE2	25494	PASS	H1	Cma20.g142	Clusia_major	PREDOM	Cma20.g142	Cma20.g142.t1	CMA20	DPE2	GO:2001070	ko:K00705	13773	2.6359474176408306	2913	99.4	22	2634	10158	2.47233878910888	26	3480	1.2356705019724248			0	0						0	0		FALSE	FALSE	FALSE
Carbon_breakdown	enzyme	DPE	OG0010095	OG0010095	DPE1*	63446	PASS	H1	Cma25.g903	Clusia_major	PREDOM	Cma25.g903	Cma25.g903.t1	CMA25	DPEP/DPE1	GO:0004134	ko:K00705	961	-0.7918752371960792	351	16.1	3	411	607	-0.5297334819965102	3	140	-0.26809817324865204	Cma25.p9552	Cma17.g611.t1	1	0.11	2	0	0	0	0	0	0.86	DUP	TRUE	FALSE	FALSE
Carbon_breakdown	enzyme	DPE	OG0010095	OG0010095	DPE1*	63662	PASS	H1	Cma03.g437	Clusia_major	PREDOM	Cma03.g437	Cma03.g437.t1	CMA03	DPE1	GO:0004134	ko:K00705	905	-0.8068579150505022	297	14.2	3	411	605	-0.5303621224050759	1	17	-0.32347648074930846	Cma03.p963	Cma17.g611.t1	1	0.11	3	0	1	0	0	1	0.88	DUP	TRUE	FALSE	FALSE
Carbon_breakdown	enzyme	DPE	OG0010095	OG0010095	DPE1*	63662	ARRAY	H1	Cma03.g438	Clusia_major	PREDOM	Cma03.g438	Cma03.g438.t1	CMA03	DPEP/DPE1	GO:0004134	ko:K00705	959	-0.7924103328337372	351	16.1	3	411	605	-0.5303621224050759	1	17	-0.32347648074930846	Cma03.p964	Cma17.g611.t1	1	0.11	2	0	0	0	0	0	0.88	DUP	TRUE	FALSE	FALSE
Carbon_breakdown	enzyme	DPE	OG0010095	OG0010095	DPE1*	65693	PASS	H2	Cma05.g458	Clusia_major	PREDOM	Cma05.g458	Cma05.g458.t1	CMA05	DPEP/DPE1	GO:0004134	ko:K00705	906	-0.8065903672316732	351	16.1	3	411	552	-0.5470210932320663	1	17	-0.32347648074930846			0	0						0	0		FALSE	FALSE	FALSE
Carbon_breakdown	enzyme	DPE	OG0010095	OG0010095	DPE1*	65917	PASS	H2	Cma17.g611	Clusia_major	PREDOM	Cma17.g611	Cma17.g611.t1	CMA17	DPEP/DPE1	GO:0004134	ko:K00705	11286	1.970555992213154	1707	98.3	15	3022	9030	2.1177855986778384	19	2633	0.8543255714597745			0	0						0	0		FALSE	FALSE	FALSE
Carbon_breakdown	enzyme	SEX/LSF	OG0008629	OG0008629	DSP4	11990	PASS	H1	Cma02.g850	Clusia_major	PREDOM	Cma02.g850	Cma02.g850.t3	CMA02	DSP4/SEX4	GO:0019203		7145	0.8626404744423419	1305	100	13	1232	5458	0.9950338289795393	8	359	-0.1694977720889467			0	0						0	0		FALSE	FALSE	FALSE
Carbon_breakdown	enzyme	SEX/LSF	OG0008629	OG0008629	DSP4	11990	ARRAY	H1	Cma02.g857	Clusia_major	PREDOM	Cma02.g857	Cma02.g857.t4	CMA02	DSP4/SEX4	GO:0019203		7145	0.8626404744423419	1305	100	13	1232	5458	0.9950338289795393	8	359	-0.1694977720889467			0	0						0	0		FALSE	FALSE	FALSE
Carbon_breakdown	enzyme	SEX/LSF	OG0010604	OG0010604	LSF1	17532	PASS	H2	Cma24.g759	Clusia_major	PREDOM	Cma24.g759	Cma24.g759.t5	CMA24	LSF1	GO:0005515		5828	0.5102799970445734	1737	89.7	9	852	3590	0.40788368737919706	9	627	-0.04883609395743513			0	0						0	0		FALSE	FALSE	FALSE
Carbon_breakdown	transporter	GPT	OG0001519	OG0001519	GPT2	11671	PASS	H2	Cma05.g157	Clusia_major	PREDOM	Cma05.g157	Cma05.g157.t1	CMA05	GPT2/GPT1	GO:0016020	ko:K15283	5430	0.40379596515063876	1185	100	4	1027	2717	0.13348214904027905	8	207	-0.23793275371577413			0	0						0	0		FALSE	FALSE	FALSE
Carbon_breakdown	transporter	GPT	OG0001519	OG0001519	GPT2	11671	PASS	H1	Cma25.g1112	Clusia_major	PREDOM	Cma25.g1112	Cma25.g1112.t1	CMA25	GPT2/GPT1	GO:0016020	ko:K15283	4340	0.11216884262704899	1185	100	4	1229	2958	0.20923331827244313	15	677	-0.026324586843347153			0	0						0	0		FALSE	FALSE	FALSE
Carbon_breakdown	transporter	GPT	OG0001519	OG0001519	GPT2	11671	ARRAY	H1	Cma25.g1114	Clusia_major	PREDOM	Cma25.g1114	Cma25.g1114.t1	CMA25	GPT2		ko:K15283	1344	-0.6894044225845793	408	30.5	2	529	653	-0.5152747525994995	8	317	-0.18840743806478058	Cma25.p9651	Cma26.g81.t1	1	0.62	2	4	2	3	0	5	0.85	DUP	TRUE	FALSE	FALSE
Carbon_breakdown	transporter	GPT	OG0001519	OG0001519	GPT2	11671	PASS	H2	Cma26.g81	Clusia_major	PREDOM	Cma26.g81	Cma26.g81.t1	CMA26	GPT2/GPT1	GO:0016020	ko:K15283	4469	0.1466825112559876	1185	100	4	1137	2349	0.01781231386419449	10	345	-0.1758009940808913			0	0						0	0		FALSE	FALSE	FALSE
Carbon_breakdown	transporter	GPT	OG0001519	OG0001519	GPT2	15768	PASS	H2	Cma26.g1165	Clusia_major	PREDOM	Cma26.g1165	Cma26.g1165.t1	CMA26	GPT2	GO:0016020	ko:K15283	3102	-0.21905535708323	1191	100	4	675	1445	-0.2663331508074915	8	110	-0.28160507751710484			0	0						0	0		FALSE	FALSE	FALSE
Carbon_breakdown	transporter	GPT	OG0001519	OG0001519	GPT2	53983	PASS	H1	Cma14.g244	Clusia_major	PREDOM	Cma14.g244	Cma14.g244.t1	CMA14	GPT2	GO:0016020	ko:K15283	7560	0.9736728192563692	1449	100	4	4775	6107	1.1990276415591015	20	2060	0.5963436999323263			0	0						0	0		FALSE	FALSE	FALSE
Gluconeogenesis	enzyme	ENO	OG0003532	OG0003532	ENO2	11329	PASS	H1	Cma19.g1028	Clusia_major	PREDOM	Cma19.g1028	Cma19.g1028.t1	CMA19		GO:0000015	ko:K01689	4484	0.1506957285384223	1302	100	16	616	3166	0.2746119207632735	29	951	0.09703847214185496			0	0						0	0		FALSE	FALSE	FALSE
Gluconeogenesis	enzyme	ENO	OG0003532	OG0003532	ENO2	11329	PASS	H2	Cma29.g921	Clusia_major	PREDOM	Cma29.g921	Cma29.g921.t1	CMA29		GO:0000015	ko:K01689	4861	0.2515612562369483	1341	100	15	587	2795	0.15799912497434046	20	321	-0.18660651749565355			0	0						0	0		FALSE	FALSE	FALSE
Gluconeogenesis	enzyme	ENO	OG0009445	OG0009445	ENO1	16768	PASS	H1	Cma04.g392	Clusia_major	PREDOM	Cma04.g392	Cma04.g392.t1	CMA04	ENO1	GO:0000015	ko:K01689	6159	0.5988383250769662	1449	99.4	6	2055	3856	0.4914928617184321	7	347	-0.1749005337963278			0	0						0	0		FALSE	FALSE	FALSE
Gluconeogenesis	enzyme	ENO	OG0009445	OG0009445	ENO1	16768	PASS	H2	Cma08.g1026	Clusia_major	PREDOM	Cma08.g1026	Cma08.g1026.t1	CMA08	ENO1	GO:0000015	ko:K01689	5457	0.41101975625902126	1449	99.6	6	1612	2617	0.10205012861199521	8	326	-0.18435536678424475			0	0						0	0		FALSE	FALSE	FALSE
Gluconeogenesis	enzyme	ENO	OG0010390	OG0016958	ENO3	2937	ARRAY	H1	Cma25.g660	Clusia_major	PREDOM	Cma25.g660	Cma25.g660.t1	CMA25	ENO3	GO:0000015	ko:K01689	2189	-0.46332651567409006	672	45.6	7	591	1315	-0.3071947773642605	2	10	-0.3266280917452808	Cma25.p9478	Cma25.g695.t2	1	0.38	0	1	0	0	0	0	0.97	DUP	TRUE	FALSE	FALSE
Gluconeogenesis	enzyme	ENO	OG0010390	OG0010390	ENO3	2937	PASS	H1	Cma25.g695	Clusia_major	PREDOM	Cma25.g695	Cma25.g695.t2	CMA25	ENO3	GO:0000015	ko:K01689	6881	0.7920078502714908	1425	100	12	1337	4910	0.8227863570325438	11	1004	0.12090066968278822			0	0						0	0		FALSE	FALSE	FALSE
Gluconeogenesis	enzyme	ENO	OG0010390	OG0029317	ENO3	2937	PASS	H2	Cma26.g559	Clusia_major	PREDOM	Cma26.g559	Cma26.g559.t1	CMA26	ENO3	GO:0000015	ko:K01689	2411	-0.4039308998940562	348	9.5	3	1106	2060	-0.07302622517354583	1	42	-0.31222072719226446	Cma26.p9928	Cma25.g695.t2	1	0.88	33	39	7	10	0	17	0.58	DUP	TRUE	FALSE	FALSE
Gluconeogenesis	enzyme	ENO	OG0010390	OG0016958	ENO3	2937	ARRAY	H2	Cma26.g560	Clusia_major	PREDOM	Cma26.g560	Cma26.g560.t1	CMA26	ENO3	GO:0000015	ko:K01689	651	-0.8748150610330635	288	26.8	2	283	361	-0.6070562522500884	0	0	-0.3311303931680984			0	0						0	0		FALSE	FALSE	FALSE
Gluconeogenesis	enzyme	PGlyM	OG0003941	OG0003941	PGlyM1|2	41962	PASS	H1	Cma14.g1323	Clusia_major	PREDOM	Cma14.g1323	Cma14.g1323.t1	CMA14		GO:0004619	ko:K15633	3958	0.009965575834378083	1686	100	6	778	1833	-0.14437691154575016	3	93	-0.2892589899358947			0	0						0	0		FALSE	FALSE	FALSE
Gluconeogenesis	enzyme	PGlyM	OG0003941	OG0003941	PGlyM1|2	41962	ARRAY	H1	Cma14.g1328	Clusia_major	PREDOM	Cma14.g1328	Cma14.g1328.t1	CMA14		GO:0004619	ko:K15633	3950	0.00782519328374623	1686	100	6	778	1833	-0.14437691154575016	3	93	-0.2892589899358947			0	0						0	0		FALSE	FALSE	FALSE
Gluconeogenesis	enzyme	PGlyM	OG0004100	OG0004100	PGlyM4	12441	PASS	H1	Cma11.g1213	Clusia_major	PREDOM	Cma11.g1213	Cma11.g1213.t1	CMA11	At3g50520	GO:0003824	ko:K06236	3450	-0.1259487161307445	891	80.8	6	940	2111	-0.05699589475512107	1	33	-0.3162727984728003	Cma11.p4236	Cma17.g1140.t1	1	0.69	3	1	0	0	3	3	0.8	DUP	TRUE	FALSE	FALSE
Gluconeogenesis	enzyme	PGlyM	OG0004100	OG0025736	PGlyM4	12441	PASS	H2	Cma17.g1140	Clusia_major	PREDOM	Cma17.g1140	Cma17.g1140.t1	CMA17	At3g50520		ko:K06236	7090	0.8479253444067479	531	50.8	5	4400	6404	1.2923807422311044	19	1740	0.4522700544021632			0	0						0	0		FALSE	FALSE	FALSE
Gluconeogenesis	enzyme	PPDK	OG0005640	OG0005640	PPDK*	11086	PASS	H1	Cma03.g878	Clusia_major	PREDOM	Cma03.g878	Cma03.g878.t1	CMA03	PPD	GO:0016310	ko:K01006	9364	1.4563290844238517	2925	97.7	19	2623	5827	1.1110179843599066	42	2124	0.6251584290383588			0	0						0	0		FALSE	FALSE	FALSE
Gluconeogenesis	enzyme	PPDK	OG0005640	OG0005640	PPDK*	11086	ARRAY	H1	Cma03.g928	Clusia_major	PREDOM	Cma03.g928	Cma03.g928.t3	CMA03	PPD	GO:0016310	ko:K01006	9342	1.450443032409614	2925	97.7	19	2601	5805	1.1041029398656843	42	2474	0.7827389788369747			0	0						0	0		FALSE	FALSE	FALSE
Gluconeogenesis	enzyme	PPDK	OG0005640	OG0005640	PPDK*	14320	PASS	H2	Cma17.g462	Clusia_major	PREDOM	Cma17.g462	Cma17.g462.t1	CMA17	PPD	GO:0016310	ko:K01006	8198	1.1443683276692593	2508	87.3	16	1806	5674	1.0629269931046323	24	684	-0.02317297584737484			0	0						0	0		FALSE	FALSE	FALSE
Gluconeogenesis	enzyme	PPDK	OG0005640	OG0005640	PPDK*	14320	ARRAY	H2	Cma17.g469	Clusia_major	PREDOM	Cma17.g469	Cma17.g469.t1	CMA17	PPDK	GO:0016310	ko:K01006	12568	2.313552295951908	1113	31.2	8	9393	11348	2.8463798322054576	25	12780	5.422810825192788	Cma17.p6328	Cma17.g462.t1	1	0.36	0	0	0	1	0	1	0.95	DUP	TRUE	FALSE	FALSE
Gluconeogenesis	enzyme	PPDK-RP	OG0007781	OG0007781	PPDK-RP	14439	PASS	H2	Cma23.g297	Clusia_major	PREDOM	Cma23.g297	Cma23.g297.t2	CMA23	RP1	GO:0005524	ko:K20115	2133	-0.47830919352851303	1242	88.1	1	161	161	-0.6699202931066561	0	0	-0.3311303931680984			0	0						0	0		FALSE	FALSE	FALSE
Gluconeogenesis	transporter	BASS	OG0002932	OG0002932	BASS1	62551	PASS	H1	Cma25.g911	Clusia_major	PREDOM	Cma25.g911	Cma25.g911.t1	CMA25	BASS1	GO:0016020	ko:K03453	4222	0.08059820000522919	1263	91.6	6	1537	2378	0.026927599788396806	3	242	-0.22217469873591256			0	0						0	0		FALSE	FALSE	FALSE
Gluconeogenesis	transporter	BASS	OG0002932	OG0002932	BASS2	62785	PASS	H1	Cma12.g405	Clusia_major	PREDOM	Cma12.g405	Cma12.g405.t1	CMA12	BASS2	GO:0016020	ko:K03453	11938	2.14499717008965	1248	100	12	6135	9932	2.4013024229409585	20	1778	0.46937879980887004			0	0						0	0		FALSE	FALSE	FALSE
Gluconeogenesis	transporter	BASS	OG0007972	OG0007972	BASS4	11005	PASS	H2	Cma18.g509	Clusia_major	PREDOM	Cma18.g509	Cma18.g509.t1	CMA18	BASS4		ko:K14347	7703	1.0119321573489135	1278	94.6	13	2615	6056	1.1829973111406766	14	2467	0.7795873678410024			0	0						0	0		FALSE	FALSE	FALSE
Gluconeogenesis	transporter	NHD	OG0006293	OG0006293	NHD1	3155	PASS	H1	Cma20.g54	Clusia_major	PREDOM	Cma20.g54	Cma20.g54.t1	CMA20	NHD1	GO:0006814		1485	-0.651680180129693	672	44.5	5	384	808	-0.4665551209356596	2	91	-0.29015945022045825	Cma20.p7305	Cma23.g1033.t1	1	0.56	5	15	5	0	0	5	0.85	DUP	TRUE	FALSE	FALSE
Gluconeogenesis	transporter	NHD	OG0006293	OG0006293	NHD1	3155	ARRAY	H1	Cma20.g61	Clusia_major	PREDOM	Cma20.g61	Cma20.g61.t1	CMA20	NHD1	GO:0006814		1485	-0.651680180129693	672	44.5	5	384	808	-0.4665551209356596	2	91	-0.29015945022045825			0	0						0	0		FALSE	FALSE	FALSE
Gluconeogenesis	transporter	NHD	OG0006293	OG0006293	NHD1	3155	PASS	H2	Cma23.g1033	Clusia_major	PREDOM	Cma23.g1033	Cma23.g1033.t1	CMA23	NHD1	GO:0016020		6041	0.5672676824551464	1773	100	9	770	3398	0.34753420815689207	7	294	-0.19876273133726105			0	0						0	0		FALSE	FALSE	FALSE
Gluconeogenesis	transporter	PPT	OG0002217	OG0002217	PPT	3835	PASS	H1	Cma01.g939	Clusia_major	PREDOM	Cma01.g939	Cma01.g939.t1	CMA01	PPT2	GO:0016020	ko:K15283	6866	0.787994632989056	1191	84.5	7	3013	4604	0.7266043745219952	38	2858	0.9556273534731704			0	0						0	0		FALSE	FALSE	FALSE
Gluconeogenesis	transporter	PPT	OG0002217	OG0002217	PPT	3835	PASS	H2	Cma09.g939	Clusia_major	PREDOM	Cma09.g939	Cma09.g939.t1	CMA09	PPT2	GO:0016020	ko:K15283	4370	0.12019527719191843	1158	91.5	7	1280	3205	0.2868704087303042	10	793	0.025902109661336953			0	0						0	0		FALSE	FALSE	FALSE
Gluconeogenesis	transporter	PPT	OG0002217	OG0002217	PPT	3835	ARRAY	H2	Cma09.g955	Clusia_major	PREDOM	Cma09.g955	Cma09.g955.t1	CMA09	PPT2	GO:0016020	ko:K15283	4371	0.12046282501074741	1158	91.5	7	1280	3206	0.2871847289345871	10	794	0.026352339803618712			0	0						0	0		FALSE	FALSE	FALSE
Gluconeogenesis	transporter	PPT	OG0002217	OG0002217	PPT	16324	PASS	H2	Cma08.g414	Clusia_major	PREDOM	Cma08.g414	Cma08.g414.t1	CMA08	NGTPT	GO:0016020	ko:K05287	4742	0.21972306579629952	1224	100	8	610	1834	-0.14406259134146732	20	485	-0.11276877416144498			0	0						0	0		FALSE	FALSE	FALSE
Gluconeogenesis	transporter	PPT	OG0002217	OG0002217	PPT	36594	PASS	H2	Cma24.g769	Clusia_major	PREDOM	Cma24.g769	Cma24.g769.t1	CMA24	PPT2	GO:0016020	ko:K15283	3531	-0.10427734280559699	1170	85.7	7	735	2354	0.019383914885608682	14	724	-0.005163770156104456			0	0						0	0		FALSE	FALSE	FALSE
Gluconeogenesis	transporter	PPT	OG0002217	OG0002217	PPT	36594	ARRAY	H2	Cma24.g771	Clusia_major	PREDOM	Cma24.g771	Cma24.g771.t1	CMA24	PPT2	GO:0016020	ko:K15283	5322	0.37490080071710874	1170	82.5	7	1745	3964	0.5254394437809786	32	3361	1.1820931150408953			0	0						0	0		FALSE	FALSE	FALSE
Gluconeogenesis	transporter	TPT	OG0003222	OG0003222	TPT	12105	PASS	H1	Cma20.g702	Clusia_major	PREDOM	Cma20.g702	Cma20.g702.t2	CMA20	TPT/APE2	GO:0016020	ko:K15283	4631	0.19002525790628258	1224	100	11	1089	2928	0.19980371214395798	25	678	-0.025874356701065394			0	0						0	0		FALSE	FALSE	FALSE
Gluconeogenesis	transporter	TPT	OG0003222	OG0003222	TPT	12105	PASS	H2	Cma23.g407	Clusia_major	PREDOM	Cma23.g407	Cma23.g407.t2	CMA23	TPT/APE2	GO:0016020	ko:K15283	4794	0.23363555237540656	1212	99.5	11	796	2861	0.17874425845700778	22	513	-0.10016233017755571			0	0						0	0		FALSE	FALSE	FALSE
Gluconeogenesis	transporter	TPT	OG0003222	OG0003222	TPT	12105	ARRAY	H2	Cma23.g417	Clusia_major	PREDOM	Cma23.g417	Cma23.g417.t2	CMA23	TPT/APE2	GO:0016020	ko:K15283	4794	0.23363555237540656	1212	99.5	11	796	2861	0.17874425845700778	22	513	-0.10016233017755571			0	0						0	0		FALSE	FALSE	FALSE
Carboxylation	enzyme	BCA	OG0000743	OG0000743	BCA1	11366	PASS	H1	Cma01.g892	Clusia_major	PREDOM	Cma01.g892	Cma01.g892.t1	CMA01	BCA1	GO:0004089	ko:K01673	7774	1.0309280524857711	1017	100	9	3209	6124	1.2043710850319098	11	1656	0.41445072245049547			0	0						0	0		FALSE	FALSE	FALSE
Carboxylation	enzyme	BCA	OG0000743	OG0000743	BCA1	11366	ARRAY	H1	Cma01.g915	Clusia_major	PREDOM	Cma01.g915	Cma01.g915.t4	CMA01	BCA1	GO:0004089	ko:K01673	7592	0.9822343494588966	1017	100	9	3024	5936	1.145278886626736	11	1618	0.3973419770437886			0	0						0	0		FALSE	FALSE	FALSE
Carboxylation	enzyme	BCA	OG0000743	OG0000743	BCA1	11366	PASS	H2	Cma09.g908	Clusia_major	PREDOM	Cma09.g908	Cma09.g908.t1	CMA09		GO:0004089	ko:K01673	4757	0.22373628307873425	933	77.4	8	1241	3417	0.353506292038266	9	691	-0.02002136485140252			0	0						0	0		FALSE	FALSE	FALSE
Carboxylation	enzyme	BCA	OG0000743	OG0000743	BCA2	34343	PASS	H2	Cma08.g435	Clusia_major	PREDOM	Cma08.g435	Cma08.g435.t1	CMA08		GO:0004089	ko:K01673	3265	-0.17544506261410606	855	85	8	736	2120	-0.05416701291657552	13	699	-0.016419523713148445			0	0						0	0		FALSE	FALSE	FALSE
Carboxylation	enzyme	BCA	OG0000743	OG0000743	BCA4	5004	PASS	H1	Cma07.g273	Clusia_major	PREDOM	Cma07.g273	Cma07.g273.t5	CMA07	BCA4	GO:0004089	ko:K01673	29763	6.914037040716243	837	99.3	9	16432	28001	8.080754194127566	86	10976	4.610595648516494			0	0						0	0		FALSE	FALSE	FALSE
Carboxylation	enzyme	BCA	OG0000743	OG0000743	BCA4	5004	ARRAY	H1	Cma07.g295	Clusia_major	PREDOM	Cma07.g295	Cma07.g295.t1	CMA07	BCA4	GO:0004089	ko:K01673	14954	2.9519213916778577	837	99.3	9	5039	13232	3.438559097074325	34	4553	1.7187674446407528			0	0						0	0		FALSE	FALSE	FALSE
Carboxylation	enzyme	BCA	OG0000743	OG0000743	BCA4	17533	PASS	H2	Cma24.g758	Clusia_major	PREDOM	Cma24.g758	Cma24.g758.t1	CMA24		GO:0004089	ko:K01673	3644	-0.07404443927792209	777	74.9	7	520	1972	-0.10068640315043562	10	511	-0.10106279046211925	Cma24.p9106	Cma01.g915.t4	1	0.27	2	5	1	1	0	2	0.495	FRAG	TRUE	FALSE	FALSE
Carboxylation	enzyme	BCA	OG0005178	OG0005178	BCA5	6487	PASS	H2	Cma26.g764	Clusia_major	PREDOM	Cma26.g764	Cma26.g764.t2	CMA26	BCA5	GO:0004089	ko:K01673	3935	0.0038119760013115103	909	87.1	8	719	2496	0.06401738389377175	4	109	-0.2820553076593866			0	0						0	0		FALSE	FALSE	FALSE
Carboxylation	enzyme	PEPC	OG0001285	OG0001285	PEPC1	34032	PASS	H1	Cma02.g612	Clusia_major	PREDOM	Cma02.g612	Cma02.g612.t1	CMA02	PPC16/PPC1	GO:0006099	ko:K01595	8159	1.133933962734929	2907	100	9	1879	4649	0.740748783714723	21	1751	0.4572225859672626			0	0						0	0		FALSE	FALSE	FALSE
Carboxylation	enzyme	PEPC	OG0001285	OG0001285	PEPC1	34032	PASS	H2	Cma05.g567	Clusia_major	PREDOM	Cma05.g567	Cma05.g567.t1	CMA05	PPC16/PPC1	GO:0006099	ko:K01595	7864	1.0550073561803797	2922	99.5	10	1456	4572	0.7165461279849444	20	1171	0.19608910344384206			0	0						0	0		FALSE	FALSE	FALSE
Carboxylation	enzyme	PEPC	OG0001285	OG0001285	PEPC1	46596	PASS	H1	Cma25.g930	Clusia_major	PREDOM	Cma25.g930	Cma25.g930.t1	CMA25	PPC16/PPC1	GO:0006099	ko:K01595	6701	0.7438492428822742	2916	99.8	9	1419	3776	0.466347245375805	12	747	0.005191523116376014			0	0						0	0		FALSE	FALSE	FALSE
Carboxylation	enzyme	PEPC	OG0005858	OG0005858	PEPC4	8886	PASS	H1	Cma19.g1220	Clusia_major	PREDOM	Cma19.g1220	Cma19.g1220.t2	CMA19	PPC4	GO:0006099	ko:K01595	13146	2.468194935235059	3153	100	20	2313	9358	2.2208826256826093	33	2020	0.5783344942410559			0	0						0	0		FALSE	FALSE	FALSE
Carboxylation	enzyme	PEPC	OG0005858	OG0005858	PEPC4	8886	PASS	H2	Cma29.g1152	Clusia_major	PREDOM	Cma29.g1152	Cma29.g1152.t2	CMA29	PPC4	GO:0003824	ko:K01595	11970	2.1535587002921774	3153	100	19	1706	8199	1.8565855089187995	38	1374	0.28748582232703923			0	0						0	0		FALSE	FALSE	FALSE
Carboxylation	enzyme	PEPC-kinase	OG0002380	OG0002380	PEPCkinase	5754	PASS	H1	Cma03.g761	Clusia_major	PREDOM	Cma03.g761	Cma03.g761.t1	CMA03	PPCK1/PPCK4	GO:0005524	ko:K04515	2082	-0.4919541322887911	831	96.3	1	302	302	-0.6256011443027759	2	89	-0.2910599105050218			0	0						0	0		FALSE	FALSE	FALSE
Carboxylation	enzyme	PEPC-kinase	OG0002380	OG0002380	PEPCkinase	5754	ARRAY	H2	Cma15.g812	Clusia_major	PREDOM	Cma15.g812	Cma15.g812.t1	CMA15	PPCK1/PPCK4	GO:0005524	ko:K04515	1861	-0.551082200249996	816	99.6	2	547	707	-0.4983014615682263	1	8	-0.32752855202984427			0	0						0	0		FALSE	FALSE	FALSE
Carboxylation	enzyme	PEPC-kinase	OG0002380	OG0002380	PEPCkinase	9450	PASS	H2	Cma24.g242	Clusia_major	PREDOM	Cma24.g242	Cma24.g242.t1	CMA24	PPCK2/PPCK1	GO:0004672	ko:K04515	2525	-0.3734304485475523	834	100	2	898	1363	-0.29210740755868425	1	18	-0.3230262506070267			0	0						0	0		FALSE	FALSE	FALSE
Carboxylation	enzyme	PEPC-kinase	OG0002380	OG0002380	PEPCkinase	30051	PASS	H2	Cma08.g466	Clusia_major	PREDOM	Cma08.g466	Cma08.g466.t1	CMA08	PPCK2/PPCK1	GO:0004672	ko:K04515	2671	-0.334368466998521	834	99.6	2	1294	1727	-0.17769485319973105	9	922	0.08398179801568394			0	0						0	0		FALSE	FALSE	FALSE
Carboxylation	enzyme	PEPC-kinase	OG0002380	OG0002380	PEPCkinase	30051	ARRAY	H2	Cma08.g468	Clusia_major	PREDOM	Cma08.g468	Cma08.g468.t1	CMA08	PPCK2/PPCK1	GO:0004672	ko:K04515	2671	-0.334368466998521	834	100	2	1294	1727	-0.17769485319973105	8	856	0.0542666086250878			0	0						0	0		FALSE	FALSE	FALSE
Decarboxylation	enzyme	NAD-ME	OG0004504	OG0004504	NAD-ME2	13825	PASS	H1	Cma16.g1146	Clusia_major	PREDOM	Cma16.g1146	Cma16.g1146.t1	CMA16		GO:0004470	ko:K00028	6623	0.7229805130136135	1818	100	18	559	4063	0.5565571440049797	11	166	-0.2563921895493263			0	0						0	0		FALSE	FALSE	FALSE
Decarboxylation	enzyme	NAD-ME	OG0004504	OG0004504	NAD-ME2	13825	PASS	H2	Cma27.g1160	Clusia_major	PREDOM	Cma27.g1160	Cma27.g1160.t4	CMA27	NAD-ME2	GO:0004470	ko:K00028	7440	0.9415670809968915	1818	100	19	585	4350	0.6467670426341543	23	599	-0.0614425379413244			0	0						0	0		FALSE	FALSE	FALSE
Decarboxylation	enzyme	NAD-ME	OG0011013	OG0042271	NAD-ME1*	15314	PASS	H1	Cma03.g6	Clusia_major	PREDOM	Cma03.g6	Cma03.g6.t1	CMA03		GO:0051287	ko:K00028	4299	0.10119938205506075	1011	53.7	9	782	3279	0.3101301038472343	5	409	-0.1469862649748587			0	0						0	0		FALSE	FALSE	FALSE
Decarboxylation	enzyme	NAD-ME	OG0011013	OG0011013	NAD-ME1*	18455	PASS	H1	Cma25.g1243	Clusia_major	PREDOM	Cma25.g1243	Cma25.g1243.t3	CMA25	NAD-ME1	GO:0004470	ko:K00028	7285	0.9000971690783993	1818	94.9	18	1064	4918	0.8253009186668065	29	949	0.09613801185729144			0	0						0	0		FALSE	FALSE	FALSE
Decarboxylation	enzyme	NADP-ME	OG0000843	OG0000843	NADP-ME3|4	455	PASS	H2	Cma18.g717	Clusia_major	PREDOM	Cma18.g717	Cma18.g717.t1	CMA18	NADP-ME4	GO:0004470	ko:K00029	7295	0.9027726472666892	1953	98	19	1019	4238	0.6115631797544764	41	1018	0.12720389167473284			0	0						0	0		FALSE	FALSE	FALSE
Decarboxylation	enzyme	NADP-ME	OG0000843	OG0000843	NADP-ME3|4	10942	PASS	H2	Cma13.g1376	Clusia_major	PREDOM	Cma13.g1376	Cma13.g1376.t2	CMA13	NADP-ME4	GO:0004470	ko:K00029	8178	1.1390173712926797	1950	96.1	19	2023	5316	0.9504003599713763	52	2816	0.9367176874973364			0	0						0	0		FALSE	FALSE	FALSE
Decarboxylation	enzyme	NADP-ME	OG0000843	OG0000843	NADP-ME3|4	17261	PASS	H1	Cma12.g292	Clusia_major	PREDOM	Cma12.g292	Cma12.g292.t1	CMA12		GO:0004471	ko:K00029	6494	0.688466844384675	1728	97.3	17	1752	4307	0.6332512738499922	39	1404	0.30099272659549203			0	0						0	0		FALSE	FALSE	FALSE
Decarboxylation	enzyme	NADP-ME	OG0000843	OG0000843	NADP-ME3|4	17261	PASS	H2	Cma13.g259	Clusia_major	PREDOM	Cma13.g259	Cma13.g259.t3	CMA13		GO:0004470	ko:K00029	6791	0.7679285465768825	1728	97.3	17	1977	4502	0.6945437136851457	56	3106	1.0672844287590468			0	0						0	0		FALSE	FALSE	FALSE
Decarboxylation	enzyme	NADP-ME	OG0000843	OG0000843	NADP-ME3|4	18675	PASS	H1	Cma12.g225	Clusia_major	PREDOM	Cma12.g225	Cma12.g225.t1	CMA12	MODA	GO:0004470	ko:K00029	5675	0.4693451807637392	1788	97.3	18	921	3778	0.46697588578437066	45	1739	0.4518198242598815			0	0						0	0		FALSE	FALSE	FALSE
Decarboxylation	enzyme	PEP-CK	OG0002610	OG0002610	PEP-CK1	3661	PASS	H1	Cma10.g720	Clusia_major	PREDOM	Cma10.g720	Cma10.g720.t1	CMA10	PCK1/pck2	GO:0004612	ko:K01610	7982	1.0865779988021993	1977	99.5	11	2266	5566	1.028980411042086	18	1448	0.32080285285588944			0	0						0	0		FALSE	FALSE	FALSE
Decarboxylation	enzyme	PEP-CK	OG0002610	OG0002610	PEP-CK1	3661	PASS	H2	Cma21.g392	Clusia_major	PREDOM	Cma21.g392	Cma21.g392.t3	CMA21	PCK1/pck2	GO:0004612	ko:K01610	7884	1.0603583125569591	1986	99.5	10	2058	5577	1.032437933289197	22	2141	0.6328123414571488			0	0						0	0		FALSE	FALSE	FALSE
Decarboxylation	enzyme	PEP-CK	OG0002610	OG0002610	PEP-CK1	25624	PASS	H2	Cma17.g1004	Clusia_major	PREDOM	Cma17.g1004	Cma17.g1004.t1	CMA17	PCK1/pck2	GO:0004612	ko:K01610	7096	0.8495306313197218	2007	100	11	2143	4947	0.8344162045910088	25	2186	0.6530726978598279			0	0						0	0		FALSE	FALSE	FALSE
Decarboxylation	transporter	DIT	OG0004449	OG0004449	DIT2	825	PASS	H1	Cma25.g446	Clusia_major	PREDOM	Cma25.g446	Cma25.g446.t1	CMA25	DIT2-1	GO:0016020	ko:K03319	4429	0.13598059850282834	1662	94.1	3	1177	2452	0.050187294905326855	5	246	-0.22037377816678552			0	0						0	0		FALSE	FALSE	FALSE
Decarboxylation	transporter	DIT	OG0004449	OG0004449	DIT2	825	ARRAY	H1	Cma25.g451	Clusia_major	PREDOM	Cma25.g451	Cma25.g451.t1	CMA25	DIT2-1	GO:0016020	ko:K03319	4429	0.13598059850282834	1662	94.1	3	1177	2452	0.050187294905326855	5	246	-0.22037377816678552			0	0						0	0		FALSE	FALSE	FALSE
Decarboxylation	transporter	DIT	OG0006972	OG0006972	DIT1	17040	PASS	H1	Cma06.g591	Clusia_major	PREDOM	Cma06.g591	Cma06.g591.t2	CMA06	DIT1	GO:0016020		3589	-0.08875956931351607	1665	82.2	2	939	1445	-0.2663331508074915	2	137	-0.2694488636754973			0	0						0	0		FALSE	FALSE	FALSE
Decarboxylation	transporter	DIT	OG0006972	OG0006972	DIT1	17040	PASS	H2	Cma28.g547	Clusia_major	PREDOM	Cma28.g547	Cma28.g547.t3	CMA28	DIT1	GO:0016020		7465	0.9482557764676159	1662	82.4	2	3540	4925	0.8275011600967864	6	4019	1.4783445486622933			0	0						0	0		FALSE	FALSE	FALSE
Decarboxylation	transporter	PUMP	OG0001958	OG0001958	PUMP5	2253	PASS	H1	Cma11.g1046	Clusia_major	PREDOM	Cma11.g1046	Cma11.g1046.t1	CMA11	PUMP5		ko:K15104	2324	-0.4272075601321776	969	100	0	0	0	-0.7205258459961931	0	0	-0.3311303931680984			0	0						0	0		FALSE	FALSE	FALSE
Decarboxylation	transporter	PUMP	OG0001958	OG0001958	PUMP5	2253	PASS	H2	Cma13.g591	Clusia_major	PREDOM	Cma13.g591	Cma13.g591.t1	CMA13	PUMP4	GO:0006839	ko:K15104	1482	-0.6524828235861799	939	100	0	0	0	-0.7205258459961931	0	0	-0.3311303931680984			0	0						0	0		FALSE	FALSE	FALSE
Decarboxylation	transporter	PUMP	OG0001958	OG0001958	PUMP5	2253	ARRAY	H2	Cma13.g614	Clusia_major	PREDOM	Cma13.g614	Cma13.g614.t1	CMA13	PUMP4	GO:0006839	ko:K15104	1844	-0.5556305131700887	939	100	0	0	0	-0.7205258459961931	0	0	-0.3311303931680984			0	0						0	0		FALSE	FALSE	FALSE
Decarboxylation	transporter	PUMP	OG0001958	OG0001958	PUMP5	2253	PASS	H2	Cma17.g964	Clusia_major	PREDOM	Cma17.g964	Cma17.g964.t1	CMA17	PUMP5	GO:0006839	ko:K15104	1196	-0.7290014997712686	951	100	0	0	0	-0.7205258459961931	0	0	-0.3311303931680984			0	0						0	0		FALSE	FALSE	FALSE
Decarboxylation	transporter	PUMP	OG0001958	OG0056186	PUMP5	64372	PASS	H1	Cma10.g669	Clusia_major	PREDOM	Cma10.g669	Cma10.g669.t1	CMA10	PUMP5		ko:K15104	231	-0.9871851449412357	231	20.8	0	0	0	-0.7205258459961931	0	0	-0.3311303931680984			0	0						0	0		FALSE	FALSE	FALSE
Malate_turnover	enzyme	NAD-MDH	OG0001880	OG0001880	MDH	6474	PASS	H1	Cma16.g1240	Clusia_major	PREDOM	Cma16.g1240	Cma16.g1240.t3	CMA16		GO:0016616	ko:K00025	2890	-0.2757754946749741	1095	90.3	6	576	1455	-0.2631899487646631	4	51	-0.30816865591172865			0	0						0	0		FALSE	FALSE	FALSE
Malate_turnover	enzyme	NAD-MDH	OG0001880	OG0001880	MDH	23677	PASS	H1	Cma16.g533	Clusia_major	PREDOM	Cma16.g533	Cma16.g533.t1	CMA16	MD1	GO:0016616	ko:K00025	4235	0.08407632165000593	999	100	6	1384	2685	0.12342390250322822	6	561	-0.07855128334803126			0	0						0	0		FALSE	FALSE	FALSE
Malate_turnover	enzyme	NAD-MDH	OG0001880	OG0001880	MDH	23677	ARRAY	H1	Cma16.g572	Clusia_major	PREDOM	Cma16.g572	Cma16.g572.t2	CMA16	MD1	GO:0016616	ko:K00025	4177	0.06855854815792502	999	100	6	1383	2684	0.12310958229894538	5	485	-0.11276877416144498			0	0						0	0		FALSE	FALSE	FALSE
Malate_turnover	enzyme	NAD-MDH	OG0001880	OG0001880	MDH	23677	PASS	H2	Cma27.g562	Clusia_major	PREDOM	Cma27.g562	Cma27.g562.t3	CMA27	MD1	GO:0006108	ko:K00025	3864	-0.015183919135546172	1014	95.8	6	828	2132	-0.05039517046518146	6	261	-0.21362032603255912			0	0						0	0		FALSE	FALSE	FALSE
Malate_turnover	enzyme	NAD-MDH	OG0003054	OG0003054	MDHG1	5352	PASS	H1	Cma25.g476	Clusia_major	PREDOM	Cma25.g476	Cma25.g476.t2	CMA25	MDHG	GO:0016616	ko:K00026	4046	0.03350978389132845	1050	97.8	8	600	2178	-0.035936441068170885	3	217	-0.23343045229295656			0	0						0	0		FALSE	FALSE	FALSE
Malate_turnover	enzyme	NAD-MDH	OG0003054	OG0029212	MDHG1	5352	PASS	H2	Cma26.g746	Clusia_major	PREDOM	Cma26.g746	Cma26.g746.t1	CMA26		GO:0003824	ko:K00026	1692	-0.5962977816320938	702	61.2	6	428	984	-0.41123476498188005	0	0	-0.3311303931680984			0	0						0	0		FALSE	FALSE	FALSE
Malate_turnover	enzyme	NAD-MDH	OG0003054	OG0022442	MDHG1	17791	PASS	H2	Cma26.g745	Clusia_major	PREDOM	Cma26.g745	Cma26.g745.t1	CMA26	MDHG		ko:K00026	315	-0.96471112815960125	315	8.5	0	0	0	-0.7205258459961931	0	0	-0.3311303931680984			0	0						0	0		FALSE	FALSE	FALSE
Malate_turnover	enzyme	NAD-MDH	OG0003054	OG0003054	MDHG2	12248	PASS	H1	Cma12.g610	Clusia_major	PREDOM	Cma12.g610	Cma12.g610.t1	CMA12		GO:0003824	ko:K00026	1417	-0.6698734318100638	354	18.8	5	508	1058	-0.38797506986494995	7	443	-0.1316784401372789	Cma12.p4485	Cma13.g635.t2	1	0.37	0	0	0	0	1	1	0.94	DUP	TRUE	FALSE	FALSE
Malate_turnover	enzyme	NAD-MDH	OG0003054	OG0003054	MDHG2	15753	PASS	H1	Cma12.g614	Clusia_major	PREDOM	Cma12.g614	Cma12.g614.t1	CMA12		GO:0006108	ko:K00026	2877	-0.2792536163197508	564	56.5	4	1305	2298	0.001781983445769729	4	199	-0.24153459485402823			0	0						0	0		FALSE	FALSE	FALSE
Malate_turnover	enzyme	NAD-MDH	OG0003054	OG0003054	MDHG2	15753	PASS	H2	Cma13.g635	Clusia_major	PREDOM	Cma13.g635	Cma13.g635.t2	CMA13		GO:0006108	ko:K00026	4410	0.13089718994507768	1077	99.2	8	1283	2712	0.13191054801886487	2	109	-0.2820553076593866			0	0						0	0		FALSE	FALSE	FALSE
Malate_turnover	enzyme	NAD-MDH	OG0004070	OG0004070	MDHP	3070	PASS	H1	Cma10.g355	Clusia_major	PREDOM	Cma10.g355	Cma10.g355.t1	CMA10	At3g47520/MDH	GO:0006099	ko:K00026	3518	-0.10775546445037375	1239	91.4	1	1860	1860	-0.13589026603011353	7	677	-0.026324586843347153			0	0						0	0		FALSE	FALSE	FALSE
Malate_turnover	enzyme	NAD-MDH	OG0004070	OG0004070	MDHP	3070	PASS	H2	Cma21.g763	Clusia_major	PREDOM	Cma21.g763	Cma21.g763.t1	CMA21	At3g47520/MDH	GO:0006099	ko:K00026	3349	-0.15297104583247162	1239	100	1	1555	1555	-0.23175792833637926	7	564	-0.07720059292118599			0	0						0	0		FALSE	FALSE	FALSE
Malate_turnover	enzyme	NAD-MDH	OG0004070	OG0004070	MDHP	26384	PASS	H2	Cma08.g743	Clusia_major	PREDOM	Cma08.g743	Cma08.g743.t1	CMA08	At3g47520/MDH	GO:0016491	ko:K00026	3342	-0.15484388056427448	1239	100	1	1562	1562	-0.22955768690639938	4	316	-0.18885766820706235			0	0						0	0		FALSE	FALSE	FALSE
Malate_turnover	enzyme	NAD-MDH	OG0004470	OG0004470	MMDH	21070	PASS	H2	Cma23.g445	Clusia_major	PREDOM	Cma23.g445	Cma23.g445.t1	CMA23	At1g53240	GO:0016616	ko:K00026	10451	1.7471535634909545	993	97.2	7	7991	9451	2.250114404680913	24	8452	3.4742147693973333			0	0						0	0		FALSE	FALSE	FALSE
Malate_turnover	enzyme	NAD-MDH	OG0004470	OG0004470	MMDH	27412	PASS	H1	Cma25.g837	Clusia_major	PREDOM	Cma25.g837	Cma25.g837.t1	CMA25	MMDH	GO:0016491	ko:K00026	4170	0.06668571342612215	1038	100	6	921	2625	0.1045646902462579	4	298	-0.19696181076813402			0	0						0	0		FALSE	FALSE	FALSE
Malate_turnover	enzyme	NAD-MDH	OG0004470	OG0004470	MMDH	27412	PASS	H2	Cma26.g408	Clusia_major	PREDOM	Cma26.g408	Cma26.g408.t1	CMA26	MMDHI	GO:0016616	ko:K00026	4520	0.16032745001626564	1041	100	6	1071	2710	0.13128190761029918	5	196	-0.2428852852808735			0	0						0	0		FALSE	FALSE	FALSE
Malate_turnover	enzyme	NAD-MDH	OG0004470	OG0034376	MMDH	34041	PASS	H1	Cma02.g625	Clusia_major	PREDOM	Cma02.g625	Cma02.g625.t1	CMA02	MMDHI	GO:0003824	ko:K00026	709	-0.8592972875409826	276	26.3	2	286	431	-0.5850538379502896	0	0	-0.3311303931680984			0	0						0	0		FALSE	FALSE	FALSE
Malate_turnover	enzyme	NAD-MDH	OG0004470	OG0004470	MMDH	34041	PASS	H2	Cma05.g586	Clusia_major	PREDOM	Cma05.g586	Cma05.g586.t1	CMA05	MMDH	GO:0006099	ko:K00026	3867	-0.014381275679059228	1056	100	6	666	2423	0.041072008981124536	8	230	-0.22757746044329366			0	0						0	0		FALSE	FALSE	FALSE
Malate_turnover	enzyme	NAD-MDH	OG0004470	OG0004470	MMDH	34041	ARRAY	H2	Cma05.g588	Clusia_major	PREDOM	Cma05.g588	Cma05.g588.t1	CMA05	MMDH	GO:0006099	ko:K00026	3870	-0.013578632222572284	1056	100	6	666	2423	0.041072008981124536	8	230	-0.22757746044329366			0	0						0	0		FALSE	FALSE	FALSE
Malate_turnover	enzyme	NADP-MDH	OG0006785	OG0006785	NADP-MDH	13423	PASS	H1	Cma06.g352	Clusia_major	PREDOM	Cma06.g352	Cma06.g352.t4	CMA06	MDH1/NADP-MDH	GO:0006108	ko:K00051	5229	0.3500188535660135	1329	96.6	13	539	2818	0.16522848967284573	2	237	-0.22442584944732136			0	0						0	0		FALSE	FALSE	FALSE
Malate_turnover	enzyme	NADP-MDH	OG0006785	OG0006785	NADP-MDH	13423	PASS	H2	Cma28.g865	Clusia_major	PREDOM	Cma28.g865	Cma28.g865.t1	CMA28	MDH1/NADP-MDH	GO:0003824	ko:K00051	7807	1.0397571305071276	1335	100	13	3318	5835	1.1135325459941694	12	3687	1.328868141424749			0	0						0	0		FALSE	FALSE	FALSE
Vacuolar_storage	enzyme	PPase	OG0000791	OG0000791	PPase/AVP1	6691	PASS	H1	Cma04.g55	Clusia_major	PREDOM	Cma04.g55	Cma04.g55.t1	CMA04		GO:0004427	ko:K01507	6462	0.6799053141821476	2280	97.3	7	1815	3463	0.36796502143527654	6	472	-0.11862176601110785			0	0						0	0		FALSE	FALSE	FALSE
Vacuolar_storage	enzyme	PPase	OG0000791	OG0000791	PPase/AVP1	6691	PASS	H2	Cma08.g1374	Clusia_major	PREDOM	Cma08.g1374	Cma08.g1374.t2	CMA08		GO:0004427	ko:K01507	8785	1.3014188973218714	2280	97.3	8	1935	4769	0.7784672082286636	16	747	0.005191523116376014			0	0						0	0		FALSE	FALSE	FALSE
Vacuolar_storage	enzyme	PPase	OG0000791	OG0000791	PPase/AVP1	9302	PASS	H1	Cma10.g562	Clusia_major	PREDOM	Cma10.g562	Cma10.g562.t6	CMA10		GO:0004427	ko:K01507	6454	0.6777649316315157	2319	100	7	2287	3494	0.37770894776804453	12	1136	0.1803310484639805			0	0						0	0		FALSE	FALSE	FALSE
Vacuolar_storage	enzyme	PPase	OG0000791	OG0000791	PPase/AVP1	9302	ARRAY	H1	Cma10.g568	Clusia_major	PREDOM	Cma10.g568	Cma10.g568.t3	CMA10		GO:0004427	ko:K01507	6453	0.6774973838126868	2067	88.6	6	2287	3398	0.34753420815689207	12	1136	0.1803310484639805			0	0						0	0		FALSE	FALSE	FALSE
Vacuolar_storage	enzyme	PPase	OG0000791	OG0000791	PPase/AVP1	9302	PASS	H2	Cma21.g534	Clusia_major	PREDOM	Cma21.g534	Cma21.g534.t1	CMA21		GO:0004427	ko:K01507	7289	0.9011673603537153	2313	100	7	2064	4336	0.6423665597741945	11	700	-0.015969293570866686			0	0						0	0		FALSE	FALSE	FALSE
Vacuolar_storage	enzyme	PPase	OG0000791	OG0000791	PPase/AVP1	32848	PASS	H2	Cma22.g954	Clusia_major	PREDOM	Cma22.g954	Cma22.g954.t1	CMA22		GO:0004427	ko:K01507	5753	0.4902139106323998	2313	99.7	7	1690	2914	0.19540322928399823	7	118	-0.2780032363788507			0	0						0	0		FALSE	FALSE	FALSE
Vacuolar_storage	transporter	ALMT	OG0001239	OG0001239	ALMT4	15225	PASS	H1	Cma07.g104	Clusia_major	PREDOM	Cma07.g104	Cma07.g104.t1	CMA07	ALMT4	GO:0015743		4535	0.16434066729870037	1701	99.8	6	682	2206	-0.02713547534825141	12	677	-0.026324586843347153			0	0						0	0		FALSE	FALSE	FALSE
Vacuolar_storage	transporter	ALMT	OG0001239	OG0001239	ALMT4	15225	PASS	H2	Cma24.g1242	Clusia_major	PREDOM	Cma24.g1242	Cma24.g1242.t3	CMA24	ALMT4	GO:0015743		4354	0.11591451209065473	1713	99.8	5	680	1126	-0.36660129597371693	10	309	-0.19200927920303468			0	0						0	0		FALSE	FALSE	FALSE
Vacuolar_storage	transporter	ALMT	OG0001239	OG0001239	ALMT9	52685	PASS	H1	Cma04.g460	Clusia_major	PREDOM	Cma04.g460	Cma04.g460.t3	CMA04	ALMT9	GO:0015743		11427	2.00828023466804	1719	95.6	5	6924	8947	2.091697021722363	23	5587	2.1843054117600924			0	0						0	0		FALSE	FALSE	FALSE
Vacuolar_storage	transporter	ALMT	OG0011534	OG0011534	ALMT9	5997	PASS	H1	Cma11.g57	Clusia_major	PREDOM	Cma11.g57	Cma11.g57.t1	CMA11	ALMT9	GO:0015743		5755	0.49074900627005774	1638	100	5	1849	3813	0.47797709293427004	16	1002	0.1200002093982247	Cma11.p3864	Cma04.g460.t3	1	0.16	0	0	0	0	3	3	0.505	FRAG	TRUE	FALSE	FALSE
Vacuolar_storage	transporter	ALMT	OG0011534	OG0011534	ALMT9	5997	PASS	H2	Cma17.g62	Clusia_major	PREDOM	Cma17.g62	Cma17.g62.t1	CMA17	ALMT9	GO:0015743		9512	1.495926161610541	1623	100	5	4005	7700	1.6997397269816632	29	3228	1.1222125061174213	Cma17.p6216	Cma04.g460.t3	1	0.16	0	0	0	0	3	3	0.495	FRAG	TRUE	FALSE	FALSE
Vacuolar_storage	transporter	tDT	OG0007785	OG0007785	TDT	38937	PASS	H2	Cma27.g673	Clusia_major	PREDOM	Cma27.g673	Cma27.g673.t1	CMA27	TDT	GO:0016020	ko:K14430	4479	0.14935798944427742	1614	98.5	5	852	2615	0.10142148820342953	10	977	0.10874445584118071			0	0						0	0		FALSE	FALSE	FALSE
Regulation	TF	BZIP	OG0002063	OG0002063	CPRF2	5147	PASS	H1	Cma04.g160	Clusia_major	PREDOM	Cma04.g160	Cma04.g160.t2	CMA04	CPRF2	GO:0003700		4988	0.28553982922822896	1173	91.6	5	1933	2975	0.21457676174525137	8	442	-0.13212867027956066			0	0						0	0		FALSE	FALSE	FALSE
Regulation	TF	BZIP	OG0002063	OG0002063	CPRF2	5147	PASS	H2	Cma08.g1278	Clusia_major	PREDOM	Cma08.g1278	Cma08.g1278.t1	CMA08	CPRF2	GO:0003700		4901	0.2622631689901076	1014	80.6	5	1838	3241	0.2981859360844864	5	521	-0.09656048903930164			0	0						0	0		FALSE	FALSE	FALSE
Regulation	TF	BZIP	OG0002063	OG0002063	CPRF2	8458	PASS	H1	Cma03.g339	Clusia_major	PREDOM	Cma03.g339	Cma03.g339.t3	CMA03	CPRF2	GO:0003700		3579	-0.09143504750180588	1251	99.1	5	633	1892	-0.1258320194930627	0	0	-0.3311303931680984	Cma03.p934	Cma15.g350.t2	1	1	5	1	0	0	1	1	0.77	DUP	TRUE	FALSE	FALSE
Regulation	TF	BZIP	OG0002063	OG0002063	CPRF2	8458	PASS	H2	Cma15.g350	Clusia_major	PREDOM	Cma15.g350	Cma15.g350.t2	CMA15	CPRF2	GO:0003700		4479	0.14935798944427742	1284	98.3	6	1048	2400	0.03384264428261925	5	369	-0.1649954706661291			0	0						0	0		FALSE	FALSE	FALSE
Regulation	TF	BZIP	OG0002063	OG0002063	CPRF2	15752	PASS	H1	Cma10.g109	Clusia_major	PREDOM	Cma10.g109	Cma10.g109.t1	CMA10	CPRF2	GO:0003700		1938	-0.5304810182001644	774	57.4	3	617	835	-0.45806847542002294	0	0	-0.3311303931680984			0	0						0	0		FALSE	FALSE	FALSE
Regulation	TF	BZIP	OG0002063	OG0002063	CPRF2	15752	PASS	H2	Cma21.g1060	Clusia_major	PREDOM	Cma21.g1060	Cma21.g1060.t1	CMA21	CPRF2	GO:0003700		7935	1.0740032513172373	903	72.6	5	5444	6508	1.3250700434765197	21	8293	3.4026281767745337			0	0						0	0		FALSE	FALSE	FALSE
Regulation	TF	CCA	OG0002594	OG0002594	RVE1	13331	PASS	H1	Cma01.g558	Clusia_major	PREDOM	Cma01.g558	Cma01.g558.t5	CMA01	RVE1	GO:0003677		4031	0.02949656660889373	1395	98	5	1344	1809	-0.15192059644853828	7	516	-0.09881163975071044			0	0						0	0		FALSE	FALSE	FALSE
Regulation	TF	CCA	OG0002594	OG0002594	RVE1	48937	PASS	H1	Cma07.g895	Clusia_major	PREDOM	Cma07.g895	Cma07.g895.t1	CMA07	RVE1	GO:0003677		3646	-0.07350934364026412	1461	99	5	601	1042	-0.3930041931334754	1	53	-0.3072681956271651	Cma07.p2513	Cma01.g558.t5	1	0.86	21	14	1	0	3	4	0.58	DUP	TRUE	FALSE	FALSE
Regulation	TF	CCA	OG0002594	OG0002594	RVE1	48937	PASS	H2	Cma24.g533	Clusia_major	PREDOM	Cma24.g533	Cma24.g533.t1	CMA24	RVE1	GO:0003677		3560	-0.09651845605955653	1416	99	5	623	1067	-0.38514618802640443	0	0	-0.3311303931680984	Cma24.p9023	Cma01.g558.t5	1	0.99	25	14	1	0	0	1	0.53	DUP	TRUE	FALSE	FALSE
Regulation	TF	CCA	OG0003833	OG0003833	CCA1	10869	PASS	H1	Cma16.g1023	Clusia_major	PREDOM	Cma16.g1023	Cma16.g1023.t1	CMA16	LHY/CCA1	GO:0003677	ko:K12133	6714	0.747327364527051	2232	99.9	5	2874	3405	0.34973444958687194	4	312	-0.19065858877618938			0	0						0	0		FALSE	FALSE	FALSE
Regulation	TF	CCA	OG0003833	OG0003833	CCA1	10869	PASS	H2	Cma27.g1014	Clusia_major	PREDOM	Cma27.g1014	Cma27.g1014.t3	CMA27	LHY/CCA1	GO:0003677	ko:K12133	6518	0.6948879920365706	2253	99.7	5	2831	3379	0.34156212427551813	2	59	-0.3045668147734745			0	0						0	0		FALSE	FALSE	FALSE
Regulation	TF	GATA	OG0000224	OG0000224	GATA1	8728	PASS	H1	Cma16.g458	Clusia_major	PREDOM	Cma16.g458	Cma16.g458.t1	CMA16	GATA1	GO:0006355		2095	-0.4884760106440143	810	99.6	1	857	857	-0.4511534309258005	0	0	-0.3311303931680984			0	0						0	0		FALSE	FALSE	FALSE
Regulation	TF	GATA	OG0000224	OG0000224	GATA1	8728	PASS	H2	Cma27.g635	Clusia_major	PREDOM	Cma27.g635	Cma27.g635.t1	CMA27	GATA1	GO:0006355		2464	-0.3897508654961202	810	74.8	1	999	999	-0.40651996191763745	2	238	-0.2239756193050396			0	0						0	0		FALSE	FALSE	FALSE
Regulation	TF	GATA	OG0000224	OG0017668	GATA10	64894	PASS	H2	Cma26.g166	Clusia_major	PREDOM	Cma26.g166	Cma26.g166.t1	CMA26			ko:K21630	1674	-0.6011136423710155	441	20.8	1	392	392	-0.5973123259173204	0	0	-0.3311303931680984			0	0						0	0		FALSE	FALSE	FALSE
Regulation	TF	GATA	OG0000224	OG0015231	GATA10	65084	PASS	H2	Cma27.g458	Clusia_major	PREDOM	Cma27.g458	Cma27.g458.t1	CMA27	GATA10		ko:K21630	216	-0.9911983622236704	216	13.9	0	0	0	-0.7205258459961931	0	0	-0.3311303931680984	Cma27.p10258	Cma02.g288.t1	1	0.68	2	24	2	4	3	9	0.586	FRAG	TRUE	FALSE	FALSE
Regulation	TF	GATA	OG0000224	OG0000224	GATA11	8610	PASS	H1	Cma02.g288	Clusia_major	PREDOM	Cma02.g288	Cma02.g288.t1	CMA02	GATA11	GO:0006355	ko:K21630	5161	0.33182560188564275	957	69.4	2	1588	3023	0.22966413155082763	6	454	-0.12672590857217952			0	0						0	0		FALSE	FALSE	FALSE
Regulation	TF	GATA	OG0000224	OG0000224	GATA11	8610	PASS	H2	Cma05.g297	Clusia_major	PREDOM	Cma05.g297	Cma05.g297.t1	CMA05	GATA11	GO:0006355	ko:K21630	2769	-0.30814878075328084	966	69.2	1	1724	1724	-0.17863781381257957	6	474	-0.11772130572654434	Cma05.p1637	Cma02.g288.t1	1	1	1	0	0	0	0	0	0.83	DUP	TRUE	FALSE	FALSE
Regulation	TF	GATA	OG0000224	OG0000224	GATA11	8610	PASS	H1	Cma25.g1031	Clusia_major	PREDOM	Cma25.g1031	Cma25.g1031.t4	CMA25	GATA11	GO:0006355	ko:K21630	4279	0.09584842567848112	885	92.9	2	2310	2399	0.03352832407833641	8	1337	0.27082730706261415	Cma25.p9626	Cma02.g288.t1	1	0.96	0	21	0	1	3	4	0.61	DUP	TRUE	FALSE	FALSE
Regulation	TF	GATA	OG0000224	OG0000224	GATA11	8610	PASS	H2	Cma26.g165	Clusia_major	PREDOM	Cma26.g165	Cma26.g165.t1	CMA26	GATA11	GO:0006355	ko:K21630	1132	-0.7461245601763234	348	25.8	1	783	783	-0.47441312604273056	1	137	-0.2694488636754973	Cma26.p9765	Cma02.g288.t1	1	0.97	2	28	2	4	0	6	0.55	DUP	TRUE	FALSE	FALSE
Regulation	TF	GATA	OG0000224	OG0015231	GATA11	8610	ARRAY	H2	Cma26.g167	Clusia_major	PREDOM	Cma26.g167	Cma26.g167.t1	CMA26	At2g28370			1727	-0.5869336079730795	348	32.8	2	1148	1377	-0.2877069246987245	2	73	-0.2982635927815299	Cma26.p9769, Cmu26.p9770	Cma25.g1032.t3, Cmu02.g288.t1	2	0.755	1	37	1	5	0	6	0.5955	FRAG, DUP	TRUE	FALSE	FALSE
Regulation	TF	GATA	OG0000224	OG0000224	GATA5	93	PASS	H1	Cma20.g988	Clusia_major	PREDOM	Cma20.g988	Cma20.g988.t2	CMA20	GATA5	GO:0006355	ko:K21630	2053	-0.49971301903483156	1032	97.9	1	396	396	-0.596055045100189	0	0	-0.3311303931680984			0	0						0	0		FALSE	FALSE	FALSE
Regulation	TF	GATA	OG0000224	OG0000224	GATA5	93	ARRAY	H1	Cma20.g993	Clusia_major	PREDOM	Cma20.g993	Cma20.g993.t2	CMA20	GATA5	GO:0006355	ko:K21630	2053	-0.49971301903483156	1032	97.9	1	396	396	-0.596055045100189	0	0	-0.3311303931680984			0	0						0	0		FALSE	FALSE	FALSE
Regulation	TF	GATA	OG0000224	OG0000224	GATA5	35714	PASS	H2	Cma17.g718	Clusia_major	PREDOM	Cma17.g718	Cma17.g718.t1	CMA17	GATA5/GATA6	GO:0006355	ko:K21630	1960	-0.5245949661859268	936	88.5	2	111	183	-0.6630052486124336	1	36	-0.314922108045955			0	0						0	0		FALSE	FALSE	FALSE
Regulation	TF	GATA	OG0000224	OG0000224	GATA9	33125	PASS	H1	Cma04.g880	Clusia_major	PREDOM	Cma04.g880	Cma04.g880.t1	CMA04	GATA5	GO:0006355	ko:K21630	1956	-0.5256651574612428	822	99.7	1	426	426	-0.5866254389717039	2	51	-0.30816865591172865			0	0						0	0		FALSE	FALSE	FALSE
Regulation	TF	GATA	OG0000224	OG0000224	GATA9	33125	PASS	H2	Cma08.g531	Clusia_major	PREDOM	Cma08.g531	Cma08.g531.t1	CMA08	GATA9	GO:0006355	ko:K21630	1658	-0.6053944074722792	831	99.7	1	444	444	-0.5809676752946128	1	19	-0.32257602046474493			0	0						0	0		FALSE	FALSE	FALSE
Regulation	TF	GBF	OG0000838	OG0000838	GN	3871	PASS	H1	Cma07.g223	Clusia_major	PREDOM	Cma07.g223	Cma07.g223.t2	CMA07	GN	GO:0005085	ko:K18443	7347	0.9166851338457962	4410	100	2	1128	1673	-0.19466814423100431	5	413	-0.14518534440573166			0	0						0	0		FALSE	FALSE	FALSE
Regulation	TF	GBF	OG0000838	OG0000838	GN	3871	PASS	H2	Cma24.g1155	Clusia_major	PREDOM	Cma24.g1155	Cma24.g1155.t1	CMA24	GN	GO:0005085	ko:K18443	6615	0.7208401304629818	4425	100	2	774	1358	-0.29367900858009843	1	17	-0.32347648074930846			0	0						0	0		FALSE	FALSE	FALSE
Regulation	TF	GBF	OG0000838	OG0000838	GNL1	2870	PASS	H1	Cma07.g730	Clusia_major	PREDOM	Cma07.g730	Cma07.g730.t2	CMA07	GNL1	GO:0005085	ko:K18443	6742	0.7548187034542624	4353	99.2	3	705	1300	-0.3119095804285031	2	217	-0.23343045229295656			0	0						0	0		FALSE	FALSE	FALSE
Regulation	TF	GBF	OG0000838	OG0000838	GNL1	2870	ARRAY	H1	Cma07.g760	Clusia_major	PREDOM	Cma07.g760	Cma07.g760.t2	CMA07	GNL1	GO:0005085	ko:K18443	6805	0.7716742160404882	4353	99.2	3	701	1296	-0.3131668612456344	7	519	-0.09746094932386516			0	0						0	0		FALSE	FALSE	FALSE
Regulation	TF	GBF	OG0000838	OG0000838	GNL1	2870	PASS	H2	Cma24.g681	Clusia_major	PREDOM	Cma24.g681	Cma24.g681.t1	CMA24	GNL1	GO:0005085	ko:K18443	6881	0.7920078502714908	4350	99.2	2	866	1245	-0.3291971916640592	1	115	-0.27935392680569604			0	0						0	0		FALSE	FALSE	FALSE
Regulation	TF	GBF	OG0000838	OG0000838	GNL2	13919	PASS	H1	Cma14.g50	Clusia_major	PREDOM	Cma14.g50	Cma14.g50.t1	CMA14	GNL2	GO:0005085	ko:K18443	6059	0.5720835431940681	4119	97.5	2	1158	1938	-0.11137329009605212	7	500	-0.1060153220272186			0	0						0	0		FALSE	FALSE	FALSE
Regulation	TF	GBF	OG0003278	OG0003278	CPRF1	9352	PASS	H1	Cma03.g103	Clusia_major	PREDOM	Cma03.g103	Cma03.g103.t3	CMA03	CPRF1/GBF3	GO:0003700	ko:K09060	5545	0.4345639643159716	1188	99.8	11	1233	3388	0.34439100611406365	5	162	-0.2581931101184533			0	0						0	0		FALSE	FALSE	FALSE
Regulation	TF	GBF	OG0003278	OG0003278	CPRF1	9352	PASS	H2	Cma15.g103	Clusia_major	PREDOM	Cma15.g103	Cma15.g103.t2	CMA15	CPRF1/GBF3	GO:0003700	ko:K09060	5505	0.42386205156281237	1161	99.8	11	1318	3342	0.3299322767170531	11	371	-0.16409501038156557			0	0						0	0		FALSE	FALSE	FALSE
Regulation	TF	LUX	OG0004040	OG0004040	PCL1	8035	PASS	H1	Cma02.g1468	Clusia_major	PREDOM	Cma02.g1468	Cma02.g1468.t1	CMA02	LUX/PCL1	GO:0003677		2844	-0.2880826943411072	1152	64.3	1	833	833	-0.45869711582858863	0	0	-0.3311303931680984			0	0						0	0		FALSE	FALSE	FALSE
Regulation	TF	LUX	OG0004040	OG0004040	PCL1	8035	ARRAY	H1	Cma02.g1481	Clusia_major	PREDOM	Cma02.g1481	Cma02.g1481.t1	CMA02	LUX/PCL1	GO:0003677		2621	-0.3477458579399701	1134	64.3	1	828	828	-0.4602687168500028	0	0	-0.3311303931680984			0	0						0	0		FALSE	FALSE	FALSE
Regulation	TF	PIF	OG0002476	OG0002476	SPT	6936	PASS	H2	Cma13.g703	Clusia_major	PREDOM	Cma13.g703	Cma13.g703.t1	CMA13	SPT	GO:0046983		2450	-0.3934965349597259	1008	46.1	6	843	1402	-0.27984891959165353	2	44	-0.3113202669077009			0	0						0	0		FALSE	FALSE	FALSE
Regulation	TF	PIF	OG0002476	OG0002476	SPT	9376	PASS	H1	Cma10.g877	Clusia_major	PREDOM	Cma10.g877	Cma10.g877.t1	CMA10	SPT	GO:0046983		2896	-0.2741702077620002	966	29.6	5	1356	1925	-0.11545945275172902	5	100	-0.2861073789399224	Cma10.p3782	Cma21.g123.t1	1	1	9	0	1	0	1	2	0.79	DUP	TRUE	FALSE	FALSE
Regulation	TF	PIF	OG0002476	OG0002476	SPT	9376	PASS	H2	Cma21.g123	Clusia_major	PREDOM	Cma21.g123	Cma21.g123.t1	CMA21	SPT	GO:0046983		3156	-0.20460777486646503	942	99.7	5	1343	1690	-0.18932470075819607	6	84	-0.2933110612164306			0	0						0	0		FALSE	FALSE	FALSE
Regulation	TF	PIF	OG0006099	OG0006099	PIF1	7846	PASS	H1	Cma16.g578	Clusia_major	PREDOM	Cma16.g578	Cma16.g578.t1	CMA16	PIF1	GO:0003700	ko:K16189	7002	0.8243811363497976	1659	99.8	7	2503	4141	0.581074119939041	22	1378	0.2892867428961663			0	0						0	0		FALSE	FALSE	FALSE
Regulation	TF	PIF	OG0006099	OG0006099	PIF1	7846	PASS	H2	Cma27.g556	Clusia_major	PREDOM	Cma27.g556	Cma27.g556.t1	CMA27	PIF1	GO:0046983	ko:K16189	6209	0.6122157160184153	1683	99.8	8	1860	3386	0.343762365705498	10	513	-0.10016233017755571			0	0						0	0		FALSE	FALSE	FALSE
Regulation	TF	PIF	OG0007974	OG0007974	PIF3	14140	PASS	H1	Cma04.g16	Clusia_major	PREDOM	Cma04.g16	Cma04.g16.t3	CMA04	PIF3	GO:0046983	ko:K12126	5000	0.2887504030541767	2133	98.4	7	388	1358	-0.29367900858009843	8	148	-0.26449633211039797			0	0						0	0		FALSE	FALSE	FALSE
Regulation	TF	TCP	OG0000692	OG0000692	PCF1	16591	PASS	H1	Cma02.g324	Clusia_major	PREDOM	Cma02.g324	Cma02.g324.t1	CMA02	PCF1	GO:0003700		618	-0.8836441390544199	618	88.8	0	0	0	-0.7205258459961931	0	0	-0.3311303931680984			0	0						0	0		FALSE	FALSE	FALSE
Regulation	TF	TCP	OG0000692	OG0000692	PCF1	16591	ARRAY	H2	Cma05.g314	Clusia_major	PREDOM	Cma05.g314	Cma05.g314.t1	CMA05	PCF1	GO:0003700		564	-0.8980917212711849	564	79.2	0	0	0	-0.7205258459961931	0	0	-0.3311303931680984			0	0						0	0		FALSE	FALSE	FALSE
Regulation	TF	TCP	OG0000692	OG0000692	PCF1	16591	PASS	H2	Cma05.g315	Clusia_major	PREDOM	Cma05.g315	Cma05.g315.t1	CMA05	PCF1	GO:0003700		615	-0.8844467825109068	615	51	0	0	0	-0.7205258459961931	0	0	-0.3311303931680984			0	0						0	0		FALSE	FALSE	FALSE
Regulation	TF	TCP	OG0000692	OG0000692	PCF1	16591	ARRAY	H2	Cma05.g316	Clusia_major	PREDOM	Cma05.g316	Cma05.g316.t1	CMA05	PCF1	GO:0003700		609	-0.8860520694238807	609	49.8	0	0	0	-0.7205258459961931	0	0	-0.3311303931680984			0	0						0	0		FALSE	FALSE	FALSE
Regulation	TF	TCP	OG0000692	OG0000692	TCP20	10188	PASS	H1	Cma01.g1002	Clusia_major	PREDOM	Cma01.g1002	Cma01.g1002.t1	CMA01	TCP20	GO:0003700		951	-0.794550715384369	951	100	0	0	0	-0.7205258459961931	0	0	-0.3311303931680984			0	0						0	0		FALSE	FALSE	FALSE
Regulation	TF	TCP	OG0000692	OG0000692	TCP20	10188	PASS	H2	Cma09.g1027	Clusia_major	PREDOM	Cma09.g1027	Cma09.g1027.t1	CMA09	TCP20	GO:0003700		942	-0.7969586457538299	942	99.3	0	0	0	-0.7205258459961931	0	0	-0.3311303931680984			0	0						0	0		FALSE	FALSE	FALSE
Regulation	TF	TCP	OG0000692	OG0000692	TCP20	10188	ARRAY	H2	Cma09.g1031	Clusia_major	PREDOM	Cma09.g1031	Cma09.g1031.t1	CMA09	TCP20	GO:0003700		942	-0.7969586457538299	942	99.3	0	0	0	-0.7205258459961931	0	0	-0.3311303931680984			0	0						0	0		FALSE	FALSE	FALSE
Regulation	TF	TCP	OG0000692	OG0000692	TCP7	1522	PASS	H2	Cma29.g975	Clusia_major	PREDOM	Cma29.g975	Cma29.g975.t1	CMA29	TCP21	GO:0003700	ko:K16221	828	-0.8274590971003338	564	25.2	0	0	0	-0.7205258459961931	0	0	-0.3311303931680984			0	0						0	0		FALSE	FALSE	FALSE
Regulation	TF	TCP	OG0005853	OG0005853	TCP7	53493	PASS	H1	Cma20.g366	Clusia_major	PREDOM	Cma20.g366	Cma20.g366.t1	CMA20	TCP7	GO:0003700	ko:K16221	843	-0.8234458798178991	843	100	0	0	0	-0.7205258459961931	0	0	-0.3311303931680984			0	0						0	0		FALSE	FALSE	FALSE
Regulation	TF	TCP	OG0005853	OG0005853	TCP7	53493	PASS	H2	Cma23.g740	Clusia_major	PREDOM	Cma23.g740	Cma23.g740.t1	CMA23	TCP7	GO:0003700	ko:K16221	798	-0.8354855316652032	798	100	0	0	0	-0.7205258459961931	0	0	-0.3311303931680984			0	0						0	0		FALSE	FALSE	FALSE
			OG0000000	OG0000000	AT1G65750	9435	PASS	H2	Cma18.g45	Clusia_major	PREDOM	Cma18.g45	Cma18.g45.t1	CMA18	At1g65750			873	-0.8154194452530297	873	34.4	0	0	0	-0.7205258459961931	0	0	-0.3311303931680984			0	0						0	0		FALSE	FALSE	FALSE
			OG0000000	OG0025189	AT1G65750	14766	PASS	H1	Cma14.g526	Clusia_major	PREDOM	Cma14.g526	Cma14.g526.t1	CMA14	At1g65750			291	-0.9711322758114969	291	11	0	0	0	-0.7205258459961931	0	0	-0.3311303931680984			0	0						0	0		FALSE	FALSE	FALSE
			OG0000000	OG0000000	AT1G65750	14987	PASS	H1	Cma02.g1440	Clusia_major	PREDOM	Cma02.g1440	Cma02.g1440.t1	CMA02				577	-0.8946135996264082	447	9.7	0	0	0	-0.7205258459961931	0	0	-0.3311303931680984			0	0						0	0		FALSE	FALSE	FALSE
			OG0000000	OG0000000	AT1G65750	55707	PASS	H2	Cma17.g68	Clusia_major	PREDOM	Cma17.g68	Cma17.g68.t1	CMA17	At1g65750			297	-0.969526988898523	297	9.8	0	0	0	-0.7205258459961931	0	0	-0.3311303931680984			0	0						0	0		FALSE	FALSE	FALSE
			OG0000000	OG0000000	AT1G65750	63165	PASS	H1	Cma19.g477	Clusia_major	PREDOM	Cma19.g477	Cma19.g477.t1	CMA19	At1g65750			522	-0.9093287296620021	522	31.9	0	0	0	-0.7205258459961931	0	0	-0.3311303931680984			0	0						0	0		FALSE	FALSE	FALSE
			OG0000000	OG0000000	AT1G65750	64263	ARRAY	H1	Cma10.g144	Clusia_major	PREDOM	Cma10.g144	Cma10.g144.t1	CMA10		GO:0003676		324	-0.9623031977901404	324	52.2	0	0	0	-0.7205258459961931	0	0	-0.3311303931680984			0	0						0	0		FALSE	FALSE	FALSE
			OG0000000	OG0000000	AT1G65750	64263	PASS	H1	Cma10.g145	Clusia_major	PREDOM	Cma10.g145	Cma10.g145.t1	CMA10	AtMg00310			993	-0.7833137069935519	993	27.8	0	0	0	-0.7205258459961931	0	0	-0.3311303931680984			0	0						0	0		FALSE	FALSE	FALSE
			OG0000000	OG0000000	AT1G65750	64784	PASS	H2	Cma08.g256	Clusia_major	PREDOM	Cma08.g256	Cma08.g256.t1	CMA08	At1g65750/RTEL1		ko:K11136	354	-0.954276763225271	354	4.2	0	0	0	-0.7205258459961931	0	0	-0.3311303931680984			0	0						0	0		FALSE	FALSE	FALSE
			OG0000000	OG0012909	ATMG00310	15580	PASS	H2	Cma08.g321	Clusia_major	PREDOM	Cma08.g321	Cma08.g321.t1	CMA08	ebsB	GO:0003676		393	-0.9438423982909407	393	7.7	0	0	0	-0.7205258459961931	0	0	-0.3311303931680984			0	0						0	0		FALSE	FALSE	FALSE
			OG0000000	OG0000000	ATMG00310	18559	PASS	H1	Cma01.g682	Clusia_major	PREDOM	Cma01.g682	Cma01.g682.t1	CMA01	AtMg00310			798	-0.8354855316652032	798	25	0	0	0	-0.7205258459961931	0	0	-0.3311303931680984			0	0						0	0		FALSE	FALSE	FALSE
			OG0000000	OG0000000	ATMG00310	63112	PASS	H1	Cma02.g365	Clusia_major	PREDOM	Cma02.g365	Cma02.g365.t1	CMA02	AtMg00310			2036	-0.5042613319549242	1077	15.2	0	0	0	-0.7205258459961931	0	0	-0.3311303931680984			0	0						0	0		FALSE	FALSE	FALSE
			OG0000000	OG0000000	ATMG00310	63114	PASS	H1	Cma16.g924	Clusia_major	PREDOM	Cma16.g924	Cma16.g924.t1	CMA16				868	-0.8167571843471746	702	14.5	1	75	75	-0.6969518306749802	2	75	-0.2973631324969664			0	0						0	0		FALSE	FALSE	FALSE
			OG0000000	OG0000000	ATMG00310	66031	PASS	H2	Cma18.g955	Clusia_major	PREDOM	Cma18.g955	Cma18.g955.t1	CMA18		GO:0003676		465	-0.924578955335254	465	80.7	0	0	0	-0.7205258459961931	0	0	-0.3311303931680984			0	0						0	0		FALSE	FALSE	FALSE
			OG0000000	OG0000000	ATMG00310	66097	PASS	H2	Cma05.g881	Clusia_major	PREDOM	Cma05.g881	Cma05.g881.t1	CMA05		GO:0003676		465	-0.924578955335254	465	80.7	0	0	0	-0.7205258459961931	0	0	-0.3311303931680984			0	0						0	0		FALSE	FALSE	FALSE
			OG0000000	OG0000000	ATMG01250	33408	PASS	H2	Cma28.g718	Clusia_major	PREDOM	Cma28.g718	Cma28.g718.t1	CMA28				1068	-0.7632476205813783	993	9.6	1	74	74	-0.697266150879263	1	74	-0.2978133626392482			0	0						0	0		FALSE	FALSE	FALSE
			OG0000000	OG0000000	POL	45600	PASS	H1	Cma16.g1270	Clusia_major	PREDOM	Cma16.g1270	Cma16.g1270.t1	CMA16				927	-0.8009718630362647	369	45.1	0	0	0	-0.7205258459961931	0	0	-0.3311303931680984			0	0						0	0		FALSE	FALSE	FALSE
			OG0000000	OG0033305	PTB	4294	PASS	H1	Cma01.g795	Clusia_major	PREDOM	Cma01.g795	Cma01.g795.t1	CMA01	PTB	GO:0003723	ko:K14948	1905	-0.5393100962215208	786	55.4	4	696	1115	-0.3700588182208282	5	18	-0.3230262506070267	Cma01.p279	Cma07.g724.t2	1	0.38	8	20	2	1	0	3	0.54	DUP	TRUE	FALSE	FALSE
			OG0000000	OG0000000	UGT73B5	873	ARRAY	H2	Cma23.g274	Clusia_major	PREDOM	Cma23.g274	Cma23.g274.t1	CMA23	AtMg00310	GO:0003676		1293	-0.7030493613448574	747	13.8	2	474	544	-0.5495356548663289	1	26	-0.3194244094687726			0	0						0	0		FALSE	FALSE	FALSE
			OG0000000	OG0000000		64634	PASS	H2	Cma22.g949	Clusia_major	PREDOM	Cma22.g949	Cma22.g949.t1	CMA22			ko:K12598	1055	-0.766725742226155	480	18.6	1	183	183	-0.6630052486124336	4	286	-0.20236457247551515			0	0						0	0		FALSE	FALSE	FALSE
			OG0000001	OG0000001	AT4G11170	15080	PASS	H2	Cma13.g1232	Clusia_major	PREDOM	Cma13.g1232	Cma13.g1232.t1	CMA13	At4g11170	GO:0006952		4323	0.1076205297069563	3249	55.3	4	216	579	-0.5385344477164296	3	204	-0.23928344414261943			0	0						0	0		FALSE	FALSE	FALSE
			OG0000001	OG0000001	DSC1	14908	ARRAY	H1	Cma20.g796	Clusia_major	PREDOM	Cma20.g796	Cma20.g796.t1	CMA20	DSC1	GO:0007165		5296	0.3679445574275552	3624	98.7	4	937	1390	-0.2836207620430476	10	263	-0.21271986574799562			0	0						0	0		FALSE	FALSE	FALSE
			OG0000001	OG0000001	DSC1	14908	ARRAY	H1	Cma20.g797	Clusia_major	PREDOM	Cma20.g797	Cma20.g797.t1	CMA20	RUN1	GO:0043531		3486	-0.11631699465290116	2331	34.6	3	533	999	-0.40651996191763745	7	887	0.06822374303582235			0	0						0	0		FALSE	FALSE	FALSE
			OG0000001	OG0000001	DSC1	14908	PASS	H1	Cma20.g798	Clusia_major	PREDOM	Cma20.g798	Cma20.g798.t1	CMA20	DSC1	GO:0006952		2880	-0.2784509728632639	2136	29.7	4	147	460	-0.5759385520260873	4	143	-0.26674748282180677			0	0						0	0		FALSE	FALSE	FALSE
			OG0000001	OG0000001	DSC1	14908	ARRAY	H1	Cma20.g799	Clusia_major	PREDOM	Cma20.g799	Cma20.g799.t1	CMA20	ROQ1	GO:0043531	ko:K19613	9818	1.5777957941722092	1431	46.9	1	8386	8386	1.9153633871196905	36	7386	2.9942694377249777			0	0						0	0		FALSE	FALSE	FALSE
			OG0000001	OG0000001	DSC1	53131	PASS	H1	Cma20.g378	Clusia_major	PREDOM	Cma20.g378	Cma20.g378.t1	CMA20	RPP2B	GO:0005515	ko:K19613	2580	-0.3587153185119583	1662	81.4	2	115	196	-0.6589190859567567	2	147	-0.2649465622526797			0	0						0	0		FALSE	FALSE	FALSE
			OG0000001	OG0000001	N	9933	PASS	H2	Cma23.g975	Clusia_major	PREDOM	Cma23.g975	Cma23.g975.t1	CMA23	N	GO:0007165		7072	0.8431094836678262	2703	70.4	6	2454	3691	0.4396300280117637	20	3199	1.1091558319912505			0	0						0	0		FALSE	FALSE	FALSE
			OG0000001	OG0000001	N	12372	PASS	H2	Cma23.g734	Clusia_major	PREDOM	Cma23.g734	Cma23.g734.t1	CMA23	N	GO:0043531		1181	-0.7330147170537034	1101	34.2	0	0	0	-0.7205258459961931	0	0	-0.3311303931680984			0	0						0	0		FALSE	FALSE	FALSE
			OG0000001	OG0000001	N	18246	ARRAY	H1	Cma25.g820	Clusia_major	PREDOM	Cma25.g820	Cma25.g820.t1	CMA25	N	GO:0007165		16696	3.4179896920779433	2721	87.8	4	8453	13814	3.621493455966937	43	5650	2.212669910723843			0	0						0	0		FALSE	FALSE	FALSE
			OG0000001	OG0000001	N	18246	PASS	H1	Cma25.g823	Clusia_major	PREDOM	Cma25.g823	Cma25.g823.t1	CMA25	N	GO:0043531		19912	4.278423477431947	2742	80.8	3	16801	17034	4.633604513757677	88	22233	9.678836360182261			0	0						0	0		FALSE	FALSE	FALSE
			OG0000001	OG0000001	ROQ1	62485	PASS	H1	Cma02.g1628	Clusia_major	PREDOM	Cma02.g1628	Cma02.g1628.t1	CMA02	RUN1	GO:0043531		1015	-0.7774276549793143	864	24.7	0	0	0	-0.7205258459961931	0	0	-0.3311303931680984			0	0						0	0		FALSE	FALSE	FALSE
			OG0000001	OG0000001	RPV1	24064	PASS	H2	Cma24.g1117	Clusia_major	PREDOM	Cma24.g1117	Cma24.g1117.t1	CMA24	RPV1	GO:0007165		12882	2.397562311064208	4089	99	4	5287	8263	1.8767020019929013	12	5928	2.3378338902781723	Cma24.p9207	Cma17.g1.t1	1	0.44	5	2	0	0	0	0	0.31	FRAG	TRUE	FALSE	FALSE
			OG0000001	OG0000001	RPV1	24064	ARRAY	H2	Cma24.g1119	Clusia_major	PREDOM	Cma24.g1119	Cma24.g1119.t2	CMA24	RPV1	GO:0007165		12854	2.390070972136997	4089	99	4	5001	7963	1.7824059407080497	11	4934	1.8903051288501034	Cma24.p9209	Cma09.g536.t1	1	0.44	5	1	0	0	0	0	0.327	FRAG	TRUE	FALSE	FALSE
			OG0000001	OG0025369	RUN1	6171	PASS	H1	Cma02.g1571	Clusia_major	PREDOM	Cma02.g1571	Cma02.g1571.t1	CMA02	ADR2			491	-0.9176227120457006	303	5.3	0	0	0	-0.7205258459961931	0	0	-0.3311303931680984			0	0						0	0		FALSE	FALSE	FALSE
			OG0000001	OG0000001	RUN1	6171	PASS	H2	Cma05.g833	Clusia_major	PREDOM	Cma05.g833	Cma05.g833.t1	CMA05	RUN1	GO:0007165	ko:K19613	4773	0.22801704817999796	2937	45.5	6	595	1830	-0.14531987215859868	9	1634	0.40454565932029674			0	0						0	0		FALSE	FALSE	FALSE
			OG0000001	OG0000001	RUN1	6400	ARRAY	H1	Cma07.g1104	Clusia_major	PREDOM	Cma07.g1104	Cma07.g1104.t1	CMA07	RUN1	GO:0015074		7914	1.0683847471218286	5259	88.6	5	1124	1953	-0.10665848703180954	11	601	-0.06054207765676088			0	0						0	0		FALSE	FALSE	FALSE
			OG0000001	OG0000001	RUN1	6400	PASS	H1	Cma07.g1117	Clusia_major	PREDOM	Cma07.g1117	Cma07.g1117.t1	CMA07	RUN1	GO:0043531	ko:K19613	7696	1.0100593226171106	5280	95	5	1113	1837	-0.1431196307286188	9	522	-0.09611025889701988			0	0						0	0		FALSE	FALSE	FALSE
			OG0000001	OG0000001	RUN1	6400	ARRAY	H2	Cma24.g289	Clusia_major	PREDOM	Cma24.g289	Cma24.g289.t1	CMA24	RUN1	GO:0006952		7065	0.8412366489360233	3222	92	3	3520	3840	0.48646373844990665	19	2892	0.9709351783107502			0	0						0	0		FALSE	FALSE	FALSE
			OG0000001	OG0000001	RUN1	6400	PASS	H2	Cma24.g290	Clusia_major	PREDOM	Cma24.g290	Cma24.g290.t3	CMA24	RUN1	GO:0007165	ko:K19613	13359	2.5251826206456323	3255	96.6	4	8925	9291	2.1998231719956594	43	10006	4.173872410503187			0	0						0	0		FALSE	FALSE	FALSE
			OG0000001	OG0000001	RUN1	6400	ARRAY	H2	Cma24.g291	Clusia_major	PREDOM	Cma24.g291	Cma24.g291.t1	CMA24	RUN1	GO:0007165	ko:K19613	20949	4.555870565557601	3453	95.8	9	14211	17439	4.760904196492227	82	14621	6.251684517133508			0	0						0	0		FALSE	FALSE	FALSE
			OG0000001	OG0000001	RUN1	6907	PASS	H2	Cma08.g1293	Clusia_major	PREDOM	Cma08.g1293	Cma08.g1293.t7	CMA08	RUN1	GO:0043531		3893	-0.00742503238950571	2100	56.1	4	521	787	-0.4731558452255992	10	371	-0.16409501038156557			0	0						0	0		FALSE	FALSE	FALSE
			OG0000001	OG0000001	RUN1	7527	PASS	H2	Cma09.g105	Clusia_major	PREDOM	Cma09.g105	Cma09.g105.t1	CMA09	RUN1	GO:0006952		5557	0.4377745381419194	3387	93.7	4	1022	2009	-0.0890565555919706	12	1038	0.13620849452036804			0	0						0	0		FALSE	FALSE	FALSE
			OG0000001	OG0000001	RUN1	13339	PASS	H1	Cma14.g195	Clusia_major	PREDOM	Cma14.g195	Cma14.g195.t2	CMA14	RUN1	GO:0007165		5072	0.3080138460098634	3405	50.3	5	834	1348	-0.2968222106229268	11	505	-0.1037641713158098			0	0						0	0		FALSE	FALSE	FALSE
			OG0000001	OG0000001	RUN1	13339	ARRAY	H1	Cma14.g202	Clusia_major	PREDOM	Cma14.g202	Cma14.g202.t1	CMA14	RUN1	GO:0007165	ko:K19613	18318	3.8519522542185514	3006	45.6	5	14400	15307	4.090773520961215	64	11634	4.906847082137892			0	0						0	0		FALSE	FALSE	FALSE
			OG0000001	OG0000001	RUN1	13339	PASS	H2	Cma18.g1100	Clusia_major	PREDOM	Cma18.g1100	Cma18.g1100.t2	CMA18	RUN1	GO:0043531		6245	0.6218474374962586	2751	47.4	5	1131	2512	0.06904650716229717	16	857	0.05471683876736956			0	0						0	0		FALSE	FALSE	FALSE
			OG0000001	OG0000001	RUN1	18159	PASS	H2	Cma26.g795	Clusia_major	PREDOM	Cma26.g795	Cma26.g795.t2	CMA26	RUN1	GO:0007165		2740	-0.3159076674993213	1677	47.1	1	799	799	-0.46938400277420517	3	207	-0.23793275371577413			0	0						0	0		FALSE	FALSE	FALSE
			OG0000001	OG0013174	RUN1	18159	ARRAY	H2	Cma26.g796	Clusia_major	PREDOM	Cma26.g796	Cma26.g796.t1	CMA26				1457	-0.6591715190569045	858	24.3	1	144	144	-0.6752637365794644	2	65	-0.301865433919784			0	0						0	0		FALSE	FALSE	FALSE
			OG0000001	OG0000001	RUN1	18826	ARRAY	H1	Cma25.g588	Clusia_major	PREDOM	Cma25.g588	Cma25.g588.t1	CMA25	DSC1	GO:0043531		2346	-0.42132150811794	1323	33.8	1	527	527	-0.5548790983391372	3	169	-0.25504149912248103			0	0						0	0		FALSE	FALSE	FALSE
			OG0000001	OG0000001	RUN1	18826	ARRAY	H1	Cma25.g589	Clusia_major	PREDOM	Cma25.g589	Cma25.g589.t1	CMA25	DSC1	GO:0006952		2451	-0.39322898714089694	1323	34.9	1	527	527	-0.5548790983391372	3	174	-0.25279034841107223			0	0						0	0		FALSE	FALSE	FALSE
			OG0000001	OG0000001	RUN1	18826	ARRAY	H1	Cma25.g590	Clusia_major	PREDOM	Cma25.g590	Cma25.g590.t1	CMA25	DSC1	GO:0007165		2940	-0.262398103733525	1329	35.5	1	525	525	-0.5555077387477029	3	171	-0.2541410388379175			0	0						0	0		FALSE	FALSE	FALSE
			OG0000001	OG0000001	RUN1	18826	PASS	H1	Cma25.g592	Clusia_major	PREDOM	Cma25.g592	Cma25.g592.t1	CMA25	RUN1	GO:0043531	ko:K19613	7466	0.9485233242864449	3030	43.1	4	2343	4196	0.5983617311745971	18	1503	0.34556551068138625			0	0						0	0		FALSE	FALSE	FALSE
			OG0000001	OG0025717	RUN1	18826	ARRAY	H1	Cma25.g593	Clusia_major	PREDOM	Cma25.g593	Cma25.g593.t1	CMA25	RPV1	GO:0007165		6688	0.7403711212374974	1443	17.5	3	2732	3873	0.49683630519124033	17	2688	0.8790882292852712			0	0						0	0		FALSE	FALSE	FALSE
			OG0000001	OG0034245	RUN1	18826	ARRAY	H1	Cma25.g598	Clusia_major	PREDOM	Cma25.g598	Cma25.g598.t1	CMA25	RPV1		ko:K16225	2314	-0.42988303832046737	1458	24.2	3	605	853	-0.45241071174293185	12	1664	0.41805256358874954			0	0						0	0		FALSE	FALSE	FALSE
			OG0000001	OG0000001	RUN1	18826	ARRAY	H2	Cma26.g625	Clusia_major	PREDOM	Cma26.g625	Cma26.g625.t1	CMA26	At4g11170	GO:0007165		10176	1.6735779133129847	1038	25.5	1	9137	9137	2.151417860536102	37	5759	2.261744996232555			0	0						0	0		FALSE	FALSE	FALSE
			OG0000001	OG0015023	RUN1	18826	ARRAY	H2	Cma26.g626	Clusia_major	PREDOM	Cma26.g626	Cma26.g626.t1	CMA26	RPV1	GO:0006952	ko:K19613	3741	-0.04809230085151089	2562	71	4	413	749	-0.48510001298834704	7	198	-0.24198482499630997			0	0						0	0		FALSE	FALSE	FALSE
			OG0000001	OG0000001	RUN1	18826	PASS	H2	Cma26.g627	Clusia_major	PREDOM	Cma26.g627	Cma26.g627.t1	CMA26	RUN1	GO:0007165		2430	-0.39884749133630554	1347	29.8	1	557	557	-0.5454494922106521	3	38	-0.3140216477613915			0	0						0	0		FALSE	FALSE	FALSE
			OG0000001	OG0000001	RUN1	18826	ARRAY	H2	Cma26.g629	Clusia_major	PREDOM	Cma26.g629	Cma26.g629.t1	CMA26	DSC1	GO:0043531	ko:K19613	4168	0.06615061778846418	3234	85	3	549	882	-0.44329542581872955	9	337	-0.1794028352191454			0	0						0	0		FALSE	FALSE	FALSE
			OG0000001	OG0000001	RUN1	27720	PASS	H1	Cma02.g400	Clusia_major	PREDOM	Cma02.g400	Cma02.g400.t1	CMA02	CSA1		ko:K22038	782	-0.839766296766467	681	16.1	1	100	100	-0.6890938255679092	0	0	-0.3311303931680984			0	0						0	0		FALSE	FALSE	FALSE
			OG0000001	OG0022637	RUN1	46520	ARRAY	H2	Cma24.g434	Clusia_major	PREDOM	Cma24.g434	Cma24.g434.t1	CMA24	RUN1			867	-0.8170247321660035	735	20	1	131	131	-0.6793498992351412	3	184	-0.2482880469882546			0	0						0	0		FALSE	FALSE	FALSE
			OG0000001	OG0000001	RUN1	46520	PASS	H2	Cma24.g436	Clusia_major	PREDOM	Cma24.g436	Cma24.g436.t1	CMA24	RUN1		ko:K19613	1061	-0.7651204553131811	945	18.4	1	115	115	-0.6843790225036667	0	0	-0.3311303931680984			0	0						0	0		FALSE	FALSE	FALSE
			OG0000001	OG0000001	RUN1	64639	ARRAY	H2	Cma22.g960	Clusia_major	PREDOM	Cma22.g960	Cma22.g960.t1	CMA22	RUN1	GO:0007165	ko:K22038	8087	1.1146705197792424	3138	39.2	3	3224	4382	0.6568252891712051	9	1898	0.5234064168826812			0	0						0	0		FALSE	FALSE	FALSE
			OG0000001	OG0000001	RUN1	64639	ARRAY	H2	Cma22.g967	Clusia_major	PREDOM	Cma22.g967	Cma22.g967.t1	CMA22	RUN1	GO:0007165	ko:K19613	6284	0.6322818024305888	1935	39.1	3	3011	4158	0.5864175634118493	14	3285	1.1478756242274817			0	0						0	0		FALSE	FALSE	FALSE
			OG0000001	OG0000001	RUN1	64639	PASS	H2	Cma22.g984	Clusia_major	PREDOM	Cma22.g984	Cma22.g984.t1	CMA22	RUN1	GO:0043531		8529	1.2329266557016523	3585	95.3	3	3103	4297	0.6301080718071639	10	2061	0.596793930074608			0	0						0	0		FALSE	FALSE	FALSE
			OG0000001	OG0000001	RUN1	64639	ARRAY	H2	Cma22.g986	Clusia_major	PREDOM	Cma22.g986	Cma22.g986.t1	CMA22	RUN1	GO:0007165		8615	1.2559357681209447	3339	94.8	3	3432	4635	0.7363483008547632	11	2678	0.8745859278624536			0	0						0	0		FALSE	FALSE	FALSE
			OG0000001	OG0000001	RUN1	64639	ARRAY	H2	Cma22.g988	Clusia_major	PREDOM	Cma22.g988	Cma22.g988.t3	CMA22	RUN1	GO:0007165		8562	1.2417557337230085	3378	94.8	3	3159	4330	0.6404806385484975	14	3854	1.404056575185803			0	0						0	0		FALSE	FALSE	FALSE
			OG0000001	OG0000001	RUN1	64639	ARRAY	H2	Cma22.g999	Clusia_major	PREDOM	Cma22.g999	Cma22.g999.t1	CMA22	RUN1	GO:0043531		7841	1.048853756347313	3087	76	3	3413	4591	0.7225182118663184	16	4051	1.4927519132153095			0	0						0	0		FALSE	FALSE	FALSE
			OG0000001	OG0000001	RUN1	65255	ARRAY	H2	Cma08.g726	Clusia_major	PREDOM	Cma08.g726	Cma08.g726.t2	CMA08	RUN1	GO:0006952		16955	3.4872845771546497	3399	55	3	12030	13147	3.411841879710284	34	13326	5.668636482878629			0	0						0	0		FALSE	FALSE	FALSE
			OG0000001	OG0000001	RUN1	65255	PASS	H2	Cma08.g732	Clusia_major	PREDOM	Cma08.g732	Cma08.g732.t1	CMA08	RUN1	GO:0007165		11843	2.1195801273008965	3390	53.8	4	3904	7861	1.7503452798712003	31	6063	2.39861495948621	Cma08.p2942	Cma04.g507.t2	1	1	34	13	5	4	2	11	0.66	DUP	TRUE	FALSE	FALSE
			OG0000001	OG0000001	RUN1	65255	ARRAY	H2	Cma08.g764	Clusia_major	PREDOM	Cma08.g764	Cma08.g764.t1	CMA08	RUN1	GO:0006952	ko:K19613	2470	-0.3881455785831463	720	13.3	1	1087	1087	-0.37885978394074765	5	1087	0.15826977149217425			0	0						0	0		FALSE	FALSE	FALSE
			OG0000001	OG0000001	RUN1	65255	ARRAY	H2	Cma08.g875	Clusia_major	PREDOM	Cma08.g875	Cma08.g875.t1	CMA08	RUN1	GO:0043531	ko:K19613	8678	1.2727912807071704	2202	61.6	2	4957	6474	1.3143831565309032	34	5350	2.0776008680393154			0	0						0	0		FALSE	FALSE	FALSE
			OG0000001	OG0000001	RUN1	65255	PASS	H2	Cma08.g888	Clusia_major	PREDOM	Cma08.g888	Cma08.g888.t1	CMA08	RUN1	GO:0006952		23862	5.335237361806424	1206	28.8	2	19120	22062	6.214006500891789	82	23179	10.104754074780805			0	0						0	0		FALSE	FALSE	FALSE
			OG0000001	OG0000001	RUN1	65255	ARRAY	H2	Cma08.g894	Clusia_major	PREDOM	Cma08.g894	Cma08.g894.t1	CMA08	RUN1	GO:0007165	ko:K19613	8820	1.3107830709808859	3624	99.8	3	3415	4604	0.7266043745219952	20	4115	1.521566642321342			0	0						0	0		FALSE	FALSE	FALSE
			OG0000001	OG0000001	RUN1	65255	ARRAY	H2	Cma08.g898	Clusia_major	PREDOM	Cma08.g898	Cma08.g898.t2	CMA08	RUN1	GO:0007165	ko:K19613	8858	1.320949888096387	3534	91.1	3	3380	4478	0.6870000287823576	17	3955	1.4495298195562605			0	0						0	0		FALSE	FALSE	FALSE
			OG0000001	OG0000001	RUN1	65486	ARRAY	H2	Cma09.g315	Clusia_major	PREDOM	Cma09.g315	Cma09.g315.t1	CMA09	RUN1	GO:0007165		7600	0.9843747320095284	2229	77.6	3	2399	3251	0.3013291381273148	37	3879	1.4153123287428468			0	0						0	0		FALSE	FALSE	FALSE
			OG0000001	OG0000001	RUN1	65486	ARRAY	H2	Cma09.g331	Clusia_major	PREDOM	Cma09.g331	Cma09.g331.t2	CMA09	RUN1	GO:0006952	ko:K19613	7457	0.9461153939169841	3195	91.2	4	2021	3797	0.4729479696657446	31	3593	1.2865465080502636			0	0						0	0		FALSE	FALSE	FALSE
			OG0000001	OG0013043	RUN1	65486	PASS	H2	Cma09.g334	Clusia_major	PREDOM	Cma09.g334	Cma09.g334.t1	CMA09				2168	-0.46894501986949866	609	15.2	1	1156	1156	-0.3571716898452318	5	260	-0.2140705561748409			0	0						0	0		FALSE	FALSE	FALSE
			OG0000001	OG0013043	RUN1	65486	ARRAY	H2	Cma09.g336	Clusia_major	PREDOM	Cma09.g336	Cma09.g336.t1	CMA09	RUN1	GO:0007165		23172	5.150629366814427	3126	91.9	4	16600	20042	5.579079688240455	116	27651	12.118183271064835			0	0						0	0		FALSE	FALSE	FALSE
			OG0000002	OG0012996	ATMG00810	53826	PASS	H1	Cma04.g1151	Clusia_major	PREDOM	Cma04.g1151	Cma04.g1151.t1	CMA04			ko:K17592	321	-0.9631058412466273	321	5.3	0	0	0	-0.7205258459961931	0	0	-0.3311303931680984			0	0						0	0		FALSE	FALSE	FALSE
			OG0000002	OG0000002	CM2	65291	PASS	H2	Cma29.g602	Clusia_major	PREDOM	Cma29.g602	Cma29.g602.t1	CMA29			ko:K01850	890	-0.810871132332937	420	14.4	0	0	0	-0.7205258459961931	0	0	-0.3311303931680984			0	0						0	0		FALSE	FALSE	FALSE
			OG0000002	OG0000002	GIP	63614	PASS	H1	Cma03.g276	Clusia_major	PREDOM	Cma03.g276	Cma03.g276.t1	CMA03	GIP			637	-0.8785607304966693	429	29.8	0	0	0	-0.7205258459961931	0	0	-0.3311303931680984			0	0						0	0		FALSE	FALSE	FALSE
			OG0000002	OG0000002	GIP	64259	PASS	H1	Cma10.g140	Clusia_major	PREDOM	Cma10.g140	Cma10.g140.t1	CMA10	GIP			823	-0.8287968361944787	552	34.9	0	0	0	-0.7205258459961931	0	0	-0.3311303931680984			0	0						0	0		FALSE	FALSE	FALSE
			OG0000002	OG0000002	RE1	65167	PASS	H2	Cma27.g1076	Clusia_major	PREDOM	Cma27.g1076	Cma27.g1076.t1	CMA27	RE1			736	-0.8520734964326001	501	12	0	0	0	-0.7205258459961931	0	0	-0.3311303931680984			0	0						0	0		FALSE	FALSE	FALSE
			OG0000002	OG0000002	RE1	65167	ARRAY	H2	Cma27.g1086	Clusia_major	PREDOM	Cma27.g1086	Cma27.g1086.t1	CMA27	RE1			736	-0.8520734964326001	501	12	0	0	0	-0.7205258459961931	0	0	-0.3311303931680984			0	0						0	0		FALSE	FALSE	FALSE
			OG0000002	OG0000002	RXLR161	62707	PASS	H1	Cma10.g41	Clusia_major	PREDOM	Cma10.g41	Cma10.g41.t1	CMA10				2205	-0.45904575057282637	1884	49.3	0	0	0	-0.7205258459961931	0	0	-0.3311303931680984			0	0						0	0		FALSE	FALSE	FALSE
			OG0000002	OG0000002	RXLR161	62707	PASS	H2	Cma21.g923	Clusia_major	PREDOM	Cma21.g923	Cma21.g923.t1	CMA21	RXLR161			387	-0.9454476852039146	357	8.5	0	0	0	-0.7205258459961931	0	0	-0.3311303931680984			0	0						0	0		FALSE	FALSE	FALSE
			OG0000002	OG0000002		25888	PASS	H1	Cma16.g970	Clusia_major	PREDOM	Cma16.g970	Cma16.g970.t1	CMA16				592	-0.8906003823439734	534	81.5	0	0	0	-0.7205258459961931	0	0	-0.3311303931680984			0	0						0	0		FALSE	FALSE	FALSE
			OG0000002	OG0000002		28011	PASS	H2	Cma27.g451	Clusia_major	PREDOM	Cma27.g451	Cma27.g451.t1	CMA27		GO:0015074		3032	-0.23778370440125873	1377	40.8	0	0	0	-0.7205258459961931	0	0	-0.3311303931680984			0	0						0	0		FALSE	FALSE	FALSE
			OG0000002	OG0000002		63294	PASS	H1	Cma20.g367	Clusia_major	PREDOM	Cma20.g367	Cma20.g367.t1	CMA20			ko:K08819	1227	-0.7207075173875702	453	4	3	371	771	-0.4781849684941246	0	0	-0.3311303931680984	Cma20.p7418	Cma21.g923.t1	1	0.46	0	3	0	0	3	3	0.352	FRAG	TRUE	FALSE	FALSE
			OG0000002	OG0000002		63771	PASS	H1	Cma04.g58	Clusia_major	PREDOM	Cma04.g58	Cma04.g58.t1	CMA04				800	-0.8349504360275453	681	98.6	0	0	0	-0.7205258459961931	0	0	-0.3311303931680984			0	0						0	0		FALSE	FALSE	FALSE
			OG0000002	OG0000002		65313	PASS	H2	Cma29.g650	Clusia_major	PREDOM	Cma29.g650	Cma29.g650.t1	CMA29				816	-0.8306696709262815	486	16.1	2	164	328	-0.6174288189914221	0	0	-0.3311303931680984			0	0						0	0		FALSE	FALSE	FALSE
			OG0000002	OG0000002		65644	PASS	H2	Cma13.g697	Clusia_major	PREDOM	Cma13.g697	Cma13.g697.t1	CMA13				1833	-0.5585735391772074	1218	36.6	0	0	0	-0.7205258459961931	0	0	-0.3311303931680984			0	0						0	0		FALSE	FALSE	FALSE
			OG0000002	OG0000002		65658	PASS	H2	Cma05.g417	Clusia_major	PREDOM	Cma05.g417	Cma05.g417.t1	CMA05				1389	-0.6773647707372752	585	24.2	4	357	800	-0.4690696825699223	0	0	-0.3311303931680984	Cma05.p1685	Cma21.g923.t1	1	0.97	0	3	0	1	0	1	0.409	PSSD	TRUE	FALSE	FALSE
			OG0000002	OG0000002		65796	PASS	H2	Cma15.g532	Clusia_major	PREDOM	Cma15.g532	Cma15.g532.t1	CMA15		GO:0003676		3177	-0.1989892706710564	2472	22.7	2	626	703	-0.49955874238535763	1	428	-0.1384318922715053	Cma15.p5653	Cma21.g923.t1	1	1	0	4	0	1	0	1	0.398	FRAG	TRUE	FALSE	FALSE
			OG0000002	OG0000002		65868	PASS	H2	Cma17.g410	Clusia_major	PREDOM	Cma17.g410	Cma17.g410.t1	CMA17				1169	-0.7362252908796512	525	58.9	0	0	0	-0.7205258459961931	0	0	-0.3311303931680984			0	0						0	0		FALSE	FALSE	FALSE
			OG0000002	OG0000002		65912	PASS	H2	Cma17.g594	Clusia_major	PREDOM	Cma17.g594	Cma17.g594.t1	CMA17				1006	-0.7798355853487751	693	30.1	1	312	312	-0.6224579422599474	0	0	-0.3311303931680984			0	0						0	0		FALSE	FALSE	FALSE
			OG0000002	OG0000002		66026	PASS	H2	Cma18.g936	Clusia_major	PREDOM	Cma18.g936	Cma18.g936.t1	CMA18				1593	-0.622785015696163	1056	5.8	3	293	534	-0.5526788569091573	0	0	-0.3311303931680984	Cma18.p6819	Cma21.g923.t1	1	0.82	0	3	0	1	0	1	0.392	FRAG	TRUE	FALSE	FALSE
			OG0000003	OG0000003	AT1G11303	53134	PASS	H1	Cma20.g385	Clusia_major	PREDOM	Cma20.g385	Cma20.g385.t1	CMA20	At1g11303		ko:K04733	865	-0.8175598278036614	546	18.2	3	166	316	-0.6212006614428162	0	0	-0.3311303931680984	Cma20.p7425	Cma20.g386.t1	1	0.41	3	0	3	3	2	8	0.91	FRAG	TRUE	FALSE	FALSE
			OG0000003	OG0000003	AT1G11330	13466	ARRAY	H1	Cma20.g814	Clusia_major	PREDOM	Cma20.g814	Cma20.g814.t1	CMA20	SD18	GO:0004672		6239	0.6202421505832847	2529	99.4	7	2107	3036	0.23375029420650453	14	597	-0.062342998225887916			0	0						0	0		FALSE	FALSE	FALSE
			OG0000003	OG0000003	AT1G11330	13466	PASS	H1	Cma20.g831	Clusia_major	PREDOM	Cma20.g831	Cma20.g831.t1	CMA20	SD18	GO:0005524		4507	0.15684932837148888	1386	52.4	6	2095	2591	0.0938778033006414	15	538	-0.08890657662051173			0	0						0	0		FALSE	FALSE	FALSE
			OG0000003	OG0000003	AT1G67520	6211	PASS	H1	Cma12.g1017	Clusia_major	PREDOM	Cma12.g1017	Cma12.g1017.t1	CMA12	At1g67520	GO:0004672		3496	-0.11364151646461133	2436	95.7	5	259	628	-0.5231327577065705	12	660	-0.033978499262137064			0	0						0	0		FALSE	FALSE	FALSE
			OG0000003	OG0000003	AT4G27290	226	PASS	H2	Cma26.g121	Clusia_major	PREDOM	Cma26.g121	Cma26.g121.t1	CMA26	At4g27290	GO:0004674		5873	0.5223196488918775	2499	98.8	8	1212	2592	0.09419212350492424	20	821	0.03850855364522622			0	0						0	0		FALSE	FALSE	FALSE
			OG0000003	OG0000003	AT4G27290	226	ARRAY	H2	Cma26.g124	Clusia_major	PREDOM	Cma26.g124	Cma26.g124.t1	CMA26	At4g27290	GO:0004674		5873	0.5223196488918775	2499	98.8	7	1212	2452	0.050187294905326855	19	801	0.02950395079959103			0	0						0	0		FALSE	FALSE	FALSE
			OG0000003	OG0000003	AT4G27290	227	PASS	H2	Cma26.g119	Clusia_major	PREDOM	Cma26.g119	Cma26.g119.t1	CMA26	At4g27290	GO:0048544		3966	0.012105958385009934	2454	98.4	6	273	1101	-0.3744593010807879	14	496	-0.10781624259634563			0	0						0	0		FALSE	FALSE	FALSE
			OG0000003	OG0000003	AT4G27290	227	ARRAY	H2	Cma26.g123	Clusia_major	PREDOM	Cma26.g123	Cma26.g123.t1	CMA26	At4g27290	GO:0048544		3966	0.012105958385009934	2454	98.4	6	273	1101	-0.3744593010807879	14	496	-0.10781624259634563			0	0						0	0		FALSE	FALSE	FALSE
			OG0000003	OG0000003	AT4G27290	5957	ARRAY	H1	Cma02.g207	Clusia_major	PREDOM	Cma02.g207	Cma02.g207.t3	CMA02	At4g27290	GO:0004672		3493	-0.11444415992109828	2565	99.4	5	310	804	-0.46781240175279093	9	583	-0.06864622021783255			0	0						0	0		FALSE	FALSE	FALSE
			OG0000003	OG0000003	AT4G27290	5957	ARRAY	H1	Cma02.g208	Clusia_major	PREDOM	Cma02.g208	Cma02.g208.t1	CMA02	At4g27290	GO:0004674		3797	-0.033109622997087924	2460	47.4	6	276	930	-0.4282080560131533	11	498	-0.10691578231178211			0	0						0	0		FALSE	FALSE	FALSE
			OG0000003	OG0000003	AT4G27290	5957	ARRAY	H1	Cma02.g209	Clusia_major	PREDOM	Cma02.g209	Cma02.g209.t1	CMA02	At4g27290	GO:0004672		2964	-0.25597695608162946	1707	77.2	9	309	1248	-0.32825423105121065	17	1205	0.2113969282814219			0	0						0	0		FALSE	FALSE	FALSE
			OG0000003	OG0000003	AT4G27290	5957	PASS	H1	Cma02.g210	Clusia_major	PREDOM	Cma02.g210	Cma02.g210.t1	CMA02	At4g27290	GO:0004672		5451	0.40941446934604736	2466	99.4	6	277	883	-0.4429811056144467	9	450	-0.12852682914130656			0	0						0	0		FALSE	FALSE	FALSE
			OG0000003	OG0000003	AT4G27290	5957	ARRAY	H1	Cma02.g211	Clusia_major	PREDOM	Cma02.g211	Cma02.g211.t1	CMA02	At4g27290	GO:0004672		3318	-0.16126502821617003	1809	71	6	178	698	-0.5011303434067719	6	366	-0.16634616109297437			0	0						0	0		FALSE	FALSE	FALSE
			OG0000003	OG0034434	AT4G27290	5957	ARRAY	H2	Cma05.g222	Clusia_major	PREDOM	Cma05.g222	Cma05.g222.t1	CMA05	At4g27290			342	-0.9574873370512188	342	7.3	0	0	0	-0.7205258459961931	0	0	-0.3311303931680984	Cma05.p1610	Cma05.g224.t5	1	0.16	4	12	3	1	0	4	0.568	FRAG	TRUE	FALSE	FALSE
			OG0000003	OG0000003	AT4G27290	5957	ARRAY	H2	Cma05.g223	Clusia_major	PREDOM	Cma05.g223	Cma05.g223.t1	CMA05	At4g27290	GO:0004672		4400	0.12822171175678787	2508	32.7	6	637	1514	-0.24464505671197564	13	330	-0.1825544462151177	Cma05.p1611	Cma02.g206.t1	1	1	7	2	5	7	0	12	0.75	DUP	TRUE	FALSE	FALSE
			OG0000003	OG0000003	AT4G27290	5957	ARRAY	H2	Cma05.g224	Clusia_major	PREDOM	Cma05.g224	Cma05.g224.t5	CMA05	At4g27290	GO:0004674		6241	0.6207772462209427	2565	32.7	7	1902	3441	0.3610499769410541	16	435	-0.13528028127553296	Cma05.p1612	Cma05.g224.t5	1	0.53	0	2	0	0	0	0	0.933	FRAG	TRUE	FALSE	FALSE
			OG0000003	OG0000003	AT4G27290	5957	PASS	H2	Cma05.g226	Clusia_major	PREDOM	Cma05.g226	Cma05.g226.t1	CMA05	At4g27290	GO:0004674		3514	-0.10882565572568967	2463	99.5	6	201	751	-0.4844713725797814	10	391	-0.1550904075359304			0	0						0	0		FALSE	FALSE	FALSE
			OG0000003	OG0000003	AT4G27290	5957	ARRAY	H2	Cma05.g227	Clusia_major	PREDOM	Cma05.g227	Cma05.g227.t1	CMA05	SD11	GO:0004672		1901	-0.5403802874968368	1188	24.2	5	106	462	-0.5753099116175217	7	364	-0.1672466213775379			0	0						0	0		FALSE	FALSE	FALSE
			OG0000003	OG0000003	AT4G27290	5957	ARRAY	H2	Cma05.g228	Clusia_major	PREDOM	Cma05.g228	Cma05.g228.t1	CMA05	At4g27290	GO:0004672		4127	0.05518115721647594	2505	100	6	187	853	-0.45241071174293185	11	188	-0.24648712641912757	Cma05.p1615	Cma05.g226.t1	1	0.58	23	45	10	6	2	18	0.49	DUP	TRUE	FALSE	FALSE
			OG0000003	OG0000003	AT4G27290	5957	ARRAY	H2	Cma05.g229	Clusia_major	PREDOM	Cma05.g229	Cma05.g229.t2	CMA05	At4g27290	GO:0004672		4209	0.07712007836045243	2505	100	6	187	853	-0.45241071174293185	13	279	-0.20551618347148745			0	0						0	0		FALSE	FALSE	FALSE
			OG0000003	OG0000003	AT4G27290	5957	ARRAY	H2	Cma05.g230	Clusia_major	PREDOM	Cma05.g230	Cma05.g230.t1	CMA05	At4g27290	GO:0048544		3426	-0.13236986378264004	2505	100	6	187	846	-0.4546109531729117	13	262	-0.21317009589027736			0	0						0	0		FALSE	FALSE	FALSE
			OG0000003	OG0000003	AT4G27290	49606	PASS	H2	Cma26.g120	Clusia_major	PREDOM	Cma26.g120	Cma26.g120.t1	CMA26	At4g27290	GO:0004672		6818	0.7751523376852649	2463	99.9	6	3169	3591	0.40819800758347985	17	2768	0.915106640667812			0	0						0	0		FALSE	FALSE	FALSE
			OG0000003	OG0000003	CES101	17130	ARRAY	H1	Cma12.g611	Clusia_major	PREDOM	Cma12.g611	Cma12.g611.t1	CMA12	CES101	GO:0004672	ko:K04733	5842	0.514025666508179	2355	97.7	8	2163	2975	0.21457676174525137	8	209	-0.23703229343121063	Cma12.p4486	Cma12.g613.t2	1	0.81	7	4	4	0	0	4	0.87	DUP	TRUE	FALSE	FALSE
			OG0000003	OG0000003	CES101	17130	ARRAY	H1	Cma12.g613	Clusia_major	PREDOM	Cma12.g613	Cma12.g613.t2	CMA12	CES101	GO:0004672	ko:K04733	7285	0.9000971690783993	2061	87.2	7	2687	3418	0.3538206122425488	8	211	-0.2361318331466471			0	0						0	0		FALSE	FALSE	FALSE
			OG0000003	OG0000003	CES101	17130	PASS	H1	Cma12.g615	Clusia_major	PREDOM	Cma12.g615	Cma12.g615.t1	CMA12	At1g11330	GO:0004672	ko:K04733	11520	2.0331621818191357	2205	97.7	7	5262	8755	2.0313475425000576	30	3658	1.315811467298578	Cma12.p4491, Cmu12.p4492	Cma12.g613.t2, Cmu12.g613.t2	2	0.5800000000000001	7	0	4	0	0	4	0.95	DUP, DUP	TRUE	FALSE	FALSE
			OG0000003	OG0000003	CES101	17130	ARRAY	H1	Cma12.g618	Clusia_major	PREDOM	Cma12.g618	Cma12.g618.t2	CMA12	CES101	GO:0004672	ko:K04733	5641	0.4602485549235538	2367	99.5	7	1680	2731	0.13788263190023878	17	1435	0.3149498610062266	Cma12.p4494	Cma12.g613.t2	1	0.78	7	0	3	0	0	3	0.89	DUP	TRUE	FALSE	FALSE
			OG0000003	OG0000003	CES101	53133	PASS	H1	Cma20.g386	Clusia_major	PREDOM	Cma20.g386	Cma20.g386.t1	CMA20	CES101	GO:0004672	ko:K04733	3419	-0.1342426985144429	2232	94.3	7	427	1180	-0.34962800494244367	12	574	-0.07269829149836839			0	0						0	0		FALSE	FALSE	FALSE
			OG0000003	OG0016590	RKS1	5601	PASS	H2	Cma26.g1094	Clusia_major	PREDOM	Cma26.g1094	Cma26.g1094.t1	CMA26	RKS1	GO:0048544		480	-0.9205657380528194	480	7.6	0	0	0	-0.7205258459961931	0	0	-0.3311303931680984	Cma26.p10082	Cma15.g611.t1	1	0.26	13	12	1	1	0	2	0.361	FRAG	TRUE	FALSE	FALSE
			OG0000003	OG0016590	RKS1	5601	ARRAY	H2	Cma26.g1135	Clusia_major	PREDOM	Cma26.g1135	Cma26.g1135.t1	CMA26	RKS1	GO:0048544		480	-0.9205657380528194	480	7.6	0	0	0	-0.7205258459961931	0	0	-0.3311303931680984	Cma26.p10099	Cma15.g611.t1	1	0.26	13	12	1	1	0	2	0.361	FRAG	TRUE	FALSE	FALSE
			OG0000003	OG0000003	SD18	5485	ARRAY	H1	Cma12.g465	Clusia_major	PREDOM	Cma12.g465	Cma12.g465.t1	CMA12	SD18	GO:0004672		5646	0.46158629401769874	2499	98.4	6	1432	2946	0.20546147582104907	20	1163	0.192487262305588			0	0						0	0		FALSE	FALSE	FALSE
			OG0000003	OG0000003	SD18	5485	PASS	H1	Cma12.g467	Clusia_major	PREDOM	Cma12.g467	Cma12.g467.t1	CMA12	SD18	GO:0004674		8762	1.2952652974888048	2505	48.8	6	4982	6251	1.2442897509758302	25	1468	0.32980745570152464			0	0						0	0		FALSE	FALSE	FALSE
			OG0000003	OG0000003	SD18	5485	PASS	H2	Cma13.g552	Clusia_major	PREDOM	Cma13.g552	Cma13.g552.t1	CMA13	At4g03230	GO:0004672		2110	-0.4844627933615796	1275	48.3	5	322	728	-0.49170073727828667	11	512	-0.10061256031983748	Cma13.p4887	Cma12.g467.t1	1	0.74	9	3	2	0	0	2	0.65	FRAG	TRUE	FALSE	FALSE
			OG0000004	OG0033240	LRK10	3539	PASS	H1	Cma12.g735	Clusia_major	PREDOM	Cma12.g735	Cma12.g735.t1	CMA12	LRK10	GO:0004672		1682	-0.5989732598203836	996	61.2	3	469	683	-0.5058451464710144	2	132	-0.2717000143869061	Cma12.p4531	Cma13.g800.t2	1	0.73	16	2	5	1	0	6	0.71	DUP	TRUE	FALSE	FALSE
			OG0000004	OG0000004	LRK10	3539	ARRAY	H2	Cma13.g791	Clusia_major	PREDOM	Cma13.g791	Cma13.g791.t1	CMA13	LRK10	GO:0005524	ko:K04733	1464	-0.6572986843251016	1134	50.4	0	0	0	-0.7205258459961931	0	0	-0.3311303931680984			0	0						0	0		FALSE	FALSE	FALSE
			OG0000004	OG0000004	LRK10	3539	ARRAY	H2	Cma13.g793	Clusia_major	PREDOM	Cma13.g793	Cma13.g793.t1	CMA13	LRK10	GO:0030247		2353	-0.4194486733861371	705	53.7	4	1139	1644	-0.20378343015520664	3	239	-0.22352538916275783			0	0						0	0		FALSE	FALSE	FALSE
			OG0000004	OG0000004	LRK10	3539	ARRAY	H2	Cma13.g796	Clusia_major	PREDOM	Cma13.g796	Cma13.g796.t1	CMA13	LRK10	GO:0004672		3826	-0.025350736251047466	1890	95.7	2	1146	1255	-0.3260539896212308	1	10	-0.3266280917452808	Cma13.p4970	Cma13.g800.t2	1	0.38	11	0	0	0	0	0	0.833	FRAG	TRUE	FALSE	FALSE
			OG0000004	OG0000004	LRK10	3539	PASS	H2	Cma13.g799	Clusia_major	PREDOM	Cma13.g799	Cma13.g799.t1	CMA13	LRK10	GO:0004672	ko:K04733	10034	1.6355861230392692	2103	95.2	3	5378	7689	1.696282204734552	18	2784	0.9223103229443201			0	0						0	0		FALSE	FALSE	FALSE
			OG0000004	OG0000004	LRK10	3539	ARRAY	H2	Cma13.g800	Clusia_major	PREDOM	Cma13.g800	Cma13.g800.t2	CMA13	LRK10	GO:0004672		4122	0.05384341812233104	1857	95.7	2	1171	1280	-0.3181959845141598	3	90	-0.29060968036274			0	0						0	0		FALSE	FALSE	FALSE
			OG0000004	OG0000004	LRK10	3539	ARRAY	H2	Cma13.g802	Clusia_major	PREDOM	Cma13.g802	Cma13.g802.t1	CMA13	LRK10	GO:0004672	ko:K04733	7427	0.9380889593521147	1935	87	3	2792	4759	0.7753240061858352	14	1576	0.37843231106795466			0	0						0	0		FALSE	FALSE	FALSE
			OG0000004	OG0000004	LRK10	3539	ARRAY	H2	Cma13.g803	Clusia_major	PREDOM	Cma13.g803	Cma13.g803.t1	CMA13	ATL22	GO:0030247	ko:K04733	2150	-0.47376088060842036	708	28.4	1	1441	1441	-0.2675904316246228	5	170	-0.25459126898019924	Cma13.p4973	Cma13.g800.t2	1	0.38	2	1	1	0	0	1	0.815	FRAG	TRUE	FALSE	FALSE
			OG0000004	OG0000004	LRK10	3539	ARRAY	H2	Cma13.g808	Clusia_major	PREDOM	Cma13.g808	Cma13.g808.t1	CMA13	LRK10	GO:0004672		2926	-0.26614377319713073	1815	98.7	2	407	518	-0.5577079801776827	1	5	-0.3288792424566896			0	0						0	0		FALSE	FALSE	FALSE
			OG0000004	OG0000004	LRK10	7796	PASS	H2	Cma17.g1198	Clusia_major	PREDOM	Cma17.g1198	Cma17.g1198.t1	CMA17	LRK10	GO:0004672	ko:K04733	2276	-0.4400498554359687	1101	60.5	1	311	311	-0.6227722624642303	0	0	-0.3311303931680984			0	0						0	0		FALSE	FALSE	FALSE
			OG0000004	OG0000004	LRK10	17897	PASS	H2	Cma22.g784	Clusia_major	PREDOM	Cma22.g784	Cma22.g784.t2	CMA22	LRK10	GO:0004672	ko:K04733	3016	-0.24206446950252242	1893	87.9	3	348	773	-0.4775563280855589	0	0	-0.3311303931680984			0	0						0	0		FALSE	FALSE	FALSE
			OG0000004	OG0000004	LRK10	30015	PASS	H1	Cma20.g240	Clusia_major	PREDOM	Cma20.g240	Cma20.g240.t1	CMA20	LRK10	GO:0030247		3037	-0.23644596530711381	1815	99.5	2	752	856	-0.45146775113008336	5	315	-0.1893078983493441			0	0						0	0		FALSE	FALSE	FALSE
			OG0000004	OG0000004	LRK10	30015	ARRAY	H2	Cma23.g833	Clusia_major	PREDOM	Cma23.g833	Cma23.g833.t1	CMA23	PR5K	GO:0004672	ko:K04733	2979	-0.25196373879919476	1911	94	3	309	716	-0.49547257972968073	0	0	-0.3311303931680984			0	0						0	0		FALSE	FALSE	FALSE
			OG0000004	OG0000004	LRK10	30015	PASS	H2	Cma23.g838	Clusia_major	PREDOM	Cma23.g838	Cma23.g838.t3	CMA23	LRK10	GO:0005524	ko:K04733	2957	-0.25784979081343234	1938	94	3	368	779	-0.4756704068598619	0	0	-0.3311303931680984			0	0						0	0		FALSE	FALSE	FALSE
			OG0000004	OG0000004	LRK10L-1.1	8806	ARRAY	H1	Cma06.g114	Clusia_major	PREDOM	Cma06.g114	Cma06.g114.t2	CMA06	PR5K	GO:0004672		4438	0.13838852887228917	1947	99.2	2	1611	1845	-0.1406050690943561	4	615	-0.054238855664816246	Cma06.p1858	Cma06.g112.t1	1	0.36	1	0	0	0	0	0	0.909	FRAG	TRUE	FALSE	FALSE
			OG0000004	OG0000004	LRK10L-1.3	42	ARRAY	H1	Cma01.g624	Clusia_major	PREDOM	Cma01.g624	Cma01.g624.t1	CMA01	LRK10L-2.8	GO:0030247	ko:K04733	2674	-0.33356582354203407	2037	96.5	2	227	326	-0.6180574593999877	5	255	-0.2163217068862497			0	0						0	0		FALSE	FALSE	FALSE
			OG0000004	OG0000004	LRK10L-1.3	42	PASS	H1	Cma01.g630	Clusia_major	PREDOM	Cma01.g630	Cma01.g630.t1	CMA01	LRK10L-2.1	GO:0004672	ko:K04733	2627	-0.3461405710269962	2154	96.5	2	218	304	-0.6249725038942102	1	36	-0.314922108045955			0	0						0	0		FALSE	FALSE	FALSE
			OG0000004	OG0028896	LRK10L-2.1	7325	PASS	H1	Cma14.g886	Clusia_major	PREDOM	Cma14.g886	Cma14.g886.t1	CMA14				1592	-0.6230525635149919	588	41.6	3	432	882	-0.44329542581872955	1	346	-0.17535076393860957			0	0						0	0		FALSE	FALSE	FALSE
			OG0000004	OG0000004	LRK10L-2.1	7325	PASS	H2	Cma18.g405	Clusia_major	PREDOM	Cma18.g405	Cma18.g405.t1	CMA18	LRK10L-2.1	GO:0004672	ko:K04733	2872	-0.28059135541389574	1956	94.5	2	360	464	-0.5746812712089561	0	0	-0.3311303931680984			0	0						0	0		FALSE	FALSE	FALSE
			OG0000004	OG0041330	LRK10L-2.4	26218	PASS	H2	Cma08.g968	Clusia_major	PREDOM	Cma08.g968	Cma08.g968.t1	CMA08				1672	-0.6016487380086735	303	22.1	2	897	978	-0.4131206862075771	0	0	-0.3311303931680984	Cma08.p3053	Cma09.g658.t1	1	0.24	11	0	1	1	0	2	0.326	FRAG	TRUE	FALSE	FALSE
			OG0000004	OG0000004	PR5K	7797	PASS	H2	Cma17.g1197	Clusia_major	PREDOM	Cma17.g1197	Cma17.g1197.t1	CMA17		GO:0030247	ko:K04733	1031	-0.7731468898780506	795	33.5	1	143	143	-0.6755780567837472	1	2	-0.33022993288353486			0	0						0	0		FALSE	FALSE	FALSE
			OG0000004	OG0000004	PR5K	64304	PASS	H1	Cma10.g439	Clusia_major	PREDOM	Cma10.g439	Cma10.g439.t1	CMA10	PR5K	GO:0004672		1834	-0.5583059913583784	1014	97.1	1	234	234	-0.6469749181940089	0	0	-0.3311303931680984			0	0						0	0		FALSE	FALSE	FALSE
			OG0000004	OG0000004	PR5K	66114	PASS	H2	Cma21.g679	Clusia_major	PREDOM	Cma21.g679	Cma21.g679.t1	CMA21	PR5K	GO:0004672		11893	2.1329575182423457	1020	48	2	9921	10147	2.468881266861769	28	7945	3.2459480872604813	Cma21.p7895	Cma21.g678.t1	1	0.39	0	0	0	0	2	2	1	DUP	TRUE	FALSE	FALSE
			OG0000004	OG0000004	PR5K	66114	ARRAY	H2	Cma21.g683	Clusia_major	PREDOM	Cma21.g683	Cma21.g683.t1	CMA21	PR5K	GO:0004672		1350	-0.6877991356716054	1020	48	0	0	0	-0.7205258459961931	0	0	-0.3311303931680984			0	0						0	0		FALSE	FALSE	FALSE
			OG0000004	OG0000004		45906	PASS	H2	Cma13.g795	Clusia_major	PREDOM	Cma13.g795	Cma13.g795.t1	CMA13		GO:0030247	ko:K04733	9991	1.6240815668296231	1086	34.3	2	8502	8612	1.9863997532876119	32	5437	2.1167708904178286			0	0						0	0		FALSE	FALSE	FALSE
			OG0000005	OG0000005	PCMP-A4	4147	ARRAY	H2	Cma29.g398	Clusia_major	PREDOM	Cma29.g398	Cma29.g398.t1	CMA29	PCMP-E41	GO:0008270		1899	-0.5409153831344947	1899	97.3	0	0	0	-0.7205258459961931	0	0	-0.3311303931680984			0	0						0	0		FALSE	FALSE	FALSE
			OG0000005	OG0000005	PCMP-E105	2032	PASS	H1	Cma06.g66	Clusia_major	PREDOM	Cma06.g66	Cma06.g66.t1	CMA06	PCMP-E105	GO:0005515		2157	-0.4718880458766175	1611	98.9	0	0	0	-0.7205258459961931	0	0	-0.3311303931680984	Cma06.p1844	Cma02.g206.t1	1	0.89	2	9	0	0	0	0	0.363	FRAG	TRUE	FALSE	FALSE
			OG0000005	OG0000005	PCMP-E13	28424	PASS	H2	Cma13.g1415	Clusia_major	PREDOM	Cma13.g1415	Cma13.g1415.t1	CMA13	PCMP-E13	GO:0005515		8779	1.2998136104088975	1884	52.6	5	5925	6890	1.445140361512564	18	4300	1.6048592186434676	Cma13.p5151	Cma02.g1216.t1	1	0.66	1	0	0	0	0	0	0.446	FRAG	TRUE	FALSE	FALSE
			OG0000005	OG0000005	PCMP-E23	13262	ARRAY	H1	Cma12.g39	Clusia_major	PREDOM	Cma12.g39	Cma12.g39.t1	CMA12	PCMP-E23	GO:0005515		2999	-0.2466127824226151	1779	94.8	1	282	282	-0.6318875483884326	1	2	-0.33022993288353486			0	0						0	0		FALSE	FALSE	FALSE
			OG0000005	OG0000005	PCMP-E28	10637	PASS	H2	Cma24.g90	Clusia_major	PREDOM	Cma24.g90	Cma24.g90.t1	CMA24	PCMP-E28	GO:0003723	ko:K13728	1937	-0.5307485660189933	1848	98.8	0	0	0	-0.7205258459961931	0	0	-0.3311303931680984	Cma24.p8853	Cma26.g351.t2	1	0.84	4	32	0	0	0	0	0.378	FRAG	TRUE	FALSE	FALSE
			OG0000005	OG0000005	PCMP-E28	18340	PASS	H2	Cma27.g802	Clusia_major	PREDOM	Cma27.g802	Cma27.g802.t1	CMA27	PCMP-E28	GO:0003723		2327	-0.42640491667569064	2052	91.7	0	0	0	-0.7205258459961931	0	0	-0.3311303931680984	Cma27.p10353	Cma26.g351.t2	1	0.93	2	4	1	0	0	1	0.413	PSSD	TRUE	FALSE	FALSE
			OG0000005	OG0000005	PCMP-E28	64955	PASS	H2	Cma26.g351	Clusia_major	PREDOM	Cma26.g351	Cma26.g351.t2	CMA26	PCMP-E28	GO:0005515	ko:K19589	4703	0.20928870086196924	2061	91.7	1	1704	1704	-0.18492421789823632	5	692	-0.019571134709120763			0	0						0	0		FALSE	FALSE	FALSE
			OG0000005	OG0000005	PCMP-E55	12924	PASS	H1	Cma12.g1232	Clusia_major	PREDOM	Cma12.g1232	Cma12.g1232.t1	CMA12	PCMP-E55	GO:0005515		3488	-0.11578189901524319	1983	96.3	2	117	197	-0.658604765752474	0	0	-0.3311303931680984			0	0						0	0		FALSE	FALSE	FALSE
			OG0000005	OG0000005	PCMP-E55	12924	ARRAY	H1	Cma12.g1241	Clusia_major	PREDOM	Cma12.g1241	Cma12.g1241.t1	CMA12	PCMP-E55	GO:0003723		2038	-0.5037262363172663	1080	58.7	1	757	757	-0.48258545135408437	1	220	-0.23207976186611126			0	0						0	0		FALSE	FALSE	FALSE
			OG0000005	OG0000005	PCMP-E78	1095	ARRAY	H1	Cma02.g1202	Clusia_major	PREDOM	Cma02.g1202	Cma02.g1202.t1	CMA02	PCMP-H28	GO:0005515		2254	-0.4459359074502063	1857	97.1	0	0	0	-0.7205258459961931	0	0	-0.3311303931680984			0	0						0	0		FALSE	FALSE	FALSE
			OG0000005	OG0000005	PCMP-E78	1095	PASS	H1	Cma02.g1216	Clusia_major	PREDOM	Cma02.g1216	Cma02.g1216.t1	CMA02	PCMP-E78	GO:0005515		1935	-0.5312836616566513	1641	99.8	0	0	0	-0.7205258459961931	0	0	-0.3311303931680984			0	0						0	0		FALSE	FALSE	FALSE
			OG0000005	OG0000005	PCMP-E78	1095	ARRAY	H1	Cma02.g1241	Clusia_major	PREDOM	Cma02.g1241	Cma02.g1241.t1	CMA02	PCMP-H12	GO:0005515		970	-0.7894673068266185	903	43.2	0	0	0	-0.7205258459961931	0	0	-0.3311303931680984			0	0						0	0		FALSE	FALSE	FALSE
			OG0000005	OG0000005	PCMP-E78	1095	ARRAY	H1	Cma02.g1242	Clusia_major	PREDOM	Cma02.g1242	Cma02.g1242.t1	CMA02	ELI1	GO:0005515		1279	-0.7067950308084632	939	64.5	0	0	0	-0.7205258459961931	0	0	-0.3311303931680984			0	0						0	0		FALSE	FALSE	FALSE
			OG0000005	OG0029308	PCMP-E78	1095	ARRAY	H2	Cma22.g507	Clusia_major	PREDOM	Cma22.g507	Cma22.g507.t1	CMA22	PCMP-H22	GO:0005515		1160	-0.738633221249112	507	23.8	2	197	263	-0.6378596322698066	2	65	-0.301865433919784	Cma22.p8216	Cma17.g872.t2	1	0.61	9	66	7	4	0	11	0.367	FRAG	TRUE	FALSE	FALSE
			OG0000005	OG0029308	PCMP-E78	1095	PASS	H2	Cma22.g542	Clusia_major	PREDOM	Cma22.g542	Cma22.g542.t1	CMA22	PCMP-H22	GO:0008270		859	-0.8191651147166353	540	30	2	194	317	-0.6208863412385333	2	122	-0.2762023158097237	Cma22.p8227	Cma26.g351.t2	1	0.33	5	0	4	4	0	8	0.382	FRAG	TRUE	FALSE	FALSE
			OG0000005	OG0000005	PCMP-H1	8559	PASS	H2	Cma09.g764	Clusia_major	PREDOM	Cma09.g764	Cma09.g764.t1	CMA09	PCMP-H1	GO:0005515	ko:K13989	1674	-0.6011136423710155	1248	91.5	2	308	396	-0.596055045100189	4	532	-0.09160795747420229	Cma09.p3406	Cma15.g626.t1	1	0.71	22	6	0	0	0	0	0.375	FRAG	TRUE	FALSE	FALSE
			OG0000005	OG0000005	PCMP-H1	8559	PASS	H2	Cma29.g107	Clusia_major	PREDOM	Cma29.g107	Cma29.g107.t1	CMA29	PCMP-H1	GO:0005515	ko:K13989	1851	-0.5537576784382858	1248	91.5	2	308	396	-0.596055045100189	4	532	-0.09160795747420229	Cma29.p10872	Cma15.g626.t1	1	0.71	22	6	0	0	0	0	0.375	FRAG	TRUE	FALSE	FALSE
			OG0000005	OG0000005	PCMP-H11	10985	PASS	H2	Cma17.g872	Clusia_major	PREDOM	Cma17.g872	Cma17.g872.t2	CMA17	PCMP-H11	GO:0003723		2484	-0.38439990911954053	1818	100	1	84	84	-0.6941229488364347	1	5	-0.3288792424566896			0	0						0	0		FALSE	FALSE	FALSE
			OG0000005	OG0000005	PCMP-H12	27589	PASS	H1	Cma01.g530	Clusia_major	PREDOM	Cma01.g530	Cma01.g530.t1	CMA01	PCMP-H12	GO:0003723		2627	-0.3461405710269962	1896	93.2	1	103	103	-0.6881508649550607	1	103	-0.2847566885130771	Cma01.p206	Cma23.g994.t1	1	0.74	20	7	0	0	0	0	0.4	DUP	TRUE	FALSE	FALSE
			OG0000005	OG0000005	PCMP-H26	5977	PASS	H1	Cma02.g206	Clusia_major	PREDOM	Cma02.g206	Cma02.g206.t1	CMA02	PCMP-H61	GO:0003723		2799	-0.3001223461884114	1614	82.9	0	0	0	-0.7205258459961931	0	0	-0.3311303931680984			0	0						0	0		FALSE	FALSE	FALSE
			OG0000005	OG0034435	PCMP-H26	5977	ARRAY	H2	Cma05.g225	Clusia_major	PREDOM	Cma05.g225	Cma05.g225.t1	CMA05	PCMP-H82	GO:0005515		1770	-0.5754290517634333	294	8.9	0	0	0	-0.7205258459961931	0	0	-0.3311303931680984			0	0						0	0		FALSE	FALSE	FALSE
			OG0000005	OG0000005	PCMP-H26	5977	PASS	H2	Cma05.g245	Clusia_major	PREDOM	Cma05.g245	Cma05.g245.t1	CMA05	PCMP-H26	GO:0005515		2417	-0.4023256129810823	1806	97.8	0	0	0	-0.7205258459961931	0	0	-0.3311303931680984			0	0						0	0		FALSE	FALSE	FALSE
			OG0000005	OG0000005	PCMP-H38	18274	PASS	H2	Cma15.g749	Clusia_major	PREDOM	Cma15.g749	Cma15.g749.t1	CMA15	PCMP-H38	GO:0005515		2285	-0.43764192506650784	1926	100	0	0	0	-0.7205258459961931	0	0	-0.3311303931680984			0	0						0	0		FALSE	FALSE	FALSE
			OG0000005	OG0000005	PCMP-H38	18274	ARRAY	H2	Cma15.g758	Clusia_major	PREDOM	Cma15.g758	Cma15.g758.t1	CMA15	PCMP-H38	GO:0005515		2285	-0.43764192506650784	1926	100	0	0	0	-0.7205258459961931	0	0	-0.3311303931680984			0	0						0	0		FALSE	FALSE	FALSE
			OG0000005	OG0000005	PCMP-H40	17863	PASS	H2	Cma24.g233	Clusia_major	PREDOM	Cma24.g233	Cma24.g233.t1	CMA24	PCMP-H12	GO:0005515		2533	-0.37129006599692044	1854	76.9	0	0	0	-0.7205258459961931	0	0	-0.3311303931680984			0	0						0	0		FALSE	FALSE	FALSE
			OG0000005	OG0000005	PCMP-H51	9947	PASS	H2	Cma23.g994	Clusia_major	PREDOM	Cma23.g994	Cma23.g994.t1	CMA23	PCMP-H51	GO:0008270		2106	-0.48553298463689554	1824	100	0	0	0	-0.7205258459961931	0	0	-0.3311303931680984			0	0						0	0		FALSE	FALSE	FALSE
			OG0000005	OG0000005	PCMP-H6	12121	PASS	H1	Cma20.g714	Clusia_major	PREDOM	Cma20.g714	Cma20.g714.t2	CMA20	PCMP-H6	GO:0005515		2315	-0.4296154905016384	1746	97.8	0	0	0	-0.7205258459961931	0	0	-0.3311303931680984			0	0						0	0		FALSE	FALSE	FALSE
			OG0000005	OG0000005	PCMP-H6	12121	PASS	H2	Cma23.g367	Clusia_major	PREDOM	Cma23.g367	Cma23.g367.t1	CMA23	PCMP-H6	GO:0003723	ko:K11000	384	-0.9462503286604016	384	4.3	0	0	0	-0.7205258459961931	0	0	-0.3311303931680984	Cma23.p8569	Cma20.g714.t2	1	0.97	2	28	2	1	0	3	0.81	DUP	TRUE	FALSE	FALSE
			OG0000005	OG0000005	PCMP-H6	12121	ARRAY	H2	Cma23.g372	Clusia_major	PREDOM	Cma23.g372	Cma23.g372.t1	CMA23	PCMP-H6	GO:0003723	ko:K11000	384	-0.9462503286604016	384	4.3	0	0	0	-0.7205258459961931	0	0	-0.3311303931680984	Cma23.p8573	Cma20.g714.t2	1	0.97	2	28	2	1	0	3	0.8	DUP	TRUE	FALSE	FALSE
			OG0000005	OG0000005	PCMP-H61	6668	PASS	H2	Cma08.g1388	Clusia_major	PREDOM	Cma08.g1388	Cma08.g1388.t1	CMA08	PCMP-H61	GO:0005515		2593	-0.3552371968671816	1998	96.4	0	0	0	-0.7205258459961931	0	0	-0.3311303931680984			0	0						0	0		FALSE	FALSE	FALSE
			OG0000005	OG0000005	PCMP-H68	14271	PASS	H1	Cma14.g255	Clusia_major	PREDOM	Cma14.g255	Cma14.g255.t1	CMA14	PCMP-H68	GO:0003723		2623	-0.3472107623023121	1731	99.5	0	0	0	-0.7205258459961931	0	0	-0.3311303931680984			0	0						0	0		FALSE	FALSE	FALSE
			OG0000005	OG0000005	PCMP-H76	880	PASS	H1	Cma04.g643	Clusia_major	PREDOM	Cma04.g643	Cma04.g643.t1	CMA04	PCMP-H76	GO:0005515		2466	-0.38921576985846223	1884	90.1	0	0	0	-0.7205258459961931	0	0	-0.3311303931680984			0	0						0	0		FALSE	FALSE	FALSE
			OG0000006	OG0000006	PEG10	64466	PASS	H1	Cma11.g604	Clusia_major	PREDOM	Cma11.g604	Cma11.g604.t1	CMA11	PEG10	GO:0003676		831	-0.8266564536438469	831	28.8	0	0	0	-0.7205258459961931	0	0	-0.3311303931680984			0	0						0	0		FALSE	FALSE	FALSE
			OG0000006	OG0000006	POL	23429	PASS	H2	Cma15.g329	Clusia_major	PREDOM	Cma15.g329	Cma15.g329.t1	CMA15	Tf2-6	GO:0003676		8545	1.237207420802916	4701	91.5	0	0	0	-0.7205258459961931	0	0	-0.3311303931680984			0	0						0	0		FALSE	FALSE	FALSE
			OG0000006	OG0000006	POL	28528	PASS	H1	Cma03.g689	Clusia_major	PREDOM	Cma03.g689	Cma03.g689.t1	CMA03	Tf2-6	GO:0015074		16103	3.2593338355123573	4239	88.3	1	8100	8100	1.8254678086947986	28	11483	4.838862330653346			0	0						0	0		FALSE	FALSE	FALSE
			OG0000006	OG0000006	POL	62526	PASS	H1	Cma20.g341	Clusia_major	PREDOM	Cma20.g341	Cma20.g341.t1	CMA20	TY3B-I			1672	-0.6016487380086735	1158	43.4	3	187	511	-0.5599082216076626	0	0	-0.3311303931680984			0	0						0	0		FALSE	FALSE	FALSE
			OG0000006	OG0000006	POL	62526	PASS	H2	Cma23.g563	Clusia_major	PREDOM	Cma23.g563	Cma23.g563.t1	CMA23	Tf2-6	GO:0003676		8005	1.092731598635266	4701	91.5	0	0	0	-0.7205258459961931	0	0	-0.3311303931680984			0	0						0	0		FALSE	FALSE	FALSE
			OG0000006	OG0000006	POL	62526	ARRAY	H2	Cma23.g711	Clusia_major	PREDOM	Cma23.g711	Cma23.g711.t1	CMA23				1223	-0.7217777086628862	786	15.9	0	0	0	-0.7205258459961931	0	0	-0.3311303931680984			0	0						0	0		FALSE	FALSE	FALSE
			OG0000006	OG0000006	POL	62526	PASS	H2	Cma23.g720	Clusia_major	PREDOM	Cma23.g720	Cma23.g720.t1	CMA23	Tf2-9	GO:0003676		6864	0.7874595373513982	3909	56.2	1	169	169	-0.6674057314723933	2	338	-0.17895260507686364			0	0						0	0		FALSE	FALSE	FALSE
			OG0000006	OG0000006	POL	62526	ARRAY	H2	Cma23.g724	Clusia_major	PREDOM	Cma23.g724	Cma23.g724.t1	CMA23	pol	GO:0003676		3551	-0.09892638642901735	3030	91.2	2	316	519	-0.5573936599734	5	304	-0.19426042991444348			0	0						0	0		FALSE	FALSE	FALSE
			OG0000006	OG0000006	POL	62987	PASS	H1	Cma16.g1	Clusia_major	PREDOM	Cma16.g1	Cma16.g1.t1	CMA16	pol			1358	-0.6856587531209737	993	23.3	0	0	0	-0.7205258459961931	0	0	-0.3311303931680984			0	0						0	0		FALSE	FALSE	FALSE
			OG0000006	OG0000006	POL	63700	PASS	H1	Cma03.g499	Clusia_major	PREDOM	Cma03.g499	Cma03.g499.t1	CMA03			ko:K09250	407	-0.940096728827335	177	3.6	0	0	0	-0.7205258459961931	0	0	-0.3311303931680984			0	0						0	0		FALSE	FALSE	FALSE
			OG0000006	OG0000006	POL	63815	PASS	H1	Cma04.g420	Clusia_major	PREDOM	Cma04.g420	Cma04.g420.t1	CMA04	pol	GO:0003676	ko:K09250	3227	-0.18561187972960735	2391	49.7	5	253	831	-0.4593257562371543	7	462	-0.12312406743392545			0	0						0	0		FALSE	FALSE	FALSE
			OG0000006	OG0000006	TF2-6	62702	PASS	H1	Cma14.g265	Clusia_major	PREDOM	Cma14.g265	Cma14.g265.t1	CMA14	Tf2-9	GO:0003676		4139	0.05839173104242372	1866	31.6	1	92	92	-0.691608387202172	2	184	-0.2482880469882546			0	0						0	0		FALSE	FALSE	FALSE
			OG0000006	OG0000006	TF2-6	62702	PASS	H2	Cma18.g1019	Clusia_major	PREDOM	Cma18.g1019	Cma18.g1019.t1	CMA18	Tf2-6	GO:0015074		3857	-0.01705675386734904	2172	36.7	0	0	0	-0.7205258459961931	0	0	-0.3311303931680984			0	0						0	0		FALSE	FALSE	FALSE
			OG0000006	OG0000006	TF2-6	62957	PASS	H1	Cma14.g481	Clusia_major	PREDOM	Cma14.g481	Cma14.g481.t1	CMA14	Tf2-6	GO:0003676		10557	1.7755136322868266	4701	91.5	2	169	261	-0.6384882726783723	4	522	-0.09611025889701988			0	0						0	0		FALSE	FALSE	FALSE
			OG0000006	OG0000006	TF2-6	62971	PASS	H1	Cma02.g218	Clusia_major	PREDOM	Cma02.g218	Cma02.g218.t1	CMA02	Tf2-6	GO:0003676		4595	0.18039353642843925	1866	31.6	0	0	0	-0.7205258459961931	0	0	-0.3311303931680984			0	0						0	0		FALSE	FALSE	FALSE
			OG0000006	OG0000006	TF2-6	63508	PASS	H1	Cma25.g1213	Clusia_major	PREDOM	Cma25.g1213	Cma25.g1213.t1	CMA25	Tf2-6	GO:0003676		10533	1.769092484634931	4701	91.5	1	1427	1427	-0.27199091448458257	4	4281	1.5963048459401141			0	0						0	0		FALSE	FALSE	FALSE
			OG0000006	OG0000006	TF2-6	64113	PASS	H1	Cma07.g817	Clusia_major	PREDOM	Cma07.g817	Cma07.g817.t1	CMA07	Tf2-6	GO:0003676		11937	2.144729622270821	4701	91.5	1	1427	1427	-0.27199091448458257	5	3240	1.1276152678248026			0	0						0	0		FALSE	FALSE	FALSE
			OG0000006	OG0000006	TF2-6	64276	PASS	H1	Cma01.g823	Clusia_major	PREDOM	Cma01.g823	Cma01.g823.t1	CMA01	Tf2-6	GO:0003676		5122	0.32139123695131244	4701	91.5	0	0	0	-0.7205258459961931	0	0	-0.3311303931680984			0	0						0	0		FALSE	FALSE	FALSE
			OG0000006	OG0000006	TF2-6	64276	ARRAY	H1	Cma01.g904	Clusia_major	PREDOM	Cma01.g904	Cma01.g904.t1	CMA01	Tf2-6	GO:0003676		8637	1.2618218201351823	4701	91.5	0	0	0	-0.7205258459961931	0	0	-0.3311303931680984			0	0						0	0		FALSE	FALSE	FALSE
			OG0000006	OG0000006	TF2-6	65184	PASS	H2	Cma28.g291	Clusia_major	PREDOM	Cma28.g291	Cma28.g291.t1	CMA28	Tf2-6	GO:0003676		5173	0.3350361757115905	4701	91.5	0	0	0	-0.7205258459961931	0	0	-0.3311303931680984			0	0						0	0		FALSE	FALSE	FALSE
			OG0000006	OG0000006	TF2-6	66100	PASS	H2	Cma21.g585	Clusia_major	PREDOM	Cma21.g585	Cma21.g585.t1	CMA21	Tf2-9	GO:0015074		8604	1.2529927421138258	4701	91.5	0	0	0	-0.7205258459961931	0	0	-0.3311303931680984			0	0						0	0		FALSE	FALSE	FALSE
			OG0000006	OG0000006	TF2-6	66100	ARRAY	H2	Cma21.g592	Clusia_major	PREDOM	Cma21.g592	Cma21.g592.t1	CMA21	Tf2-6	GO:0003676		7509	0.9600278804960911	4701	91.5	0	0	0	-0.7205258459961931	0	0	-0.3311303931680984			0	0						0	0		FALSE	FALSE	FALSE
			OG0000006	OG0000006	TF2-8	62548	PASS	H2	Cma26.g279	Clusia_major	PREDOM	Cma26.g279	Cma26.g279.t1	CMA26	TY3B-I	GO:0003676		2853	-0.2856747639716464	2307	72.8	4	227	542	-0.5501642952748946	4	398	-0.15193879653995807			0	0						0	0		FALSE	FALSE	FALSE
			OG0000006	OG0000006	TF2-9	63259	PASS	H1	Cma20.g161	Clusia_major	PREDOM	Cma20.g161	Cma20.g161.t1	CMA20	Tf2-9	GO:0015074		5739	0.486468241168794	2817	46.4	0	0	0	-0.7205258459961931	0	0	-0.3311303931680984			0	0						0	0		FALSE	FALSE	FALSE
			OG0000006	OG0000006	TF2-9	64662	PASS	H2	Cma23.g275	Clusia_major	PREDOM	Cma23.g275	Cma23.g275.t1	CMA23	Tf2-9	GO:0015074		4535	0.16434066729870037	2982	49.2	0	0	0	-0.7205258459961931	0	0	-0.3311303931680984			0	0						0	0		FALSE	FALSE	FALSE
			OG0000006	OG0000006	TY3B-G	62592	PASS	H2	Cma09.g268	Clusia_major	PREDOM	Cma09.g268	Cma09.g268.t1	CMA09	TY3B-G	GO:0003676	ko:K09250	1563	-0.6308114502610325	1563	34.4	0	0	0	-0.7205258459961931	0	0	-0.3311303931680984			0	0						0	0		FALSE	FALSE	FALSE
			OG0000006	OG0000006	TY3B-G	62635	PASS	H1	Cma02.g506	Clusia_major	PREDOM	Cma02.g506	Cma02.g506.t1	CMA02	pol	GO:0003676	ko:K09250	2613	-0.34988624049060196	2331	48	1	281	281	-0.6322018685927154	2	53	-0.3072681956271651			0	0						0	0		FALSE	FALSE	FALSE
			OG0000006	OG0000006	TY3B-G	64198	PASS	H1	Cma07.g977	Clusia_major	PREDOM	Cma07.g977	Cma07.g977.t1	CMA07	TY3B-G	GO:0003676	ko:K09250	2043	-0.5023884972231214	2043	39	0	0	0	-0.7205258459961931	0	0	-0.3311303931680984			0	0						0	0		FALSE	FALSE	FALSE
			OG0000006	OG0000006	TY3B-I	62632	ARRAY	H1	Cma02.g475	Clusia_major	PREDOM	Cma02.g475	Cma02.g475.t1	CMA02	TY3B-I	GO:0004190		2103	-0.4863356280933825	2103	56	0	0	0	-0.7205258459961931	0	0	-0.3311303931680984			0	0						0	0		FALSE	FALSE	FALSE
			OG0000006	OG0000006	TY3B-I	62632	PASS	H2	Cma05.g424	Clusia_major	PREDOM	Cma05.g424	Cma05.g424.t1	CMA05	TY3B-I	GO:0003676	ko:K09250	2223	-0.4542298898339047	1968	35.7	1	254	254	-0.6406885141083521	1	33	-0.3162727984728003			0	0						0	0		FALSE	FALSE	FALSE
			OG0000006	OG0000006	TY3B-I	64892	PASS	H2	Cma26.g160	Clusia_major	PREDOM	Cma26.g160	Cma26.g160.t1	CMA26	TY3B-I		ko:K09250	1321	-0.695558022417646	612	16	0	0	0	-0.7205258459961931	0	0	-0.3311303931680984			0	0						0	0		FALSE	FALSE	FALSE
			OG0000006	OG0000006	TY3B-I	65686	PASS	H2	Cma05.g443	Clusia_major	PREDOM	Cma05.g443	Cma05.g443.t1	CMA05	TY3B-I	GO:0015074		1675	-0.6008460945521865	705	18.5	0	0	0	-0.7205258459961931	0	0	-0.3311303931680984			0	0						0	0		FALSE	FALSE	FALSE
			OG0000006	OG0000006		62663	PASS	H1	Cma03.g461	Clusia_major	PREDOM	Cma03.g461	Cma03.g461.t1	CMA03		GO:0003676	ko:K09250	1896	-0.5417180265909817	1896	39.4	0	0	0	-0.7205258459961931	0	0	-0.3311303931680984			0	0						0	0		FALSE	FALSE	FALSE
			OG0000006	OG0013462		62663	PASS	H2	Cma15.g446	Clusia_major	PREDOM	Cma15.g446	Cma15.g446.t1	CMA15				598	-0.8889950954309995	567	16.1	0	0	0	-0.7205258459961931	0	0	-0.3311303931680984			0	0						0	0		FALSE	FALSE	FALSE
			OG0000006	OG0000006		63001	PASS	H1	Cma16.g228	Clusia_major	PREDOM	Cma16.g228	Cma16.g228.t1	CMA16		GO:0003676		2960	-0.2570471473569454	1419	78.8	0	0	0	-0.7205258459961931	0	0	-0.3311303931680984			0	0						0	0		FALSE	FALSE	FALSE
			OG0000006	OG0000006		63098	PASS	H1	Cma16.g660	Clusia_major	PREDOM	Cma16.g660	Cma16.g660.t1	CMA16		GO:0003676		7418	0.9356810289826538	1326	49	1	5668	5668	1.0610410718789354	5	6957	2.801120706686103			0	0						0	0		FALSE	FALSE	FALSE
			OG0000006	OG0000006		63159	PASS	H1	Cma19.g448	Clusia_major	PREDOM	Cma19.g448	Cma19.g448.t1	CMA19				349	-0.9556145023194159	201	3	0	0	0	-0.7205258459961931	0	0	-0.3311303931680984			0	0						0	0		FALSE	FALSE	FALSE
			OG0000006	OG0000006		63239	PASS	H1	Cma02.g523	Clusia_major	PREDOM	Cma02.g523	Cma02.g523.t1	CMA02				1084	-0.7589668554801146	615	32.6	0	0	0	-0.7205258459961931	0	0	-0.3311303931680984			0	0						0	0		FALSE	FALSE	FALSE
			OG0000006	OG0000006		63807	PASS	H1	Cma04.g405	Clusia_major	PREDOM	Cma04.g405	Cma04.g405.t1	CMA04			ko:K09250	1237	-0.7180320391992804	672	11.4	0	0	0	-0.7205258459961931	0	0	-0.3311303931680984			0	0						0	0		FALSE	FALSE	FALSE
			OG0000006	OG0000006		64096	PASS	H1	Cma07.g420	Clusia_major	PREDOM	Cma07.g420	Cma07.g420.t1	CMA07				945	-0.796156002297343	447	42.5	0	0	0	-0.7205258459961931	0	0	-0.3311303931680984			0	0						0	0		FALSE	FALSE	FALSE
			OG0000006	OG0000006		64244	PASS	H1	Cma07.g1501	Clusia_major	PREDOM	Cma07.g1501	Cma07.g1501.t1	CMA07				746	-0.8493980182443103	315	11.4	0	0	0	-0.7205258459961931	0	0	-0.3311303931680984			0	0						0	0		FALSE	FALSE	FALSE
			OG0000006	OG0000006		65426	PASS	H2	Cma09.g217	Clusia_major	PREDOM	Cma09.g217	Cma09.g217.t1	CMA09				402	-0.9414344679214799	396	5.6	0	0	0	-0.7205258459961931	0	0	-0.3311303931680984			0	0						0	0		FALSE	FALSE	FALSE
			OG0000006	OG0000006		65521	PASS	H2	Cma09.g1043	Clusia_major	PREDOM	Cma09.g1043	Cma09.g1043.t1	CMA09				705	-0.8603674788162985	315	32.2	0	0	0	-0.7205258459961931	0	0	-0.3311303931680984			0	0						0	0		FALSE	FALSE	FALSE
			OG0000006	OG0000006		65595	PASS	H2	Cma13.g407	Clusia_major	PREDOM	Cma13.g407	Cma13.g407.t1	CMA13				812	-0.8317398622015975	591	10	0	0	0	-0.7205258459961931	0	0	-0.3311303931680984			0	0						0	0		FALSE	FALSE	FALSE
			OG0000006	OG0000006		65972	PASS	H2	Cma05.g700	Clusia_major	PREDOM	Cma05.g700	Cma05.g700.t1	CMA05		GO:0003676		7800	1.0378842957753247	1326	49	1	5668	5668	1.0610410718789354	11	7901	3.226137961000084			0	0						0	0		FALSE	FALSE	FALSE
			OG0000008	OG0000008	WAK2	62853	PASS	H1	Cma14.g167	Clusia_major	PREDOM	Cma14.g167	Cma14.g167.t1	CMA14	WAK2	GO:0005509		2937	-0.26320074719001196	816	30.8	2	1786	2119	-0.05448133312085836	2	395	-0.15328948696680333			0	0						0	0		FALSE	FALSE	FALSE
			OG0000008	OG0000008	WAK3	14470	PASS	H2	Cma09.g570	Clusia_major	PREDOM	Cma09.g570	Cma09.g570.t1	CMA09	WAK3	GO:0030247		2751	-0.3129646414922025	2184	93.8	2	151	301	-0.6259154645070587	1	4	-0.32932947259897133	Cma09.p3330	Cma14.g94.t1	1	0.79	16	39	0	0	0	0	0.43	DUP	TRUE	FALSE	FALSE
			OG0000008	OG0000008	WAK3	25829	PASS	H1	Cma25.g965	Clusia_major	PREDOM	Cma25.g965	Cma25.g965.t4	CMA25	WAK3	GO:0004672		20339	4.392666396071923	2217	98.9	4	15406	17762	4.862429622475584	75	12683	5.379138501391457			0	0						0	0		FALSE	FALSE	FALSE
			OG0000008	OG0000008	WAKL8	13208	ARRAY	H1	Cma14.g100	Clusia_major	PREDOM	Cma14.g100	Cma14.g100.t1	CMA14	WAKL1	GO:0007166	ko:K04733	11399	2.000788895740829	2820	96.2	4	6750	8317	1.8936752930241745	39	9072	3.753357457612024			0	0						0	0		FALSE	FALSE	FALSE
			OG0000008	OG0000008	WAKL8	13208	ARRAY	H1	Cma14.g92	Clusia_major	PREDOM	Cma14.g92	Cma14.g92.t1	CMA14	WAKL1	GO:0004672	ko:K04733	5405	0.3971072696799142	2274	91.8	3	1734	2543	0.07879043349506515	8	577	-0.0713476010715231			0	0						0	0		FALSE	FALSE	FALSE
			OG0000008	OG0000008	WAKL8	13208	ARRAY	H1	Cma14.g93	Clusia_major	PREDOM	Cma14.g93	Cma14.g93.t2	CMA14	WAKL8	GO:0005509	ko:K04733	22222	4.896458938926894	2331	98.9	3	18581	19318	5.35151186033968	77	21134	9.184033433814607			0	0						0	0		FALSE	FALSE	FALSE
			OG0000008	OG0000008	WAKL8	13208	PASS	H1	Cma14.g94	Clusia_major	PREDOM	Cma14.g94	Cma14.g94.t1	CMA14	WAKL8	GO:0007166	ko:K04733	8658	1.2674403243305907	2196	98.6	3	4729	6081	1.1908553162477478	34	4069	1.5008560557763813			0	0						0	0		FALSE	FALSE	FALSE
			OG0000008	OG0000008	WAKL8	13208	ARRAY	H1	Cma14.g97	Clusia_major	PREDOM	Cma14.g97	Cma14.g97.t1	CMA14	WAKL2	GO:0004672	ko:K04733	1936	-0.5310161138378223	1296	54.1	1	639	639	-0.5196752354594593	4	364	-0.1672466213775379			0	0						0	0		FALSE	FALSE	FALSE
			OG0000008	OG0000008	WAKL8	13208	ARRAY	H1	Cma14.g98	Clusia_major	PREDOM	Cma14.g98	Cma14.g98.t1	CMA14	WAKL8	GO:0030247		1869	-0.5489418176993641	1005	41.6	1	839	839	-0.4568111946028916	4	436	-0.1348300511332512	Cma14.p5173	Cma14.g99.t1	1	0.42	10	1	0	0	3	3	0.85	DUP	TRUE	FALSE	FALSE
			OG0000008	OG0000008	WAKL8	13208	ARRAY	H1	Cma14.g99	Clusia_major	PREDOM	Cma14.g99	Cma14.g99.t1	CMA14	WAKL1	GO:0007166	ko:K04733	16049	3.244886253295592	2133	96.9	3	12316	13652	3.5705735828731173	62	20012	8.678875214174473			0	0						0	0		FALSE	FALSE	FALSE
			OG0000009	OG0000009	RPPL1	11871	PASS	H2	Cma28.g954	Clusia_major	PREDOM	Cma28.g954	Cma28.g954.t1	CMA28	RPPL1	GO:0043531	ko:K19613	4194	0.0731068610780177	3537	99.8	1	91	91	-0.6919227074064548	0	0	-0.3311303931680984			0	0						0	0		FALSE	FALSE	FALSE
			OG0000009	OG0000009	RPPL1	15689	PASS	H2	Cma13.g978	Clusia_major	PREDOM	Cma13.g978	Cma13.g978.t1	CMA13	RPPL1	GO:0043531	ko:K19613	3591	-0.0882244736758581	3405	81.6	1	130	130	-0.6796642194394241	0	0	-0.3311303931680984			0	0						0	0		FALSE	FALSE	FALSE
			OG0000009	OG0000009	RPPL1	46788	PASS	H2	Cma24.g424	Clusia_major	PREDOM	Cma24.g424	Cma24.g424.t1	CMA24	RPPL1	GO:0043531		3475	-0.11926002066001995	1728	41.9	0	0	0	-0.7205258459961931	0	0	-0.3311303931680984			0	0						0	0		FALSE	FALSE	FALSE
			OG0000010	OG0000010	AT3G47110	45293	PASS	H2	Cma24.g1096	Clusia_major	PREDOM	Cma24.g1096	Cma24.g1096.t2	CMA24	At3g47570	GO:0005524		4632	0.19029280572511156	3147	14.4	1	434	434	-0.5841108773374412	4	89	-0.2910599105050218			0	0						0	0		FALSE	FALSE	FALSE
			OG0000010	OG0000010	AT3G47570	1217	PASS	H1	Cma02.g663	Clusia_major	PREDOM	Cma02.g663	Cma02.g663.t1	CMA02	At3g47570	GO:0005524	ko:K04730	3233	-0.18400659281663345	2439	37.2	1	183	183	-0.6630052486124336	4	51	-0.30816865591172865			0	0						0	0		FALSE	FALSE	FALSE
			OG0000010	OG0000010	AT3G47570	2372	PASS	H1	Cma02.g956	Clusia_major	PREDOM	Cma02.g956	Cma02.g956.t1	CMA02	At3g47570	GO:0004672	ko:K04730	3411	-0.13638308106507477	3189	97	1	221	221	-0.6510610808496857	3	59	-0.3045668147734745			0	0						0	0		FALSE	FALSE	FALSE
			OG0000010	OG0000010	AT3G47570	2372	PASS	H2	Cma18.g548	Clusia_major	PREDOM	Cma18.g548	Cma18.g548.t1	CMA18	At3g47570	GO:0004672	ko:K04730	3589	-0.08875956931351607	3102	96	1	182	182	-0.6633195688167165	2	19	-0.32257602046474493			0	0						0	0		FALSE	FALSE	FALSE
			OG0000010	OG0000010	AT3G47570	2372	PASS	H2	Cma22.g212	Clusia_major	PREDOM	Cma22.g212	Cma22.g212.t1	CMA22	At3g47570		ko:K04730	345	-0.9566846935947318	345	8.3	0	0	0	-0.7205258459961931	0	0	-0.3311303931680984			0	0						0	0		FALSE	FALSE	FALSE
			OG0000010	OG0000010	AT3G47570	7984	ARRAY	H1	Cma07.g397	Clusia_major	PREDOM	Cma07.g397	Cma07.g397.t1	CMA07	At3g47110		ko:K04730	713	-0.8582270962656666	327	9.5	0	0	0	-0.7205258459961931	0	0	-0.3311303931680984			0	0						0	0		FALSE	FALSE	FALSE
			OG0000010	OG0000010	AT3G47570	7984	PASS	H1	Cma07.g401	Clusia_major	PREDOM	Cma07.g401	Cma07.g401.t1	CMA07	At3g47570	GO:0005515	ko:K04730	3538	-0.10240450807379411	3060	93.5	1	190	190	-0.6608050071824537	4	51	-0.30816865591172865			0	0						0	0		FALSE	FALSE	FALSE
			OG0000010	OG0000010	AT3G47570	9768	PASS	H2	Cma21.g1154	Clusia_major	PREDOM	Cma21.g1154	Cma21.g1154.t1	CMA21	At3g47570	GO:0005515	ko:K04730	3795	-0.03364471863474589	3108	97.9	1	484	484	-0.5683948671232992	3	71	-0.29916405306609345			0	0						0	0		FALSE	FALSE	FALSE
			OG0000010	OG0000010	AT3G47570	18869	ARRAY	H1	Cma02.g664	Clusia_major	PREDOM	Cma02.g664	Cma02.g664.t2	CMA02	At3g47570	GO:0005524	ko:K04730	3567	-0.09464562132775366	1494	37.1	1	145	145	-0.6749494163751815	3	146	-0.2653967923949615			0	0						0	0		FALSE	FALSE	FALSE
			OG0000010	OG0000010	AT3G47570	18869	PASS	H1	Cma02.g667	Clusia_major	PREDOM	Cma02.g667	Cma02.g667.t1	CMA02	At3g47570	GO:0004672	ko:K04730	3231	-0.18454168845429142	2325	54.1	0	0	0	-0.7205258459961931	0	0	-0.3311303931680984			0	0						0	0		FALSE	FALSE	FALSE
			OG0000010	OG0000010	AT3G47570	25483	PASS	H1	Cma11.g926	Clusia_major	PREDOM	Cma11.g926	Cma11.g926.t1	CMA11	At3g47570	GO:0004672	ko:K04730	1238	-0.7177644913804514	978	30.3	1	259	259	-0.639116913086938	2	32	-0.31672302861508206			0	0						0	0		FALSE	FALSE	FALSE
			OG0000010	OG0000010	AT3G47570	28298	PASS	H1	Cma16.g601	Clusia_major	PREDOM	Cma16.g601	Cma16.g601.t1	CMA16	XA21	GO:0004672	ko:K04730	3986	0.017456914761589563	2202	61.9	2	737	1384	-0.2855066832687446	4	663	-0.03262780883529179			0	0						0	0		FALSE	FALSE	FALSE
			OG0000010	OG0017499	AT3G47570	39092	PASS	H1	Cma16.g602	Clusia_major	PREDOM	Cma16.g602	Cma16.g602.t1	CMA16	XA21		ko:K04730	3561	-0.09625090824072755	1074	4.1	3	1094	2484	0.06024554144237768	9	1763	0.46262534767464364			0	0						0	0		FALSE	FALSE	FALSE
			OG0000010	OG0000010	AT3G47570	47318	PASS	H1	Cma03.g393	Clusia_major	PREDOM	Cma03.g393	Cma03.g393.t2	CMA03	At3g47570	GO:0004672	ko:K04730	5753	0.4902139106323998	3180	95.3	3	1035	2205	-0.02744979555253425	25	1807	0.4824354739350411			0	0						0	0		FALSE	FALSE	FALSE
			OG0000010	OG0000010	AT3G47570	47318	ARRAY	H1	Cma03.g394	Clusia_major	PREDOM	Cma03.g394	Cma03.g394.t1	CMA03	XA21	GO:0004672	ko:K04730	8743	1.2901818889310541	432	7	2	6120	6724	1.3929632076016127	30	3567	1.274840524350938			0	0						0	0		FALSE	FALSE	FALSE
			OG0000010	OG0000010	AT3G47570	47318	ARRAY	H2	Cma15.g390	Clusia_major	PREDOM	Cma15.g390	Cma15.g390.t1	CMA15	At3g47570	GO:0004672	ko:K04730	3794	-0.03391226645357487	3138	97.2	1	407	407	-0.5925975228530779	2	19	-0.32257602046474493			0	0						0	0		FALSE	FALSE	FALSE
			OG0000010	OG0000010	AT3G47570	47318	PASS	H2	Cma15.g394	Clusia_major	PREDOM	Cma15.g394	Cma15.g394.t1	CMA15	At3g47570	GO:0004672		3753	-0.04488172702556311	1545	43.3	1	407	407	-0.5925975228530779	2	19	-0.32257602046474493			0	0						0	0		FALSE	FALSE	FALSE
			OG0000010	OG0000010	AT3G47570	53197	PASS	H2	Cma05.g35	Clusia_major	PREDOM	Cma05.g35	Cma05.g35.t1	CMA05	At3g47570	GO:0005515	ko:K04730	3716	-0.054780996322235424	3198	99.3	1	447	447	-0.5800247146817643	3	56	-0.30591750520031985			0	0						0	0		FALSE	FALSE	FALSE
			OG0000010	OG0014538	AT3G47570	62573	PASS	H1	Cma06.g582	Clusia_major	PREDOM	Cma06.g582	Cma06.g582.t1	CMA06	At3g47570	GO:0004672	ko:K04730	1200	-0.7279313084959527	486	14.6	2	174	288	-0.6300016271627356	3	20	-0.3221257903224632			0	0						0	0		FALSE	FALSE	FALSE
			OG0000010	OG0000010	AT3G47570	62573	PASS	H2	Cma28.g629	Clusia_major	PREDOM	Cma28.g629	Cma28.g629.t1	CMA28	At3g47570	GO:0005524		2468	-0.38868067422080427	1416	46.3	2	116	201	-0.6573474849353426	2	6	-0.3284290123144078			0	0						0	0		FALSE	FALSE	FALSE
			OG0000010	OG0000010	AT3G47570	62845	PASS	H1	Cma14.g105	Clusia_major	PREDOM	Cma14.g105	Cma14.g105.t1	CMA14	At3g47570	GO:0004672	ko:K04730	3589	-0.08875956931351607	3102	96	1	182	182	-0.6633195688167165	2	19	-0.32257602046474493			0	0						0	0		FALSE	FALSE	FALSE
			OG0000010	OG0000010	AT3G47570	63360	PASS	H1	Cma20.g864	Clusia_major	PREDOM	Cma20.g864	Cma20.g864.t5	CMA20	At3g47570	GO:0004672	ko:K04730	3589	-0.08875956931351607	3102	96	1	182	182	-0.6633195688167165	2	19	-0.32257602046474493			0	0						0	0		FALSE	FALSE	FALSE
			OG0000010	OG0000010	AT3G47570	66172	PASS	H2	Cma21.g825	Clusia_major	PREDOM	Cma21.g825	Cma21.g825.t1	CMA21	At3g47570	GO:0005524		1682	-0.5989732598203836	945	17.5	1	503	503	-0.5624227832419253	2	7	-0.32797878217212606			0	0						0	0		FALSE	FALSE	FALSE
			OG0000010	OG0000010	XA21	5480	PASS	H1	Cma12.g469	Clusia_major	PREDOM	Cma12.g469	Cma12.g469.t1	CMA12	XA21	GO:0004672	ko:K04730	765	-0.8443146096865596	642	11.1	1	122	122	-0.6821787810736868	2	125	-0.27485162538287844			0	0						0	0		FALSE	FALSE	FALSE
			OG0000010	OG0020162	XA21	5480	PASS	H2	Cma13.g547	Clusia_major	PREDOM	Cma13.g547	Cma13.g547.t1	CMA13	XA21		ko:K04730	327	-0.9615005543336534	327	7.8	0	0	0	-0.7205258459961931	0	0	-0.3311303931680984			0	0						0	0		FALSE	FALSE	FALSE
			OG0000011	OG0017553	ARSK1	18375	PASS	H1	Cma06.g856	Clusia_major	PREDOM	Cma06.g856	Cma06.g856.t1	CMA06	RIPK/ARSK1			345	-0.9566846935947318	345	25	0	0	0	-0.7205258459961931	0	0	-0.3311303931680984	Cma06.p2114	Cma28.g370.t1	1	0.35	1	0	1	1	0	2	0.827	FRAG	TRUE	FALSE	FALSE
			OG0000011	OG0000011	ARSK1	18375	PASS	H2	Cma28.g370	Clusia_major	PREDOM	Cma28.g370	Cma28.g370.t1	CMA28	PBL12/ARSK1	GO:0004672		1934	-0.5315512094754803	1098	98.4	5	257	809	-0.46624080073137675	8	300	-0.1960613504835705			0	0						0	0		FALSE	FALSE	FALSE
			OG0000011	OG0000011	BIK1	3393	ARRAY	H1	Cma07.g440	Clusia_major	PREDOM	Cma07.g440	Cma07.g440.t2	CMA07	PBL9/BIK1	GO:0004672	ko:K00924	2784	-0.30413556347084614	1254	100	5	676	1406	-0.2785916387745222	8	103	-0.2847566885130771			0	0						0	0		FALSE	FALSE	FALSE
			OG0000011	OG0021381	BIK1	3393	PASS	H1	Cma07.g463	Clusia_major	PREDOM	Cma07.g463	Cma07.g463.t1	CMA07	PBL10/BIK1	GO:0004672	ko:K00924	3724	-0.05264061377160357	1260	87.2	5	1318	1967	-0.10225800417184981	12	739	0.0015896819781219375			0	0						0	0		FALSE	FALSE	FALSE
			OG0000011	OG0000011	BIK1	3393	PASS	H2	Cma24.g949	Clusia_major	PREDOM	Cma24.g949	Cma24.g949.t1	CMA24	PBL9/BIK1	GO:0004672	ko:K00924	3229	-0.1850767840919494	1239	99	5	1248	1985	-0.09660024049475871	8	589	-0.065944839364142			0	0						0	0		FALSE	FALSE	FALSE
			OG0000011	OG0000011	BIK1	6519	PASS	H2	Cma28.g1001	Clusia_major	PREDOM	Cma28.g1001	Cma28.g1001.t1	CMA28	RLCK176/BIK1	GO:0004672	ko:K00924	3312	-0.16287031512914393	1236	100	5	678	1387	-0.28456372265589613	7	89	-0.2910599105050218			0	0						0	0		FALSE	FALSE	FALSE
			OG0000011	OG0000011	BIK1	6519	ARRAY	H2	Cma28.g1019	Clusia_major	PREDOM	Cma28.g1019	Cma28.g1019.t1	CMA28	RLCK176/BIK1	GO:0004672	ko:K00924	3398	-0.13986120270985153	1236	100	5	678	1386	-0.284878042860179	7	89	-0.2910599105050218			0	0						0	0		FALSE	FALSE	FALSE
			OG0000011	OG0000011	PBL11	3439	PASS	H1	Cma16.g200	Clusia_major	PREDOM	Cma16.g200	Cma16.g200.t1	CMA16	PBL11	GO:0004672	ko:K04733	3518	-0.10775546445037375	1212	93.2	5	771	1756	-0.16857956727552872	8	145	-0.26584702253724324			0	0						0	0		FALSE	FALSE	FALSE
			OG0000011	OG0000011	PBL11	3439	PASS	H2	Cma27.g212	Clusia_major	PREDOM	Cma27.g212	Cma27.g212.t3	CMA27	PBL9	GO:0004672	ko:K04733	3837	-0.02240771024392867	1188	93.2	5	920	1967	-0.10225800417184981	15	659	-0.03442872940441882			0	0						0	0		FALSE	FALSE	FALSE
			OG0000011	OG0000011	PBL15	8162	PASS	H1	Cma11.g985	Clusia_major	PREDOM	Cma11.g985	Cma11.g985.t1	CMA11	PBL15	GO:0004672		2051	-0.5002481146724895	1263	99.8	4	295	784	-0.4740988058384477	7	70	-0.2996142832083752			0	0						0	0		FALSE	FALSE	FALSE
			OG0000011	OG0000011	PBL15	8162	ARRAY	H1	Cma11.g988	Clusia_major	PREDOM	Cma11.g988	Cma11.g988.t1	CMA11	PBL15	GO:0004672		2051	-0.5002481146724895	1263	99.8	4	295	784	-0.4740988058384477	7	70	-0.2996142832083752			0	0						0	0		FALSE	FALSE	FALSE
			OG0000011	OG0000011	PBL16	25913	PASS	H1	Cma12.g1339	Clusia_major	PREDOM	Cma12.g1339	Cma12.g1339.t1	CMA12	PBL16	GO:0004672	ko:K04733	4325	0.10815562534461427	1173	94.3	5	1027	2584	0.09167756187066153	24	905	0.07632788559689402			0	0						0	0		FALSE	FALSE	FALSE
			OG0000011	OG0000011	PBL17	13894	PASS	H1	Cma14.g91	Clusia_major	PREDOM	Cma14.g91	Cma14.g91.t2	CMA14	PBL17	GO:0004672	ko:K04733	5665	0.4666697025754494	1293	81.3	5	1447	3602	0.4116555298305911	10	705	-0.013718142859457888			0	0						0	0		FALSE	FALSE	FALSE
			OG0000011	OG0000011	PBL3	2145	PASS	H1	Cma07.g244	Clusia_major	PREDOM	Cma07.g244	Cma07.g244.t1	CMA07	PBL3	GO:0005524	ko:K04733	6981	0.8187626321543889	1260	100	5	2197	4241	0.6125061403673249	19	831	0.043010855068043814			0	0						0	0		FALSE	FALSE	FALSE
			OG0000011	OG0000011	PBL3	11667	PASS	H1	Cma03.g32	Clusia_major	PREDOM	Cma03.g32	Cma03.g32.t1	CMA03	PBL3	GO:0004672		3160	-0.2035375835911491	1215	99.5	5	659	1358	-0.29367900858009843	12	307	-0.19290973948759818			0	0						0	0		FALSE	FALSE	FALSE
			OG0000011	OG0000011	PBL3	13512	PASS	H2	Cma27.g281	Clusia_major	PREDOM	Cma27.g281	Cma27.g281.t3	CMA27	PBL3	GO:0004672	ko:K04733	6757	0.7588319207366971	1302	99.5	5	2910	4780	0.7819247304757748	15	1058	0.14521309736600324			0	0						0	0		FALSE	FALSE	FALSE
			OG0000011	OG0000011	PBL3	22837	PASS	H1	Cma04.g672	Clusia_major	PREDOM	Cma04.g672	Cma04.g672.t1	CMA04	PBL3	GO:0004672		2727	-0.31938578914409804	1227	81.2	5	608	1495	-0.25061714059334955	6	45	-0.3108700367654192			0	0						0	0		FALSE	FALSE	FALSE
			OG0000011	OG0000011	PBL34	11574	ARRAY	H1	Cma01.g815	Clusia_major	PREDOM	Cma01.g815	Cma01.g815.t4	CMA01	PBL34	GO:0005524		5194	0.34065467990699916	1341	100	6	1739	2931	0.2007466727568065	12	354	-0.17174892280035547			0	0						0	0		FALSE	FALSE	FALSE
			OG0000011	OG0000011	PBL34	11574	PASS	H1	Cma01.g830	Clusia_major	PREDOM	Cma01.g830	Cma01.g830.t1	CMA01	PBL34	GO:0004672		5443	0.4072740867954155	1455	100	5	1620	3238	0.2972429754716379	13	533	-0.09115772733192053			0	0						0	0		FALSE	FALSE	FALSE
			OG0000011	OG0000011	PBL34	11574	ARRAY	H2	Cma09.g849	Clusia_major	PREDOM	Cma09.g849	Cma09.g849.t1	CMA09	PBL34	GO:0004672		3265	-0.17544506261410606	801	53.3	4	1476	2098	-0.06108205741079797	10	166	-0.2563921895493263			0	0						0	0		FALSE	FALSE	FALSE
			OG0000011	OG0000011	PBL34	11574	PASS	H2	Cma09.g858	Clusia_major	PREDOM	Cma09.g858	Cma09.g858.t1	CMA09	PBL34	GO:0004672		3366	-0.14842273291237892	1209	78.5	5	1476	2152	-0.04410876637952469	11	121	-0.27665254595200545			0	0						0	0		FALSE	FALSE	FALSE
			OG0000011	OG0000011	PBL34	11574	PASS	H2	Cma13.g1061	Clusia_major	PREDOM	Cma13.g1061	Cma13.g1061.t1	CMA13	PBL34	GO:0005524		4736	0.21811777888332565	1368	100	6	1737	2900	0.1910027464240385	12	354	-0.17174892280035547			0	0						0	0		FALSE	FALSE	FALSE
			OG0000011	OG0000011	PBL34	12278	PASS	H1	Cma16.g264	Clusia_major	PREDOM	Cma16.g264	Cma16.g264.t1	CMA16	PBL34	GO:0005524		4945	0.27403527301858277	1482	91.5	5	1168	2778	0.1526556815015322	11	98	-0.2870078392244859			0	0						0	0		FALSE	FALSE	FALSE
			OG0000011	OG0000011	PBL34	12278	PASS	H2	Cma27.g292	Clusia_major	PREDOM	Cma27.g292	Cma27.g292.t1	CMA27	PBL34	GO:0005524		5661	0.46559951130013344	1494	93.2	5	1397	3364	0.33684732121127553	15	684	-0.02317297584737484			0	0						0	0		FALSE	FALSE	FALSE
			OG0000011	OG0000011	PBL34	16840	PASS	H1	Cma07.g702	Clusia_major	PREDOM	Cma07.g702	Cma07.g702.t1	CMA07	PBL34	GO:0004672		5587	0.4458009727067888	1455	99.6	5	1601	3348	0.33181819794275014	8	65	-0.301865433919784			0	0						0	0		FALSE	FALSE	FALSE
			OG0000011	OG0000011	PBL34	16840	PASS	H2	Cma24.g705	Clusia_major	PREDOM	Cma24.g705	Cma24.g705.t1	CMA24	PBL34	GO:0004672		6527	0.6972959224060313	1452	99	5	1839	4428	0.6712840185682156	13	1154	0.18843519102505216			0	0						0	0		FALSE	FALSE	FALSE
			OG0000011	OG0000011	PBL35	65581	PASS	H2	Cma13.g390	Clusia_major	PREDOM	Cma13.g390	Cma13.g390.t1	CMA13	PBL35	GO:0004672		4622	0.18761732753682175	1287	100	5	899	2341	0.015297752229931783	11	383	-0.15869224867418447			0	0						0	0		FALSE	FALSE	FALSE
			OG0000011	OG0000011	PBL8	970	PASS	H2	Cma27.g3	Clusia_major	PREDOM	Cma27.g3	Cma27.g3.t2	CMA27	PBL8	GO:0004672		7757	1.0263797395656786	1374	100	5	4103	4999	0.8507608552137165	32	2333	0.7192565287752466			0	0						0	0		FALSE	FALSE	FALSE
			OG0000011	OG0000011	PBL9	2792	PASS	H1	Cma02.g1447	Clusia_major	PREDOM	Cma02.g1447	Cma02.g1447.t1	CMA02	PBL9	GO:0004672		3627	-0.07859275219801477	1218	100	6	619	1399	-0.2807918802045021	12	100	-0.2861073789399224			0	0						0	0		FALSE	FALSE	FALSE
			OG0000011	OG0000011	PBL9	2792	ARRAY	H2	Cma05.g756	Clusia_major	PREDOM	Cma05.g756	Cma05.g756.t1	CMA05	PBL9	GO:0004672		3422	-0.13344005505795598	1218	100	5	573	1157	-0.356857369640949	8	110	-0.28160507751710484			0	0						0	0		FALSE	FALSE	FALSE
			OG0000011	OG0000011	PIX13	3923	PASS	H1	Cma02.g1141	Clusia_major	PREDOM	Cma02.g1141	Cma02.g1141.t1	CMA02	PIX13	GO:0004672		10401	1.7337761725495053	1347	99.8	5	7638	8502	1.9518245308164996	55	6572	2.6277821019076257			0	0						0	0		FALSE	FALSE	FALSE
			OG0000011	OG0000011	PIX13	3923	PASS	H2	Cma22.g452	Clusia_major	PREDOM	Cma22.g452	Cma22.g452.t1	CMA22	PIX13	GO:0004672		5089	0.3125621589299561	1386	98.6	5	2218	3356	0.33433275957701286	19	1121	0.17357759632975409			0	0						0	0		FALSE	FALSE	FALSE
			OG0000011	OG0000011	PIX13	4183	ARRAY	H1	Cma25.g16	Clusia_major	PREDOM	Cma25.g16	Cma25.g16.t1	CMA25	PIX13	GO:0004672		3587	-0.08929466495117402	915	65.7	5	1787	2667	0.11776613882613712	10	284	-0.20326503276007865	Cma25.p9281	Cma26.g1271.t1	1	0.63	3	12	3	1	0	4	0.84	DUP	TRUE	FALSE	FALSE
			OG0000011	OG0018872	PIX13	4183	PASS	H1	Cma25.g17	Clusia_major	PREDOM	Cma25.g17	Cma25.g17.t1	CMA25	PIX13			234	-0.9863825014847488	234	19.4	0	0	0	-0.7205258459961931	0	0	-0.3311303931680984			0	0						0	0		FALSE	FALSE	FALSE
			OG0000011	OG0000011	PIX13	4183	PASS	H2	Cma26.g1271	Clusia_major	PREDOM	Cma26.g1271	Cma26.g1271.t1	CMA26	PIX13	GO:0005524		6323	0.6427161673649192	1275	98.8	6	1867	3208	0.2878133693431527	13	616	-0.05378862552253449			0	0						0	0		FALSE	FALSE	FALSE
			OG0000011	OG0000011	PIX13	11537	PASS	H2	Cma09.g509	Clusia_major	PREDOM	Cma09.g509	Cma09.g509.t1	CMA09	PIX13	GO:0004672	ko:K00924	4008	0.023342966775827156	1257	96.4	5	922	2031	-0.08214151109774814	12	496	-0.10781624259634563			0	0						0	0		FALSE	FALSE	FALSE
			OG0000011	OG0000011	PIX13	11537	ARRAY	H2	Cma09.g513	Clusia_major	PREDOM	Cma09.g513	Cma09.g513.t2	CMA09	PIX13	GO:0004672	ko:K00924	3923	6.014021753637329e-4	1257	96.4	5	922	2031	-0.08214151109774814	12	496	-0.10781624259634563			0	0						0	0		FALSE	FALSE	FALSE
			OG0000011	OG0000011	PIX13	14861	PASS	H1	Cma10.g1092	Clusia_major	PREDOM	Cma10.g1092	Cma10.g1092.t1	CMA10	PIX13	GO:0004672		5713	0.4795119978792405	1446	93.1	5	2724	4200	0.5996190119917285	12	815	0.03580717279153566			0	0						0	0		FALSE	FALSE	FALSE
			OG0000011	OG0000011	RIPK	18180	PASS	H1	Cma02.g1324	Clusia_major	PREDOM	Cma02.g1324	Cma02.g1324.t1	CMA02	RIPK	GO:0004672	ko:K04733	2801	-0.2995872505507534	1275	84.2	4	661	1522	-0.24213049507771292	9	109	-0.2820553076593866			0	0						0	0		FALSE	FALSE	FALSE
			OG0000011	OG0000011	RIPK	18180	PASS	H2	Cma22.g664	Clusia_major	PREDOM	Cma22.g664	Cma22.g664.t2	CMA22	RIPK	GO:0004672	ko:K04733	2950	-0.2597226255452352	1287	84.2	4	616	1453	-0.26381858917322876	11	284	-0.20326503276007865			0	0						0	0		FALSE	FALSE	FALSE
			OG0000011	OG0000011	RIPK	18180	ARRAY	H2	Cma22.g680	Clusia_major	PREDOM	Cma22.g680	Cma22.g680.t1	CMA22	RIPK	GO:0004672	ko:K04733	2950	-0.2597226255452352	1287	84.2	4	616	1453	-0.26381858917322876	11	284	-0.20326503276007865			0	0						0	0		FALSE	FALSE	FALSE
			OG0000011	OG0000011	RIPK	18341	PASS	H1	Cma12.g1194	Clusia_major	PREDOM	Cma12.g1194	Cma12.g1194.t1	CMA12	RIPK	GO:0004672	ko:K04733	2864	-0.2827317379645276	1371	96.4	4	1014	1489	-0.2525030618190466	8	157	-0.2604442608298621			0	0						0	0		FALSE	FALSE	FALSE
			OG0000011	OG0000011	RIPK	18341	PASS	H2	Cma13.g1299	Clusia_major	PREDOM	Cma13.g1299	Cma13.g1299.t1	CMA13	At1g72540	GO:0004672	ko:K04733	2083	-0.4916865844699621	1362	97.4	4	346	633	-0.5215611566851563	4	21	-0.3216755601801814			0	0						0	0		FALSE	FALSE	FALSE
			OG0000011	OG0000011	RIPK	23504	PASS	H2	Cma28.g432	Clusia_major	PREDOM	Cma28.g432	Cma28.g432.t1	CMA28	RIPK	GO:0004672	ko:K04733	6433	0.6721464274361071	1284	83.1	4	2829	4144	0.5820170805518895	24	1386	0.29288858403442036			0	0						0	0		FALSE	FALSE	FALSE
			OG0000012	OG0000012	EIX2	579	ARRAY	H1	Cma07.g1322	Clusia_major	PREDOM	Cma07.g1322	Cma07.g1322.t1	CMA07	EIX2	GO:0005515		2684	-0.3308903453537443	2565	21.6	1	70	70	-0.6985234316963944	1	70	-0.2996142832083752			0	0						0	0		FALSE	FALSE	FALSE
			OG0000012	OG0000012	EIX2	579	ARRAY	H1	Cma07.g1323	Clusia_major	PREDOM	Cma07.g1323	Cma07.g1323.t1	CMA07	RLP34	GO:0005515		1185	-0.7319445257783874	777	8.9	2	337	406	-0.5929118430573607	3	341	-0.17760191465001837			0	0						0	0		FALSE	FALSE	FALSE
			OG0000012	OG0000012	EIX2	579	ARRAY	H1	Cma07.g1325	Clusia_major	PREDOM	Cma07.g1325	Cma07.g1325.t1	CMA07	EIX2	GO:0005515		1604	-0.6198419896890442	1179	35.9	0	0	0	-0.7205258459961931	0	0	-0.3311303931680984			0	0						0	0		FALSE	FALSE	FALSE
			OG0000012	OG0000012	EIX2	579	PASS	H1	Cma07.g1326	Clusia_major	PREDOM	Cma07.g1326	Cma07.g1326.t1	CMA07	EIX2	GO:0005515		1378	-0.680307796744394	1320	42.2	0	0	0	-0.7205258459961931	0	0	-0.3311303931680984			0	0						0	0		FALSE	FALSE	FALSE
			OG0000012	OG0000012	EIX2	579	ARRAY	H1	Cma07.g1406	Clusia_major	PREDOM	Cma07.g1406	Cma07.g1406.t1	CMA07	NIK3	GO:0005515		507	-0.9133419469444368	291	36.9	1	215	215	-0.6529470020753828	2	142	-0.2671977129640885	Cma07.p2666	Cma07.g837.t1	1	0.17	0	0	0	0	0	0	0.45	FRAG	TRUE	FALSE	FALSE
			OG0000012	OG0000012	EIX2	13014	PASS	H2	Cma09.g1011	Clusia_major	PREDOM	Cma09.g1011	Cma09.g1011.t1	CMA09	EIX2	GO:0005515	ko:K00761	2994	-0.24795052151676	2994	100	0	0	0	-0.7205258459961931	0	0	-0.3311303931680984			0	0						0	0		FALSE	FALSE	FALSE
			OG0000012	OG0000012	EIX2	13014	PASS	H1	Cma19.g879	Clusia_major	PREDOM	Cma19.g879	Cma19.g879.t1	CMA19	EIX2	GO:0005515	ko:K00761	2991	-0.24875316497324695	2991	100	0	0	0	-0.7205258459961931	0	0	-0.3311303931680984			0	0						0	0		FALSE	FALSE	FALSE
			OG0000012	OG0000012	EIX2	13015	PASS	H2	Cma09.g1006	Clusia_major	PREDOM	Cma09.g1006	Cma09.g1006.t1	CMA09	EIX2	GO:0005515	ko:K00761	2705	-0.32527184115833563	2532	88.8	1	172	172	-0.6664627708595449	3	172	-0.2536908086956357			0	0						0	0		FALSE	FALSE	FALSE
			OG0000012	OG0000012	EIX2	59719	ARRAY	H2	Cma09.g400	Clusia_major	PREDOM	Cma09.g400	Cma09.g400.t1	CMA09	EIX2	GO:0005515		3683	-0.06361007434359181	3099	96.8	0	0	0	-0.7205258459961931	0	0	-0.3311303931680984			0	0						0	0		FALSE	FALSE	FALSE
			OG0000012	OG0000012	EIX2	59719	ARRAY	H2	Cma09.g404	Clusia_major	PREDOM	Cma09.g404	Cma09.g404.t1	CMA09	EIX2	GO:0005515		3258	-0.17731789734590891	3108	99.7	0	0	0	-0.7205258459961931	0	0	-0.3311303931680984			0	0						0	0		FALSE	FALSE	FALSE
			OG0000012	OG0000012	EIX2	59719	PASS	H2	Cma09.g407	Clusia_major	PREDOM	Cma09.g407	Cma09.g407.t1	CMA09	EIX2	GO:0005515		1083	-0.7592344032989435	1083	25.4	0	0	0	-0.7205258459961931	0	0	-0.3311303931680984			0	0						0	0		FALSE	FALSE	FALSE
			OG0000012	OG0000012	EIX2	59719	ARRAY	H2	Cma09.g408	Clusia_major	PREDOM	Cma09.g408	Cma09.g408.t1	CMA09	EIX2	GO:0005515		852	-0.8210379494484382	852	22.5	0	0	0	-0.7205258459961931	0	0	-0.3311303931680984			0	0						0	0		FALSE	FALSE	FALSE
			OG0000012	OG0000012	EIX2	59719	ARRAY	H2	Cma09.g410	Clusia_major	PREDOM	Cma09.g410	Cma09.g410.t1	CMA09	EIX2	GO:0005515		1338	-0.6910097094975532	1107	22.3	1	105	105	-0.687522224546495	2	47	-0.30996957648085566			0	0						0	0		FALSE	FALSE	FALSE
			OG0000012	OG0000012	EIX2	59719	ARRAY	H2	Cma09.g414	Clusia_major	PREDOM	Cma09.g414	Cma09.g414.t1	CMA09	EIX2			381	-0.9470529721168885	336	5.8	0	0	0	-0.7205258459961931	0	0	-0.3311303931680984			0	0						0	0		FALSE	FALSE	FALSE
			OG0000012	OG0000012	EIX2	63397	ARRAY	H1	Cma25.g612	Clusia_major	PREDOM	Cma25.g612	Cma25.g612.t1	CMA25	EIX2	GO:0005515		3093	-0.22146328745269087	1644	65.2	0	0	0	-0.7205258459961931	0	0	-0.3311303931680984	Cma25.p9464	Cma08.g702.t1	1	0.24	35	15	2	1	0	3	0.327	FRAG	TRUE	FALSE	FALSE
			OG0000012	OG0000012	EIX2	63397	ARRAY	H1	Cma25.g614	Clusia_major	PREDOM	Cma25.g614	Cma25.g614.t1	CMA25	EIX2	GO:0005515	ko:K19613	531	-0.9069207992925413	531	15.4	0	0	0	-0.7205258459961931	0	0	-0.3311303931680984			0	0						0	0		FALSE	FALSE	FALSE
			OG0000012	OG0000012	EIX2	63397	ARRAY	H1	Cma25.g617	Clusia_major	PREDOM	Cma25.g617	Cma25.g617.t1	CMA25	EIX2	GO:0005515		3485	-0.11658454247173014	2961	97.3	0	0	0	-0.7205258459961931	0	0	-0.3311303931680984			0	0						0	0		FALSE	FALSE	FALSE
			OG0000012	OG0000012	EIX2	63397	ARRAY	H1	Cma25.g619	Clusia_major	PREDOM	Cma25.g619	Cma25.g619.t1	CMA25	EIX2	GO:0005515		1149	-0.7415762472562307	1149	21.7	0	0	0	-0.7205258459961931	0	0	-0.3311303931680984			0	0						0	0		FALSE	FALSE	FALSE
			OG0000012	OG0000012	EIX2	63397	PASS	H1	Cma25.g661	Clusia_major	PREDOM	Cma25.g661	Cma25.g661.t1	CMA25	EIX2	GO:0005515		3841	-0.021337518968612745	2634	63.9	0	0	0	-0.7205258459961931	0	0	-0.3311303931680984	Cma25.p9479	Cma26.g2.t1	1	0.57	15	70	4	1	0	5	0.309	FRAG	TRUE	FALSE	FALSE
			OG0000012	OG0000012	EIX2	63397	ARRAY	H1	Cma25.g663	Clusia_major	PREDOM	Cma25.g663	Cma25.g663.t1	CMA25	EIX2	GO:0005515		3174	-0.19979191412754335	2523	86.5	1	84	84	-0.6941229488364347	3	168	-0.25549172926476277	Cma25.p9480	Cma18.g396.t1	1	0.28	25	3	1	1	0	2	0.36	FRAG	TRUE	FALSE	FALSE
			OG0000012	OG0000012	EIX2	63397	ARRAY	H1	Cma25.g665	Clusia_major	PREDOM	Cma25.g665	Cma25.g665.t1	CMA25	EIX2	GO:0005515		915	-0.8041824368622124	915	21.7	0	0	0	-0.7205258459961931	0	0	-0.3311303931680984			0	0						0	0		FALSE	FALSE	FALSE
			OG0000012	OG0000012	EIX2	63397	ARRAY	H1	Cma25.g666	Clusia_major	PREDOM	Cma25.g666	Cma25.g666.t1	CMA25	EIX2	GO:0005515		2661	-0.33704394518681086	2661	99.2	0	0	0	-0.7205258459961931	0	0	-0.3311303931680984			0	0						0	0		FALSE	FALSE	FALSE
			OG0000013	OG0000013	AT1G11330	13466	ARRAY	H1	Cma20.g828	Clusia_major	PREDOM	Cma20.g828	Cma20.g828.t1	CMA20	CRK25	GO:0004672	ko:K04733	4561	0.1712969105882539	2007	50.1	6	862	1515	-0.2443307365076928	9	422	-0.14113327312519583			0	0						0	0		FALSE	FALSE	FALSE
			OG0000013	OG0000013	AT1G11330	13466	ARRAY	H1	Cma20.g829	Clusia_major	PREDOM	Cma20.g829	Cma20.g829.t1	CMA20	CRK10	GO:0005524		2238	-0.45021667255146997	1263	60.3	5	136	471	-0.5724810297789762	12	483	-0.1136692344460085			0	0						0	0		FALSE	FALSE	FALSE
			OG0000013	OG0000013	AT1G11330	13466	ARRAY	H1	Cma20.g846	Clusia_major	PREDOM	Cma20.g846	Cma20.g846.t1	CMA20	CRK25	GO:0004672	ko:K04733	4555	0.16969162367527998	2007	50.1	6	862	1515	-0.2443307365076928	9	422	-0.14113327312519583			0	0						0	0		FALSE	FALSE	FALSE
			OG0000013	OG0000013	AT1G11330	13466	ARRAY	H1	Cma20.g847	Clusia_major	PREDOM	Cma20.g847	Cma20.g847.t2	CMA20	CRK10	GO:0005524		2212	-0.4571729158410235	1263	60.3	5	136	471	-0.5724810297789762	12	483	-0.1136692344460085	Cma20.p7597	Cma25.g121.t2	1	0.4	13	3	0	4	3	7	0.52	DUP	TRUE	FALSE	FALSE
			OG0000013	OG0000013	AT1G11330	13466	ARRAY	H1	Cma20.g849	Clusia_major	PREDOM	Cma20.g849	Cma20.g849.t1	CMA20	CRK10	GO:0004672	ko:K04733	2340	-0.42292679503091385	843	21.2	3	125	336	-0.6149142573571593	6	221	-0.2316295317238295	Cma20.p7598	Cma20.g828.t1	1	1	1	0	1	1	1	3	0.94	DUP	TRUE	FALSE	FALSE
			OG0000013	OG0000013	AT1G11330	13466	ARRAY	H1	Cma20.g850	Clusia_major	PREDOM	Cma20.g850	Cma20.g850.t1	CMA20	CRK25			1866	-0.5497444611558511	1077	52.4	3	455	786	-0.473470165429882	3	178	-0.25098942784194517			0	0						0	0		FALSE	FALSE	FALSE
			OG0000013	OG0000013	CRK25	3249	ARRAY	H1	Cma25.g121	Clusia_major	PREDOM	Cma25.g121	Cma25.g121.t2	CMA25	CRK25	GO:0005524		3882	-0.010368058396624505	2019	98.2	6	799	1352	-0.29556492980579546	17	583	-0.06864622021783255			0	0						0	0		FALSE	FALSE	FALSE
			OG0000013	OG0000013	CRK25	3249	PASS	H1	Cma25.g122	Clusia_major	PREDOM	Cma25.g122	Cma25.g122.t1	CMA25	CRK25	GO:0004672		3140	-0.20888853996772871	2067	46.7	6	243	868	-0.4476959086786893	15	456	-0.12582544828761602			0	0						0	0		FALSE	FALSE	FALSE
			OG0000013	OG0000013	CRK25	3249	ARRAY	H2	Cma26.g1110	Clusia_major	PREDOM	Cma26.g1110	Cma26.g1110.t1	CMA26	CRK25	GO:0004672		2944	-0.2613279124582091	2013	45.2	6	311	925	-0.4297796570345675	13	514	-0.09971210003527396	Cma26.p10089	Cma25.g122.t1	1	0.64	5	3	1	0	0	1	0.68	DUP	TRUE	FALSE	FALSE
			OG0000013	OG0000013	CRK25	3249	ARRAY	H2	Cma26.g1151	Clusia_major	PREDOM	Cma26.g1151	Cma26.g1151.t1	CMA26	CRK25	GO:0004672		2995	-0.24768297369793105	2013	45.2	6	313	976	-0.4137493266161427	13	295	-0.1983125011949793	Cma26.p10107	Cma25.g122.t1	1	0.64	3	3	2	0	0	2	0.69	DUP	TRUE	FALSE	FALSE
			OG0000013	OG0000013	CRK25	45505	ARRAY	H2	Cma23.g304	Clusia_major	PREDOM	Cma23.g304	Cma23.g304.t2	CMA23	CRK25	GO:0004672		5940	0.5402453527534192	1794	44.2	7	1489	3521	0.3861955932836812	27	3762	1.362635402095881			0	0						0	0		FALSE	FALSE	FALSE
			OG0000013	OG0000013	CRK25	45505	PASS	H2	Cma23.g316	Clusia_major	PREDOM	Cma23.g316	Cma23.g316.t1	CMA23	CRK25	GO:0004672		6021	0.5619167260785668	1812	44.2	7	1488	3502	0.38022350940230726	20	870	0.06056983061703244			0	0						0	0		FALSE	FALSE	FALSE
			OG0000013	OG0000013	CRK29	13476	ARRAY	H1	Cma20.g827	Clusia_major	PREDOM	Cma20.g827	Cma20.g827.t4	CMA20	CRK29	GO:0004672	ko:K04733	3652	-0.07190405672729024	1968	90.3	6	396	1386	-0.284878042860179	18	438	-0.1339295908486877			0	0						0	0		FALSE	FALSE	FALSE
			OG0000013	OG0000013	CRK29	13476	PASS	H1	Cma20.g845	Clusia_major	PREDOM	Cma20.g845	Cma20.g845.t3	CMA20	CRK29	GO:0004672	ko:K04733	3824	-0.02588583188870543	1974	90.3	6	396	1380	-0.286763964085876	18	447	-0.12987751956815186			0	0						0	0		FALSE	FALSE	FALSE
			OG0000013	OG0000013	CRK29	13476	PASS	H2	Cma23.g302	Clusia_major	PREDOM	Cma23.g302	Cma23.g302.t1	CMA23	CRK29	GO:0004672	ko:K04733	5860	0.5188415272471008	2070	96.5	7	990	3345	0.3308752373299016	23	896	0.07227581431635818			0	0						0	0		FALSE	FALSE	FALSE
			OG0000013	OG0000013	CRK29	14742	ARRAY	H2	Cma23.g303	Clusia_major	PREDOM	Cma23.g303	Cma23.g303.t1	CMA23	CRK29	GO:0004672	ko:K04733	5037	0.29864967235084905	1995	47.5	7	1002	2474	0.0571023393995493	30	1252	0.23255774496866458			0	0						0	0		FALSE	FALSE	FALSE
			OG0000013	OG0000013	CRK29	14742	PASS	H2	Cma23.g317	Clusia_major	PREDOM	Cma23.g317	Cma23.g317.t4	CMA23	CRK29	GO:0005524	ko:K04733	3761	-0.04274134447493126	1797	44.3	7	712	1957	-0.10540120621467819	21	862	0.05696798947877836			0	0						0	0		FALSE	FALSE	FALSE
			OG0000013	OG0000013	CRK29	14742	ARRAY	H2	Cma23.g319	Clusia_major	PREDOM	Cma23.g319	Cma23.g319.t1	CMA23	CRK10	GO:0004672	ko:K04733	1690	-0.5968328772697518	1068	57.3	4	253	616	-0.5269046001579646	15	526	-0.09430933832789284			0	0						0	0		FALSE	FALSE	FALSE
			OG0000013	OG0000013	CRK29	14742	ARRAY	H2	Cma23.g320	Clusia_major	PREDOM	Cma23.g320	Cma23.g320.t1	CMA23	CRK6	GO:0004672	ko:K04733	1081	-0.7597694989366015	738	39.1	2	238	332	-0.6161715381742907	6	201	-0.2406341345694647			0	0						0	0		FALSE	FALSE	FALSE
			OG0000013	OG0000013	CRK29	63464	PASS	H1	Cma25.g953	Clusia_major	PREDOM	Cma25.g953	Cma25.g953.t1	CMA25	CRK29	GO:0004672	ko:K04733	5086	0.31175951547346914	1191	26.6	7	1555	3039	0.23469325481935305	25	1370	0.2856849017579122			0	0						0	0		FALSE	FALSE	FALSE
			OG0000013	OG0000013	CRK8	37638	PASS	H2	Cma23.g318	Clusia_major	PREDOM	Cma23.g318	Cma23.g318.t1	CMA23	CRK8	GO:0004672	ko:K04733	4354	0.11591451209065473	612	11.2	3	2577	3056	0.2400366982921613	32	3734	1.3500289581119918	Cma23.p8547	Cma23.g303.t1	1	0.22	4	0	0	0	0	0	0.92	DUP	TRUE	FALSE	FALSE
			OG0000014	OG0000014	AT1G12300	4446	PASS	H1	Cma25.g508	Clusia_major	PREDOM	Cma25.g508	Cma25.g508.t2	CMA25	At1g12300	GO:0005515	ko:K17710	2647	-0.3407896146504166	1917	15.2	0	0	0	-0.7205258459961931	0	0	-0.3311303931680984			0	0						0	0		FALSE	FALSE	FALSE
			OG0000014	OG0000014	AT1G12300	4446	ARRAY	H1	Cma25.g517	Clusia_major	PREDOM	Cma25.g517	Cma25.g517.t1	CMA25	At1g12775	GO:0005515	ko:K17710	2547	-0.3675443965333147	1890	15.2	0	0	0	-0.7205258459961931	0	0	-0.3311303931680984			0	0						0	0		FALSE	FALSE	FALSE
			OG0000014	OG0000014	AT1G62910	1358	PASS	H1	Cma02.g715	Clusia_major	PREDOM	Cma02.g715	Cma02.g715.t2	CMA02	At1g62910	GO:0005515	ko:K17710	3969	0.01290860184149688	2094	27.3	2	425	668	-0.510559949535257	0	0	-0.3311303931680984	Cma02.p549	Cma25.g191.t1	1	0.53	1	11	0	0	0	0	0.357	FRAG	TRUE	FALSE	FALSE
			OG0000014	OG0000014	AT3G22470	5974	PASS	H1	Cma02.g111	Clusia_major	PREDOM	Cma02.g111	Cma02.g111.t1	CMA02	At3g22470	GO:0005515	ko:K17710	2700	-0.32660958025248055	2025	17.7	0	0	0	-0.7205258459961931	0	0	-0.3311303931680984	Cma02.p391	Cma20.g1105.t1	1	0.67	10	30	1	1	2	4	0.279	FRAG	TRUE	FALSE	FALSE
			OG0000014	OG0000014	AT3G22470	7642	ARRAY	H1	Cma20.g117	Clusia_major	PREDOM	Cma20.g117	Cma20.g117.t2	CMA20	At1g12700	GO:0005515	ko:K17710	2118	-0.48232241081094773	1779	13.6	0	0	0	-0.7205258459961931	0	0	-0.3311303931680984			0	0						0	0		FALSE	FALSE	FALSE
			OG0000014	OG0000014	AT3G22470	7642	PASS	H1	Cma20.g85	Clusia_major	PREDOM	Cma20.g85	Cma20.g85.t1	CMA20	At1g62930	GO:0005515	ko:K17710	2121	-0.4815197673544608	1779	13.6	0	0	0	-0.7205258459961931	0	0	-0.3311303931680984			0	0						0	0		FALSE	FALSE	FALSE
			OG0000014	OG0000014	AT3G22470	7642	PASS	H2	Cma23.g1011	Clusia_major	PREDOM	Cma23.g1011	Cma23.g1011.t1	CMA23	At3g22470	GO:0005515	ko:K17710	2852	-0.28594231179047536	1821	13.9	0	0	0	-0.7205258459961931	0	0	-0.3311303931680984			0	0						0	0		FALSE	FALSE	FALSE
			OG0000015	OG0000015	AT1G35710	46357	ARRAY	H2	Cma05.g149	Clusia_major	PREDOM	Cma05.g149	Cma05.g149.t1	CMA05	MIK2	GO:0005515		3542	-0.1013343167984782	3240	35.3	1	249	249	-0.6422601151297663	3	26	-0.3194244094687726			0	0						0	0		FALSE	FALSE	FALSE
			OG0000015	OG0000015	AT1G35710	46357	PASS	H2	Cma05.g150	Clusia_major	PREDOM	Cma05.g150	Cma05.g150.t2	CMA05	At1g35710	GO:0004672		4346	0.11377412954002288	3495	35.1	2	335	550	-0.547649733640632	6	288	-0.20146411219095162			0	0						0	0		FALSE	FALSE	FALSE
			OG0000015	OG0000015	AT1G35710	50997	PASS	H1	Cma03.g698	Clusia_major	PREDOM	Cma03.g698	Cma03.g698.t1	CMA03	At1g35710	GO:0004672		4676	0.20206490975358676	3519	40.2	2	966	1155	-0.35748601004951464	5	340	-0.1780521447923001			0	0						0	0		FALSE	FALSE	FALSE
			OG0000015	OG0000015	AT1G35710	65086	PASS	H2	Cma05.g148	Clusia_major	PREDOM	Cma05.g148	Cma05.g148.t1	CMA05	At1g35710	GO:0005515		4274	0.09451068658433621	3798	35.3	3	258	434	-0.5841108773374412	3	26	-0.3194244094687726	Cma05.p1591	Cma02.g569.t1	1	0.82	13	2	0	0	0	0	0.323	FRAG	TRUE	FALSE	FALSE
			OG0000015	OG0000015	MIK2	2366	PASS	H1	Cma04.g1248	Clusia_major	PREDOM	Cma04.g1248	Cma04.g1248.t1	CMA04	MIK2	GO:0005515		2970	-0.25437166916865556	2850	99.7	1	108	108	-0.6865792639336465	1	108	-0.2825055378016683	Cma04.p1502	Cma11.g461.t1	1	0.52	15	14	4	1	0	5	0.298	FRAG	TRUE	FALSE	FALSE
			OG0000015	OG0000015	MIK2	16986	PASS	H1	Cma07.g712	Clusia_major	PREDOM	Cma07.g712	Cma07.g712.t1	CMA07	MIK2	GO:0004672	ko:K04733	2970	-0.25437166916865556	2073	31.6	2	372	461	-0.5756242318218046	2	143	-0.26674748282180677	Cma07.p2441	Cma06.g864.t1	1	0.66	33	21	2	0	1	3	0.34	FRAG	TRUE	FALSE	FALSE
			OG0000015	OG0000015	MIK2	24624	ARRAY	H1	Cma14.g495	Clusia_major	PREDOM	Cma14.g495	Cma14.g495.t1	CMA14	MIK2	GO:0004672		2261	-0.4440630727184034	825	19	1	531	531	-0.5536218175220059	4	150	-0.26359587182583444			0	0						0	0		FALSE	FALSE	FALSE
			OG0000015	OG0000015	MIK2	24624	ARRAY	H1	Cma14.g496	Clusia_major	PREDOM	Cma14.g496	Cma14.g496.t3	CMA14	MIK2	GO:0004672		1955	-0.5259327052800717	1422	34.7	1	532	532	-0.553307497317723	5	198	-0.24198482499630997			0	0						0	0		FALSE	FALSE	FALSE
			OG0000015	OG0000015	MIK2	24624	PASS	H1	Cma14.g497	Clusia_major	PREDOM	Cma14.g497	Cma14.g497.t1	CMA14	MIK2	GO:0004672		2657	-0.33811413646212674	1833	33.6	1	531	531	-0.5536218175220059	5	177	-0.2514396579842269			0	0						0	0		FALSE	FALSE	FALSE
			OG0000015	OG0000015	MIK2	24624	ARRAY	H1	Cma14.g498	Clusia_major	PREDOM	Cma14.g498	Cma14.g498.t1	CMA14	MIK2	GO:0005515		3806	-0.030701692627627095	2889	34.8	1	531	531	-0.5536218175220059	5	177	-0.2514396579842269			0	0						0	0		FALSE	FALSE	FALSE
			OG0000015	OG0000015	MIK2	24624	ARRAY	H1	Cma14.g499	Clusia_major	PREDOM	Cma14.g499	Cma14.g499.t1	CMA14	MIK2	GO:0005515		3981	0.016119175667444655	3249	33.5	1	530	530	-0.5539361377262887	4	118	-0.2780032363788507			0	0						0	0		FALSE	FALSE	FALSE
			OG0000015	OG0000015	MIK2	24624	PASS	H2	Cma18.g832	Clusia_major	PREDOM	Cma18.g832	Cma18.g832.t1	CMA18	MIK2	GO:0005515		2676	-0.3330307279043761	2274	8.3	0	0	0	-0.7205258459961931	0	0	-0.3311303931680984			0	0						0	0		FALSE	FALSE	FALSE
			OG0000015	OG0000015	MIK2	24624	PASS	H2	Cma18.g989	Clusia_major	PREDOM	Cma18.g989	Cma18.g989.t1	CMA18	At1g35710			417	-0.9374212506390451	417	14.4	0	0	0	-0.7205258459961931	0	0	-0.3311303931680984			0	0						0	0		FALSE	FALSE	FALSE
			OG0000015	OG0000015	MIK2	28296	PASS	H1	Cma16.g596	Clusia_major	PREDOM	Cma16.g596	Cma16.g596.t1	CMA16	MIK2	GO:0004672		4330	0.10949336443875918	3678	99.2	1	345	345	-0.6120853755186139	3	59	-0.3045668147734745			0	0						0	0		FALSE	FALSE	FALSE
			OG0000015	OG0000015	MIK2	30026	PASS	H2	Cma23.g815	Clusia_major	PREDOM	Cma23.g815	Cma23.g815.t1	CMA23	MIK2	GO:0004672		1312	-0.6979659527871068	489	9.6	2	527	821	-0.4624689582799827	3	548	-0.08440427519769414			0	0						0	0		FALSE	FALSE	FALSE
			OG0000015	OG0000015	MIK2	30026	ARRAY	H2	Cma23.g816	Clusia_major	PREDOM	Cma23.g816	Cma23.g816.t1	CMA23	MIK2	GO:0004672		1348	-0.6883342313092634	483	9.7	2	569	863	-0.4492675097001035	3	570	-0.07449921206749542			0	0						0	0		FALSE	FALSE	FALSE
			OG0000015	OG0000015	MIK2	36276	PASS	H2	Cma26.g73	Clusia_major	PREDOM	Cma26.g73	Cma26.g73.t1	CMA26	MIK2			419	-0.9368861550013872	417	10.7	0	0	0	-0.7205258459961931	0	0	-0.3311303931680984			0	0						0	0		FALSE	FALSE	FALSE
			OG0000015	OG0000015	MIK2	36276	ARRAY	H2	Cma26.g75	Clusia_major	PREDOM	Cma26.g75	Cma26.g75.t1	CMA26	MIK2			533	-0.9063857036548834	417	18	0	0	0	-0.7205258459961931	0	0	-0.3311303931680984			0	0						0	0		FALSE	FALSE	FALSE
			OG0000015	OG0000015	MIK2	43718	PASS	H2	Cma23.g817	Clusia_major	PREDOM	Cma23.g817	Cma23.g817.t1	CMA23	MIK2	GO:0004672		1306	-0.6995712397000807	1011	33.7	1	294	294	-0.6281157059370386	2	21	-0.3216755601801814			0	0						0	0		FALSE	FALSE	FALSE
			OG0000015	OG0000015	MIK2	52381	ARRAY	H2	Cma26.g71	Clusia_major	PREDOM	Cma26.g71	Cma26.g71.t1	CMA26	MIK2	GO:0005515		3301	-0.16581334113626273	2949	32.6	1	351	351	-0.6101994542929168	2	38	-0.3140216477613915			0	0						0	0		FALSE	FALSE	FALSE
			OG0000015	OG0000015	MIK2	52381	PASS	H2	Cma26.g72	Clusia_major	PREDOM	Cma26.g72	Cma26.g72.t1	CMA26	MIK2	GO:0005515		3962	0.01103576710969401	2949	34.5	1	454	454	-0.5778244732517844	2	38	-0.3140216477613915			0	0						0	0		FALSE	FALSE	FALSE
			OG0000015	OG0000015	MIK2	52381	ARRAY	H2	Cma26.g74	Clusia_major	PREDOM	Cma26.g74	Cma26.g74.t1	CMA26	MIK2	GO:0004672		2530	-0.3720927094534074	2530	24.3	0	0	0	-0.7205258459961931	0	0	-0.3311303931680984			0	0						0	0		FALSE	FALSE	FALSE
			OG0000015	OG0000015	MIK2	52381	ARRAY	H2	Cma26.g76	Clusia_major	PREDOM	Cma26.g76	Cma26.g76.t1	CMA26	MIK2	GO:0004672		2536	-0.3704874225404335	2536	24.3	0	0	0	-0.7205258459961931	0	0	-0.3311303931680984			0	0						0	0		FALSE	FALSE	FALSE
			OG0000015	OG0000015	MIK2	62866	PASS	H1	Cma14.g291	Clusia_major	PREDOM	Cma14.g291	Cma14.g291.t1	CMA14	MIK2	GO:0004672		1542	-0.636429954456441	789	20.6	1	346	346	-0.611771055314331	3	60	-0.3041165846311928			0	0						0	0		FALSE	FALSE	FALSE
			OG0000015	OG0000015	MIK2	66005	ARRAY	H2	Cma18.g833	Clusia_major	PREDOM	Cma18.g833	Cma18.g833.t1	CMA18	MIK2	GO:0005515		4634	0.19082790136276953	3117	30.1	1	1109	1109	-0.37194473944652523	5	205	-0.23883321400033766			0	0						0	0		FALSE	FALSE	FALSE
			OG0000015	OG0000015	MIK2	66005	PASS	H2	Cma18.g864	Clusia_major	PREDOM	Cma18.g864	Cma18.g864.t1	CMA18	MIK2	GO:0005515		4971	0.2809915163081363	3117	30.3	1	1129	1129	-0.36565833536086845	3	174	-0.25279034841107223			0	0						0	0		FALSE	FALSE	FALSE
			OG0000015	OG0000015	MIK2	66005	ARRAY	H2	Cma18.g867	Clusia_major	PREDOM	Cma18.g867	Cma18.g867.t1	CMA18	MIK2	GO:0004672		4462	0.14480967652418472	1602	30.3	2	1514	2643	0.110222453923349	5	1688	0.42885808700351175	Cma18.p6791	Cma16.g967.t2	1	0.16	0	0	0	4	1	5	0.73	DUP	TRUE	FALSE	FALSE
			OG0000016	OG0000016	AT4G27190	357	PASS	H1	Cma06.g95	Clusia_major	PREDOM	Cma06.g95	Cma06.g95.t1	CMA06	At4g27190	GO:0043531	ko:K13459	3015	-0.2423320173213514	3015	81.4	0	0	0	-0.7205258459961931	0	0	-0.3311303931680984			0	0						0	0		FALSE	FALSE	FALSE
			OG0000016	OG0017100	AT4G27190	357	PASS	H2	Cma28.g1157	Clusia_major	PREDOM	Cma28.g1157	Cma28.g1157.t1	CMA28	RPP13	GO:0006952		1632	-0.6123506507618327	1632	55.2	0	0	0	-0.7205258459961931	0	0	-0.3311303931680984			0	0						0	0		FALSE	FALSE	FALSE
			OG0000016	OG0000016	AT4G27190	31957	ARRAY	H2	Cma21.g1002	Clusia_major	PREDOM	Cma21.g1002	Cma21.g1002.t1	CMA21	At4g27220	GO:0043531	ko:K13459	2430	-0.39884749133630554	2430	30.7	0	0	0	-0.7205258459961931	0	0	-0.3311303931680984			0	0						0	0		FALSE	FALSE	FALSE
			OG0000016	OG0000016	AT4G27190	31957	ARRAY	H2	Cma21.g1007	Clusia_major	PREDOM	Cma21.g1007	Cma21.g1007.t1	CMA21	At5g05400	GO:0043531	ko:K13459	2391	-0.40928185627063585	1968	21.6	1	422	422	-0.5878827197888352	1	90	-0.29060968036274			0	0						0	0		FALSE	FALSE	FALSE
			OG0000016	OG0000016	AT4G27190	31957	ARRAY	H2	Cma21.g989	Clusia_major	PREDOM	Cma21.g989	Cma21.g989.t1	CMA21	At1g12290	GO:0043531	ko:K13459	870	-0.8162220887095166	870	21	0	0	0	-0.7205258459961931	0	0	-0.3311303931680984			0	0						0	0		FALSE	FALSE	FALSE
			OG0000016	OG0000016	AT4G27190	31957	ARRAY	H2	Cma21.g990	Clusia_major	PREDOM	Cma21.g990	Cma21.g990.t1	CMA21	At4g27190	GO:0043531	ko:K13459	1169	-0.7362252908796512	1053	29.5	1	115	115	-0.6843790225036667	1	64	-0.3023156640620658			0	0						0	0		FALSE	FALSE	FALSE
			OG0000016	OG0018323	AT4G27190	31957	ARRAY	H2	Cma21.g991	Clusia_major	PREDOM	Cma21.g991	Cma21.g991.t1	CMA21	RPS2		ko:K13459	552	-0.9013022950971327	552	10.8	0	0	0	-0.7205258459961931	0	0	-0.3311303931680984			0	0						0	0		FALSE	FALSE	FALSE
			OG0000016	OG0018323	AT4G27190	31957	ARRAY	H2	Cma21.g992	Clusia_major	PREDOM	Cma21.g992	Cma21.g992.t1	CMA21	RPS2		ko:K13459	977	-0.7875944720948156	975	32.1	0	0	0	-0.7205258459961931	0	0	-0.3311303931680984			0	0						0	0		FALSE	FALSE	FALSE
			OG0000016	OG0000016	AT4G27190	31957	PASS	H2	Cma21.g995	Clusia_major	PREDOM	Cma21.g995	Cma21.g995.t1	CMA21	At4g27190		ko:K13459	4317	0.10601524279398242	1995	49.7	3	1319	1700	-0.18618149871536768	2	178	-0.25098942784194517			0	0						0	0		FALSE	FALSE	FALSE
			OG0000016	OG0000016	AT4G27190	31957	ARRAY	H2	Cma21.g999	Clusia_major	PREDOM	Cma21.g999	Cma21.g999.t1	CMA21	At4g27220	GO:0043531	ko:K13459	1434	-0.665325118889971	1434	16.9	0	0	0	-0.7205258459961931	0	0	-0.3311303931680984			0	0						0	0		FALSE	FALSE	FALSE
			OG0000016	OG0000016	AT4G27190	34638	ARRAY	H2	Cma24.g404	Clusia_major	PREDOM	Cma24.g404	Cma24.g404.t1	CMA24	At4g27190	GO:0043531	ko:K13459	20204	4.35654744053001	6396	85.5	10	9694	12903	3.3351477498652713	64	11962	5.054522568806309			0	0						0	0		FALSE	FALSE	FALSE
			OG0000016	OG0000016	AT4G27190	34638	ARRAY	H2	Cma24.g405	Clusia_major	PREDOM	Cma24.g405	Cma24.g405.t3	CMA24	At4g27190	GO:0043531	ko:K13459	13636	2.5992933664612603	3528	43.2	3	9279	9711	2.3318376577944515	55	9657	4.016742090846853			0	0						0	0		FALSE	FALSE	FALSE
			OG0000016	OG0000016	AT4G27190	34638	ARRAY	H2	Cma24.g409	Clusia_major	PREDOM	Cma24.g409	Cma24.g409.t1	CMA24	At1g61190	GO:0043531	ko:K13459	2235	-0.4510193160079569	1440	49.9	2	244	337	-0.6145999371528765	1	22	-0.32122533003789966			0	0						0	0		FALSE	FALSE	FALSE
			OG0000016	OG0000016	AT4G27190	34638	PASS	H2	Cma24.g413	Clusia_major	PREDOM	Cma24.g413	Cma24.g413.t3	CMA24	At4g27190	GO:0043531	ko:K13459	15696	3.150441873248962	6669	75.7	7	5540	8485	1.9464810873436913	21	1720	0.4432654515565281			0	0						0	0		FALSE	FALSE	FALSE
			OG0000016	OG0003350	AT4G27190	34638	ARRAY	H2	Cma24.g415	Clusia_major	PREDOM	Cma24.g415	Cma24.g415.t1	CMA24	RPS2		ko:K13459	13713	2.6198945485110916	4140	98.5	7	4627	9145	2.1539324221703646	20	3760	1.3617349418113174			0	0						0	0		FALSE	FALSE	FALSE
			OG0000016	OG0000016	AT4G27190	34638	ARRAY	H2	Cma24.g418	Clusia_major	PREDOM	Cma24.g418	Cma24.g418.t1	CMA24	At4g27190	GO:0043531	ko:K13459	14682	2.8791483849563746	5769	97.3	8	5618	8404	1.9210211507967814	43	3557	1.2703382229281204			0	0						0	0		FALSE	FALSE	FALSE
			OG0000016	OG0006592	AT4G27190	34638	ARRAY	H2	Cma24.g477	Clusia_major	PREDOM	Cma24.g477	Cma24.g477.t1	CMA24	SUMM2	GO:0043531	ko:K13459	978	-0.7873269242759866	732	12.9	1	245	245	-0.6435173959468976	0	0	-0.3311303931680984			0	0						0	0		FALSE	FALSE	FALSE
			OG0000016	OG0000016	AT4G27190	63547	ARRAY	H1	Cma01.g227	Clusia_major	PREDOM	Cma01.g227	Cma01.g227.t1	CMA01	RPS2	GO:0043531	ko:K13459	12037	2.171484404153719	5409	58.3	9	3578	6619	1.3599595861519147	27	2715	0.8912444431268788			0	0						0	0		FALSE	FALSE	FALSE
			OG0000016	OG0000016	AT4G27190	63547	PASS	H1	Cma01.g230	Clusia_major	PREDOM	Cma01.g230	Cma01.g230.t1	CMA01	At4g27220		ko:K13459	19420	4.146789950568088	1065	22.1	1	18354	18354	5.048507183411024	79	30594	13.443210579800052			0	0						0	0		FALSE	FALSE	FALSE
			OG0000016	OG0000016	AT4G27190	63547	ARRAY	H1	Cma01.g231	Clusia_major	PREDOM	Cma01.g231	Cma01.g231.t1	CMA01	At5g63020	GO:0043531	ko:K13459	1886	-0.5443935047792714	1140	19.7	1	745	745	-0.48635729380547843	1	45	-0.3108700367654192			0	0						0	0		FALSE	FALSE	FALSE
			OG0000016	OG0000016	AT4G27220	5205	ARRAY	H2	Cma21.g1013	Clusia_major	PREDOM	Cma21.g1013	Cma21.g1013.t1	CMA21	At4g27190	GO:0043531	ko:K13459	12751	2.3625135467976115	4761	63.6	6	3109	6998	1.4790869435751106	31	3292	1.151027235223454			0	0						0	0		FALSE	FALSE	FALSE
			OG0000016	OG0000016	AT4G27220	5205	ARRAY	H2	Cma21.g1014	Clusia_major	PREDOM	Cma21.g1014	Cma21.g1014.t1	CMA21	At4g27190	GO:0043531	ko:K13459	9783	1.568431620513195	4989	98.7	4	2340	4785	0.783496331497189	8	958	0.10019008313782728			0	0						0	0		FALSE	FALSE	FALSE
			OG0000016	OG0000016	AT4G27220	5205	ARRAY	H2	Cma21.g1015	Clusia_major	PREDOM	Cma21.g1015	Cma21.g1015.t1	CMA21	At4g27220	GO:0043531	ko:K13459	15715	3.1555252818067125	4917	63.6	5	4151	9754	2.3453534265786136	29	6151	2.4382352120070045			0	0						0	0		FALSE	FALSE	FALSE
			OG0000016	OG0000016	AT4G27220	5205	PASS	H2	Cma21.g1016	Clusia_major	PREDOM	Cma21.g1016	Cma21.g1016.t1	CMA21	At4g27220	GO:0043531	ko:K13459	6522	0.6959581833118865	2829	68.1	1	3362	3362	0.3362186808027099	11	1476	0.3334092968397787			0	0						0	0		FALSE	FALSE	FALSE
			OG0000016	OG0000016	AT4G27220	5205	ARRAY	H2	Cma21.g1017	Clusia_major	PREDOM	Cma21.g1017	Cma21.g1017.t1	CMA21	At4g27220	GO:0043531	ko:K13459	15526	3.104958744048035	4917	63.6	5	4151	9754	2.3453534265786136	29	6151	2.4382352120070045			0	0						0	0		FALSE	FALSE	FALSE
			OG0000016	OG0000016	AT4G27220	5205	ARRAY	H2	Cma21.g1018	Clusia_major	PREDOM	Cma21.g1018	Cma21.g1018.t1	CMA21	At4g27190	GO:0043531	ko:K13459	14798	2.9101839319405367	4548	97.9	3	4258	9917	2.396587619876716	32	7795	3.1784135659182176			0	0						0	0		FALSE	FALSE	FALSE
			OG0000016	OG0000016	AT4G27220	5205	ARRAY	H2	Cma21.g1020	Clusia_major	PREDOM	Cma21.g1020	Cma21.g1020.t1	CMA21	At4g27220	GO:0043531	ko:K13459	9095	1.3843587211588557	5007	99.1	5	1876	4021	0.5433556954251004	8	755	0.008793364254630091			0	0						0	0		FALSE	FALSE	FALSE
			OG0000016	OG0000016	AT4G27220	5293	PASS	H1	Cma04.g930	Clusia_major	PREDOM	Cma04.g930	Cma04.g930.t1	CMA04	At4g27220	GO:0043531	ko:K13459	5865	0.5201792663412457	4839	94.6	3	514	1023	-0.39897627701484933	1	283	-0.20371526290236042			0	0						0	0		FALSE	FALSE	FALSE
			OG0000016	OG0000016	AT4G27220	25043	PASS	H2	Cma21.g1001	Clusia_major	PREDOM	Cma21.g1001	Cma21.g1001.t1	CMA21			ko:K13459	3139	-0.2091560877865577	1878	27.3	3	850	1125	-0.3669156161779998	7	754	0.00834313411234833			0	0						0	0		FALSE	FALSE	FALSE
			OG0000016	OG0000016	AT4G27220	25043	ARRAY	H2	Cma21.g1003	Clusia_major	PREDOM	Cma21.g1003	Cma21.g1003.t1	CMA21			ko:K13459	1464	-0.6572986843251016	363	6.2	2	438	673	-0.5089883485138428	2	236	-0.22487607958960312			0	0						0	0		FALSE	FALSE	FALSE
			OG0000016	OG0000016	AT4G27220	25043	ARRAY	H2	Cma21.g1004	Clusia_major	PREDOM	Cma21.g1004	Cma21.g1004.t1	CMA21			ko:K13459	1016	-0.7771601071604853	309	4.5	1	151	151	-0.6730634951494845	0	0	-0.3311303931680984			0	0						0	0		FALSE	FALSE	FALSE
			OG0000016	OG0000016	AT4G27220	25043	ARRAY	H2	Cma21.g1006	Clusia_major	PREDOM	Cma21.g1006	Cma21.g1006.t1	CMA21	RPP1		ko:K13459	2913	-0.2696218948419075	2094	21.9	4	458	815	-0.4643548795056797	0	0	-0.3311303931680984			0	0						0	0		FALSE	FALSE	FALSE
			OG0000016	OG0000016	AT4G27220	25043	ARRAY	H2	Cma21.g998	Clusia_major	PREDOM	Cma21.g998	Cma21.g998.t1	CMA21			ko:K13459	2352	-0.4197162212049661	1335	19.8	2	850	974	-0.4143779670247084	3	1056	0.1443126370814397			0	0						0	0		FALSE	FALSE	FALSE
			OG0000016	OG0000016	AT4G27220	25045	PASS	H2	Cma21.g1000	Clusia_major	PREDOM	Cma21.g1000	Cma21.g1000.t1	CMA21	At4g27220	GO:0043531	ko:K13459	7508	0.9597603326772621	5385	72.1	5	722	2118	-0.0547956533251412	3	359	-0.1694977720889467			0	0						0	0		FALSE	FALSE	FALSE
			OG0000016	OG0000016	AT4G27220	25045	ARRAY	H2	Cma21.g1005	Clusia_major	PREDOM	Cma21.g1005	Cma21.g1005.t2	CMA21	At4g27220	GO:0043531	ko:K13459	8442	1.209649995463531	5385	72.1	5	722	2118	-0.0547956533251412	3	359	-0.1694977720889467			0	0						0	0		FALSE	FALSE	FALSE
			OG0000016	OG0000016	AT4G27220	25045	ARRAY	H2	Cma21.g1008	Clusia_major	PREDOM	Cma21.g1008	Cma21.g1008.t1	CMA21	At4g27220	GO:0043531	ko:K13459	8224	1.151324570958813	5373	72.1	5	1241	2846	0.1740294553927652	9	668	-0.03037665812388299			0	0						0	0		FALSE	FALSE	FALSE
			OG0000016	OG0000016	AT4G27220	25045	ARRAY	H2	Cma21.g993	Clusia_major	PREDOM	Cma21.g993	Cma21.g993.t1	CMA21	RPS2		ko:K13459	5968	0.5477366916806308	2577	32.2	5	1299	3386	0.343762365705498	2	1182	0.20104163500894143			0	0						0	0		FALSE	FALSE	FALSE
			OG0000016	OG0000016	AT4G27220	25045	ARRAY	H2	Cma21.g996	Clusia_major	PREDOM	Cma21.g996	Cma21.g996.t1	CMA21	At4g27190	GO:0043531	ko:K13459	8399	1.1981454392538846	5376	97.7	5	1307	3018	0.22809253052941342	3	365	-0.16679639123525614			0	0						0	0		FALSE	FALSE	FALSE
			OG0000016	OG0000016	AT4G27220	62709	PASS	H1	Cma01.g2	Clusia_major	PREDOM	Cma01.g2	Cma01.g2.t1	CMA01	At4g27220	GO:0043531	ko:K13459	14415	2.807713117329037	5790	90.7	6	4754	8619	1.9885999947175916	23	1740	0.4522700544021632			0	0						0	0		FALSE	FALSE	FALSE
			OG0000016	OG0000016	AT4G27220	66224	PASS	H2	Cma21.g994	Clusia_major	PREDOM	Cma21.g994	Cma21.g994.t1	CMA21	At4g27220	GO:0043531	ko:K13459	594	-0.8900652867063155	594	6.7	0	0	0	-0.7205258459961931	0	0	-0.3311303931680984			0	0						0	0		FALSE	FALSE	FALSE
			OG0000016	OG0000016	RPS2	64807	PASS	H2	Cma24.g420	Clusia_major	PREDOM	Cma24.g420	Cma24.g420.t1	CMA24	RPS2		ko:K13459	1260	-0.7118784393662139	999	36.9	2	164	259	-0.639116913086938	2	248	-0.219473317882222			0	0						0	0		FALSE	FALSE	FALSE
			OG0000016	OG0000016		62708	PASS	H1	Cma01.g1	Clusia_major	PREDOM	Cma01.g1	Cma01.g1.t1	CMA01				1300	-0.7011765266130545	258	0	3	181	386	-0.5991982471430174	0	0	-0.3311303931680984			0	0						0	0		FALSE	FALSE	FALSE
			OG0000016	OG0000016		63543	PASS	H1	Cma01.g226	Clusia_major	PREDOM	Cma01.g226	Cma01.g226.t1	CMA01			ko:K13459	2222	-0.4544974376527337	1266	17.5	2	839	954	-0.4206643711103652	3	122	-0.2762023158097237			0	0						0	0		FALSE	FALSE	FALSE
			OG0000016	OG0000016		64184	PASS	H1	Cma07.g956	Clusia_major	PREDOM	Cma07.g956	Cma07.g956.t1	CMA07			ko:K13459	1674	-0.6011136423710155	1407	19.6	2	84	165	-0.6686630122895247	0	0	-0.3311303931680984			0	0						0	0		FALSE	FALSE	FALSE
			OG0000017	OG0000017	MYB1	30762	PASS	H2	Cma13.g1312	Clusia_major	PREDOM	Cma13.g1312	Cma13.g1312.t1	CMA13	MYB1		ko:K09422	1314	-0.6974308571494489	933	84.6	2	210	379	-0.6013984885729973	6	151	-0.2631456416835527	Cma13.p5102	Cma18.g772.t1	1	0.82	19	2	0	0	2	2	0.52	DUP	TRUE	FALSE	FALSE
			OG0000017	OG0000017	MYB12	1155	ARRAY	H1	Cma16.g900	Clusia_major	PREDOM	Cma16.g900	Cma16.g900.t1	CMA16	y1/MYB12		ko:K09422	1332	-0.6926149964105272	879	78.4	0	0	0	-0.7205258459961931	0	0	-0.3311303931680984			0	0						0	0		FALSE	FALSE	FALSE
			OG0000017	OG0000017	MYB12	1155	PASS	H1	Cma16.g913	Clusia_major	PREDOM	Cma16.g913	Cma16.g913.t1	CMA16	y1/MYB12		ko:K09422	6086	0.5793073343024505	1464	93.6	5	1798	4599	0.725032773500581	9	470	-0.11952222629567139	Cma16.p6088	Cma15.g248.t1	1	0.13	1	0	1	0	0	1	0.761	FRAG	TRUE	FALSE	FALSE
			OG0000017	OG0000017	MYB12	1155	PASS	H2	Cma27.g908	Clusia_major	PREDOM	Cma27.g908	Cma27.g908.t1	CMA27	MYB12		ko:K09422	3888	-0.008762771483650617	1125	97.4	2	1798	2212	-0.02524955412255438	13	733	-0.0011116988755686197	Cma27.p10380	Cma17.g933.t1	1	0.16	1	0	1	0	0	1	0.654	FRAG	TRUE	FALSE	FALSE
			OG0000017	OG0000017	MYB123	28399	PASS	H1	Cma06.g889	Clusia_major	PREDOM	Cma06.g889	Cma06.g889.t1	CMA06	MYB123		ko:K09422	1884	-0.5449286004169294	876	100	2	187	300	-0.6262297847113415	4	137	-0.2694488636754973			0	0						0	0		FALSE	FALSE	FALSE
			OG0000017	OG0000017	MYB123	28399	PASS	H2	Cma28.g353	Clusia_major	PREDOM	Cma28.g353	Cma28.g353.t1	CMA28	MYB123		ko:K09422	1359	-0.6853912053021447	879	100	2	160	240	-0.6450889969683119	2	82	-0.2942115215009941			0	0						0	0		FALSE	FALSE	FALSE
			OG0000017	OG0000017	MYB123	64183	PASS	H1	Cma07.g954	Clusia_major	PREDOM	Cma07.g954	Cma07.g954.t2	CMA07	MYB123		ko:K09422	1927	-0.5334240442072832	879	100	2	160	240	-0.6450889969683119	2	81	-0.29466175164327585			0	0						0	0		FALSE	FALSE	FALSE
			OG0000017	OG0000017	MYB15	64221	PASS	H1	Cma07.g1165	Clusia_major	PREDOM	Cma07.g1165	Cma07.g1165.t1	CMA07	MYB15		ko:K09422	508	-0.9130743991256078	282	32	1	225	225	-0.6498038000325544	2	39	-0.3135714176191097			0	0						0	0		FALSE	FALSE	FALSE
			OG0000017	OG0000017	MYB2	1919	PASS	H1	Cma02.g1316	Clusia_major	PREDOM	Cma02.g1316	Cma02.g1316.t1	CMA02	MYB2		ko:K09422	3553	-0.0983912907913594	849	97.2	2	1221	2124	-0.05290973209944416	14	871	0.061020060759314196			0	0						0	0		FALSE	FALSE	FALSE
			OG0000017	OG0000017	MYB2	1919	ARRAY	H2	Cma22.g657	Clusia_major	PREDOM	Cma22.g657	Cma22.g657.t1	CMA22	MYB2		ko:K09422	2805	-0.2985170592754375	852	61.6	2	1721	1951	-0.10728712744037522	4	258	-0.2149710164594044			0	0						0	0		FALSE	FALSE	FALSE
			OG0000017	OG0000017	MYB2	1919	PASS	H2	Cma22.g658	Clusia_major	PREDOM	Cma22.g658	Cma22.g658.t1	CMA22	MYB2		ko:K09422	546	-0.9029075820101066	263	24.9	1	227	227	-0.6491751596239888	2	19	-0.32257602046474493			0	0						0	0		FALSE	FALSE	FALSE
			OG0000017	OG0000017	MYB2	1919	ARRAY	H2	Cma22.g659	Clusia_major	PREDOM	Cma22.g659	Cma22.g659.t1	CMA22	MYB2		ko:K09422	591	-0.8908679301628024	591	49.6	0	0	0	-0.7205258459961931	0	0	-0.3311303931680984			0	0						0	0		FALSE	FALSE	FALSE
			OG0000017	OG0000017	MYB2	12532	PASS	H2	Cma26.g1212	Clusia_major	PREDOM	Cma26.g1212	Cma26.g1212.t1	CMA26	MYB2		ko:K09422	1475	-0.6543556583179828	831	69.3	2	324	614	-0.5275332405665303	7	216	-0.2338806824352383			0	0						0	0		FALSE	FALSE	FALSE
			OG0000017	OG0000017	MYB2	32810	PASS	H2	Cma13.g536	Clusia_major	PREDOM	Cma13.g536	Cma13.g536.t1	CMA13	MYB2		ko:K09422	2343	-0.42212415157442695	855	97.2	2	1365	1486	-0.2534460224318951	9	642	-0.04208264182320874			0	0						0	0		FALSE	FALSE	FALSE
			OG0000017	OG0000017	MYB26	14514	PASS	H1	Cma14.g563	Clusia_major	PREDOM	Cma14.g563	Cma14.g563.t1	CMA14	MYB26		ko:K09422	1548	-0.6348246675434671	1122	99.7	2	331	424	-0.5872540793802695	8	151	-0.2631456416835527			0	0						0	0		FALSE	FALSE	FALSE
			OG0000017	OG0000017	MYB26	15049	PASS	H2	Cma13.g1337	Clusia_major	PREDOM	Cma13.g1337	Cma13.g1337.t1	CMA13	MYB26		ko:K09422	1605	-0.6195744418702153	1113	98.9	2	316	490	-0.5665089458976023	4	15	-0.324376941033872			0	0						0	0		FALSE	FALSE	FALSE
			OG0000017	OG0000017	MYB308	16130	PASS	H2	Cma22.g30	Clusia_major	PREDOM	Cma22.g30	Cma22.g30.t1	CMA22	MYB308		ko:K09422	2220	-0.4550325332903916	684	99.6	2	414	647	-0.5171606738251966	4	21	-0.3216755601801814			0	0						0	0		FALSE	FALSE	FALSE
			OG0000017	OG0000017	MYB308	45842	PASS	H1	Cma16.g1049	Clusia_major	PREDOM	Cma16.g1049	Cma16.g1049.t1	CMA16	MYB308/MYBPA1		ko:K09422	2230	-0.45235705510210183	927	100	1	826	826	-0.4608973572585685	5	210	-0.23658206328892886	Cma16.p6128	Cma24.g293.t1	1	0.3	0	0	0	0	0	0	0.777	FRAG	TRUE	FALSE	FALSE
			OG0000017	OG0000017	MYB308	45842	PASS	H2	Cma27.g1036	Clusia_major	PREDOM	Cma27.g1036	Cma27.g1036.t2	CMA27	MYB308/MYBPA1		ko:K09422	2547	-0.3675443965333147	945	100	1	1276	1276	-0.3194532653312912	2	316	-0.18885766820706235	Cma27.p10413	Cma27.g560.t1	1	0.17	0	0	0	0	3	3	0.689	FRAG	TRUE	FALSE	FALSE
			OG0000017	OG0000017	MYB4	4435	PASS	H1	Cma14.g861	Clusia_major	PREDOM	Cma14.g861	Cma14.g861.t1	CMA14	MYB4		ko:K09422	1610	-0.6182367027760703	681	100	2	305	522	-0.5564506993605514	4	38	-0.3140216477613915			0	0						0	0		FALSE	FALSE	FALSE
			OG0000017	OG0000017	MYB4	4435	ARRAY	H1	Cma14.g876	Clusia_major	PREDOM	Cma14.g876	Cma14.g876.t1	CMA14	MYB4		ko:K09422	1789	-0.5703456432056826	681	100	2	306	523	-0.5561363791562686	4	39	-0.3135714176191097			0	0						0	0		FALSE	FALSE	FALSE
			OG0000017	OG0000017	MYB4	4435	PASS	H2	Cma18.g415	Clusia_major	PREDOM	Cma18.g415	Cma18.g415.t1	CMA18	MYB4		ko:K09422	1275	-0.7078652220837791	681	99.6	2	330	592	-0.5344482850607527	5	51	-0.30816865591172865			0	0						0	0		FALSE	FALSE	FALSE
			OG0000017	OG0000017	MYB4	7352	PASS	H1	Cma20.g1048	Clusia_major	PREDOM	Cma20.g1048	Cma20.g1048.t1	CMA20	MYB4		ko:K09422	1855	-0.5526874871629699	831	100	1	203	203	-0.6567188445267769	6	97	-0.2874580693667677			0	0						0	0		FALSE	FALSE	FALSE
			OG0000017	OG0000017	MYB4	7352	PASS	H2	Cma23.g66	Clusia_major	PREDOM	Cma23.g66	Cma23.g66.t1	CMA23	MYB4		ko:K09422	1232	-0.7193697782934253	840	100	1	162	162	-0.6696059729023732	3	34	-0.3158225683305185			0	0						0	0		FALSE	FALSE	FALSE
			OG0000017	OG0000017	MYB4	9136	PASS	H1	Cma06.g435	Clusia_major	PREDOM	Cma06.g435	Cma06.g435.t1	CMA06	MYB4		ko:K09422	1267	-0.710005604634411	558	71.2	1	97	97	-0.6900367861807577	2	4	-0.32932947259897133			0	0						0	0		FALSE	FALSE	FALSE
			OG0000017	OG0000017	MYB4	9136	PASS	H2	Cma28.g772	Clusia_major	PREDOM	Cma28.g772	Cma28.g772.t1	CMA28	MYB4		ko:K09422	1345	-0.6891368747657504	564	72.9	1	102	102	-0.6884651851593435	3	7	-0.32797878217212606			0	0						0	0		FALSE	FALSE	FALSE
			OG0000017	OG0000017	MYB4	17748	PASS	H1	Cma11.g30	Clusia_major	PREDOM	Cma11.g30	Cma11.g30.t1	CMA11	MYB4		ko:K09422	1443	-0.6629171885205102	666	94.8	1	127	127	-0.6806071800522726	4	156	-0.2608944909721439			0	0						0	0		FALSE	FALSE	FALSE
			OG0000017	OG0000017	MYB4	25263	PASS	H1	Cma11.g576	Clusia_major	PREDOM	Cma11.g576	Cma11.g576.t2	CMA11	MYB4		ko:K09422	1981	-0.5189764619905182	915	100	2	419	687	-0.504587865653883	7	152	-0.2626954115412709			0	0						0	0		FALSE	FALSE	FALSE
			OG0000017	OG0000017	MYB4	25263	PASS	H2	Cma17.g570	Clusia_major	PREDOM	Cma17.g570	Cma17.g570.t1	CMA17	MYB4		ko:K09422	2031	-0.5055990710490691	891	100	2	535	761	-0.481328170536953	3	8	-0.32752855202984427	Cma17.p6358	Cma23.g66.t1	1	0.32	1	0	1	0	0	1	0.91	DUP	TRUE	FALSE	FALSE
			OG0000017	OG0000017	MYB4	45550	PASS	H1	Cma03.g136	Clusia_major	PREDOM	Cma03.g136	Cma03.g136.t1	CMA03	MYB4/MYBPA1		ko:K09422	3359	-0.15029556764418178	897	100	1	2461	2461	0.0530161767438724	10	919	0.08263110758883865			0	0						0	0		FALSE	FALSE	FALSE
			OG0000017	OG0000017	MYB5	3919	PASS	H2	Cma26.g586	Clusia_major	PREDOM	Cma26.g586	Cma26.g586.t1	CMA26	MYB5		ko:K09422	1595	-0.622249920058505	909	87.1	1	685	685	-0.5052165060624487	3	100	-0.2861073789399224			0	0						0	0		FALSE	FALSE	FALSE
			OG0000017	OG0000017	MYB5	7941	PASS	H1	Cma14.g660	Clusia_major	PREDOM	Cma14.g660	Cma14.g660.t1	CMA14	MYB5		ko:K09422	2339	-0.42319434284974283	1092	90.2	1	532	532	-0.553307497317723	8	233	-0.2262267700164484	Cma14.p5332	Cma24.g293.t1	1	0.31	0	0	0	0	0	0	0.876	FRAG	TRUE	FALSE	FALSE
			OG0000017	OG0000017	MYB5	7941	PASS	H2	Cma18.g668	Clusia_major	PREDOM	Cma18.g668	Cma18.g668.t1	CMA18	MYB5		ko:K09422	1942	-0.5294108269248485	1101	98.5	1	443	443	-0.5812819954988956	2	54	-0.3068179654848833	Cma18.p6718	Cma24.g293.t1	1	0.3	1	0	0	0	3	3	0.854	FRAG	TRUE	FALSE	FALSE
			OG0000017	OG0000017	MYB5	9477	PASS	H1	Cma07.g1101	Clusia_major	PREDOM	Cma07.g1101	Cma07.g1101.t1	CMA07	MYB5		ko:K09422	1921	-0.5350293311202571	942	98.7	1	789	789	-0.47252720481703353	5	357	-0.1703982323735102	Cma07.p2571	Cma07.g1114.t1	1	0.67	0	0	0	0	3	3	0.99	FRAG	TRUE	FALSE	FALSE
			OG0000017	OG0000017	MYB5	9477	ARRAY	H1	Cma07.g1114	Clusia_major	PREDOM	Cma07.g1114	Cma07.g1114.t1	CMA07	MYB5		ko:K09422	1921	-0.5350293311202571	942	98.7	1	789	789	-0.47252720481703353	5	357	-0.1703982323735102			0	0						0	0		FALSE	FALSE	FALSE
			OG0000017	OG0023254	MYB5	9477	ARRAY	H1	Cma07.g1140	Clusia_major	PREDOM	Cma07.g1140	Cma07.g1140.t1	CMA07	MYB1		ko:K09422	4063	0.03805809681142113	531	70.8	1	3531	3531	0.38933879532650956	45	11589	4.886586725735213			0	0						0	0		FALSE	FALSE	FALSE
			OG0000017	OG0023254	MYB5	9477	ARRAY	H1	Cma07.g1145	Clusia_major	PREDOM	Cma07.g1145	Cma07.g1145.t1	CMA07	MYB15		ko:K09422	496	-0.9162849729515556	496	65	0	0	0	-0.7205258459961931	0	0	-0.3311303931680984			0	0						0	0		FALSE	FALSE	FALSE
			OG0000017	OG0000017	MYB5	9477	PASS	H2	Cma24.g293	Clusia_major	PREDOM	Cma24.g293	Cma24.g293.t1	CMA24	MYB5		ko:K09422	2022	-0.50800700141853	948	93.9	1	698	698	-0.5011303434067719	4	95	-0.2883585296513312			0	0						0	0		FALSE	FALSE	FALSE
			OG0000017	OG0000017	MYB5	65074	PASS	H2	Cma08.g562	Clusia_major	PREDOM	Cma08.g562	Cma08.g562.t1	CMA08	MYB5		ko:K09422	1606	-0.6193068940513863	909	87.4	1	696	696	-0.5017589838153375	5	129	-0.2730507048137514			0	0						0	0		FALSE	FALSE	FALSE
			OG0000017	OG0000017	MYB6	7430	PASS	H1	Cma01.g602	Clusia_major	PREDOM	Cma01.g602	Cma01.g602.t1	CMA01	MYB3		ko:K09422	1897	-0.5414504787721527	717	99.6	2	531	644	-0.5181036344380451	5	109	-0.2820553076593866			0	0						0	0		FALSE	FALSE	FALSE
			OG0000017	OG0000017	MYB6	7430	PASS	H2	Cma09.g634	Clusia_major	PREDOM	Cma09.g634	Cma09.g634.t1	CMA09	MYB6		ko:K09422	3155	-0.20487532268529401	708	99.6	2	805	1583	-0.22295696261645978	9	1056	0.1443126370814397			0	0						0	0		FALSE	FALSE	FALSE
			OG0000017	OG0000017	MYB61	1122	PASS	H1	Cma03.g188	Clusia_major	PREDOM	Cma03.g188	Cma03.g188.t1	CMA03	MYB61		ko:K09422	2103	-0.4863356280933825	1263	100	2	299	398	-0.5954264046916233	4	47	-0.30996957648085566			0	0						0	0		FALSE	FALSE	FALSE
			OG0000017	OG0000017	MYB61	1122	ARRAY	H1	Cma03.g191	Clusia_major	PREDOM	Cma03.g191	Cma03.g191.t1	CMA03	MYB61		ko:K09422	2141	-0.47616881097788116	1263	100	2	297	396	-0.596055045100189	4	47	-0.30996957648085566			0	0						0	0		FALSE	FALSE	FALSE
			OG0000017	OG0000017	MYB61	1122	PASS	H1	Cma16.g1003	Clusia_major	PREDOM	Cma16.g1003	Cma16.g1003.t1	CMA16	MYB61		ko:K09422	1743	-0.5826528428718157	1344	100	2	112	193	-0.6598620465696052	5	33	-0.3162727984728003			0	0						0	0		FALSE	FALSE	FALSE
			OG0000017	OG0000017	MYB61	1122	PASS	H2	Cma27.g989	Clusia_major	PREDOM	Cma27.g989	Cma27.g989.t1	CMA27	MYB61		ko:K09422	2323	-0.42747510795100657	1347	100	2	118	199	-0.6579761253439083	4	89	-0.2910599105050218			0	0						0	0		FALSE	FALSE	FALSE
			OG0000017	OG0000017	MYB61	51653	PASS	H1	Cma19.g12	Clusia_major	PREDOM	Cma19.g12	Cma19.g12.t1	CMA19	MYB61		ko:K09422	1674	-0.6011136423710155	675	20.8	2	110	205	-0.6560902041182112	1	1	-0.3306801630258166	Cma19.p6910	Cma27.g989.t1	1	0.14	0	0	0	0	0	0	0.86	DUP	TRUE	FALSE	FALSE
			OG0000017	OG0000017	MYB61	51653	PASS	H2	Cma29.g21	Clusia_major	PREDOM	Cma29.g21	Cma29.g21.t1	CMA29	MYB61		ko:K09422	499	-0.9154823294950687	411	19.8	1	87	87	-0.6931799882235862	1	10	-0.3266280917452808	Cma29.p10847	Cma27.g989.t1	1	0.2	1	0	0	0	0	0	0.82	DUP	TRUE	FALSE	FALSE
			OG0000017	OG0000017	MYB63	1295	PASS	H1	Cma01.g31	Clusia_major	PREDOM	Cma01.g31	Cma01.g31.t1	CMA01	MYB58		ko:K09422	2811	-0.29691177236246363	978	89.6	2	1728	1831	-0.14500555195431583	7	121	-0.27665254595200545			0	0						0	0		FALSE	FALSE	FALSE
			OG0000017	OG0000017	MYB63	1295	PASS	H2	Cma09.g24	Clusia_major	PREDOM	Cma09.g24	Cma09.g24.t1	CMA09	MYB63		ko:K09422	2876	-0.2795211641385798	963	90.5	2	1818	1911	-0.11985993561168876	7	247	-0.21992354802450376	Cma09.p3151	Cma01.g31.t1	1	0.86	3	8	0	0	1	1	0.79	DUP	TRUE	FALSE	FALSE
			OG0000017	OG0000017	MYB86	1075	PASS	H1	Cma01.g8	Clusia_major	PREDOM	Cma01.g8	Cma01.g8.t1	CMA01	MYB86		ko:K09422	2039	-0.5034586884984373	987	50.1	2	709	849	-0.45366799256006324	3	73	-0.2982635927815299	Cma01.p33	Cma14.g563.t1	1	0.24	0	1	0	0	0	0	0.74	DUP	TRUE	FALSE	FALSE
			OG0000017	OG0000017	MYB86	1075	PASS	H2	Cma09.g11	Clusia_major	PREDOM	Cma09.g11	Cma09.g11.t1	CMA09	MYB86		ko:K09422	2077	-0.493291871382936	1248	100	2	662	827	-0.46058303705428566	2	12	-0.32572763146071726	Cma09.p3150	Cma13.g1337.t1	1	0.12	1	0	1	0	0	1	0.795	FRAG	TRUE	FALSE	FALSE
			OG0000017	OG0000017	MYB86	2286	PASS	H1	Cma04.g1008	Clusia_major	PREDOM	Cma04.g1008	Cma04.g1008.t1	CMA04	MYB86		ko:K09422	1305	-0.6998387875189096	1104	100	2	112	199	-0.6579761253439083	2	105	-0.28385622822851364	Cma04.p1423	Cma03.g188.t1	1	0.48	5	6	2	2	1	5	0.62	DUP	TRUE	FALSE	FALSE
			OG0000017	OG0000017	MYB86	2286	PASS	H2	Cma08.g394	Clusia_major	PREDOM	Cma08.g394	Cma08.g394.t1	CMA08	MYB86		ko:K09422	1297	-0.7019791700695415	1086	100	2	106	209	-0.6548329233010799	2	120	-0.27710277609428724	Cma08.p2805	Cma03.g188.t1	1	0.77	5	15	4	2	3	9	0.47	DUP	TRUE	FALSE	FALSE
			OG0000018	OG0000018	BRN2	13247	PASS	H2	Cma08.g455	Clusia_major	PREDOM	Cma08.g455	Cma08.g455.t1	CMA08	BRN2	GO:0003677		4263	0.09156766057721742	1074	97.3	2	1644	3187	0.28121264505321314	13	769	0.015096586246574725			0	0						0	0		FALSE	FALSE	FALSE
			OG0000018	OG0000018	BRN2	13247	PASS	H1	Cma14.g160	Clusia_major	PREDOM	Cma14.g160	Cma14.g160.t1	CMA14	BRN2	GO:0003677		7383	0.9263168553236395	1092	87.1	2	3719	5469	0.9984913512266506	18	2013	0.5751828832450836			0	0						0	0		FALSE	FALSE	FALSE
			OG0000018	OG0000018	BRN2	13247	PASS	H2	Cma18.g1126	Clusia_major	PREDOM	Cma18.g1126	Cma18.g1126.t1	CMA18	BRN2	GO:0003677		4265	0.09210275621487538	1074	97.3	2	1646	3189	0.28184128546177883	12	685	-0.022722745705093077			0	0						0	0		FALSE	FALSE	FALSE
			OG0000018	OG0000018	BRN2	13247	ARRAY	H2	Cma18.g1141	Clusia_major	PREDOM	Cma18.g1141	Cma18.g1141.t1	CMA18	BRN2	GO:0003677		4271	0.09370804312784928	1074	97.3	2	1652	3195	0.28372720668747586	11	732	-0.0015619290178503793			0	0						0	0		FALSE	FALSE	FALSE
			OG0000018	OG0000018	NAC007	3245	PASS	H1	Cma11.g82	Clusia_major	PREDOM	Cma11.g82	Cma11.g82.t1	CMA11	NAC007	GO:0003677		1344	-0.6894044225845793	1062	100	2	151	280	-0.6325161887969983	3	9	-0.32707832188756253			0	0						0	0		FALSE	FALSE	FALSE
			OG0000018	OG0000018	NAC007	3245	PASS	H2	Cma17.g91	Clusia_major	PREDOM	Cma17.g91	Cma17.g91.t1	CMA17	NAC007	GO:0003677		1332	-0.6926149964105272	1065	100	2	147	265	-0.6372309918612409	2	6	-0.3284290123144078			0	0						0	0		FALSE	FALSE	FALSE
			OG0000018	OG0000018	NAC007	12824	PASS	H1	Cma07.g1417	Clusia_major	PREDOM	Cma07.g1417	Cma07.g1417.t1	CMA07	NAC007	GO:0003677		2913	-0.2696218948419075	1035	93.3	2	1024	1876	-0.1308611427615881	18	848	0.050664767486833726			0	0						0	0		FALSE	FALSE	FALSE
			OG0000018	OG0000018	NAC007	12824	PASS	H2	Cma24.g60	Clusia_major	PREDOM	Cma24.g60	Cma24.g60.t1	CMA24	NAC007	GO:0003677		5352	0.3829272352819782	1050	91	3	1970	3993	0.5345547297051809	13	852	0.05246568805596077			0	0						0	0		FALSE	FALSE	FALSE
			OG0000018	OG0000018	NAC037	17759	PASS	H1	Cma11.g45	Clusia_major	PREDOM	Cma11.g45	Cma11.g45.t1	CMA11	NAC076	GO:0003677		2630	-0.34533792757050924	936	68.9	3	1378	1691	-0.18901038055391323	4	161	-0.2586433402607351			0	0						0	0		FALSE	FALSE	FALSE
			OG0000018	OG0000018	NAC037	17759	PASS	H2	Cma17.g52	Clusia_major	PREDOM	Cma17.g52	Cma17.g52.t1	CMA17	NAC037	GO:0003677		4722	0.2143721094197199	1032	68.9	2	3482	3688	0.4386870673989152	18	1834	0.4945916877766486			0	0						0	0		FALSE	FALSE	FALSE
			OG0000018	OG0000018	NAC037	24731	PASS	H2	Cma28.g754	Clusia_major	PREDOM	Cma28.g754	Cma28.g754.t1	CMA28	NAC037	GO:0003677		2071	-0.49489715829590986	1041	68.3	2	751	1028	-0.39740467599343515	5	443	-0.1316784401372789			0	0						0	0		FALSE	FALSE	FALSE
			OG0000018	OG0000018	NAC043	4749	PASS	H1	Cma03.g158	Clusia_major	PREDOM	Cma03.g158	Cma03.g158.t1	CMA03	NAC043	GO:0003677		2229	-0.4526246029209308	1128	100	2	611	1099	-0.3750879414893536	3	65	-0.301865433919784			0	0						0	0		FALSE	FALSE	FALSE
			OG0000018	OG0000018	NAC043	4749	PASS	H2	Cma15.g158	Clusia_major	PREDOM	Cma15.g158	Cma15.g158.t1	CMA15	NAC043	GO:0003677		2388	-0.41008449972712274	1137	98.7	2	776	1249	-0.3279399108469278	5	458	-0.12492498800305249			0	0						0	0		FALSE	FALSE	FALSE
			OG0000018	OG0000018	NAC043	15208	PASS	H2	Cma05.g880	Clusia_major	PREDOM	Cma05.g880	Cma05.g880.t1	CMA05	NAC043	GO:0003677		2170	-0.4684099242318407	1227	99.1	2	758	941	-0.4247505337660421	5	93	-0.2892589899358947			0	0						0	0		FALSE	FALSE	FALSE
			OG0000018	OG0000018	NAC052	4266	PASS	H1	Cma06.g350	Clusia_major	PREDOM	Cma06.g350	Cma06.g350.t1	CMA06	NAC050	GO:0003677		3964	0.011570862747351971	1260	90.7	4	1821	2700	0.12813870556747078	1	19	-0.32257602046474493			0	0						0	0		FALSE	FALSE	FALSE
			OG0000018	OG0000018	NAC052	4266	PASS	H2	Cma28.g867	Clusia_major	PREDOM	Cma28.g867	Cma28.g867.t1	CMA28	NAC052	GO:0003677		5034	0.2978470288943621	1383	90.9	3	1904	2761	0.14731223802872395	5	310	-0.1915590490607529			0	0						0	0		FALSE	FALSE	FALSE
			OG0000018	OG0000018	NAC053	4265	PASS	H1	Cma06.g351	Clusia_major	PREDOM	Cma06.g351	Cma06.g351.t1	CMA06	NAC053			2994	-0.24795052151676	927	58.6	8	1376	2059	-0.07334054537782866	1	51	-0.30816865591172865	Cma06.p1932	Cma28.g866.t3	1	0.91	8	6	6	3	0	9	0.79	DUP	TRUE	FALSE	FALSE
			OG0000018	OG0000018	NAC053	4265	PASS	H2	Cma28.g866	Clusia_major	PREDOM	Cma28.g866	Cma28.g866.t3	CMA28	NAC053	GO:0003677		12681	2.343785199479583	1668	99.6	5	9385	10274	2.5087999328056894	46	9081	3.75740952889256			0	0						0	0		FALSE	FALSE	FALSE
			OG0000018	OG0000018	NAC053	4613	PASS	H2	Cma24.g907	Clusia_major	PREDOM	Cma24.g907	Cma24.g907.t1	CMA24	NAC053	GO:0003677		6590	0.7141514349922572	1662	99.6	5	3420	3912	0.509094793158271	13	2338	0.7215076794866554			0	0						0	0		FALSE	FALSE	FALSE
			OG0000018	OG0000018	NAC071	3983	PASS	H1	Cma11.g1243	Clusia_major	PREDOM	Cma11.g1243	Cma11.g1243.t2	CMA11	NAC071	GO:0003677		2750	-0.3132321893110315	1023	98	3	654	848	-0.45398231276434603	1	1	-0.3306801630258166			0	0						0	0		FALSE	FALSE	FALSE
			OG0000018	OG0000018	NAC071	3983	PASS	H2	Cma17.g1176	Clusia_major	PREDOM	Cma17.g1176	Cma17.g1176.t2	CMA17	NAC071	GO:0003677		3271	-0.17383977570113215	1026	97.7	4	658	1342	-0.2987081318486238	7	166	-0.2563921895493263			0	0						0	0		FALSE	FALSE	FALSE
			OG0000018	OG0009950	NAC082	1548	PASS	H1	Cma04.g314	Clusia_major	PREDOM	Cma04.g314	Cma04.g314.t1	CMA04	NAC082	GO:0003677		9648	1.5323126649712824	3135	23.1	9	1428	5700	1.0710993184159863	14	920	0.08308133773112042	Cma04.p1231	Cma21.g1134.t1	1	0.11	0	0	0	0	0	0	0.641	FRAG	TRUE	FALSE	FALSE
			OG0000018	OG0009950	NAC082	1548	PASS	H2	Cma08.g1110	Clusia_major	PREDOM	Cma08.g1110	Cma08.g1110.t3	CMA08	NAC082	GO:0003677		6805	0.7716742160404882	2292	42.5	6	2703	4158	0.5864175634118493	5	415	-0.14428488412116816	Cma08.p3079	Cma21.g1134.t1	1	0.32	12	5	0	0	0	0	0.489	FRAG	TRUE	FALSE	FALSE
			OG0000018	OG0000018	NAC082	24049	PASS	H2	Cma17.g536	Clusia_major	PREDOM	Cma17.g536	Cma17.g536.t1	CMA17	NAC082	GO:0003677		2602	-0.35282926649772073	1416	93.7	2	1081	1184	-0.34837072412531234	1	288	-0.20146411219095162	Cma17.p6347	Cma24.g907.t1	1	0.35	3	1	0	0	0	0	0.563	FRAG	TRUE	FALSE	FALSE
			OG0000018	OG0000018	NAC091	17643	PASS	H1	Cma04.g597	Clusia_major	PREDOM	Cma04.g597	Cma04.g597.t3	CMA04	NAC091	GO:0003677		3499	-0.1128388730081244	1683	98.8	4	587	869	-0.44738158847440646	0	0	-0.3311303931680984			0	0						0	0		FALSE	FALSE	FALSE
			OG0000018	OG0000018	NAC091	17643	PASS	H2	Cma08.g659	Clusia_major	PREDOM	Cma08.g659	Cma08.g659.t1	CMA08	NAC062	GO:0003677		3645	-0.07377689145909311	1659	98.8	4	582	1367	-0.2908501267415529	9	742	0.002940372404967216	Cma08.p2903	Cma04.g597.t3	1	0.57	1	8	1	0	1	2	0.66	DUP	TRUE	FALSE	FALSE
			OG0000018	OG0000018	NAC091	36323	PASS	H1	Cma10.g235	Clusia_major	PREDOM	Cma10.g235	Cma10.g235.t2	CMA10	NAC091	GO:0003677		3946	0.0067550020084303055	1626	98.2	4	1284	1976	-0.09942912233330425	8	864	0.05786844976334188	Cma10.p3576	Cma04.g597.t3	1	0.99	19	11	1	1	0	2	0.47	DUP	TRUE	FALSE	FALSE
			OG0000018	OG0000018	NAC54	1074	PASS	H2	Cma09.g10	Clusia_major	PREDOM	Cma09.g10	Cma09.g10.t1	CMA09	NAC54	GO:0003677		4602	0.18226637116024214	1098	97.9	3	2524	3501	0.3799091891980244	15	1472	0.3316083762706517			0	0						0	0		FALSE	FALSE	FALSE
			OG0000018	OG0000018	NAC54	27198	PASS	H1	Cma10.g262	Clusia_major	PREDOM	Cma10.g262	Cma10.g262.t1	CMA10	NAC54	GO:0003677		11656	2.069548685179877	726	100	2	9774	10928	2.7143653464066655	31	3748	1.3563321801039363	Cma10.p3585	Cma07.g897.t1	1	0.14	0	0	0	0	0	0	0.804	FRAG	TRUE	FALSE	FALSE
			OG0000018	OG0000018	NAC54	62539	PASS	H1	Cma07.g897	Clusia_major	PREDOM	Cma07.g897	Cma07.g897.t1	CMA07	NAC54	GO:0003677		7191	0.8749476741084751	1947	100	5	2579	5239	0.9261977042415976	10	658	-0.03487895954670059			0	0						0	0		FALSE	FALSE	FALSE
			OG0000018	OG0000018	NAC54	62539	PASS	H2	Cma24.g532	Clusia_major	PREDOM	Cma24.g532	Cma24.g532.t1	CMA24	NAC54	GO:0003677		5933	0.5383725180216165	1950	100	5	2291	3978	0.5298399266409384	9	642	-0.04208264182320874			0	0						0	0		FALSE	FALSE	FALSE
			OG0000018	OG0000018	NTL9	46377	PASS	H1	Cma02.g1636	Clusia_major	PREDOM	Cma02.g1636	Cma02.g1636.t1	CMA02	NTL9	GO:0003677		4326	0.10842317316344324	2316	77	6	443	1326	-0.3037372551171493	4	64	-0.3023156640620658			0	0						0	0		FALSE	FALSE	FALSE
			OG0000018	OG0000018	SMB	1067	PASS	H1	Cma01.g6	Clusia_major	PREDOM	Cma01.g6	Cma01.g6.t1	CMA01	SMB	GO:0003677		1982	-0.5187089141716892	1113	97.8	2	605	867	-0.44801022888297215	7	477	-0.11637061529969907			0	0						0	0		FALSE	FALSE	FALSE
			OG0000018	OG0000018	SMB	1067	PASS	H2	Cma09.g7	Clusia_major	PREDOM	Cma09.g7	Cma09.g7.t1	CMA09	SMB	GO:0003677		1776	-0.5738237648504594	1134	100	2	558	640	-0.5193609152551765	3	175	-0.25234011826879044			0	0						0	0		FALSE	FALSE	FALSE
			OG0000019	OG0000019	HAT	3307	PASS	H1	Cma10.g553	Clusia_major	PREDOM	Cma10.g553	Cma10.g553.t2	CMA10	HAT	GO:0046983		6256	0.6247904635033774	3825	99.7	2	1356	1728	-0.1773805329954482	3	715	-0.009215841436640292			0	0						0	0		FALSE	FALSE	FALSE
			OG0000019	OG0000019	HAT	3307	PASS	H2	Cma21.g541	Clusia_major	PREDOM	Cma21.g541	Cma21.g541.t2	CMA21	HAT	GO:0046983		6951	0.8107361975895195	3537	98.6	2	2903	3158	0.27209735912901084	12	4979	1.9105654852527825			0	0						0	0		FALSE	FALSE	FALSE
			OG0000019	OG0000019	HAT	45459	PASS	H1	Cma16.g642	Clusia_major	PREDOM	Cma16.g642	Cma16.g642.t1	CMA16	HAT	GO:0003677		814	-0.8312047665639395	702	40.7	1	111	111	-0.6856363033207981	4	245	-0.2208240083090673			0	0						0	0		FALSE	FALSE	FALSE
			OG0000019	OG0000019	HAT	64042	PASS	H1	Cma06.g809	Clusia_major	PREDOM	Cma06.g809	Cma06.g809.t1	CMA06	HAT	GO:0003677		450	-0.9285921726176888	363	17	1	86	86	-0.693494308427869	1	2	-0.33022993288353486			0	0						0	0		FALSE	FALSE	FALSE
			OG0000019	OG0000019	HAT	64882	PASS	H2	Cma08.g392	Clusia_major	PREDOM	Cma08.g392	Cma08.g392.t1	CMA08	HAT	GO:0003677		1406	-0.6728164578171826	735	30	0	0	0	-0.7205258459961931	0	0	-0.3311303931680984			0	0						0	0		FALSE	FALSE	FALSE
			OG0000019	OG0000019	HAT	65592	PASS	H2	Cma13.g403	Clusia_major	PREDOM	Cma13.g403	Cma13.g403.t1	CMA13	HAT	GO:0046983		5568	0.4407175641490382	1992	99.8	1	2780	2780	0.1532843219100979	3	397	-0.15238902668223983			0	0						0	0		FALSE	FALSE	FALSE
			OG0000019	OG0000019	OS03G0733400	32894	ARRAY	H2	Cma24.g482	Clusia_major	PREDOM	Cma24.g482	Cma24.g482.t1	CMA24	Os03g0733400	GO:0003677		2080	-0.49248922792644906	1993	88.5	1	86	86	-0.693494308427869	1	43	-0.3117704970499827			0	0						0	0		FALSE	FALSE	FALSE
			OG0000019	OG0000019	OS03G0733400	32894	PASS	H2	Cma24.g484	Clusia_major	PREDOM	Cma24.g484	Cma24.g484.t1	CMA24	Os03g0733400	GO:0003677		2273	-0.44085249889245565	2118	91.7	2	86	153	-0.6724348547409188	2	76	-0.29691290235468465			0	0						0	0		FALSE	FALSE	FALSE
			OG0000019	OG0000019	OS03G0733400	63052	PASS	H1	Cma16.g454	Clusia_major	PREDOM	Cma16.g454	Cma16.g454.t1	CMA16	Os03g0733400	GO:0003677		1945	-0.5286081834683616	966	87.3	1	855	855	-0.4517820713343662	12	1060	0.14611355765056674			0	0						0	0		FALSE	FALSE	FALSE
			OG0000019	OG0000019	OS03G0733400	65871	PASS	H2	Cma17.g457	Clusia_major	PREDOM	Cma17.g457	Cma17.g457.t1	CMA17	Os03g0733400	GO:0046983		1317	-0.6966282136929619	1233	64.5	1	83	83	-0.6944372690407175	2	123	-0.2757520856674419			0	0						0	0		FALSE	FALSE	FALSE
			OG0000019	OG0000019	OS03G0733400	65871	ARRAY	H2	Cma17.g505	Clusia_major	PREDOM	Cma17.g505	Cma17.g505.t1	CMA17	Os05g0239150	GO:0003677		657	-0.8732097741200896	657	26.9	0	0	0	-0.7205258459961931	0	0	-0.3311303931680984			0	0						0	0		FALSE	FALSE	FALSE
			OG0000019	OG0000019	OS03G0733400	66082	PASS	H2	Cma21.g300	Clusia_major	PREDOM	Cma21.g300	Cma21.g300.t1	CMA21		GO:0046983		2671	-0.334368466998521	729	66	4	1370	1729	-0.17706621279116536	7	1860	0.5062976714759744			0	0						0	0		FALSE	FALSE	FALSE
			OG0000019	OG0000019	OS05G0239150	62549	PASS	H1	Cma25.g913	Clusia_major	PREDOM	Cma25.g913	Cma25.g913.t1	CMA25	Os05g0239150	GO:0003677		11219	1.9526302883516122	2004	99.7	2	8525	8602	1.9832565512447835	45	8106	3.3184351401678445			0	0						0	0		FALSE	FALSE	FALSE
			OG0000019	OG0000019	OS05G0239150	62549	PASS	H2	Cma26.g298	Clusia_major	PREDOM	Cma26.g298	Cma26.g298.t1	CMA26	Os05g0239150	GO:0046983		5676	0.4696127285825682	2010	100	3	2620	2801	0.1598850462000375	10	1110	0.16862506476465472			0	0						0	0		FALSE	FALSE	FALSE
			OG0000019	OG0000019	OS05G0239150	66190	PASS	H2	Cma21.g877	Clusia_major	PREDOM	Cma21.g877	Cma21.g877.t1	CMA21	Os05g0239150	GO:0003677		972	-0.7889322111889605	693	26.9	1	278	278	-0.633144829205564	3	491	-0.11006739330775443			0	0						0	0		FALSE	FALSE	FALSE
			OG0000019	OG0000019		62855	PASS	H1	Cma14.g226	Clusia_major	PREDOM	Cma14.g226	Cma14.g226.t1	CMA14		GO:0046983		886	-0.8119413236082529	756	33.2	0	0	0	-0.7205258459961931	0	0	-0.3311303931680984			0	0						0	0		FALSE	FALSE	FALSE
			OG0000019	OG0000019		62949	PASS	H1	Cma14.g428	Clusia_major	PREDOM	Cma14.g428	Cma14.g428.t1	CMA14		GO:0003677		1576	-0.6273333286162557	930	40.3	0	0	0	-0.7205258459961931	0	0	-0.3311303931680984			0	0						0	0		FALSE	FALSE	FALSE
			OG0000019	OG0000019		62973	PASS	H1	Cma14.g848	Clusia_major	PREDOM	Cma14.g848	Cma14.g848.t1	CMA14				3127	-0.21236666161250548	1254	42.1	5	442	827	-0.46058303705428566	13	1370	0.2856849017579122			0	0						0	0		FALSE	FALSE	FALSE
			OG0000019	OG0000019		63144	PASS	H1	Cma19.g284	Clusia_major	PREDOM	Cma19.g284	Cma19.g284.t1	CMA19		GO:0046983		3005	-0.2450074955096412	756	33.1	3	1360	1782	-0.1604072419641749	4	237	-0.22442584944732136			0	0						0	0		FALSE	FALSE	FALSE
			OG0000019	OG0000019		63628	PASS	H1	Cma03.g354	Clusia_major	PREDOM	Cma03.g354	Cma03.g354.t1	CMA03		GO:0003677		1574	-0.6278684242539136	534	15.8	0	0	0	-0.7205258459961931	0	0	-0.3311303931680984			0	0						0	0		FALSE	FALSE	FALSE
			OG0000019	OG0000019		64655	PASS	H2	Cma23.g140	Clusia_major	PREDOM	Cma23.g140	Cma23.g140.t1	CMA23				937	-0.7982963848479748	366	12.7	0	0	0	-0.7205258459961931	0	0	-0.3311303931680984			0	0						0	0		FALSE	FALSE	FALSE
			OG0000019	OG0000019		64656	PASS	H2	Cma23.g141	Clusia_major	PREDOM	Cma23.g141	Cma23.g141.t1	CMA23		GO:0046983		1023	-0.7752872724286825	633	17.6	0	0	0	-0.7205258459961931	0	0	-0.3311303931680984			0	0						0	0		FALSE	FALSE	FALSE
			OG0000019	OG0000019		64970	PASS	H2	Cma26.g391	Clusia_major	PREDOM	Cma26.g391	Cma26.g391.t1	CMA26		GO:0003677		1693	-0.5960302338132648	1008	31.7	0	0	0	-0.7205258459961931	0	0	-0.3311303931680984			0	0						0	0		FALSE	FALSE	FALSE
			OG0000019	OG0000019		65872	PASS	H2	Cma17.g458	Clusia_major	PREDOM	Cma17.g458	Cma17.g458.t1	CMA17				934	-0.7990990283044618	306	36.6	0	0	0	-0.7205258459961931	0	0	-0.3311303931680984			0	0						0	0		FALSE	FALSE	FALSE
			OG0000019	OG0000019		66175	PASS	H2	Cma21.g831	Clusia_major	PREDOM	Cma21.g831	Cma21.g831.t1	CMA21		GO:0003677		1527	-0.6404431717388758	711	34.2	0	0	0	-0.7205258459961931	0	0	-0.3311303931680984			0	0						0	0		FALSE	FALSE	FALSE
			OG0000020	OG0000020	ANX1	3202	PASS	H2	Cma08.g444	Clusia_major	PREDOM	Cma08.g444	Cma08.g444.t1	CMA08	ANX1	GO:0005524	ko:K04733	2577	-0.35951796196844527	2577	98.7	0	0	0	-0.7205258459961931	0	0	-0.3311303931680984			0	0						0	0		FALSE	FALSE	FALSE
			OG0000020	OG0000020	ANX1	5196	PASS	H1	Cma03.g983	Clusia_major	PREDOM	Cma03.g983	Cma03.g983.t1	CMA03	ANX1	GO:0004672		2586	-0.35711003159898447	2586	99.3	0	0	0	-0.7205258459961931	0	0	-0.3311303931680984			0	0						0	0		FALSE	FALSE	FALSE
			OG0000020	OG0000020	ANX1	5196	PASS	H2	Cma15.g1035	Clusia_major	PREDOM	Cma15.g1035	Cma15.g1035.t1	CMA15	ANX1	GO:0004672		2589	-0.3563073881424975	2589	99.3	0	0	0	-0.7205258459961931	0	0	-0.3311303931680984			0	0						0	0		FALSE	FALSE	FALSE
			OG0000020	OG0000020	AT1G30570	63311	PASS	H1	Cma20.g417	Clusia_major	PREDOM	Cma20.g417	Cma20.g417.t1	CMA20	At1g30570	GO:0004672		3630	-0.07779010874152782	2466	97	1	107	107	-0.6868935841379293	2	57	-0.30546727505803806			0	0						0	0		FALSE	FALSE	FALSE
			OG0000020	OG0000020	AT2G23200	16062	ARRAY	H1	Cma11.g1139	Clusia_major	PREDOM	Cma11.g1139	Cma11.g1139.t1	CMA11	At2g23200	GO:0004714		18567	3.9185716611069674	2463	100	1	15997	15997	4.307654461916374	37	11085	4.659670734025206			0	0						0	0		FALSE	FALSE	FALSE
			OG0000020	OG0000020	AT2G23200	16062	PASS	H1	Cma11.g1140	Clusia_major	PREDOM	Cma11.g1140	Cma11.g1140.t1	CMA11	At5g24010	GO:0004672	ko:K04733	3527	-0.10534753408091291	2496	96.2	0	0	0	-0.7205258459961931	0	0	-0.3311303931680984	Cma11.p4218	Cma17.g1077.t1	1	1	11	14	0	0	1	1	0.748	PSSD	TRUE	FALSE	FALSE
			OG0000020	OG0000020	AT2G23200	16062	PASS	H2	Cma17.g1077	Clusia_major	PREDOM	Cma17.g1077	Cma17.g1077.t1	CMA17	At2g23200	GO:0004672	ko:K04733	10216	1.6842798260661438	2505	95.5	1	7548	7548	1.6519630559306717	30	7668	3.121234337848434			0	0						0	0		FALSE	FALSE	FALSE
			OG0000020	OG0023122	AT2G23200	16062	ARRAY	H2	Cma17.g1078	Clusia_major	PREDOM	Cma17.g1078	Cma17.g1078.t1	CMA17	At2g39360	GO:0004672		1745	-0.5821177472341579	1374	19.9	1	370	370	-0.6042273704115428	3	252	-0.21767239731309496	Cma17.p6506	Cma11.g1139.t1	1	0.95	10	15	6	1	1	8	0.771	PSSD	TRUE	FALSE	FALSE
			OG0000020	OG0000020	AT4G39110	7415	PASS	H2	Cma23.g127	Clusia_major	PREDOM	Cma23.g127	Cma23.g127.t1	CMA23	At4g39110	GO:0004672		2568	-0.3619258923379061	2568	97.5	0	0	0	-0.7205258459961931	0	0	-0.3311303931680984			0	0						0	0		FALSE	FALSE	FALSE
			OG0000020	OG0000020	AT5G24010	10056	PASS	H1	Cma04.g1353	Clusia_major	PREDOM	Cma04.g1353	Cma04.g1353.t1	CMA04	At5g24010	GO:0004672		2514	-0.37637347455467113	2514	100	0	0	0	-0.7205258459961931	0	0	-0.3311303931680984			0	0						0	0		FALSE	FALSE	FALSE
			OG0000020	OG0000020	AT5G24010	10056	PASS	H2	Cma08.g36	Clusia_major	PREDOM	Cma08.g36	Cma08.g36.t1	CMA08	At5g24010	GO:0004672		2771	-0.30761368511562287	2514	100	0	0	0	-0.7205258459961931	0	0	-0.3311303931680984			0	0						0	0		FALSE	FALSE	FALSE
			OG0000020	OG0000020	AT5G59700	64595	PASS	H2	Cma22.g847	Clusia_major	PREDOM	Cma22.g847	Cma22.g847.t1	CMA22	At5g59700	GO:0004672	ko:K13435	938	-0.7980288370291458	599	28.3	2	202	337	-0.6145999371528765	0	0	-0.3311303931680984			0	0						0	0		FALSE	FALSE	FALSE
			OG0000020	OG0000020	AT5G61350	40208	PASS	H2	Cma08.g710	Clusia_major	PREDOM	Cma08.g710	Cma08.g710.t1	CMA08	At5g61350	GO:0004672		2643	-0.3418598059257325	2643	50.4	0	0	0	-0.7205258459961931	0	0	-0.3311303931680984			0	0						0	0		FALSE	FALSE	FALSE
			OG0000020	OG0000020	AT5G61350	40208	ARRAY	H2	Cma08.g722	Clusia_major	PREDOM	Cma08.g722	Cma08.g722.t1	CMA08	At5g61350	GO:0004672		2643	-0.3418598059257325	2643	50.4	0	0	0	-0.7205258459961931	0	0	-0.3311303931680984			0	0						0	0		FALSE	FALSE	FALSE
			OG0000020	OG0000020	FER	984	PASS	H1	Cma16.g18	Clusia_major	PREDOM	Cma16.g18	Cma16.g18.t1	CMA16	FER	GO:0005524		3847	-0.019732232055638857	2718	97.7	0	0	0	-0.7205258459961931	0	0	-0.3311303931680984			0	0						0	0		FALSE	FALSE	FALSE
			OG0000020	OG0000020	FER	984	ARRAY	H1	Cma16.g24	Clusia_major	PREDOM	Cma16.g24	Cma16.g24.t1	CMA16	FER	GO:0005524		4213	0.07819026963576835	2718	97.7	0	0	0	-0.7205258459961931	0	0	-0.3311303931680984			0	0						0	0		FALSE	FALSE	FALSE
			OG0000020	OG0000020	FER	984	PASS	H2	Cma27.g15	Clusia_major	PREDOM	Cma27.g15	Cma27.g15.t1	CMA27	FER	GO:0004672		3496	-0.11364151646461133	2709	97.5	0	0	0	-0.7205258459961931	0	0	-0.3311303931680984			0	0						0	0		FALSE	FALSE	FALSE
			OG0000020	OG0000020	FER	984	ARRAY	H2	Cma27.g21	Clusia_major	PREDOM	Cma27.g21	Cma27.g21.t1	CMA27	FER	GO:0004672		3608	-0.08367616075576542	2709	97.5	0	0	0	-0.7205258459961931	0	0	-0.3311303931680984			0	0						0	0		FALSE	FALSE	FALSE
			OG0000020	OG0000020	FER	8720	PASS	H2	Cma24.g1198	Clusia_major	PREDOM	Cma24.g1198	Cma24.g1198.t1	CMA24	FER	GO:0004672		2826	-0.2928985550800289	2505	96.2	0	0	0	-0.7205258459961931	0	0	-0.3311303931680984	Cma24.p9233	Cma27.g15.t1	1	0.89	18	52	0	0	0	0	0.453	PSSD	TRUE	FALSE	FALSE
			OG0000020	OG0000020	FER	8720	ARRAY	H2	Cma24.g1199	Clusia_major	PREDOM	Cma24.g1199	Cma24.g1199.t1	CMA24	FER	GO:0004672		2645	-0.34132471028807454	2388	96.3	0	0	0	-0.7205258459961931	0	0	-0.3311303931680984			0	0						0	0		FALSE	FALSE	FALSE
			OG0000020	OG0000020	FER	16935	ARRAY	H1	Cma07.g789	Clusia_major	PREDOM	Cma07.g789	Cma07.g789.t1	CMA07	FER	GO:0004672		1191	-0.7303392388654135	933	31.1	0	0	0	-0.7205258459961931	0	0	-0.3311303931680984	Cma07.p2473	Cma07.g796.t1	1	0.45	0	0	0	1	1	2	0.912	FRAG	TRUE	FALSE	FALSE
			OG0000020	OG0000020	FER	16935	ARRAY	H1	Cma07.g791	Clusia_major	PREDOM	Cma07.g791	Cma07.g791.t1	CMA07	FER	GO:0004672		2814	-0.2961091289059767	2814	98.7	0	0	0	-0.7205258459961931	0	0	-0.3311303931680984			0	0						0	0		FALSE	FALSE	FALSE
			OG0000020	OG0017141	FER	16935	PASS	H1	Cma07.g792	Clusia_major	PREDOM	Cma07.g792	Cma07.g792.t1	CMA07	FER	GO:0004672		1056	-0.766458194407326	1002	35.4	0	0	0	-0.7205258459961931	0	0	-0.3311303931680984	Cma07.p2474	Cma07.g796.t1	1	0.49	4	0	0	2	3	5	0.9	DUP	TRUE	FALSE	FALSE
			OG0000020	OG0000020	FER	16935	ARRAY	H1	Cma07.g796	Clusia_major	PREDOM	Cma07.g796	Cma07.g796.t1	CMA07	FER	GO:0004672		3630	-0.07779010874152782	2808	98	0	0	0	-0.7205258459961931	0	0	-0.3311303931680984			0	0						0	0		FALSE	FALSE	FALSE
			OG0000020	OG0000020	FER	16935	ARRAY	H1	Cma07.g802	Clusia_major	PREDOM	Cma07.g802	Cma07.g802.t1	CMA07	FER	GO:0004672	ko:K04730	1844	-0.5556305131700887	1752	76.4	0	0	0	-0.7205258459961931	0	0	-0.3311303931680984	Cma07.p2481	Cma07.g791.t1	1	1	7	166	3	0	0	3	0.761	PSSD	TRUE	FALSE	FALSE
			OG0000020	OG0021230	FER	22955	PASS	H1	Cma07.g794	Clusia_major	PREDOM	Cma07.g794	Cma07.g794.t1	CMA07	FER	GO:0004672	ko:K04733	763	-0.8448497053242175	537	24.2	2	139	224	-0.6501181202368372	4	363	-0.16769685151981964	Cma07.p2476	Cma24.g649.t1	1	0.77	21	35	9	4	0	13	0.718	PSSD	TRUE	FALSE	FALSE
			OG0000020	OG0000020	FER	22955	PASS	H2	Cma24.g649	Clusia_major	PREDOM	Cma24.g649	Cma24.g649.t1	CMA24	FER	GO:0004672		2709	-0.32420164988301975	2709	91.5	0	0	0	-0.7205258459961931	0	0	-0.3311303931680984			0	0						0	0		FALSE	FALSE	FALSE
			OG0000020	OG0000020	FER	22955	ARRAY	H2	Cma24.g651	Clusia_major	PREDOM	Cma24.g651	Cma24.g651.t1	CMA24	FER	GO:0004672		2709	-0.32420164988301975	2709	91.5	0	0	0	-0.7205258459961931	0	0	-0.3311303931680984			0	0						0	0		FALSE	FALSE	FALSE
			OG0000020	OG0000020	FER	64260	PASS	H1	Cma10.g141	Clusia_major	PREDOM	Cma10.g141	Cma10.g141.t1	CMA10	FER	GO:0004672		2709	-0.32420164988301975	2709	91.3	0	0	0	-0.7205258459961931	0	0	-0.3311303931680984			0	0						0	0		FALSE	FALSE	FALSE
			OG0000020	OG0000020	FER	66185	PASS	H2	Cma21.g848	Clusia_major	PREDOM	Cma21.g848	Cma21.g848.t1	CMA21	FER	GO:0004672		2496	-0.3811893352935928	1206	44	0	0	0	-0.7205258459961931	0	0	-0.3311303931680984			0	0						0	0		FALSE	FALSE	FALSE
			OG0000020	OG0000020	HERK1	11457	PASS	H1	Cma25.g764	Clusia_major	PREDOM	Cma25.g764	Cma25.g764.t2	CMA25	HERK1	GO:0005524	ko:K13435	3378	-0.14521215908643115	2499	99.9	0	0	0	-0.7205258459961931	0	0	-0.3311303931680984			0	0						0	0		FALSE	FALSE	FALSE
			OG0000020	OG0000020	HERK1	11457	PASS	H2	Cma26.g483	Clusia_major	PREDOM	Cma26.g483	Cma26.g483.t1	CMA26	HERK1	GO:0004672	ko:K13435	3434	-0.1302294812320082	2496	99.9	0	0	0	-0.7205258459961931	0	0	-0.3311303931680984			0	0						0	0		FALSE	FALSE	FALSE
			OG0000020	OG0000020	HERK1	11876	PASS	H2	Cma28.g949	Clusia_major	PREDOM	Cma28.g949	Cma28.g949.t1	CMA28	HERK1	GO:0004672	ko:K04733	2660	-0.33731149300563984	2484	99.8	0	0	0	-0.7205258459961931	0	0	-0.3311303931680984			0	0						0	0		FALSE	FALSE	FALSE
			OG0000020	OG0000020	THE1	12692	PASS	H1	Cma02.g1361	Clusia_major	PREDOM	Cma02.g1361	Cma02.g1361.t1	CMA02	THE1	GO:0005524		3309	-0.16367295858563086	2532	100	0	0	0	-0.7205258459961931	0	0	-0.3311303931680984			0	0						0	0		FALSE	FALSE	FALSE
			OG0000020	OG0000020	THE1	12692	PASS	H2	Cma05.g656	Clusia_major	PREDOM	Cma05.g656	Cma05.g656.t1	CMA05	THE1	GO:0004672		2673	-0.33383337136086305	2529	99.4	0	0	0	-0.7205258459961931	0	0	-0.3311303931680984			0	0						0	0		FALSE	FALSE	FALSE
			OG0000021	OG0000021	SAUR24	12488	PASS	H1	Cma25.g45	Clusia_major	PREDOM	Cma25.g45	Cma25.g45.t2	CMA25	SAUR24	GO:0009733	ko:K14488	845	-0.8229107841802411	420	46.6	1	219	219	-0.6516897212582514	1	52	-0.30771842576944686	Cma25.p9288	Cma25.g45.t2	1	0.62	1	0	1	0	0	1	0.96	DUP	TRUE	FALSE	FALSE
			OG0000021	OG0000021	SAUR24	12488	ARRAY	H2	Cma26.g1253	Clusia_major	PREDOM	Cma26.g1253	Cma26.g1253.t1	CMA26	SAUR24	GO:0009733	ko:K14488	303	-0.967921701985549	303	99	0	0	0	-0.7205258459961931	0	0	-0.3311303931680984			0	0						0	0		FALSE	FALSE	FALSE
			OG0000021	OG0000021	SAUR51	4661	PASS	H2	Cma22.g221	Clusia_major	PREDOM	Cma22.g221	Cma22.g221.t1	CMA22		GO:0009733	ko:K14488	444	-0.9301974595306627	444	59.7	0	0	0	-0.7205258459961931	0	0	-0.3311303931680984	Cma22.p8156	Cma28.g409.t1	1	0.37	0	0	0	0	0	0	0.667	FRAG	TRUE	FALSE	FALSE
			OG0000021	OG0000021	SAUR51	5554	ARRAY	H2	Cma23.g94	Clusia_major	PREDOM	Cma23.g94	Cma23.g94.t1	CMA23	SAUR24	GO:0009733	ko:K14488	294	-0.9703296323550099	294	66	0	0	0	-0.7205258459961931	0	0	-0.3311303931680984			0	0						0	0		FALSE	FALSE	FALSE
			OG0000021	OG0000021		65875	PASS	H2	Cma17.g498	Clusia_major	PREDOM	Cma17.g498	Cma17.g498.t1	CMA17		GO:0009733	ko:K14488	243	-0.983974571115288	243	58.4	0	0	0	-0.7205258459961931	0	0	-0.3311303931680984			0	0						0	0		FALSE	FALSE	FALSE
			OG0000022	OG0000022	RGA1	10567	PASS	H1	Cma14.g1073	Clusia_major	PREDOM	Cma14.g1073	Cma14.g1073.t1	CMA14	RGA1	GO:0043531	ko:K19613	3549	-0.09946148206667532	2331	83.9	1	898	898	-0.43826630255020416	1	36	-0.314922108045955			0	0						0	0		FALSE	FALSE	FALSE
			OG0000022	OG0000022	RGA2	10568	ARRAY	H1	Cma14.g1066	Clusia_major	PREDOM	Cma14.g1066	Cma14.g1066.t1	CMA14	RGA2	GO:0005515	ko:K19613	3336	-0.15644916747724838	2598	99.4	1	299	299	-0.6265441049156244	0	0	-0.3311303931680984	Cma14.p5432	Cma24.g424.t1	1	0.99	9	26	0	0	0	0	0.364	FRAG	TRUE	FALSE	FALSE
			OG0000022	OG0000022	RGA2	10568	ARRAY	H1	Cma14.g994	Clusia_major	PREDOM	Cma14.g994	Cma14.g994.t1	CMA14	RGA2	GO:0006952	ko:K19613	1632	-0.6123506507618327	1632	62.4	0	0	0	-0.7205258459961931	0	0	-0.3311303931680984			0	0						0	0		FALSE	FALSE	FALSE
			OG0000022	OG0000022	RGA2	10568	PASS	H1	Cma14.g995	Clusia_major	PREDOM	Cma14.g995	Cma14.g995.t1	CMA14	RGA3	GO:0043531	ko:K19613	936	-0.7985639326668038	936	36.2	0	0	0	-0.7205258459961931	0	0	-0.3311303931680984			0	0						0	0		FALSE	FALSE	FALSE
			OG0000022	OG0000022	RGA3	21511	PASS	H2	Cma22.g1018	Clusia_major	PREDOM	Cma22.g1018	Cma22.g1018.t4	CMA22	RGA3	GO:0006952	ko:K15078	23552	5.25229753796944	3276	87.5	3	18694	19256	5.3320240076741445	51	11105	4.668675336870841			0	0						0	0		FALSE	FALSE	FALSE
			OG0000022	OG0013844	RGA3	31086	ARRAY	H1	Cma20.g221	Clusia_major	PREDOM	Cma20.g221	Cma20.g221.t1	CMA20			ko:K15078	1082	-0.7595019511177725	531	8.6	0	0	0	-0.7205258459961931	0	0	-0.3311303931680984			0	0						0	0		FALSE	FALSE	FALSE
			OG0000022	OG0013844	RGA3	31086	ARRAY	H1	Cma20.g222	Clusia_major	PREDOM	Cma20.g222	Cma20.g222.t1	CMA20			ko:K15078	1185	-0.7319445257783874	492	8.7	0	0	0	-0.7205258459961931	0	0	-0.3311303931680984			0	0						0	0		FALSE	FALSE	FALSE
			OG0000022	OG0013844	RGA3	31086	ARRAY	H1	Cma20.g223	Clusia_major	PREDOM	Cma20.g223	Cma20.g223.t1	CMA20	RGA1		ko:K15078	2217	-0.45583517674687857	2217	38.2	0	0	0	-0.7205258459961931	0	0	-0.3311303931680984			0	0						0	0		FALSE	FALSE	FALSE
			OG0000022	OG0013844	RGA3	31086	ARRAY	H1	Cma20.g224	Clusia_major	PREDOM	Cma20.g224	Cma20.g224.t1	CMA20			ko:K15078	1244	-0.7161592044674775	531	8.6	0	0	0	-0.7205258459961931	0	0	-0.3311303931680984			0	0						0	0		FALSE	FALSE	FALSE
			OG0000022	OG0013844	RGA3	31086	ARRAY	H1	Cma20.g225	Clusia_major	PREDOM	Cma20.g225	Cma20.g225.t1	CMA20	RGA1		ko:K15078	2217	-0.45583517674687857	2217	38.2	0	0	0	-0.7205258459961931	0	0	-0.3311303931680984			0	0						0	0		FALSE	FALSE	FALSE
			OG0000022	OG0013844	RGA3	31086	ARRAY	H1	Cma20.g226	Clusia_major	PREDOM	Cma20.g226	Cma20.g226.t1	CMA20	RGA3	GO:0043531	ko:K15078	9184	1.408170477034635	3594	88	9	1385	3924	0.5128666356096651	8	1998	0.5684294311108572			0	0						0	0		FALSE	FALSE	FALSE
			OG0000022	OG0000022	RGA3	31086	PASS	H1	Cma20.g230	Clusia_major	PREDOM	Cma20.g230	Cma20.g230.t1	CMA20	RGA3	GO:0043531	ko:K15078	9371	1.4582019191556546	5040	87.3	7	1116	1879	-0.1299181821487396	4	142	-0.2671977129640885			0	0						0	0		FALSE	FALSE	FALSE
			OG0000022	OG0013844	RGA3	31086	ARRAY	H1	Cma20.g231	Clusia_major	PREDOM	Cma20.g231	Cma20.g231.t1	CMA20			ko:K15078	1518	-0.6428511021083366	1191	24.3	0	0	0	-0.7205258459961931	0	0	-0.3311303931680984			0	0						0	0		FALSE	FALSE	FALSE
			OG0000022	OG0000022	RGA3	31086	ARRAY	H1	Cma20.g232	Clusia_major	PREDOM	Cma20.g232	Cma20.g232.t1	CMA20	RGA3	GO:0043531	ko:K15078	5149	0.32861502805969495	4989	87.3	0	0	0	-0.7205258459961931	0	0	-0.3311303931680984			0	0						0	0		FALSE	FALSE	FALSE
			OG0000022	OG0013844	RGA3	31086	ARRAY	H1	Cma20.g239	Clusia_major	PREDOM	Cma20.g239	Cma20.g239.t1	CMA20	RGA4		ko:K13459	2665	-0.3359737539114949	1908	17.9	2	169	243	-0.6441460363554633	1	34	-0.3158225683305185			0	0						0	0		FALSE	FALSE	FALSE
			OG0000022	OG0013844	RGA3	31086	ARRAY	H1	Cma20.g271	Clusia_major	PREDOM	Cma20.g271	Cma20.g271.t1	CMA20	RGA1	GO:0005515	ko:K19613	4159	0.06374268741900335	3615	52.1	2	204	305	-0.6246581836899273	1	45	-0.3108700367654192			0	0						0	0		FALSE	FALSE	FALSE
			OG0000022	OG0000022	RGA3	31086	ARRAY	H2	Cma23.g848	Clusia_major	PREDOM	Cma23.g848	Cma23.g848.t1	CMA23	RGA3	GO:0006952	ko:K15078	6272	0.6290712286046412	4917	87.3	1	988	988	-0.40997748416474866	1	90	-0.29060968036274			0	0						0	0		FALSE	FALSE	FALSE
			OG0000022	OG0000022	RGA3	31086	PASS	H2	Cma23.g852	Clusia_major	PREDOM	Cma23.g852	Cma23.g852.t1	CMA23	RGA1	GO:0043531	ko:K15078	5013	0.2922285246989535	5013	97.7	0	0	0	-0.7205258459961931	0	0	-0.3311303931680984			0	0						0	0		FALSE	FALSE	FALSE
			OG0000022	OG0013844	RGA3	31086	ARRAY	H2	Cma23.g853	Clusia_major	PREDOM	Cma23.g853	Cma23.g853.t1	CMA23	RGA1		ko:K19613	4587	0.1782531538778074	2676	24.9	0	0	0	-0.7205258459961931	0	0	-0.3311303931680984			0	0						0	0		FALSE	FALSE	FALSE
			OG0000022	OG0000022	RGA3	58436	PASS	H2	Cma05.g237	Clusia_major	PREDOM	Cma05.g237	Cma05.g237.t1	CMA05	RGA3	GO:0043531	ko:K19613	5545	0.4345639643159716	4593	99.5	3	429	662	-0.512445870760954	1	32	-0.31672302861508206			0	0						0	0		FALSE	FALSE	FALSE
			OG0000022	OG0000022	RGA3	58436	ARRAY	H2	Cma05.g242	Clusia_major	PREDOM	Cma05.g242	Cma05.g242.t1	CMA05	RGA3	GO:0043531	ko:K19613	5545	0.4345639643159716	4593	99.5	3	429	662	-0.512445870760954	1	32	-0.31672302861508206			0	0						0	0		FALSE	FALSE	FALSE
			OG0000022	OG0000022	RGA3	63468	PASS	H1	Cma25.g968	Clusia_major	PREDOM	Cma25.g968	Cma25.g968.t1	CMA25	RGA3	GO:0043531	ko:K15078	3526	-0.10561508189974189	3282	100	0	0	0	-0.7205258459961931	0	0	-0.3311303931680984			0	0						0	0		FALSE	FALSE	FALSE
			OG0000022	OG0000022	RGA3	64898	ARRAY	H2	Cma26.g163	Clusia_major	PREDOM	Cma26.g163	Cma26.g163.t1	CMA26	RGA3	GO:0043531	ko:K19613	3691	-0.06146969179295996	3153	99.4	0	0	0	-0.7205258459961931	0	0	-0.3311303931680984			0	0						0	0		FALSE	FALSE	FALSE
			OG0000022	OG0000022	RGA3	64898	PASS	H2	Cma26.g182	Clusia_major	PREDOM	Cma26.g182	Cma26.g182.t1	CMA26	RGA3	GO:0006952	ko:K19613	4054	0.0356501664419603	3303	98.9	1	87	87	-0.6931799882235862	0	0	-0.3311303931680984	Cma26.p9783	Cma06.g1275.t5	1	0.06	0	0	0	2	0	2	0.64	DUP	TRUE	FALSE	FALSE
			OG0000023	OG0000023	TF2-6	64794	PASS	H2	Cma24.g324	Clusia_major	PREDOM	Cma24.g324	Cma24.g324.t1	CMA24	Tf2-6	GO:0004190		2941	-0.26213055591469603	1746	44.3	0	0	0	-0.7205258459961931	0	0	-0.3311303931680984			0	0						0	0		FALSE	FALSE	FALSE
			OG0000023	OG0000023	TF2-8	63393	PASS	H1	Cma25.g636	Clusia_major	PREDOM	Cma25.g636	Cma25.g636.t1	CMA25	Tf2-8	GO:0003676		2823	-0.29370119853651583	1158	22.4	0	0	0	-0.7205258459961931	0	0	-0.3311303931680984			0	0						0	0		FALSE	FALSE	FALSE
			OG0000023	OG0000023	TF2-9	64390	PASS	H1	Cma10.g894	Clusia_major	PREDOM	Cma10.g894	Cma10.g894.t1	CMA10	Tf2-9	GO:0015074		1200	-0.7279313084959527	1044	17.7	0	0	0	-0.7205258459961931	0	0	-0.3311303931680984			0	0						0	0		FALSE	FALSE	FALSE
			OG0000023	OG0000023	TF2-9	64525	PASS	H1	Cma11.g807	Clusia_major	PREDOM	Cma11.g807	Cma11.g807.t1	CMA11	Tf2-9	GO:0003676		1313	-0.6976984049682778	804	13.7	0	0	0	-0.7205258459961931	0	0	-0.3311303931680984			0	0						0	0		FALSE	FALSE	FALSE
			OG0000023	OG0000023	TY3B-G	62535	PASS	H2	Cma24.g504	Clusia_major	PREDOM	Cma24.g504	Cma24.g504.t1	CMA24	Tf2-9	GO:0015074		1763	-0.5773018864952362	1044	17.7	0	0	0	-0.7205258459961931	0	0	-0.3311303931680984			0	0						0	0		FALSE	FALSE	FALSE
			OG0000023	OG0000023		63348	PASS	H1	Cma20.g704	Clusia_major	PREDOM	Cma20.g704	Cma20.g704.t1	CMA20				815	-0.8309372187451105	423	17.9	0	0	0	-0.7205258459961931	0	0	-0.3311303931680984			0	0						0	0		FALSE	FALSE	FALSE
			OG0000023	OG0000023		64711	PASS	H2	Cma23.g715	Clusia_major	PREDOM	Cma23.g715	Cma23.g715.t1	CMA23			ko:K09250	897	-0.8089982976011341	435	13.8	0	0	0	-0.7205258459961931	0	0	-0.3311303931680984			0	0						0	0		FALSE	FALSE	FALSE
			OG0000023	OG0000023		64788	PASS	H2	Cma24.g127	Clusia_major	PREDOM	Cma24.g127	Cma24.g127.t1	CMA24				925	-0.8015069586739226	546	13.7	0	0	0	-0.7205258459961931	0	0	-0.3311303931680984			0	0						0	0		FALSE	FALSE	FALSE
			OG0000025	OG0000025	ANKRD44	63002	PASS	H1	Cma16.g283	Clusia_major	PREDOM	Cma16.g283	Cma16.g283.t1	CMA16	NPR4	GO:0005515		3398	-0.13986120270985153	1971	94.6	4	637	1423	-0.27324819530171396	6	1210	0.21364807899283067			0	0						0	0		FALSE	FALSE	FALSE
			OG0000025	OG0000025	ITN1	697	PASS	H2	Cma13.g121	Clusia_major	PREDOM	Cma13.g121	Cma13.g121.t1	CMA13	ITN1	GO:0005515		5606	0.4508843812645395	1812	75.5	5	1181	3375	0.34030484345838674	5	249	-0.21902308773994025			0	0						0	0		FALSE	FALSE	FALSE
			OG0000025	OG0000025	ITN1	11068	ARRAY	H1	Cma14.g546	Clusia_major	PREDOM	Cma14.g546	Cma14.g546.t1	CMA14	Ank2	GO:0005515		993	-0.7833137069935519	621	28.3	1	371	371	-0.60391305020726	1	36	-0.314922108045955			0	0						0	0		FALSE	FALSE	FALSE
			OG0000025	OG0000025	ITN1	11068	PASS	H1	Cma14.g547	Clusia_major	PREDOM	Cma14.g547	Cma14.g547.t1	CMA14	ANK3	GO:0005515		2108	-0.48499788899923757	885	73.8	1	1222	1222	-0.33642655636256447	6	793	0.025902109661336953			0	0						0	0		FALSE	FALSE	FALSE
			OG0000025	OG0000025	ITN1	11068	ARRAY	H1	Cma14.g548	Clusia_major	PREDOM	Cma14.g548	Cma14.g548.t1	CMA14	Ank3	GO:0005515		6102	0.5835880994037143	1290	55.9	4	3021	4808	0.7907256961956943	19	3579	1.280243286058319	Cma14.p5298	Cma14.g545.t2	1	0.46	5	9	3	0	0	3	0.77	DUP	TRUE	FALSE	FALSE
			OG0000025	OG0000025	ITN1	11068	PASS	H2	Cma18.g774	Clusia_major	PREDOM	Cma18.g774	Cma18.g774.t1	CMA18	NPR4	GO:0005515		3983	0.01665427130510262	2247	94.6	4	946	1732	-0.17612325217831684	3	43	-0.3117704970499827			0	0						0	0		FALSE	FALSE	FALSE
			OG0000025	OG0000025	ITN1	63988	PASS	H1	Cma06.g710	Clusia_major	PREDOM	Cma06.g710	Cma06.g710.t1	CMA06	ITN1			1363	-0.6843210140268288	1032	47.6	1	330	330	-0.6168001785828564	3	15	-0.324376941033872			0	0						0	0		FALSE	FALSE	FALSE
			OG0000025	OG0000025	ITN1	63988	ARRAY	H1	Cma06.g779	Clusia_major	PREDOM	Cma06.g779	Cma06.g779.t1	CMA06	ITN1			1363	-0.6843210140268288	1032	49.4	1	330	330	-0.6168001785828564	2	4	-0.32932947259897133			0	0						0	0		FALSE	FALSE	FALSE
			OG0000025	OG0000025		63989	PASS	H1	Cma06.g711	Clusia_major	PREDOM	Cma06.g711	Cma06.g711.t1	CMA06		GO:0005515		11179	1.941928375598453	930	24.3	3	9621	10084	2.44907909399195	21	10308	4.309841913472279			0	0						0	0		FALSE	FALSE	FALSE
			OG0000026	OG0000026	AT1G30700	16895	PASS	H1	Cma20.g397	Clusia_major	PREDOM	Cma20.g397	Cma20.g397.t1	CMA20	At1g34575	GO:0016491		1630	-0.6128857463994907	1062	63.7	0	0	0	-0.7205258459961931	0	0	-0.3311303931680984			0	0						0	0		FALSE	FALSE	FALSE
			OG0000026	OG0000026	AT1G30700	16895	PASS	H2	Cma23.g684	Clusia_major	PREDOM	Cma23.g684	Cma23.g684.t1	CMA23	At1g30700	GO:0050660		2090	-0.4898137497381592	1602	97.6	0	0	0	-0.7205258459961931	0	0	-0.3311303931680984			0	0						0	0		FALSE	FALSE	FALSE
			OG0000026	OG0000026	AT4G20840	16894	PASS	H1	Cma20.g400	Clusia_major	PREDOM	Cma20.g400	Cma20.g400.t1	CMA20	At4g20840	GO:0050660		2460	-0.3908210567714361	1635	91.1	1	576	576	-0.5394774083292782	6	278	-0.20596641361376922			0	0						0	0		FALSE	FALSE	FALSE
			OG0000026	OG0000026	AT4G20840	16894	ARRAY	H1	Cma20.g401	Clusia_major	PREDOM	Cma20.g401	Cma20.g401.t1	CMA20	At4g20840	GO:0050660		2886	-0.27684568595029	1635	91.1	1	576	576	-0.5394774083292782	6	278	-0.20596641361376922			0	0						0	0		FALSE	FALSE	FALSE
			OG0000026	OG0000026	AT4G20840	16894	PASS	H2	Cma23.g683	Clusia_major	PREDOM	Cma23.g683	Cma23.g683.t1	CMA23	At4g20840	GO:0016491		2411	-0.4039308998940562	1632	89.9	1	530	530	-0.5539361377262887	3	43	-0.3117704970499827			0	0						0	0		FALSE	FALSE	FALSE
			OG0000026	OG0000026	LOC107821171	4752	PASS	H1	Cma06.g371	Clusia_major	PREDOM	Cma06.g371	Cma06.g371.t1	CMA06	LOC107821171	GO:0071949	ko:K22395	1692	-0.5962977816320938	1692	98.2	0	0	0	-0.7205258459961931	0	0	-0.3311303931680984			0	0						0	0		FALSE	FALSE	FALSE
			OG0000026	OG0000026	LOC107821171	4752	PASS	H2	Cma28.g840	Clusia_major	PREDOM	Cma28.g840	Cma28.g840.t1	CMA28	LOC107821171	GO:0050660	ko:K22395	1680	-0.5995083554580416	1680	96.7	0	0	0	-0.7205258459961931	0	0	-0.3311303931680984			0	0						0	0		FALSE	FALSE	FALSE
			OG0000027	OG0000027	ATMG00750	65921	PASS	H2	Cma17.g615	Clusia_major	PREDOM	Cma17.g615	Cma17.g615.t1	CMA17				416	-0.9376887984578741	363	22.1	0	0	0	-0.7205258459961931	0	0	-0.3311303931680984			0	0						0	0		FALSE	FALSE	FALSE
			OG0000027	OG0000027	GAG-POL	62683	PASS	H1	Cma11.g676	Clusia_major	PREDOM	Cma11.g676	Cma11.g676.t1	CMA11	TY3B-G	GO:0003676		5333	0.37784382672422756	3633	69.1	0	0	0	-0.7205258459961931	0	0	-0.3311303931680984			0	0						0	0		FALSE	FALSE	FALSE
			OG0000027	OG0000027	GAG-POL	62683	ARRAY	H2	Cma17.g640	Clusia_major	PREDOM	Cma17.g640	Cma17.g640.t1	CMA17	gag-pol	GO:0015074		946	-0.795888454478514	489	10.3	0	0	0	-0.7205258459961931	0	0	-0.3311303931680984			0	0						0	0		FALSE	FALSE	FALSE
			OG0000027	OG0000027	GAG-POL	62683	PASS	H2	Cma17.g643	Clusia_major	PREDOM	Cma17.g643	Cma17.g643.t1	CMA17	pol	GO:0003676		1497	-0.6484696063037452	945	18.4	0	0	0	-0.7205258459961931	0	0	-0.3311303931680984			0	0						0	0		FALSE	FALSE	FALSE
			OG0000027	OG0000027	POL	62564	PASS	H1	Cma06.g772	Clusia_major	PREDOM	Cma06.g772	Cma06.g772.t1	CMA06	pol	GO:0015074		2249	-0.4472736465443512	945	18.4	0	0	0	-0.7205258459961931	0	0	-0.3311303931680984			0	0						0	0		FALSE	FALSE	FALSE
			OG0000027	OG0000027	POL	62564	ARRAY	H2	Cma28.g469	Clusia_major	PREDOM	Cma28.g469	Cma28.g469.t1	CMA28	TY3B-I	GO:0003676		5058	0.30426817654625765	4143	72.3	0	0	0	-0.7205258459961931	0	0	-0.3311303931680984			0	0						0	0		FALSE	FALSE	FALSE
			OG0000027	OG0000027	POL	62564	PASS	H2	Cma28.g470	Clusia_major	PREDOM	Cma28.g470	Cma28.g470.t1	CMA28	pol	GO:0015074		1412	-0.6712111709042087	591	17.4	0	0	0	-0.7205258459961931	0	0	-0.3311303931680984			0	0						0	0		FALSE	FALSE	FALSE
			OG0000027	OG0000027	POL	62568	PASS	H1	Cma06.g680	Clusia_major	PREDOM	Cma06.g680	Cma06.g680.t1	CMA06				601	-0.8881924519745126	393	7.5	0	0	0	-0.7205258459961931	0	0	-0.3311303931680984			0	0						0	0		FALSE	FALSE	FALSE
			OG0000027	OG0000027	POL	62568	ARRAY	H1	Cma06.g709	Clusia_major	PREDOM	Cma06.g709	Cma06.g709.t1	CMA06				393	-0.9438423982909407	372	6.9	0	0	0	-0.7205258459961931	0	0	-0.3311303931680984			0	0						0	0		FALSE	FALSE	FALSE
			OG0000027	OG0000027	POL	62568	PASS	H2	Cma28.g482	Clusia_major	PREDOM	Cma28.g482	Cma28.g482.t1	CMA28				578	-0.8943460518075792	372	12.3	0	0	0	-0.7205258459961931	0	0	-0.3311303931680984			0	0						0	0		FALSE	FALSE	FALSE
			OG0000027	OG0000027	POL	62591	PASS	H1	Cma01.g197	Clusia_major	PREDOM	Cma01.g197	Cma01.g197.t1	CMA01	pol	GO:0015074		3092	-0.22173083527151985	2802	66.2	0	0	0	-0.7205258459961931	0	0	-0.3311303931680984			0	0						0	0		FALSE	FALSE	FALSE
			OG0000027	OG0012136	POL	62591	ARRAY	H1	Cma01.g318	Clusia_major	PREDOM	Cma01.g318	Cma01.g318.t1	CMA01				1256	-0.7129486306415297	585	0	0	0	0	-0.7205258459961931	0	0	-0.3311303931680984			0	0						0	0		FALSE	FALSE	FALSE
			OG0000027	OG0000027	POL	62591	PASS	H1	Cma01.g341	Clusia_major	PREDOM	Cma01.g341	Cma01.g341.t1	CMA01	pol			4226	0.08166839128054511	3027	66.1	0	0	0	-0.7205258459961931	0	0	-0.3311303931680984			0	0						0	0		FALSE	FALSE	FALSE
			OG0000027	OG0000027	POL	62591	PASS	H2	Cma09.g259	Clusia_major	PREDOM	Cma09.g259	Cma09.g259.t1	CMA09	TY3B-G	GO:0003676		6426	0.6702735927043042	5460	99.8	0	0	0	-0.7205258459961931	0	0	-0.3311303931680984			0	0						0	0		FALSE	FALSE	FALSE
			OG0000027	OG0000027	POL	62642	PASS	H1	Cma02.g514	Clusia_major	PREDOM	Cma02.g514	Cma02.g514.t1	CMA02	pol			1491	-0.6500748932167191	981	21.7	2	363	508	-0.5608511822205111	0	0	-0.3311303931680984			0	0						0	0		FALSE	FALSE	FALSE
			OG0000027	OG0000027	POL	62642	PASS	H2	Cma05.g469	Clusia_major	PREDOM	Cma05.g469	Cma05.g469.t1	CMA05	pol			2084	-0.4914190366511331	1338	27.9	3	470	743	-0.48698593421404407	1	364	-0.1672466213775379			0	0						0	0		FALSE	FALSE	FALSE
			OG0000027	OG0000027	POL	62643	PASS	H1	Cma02.g526	Clusia_major	PREDOM	Cma02.g526	Cma02.g526.t1	CMA02	TY3B-I	GO:0015074		2945	-0.2610603646393801	1509	29.1	0	0	0	-0.7205258459961931	0	0	-0.3311303931680984			0	0						0	0		FALSE	FALSE	FALSE
			OG0000027	OG0000027	POL	62643	ARRAY	H1	Cma02.g530	Clusia_major	PREDOM	Cma02.g530	Cma02.g530.t1	CMA02				708	-0.8595648353598115	483	13	0	0	0	-0.7205258459961931	0	0	-0.3311303931680984			0	0						0	0		FALSE	FALSE	FALSE
			OG0000027	OG0000027	POL	62643	PASS	H2	Cma05.g470	Clusia_major	PREDOM	Cma05.g470	Cma05.g470.t1	CMA05	pol	GO:0015074		928	-0.8007043152174357	726	17	1	201	201	-0.6573474849353426	0	0	-0.3311303931680984			0	0						0	0		FALSE	FALSE	FALSE
			OG0000027	OG0000027	POL	62698	PASS	H1	Cma14.g310	Clusia_major	PREDOM	Cma14.g310	Cma14.g310.t1	CMA14	TY3B-G	GO:0015074		4045	0.033242236072499466	3813	71.9	0	0	0	-0.7205258459961931	0	0	-0.3311303931680984			0	0						0	0		FALSE	FALSE	FALSE
			OG0000027	OG0000027	POL	62698	PASS	H2	Cma18.g904	Clusia_major	PREDOM	Cma18.g904	Cma18.g904.t1	CMA18	pol			2102	-0.48660317591221147	1788	39.9	0	0	0	-0.7205258459961931	0	0	-0.3311303931680984			0	0						0	0		FALSE	FALSE	FALSE
			OG0000027	OG0000027	POL	62752	PASS	H1	Cma12.g346	Clusia_major	PREDOM	Cma12.g346	Cma12.g346.t1	CMA12	pol	GO:0015074		1967	-0.5227221314541239	945	26.2	0	0	0	-0.7205258459961931	0	0	-0.3311303931680984			0	0						0	0		FALSE	FALSE	FALSE
			OG0000027	OG0000027	POL	62752	ARRAY	H1	Cma12.g360	Clusia_major	PREDOM	Cma12.g360	Cma12.g360.t1	CMA12	pol	GO:0015074		1576	-0.6273333286162557	945	26.2	0	0	0	-0.7205258459961931	0	0	-0.3311303931680984			0	0						0	0		FALSE	FALSE	FALSE
			OG0000027	OG0000027	POL	63025	ARRAY	H1	Cma16.g377	Clusia_major	PREDOM	Cma16.g377	Cma16.g377.t1	CMA16	pol			1379	-0.680040248925565	651	13	0	0	0	-0.7205258459961931	0	0	-0.3311303931680984			0	0						0	0		FALSE	FALSE	FALSE
			OG0000027	OG0000027	POL	63025	PASS	H1	Cma16.g378	Clusia_major	PREDOM	Cma16.g378	Cma16.g378.t1	CMA16	pol	GO:0015074		10444	1.7452807287591516	5460	99.8	0	0	0	-0.7205258459961931	0	0	-0.3311303931680984			0	0						0	0		FALSE	FALSE	FALSE
			OG0000027	OG0000027	POL	63025	ARRAY	H1	Cma16.g395	Clusia_major	PREDOM	Cma16.g395	Cma16.g395.t1	CMA16	TY3B-G	GO:0015074		5297	0.3682121052463842	3813	71.9	0	0	0	-0.7205258459961931	0	0	-0.3311303931680984			0	0						0	0		FALSE	FALSE	FALSE
			OG0000027	OG0000027	POL	63526	PASS	H1	Cma01.g211	Clusia_major	PREDOM	Cma01.g211	Cma01.g211.t1	CMA01	pol			3193	-0.19470850556979272	2565	58.9	4	282	624	-0.5243900385237019	5	749	0.006091983400939533			0	0						0	0		FALSE	FALSE	FALSE
			OG0000027	OG0000027	POL	63615	PASS	H1	Cma01.g298	Clusia_major	PREDOM	Cma01.g298	Cma01.g298.t1	CMA01				495	-0.9165525207703846	312	5.6	0	0	0	-0.7205258459961931	0	0	-0.3311303931680984			0	0						0	0		FALSE	FALSE	FALSE
			OG0000027	OG0000027	POL	63656	PASS	H1	Cma03.g428	Clusia_major	PREDOM	Cma03.g428	Cma03.g428.t1	CMA03	pol	GO:0003676		2858	-0.2843370248775015	1260	22.3	0	0	0	-0.7205258459961931	0	0	-0.3311303931680984			0	0						0	0		FALSE	FALSE	FALSE
			OG0000027	OG0000027	POL	63843	PASS	H1	Cma04.g472	Clusia_major	PREDOM	Cma04.g472	Cma04.g472.t1	CMA04	pol	GO:0003676		2638	-0.3431975450198774	1260	24.3	0	0	0	-0.7205258459961931	0	0	-0.3311303931680984			0	0						0	0		FALSE	FALSE	FALSE
			OG0000027	OG0000027	POL	64157	PASS	H1	Cma07.g918	Clusia_major	PREDOM	Cma07.g918	Cma07.g918.t1	CMA07	pol	GO:0015074		1206	-0.7263260215829788	939	26.2	0	0	0	-0.7205258459961931	0	0	-0.3311303931680984			0	0						0	0		FALSE	FALSE	FALSE
			OG0000027	OG0000027	POL	64229	PASS	H1	Cma07.g1240	Clusia_major	PREDOM	Cma07.g1240	Cma07.g1240.t1	CMA07	pol			2226	-0.45342724637741777	1179	31.7	2	830	1045	-0.39206123252062686	2	207	-0.23793275371577413			0	0						0	0		FALSE	FALSE	FALSE
			OG0000027	OG0000027	POL	64345	PASS	H1	Cma10.g486	Clusia_major	PREDOM	Cma10.g486	Cma10.g486.t1	CMA10	pol	GO:0003676		2045	-0.5018534015854634	1260	24.3	0	0	0	-0.7205258459961931	0	0	-0.3311303931680984			0	0						0	0		FALSE	FALSE	FALSE
			OG0000027	OG0000027	POL	64584	PASS	H2	Cma22.g832	Clusia_major	PREDOM	Cma22.g832	Cma22.g832.t1	CMA22	pol	GO:0003676		16295	3.3107030167275218	1461	28.8	1	13846	13846	3.6315517025039883	64	18276	7.897275687173339			0	0						0	0		FALSE	FALSE	FALSE
			OG0000027	OG0000027	POL	65121	PASS	H2	Cma27.g654	Clusia_major	PREDOM	Cma27.g654	Cma27.g654.t1	CMA27	pol	GO:0003676		2055	-0.4991779233971736	942	25	0	0	0	-0.7205258459961931	0	0	-0.3311303931680984			0	0						0	0		FALSE	FALSE	FALSE
			OG0000027	OG0000027	POL	65308	PASS	H2	Cma29.g644	Clusia_major	PREDOM	Cma29.g644	Cma29.g644.t1	CMA29	pol	GO:0003676		2206	-0.4587782027539974	1260	24.3	0	0	0	-0.7205258459961931	0	0	-0.3311303931680984			0	0						0	0		FALSE	FALSE	FALSE
			OG0000027	OG0000027	POL	65440	PASS	H2	Cma09.g236	Clusia_major	PREDOM	Cma09.g236	Cma09.g236.t1	CMA09	TY3B-I	GO:0015074		3880	-0.01090315403428247	1821	35.3	0	0	0	-0.7205258459961931	0	0	-0.3311303931680984			0	0						0	0		FALSE	FALSE	FALSE
			OG0000027	OG0000027	POL	65447	PASS	H2	Cma09.g245	Clusia_major	PREDOM	Cma09.g245	Cma09.g245.t1	CMA09	pol	GO:0003676		9119	1.3907798688107513	945	18.4	1	6821	6821	1.4234522674170482	20	8291	3.40172771648997			0	0						0	0		FALSE	FALSE	FALSE
			OG0000027	OG0000027	POL	66032	PASS	H2	Cma18.g980	Clusia_major	PREDOM	Cma18.g980	Cma18.g980.t1	CMA18	POL		ko:K03124	2148	-0.47429597624607833	729	16.9	3	599	1416	-0.2754484367316938	4	762	0.011944975250602407			0	0						0	0		FALSE	FALSE	FALSE
			OG0000027	OG0000027	POL	66157	PASS	H2	Cma21.g802	Clusia_major	PREDOM	Cma21.g802	Cma21.g802.t1	CMA21	pol	GO:0003676		2167	-0.46921256768832764	1260	24.3	0	0	0	-0.7205258459961931	0	0	-0.3311303931680984			0	0						0	0		FALSE	FALSE	FALSE
			OG0000027	OG0000027	TF2-9	64305	PASS	H1	Cma10.g440	Clusia_major	PREDOM	Cma10.g440	Cma10.g440.t1	CMA10	Tf2-9	GO:0015074		704	-0.8606350266351275	342	5.9	0	0	0	-0.7205258459961931	0	0	-0.3311303931680984			0	0						0	0		FALSE	FALSE	FALSE
			OG0000027	OG0000027	TY3B-G	62565	PASS	H2	Cma28.g475	Clusia_major	PREDOM	Cma28.g475	Cma28.g475.t1	CMA28	TY3B-G	GO:0003676		7251	0.891000543238214	5460	99.8	0	0	0	-0.7205258459961931	0	0	-0.3311303931680984			0	0						0	0		FALSE	FALSE	FALSE
			OG0000027	OG0000027	TY3B-G	65053	PASS	H2	Cma08.g538	Clusia_major	PREDOM	Cma08.g538	Cma08.g538.t1	CMA08	TY3B-G	GO:0015074		3976	0.014781436573299748	3813	71.9	0	0	0	-0.7205258459961931	0	0	-0.3311303931680984			0	0						0	0		FALSE	FALSE	FALSE
			OG0000027	OG0000027	TY3B-G	65296	PASS	H2	Cma29.g629	Clusia_major	PREDOM	Cma29.g629	Cma29.g629.t1	CMA29	TY3B-G	GO:0003676		9760	1.5622780206801283	5460	99.8	0	0	0	-0.7205258459961931	0	0	-0.3311303931680984			0	0						0	0		FALSE	FALSE	FALSE
			OG0000027	OG0000027	TY3B-I	62672	PASS	H1	Cma11.g667	Clusia_major	PREDOM	Cma11.g667	Cma11.g667.t1	CMA11	TY3B-I	GO:0015074		2331	-0.4253347254003747	1509	29.1	0	0	0	-0.7205258459961931	0	0	-0.3311303931680984			0	0						0	0		FALSE	FALSE	FALSE
			OG0000027	OG0000027	TY3B-I	62672	PASS	H2	Cma17.g591	Clusia_major	PREDOM	Cma17.g591	Cma17.g591.t1	CMA17	pol	GO:0003676		3646	-0.07350934364026412	1785	47.4	7	489	1854	-0.13777618725581056	3	106	-0.28340599808623185			0	0						0	0		FALSE	FALSE	FALSE
			OG0000027	OG0000027	TY3B-I	62672	ARRAY	H2	Cma17.g674	Clusia_major	PREDOM	Cma17.g674	Cma17.g674.t1	CMA17	TY3B-I			1533	-0.6388378848259019	855	25.5	2	424	676	-0.5080453879009943	1	27	-0.31897417932649086			0	0						0	0		FALSE	FALSE	FALSE
			OG0000027	OG0000027	TY3B-I	62870	PASS	H1	Cma14.g301	Clusia_major	PREDOM	Cma14.g301	Cma14.g301.t1	CMA14	TY3B-I	GO:0003676		2038	-0.5037262363172663	1839	36.2	0	0	0	-0.7205258459961931	0	0	-0.3311303931680984			0	0						0	0		FALSE	FALSE	FALSE
			OG0000027	OG0000027	TY3B-I	63490	PASS	H1	Cma25.g1009	Clusia_major	PREDOM	Cma25.g1009	Cma25.g1009.t1	CMA25	TY3B-I	GO:0015074		2944	-0.2613279124582091	1509	29.1	0	0	0	-0.7205258459961931	0	0	-0.3311303931680984			0	0						0	0		FALSE	FALSE	FALSE
			OG0000027	OG0000027	TY3B-I	63708	PASS	H1	Cma03.g508	Clusia_major	PREDOM	Cma03.g508	Cma03.g508.t1	CMA03	TY3B-I	GO:0003676		5149	0.32861502805969495	4884	92.1	0	0	0	-0.7205258459961931	0	0	-0.3311303931680984			0	0						0	0		FALSE	FALSE	FALSE
			OG0000027	OG0000027	TY3B-I	64608	PASS	H2	Cma22.g865	Clusia_major	PREDOM	Cma22.g865	Cma22.g865.t1	CMA22	TY3B-I	GO:0015074		3168	-0.20139720104051725	1509	29.1	0	0	0	-0.7205258459961931	0	0	-0.3311303931680984			0	0						0	0		FALSE	FALSE	FALSE
			OG0000027	OG0000027		62530	PASS	H1	Cma20.g399	Clusia_major	PREDOM	Cma20.g399	Cma20.g399.t1	CMA20				469	-0.9235087640599381	393	6.4	0	0	0	-0.7205258459961931	0	0	-0.3311303931680984			0	0						0	0		FALSE	FALSE	FALSE
			OG0000027	OG0000027		62530	PASS	H2	Cma23.g771	Clusia_major	PREDOM	Cma23.g771	Cma23.g771.t1	CMA23				607	-0.8865871650615387	393	7.5	0	0	0	-0.7205258459961931	0	0	-0.3311303931680984			0	0						0	0		FALSE	FALSE	FALSE
			OG0000027	OG0000027		62618	PASS	H2	Cma13.g365	Clusia_major	PREDOM	Cma13.g365	Cma13.g365.t1	CMA13				2968	-0.2549067648063135	2292	51.3	0	0	0	-0.7205258459961931	0	0	-0.3311303931680984			0	0						0	0		FALSE	FALSE	FALSE
			OG0000027	OG0000027		63434	PASS	H1	Cma25.g885	Clusia_major	PREDOM	Cma25.g885	Cma25.g885.t1	CMA25				444	-0.9301974595306627	318	6.4	0	0	0	-0.7205258459961931	0	0	-0.3311303931680984			0	0						0	0		FALSE	FALSE	FALSE
			OG0000027	OG0000027		63882	PASS	H1	Cma04.g571	Clusia_major	PREDOM	Cma04.g571	Cma04.g571.t1	CMA04				566	-0.8975566256335269	318	9.1	0	0	0	-0.7205258459961931	0	0	-0.3311303931680984			0	0						0	0		FALSE	FALSE	FALSE
			OG0000027	OG0000027		63971	PASS	H1	Cma06.g668	Clusia_major	PREDOM	Cma06.g668	Cma06.g668.t1	CMA06				853	-0.8207704016296092	396	8.7	0	0	0	-0.7205258459961931	0	0	-0.3311303931680984			0	0						0	0		FALSE	FALSE	FALSE
			OG0000027	OG0000027		64180	PASS	H1	Cma07.g950	Clusia_major	PREDOM	Cma07.g950	Cma07.g950.t1	CMA07				976	-0.7878620199136446	444	10.4	0	0	0	-0.7205258459961931	0	0	-0.3311303931680984			0	0						0	0		FALSE	FALSE	FALSE
			OG0000027	OG0000027		64186	PASS	H1	Cma07.g958	Clusia_major	PREDOM	Cma07.g958	Cma07.g958.t1	CMA07				416	-0.9376887984578741	372	7	0	0	0	-0.7205258459961931	0	0	-0.3311303931680984			0	0						0	0		FALSE	FALSE	FALSE
			OG0000027	OG0000027		64353	PASS	H1	Cma10.g500	Clusia_major	PREDOM	Cma10.g500	Cma10.g500.t1	CMA10		GO:0003676		977	-0.7875944720948156	570	15.4	0	0	0	-0.7205258459961931	0	0	-0.3311303931680984			0	0						0	0		FALSE	FALSE	FALSE
			OG0000027	OG0000027		65085	PASS	H2	Cma08.g568	Clusia_major	PREDOM	Cma08.g568	Cma08.g568.t1	CMA08				817	-0.8304021231074525	333	11.6	0	0	0	-0.7205258459961931	0	0	-0.3311303931680984			0	0						0	0		FALSE	FALSE	FALSE
			OG0000027	OG0000027		65085	ARRAY	H2	Cma08.g569	Clusia_major	PREDOM	Cma08.g569	Cma08.g569.t1	CMA08				699	-0.8619727657292724	333	11.6	0	0	0	-0.7205258459961931	0	0	-0.3311303931680984			0	0						0	0		FALSE	FALSE	FALSE
			OG0000028	OG0000028	9DC3	6473	ARRAY	H1	Cma04.g322	Clusia_major	PREDOM	Cma04.g322	Cma04.g322.t1	CMA04	RLP27	GO:0005515		3796	-0.03337717081591691	1695	60.1	1	301	301	-0.6259154645070587	1	160	-0.25909357040301684			0	0						0	0		FALSE	FALSE	FALSE
			OG0000028	OG0000028	9DC3	6473	PASS	H1	Cma04.g326	Clusia_major	PREDOM	Cma04.g326	Cma04.g326.t1	CMA04	9DC3	GO:0005515		1953	-0.5264678009177297	825	34.3	1	300	300	-0.6262297847113415	1	160	-0.25909357040301684			0	0						0	0		FALSE	FALSE	FALSE
			OG0000028	OG0011557	9DC3	6473	ARRAY	H1	Cma04.g330	Clusia_major	PREDOM	Cma04.g330	Cma04.g330.t1	CMA04	RLP33	GO:0005515		2807	-0.29798196363777957	1971	25.6	2	298	360	-0.6073705724543712	4	342	-0.1771516845077366			0	0						0	0		FALSE	FALSE	FALSE
			OG0000028	OG0000028	9DC3	13050	PASS	H2	Cma18.g1086	Clusia_major	PREDOM	Cma18.g1086	Cma18.g1086.t1	CMA18	9DC3	GO:0005515		1887	-0.5441259569604424	1077	7.4	0	0	0	-0.7205258459961931	0	0	-0.3311303931680984			0	0						0	0		FALSE	FALSE	FALSE
			OG0000028	OG0000028	RLP53	64980	PASS	H2	Cma26.g453	Clusia_major	PREDOM	Cma26.g453	Cma26.g453.t1	CMA26	RLP53		ko:K19613	612	-0.8852494259673938	612	15.1	0	0	0	-0.7205258459961931	0	0	-0.3311303931680984			0	0						0	0		FALSE	FALSE	FALSE
			OG0000028	OG0000028	RLP6	13531	ARRAY	H1	Cma03.g699	Clusia_major	PREDOM	Cma03.g699	Cma03.g699.t1	CMA03	RLP6	GO:0005515		3191	-0.19524360120745068	2859	98.8	0	0	0	-0.7205258459961931	0	0	-0.3311303931680984	Cma03.p1062	Cma03.g700.t1	1	1	0	0	0	0	2	2	0.939	PSSD	TRUE	FALSE	FALSE
			OG0000028	OG0000028	RLP6	13531	ARRAY	H1	Cma03.g700	Clusia_major	PREDOM	Cma03.g700	Cma03.g700.t1	CMA03	RLP22	GO:0005515		1932	-0.5320863051131383	1932	60.9	0	0	0	-0.7205258459961931	0	0	-0.3311303931680984			0	0						0	0		FALSE	FALSE	FALSE
			OG0000028	OG0000028	RLP6	13531	PASS	H1	Cma03.g701	Clusia_major	PREDOM	Cma03.g701	Cma03.g701.t1	CMA03	RLP35			903	-0.8073930106881602	903	22.4	0	0	0	-0.7205258459961931	0	0	-0.3311303931680984			0	0						0	0		FALSE	FALSE	FALSE
			OG0000028	OG0000028	RLP6	13531	ARRAY	H1	Cma03.g702	Clusia_major	PREDOM	Cma03.g702	Cma03.g702.t1	CMA03	RLP22	GO:0005515		1932	-0.5320863051131383	1932	60.1	0	0	0	-0.7205258459961931	0	0	-0.3311303931680984			0	0						0	0		FALSE	FALSE	FALSE
			OG0000028	OG0000028	RLP6	13531	ARRAY	H1	Cma03.g703	Clusia_major	PREDOM	Cma03.g703	Cma03.g703.t1	CMA03	9DC3			591	-0.8908679301628024	591	13.3	0	0	0	-0.7205258459961931	0	0	-0.3311303931680984			0	0						0	0		FALSE	FALSE	FALSE
			OG0000028	OG0000028	RLP6	37003	PASS	H2	Cma26.g447	Clusia_major	PREDOM	Cma26.g447	Cma26.g447.t1	CMA26	RLP6	GO:0005515	ko:K19613	2968	-0.2549067648063135	2835	98.9	0	0	0	-0.7205258459961931	0	0	-0.3311303931680984			0	0						0	0		FALSE	FALSE	FALSE
			OG0000028	OG0000028	RLP6	37003	ARRAY	H2	Cma26.g452	Clusia_major	PREDOM	Cma26.g452	Cma26.g452.t1	CMA26	RLP6	GO:0005515	ko:K19613	3373	-0.14654989818057607	2835	98.9	0	0	0	-0.7205258459961931	0	0	-0.3311303931680984			0	0						0	0		FALSE	FALSE	FALSE
			OG0000028	OG0000028	RLP7	6310	PASS	H1	Cma07.g476	Clusia_major	PREDOM	Cma07.g476	Cma07.g476.t1	CMA07	9DC3	GO:0005515		723	-0.8555516180773769	723	20.6	0	0	0	-0.7205258459961931	0	0	-0.3311303931680984			0	0						0	0		FALSE	FALSE	FALSE
			OG0000028	OG0000028	RLP7	17967	PASS	H1	Cma03.g774	Clusia_major	PREDOM	Cma03.g774	Cma03.g774.t1	CMA03	RLP7	GO:0005515	ko:K19613	1812	-0.5641920433726161	1812	55.2	0	0	0	-0.7205258459961931	0	0	-0.3311303931680984			0	0						0	0		FALSE	FALSE	FALSE
			OG0000029	OG0000029	GLP6	2565	PASS	H1	Cma04.g895	Clusia_major	PREDOM	Cma04.g895	Cma04.g895.t1	CMA04	GLP6	GO:0030145		873	-0.8154194452530297	669	96.4	1	203	203	-0.6567188445267769	1	3	-0.32977970274125307			0	0						0	0		FALSE	FALSE	FALSE
			OG0000029	OG0000029	GLP6	2565	PASS	H2	Cma08.g493	Clusia_major	PREDOM	Cma08.g493	Cma08.g493.t1	CMA08	GLP6	GO:0030145		824	-0.8285292883756498	684	47.3	1	139	139	-0.6768353376008786	2	12	-0.32572763146071726			0	0						0	0		FALSE	FALSE	FALSE
			OG0000029	OG0000029	GLP6	2565	ARRAY	H2	Cma08.g510	Clusia_major	PREDOM	Cma08.g510	Cma08.g510.t1	CMA08	At5g39110	GO:0030145		824	-0.8285292883756498	684	47.3	1	139	139	-0.6768353376008786	2	7	-0.32797878217212606			0	0						0	0		FALSE	FALSE	FALSE
			OG0000031	OG0000031	POL	28528	PASS	H2	Cma29.g413	Clusia_major	PREDOM	Cma29.g413	Cma29.g413.t1	CMA29	TY3B-G	GO:0003676		6062	0.572886186650555	4227	92.5	0	0	0	-0.7205258459961931	0	0	-0.3311303931680984			0	0						0	0		FALSE	FALSE	FALSE
			OG0000031	OG0000031	POL	64591	PASS	H2	Cma22.g841	Clusia_major	PREDOM	Cma22.g841	Cma22.g841.t1	CMA22	TY3B-G	GO:0003676		5374	0.3888132872962158	2397	62	0	0	0	-0.7205258459961931	0	0	-0.3311303931680984			0	0						0	0		FALSE	FALSE	FALSE
			OG0000031	OG0000031	POL	64591	ARRAY	H2	Cma22.g842	Clusia_major	PREDOM	Cma22.g842	Cma22.g842.t1	CMA22	pol	GO:0003676		11563	2.044666738028782	3666	80.6	2	5420	6210	1.231402622600234	22	6684	2.6782078778431826			0	0						0	0		FALSE	FALSE	FALSE
			OG0000031	OG0000031	TF2-8	62548	PASS	H1	Cma25.g921	Clusia_major	PREDOM	Cma25.g921	Cma25.g921.t1	CMA25	TY3B-G	GO:0015074		3838	-0.02214016242509969	3288	71.8	0	0	0	-0.7205258459961931	0	0	-0.3311303931680984			0	0						0	0		FALSE	FALSE	FALSE
			OG0000031	OG0000031	TY3B-G	27433	ARRAY	H1	Cma06.g691	Clusia_major	PREDOM	Cma06.g691	Cma06.g691.t1	CMA06	TY3B-G	GO:0015074		6083	0.5785046908459637	4767	94.5	0	0	0	-0.7205258459961931	0	0	-0.3311303931680984			0	0						0	0		FALSE	FALSE	FALSE
			OG0000031	OG0000031	TY3B-G	27433	ARRAY	H1	Cma06.g732	Clusia_major	PREDOM	Cma06.g732	Cma06.g732.t1	CMA06	TY3B-G	GO:0003676		4366	0.11912508591660251	3723	75.6	0	0	0	-0.7205258459961931	0	0	-0.3311303931680984			0	0						0	0		FALSE	FALSE	FALSE
			OG0000031	OG0000031	TY3B-G	27433	PASS	H1	Cma06.g733	Clusia_major	PREDOM	Cma06.g733	Cma06.g733.t1	CMA06	TY3B-G	GO:0003676		5735	0.48539804989347807	4227	92.5	0	0	0	-0.7205258459961931	0	0	-0.3311303931680984			0	0						0	0		FALSE	FALSE	FALSE
			OG0000031	OG0000031	TY3B-G	27433	ARRAY	H1	Cma06.g734	Clusia_major	PREDOM	Cma06.g734	Cma06.g734.t1	CMA06	TY3B-G	GO:0003676		6022	0.5621842738973958	4227	92.5	0	0	0	-0.7205258459961931	0	0	-0.3311303931680984			0	0						0	0		FALSE	FALSE	FALSE
			OG0000031	OG0000031	TY3B-G	55993	PASS	H2	Cma08.g560	Clusia_major	PREDOM	Cma08.g560	Cma08.g560.t1	CMA08	TY3B-G	GO:0003676		3928	0.0019391412695086401	3615	91.8	0	0	0	-0.7205258459961931	0	0	-0.3311303931680984			0	0						0	0		FALSE	FALSE	FALSE
			OG0000031	OG0000031	TY3B-G	62535	PASS	H1	Cma07.g937	Clusia_major	PREDOM	Cma07.g937	Cma07.g937.t1	CMA07	TY3B-G	GO:0015074		5732	0.4845954064369911	2982	65.1	0	0	0	-0.7205258459961931	0	0	-0.3311303931680984			0	0						0	0		FALSE	FALSE	FALSE
			OG0000031	OG0000031	TY3B-G	62635	ARRAY	H1	Cma02.g528	Clusia_major	PREDOM	Cma02.g528	Cma02.g528.t1	CMA02	pol			4068	0.03939583590556604	1956	50.7	0	0	0	-0.7205258459961931	0	0	-0.3311303931680984			0	0						0	0		FALSE	FALSE	FALSE
			OG0000031	OG0000031	TY3B-G	62635	ARRAY	H1	Cma02.g529	Clusia_major	PREDOM	Cma02.g529	Cma02.g529.t1	CMA02	TY3B-I	GO:0015074		4119	0.053040774665844094	3201	70.2	0	0	0	-0.7205258459961931	0	0	-0.3311303931680984			0	0						0	0		FALSE	FALSE	FALSE
			OG0000031	OG0000031	TY3B-G	62635	ARRAY	H2	Cma05.g445	Clusia_major	PREDOM	Cma05.g445	Cma05.g445.t1	CMA05	TY3B-G	GO:0003676		6083	0.5785046908459637	4656	92.5	0	0	0	-0.7205258459961931	0	0	-0.3311303931680984			0	0						0	0		FALSE	FALSE	FALSE
			OG0000031	OG0000031	TY3B-G	62635	PASS	H2	Cma05.g448	Clusia_major	PREDOM	Cma05.g448	Cma05.g448.t1	CMA05	TY3B-G	GO:0003676		6456	0.6783000272691737	4767	94.5	1	749	749	-0.48510001298834704	4	752	0.0074426738277848115			0	0						0	0		FALSE	FALSE	FALSE
			OG0000031	OG0000031	TY3B-G	63176	PASS	H1	Cma19.g504	Clusia_major	PREDOM	Cma19.g504	Cma19.g504.t1	CMA19	TY3B-G	GO:0015074		5280	0.36366379232629154	2205	64.6	0	0	0	-0.7205258459961931	0	0	-0.3311303931680984			0	0						0	0		FALSE	FALSE	FALSE
			OG0000031	OG0000031	TY3B-G	63246	PASS	H1	Cma02.g532	Clusia_major	PREDOM	Cma02.g532	Cma02.g532.t1	CMA02	TY3B-G	GO:0003676		3100	-0.21959045272088798	1707	37.8	0	0	0	-0.7205258459961931	0	0	-0.3311303931680984			0	0						0	0		FALSE	FALSE	FALSE
			OG0000031	OG0000031	TY3B-G	63275	PASS	H1	Cma20.g332	Clusia_major	PREDOM	Cma20.g332	Cma20.g332.t1	CMA20	TY3B-G	GO:0003676		5358	0.3845325221949521	4767	94.5	0	0	0	-0.7205258459961931	0	0	-0.3311303931680984			0	0						0	0		FALSE	FALSE	FALSE
			OG0000031	OG0000031	TY3B-G	63275	ARRAY	H1	Cma20.g338	Clusia_major	PREDOM	Cma20.g338	Cma20.g338.t1	CMA20	TY3B-G	GO:0003676		9140	1.3963983730061598	4767	94.5	0	0	0	-0.7205258459961931	0	0	-0.3311303931680984			0	0						0	0		FALSE	FALSE	FALSE
			OG0000031	OG0000031	TY3B-G	63457	PASS	H1	Cma25.g920	Clusia_major	PREDOM	Cma25.g920	Cma25.g920.t1	CMA25	TY3B-G	GO:0003676		4608	0.183871658073216	3933	87.2	0	0	0	-0.7205258459961931	0	0	-0.3311303931680984			0	0						0	0		FALSE	FALSE	FALSE
			OG0000031	OG0000031	TY3B-G	63659	ARRAY	H1	Cma03.g432	Clusia_major	PREDOM	Cma03.g432	Cma03.g432.t1	CMA03	TY3B-G	GO:0003676		5044	0.30052250708265194	4227	92.5	0	0	0	-0.7205258459961931	0	0	-0.3311303931680984			0	0						0	0		FALSE	FALSE	FALSE
			OG0000031	OG0000031	TY3B-G	63659	PASS	H1	Cma03.g433	Clusia_major	PREDOM	Cma03.g433	Cma03.g433.t1	CMA03	TY3B-G	GO:0003676		5938	0.5397102571157614	4656	94.5	0	0	0	-0.7205258459961931	0	0	-0.3311303931680984			0	0						0	0		FALSE	FALSE	FALSE
			OG0000031	OG0000031	TY3B-G	63728	ARRAY	H1	Cma01.g323	Clusia_major	PREDOM	Cma01.g323	Cma01.g323.t1	CMA01	TY3B-G	GO:0015074		6079	0.5774344995706477	4767	94.5	0	0	0	-0.7205258459961931	0	0	-0.3311303931680984			0	0						0	0		FALSE	FALSE	FALSE
			OG0000031	OG0000031	TY3B-G	63728	PASS	H1	Cma01.g325	Clusia_major	PREDOM	Cma01.g325	Cma01.g325.t1	CMA01	TY3B-G	GO:0003676		5301	0.36928229652170014	3933	87.2	0	0	0	-0.7205258459961931	0	0	-0.3311303931680984			0	0						0	0		FALSE	FALSE	FALSE
			OG0000031	OG0000031	TY3B-G	63728	ARRAY	H1	Cma01.g326	Clusia_major	PREDOM	Cma01.g326	Cma01.g326.t1	CMA01	TY3B-G	GO:0015074		4089	0.04501434010097465	3540	75.6	0	0	0	-0.7205258459961931	0	0	-0.3311303931680984			0	0						0	0		FALSE	FALSE	FALSE
			OG0000031	OG0000031	TY3B-G	63728	ARRAY	H1	Cma01.g327	Clusia_major	PREDOM	Cma01.g327	Cma01.g327.t1	CMA01	TY3B-G	GO:0003676		4402	0.12875680739444584	4227	92.5	0	0	0	-0.7205258459961931	0	0	-0.3311303931680984			0	0						0	0		FALSE	FALSE	FALSE
			OG0000031	OG0000031	TY3B-G	63840	PASS	H1	Cma04.g468	Clusia_major	PREDOM	Cma04.g468	Cma04.g468.t1	CMA04	TY3B-G	GO:0003676		4902	0.2625307168089365	4227	92.5	0	0	0	-0.7205258459961931	0	0	-0.3311303931680984			0	0						0	0		FALSE	FALSE	FALSE
			OG0000031	OG0000031	TY3B-G	63842	PASS	H1	Cma04.g471	Clusia_major	PREDOM	Cma04.g471	Cma04.g471.t1	CMA04	TY3B-G	GO:0003676		4251	0.08835708675126965	3153	69	0	0	0	-0.7205258459961931	0	0	-0.3311303931680984			0	0						0	0		FALSE	FALSE	FALSE
			OG0000031	OG0000031	TY3B-G	64005	PASS	H1	Cma06.g754	Clusia_major	PREDOM	Cma06.g754	Cma06.g754.t1	CMA06	TY3B-G	GO:0003676		1914	-0.53690216585206	1104	22.8	0	0	0	-0.7205258459961931	0	0	-0.3311303931680984			0	0						0	0		FALSE	FALSE	FALSE
			OG0000031	OG0000031	TY3B-G	64156	PASS	H1	Cma07.g917	Clusia_major	PREDOM	Cma07.g917	Cma07.g917.t2	CMA07	TY3B-G	GO:0015074		11485	2.0237980081601212	4767	94.5	1	5419	5419	0.9827753410125086	17	7989	3.2657582135208787			0	0						0	0		FALSE	FALSE	FALSE
			OG0000031	OG0000031	TY3B-G	64156	ARRAY	H1	Cma07.g938	Clusia_major	PREDOM	Cma07.g938	Cma07.g938.t1	CMA07	TY3B-G	GO:0015074		6078	0.5771669517518188	4767	94.5	0	0	0	-0.7205258459961931	0	0	-0.3311303931680984			0	0						0	0		FALSE	FALSE	FALSE
			OG0000031	OG0000031	TY3B-G	64343	ARRAY	H1	Cma10.g482	Clusia_major	PREDOM	Cma10.g482	Cma10.g482.t1	CMA10	TY3B-G	GO:0003676		6078	0.5771669517518188	4767	92.5	0	0	0	-0.7205258459961931	0	0	-0.3311303931680984			0	0						0	0		FALSE	FALSE	FALSE
			OG0000031	OG0000031	TY3B-G	64343	ARRAY	H1	Cma10.g483	Clusia_major	PREDOM	Cma10.g483	Cma10.g483.t1	CMA10	TY3B-G	GO:0015074		6772	0.7628451380191318	4767	94.5	0	0	0	-0.7205258459961931	0	0	-0.3311303931680984			0	0						0	0		FALSE	FALSE	FALSE
			OG0000031	OG0000031	TY3B-G	64343	PASS	H1	Cma10.g484	Clusia_major	PREDOM	Cma10.g484	Cma10.g484.t1	CMA10	TY3B-G	GO:0003676		13205	2.483980256545969	4767	94.5	2	3394	6082	1.1911696364520306	30	7354	2.9798620731719616			0	0						0	0		FALSE	FALSE	FALSE
			OG0000031	OG0000031	TY3B-G	64343	ARRAY	H1	Cma10.g488	Clusia_major	PREDOM	Cma10.g488	Cma10.g488.t1	CMA10	pol	GO:0003676		31028	7.252485031534905	3669	80.6	2	19835	25356	7.249377253799459	146	35829	15.800165374645065			0	0						0	0		FALSE	FALSE	FALSE
			OG0000031	OG0000031	TY3B-G	64343	ARRAY	H1	Cma10.g489	Clusia_major	PREDOM	Cma10.g489	Cma10.g489.t1	CMA10	TY3B-G	GO:0015074		6008	0.55843860443379	4767	94.5	0	0	0	-0.7205258459961931	0	0	-0.3311303931680984			0	0						0	0		FALSE	FALSE	FALSE
			OG0000031	OG0000031	TY3B-G	64343	ARRAY	H1	Cma10.g490	Clusia_major	PREDOM	Cma10.g490	Cma10.g490.t1	CMA10	TY3B-G	GO:0015074		3040	-0.23564332185062686	2412	53.5	0	0	0	-0.7205258459961931	0	0	-0.3311303931680984			0	0						0	0		FALSE	FALSE	FALSE
			OG0000031	OG0000031	TY3B-G	64346	PASS	H1	Cma10.g487	Clusia_major	PREDOM	Cma10.g487	Cma10.g487.t1	CMA10	TY3B-G	GO:0003676		6079	0.5774344995706477	3153	69	0	0	0	-0.7205258459961931	0	0	-0.3311303931680984			0	0						0	0		FALSE	FALSE	FALSE
			OG0000031	OG0000031	TY3B-G	64506	PASS	H1	Cma11.g674	Clusia_major	PREDOM	Cma11.g674	Cma11.g674.t1	CMA11	TY3B-G	GO:0003676		6048	0.5691405171869492	4767	94.5	0	0	0	-0.7205258459961931	0	0	-0.3311303931680984			0	0						0	0		FALSE	FALSE	FALSE
			OG0000031	OG0000031	TY3B-G	64506	ARRAY	H1	Cma11.g675	Clusia_major	PREDOM	Cma11.g675	Cma11.g675.t1	CMA11	TY3B-G	GO:0003676		5379	0.3901510263903607	4671	94.5	0	0	0	-0.7205258459961931	0	0	-0.3311303931680984			0	0						0	0		FALSE	FALSE	FALSE
			OG0000031	OG0000031	TY3B-G	64596	ARRAY	H2	Cma22.g840	Clusia_major	PREDOM	Cma22.g840	Cma22.g840.t1	CMA22	TY3B-G	GO:0015074		3709	-0.056653831054038296	3288	71.8	0	0	0	-0.7205258459961931	0	0	-0.3311303931680984			0	0						0	0		FALSE	FALSE	FALSE
			OG0000031	OG0000031	TY3B-G	64596	PASS	H2	Cma22.g848	Clusia_major	PREDOM	Cma22.g848	Cma22.g848.t1	CMA22	TY3B-G	GO:0015074		2453	-0.39269389150323897	2202	48.8	0	0	0	-0.7205258459961931	0	0	-0.3311303931680984			0	0						0	0		FALSE	FALSE	FALSE
			OG0000031	OG0000031	TY3B-G	64915	ARRAY	H2	Cma26.g255	Clusia_major	PREDOM	Cma26.g255	Cma26.g255.t1	CMA26	TY3B-G	GO:0003676		6086	0.5793073343024505	4767	94.5	0	0	0	-0.7205258459961931	0	0	-0.3311303931680984			0	0						0	0		FALSE	FALSE	FALSE
			OG0000031	OG0000031	TY3B-G	64915	PASS	H2	Cma26.g256	Clusia_major	PREDOM	Cma26.g256	Cma26.g256.t1	CMA26	TY3B-G	GO:0015074		6069	0.5747590213823579	4767	94.5	0	0	0	-0.7205258459961931	0	0	-0.3311303931680984			0	0						0	0		FALSE	FALSE	FALSE
			OG0000031	OG0000031	TY3B-G	64915	ARRAY	H2	Cma26.g259	Clusia_major	PREDOM	Cma26.g259	Cma26.g259.t1	CMA26	TY3B-G	GO:0015074		10208	1.682139443515512	4122	91.2	1	5420	5420	0.9830896612167914	22	5819	2.2887588047694605			0	0						0	0		FALSE	FALSE	FALSE
			OG0000031	OG0000031	TY3B-G	64915	ARRAY	H2	Cma26.g260	Clusia_major	PREDOM	Cma26.g260	Cma26.g260.t1	CMA26	TY3B-G	GO:0015074		6053	0.5704782562810942	4767	94.5	0	0	0	-0.7205258459961931	0	0	-0.3311303931680984			0	0						0	0		FALSE	FALSE	FALSE
			OG0000031	OG0000031	TY3B-G	65120	ARRAY	H2	Cma27.g651	Clusia_major	PREDOM	Cma27.g651	Cma27.g651.t1	CMA27	TY3B-G	GO:0003676		5965	0.5469340482241438	4227	92.5	0	0	0	-0.7205258459961931	0	0	-0.3311303931680984			0	0						0	0		FALSE	FALSE	FALSE
			OG0000031	OG0000031	TY3B-G	65120	PASS	H2	Cma27.g652	Clusia_major	PREDOM	Cma27.g652	Cma27.g652.t1	CMA27	TY3B-G	GO:0015074		5449	0.4088793737083894	4767	94.5	0	0	0	-0.7205258459961931	0	0	-0.3311303931680984			0	0						0	0		FALSE	FALSE	FALSE
			OG0000031	OG0000031	TY3B-G	65160	PASS	H2	Cma27.g961	Clusia_major	PREDOM	Cma27.g961	Cma27.g961.t1	CMA27	TY3B-G	GO:0015074		3909	-0.003144267288242007	3288	71.8	0	0	0	-0.7205258459961931	0	0	-0.3311303931680984			0	0						0	0		FALSE	FALSE	FALSE
			OG0000031	OG0000031	TY3B-G	65204	PASS	H2	Cma28.g465	Clusia_major	PREDOM	Cma28.g465	Cma28.g465.t1	CMA28	TY3B-G	GO:0015074		6479	0.6844536271022402	4767	94.5	1	1711	1711	-0.18272397646825644	4	1714	0.4405640707028375			0	0						0	0		FALSE	FALSE	FALSE
			OG0000031	OG0000031	TY3B-G	65310	ARRAY	H2	Cma29.g645	Clusia_major	PREDOM	Cma29.g645	Cma29.g645.t1	CMA29	TY3B-G	GO:0003676		6691	0.7411737646939843	4656	94.5	0	0	0	-0.7205258459961931	0	0	-0.3311303931680984			0	0						0	0		FALSE	FALSE	FALSE
			OG0000031	OG0000031	TY3B-G	65310	PASS	H2	Cma29.g647	Clusia_major	PREDOM	Cma29.g647	Cma29.g647.t1	CMA29	TY3B-G	GO:0015074		5790	0.5001131799290721	4767	94.5	0	0	0	-0.7205258459961931	0	0	-0.3311303931680984			0	0						0	0		FALSE	FALSE	FALSE
			OG0000031	OG0000031	TY3B-G	65436	ARRAY	H2	Cma09.g225	Clusia_major	PREDOM	Cma09.g225	Cma09.g225.t1	CMA09	TY3B-G	GO:0003676		5044	0.30052250708265194	4227	92.5	0	0	0	-0.7205258459961931	0	0	-0.3311303931680984			0	0						0	0		FALSE	FALSE	FALSE
			OG0000031	OG0000031	TY3B-G	65436	PASS	H2	Cma09.g230	Clusia_major	PREDOM	Cma09.g230	Cma09.g230.t1	CMA09	TY3B-G	GO:0015074		6069	0.5747590213823579	4767	94.5	0	0	0	-0.7205258459961931	0	0	-0.3311303931680984			0	0						0	0		FALSE	FALSE	FALSE
			OG0000031	OG0000031	TY3B-G	65436	ARRAY	H2	Cma09.g231	Clusia_major	PREDOM	Cma09.g231	Cma09.g231.t1	CMA09	TY3B-G	GO:0015074		6061	0.572618638831726	4176	91.8	0	0	0	-0.7205258459961931	0	0	-0.3311303931680984			0	0						0	0		FALSE	FALSE	FALSE
			OG0000031	OG0000031	TY3B-G	65436	ARRAY	H2	Cma09.g232	Clusia_major	PREDOM	Cma09.g232	Cma09.g232.t1	CMA09	TY3B-I			2536	-0.3704874225404335	1383	35.7	0	0	0	-0.7205258459961931	0	0	-0.3311303931680984			0	0						0	0		FALSE	FALSE	FALSE
			OG0000031	OG0000031	TY3B-G	65567	ARRAY	H2	Cma13.g370	Clusia_major	PREDOM	Cma13.g370	Cma13.g370.t1	CMA13	TY3B-G	GO:0015074		13614	2.5934073144470227	4767	94.5	1	6467	6467	1.3121829151009232	28	7763	3.164006201365201			0	0						0	0		FALSE	FALSE	FALSE
			OG0000031	OG0000031	TY3B-G	65567	PASS	H2	Cma13.g372	Clusia_major	PREDOM	Cma13.g372	Cma13.g372.t2	CMA13	TY3B-G	GO:0015074		7537	0.9675192194233027	4767	94.5	0	0	0	-0.7205258459961931	0	0	-0.3311303931680984			0	0						0	0		FALSE	FALSE	FALSE
			OG0000031	OG0000031	TY3B-G	65567	ARRAY	H2	Cma13.g376	Clusia_major	PREDOM	Cma13.g376	Cma13.g376.t1	CMA13	pol	GO:0003676		4202	0.07524724362864955	2088	52.1	0	0	0	-0.7205258459961931	0	0	-0.3311303931680984			0	0						0	0		FALSE	FALSE	FALSE
			OG0000031	OG0000031	TY3B-G	65567	PASS	H2	Cma13.g546	Clusia_major	PREDOM	Cma13.g546	Cma13.g546.t1	CMA13	TY3B-G	GO:0015074		6045	0.5683378737304623	4767	94.5	0	0	0	-0.7205258459961931	0	0	-0.3311303931680984			0	0						0	0		FALSE	FALSE	FALSE
			OG0000031	OG0000031	TY3B-G	65568	PASS	H2	Cma13.g373	Clusia_major	PREDOM	Cma13.g373	Cma13.g373.t1	CMA13	TY3B-G	GO:0003676		4402	0.12875680739444584	3231	63	0	0	0	-0.7205258459961931	0	0	-0.3311303931680984			0	0						0	0		FALSE	FALSE	FALSE
			OG0000031	OG0000031	TY3B-G	65699	ARRAY	H2	Cma05.g446	Clusia_major	PREDOM	Cma05.g446	Cma05.g446.t1	CMA05	TY3B-G	GO:0015074		3997	0.02039994076870836	3288	71.8	0	0	0	-0.7205258459961931	0	0	-0.3311303931680984			0	0						0	0		FALSE	FALSE	FALSE
			OG0000031	OG0000031	TY3B-G	65699	PASS	H2	Cma05.g466	Clusia_major	PREDOM	Cma05.g466	Cma05.g466.t1	CMA05	TY3B-G	GO:0003676		2899	-0.27336756430551323	1569	35	0	0	0	-0.7205258459961931	0	0	-0.3311303931680984			0	0						0	0		FALSE	FALSE	FALSE
			OG0000031	OG0000031	TY3B-G	65763	PASS	H2	Cma15.g449	Clusia_major	PREDOM	Cma15.g449	Cma15.g449.t1	CMA15	TY3B-G	GO:0003676		5910	0.5322189181885498	4767	94.5	0	0	0	-0.7205258459961931	0	0	-0.3311303931680984			0	0						0	0		FALSE	FALSE	FALSE
			OG0000031	OG0000031	TY3B-G	66065	ARRAY	H2	Cma18.g1002	Clusia_major	PREDOM	Cma18.g1002	Cma18.g1002.t1	CMA18	TY3B-G	GO:0015074		6087	0.5795748821212795	4767	94.5	0	0	0	-0.7205258459961931	0	0	-0.3311303931680984			0	0						0	0		FALSE	FALSE	FALSE
			OG0000031	OG0000031	TY3B-G	66065	ARRAY	H2	Cma18.g1020	Clusia_major	PREDOM	Cma18.g1020	Cma18.g1020.t1	CMA18	TY3B-G	GO:0003676		6074	0.5760967604765028	4767	94.5	0	0	0	-0.7205258459961931	0	0	-0.3311303931680984			0	0						0	0		FALSE	FALSE	FALSE
			OG0000031	OG0000031	TY3B-G	66065	PASS	H2	Cma18.g1036	Clusia_major	PREDOM	Cma18.g1036	Cma18.g1036.t1	CMA18	TY3B-G	GO:0003676		6499	0.6898045834788199	4368	92.5	0	0	0	-0.7205258459961931	0	0	-0.3311303931680984			0	0						0	0		FALSE	FALSE	FALSE
			OG0000031	OG0000031	TY3B-G	66065	ARRAY	H2	Cma18.g1053	Clusia_major	PREDOM	Cma18.g1053	Cma18.g1053.t1	CMA18	TY3B-G	GO:0003676		4850	0.2486182302298295	4227	92.5	0	0	0	-0.7205258459961931	0	0	-0.3311303931680984			0	0						0	0		FALSE	FALSE	FALSE
			OG0000031	OG0000031	TY3B-G	66065	ARRAY	H2	Cma18.g1137	Clusia_major	PREDOM	Cma18.g1137	Cma18.g1137.t1	CMA18	TY3B-G	GO:0003676		4955	0.27671075120687255	4227	92.5	0	0	0	-0.7205258459961931	0	0	-0.3311303931680984			0	0						0	0		FALSE	FALSE	FALSE
			OG0000031	OG0000031	TY3B-G	66163	ARRAY	H2	Cma21.g810	Clusia_major	PREDOM	Cma21.g810	Cma21.g810.t2	CMA21	TY3B-G	GO:0003676		11695	2.0799830501142074	4791	93.5	0	0	0	-0.7205258459961931	0	0	-0.3311303931680984			0	0						0	0		FALSE	FALSE	FALSE
			OG0000031	OG0000031	TY3B-G	66163	PASS	H2	Cma21.g811	Clusia_major	PREDOM	Cma21.g811	Cma21.g811.t1	CMA21	TY3B-G	GO:0003676		5448	0.4086118258895604	4227	92.5	0	0	0	-0.7205258459961931	0	0	-0.3311303931680984			0	0						0	0		FALSE	FALSE	FALSE
			OG0000031	OG0000031	TY3B-G	66163	ARRAY	H2	Cma21.g812	Clusia_major	PREDOM	Cma21.g812	Cma21.g812.t1	CMA21	TY3B-G	GO:0003676		6071	0.5752941170200159	4755	94.5	0	0	0	-0.7205258459961931	0	0	-0.3311303931680984			0	0						0	0		FALSE	FALSE	FALSE
			OG0000031	OG0000031	TY3B-I	63196	PASS	H1	Cma02.g464	Clusia_major	PREDOM	Cma02.g464	Cma02.g464.t1	CMA02	TY3B-I	GO:0015074		367	-0.9507986415804942	282	11.3	0	0	0	-0.7205258459961931	0	0	-0.3311303931680984			0	0						0	0		FALSE	FALSE	FALSE
			OG0000031	OG0000031	TY3B-I	63577	PASS	H1	Cma02.g1578	Clusia_major	PREDOM	Cma02.g1578	Cma02.g1578.t1	CMA02	TY3B-I	GO:0003676		4423	0.13437531158985444	4188	87.9	0	0	0	-0.7205258459961931	0	0	-0.3311303931680984			0	0						0	0		FALSE	FALSE	FALSE
			OG0000031	OG0000031	TY3B-I	64494	PASS	H1	Cma11.g654	Clusia_major	PREDOM	Cma11.g654	Cma11.g654.t1	CMA11	TY3B-I	GO:0003676		1813	-0.5639244955537871	909	20.3	0	0	0	-0.7205258459961931	0	0	-0.3311303931680984			0	0						0	0		FALSE	FALSE	FALSE
			OG0000031	OG0000031	TY3B-I	65788	PASS	H2	Cma15.g501	Clusia_major	PREDOM	Cma15.g501	Cma15.g501.t1	CMA15		GO:0003676		2088	-0.4903488453758172	1827	71.1	0	0	0	-0.7205258459961931	0	0	-0.3311303931680984			0	0						0	0		FALSE	FALSE	FALSE
			OG0000031	OG0000031		62893	PASS	H1	Cma14.g344	Clusia_major	PREDOM	Cma14.g344	Cma14.g344.t1	CMA14		GO:0003676		2586	-0.35711003159898447	1101	31.2	0	0	0	-0.7205258459961931	0	0	-0.3311303931680984			0	0						0	0		FALSE	FALSE	FALSE
			OG0000031	OG0000031		64774	PASS	H2	Cma23.g873	Clusia_major	PREDOM	Cma23.g873	Cma23.g873.t1	CMA23		GO:0003676		1373	-0.6816455358385389	942	29.5	0	0	0	-0.7205258459961931	0	0	-0.3311303931680984			0	0						0	0		FALSE	FALSE	FALSE
			OG0000031	OG0000031		65022	PASS	H2	Cma08.g506	Clusia_major	PREDOM	Cma08.g506	Cma08.g506.t1	CMA08				540	-0.9045128689230805	429	5.9	0	0	0	-0.7205258459961931	0	0	-0.3311303931680984			0	0						0	0		FALSE	FALSE	FALSE
			OG0000031	OG0000031		65207	PASS	H2	Cma28.g468	Clusia_major	PREDOM	Cma28.g468	Cma28.g468.t1	CMA28				466	-0.924311407516425	399	19.3	0	0	0	-0.7205258459961931	0	0	-0.3311303931680984			0	0						0	0		FALSE	FALSE	FALSE
			OG0000031	OG0000031		65956	PASS	H2	Cma17.g804	Clusia_major	PREDOM	Cma17.g804	Cma17.g804.t1	CMA17		GO:0003676	ko:K03655	816	-0.8306696709262815	396	8.7	0	0	0	-0.7205258459961931	0	0	-0.3311303931680984	Cma17.p6434	Cma11.g857.t1	1	0.81	6	16	4	0	2	6	0.7	DUP	TRUE	FALSE	FALSE
			OG0000031	OG0000031		66030	PASS	H2	Cma18.g953	Clusia_major	PREDOM	Cma18.g953	Cma18.g953.t1	CMA18			ko:K14826	525	-0.9085260862055151	321	22.7	0	0	0	-0.7205258459961931	0	0	-0.3311303931680984			0	0						0	0		FALSE	FALSE	FALSE
			OG0000032	OG0000032		8001	PASS	H1	Cma03.g197	Clusia_major	PREDOM	Cma03.g197	Cma03.g197.t1	CMA03		GO:0003677		5858	0.5183064316094428	2694	99.6	8	393	1367	-0.2908501267415529	5	75	-0.2973631324969664			0	0						0	0		FALSE	FALSE	FALSE
			OG0000032	OG0000032		9215	PASS	H1	Cma06.g203	Clusia_major	PREDOM	Cma06.g203	Cma06.g203.t1	CMA06		GO:0046983		2924	-0.2666788688347887	2322	98.9	3	411	599	-0.5322480436307728	2	45	-0.3108700367654192			0	0						0	0		FALSE	FALSE	FALSE
			OG0000032	OG0000032		16187	PASS	H2	Cma08.g1153	Clusia_major	PREDOM	Cma08.g1153	Cma08.g1153.t3	CMA08		GO:0046983		4692	0.20634567485485045	2037	97.8	2	1393	2169	-0.038765322906716436	6	564	-0.07720059292118599			0	0						0	0		FALSE	FALSE	FALSE
			OG0000032	OG0000032		17478	PASS	H1	Cma20.g264	Clusia_major	PREDOM	Cma20.g264	Cma20.g264.t1	CMA20		GO:0003677		8010	1.0940693377294108	2532	98.6	6	2390	4903	0.820586115602564	17	2293	0.7012473230839762			0	0						0	0		FALSE	FALSE	FALSE
			OG0000034	OG0000034	ACT	2647	ARRAY	H1	Cma07.g479	Clusia_major	PREDOM	Cma07.g479	Cma07.g479.t1	CMA07	ACT		ko:K13065	372	-0.9494609024863493	372	22.6	0	0	0	-0.7205258459961931	0	0	-0.3311303931680984			0	0						0	0		FALSE	FALSE	FALSE
			OG0000034	OG0018309	ACT	2647	PASS	H1	Cma07.g480	Clusia_major	PREDOM	Cma07.g480	Cma07.g480.t1	CMA07			ko:K13065	489	-0.9181578076833585	222	10.6	0	0	0	-0.7205258459961931	0	0	-0.3311303931680984			0	0						0	0		FALSE	FALSE	FALSE
			OG0000034	OG0000034	ACT	2647	ARRAY	H1	Cma07.g495	Clusia_major	PREDOM	Cma07.g495	Cma07.g495.t1	CMA07	ACT		ko:K13065	2221	-0.4547649854715627	1080	91.6	4	612	1137	-0.3631437737266057	4	630	-0.04748540353058985			0	0						0	0		FALSE	FALSE	FALSE
			OG0000034	OG0000034	ACT	2647	PASS	H2	Cma24.g903	Clusia_major	PREDOM	Cma24.g903	Cma24.g903.t1	CMA24	ACT		ko:K13065	1675	-0.6008460945521865	1350	100	1	324	324	-0.6186860998085534	1	59	-0.3045668147734745			0	0						0	0		FALSE	FALSE	FALSE
			OG0000034	OG0000034	ACT	2857	PASS	H2	Cma24.g690	Clusia_major	PREDOM	Cma24.g690	Cma24.g690.t1	CMA24	ACT		ko:K13065	1383	-0.6789700576502491	1383	96.5	0	0	0	-0.7205258459961931	0	0	-0.3311303931680984			0	0						0	0		FALSE	FALSE	FALSE
			OG0000034	OG0000034	BEAT	3989	ARRAY	H1	Cma11.g1294	Clusia_major	PREDOM	Cma11.g1294	Cma11.g1294.t1	CMA11	BEAT		ko:K13065	2390	-0.4095494040894648	1326	96.7	0	0	0	-0.7205258459961931	0	0	-0.3311303931680984	Cma11.p4247	Cma07.g561.t1	1	0.71	17	15	0	0	1	1	0.272	FRAG	TRUE	FALSE	FALSE
			OG0000034	OG0000034	BEAT	3989	PASS	H1	Cma11.g1295	Clusia_major	PREDOM	Cma11.g1295	Cma11.g1295.t1	CMA11	BEAT		ko:K13065	1326	-0.694220283323501	1326	96.7	0	0	0	-0.7205258459961931	0	0	-0.3311303931680984	Cma11.p4248, Cmu11.p4249	Cma11.g1297.t1, Cmu07.g561.t1	2	0.44999999999999996	26	15	1	0	1	2	0.511	DUP, FRAG	TRUE	FALSE	FALSE
			OG0000034	OG0000034	BEAT	3989	ARRAY	H1	Cma11.g1296	Clusia_major	PREDOM	Cma11.g1296	Cma11.g1296.t1	CMA11	BEAT		ko:K13065	1326	-0.694220283323501	1326	96.7	0	0	0	-0.7205258459961931	0	0	-0.3311303931680984	Cma11.p4251	Cma07.g561.t1	1	0.71	17	15	0	0	1	1	0.272	FRAG	TRUE	FALSE	FALSE
			OG0000034	OG0000034	BEAT	3989	PASS	H2	Cma17.g1182	Clusia_major	PREDOM	Cma17.g1182	Cma17.g1182.t1	CMA17	PUN1		ko:K13065	1973	-0.52111684454115	1356	99.6	1	186	186	-0.6620622879995851	0	0	-0.3311303931680984	Cma17.p6526	Cma13.g1247.t1	1	0.77	14	22	0	0	0	0	0.254	FRAG	TRUE	FALSE	FALSE
			OG0000034	OG0000034	BEAT	3989	ARRAY	H2	Cma17.g1209	Clusia_major	PREDOM	Cma17.g1209	Cma17.g1209.t1	CMA17	SAT		ko:K13065	1320	-0.695825570236475	1320	99.1	0	0	0	-0.7205258459961931	0	0	-0.3311303931680984			0	0						0	0		FALSE	FALSE	FALSE
			OG0000034	OG0000034	BEAT	3989	ARRAY	H2	Cma17.g1218	Clusia_major	PREDOM	Cma17.g1218	Cma17.g1218.t1	CMA17	SAT		ko:K13065	1320	-0.695825570236475	1320	99.1	0	0	0	-0.7205258459961931	0	0	-0.3311303931680984			0	0						0	0		FALSE	FALSE	FALSE
			OG0000034	OG0000034	BEAT	14801	PASS	H2	Cma17.g185	Clusia_major	PREDOM	Cma17.g185	Cma17.g185.t1	CMA17	BEAT		ko:K13065	1614	-0.6171665115007544	1419	96.6	1	192	192	-0.6601763667738881	0	0	-0.3311303931680984			0	0						0	0		FALSE	FALSE	FALSE
			OG0000034	OG0000034	SAT	7609	PASS	H1	Cma03.g325	Clusia_major	PREDOM	Cma03.g325	Cma03.g325.t1	CMA03	SAT		ko:K13065	2197	-0.46118613312345824	1305	99.3	1	251	251	-0.6416314747212006	1	122	-0.2762023158097237			0	0						0	0		FALSE	FALSE	FALSE
			OG0000034	OG0021062	SAT	7609	PASS	H2	Cma15.g325	Clusia_major	PREDOM	Cma15.g325	Cma15.g325.t1	CMA15	BAHD1		ko:K13065	950	-0.794818263203198	336	20.6	1	613	613	-0.5278475607708131	1	93	-0.2892589899358947			0	0						0	0		FALSE	FALSE	FALSE
			OG0000034	OG0000034	SAT	13114	ARRAY	H2	Cma13.g959	Clusia_major	PREDOM	Cma13.g959	Cma13.g959.t1	CMA13	SAT		ko:K13065	1341	-0.6902070660410663	1341	98.9	0	0	0	-0.7205258459961931	0	0	-0.3311303931680984	Cma13.p5010	Cma07.g561.t1	1	0.81	20	12	0	0	1	1	0.263	FRAG	TRUE	FALSE	FALSE
			OG0000034	OG0000034	SAT	13114	PASS	H2	Cma13.g961	Clusia_major	PREDOM	Cma13.g961	Cma13.g961.t1	CMA13	SAT		ko:K13065	1356	-0.6861938487586317	1356	98.5	0	0	0	-0.7205258459961931	0	0	-0.3311303931680984	Cma13.p5011	Cma13.g168.t1	1	0.83	15	19	0	0	3	3	0.277	FRAG	TRUE	FALSE	FALSE
			OG0000034	OG0000034	SAT	14966	PASS	H2	Cma22.g442	Clusia_major	PREDOM	Cma22.g442	Cma22.g442.t1	CMA22	SAT		ko:K13065	1365	-0.6837859183891708	1365	98	0	0	0	-0.7205258459961931	0	0	-0.3311303931680984			0	0						0	0		FALSE	FALSE	FALSE
			OG0000034	OG0000034	SAT	17221	PASS	H1	Cma01.g600	Clusia_major	PREDOM	Cma01.g600	Cma01.g600.t1	CMA01	SAT		ko:K13065	1386	-0.6781674141937621	1386	99.3	0	0	0	-0.7205258459961931	0	0	-0.3311303931680984			0	0						0	0		FALSE	FALSE	FALSE
			OG0000035	OG0000035	CYP80B1	783	PASS	H1	Cma04.g1313	Clusia_major	PREDOM	Cma04.g1313	Cma04.g1313.t6	CMA04	CYP80B1	GO:0004497	ko:K20556	3470	-0.12059775975416485	1530	97.4	2	1276	1642	-0.2044120705637723	5	650	-0.038480800684954665	Cma04.p1523	Cma04.g1313.t6	1	0.6	1	0	1	1	0	2	0.96	DUP	TRUE	FALSE	FALSE
			OG0000035	OG0000035	CYP80B1	783	ARRAY	H2	Cma08.g84	Clusia_major	PREDOM	Cma08.g84	Cma08.g84.t1	CMA08	CYP80B3	GO:0004497		2114	-0.48339260208626367	1548	92.5	1	565	565	-0.5429349305763893	3	99	-0.2865576090822042	Cma08.p2707	Cma04.g1313.t6	1	0.55	4	2	0	0	1	1	0.437	FRAG	TRUE	FALSE	FALSE
			OG0000035	OG0000035	CYP80B1	783	PASS	H2	Cma08.g85	Clusia_major	PREDOM	Cma08.g85	Cma08.g85.t3	CMA08	CYP80B3	GO:0004497	ko:K20556	4364	0.11858999027894454	1611	95.8	2	1936	2216	-0.023992273305423025	5	628	-0.04838586381515337			0	0						0	0		FALSE	FALSE	FALSE
			OG0000035	OG0000035	CYP80B3	17318	PASS	H2	Cma28.g312	Clusia_major	PREDOM	Cma28.g312	Cma28.g312.t1	CMA28	CYP80B3	GO:0004497		4184	0.07043138288972789	1524	100	2	1832	2658	0.11493725698759158	10	1525	0.3554705738115849	Cma28.p10559	Cma07.g1456.t1	1	0.56	2	2	0	0	0	0	0.38	FRAG	TRUE	FALSE	FALSE
			OG0000035	OG0000035	CYP80G2	10480	ARRAY	H1	Cma07.g1454	Clusia_major	PREDOM	Cma07.g1454	Cma07.g1454.t1	CMA07	CYP80G2	GO:0005506	ko:K20556	1695	-0.5954951381756068	1023	66.4	1	175	175	-0.6655198102466964	0	0	-0.3311303931680984	Cma07.p2679	Cma07.g1456.t1	1	0.2	0	0	0	0	0	0	0.85	DUP	TRUE	FALSE	FALSE
			OG0000035	OG0000035	CYP80G2	10480	PASS	H1	Cma07.g1456	Clusia_major	PREDOM	Cma07.g1456	Cma07.g1456.t1	CMA07	CYP80G2	GO:0004497	ko:K20556	2316	-0.4293479426828094	1497	96	2	642	817	-0.463726239097114	0	0	-0.3311303931680984			0	0						0	0		FALSE	FALSE	FALSE
			OG0000035	OG0000035	CYP80G2	10480	ARRAY	H1	Cma07.g1457	Clusia_major	PREDOM	Cma07.g1457	Cma07.g1457.t1	CMA07	CYP80G2	GO:0004497	ko:K20556	2471	-0.3878780307643173	1497	96	2	642	817	-0.463726239097114	0	0	-0.3311303931680984			0	0						0	0		FALSE	FALSE	FALSE
			OG0000035	OG0000035	CYP80G2	10480	PASS	H2	Cma24.g29	Clusia_major	PREDOM	Cma24.g29	Cma24.g29.t1	CMA24	CYP80B3	GO:0004497	ko:K20556	4060	0.03725545335493419	1518	97.8	2	1191	1889	-0.1267749801059112	9	690	-0.02047159499368428			0	0						0	0		FALSE	FALSE	FALSE
			OG0000035	OG0000035	CYP80G2	18372	PASS	H1	Cma11.g440	Clusia_major	PREDOM	Cma11.g440	Cma11.g440.t1	CMA11	CYP80G2	GO:0005506		2827	-0.2926310072611999	1500	98.6	1	1125	1125	-0.3669156161779998	4	555	-0.08125266420172182	Cma11.p3973	Cma07.g1456.t1	1	0.56	0	6	0	0	2	2	0.431	FRAG	TRUE	FALSE	FALSE
			OG0000036	OG0000036	RPP8L2	4582	PASS	H2	Cma08.g194	Clusia_major	PREDOM	Cma08.g194	Cma08.g194.t2	CMA08	RPP8L2	GO:0006952	ko:K13457	3525	-0.10588262971857088	2721	100	0	0	0	-0.7205258459961931	0	0	-0.3311303931680984	Cma08.p2745	Cma24.g642.t1	1	0.92	32	22	0	0	0	0	0.311	FRAG	TRUE	FALSE	FALSE
			OG0000037	OG0000037	TY3B-G	62565	PASS	H1	Cma06.g656	Clusia_major	PREDOM	Cma06.g656	Cma06.g656.t1	CMA06				1520	-0.6423160064706787	1182	53.6	0	0	0	-0.7205258459961931	0	0	-0.3311303931680984			0	0						0	0		FALSE	FALSE	FALSE
			OG0000037	OG0000037	TY3B-G	62565	ARRAY	H1	Cma06.g657	Clusia_major	PREDOM	Cma06.g657	Cma06.g657.t1	CMA06				1349	-0.6880666834904344	663	54.7	0	0	0	-0.7205258459961931	0	0	-0.3311303931680984			0	0						0	0		FALSE	FALSE	FALSE
			OG0000037	OG0000037		27107	ARRAY	H2	Cma22.g793	Clusia_major	PREDOM	Cma22.g793	Cma22.g793.t1	CMA22			ko:K20456	713	-0.8582270962656666	375	10.9	0	0	0	-0.7205258459961931	0	0	-0.3311303931680984			0	0						0	0		FALSE	FALSE	FALSE
			OG0000037	OG0000037		27107	PASS	H2	Cma22.g849	Clusia_major	PREDOM	Cma22.g849	Cma22.g849.t1	CMA22			ko:K03124	850	-0.8215730450860962	456	7.7	0	0	0	-0.7205258459961931	0	0	-0.3311303931680984			0	0						0	0		FALSE	FALSE	FALSE
			OG0000037	OG0000037		33741	PASS	H1	Cma12.g344	Clusia_major	PREDOM	Cma12.g344	Cma12.g344.t1	CMA12				758	-0.8461874444183625	465	19.3	0	0	0	-0.7205258459961931	0	0	-0.3311303931680984			0	0						0	0		FALSE	FALSE	FALSE
			OG0000037	OG0000037		51385	PASS	H1	Cma16.g497	Clusia_major	PREDOM	Cma16.g497	Cma16.g497.t1	CMA16				1369	-0.6827157271138549	633	14.4	0	0	0	-0.7205258459961931	0	0	-0.3311303931680984			0	0						0	0		FALSE	FALSE	FALSE
			OG0000037	OG0000037		54785	ARRAY	H1	Cma01.g248	Clusia_major	PREDOM	Cma01.g248	Cma01.g248.t1	CMA01				1329	-0.6934176398670141	606	52.3	0	0	0	-0.7205258459961931	0	0	-0.3311303931680984			0	0						0	0		FALSE	FALSE	FALSE
			OG0000037	OG0000037		54785	PASS	H1	Cma01.g262	Clusia_major	PREDOM	Cma01.g262	Cma01.g262.t1	CMA01				1168	-0.7364928386984801	864	74.7	0	0	0	-0.7205258459961931	0	0	-0.3311303931680984			0	0						0	0		FALSE	FALSE	FALSE
			OG0000037	OG0000037		54785	ARRAY	H1	Cma01.g278	Clusia_major	PREDOM	Cma01.g278	Cma01.g278.t1	CMA01				977	-0.7875944720948156	576	49.6	0	0	0	-0.7205258459961931	0	0	-0.3311303931680984			0	0						0	0		FALSE	FALSE	FALSE
			OG0000037	OG0000037		54785	PASS	H2	Cma09.g216	Clusia_major	PREDOM	Cma09.g216	Cma09.g216.t1	CMA09				1570	-0.6289386155292296	678	14.2	0	0	0	-0.7205258459961931	0	0	-0.3311303931680984			0	0						0	0		FALSE	FALSE	FALSE
			OG0000037	OG0000037		62525	PASS	H1	Cma20.g351	Clusia_major	PREDOM	Cma20.g351	Cma20.g351.t1	CMA20				863	-0.8180949234413194	471	16.7	0	0	0	-0.7205258459961931	0	0	-0.3311303931680984			0	0						0	0		FALSE	FALSE	FALSE
			OG0000037	OG0000037		62525	PASS	H2	Cma23.g707	Clusia_major	PREDOM	Cma23.g707	Cma23.g707.t1	CMA23				620	-0.8831090434167619	318	6.1	0	0	0	-0.7205258459961931	0	0	-0.3311303931680984			0	0						0	0		FALSE	FALSE	FALSE
			OG0000037	OG0000037		62529	ARRAY	H1	Cma20.g342	Clusia_major	PREDOM	Cma20.g342	Cma20.g342.t1	CMA20				1207	-0.7260584737641498	813	70.1	0	0	0	-0.7205258459961931	0	0	-0.3311303931680984			0	0						0	0		FALSE	FALSE	FALSE
			OG0000037	OG0000037		62529	PASS	H1	Cma20.g343	Clusia_major	PREDOM	Cma20.g343	Cma20.g343.t1	CMA20				2187	-0.463861611311748	1041	86.9	0	0	0	-0.7205258459961931	0	0	-0.3311303931680984			0	0						0	0		FALSE	FALSE	FALSE
			OG0000037	OG0000037		62529	ARRAY	H1	Cma20.g392	Clusia_major	PREDOM	Cma20.g392	Cma20.g392.t1	CMA20				4961	0.27831603811984645	2247	69.1	0	0	0	-0.7205258459961931	0	0	-0.3311303931680984			0	0						0	0		FALSE	FALSE	FALSE
			OG0000037	OG0000037		62529	PASS	H2	Cma23.g761	Clusia_major	PREDOM	Cma23.g761	Cma23.g761.t1	CMA23				668	-0.8702667481129708	318	7.7	0	0	0	-0.7205258459961931	0	0	-0.3311303931680984			0	0						0	0		FALSE	FALSE	FALSE
			OG0000037	OG0000037		62538	ARRAY	H1	Cma07.g892	Clusia_major	PREDOM	Cma07.g892	Cma07.g892.t1	CMA07				1012	-0.7782302984358012	603	54.9	0	0	0	-0.7205258459961931	0	0	-0.3311303931680984			0	0						0	0		FALSE	FALSE	FALSE
			OG0000037	OG0000037		62538	PASS	H1	Cma07.g935	Clusia_major	PREDOM	Cma07.g935	Cma07.g935.t1	CMA07				2941	-0.26213055591469603	1425	40.8	0	0	0	-0.7205258459961931	0	0	-0.3311303931680984			0	0						0	0		FALSE	FALSE	FALSE
			OG0000037	OG0000037		62538	ARRAY	H1	Cma07.g955	Clusia_major	PREDOM	Cma07.g955	Cma07.g955.t1	CMA07				714	-0.8579595484468376	441	18.8	0	0	0	-0.7205258459961931	0	0	-0.3311303931680984			0	0						0	0		FALSE	FALSE	FALSE
			OG0000037	OG0000037		62538	PASS	H2	Cma24.g531	Clusia_major	PREDOM	Cma24.g531	Cma24.g531.t1	CMA24				3211	-0.18989264483087104	2034	57.8	0	0	0	-0.7205258459961931	0	0	-0.3311303931680984			0	0						0	0		FALSE	FALSE	FALSE
			OG0000037	OG0000037		62545	PASS	H1	Cma25.g882	Clusia_major	PREDOM	Cma25.g882	Cma25.g882.t1	CMA25				613	-0.8849818781485648	567	6.8	0	0	0	-0.7205258459961931	0	0	-0.3311303931680984			0	0						0	0		FALSE	FALSE	FALSE
			OG0000037	OG0015440		62545	PASS	H2	Cma26.g272	Clusia_major	PREDOM	Cma26.g272	Cma26.g272.t1	CMA26				672	-0.8691965568376548	339	0	0	0	0	-0.7205258459961931	0	0	-0.3311303931680984			0	0						0	0		FALSE	FALSE	FALSE
			OG0000037	OG0000037		62559	PASS	H1	Cma16.g500	Clusia_major	PREDOM	Cma16.g500	Cma16.g500.t1	CMA16				1686	-0.5979030685450677	1338	37.8	0	0	0	-0.7205258459961931	0	0	-0.3311303931680984			0	0						0	0		FALSE	FALSE	FALSE
			OG0000037	OG0000037		62559	ARRAY	H1	Cma16.g504	Clusia_major	PREDOM	Cma16.g504	Cma16.g504.t1	CMA16				3186	-0.19658134030159558	384	32.5	1	2477	2477	0.05804530001239781	13	2466	0.7791371376987206			0	0						0	0		FALSE	FALSE	FALSE
			OG0000037	OG0000037		62559	PASS	H2	Cma27.g649	Clusia_major	PREDOM	Cma27.g649	Cma27.g649.t1	CMA27				1029	-0.7736819855157085	453	22.1	0	0	0	-0.7205258459961931	0	0	-0.3311303931680984			0	0						0	0		FALSE	FALSE	FALSE
			OG0000037	OG0000037		62640	ARRAY	H1	Cma02.g402	Clusia_major	PREDOM	Cma02.g402	Cma02.g402.t1	CMA02				902	-0.8076605585069891	660	32.4	0	0	0	-0.7205258459961931	0	0	-0.3311303931680984			0	0						0	0		FALSE	FALSE	FALSE
			OG0000037	OG0000037		62640	ARRAY	H1	Cma02.g489	Clusia_major	PREDOM	Cma02.g489	Cma02.g489.t1	CMA02				1207	-0.7260584737641498	489	23.8	0	0	0	-0.7205258459961931	0	0	-0.3311303931680984			0	0						0	0		FALSE	FALSE	FALSE
			OG0000037	OG0011754		62640	ARRAY	H1	Cma02.g492	Clusia_major	PREDOM	Cma02.g492	Cma02.g492.t1	CMA02				799	-0.8352179838463742	372	18.5	0	0	0	-0.7205258459961931	0	0	-0.3311303931680984			0	0						0	0		FALSE	FALSE	FALSE
			OG0000037	OG0000037		62640	ARRAY	H1	Cma02.g496	Clusia_major	PREDOM	Cma02.g496	Cma02.g496.t1	CMA02				1363	-0.6843210140268288	813	70.1	0	0	0	-0.7205258459961931	0	0	-0.3311303931680984			0	0						0	0		FALSE	FALSE	FALSE
			OG0000037	OG0000037		62640	PASS	H1	Cma02.g545	Clusia_major	PREDOM	Cma02.g545	Cma02.g545.t1	CMA02				1249	-0.7148214653733326	867	75.7	0	0	0	-0.7205258459961931	0	0	-0.3311303931680984			0	0						0	0		FALSE	FALSE	FALSE
			OG0000037	OG0000037		62640	ARRAY	H1	Cma02.g547	Clusia_major	PREDOM	Cma02.g547	Cma02.g547.t1	CMA02				2302	-0.4330936121464152	1818	53.4	0	0	0	-0.7205258459961931	0	0	-0.3311303931680984			0	0						0	0		FALSE	FALSE	FALSE
			OG0000037	OG0000037		62640	ARRAY	H1	Cma02.g556	Clusia_major	PREDOM	Cma02.g556	Cma02.g556.t1	CMA02				1048	-0.7685985769579579	426	26.2	0	0	0	-0.7205258459961931	0	0	-0.3311303931680984			0	0						0	0		FALSE	FALSE	FALSE
			OG0000037	OG0000037		62640	ARRAY	H2	Cma05.g426	Clusia_major	PREDOM	Cma05.g426	Cma05.g426.t1	CMA05				781	-0.840033844585296	384	32.5	0	0	0	-0.7205258459961931	0	0	-0.3311303931680984			0	0						0	0		FALSE	FALSE	FALSE
			OG0000037	OG0000037		62640	ARRAY	H2	Cma05.g451	Clusia_major	PREDOM	Cma05.g451	Cma05.g451.t1	CMA05				1323	-0.695022926779988	834	22.9	0	0	0	-0.7205258459961931	0	0	-0.3311303931680984			0	0						0	0		FALSE	FALSE	FALSE
			OG0000037	OG0000037		62640	PASS	H2	Cma05.g463	Clusia_major	PREDOM	Cma05.g463	Cma05.g463.t1	CMA05				1531	-0.6393729804635598	813	70.1	0	0	0	-0.7205258459961931	0	0	-0.3311303931680984			0	0						0	0		FALSE	FALSE	FALSE
			OG0000037	OG0000037		62640	ARRAY	H2	Cma05.g479	Clusia_major	PREDOM	Cma05.g479	Cma05.g479.t1	CMA05				1311	-0.6982335006059358	813	70.1	0	0	0	-0.7205258459961931	0	0	-0.3311303931680984			0	0						0	0		FALSE	FALSE	FALSE
			OG0000037	OG0000037		62640	ARRAY	H2	Cma05.g485	Clusia_major	PREDOM	Cma05.g485	Cma05.g485.t1	CMA05				1567	-0.6297412589857165	921	79.2	0	0	0	-0.7205258459961931	0	0	-0.3311303931680984			0	0						0	0		FALSE	FALSE	FALSE
			OG0000037	OG0000037		62660	ARRAY	H1	Cma03.g430	Clusia_major	PREDOM	Cma03.g430	Cma03.g430.t1	CMA03				643	-0.8769554435836954	324	22.1	0	0	0	-0.7205258459961931	0	0	-0.3311303931680984			0	0						0	0		FALSE	FALSE	FALSE
			OG0000037	OG0000037		62660	PASS	H1	Cma03.g487	Clusia_major	PREDOM	Cma03.g487	Cma03.g487.t1	CMA03				920	-0.80284469776806755	375	5.2	0	0	0	-0.7205258459961931	0	0	-0.3311303931680984			0	0						0	0		FALSE	FALSE	FALSE
			OG0000037	OG0000037		62660	ARRAY	H2	Cma15.g344	Clusia_major	PREDOM	Cma15.g344	Cma15.g344.t1	CMA15				1126	-0.7477298470892974	729	60.8	0	0	0	-0.7205258459961931	0	0	-0.3311303931680984			0	0						0	0		FALSE	FALSE	FALSE
			OG0000037	OG0000037		62660	PASS	H2	Cma15.g416	Clusia_major	PREDOM	Cma15.g416	Cma15.g416.t1	CMA15				744	-0.8499331138819682	306	0	0	0	0	-0.7205258459961931	0	0	-0.3311303931680984			0	0						0	0		FALSE	FALSE	FALSE
			OG0000037	OG0000037		62660	ARRAY	H2	Cma15.g425	Clusia_major	PREDOM	Cma15.g425	Cma15.g425.t1	CMA15				1188	-0.7311418823219005	936	14.9	0	0	0	-0.7205258459961931	0	0	-0.3311303931680984			0	0						0	0		FALSE	FALSE	FALSE
			OG0000037	OG0000037		62660	PASS	H2	Cma15.g547	Clusia_major	PREDOM	Cma15.g547	Cma15.g547.t1	CMA15				726	-0.85474897462089	384	32.5	0	0	0	-0.7205258459961931	0	0	-0.3311303931680984			0	0						0	0		FALSE	FALSE	FALSE
			OG0000037	OG0000037		62667	PASS	H1	Cma11.g537	Clusia_major	PREDOM	Cma11.g537	Cma11.g537.t1	CMA11				675	-0.868393913381168	434	21.2	0	0	0	-0.7205258459961931	0	0	-0.3311303931680984			0	0						0	0		FALSE	FALSE	FALSE
			OG0000037	OG0000037		62667	PASS	H1	Cma11.g668	Clusia_major	PREDOM	Cma11.g668	Cma11.g668.t1	CMA11				1549	-0.6345571197246381	801	22.5	0	0	0	-0.7205258459961931	0	0	-0.3311303931680984			0	0						0	0		FALSE	FALSE	FALSE
			OG0000037	OG0000037		62667	PASS	H2	Cma17.g506	Clusia_major	PREDOM	Cma17.g506	Cma17.g506.t1	CMA17				1260	-0.7118784393662139	606	52.3	0	0	0	-0.7205258459961931	0	0	-0.3311303931680984			0	0						0	0		FALSE	FALSE	FALSE
			OG0000037	OG0000037		62667	ARRAY	H2	Cma17.g636	Clusia_major	PREDOM	Cma17.g636	Cma17.g636.t1	CMA17				615	-0.8844467825109068	393	19.2	0	0	0	-0.7205258459961931	0	0	-0.3311303931680984			0	0						0	0		FALSE	FALSE	FALSE
			OG0000037	OG0000037		62667	PASS	H2	Cma17.g649	Clusia_major	PREDOM	Cma17.g649	Cma17.g649.t1	CMA17				1630	-0.6128857463994907	1065	30.8	0	0	0	-0.7205258459961931	0	0	-0.3311303931680984			0	0						0	0		FALSE	FALSE	FALSE
			OG0000037	OG0000037		62680	PASS	H1	Cma11.g662	Clusia_major	PREDOM	Cma11.g662	Cma11.g662.t1	CMA11				592	-0.8906003823439734	378	72.4	0	0	0	-0.7205258459961931	0	0	-0.3311303931680984			0	0						0	0		FALSE	FALSE	FALSE
			OG0000037	OG0000037		62680	ARRAY	H1	Cma11.g663	Clusia_major	PREDOM	Cma11.g663	Cma11.g663.t1	CMA11				592	-0.8906003823439734	378	72.4	0	0	0	-0.7205258459961931	0	0	-0.3311303931680984			0	0						0	0		FALSE	FALSE	FALSE
			OG0000037	OG0000037		62680	PASS	H2	Cma17.g635	Clusia_major	PREDOM	Cma17.g635	Cma17.g635.t1	CMA17				613	-0.8849818781485648	315	58.6	0	0	0	-0.7205258459961931	0	0	-0.3311303931680984			0	0						0	0		FALSE	FALSE	FALSE
			OG0000037	OG0000037		62685	PASS	H1	Cma11.g656	Clusia_major	PREDOM	Cma11.g656	Cma11.g656.t1	CMA11				1110	-0.752010612190561	561	53.6	0	0	0	-0.7205258459961931	0	0	-0.3311303931680984			0	0						0	0		FALSE	FALSE	FALSE
			OG0000037	OG0006178		62685	PASS	H2	Cma17.g651	Clusia_major	PREDOM	Cma17.g651	Cma17.g651.t1	CMA17				555	-0.9004996516406457	300	10.2	0	0	0	-0.7205258459961931	0	0	-0.3311303931680984			0	0						0	0		FALSE	FALSE	FALSE
			OG0000037	OG0000037		62697	PASS	H1	Cma14.g318	Clusia_major	PREDOM	Cma14.g318	Cma14.g318.t1	CMA14				1330	-0.6931500920481851	819	18.5	0	0	0	-0.7205258459961931	0	0	-0.3311303931680984			0	0						0	0		FALSE	FALSE	FALSE
			OG0000037	OG0000037		62697	ARRAY	H2	Cma18.g1009	Clusia_major	PREDOM	Cma18.g1009	Cma18.g1009.t1	CMA18				798	-0.8354855316652032	570	53.3	0	0	0	-0.7205258459961931	0	0	-0.3311303931680984			0	0						0	0		FALSE	FALSE	FALSE
			OG0000037	OG0000037		62697	ARRAY	H2	Cma18.g1065	Clusia_major	PREDOM	Cma18.g1065	Cma18.g1065.t1	CMA18				978	-0.7873269242759866	489	23.8	0	0	0	-0.7205258459961931	0	0	-0.3311303931680984			0	0						0	0		FALSE	FALSE	FALSE
			OG0000037	OG0000037		62697	ARRAY	H2	Cma18.g882	Clusia_major	PREDOM	Cma18.g882	Cma18.g882.t1	CMA18				845	-0.8229107841802411	453	22.1	0	0	0	-0.7205258459961931	0	0	-0.3311303931680984			0	0						0	0		FALSE	FALSE	FALSE
			OG0000037	OG0000037		62697	ARRAY	H2	Cma18.g891	Clusia_major	PREDOM	Cma18.g891	Cma18.g891.t1	CMA18				1027	-0.7742170811533665	462	36.8	0	0	0	-0.7205258459961931	0	0	-0.3311303931680984			0	0						0	0		FALSE	FALSE	FALSE
			OG0000037	OG0000037		62697	ARRAY	H2	Cma18.g901	Clusia_major	PREDOM	Cma18.g901	Cma18.g901.t1	CMA18				777	-0.8411040358606119	624	58.1	0	0	0	-0.7205258459961931	0	0	-0.3311303931680984			0	0						0	0		FALSE	FALSE	FALSE
			OG0000037	OG0000037		62697	ARRAY	H2	Cma18.g902	Clusia_major	PREDOM	Cma18.g902	Cma18.g902.t1	CMA18				554	-0.9007671994594747	327	14.9	0	0	0	-0.7205258459961931	0	0	-0.3311303931680984			0	0						0	0		FALSE	FALSE	FALSE
			OG0000037	OG0000037		62697	PASS	H2	Cma18.g903	Clusia_major	PREDOM	Cma18.g903	Cma18.g903.t1	CMA18				1228	-0.7204399695687412	573	17.9	0	0	0	-0.7205258459961931	0	0	-0.3311303931680984			0	0						0	0		FALSE	FALSE	FALSE
			OG0000037	OG0000037		62697	ARRAY	H2	Cma18.g910	Clusia_major	PREDOM	Cma18.g910	Cma18.g910.t1	CMA18				667	-0.8705342959317998	414	20.2	0	0	0	-0.7205258459961931	0	0	-0.3311303931680984			0	0						0	0		FALSE	FALSE	FALSE
			OG0000037	OG0000037		62697	ARRAY	H2	Cma18.g999	Clusia_major	PREDOM	Cma18.g999	Cma18.g999.t1	CMA18				589	-0.8914030258004604	339	6.2	0	0	0	-0.7205258459961931	0	0	-0.3311303931680984			0	0						0	0		FALSE	FALSE	FALSE
			OG0000037	OG0000037		62701	PASS	H1	Cma14.g308	Clusia_major	PREDOM	Cma14.g308	Cma14.g308.t1	CMA14				804	-0.8338802447522293	561	24.7	0	0	0	-0.7205258459961931	0	0	-0.3311303931680984			0	0						0	0		FALSE	FALSE	FALSE
			OG0000037	OG0011988		62701	PASS	H2	Cma18.g995	Clusia_major	PREDOM	Cma18.g995	Cma18.g995.t1	CMA18				553	-0.9010347472783037	336	25.3	0	0	0	-0.7205258459961931	0	0	-0.3311303931680984			0	0						0	0		FALSE	FALSE	FALSE
			OG0000037	OG0000037		62885	PASS	H1	Cma14.g330	Clusia_major	PREDOM	Cma14.g330	Cma14.g330.t1	CMA14				373	-0.9491933546675203	306	7.6	0	0	0	-0.7205258459961931	0	0	-0.3311303931680984			0	0						0	0		FALSE	FALSE	FALSE
			OG0000037	OG0000037		62913	PASS	H1	Cma14.g366	Clusia_major	PREDOM	Cma14.g366	Cma14.g366.t1	CMA14				1136	-0.7450543689010075	774	63.5	0	0	0	-0.7205258459961931	0	0	-0.3311303931680984			0	0						0	0		FALSE	FALSE	FALSE
			OG0000037	OG0000037		62913	ARRAY	H1	Cma14.g423	Clusia_major	PREDOM	Cma14.g423	Cma14.g423.t1	CMA14				968	-0.7900024024642764	399	12.5	0	0	0	-0.7205258459961931	0	0	-0.3311303931680984			0	0						0	0		FALSE	FALSE	FALSE
			OG0000037	OG0000037		63040	PASS	H1	Cma16.g407	Clusia_major	PREDOM	Cma16.g407	Cma16.g407.t1	CMA16				865	-0.8175598278036614	435	19.8	0	0	0	-0.7205258459961931	0	0	-0.3311303931680984			0	0						0	0		FALSE	FALSE	FALSE
			OG0000037	OG0000037		63073	PASS	H1	Cma16.g503	Clusia_major	PREDOM	Cma16.g503	Cma16.g503.t1	CMA16			ko:K03124	1065	-0.7640502640378652	486	8.4	0	0	0	-0.7205258459961931	0	0	-0.3311303931680984			0	0						0	0		FALSE	FALSE	FALSE
			OG0000037	OG0000037		63160	PASS	H1	Cma19.g450	Clusia_major	PREDOM	Cma19.g450	Cma19.g450.t1	CMA19				672	-0.8691965568376548	432	18.5	0	0	0	-0.7205258459961931	0	0	-0.3311303931680984			0	0						0	0		FALSE	FALSE	FALSE
			OG0000037	OG0000037		63179	PASS	H1	Cma19.g511	Clusia_major	PREDOM	Cma19.g511	Cma19.g511.t1	CMA19				714	-0.8579595484468376	363	18.5	0	0	0	-0.7205258459961931	0	0	-0.3311303931680984			0	0						0	0		FALSE	FALSE	FALSE
			OG0000037	OG0000037		63237	PASS	H1	Cma02.g522	Clusia_major	PREDOM	Cma02.g522	Cma02.g522.t1	CMA02				485	-0.9192279989586745	315	24.3	0	0	0	-0.7205258459961931	0	0	-0.3311303931680984			0	0						0	0		FALSE	FALSE	FALSE
			OG0000037	OG0000037		63415	PASS	H1	Cma25.g846	Clusia_major	PREDOM	Cma25.g846	Cma25.g846.t1	CMA25				664	-0.8713369393882867	459	14.1	0	0	0	-0.7205258459961931	0	0	-0.3311303931680984			0	0						0	0		FALSE	FALSE	FALSE
			OG0000037	OG0000037		63449	PASS	H1	Cma25.g908	Clusia_major	PREDOM	Cma25.g908	Cma25.g908.t1	CMA25				1011	-0.7784978462546301	618	11	0	0	0	-0.7205258459961931	0	0	-0.3311303931680984			0	0						0	0		FALSE	FALSE	FALSE
			OG0000037	OG0000037		63527	PASS	H1	Cma01.g212	Clusia_major	PREDOM	Cma01.g212	Cma01.g212.t1	CMA01				324	-0.9623031977901404	324	62.1	0	0	0	-0.7205258459961931	0	0	-0.3311303931680984			0	0						0	0		FALSE	FALSE	FALSE
			OG0000037	OG0000037		63798	PASS	H1	Cma04.g341	Clusia_major	PREDOM	Cma04.g341	Cma04.g341.t1	CMA04				817	-0.8304021231074525	564	16.2	0	0	0	-0.7205258459961931	0	0	-0.3311303931680984			0	0						0	0		FALSE	FALSE	FALSE
			OG0000037	OG0000037		63820	PASS	H1	Cma04.g426	Clusia_major	PREDOM	Cma04.g426	Cma04.g426.t1	CMA04				923	-0.8020420543115806	576	49.6	0	0	0	-0.7205258459961931	0	0	-0.3311303931680984			0	0						0	0		FALSE	FALSE	FALSE
			OG0000037	OG0000037		63881	PASS	H1	Cma04.g570	Clusia_major	PREDOM	Cma04.g570	Cma04.g570.t1	CMA04				566	-0.8975566256335269	363	6.5	0	0	0	-0.7205258459961931	0	0	-0.3311303931680984			0	0						0	0		FALSE	FALSE	FALSE
			OG0000037	OG0000037		64013	PASS	H1	Cma06.g767	Clusia_major	PREDOM	Cma06.g767	Cma06.g767.t1	CMA06				724	-0.8552840702585479	321	8.9	0	0	0	-0.7205258459961931	0	0	-0.3311303931680984			0	0						0	0		FALSE	FALSE	FALSE
			OG0000037	OG0000037		64029	PASS	H1	Cma06.g792	Clusia_major	PREDOM	Cma06.g792	Cma06.g792.t1	CMA06				1509	-0.6452590324777975	630	54.4	0	0	0	-0.7205258459961931	0	0	-0.3311303931680984			0	0						0	0		FALSE	FALSE	FALSE
			OG0000037	OG0000037		64040	PASS	H1	Cma06.g804	Clusia_major	PREDOM	Cma06.g804	Cma06.g804.t1	CMA06				537	-0.9053155123795674	306	3.6	0	0	0	-0.7205258459961931	0	0	-0.3311303931680984			0	0						0	0		FALSE	FALSE	FALSE
			OG0000037	OG0000037		64203	PASS	H1	Cma07.g1011	Clusia_major	PREDOM	Cma07.g1011	Cma07.g1011.t1	CMA07				1248	-0.7150890131921616	597	56	0	0	0	-0.7205258459961931	0	0	-0.3311303931680984			0	0						0	0		FALSE	FALSE	FALSE
			OG0000037	OG0000037		64203	ARRAY	H1	Cma07.g951	Clusia_major	PREDOM	Cma07.g951	Cma07.g951.t1	CMA07				600	-0.8884599997933416	525	37.6	0	0	0	-0.7205258459961931	0	0	-0.3311303931680984			0	0						0	0		FALSE	FALSE	FALSE
			OG0000037	OG0000037		64268	PASS	H1	Cma10.g231	Clusia_major	PREDOM	Cma10.g231	Cma10.g231.t1	CMA10				562	-0.8986268169088428	303	49.4	0	0	0	-0.7205258459961931	0	0	-0.3311303931680984			0	0						0	0		FALSE	FALSE	FALSE
			OG0000037	OG0000037		64323	PASS	H1	Cma10.g462	Clusia_major	PREDOM	Cma10.g462	Cma10.g462.t1	CMA10				891	-0.810603584514108	453	22.1	0	0	0	-0.7205258459961931	0	0	-0.3311303931680984			0	0						0	0		FALSE	FALSE	FALSE
			OG0000037	OG0000037		64354	ARRAY	H1	Cma10.g491	Clusia_major	PREDOM	Cma10.g491	Cma10.g491.t1	CMA10				713	-0.8582270962656666	384	32.5	0	0	0	-0.7205258459961931	0	0	-0.3311303931680984			0	0						0	0		FALSE	FALSE	FALSE
			OG0000037	OG0000037		64354	PASS	H1	Cma10.g501	Clusia_major	PREDOM	Cma10.g501	Cma10.g501.t1	CMA10				1376	-0.680842892382052	588	50.4	0	0	0	-0.7205258459961931	0	0	-0.3311303931680984			0	0						0	0		FALSE	FALSE	FALSE
			OG0000037	OG0000037		64354	ARRAY	H1	Cma10.g502	Clusia_major	PREDOM	Cma10.g502	Cma10.g502.t1	CMA10				1444	-0.6626496407016812	588	50.4	0	0	0	-0.7205258459961931	0	0	-0.3311303931680984			0	0						0	0		FALSE	FALSE	FALSE
			OG0000037	OG0000037		64488	PASS	H1	Cma11.g645	Clusia_major	PREDOM	Cma11.g645	Cma11.g645.t1	CMA11				622	-0.8825739477791039	312	8.9	0	0	0	-0.7205258459961931	0	0	-0.3311303931680984			0	0						0	0		FALSE	FALSE	FALSE
			OG0000037	OG0000037		64497	PASS	H1	Cma11.g661	Clusia_major	PREDOM	Cma11.g661	Cma11.g661.t1	CMA11				449	-0.9288597204365178	342	8	0	0	0	-0.7205258459961931	0	0	-0.3311303931680984			0	0						0	0		FALSE	FALSE	FALSE
			OG0000037	OG0000037		64501	PASS	H1	Cma11.g669	Clusia_major	PREDOM	Cma11.g669	Cma11.g669.t1	CMA11				717	-0.8571569049903507	531	6.8	0	0	0	-0.7205258459961931	0	0	-0.3311303931680984			0	0						0	0		FALSE	FALSE	FALSE
			OG0000037	OG0000037		64511	PASS	H1	Cma11.g697	Clusia_major	PREDOM	Cma11.g697	Cma11.g697.t1	CMA11				979	-0.7870593764571576	468	8	0	0	0	-0.7205258459961931	0	0	-0.3311303931680984			0	0						0	0		FALSE	FALSE	FALSE
			OG0000037	OG0000037		64516	PASS	H1	Cma11.g710	Clusia_major	PREDOM	Cma11.g710	Cma11.g710.t1	CMA11				404	-0.9408993722838219	306	11.2	0	0	0	-0.7205258459961931	0	0	-0.3311303931680984			0	0						0	0		FALSE	FALSE	FALSE
			OG0000037	OG0000037		64539	PASS	H2	Cma22.g655	Clusia_major	PREDOM	Cma22.g655	Cma22.g655.t1	CMA22				282	-0.9735402061809577	282	53.4	0	0	0	-0.7205258459961931	0	0	-0.3311303931680984			0	0						0	0		FALSE	FALSE	FALSE
			OG0000037	OG0000037		64540	PASS	H2	Cma22.g660	Clusia_major	PREDOM	Cma22.g660	Cma22.g660.t1	CMA22				759	-0.8459198965995335	453	22.1	0	0	0	-0.7205258459961931	0	0	-0.3311303931680984			0	0						0	0		FALSE	FALSE	FALSE
			OG0000037	OG0000037		64585	PASS	H2	Cma22.g833	Clusia_major	PREDOM	Cma22.g833	Cma22.g833.t1	CMA22				885	-0.8122088714270819	417	13.3	0	0	0	-0.7205258459961931	0	0	-0.3311303931680984			0	0						0	0		FALSE	FALSE	FALSE
			OG0000037	OG0000037		64964	PASS	H2	Cma26.g382	Clusia_major	PREDOM	Cma26.g382	Cma26.g382.t1	CMA26				553	-0.9010347472783037	306	10.9	0	0	0	-0.7205258459961931	0	0	-0.3311303931680984			0	0						0	0		FALSE	FALSE	FALSE
			OG0000037	OG0000037		65021	PASS	H2	Cma08.g504	Clusia_major	PREDOM	Cma08.g504	Cma08.g504.t1	CMA08				687	-0.8651833395552202	570	40	0	0	0	-0.7205258459961931	0	0	-0.3311303931680984			0	0						0	0		FALSE	FALSE	FALSE
			OG0000037	OG0000037		65026	PASS	H2	Cma08.g511	Clusia_major	PREDOM	Cma08.g511	Cma08.g511.t1	CMA08				660	-0.8724071306636026	315	12.9	0	0	0	-0.7205258459961931	0	0	-0.3311303931680984			0	0						0	0		FALSE	FALSE	FALSE
			OG0000037	OG0000037		65134	ARRAY	H2	Cma08.g553	Clusia_major	PREDOM	Cma08.g553	Cma08.g553.t1	CMA08				1512	-0.6444563890213105	1095	92.3	0	0	0	-0.7205258459961931	0	0	-0.3311303931680984			0	0						0	0		FALSE	FALSE	FALSE
			OG0000037	OG0000037		65134	PASS	H2	Cma08.g597	Clusia_major	PREDOM	Cma08.g597	Cma08.g597.t1	CMA08				1411	-0.6714787187230377	1338	37.8	0	0	0	-0.7205258459961931	0	0	-0.3311303931680984			0	0						0	0		FALSE	FALSE	FALSE
			OG0000037	OG0000037		65178	PASS	H2	Cma08.g666	Clusia_major	PREDOM	Cma08.g666	Cma08.g666.t1	CMA08				489	-0.9181578076833585	438	8.8	0	0	0	-0.7205258459961931	0	0	-0.3311303931680984			0	0						0	0		FALSE	FALSE	FALSE
			OG0000037	OG0000037		65203	PASS	H2	Cma28.g460	Clusia_major	PREDOM	Cma28.g460	Cma28.g460.t1	CMA28				451	-0.9283246247988598	309	6.1	0	0	0	-0.7205258459961931	0	0	-0.3311303931680984			0	0						0	0		FALSE	FALSE	FALSE
			OG0000037	OG0000037		65302	PASS	H2	Cma29.g637	Clusia_major	PREDOM	Cma29.g637	Cma29.g637.t1	CMA29				895	-0.809533393238792	483	23.5	0	0	0	-0.7205258459961931	0	0	-0.3311303931680984			0	0						0	0		FALSE	FALSE	FALSE
			OG0000037	OG0000037		65302	ARRAY	H2	Cma29.g641	Clusia_major	PREDOM	Cma29.g641	Cma29.g641.t1	CMA29				597	-0.8892626432498285	438	37.9	0	0	0	-0.7205258459961931	0	0	-0.3311303931680984			0	0						0	0		FALSE	FALSE	FALSE
			OG0000037	OG0000037		65318	PASS	H2	Cma29.g656	Clusia_major	PREDOM	Cma29.g656	Cma29.g656.t1	CMA29				629	-0.8807011130473011	360	3.1	0	0	0	-0.7205258459961931	0	0	-0.3311303931680984			0	0						0	0		FALSE	FALSE	FALSE
			OG0000037	OG0000037		65445	PASS	H2	Cma09.g242	Clusia_major	PREDOM	Cma09.g242	Cma09.g242.t1	CMA09				3494	-0.1141766121022693	426	8.7	1	2755	2755	0.14542631680302692	19	4262	1.5877504732367607			0	0						0	0		FALSE	FALSE	FALSE
			OG0000037	OG0000037		65449	PASS	H2	Cma09.g247	Clusia_major	PREDOM	Cma09.g247	Cma09.g247.t1	CMA09				1417	-0.6698734318100638	1092	91.2	0	0	0	-0.7205258459961931	0	0	-0.3311303931680984			0	0						0	0		FALSE	FALSE	FALSE
			OG0000037	OG0000037		65583	PASS	H2	Cma13.g392	Clusia_major	PREDOM	Cma13.g392	Cma13.g392.t1	CMA13				816	-0.8306696709262815	333	5.7	0	0	0	-0.7205258459961931	0	0	-0.3311303931680984			0	0						0	0		FALSE	FALSE	FALSE
			OG0000037	OG0000037		65587	ARRAY	H2	Cma13.g364	Clusia_major	PREDOM	Cma13.g364	Cma13.g364.t1	CMA13				863	-0.8180949234413194	420	9.2	0	0	0	-0.7205258459961931	0	0	-0.3311303931680984			0	0						0	0		FALSE	FALSE	FALSE
			OG0000037	OG0000037		65587	PASS	H2	Cma13.g398	Clusia_major	PREDOM	Cma13.g398	Cma13.g398.t1	CMA13				1197	-0.7287339519524396	1197	54.2	0	0	0	-0.7205258459961931	0	0	-0.3311303931680984			0	0						0	0		FALSE	FALSE	FALSE
			OG0000037	OG0000037		65596	PASS	H2	Cma13.g408	Clusia_major	PREDOM	Cma13.g408	Cma13.g408.t1	CMA13				579	-0.8940785039887502	318	4	0	0	0	-0.7205258459961931	0	0	-0.3311303931680984			0	0						0	0		FALSE	FALSE	FALSE
			OG0000037	OG0000037		66016	PASS	H2	Cma18.g908	Clusia_major	PREDOM	Cma18.g908	Cma18.g908.t1	CMA18				736	-0.8520734964326001	342	14.2	0	0	0	-0.7205258459961931	0	0	-0.3311303931680984			0	0						0	0		FALSE	FALSE	FALSE
			OG0000037	OG0000037		66118	PASS	H2	Cma21.g686	Clusia_major	PREDOM	Cma21.g686	Cma21.g686.t1	CMA21				976	-0.7878620199136446	414	20.2	0	0	0	-0.7205258459961931	0	0	-0.3311303931680984			0	0						0	0		FALSE	FALSE	FALSE
			OG0000037	OG0000037		66165	PASS	H2	Cma21.g814	Clusia_major	PREDOM	Cma21.g814	Cma21.g814.t1	CMA21				724	-0.8552840702585479	438	19.8	0	0	0	-0.7205258459961931	0	0	-0.3311303931680984			0	0						0	0		FALSE	FALSE	FALSE
			OG0000037	OG0000037		66167	PASS	H2	Cma21.g816	Clusia_major	PREDOM	Cma21.g816	Cma21.g816.t1	CMA21				451	-0.9283246247988598	318	4	0	0	0	-0.7205258459961931	0	0	-0.3311303931680984			0	0						0	0		FALSE	FALSE	FALSE
			OG0000037	OG0000037		66180	PASS	H2	Cma21.g836	Clusia_major	PREDOM	Cma21.g836	Cma21.g836.t1	CMA21				4443	0.1397262679664341	2535	69.8	5	1512	1903	-0.12237449724595147	8	1996	0.5675289708262936			0	0						0	0		FALSE	FALSE	FALSE
			OG0000037	OG0000037		66210	PASS	H2	Cma21.g916	Clusia_major	PREDOM	Cma21.g916	Cma21.g916.t1	CMA21				750	-0.8483278269689943	366	13.7	0	0	0	-0.7205258459961931	0	0	-0.3311303931680984			0	0						0	0		FALSE	FALSE	FALSE
			OG0000038	OG0015447	AT3G23880	12716	PASS	H1	Cma19.g179	Clusia_major	PREDOM	Cma19.g179	Cma19.g179.t1	CMA19	At3g06240	GO:0005515		1793	-0.5692754519303667	1356	97.9	0	0	0	-0.7205258459961931	0	0	-0.3311303931680984	Cma19.p6945	Cma19.g705.t1	1	0.81	38	30	1	0	1	2	0.28	FRAG	TRUE	FALSE	FALSE
			OG0000038	OG0014522	AT3G23880	12716	PASS	H2	Cma29.g156	Clusia_major	PREDOM	Cma29.g156	Cma29.g156.t1	CMA29				620	-0.8831090434167619	453	16.9	1	150	150	-0.6733778153537673	0	0	-0.3311303931680984	Cma29.p10882	Cma19.g705.t1	1	0.52	8	52	1	1	0	2	0.321	FRAG	TRUE	FALSE	FALSE
			OG0000038	OG0000038	CPR1	4136	ARRAY	H1	Cma19.g704	Clusia_major	PREDOM	Cma19.g704	Cma19.g704.t1	CMA19	CPR1	GO:0005515		4582	0.1769154147836625	1170	100	2	1363	1655	-0.2003259079080954	3	266	-0.21136917532115032	Cma19.p7145	Cma19.g705.t1	1	0.88	2	19	0	0	0	0	0.371	FRAG	TRUE	FALSE	FALSE
			OG0000038	OG0000038	CPR1	4136	PASS	H1	Cma19.g705	Clusia_major	PREDOM	Cma19.g705	Cma19.g705.t1	CMA19	CPR1	GO:0005515		2936	-0.26346829500884095	1242	100	2	351	498	-0.5639943842633395	0	0	-0.3311303931680984			0	0						0	0		FALSE	FALSE	FALSE
			OG0000038	OG0000038	CPR1	4136	PASS	H2	Cma29.g693	Clusia_major	PREDOM	Cma29.g693	Cma29.g693.t1	CMA29	CPR1	GO:0005515		3313	-0.16260276731031495	1242	100	2	330	508	-0.5608511822205111	2	34	-0.3158225683305185	Cma29.p11022	Cma19.g705.t1	1	0.98	3	3	0	1	0	1	0.803	PSSD	TRUE	FALSE	FALSE
			OG0000038	OG0000038	CPR1	5728	PASS	H1	Cma06.g34	Clusia_major	PREDOM	Cma06.g34	Cma06.g34.t1	CMA06	CPR1	GO:0005515		1185	-0.7319445257783874	1185	76.7	0	0	0	-0.7205258459961931	0	0	-0.3311303931680984	Cma06.p1832	Cma19.g705.t1	1	0.72	23	26	2	0	1	3	0.355	FRAG	TRUE	FALSE	FALSE
			OG0000039	OG0000039		62832	PASS	H1	Cma12.g1281	Clusia_major	PREDOM	Cma12.g1281	Cma12.g1281.t1	CMA12				975	-0.7881295677324736	504	19.7	0	0	0	-0.7205258459961931	0	0	-0.3311303931680984			0	0						0	0		FALSE	FALSE	FALSE
			OG0000039	OG0000039		62910	PASS	H1	Cma14.g362	Clusia_major	PREDOM	Cma14.g362	Cma14.g362.t1	CMA14				482	-0.9200306424151614	300	15	0	0	0	-0.7205258459961931	0	0	-0.3311303931680984			0	0						0	0		FALSE	FALSE	FALSE
			OG0000039	OG0000039		63033	PASS	H1	Cma16.g388	Clusia_major	PREDOM	Cma16.g388	Cma16.g388.t1	CMA16				948	-0.795353358840856	639	24.9	0	0	0	-0.7205258459961931	0	0	-0.3311303931680984			0	0						0	0		FALSE	FALSE	FALSE
			OG0000039	OG0000039		63095	PASS	H1	Cma16.g612	Clusia_major	PREDOM	Cma16.g612	Cma16.g612.t1	CMA16				499	-0.9154823294950687	384	23.9	0	0	0	-0.7205258459961931	0	0	-0.3311303931680984			0	0						0	0		FALSE	FALSE	FALSE
			OG0000039	OG0000039		63296	PASS	H1	Cma20.g369	Clusia_major	PREDOM	Cma20.g369	Cma20.g369.t1	CMA20				903	-0.8073930106881602	402	12.9	0	0	0	-0.7205258459961931	0	0	-0.3311303931680984			0	0						0	0		FALSE	FALSE	FALSE
			OG0000039	OG0000039		63442	PASS	H1	Cma25.g897	Clusia_major	PREDOM	Cma25.g897	Cma25.g897.t1	CMA25				441	-0.9310001029871496	345	14.2	0	0	0	-0.7205258459961931	0	0	-0.3311303931680984			0	0						0	0		FALSE	FALSE	FALSE
			OG0000039	OG0000039		63554	PASS	H1	Cma02.g1335	Clusia_major	PREDOM	Cma02.g1335	Cma02.g1335.t1	CMA02				753	-0.8475251835125074	312	15.5	0	0	0	-0.7205258459961931	0	0	-0.3311303931680984			0	0						0	0		FALSE	FALSE	FALSE
			OG0000039	OG0000039		63775	PASS	H1	Cma04.g103	Clusia_major	PREDOM	Cma04.g103	Cma04.g103.t1	CMA04				919	-0.8031122455868965	375	27.3	0	0	0	-0.7205258459961931	0	0	-0.3311303931680984			0	0						0	0		FALSE	FALSE	FALSE
			OG0000039	OG0000039		64207	PASS	H1	Cma07.g1029	Clusia_major	PREDOM	Cma07.g1029	Cma07.g1029.t1	CMA07				1248	-0.7150890131921616	1248	89.5	0	0	0	-0.7205258459961931	0	0	-0.3311303931680984			0	0						0	0		FALSE	FALSE	FALSE
			OG0000039	OG0000039		64492	ARRAY	H1	Cma11.g651	Clusia_major	PREDOM	Cma11.g651	Cma11.g651.t1	CMA11				2403	-0.40607128244468804	1986	95.9	0	0	0	-0.7205258459961931	0	0	-0.3311303931680984			0	0						0	0		FALSE	FALSE	FALSE
			OG0000039	OG0000039		64492	PASS	H1	Cma11.g652	Clusia_major	PREDOM	Cma11.g652	Cma11.g652.t1	CMA11				2692	-0.3287499628031124	2274	95.9	0	0	0	-0.7205258459961931	0	0	-0.3311303931680984			0	0						0	0		FALSE	FALSE	FALSE
			OG0000039	OG0000039		64886	PASS	H2	Cma26.g94	Clusia_major	PREDOM	Cma26.g94	Cma26.g94.t1	CMA26				677	-0.86785881774351	426	16.8	0	0	0	-0.7205258459961931	0	0	-0.3311303931680984			0	0						0	0		FALSE	FALSE	FALSE
			OG0000039	OG0000039		64904	PASS	H2	Cma26.g206	Clusia_major	PREDOM	Cma26.g206	Cma26.g206.t1	CMA26				752	-0.8477927313313364	366	16.7	0	0	0	-0.7205258459961931	0	0	-0.3311303931680984			0	0						0	0		FALSE	FALSE	FALSE
			OG0000039	OG0000039		64938	PASS	H2	Cma26.g309	Clusia_major	PREDOM	Cma26.g309	Cma26.g309.t1	CMA26				891	-0.810603584514108	891	64.2	0	0	0	-0.7205258459961931	0	0	-0.3311303931680984			0	0						0	0		FALSE	FALSE	FALSE
			OG0000039	OG0000039		65046	PASS	H2	Cma27.g46	Clusia_major	PREDOM	Cma27.g46	Cma27.g46.t1	CMA27				1007	-0.7795680375299461	606	24	0	0	0	-0.7205258459961931	0	0	-0.3311303931680984			0	0						0	0		FALSE	FALSE	FALSE
			OG0000039	OG0000039		65089	PASS	H2	Cma27.g529	Clusia_major	PREDOM	Cma27.g529	Cma27.g529.t1	CMA27				655	-0.8737448697577476	531	20.9	0	0	0	-0.7205258459961931	0	0	-0.3311303931680984			0	0						0	0		FALSE	FALSE	FALSE
			OG0000039	OG0000039		65089	ARRAY	H2	Cma27.g530	Clusia_major	PREDOM	Cma27.g530	Cma27.g530.t1	CMA27				655	-0.8737448697577476	531	20.9	0	0	0	-0.7205258459961931	0	0	-0.3311303931680984			0	0						0	0		FALSE	FALSE	FALSE
			OG0000039	OG0000039		65332	PASS	H2	Cma29.g728	Clusia_major	PREDOM	Cma29.g728	Cma29.g728.t1	CMA29				823	-0.8287968361944787	339	7	0	0	0	-0.7205258459961931	0	0	-0.3311303931680984			0	0						0	0		FALSE	FALSE	FALSE
			OG0000039	OG0000039		65535	PASS	H2	Cma13.g257	Clusia_major	PREDOM	Cma13.g257	Cma13.g257.t1	CMA13				1073	-0.7619098814872334	468	28.2	0	0	0	-0.7205258459961931	0	0	-0.3311303931680984			0	0						0	0		FALSE	FALSE	FALSE
			OG0000039	OG0000039		65821	PASS	H2	Cma15.g637	Clusia_major	PREDOM	Cma15.g637	Cma15.g637.t1	CMA15				388	-0.9451801373850857	303	12.4	0	0	0	-0.7205258459961931	0	0	-0.3311303931680984			0	0						0	0		FALSE	FALSE	FALSE
			OG0000039	OG0000039		65870	PASS	H2	Cma17.g445	Clusia_major	PREDOM	Cma17.g445	Cma17.g445.t1	CMA17				879	-0.8138141583400558	687	47.5	0	0	0	-0.7205258459961931	0	0	-0.3311303931680984			0	0						0	0		FALSE	FALSE	FALSE
			OG0000039	OG0000039		66127	PASS	H2	Cma21.g730	Clusia_major	PREDOM	Cma21.g730	Cma21.g730.t1	CMA21				748	-0.8488629226066523	738	48.8	0	0	0	-0.7205258459961931	0	0	-0.3311303931680984			0	0						0	0		FALSE	FALSE	FALSE
			OG0000039	OG0000039		66183	PASS	H2	Cma21.g843	Clusia_major	PREDOM	Cma21.g843	Cma21.g843.t1	CMA21				940	-0.7974937413914879	504	19.7	0	0	0	-0.7205258459961931	0	0	-0.3311303931680984			0	0						0	0		FALSE	FALSE	FALSE
			OG0000040	OG0000040	AT1G06620	4854	PASS	H1	Cma02.g789	Clusia_major	PREDOM	Cma02.g789	Cma02.g789.t1	CMA02	At1g06620			2425	-0.40018523043045046	1098	90	2	455	541	-0.5504786154791774	5	255	-0.2163217068862497			0	0						0	0		FALSE	FALSE	FALSE
			OG0000040	OG0000040	AT1G06620	4854	PASS	H2	Cma18.g444	Clusia_major	PREDOM	Cma18.g444	Cma18.g444.t1	CMA18	At5g59530			1314	-0.6974308571494489	519	47.9	1	520	520	-0.557079339769117	3	31	-0.3171732587573638			0	0						0	0		FALSE	FALSE	FALSE
			OG0000040	OG0000040	AT1G06620	4854	PASS	H2	Cma22.g58	Clusia_major	PREDOM	Cma22.g58	Cma22.g58.t1	CMA22	At1g06620			2114	-0.48339260208626367	1098	88	2	511	741	-0.48761457462260976	4	58	-0.3050170449157563			0	0						0	0		FALSE	FALSE	FALSE
			OG0000040	OG0000040	AT1G06620	9968	PASS	H1	Cma03.g772	Clusia_major	PREDOM	Cma03.g772	Cma03.g772.t4	CMA03	At1g06620			1724	-0.5877362514295664	936	42	1	675	675	-0.5083597081052771	3	333	-0.18120375578827244			0	0						0	0		FALSE	FALSE	FALSE
			OG0000040	OG0000040	AT1G06620	9968	ARRAY	H1	Cma03.g775	Clusia_major	PREDOM	Cma03.g775	Cma03.g775.t1	CMA03	At1g06620			2581	-0.35844777069312933	882	75.8	1	1033	1033	-0.3958330749720209	3	425	-0.13978258269835056			0	0						0	0		FALSE	FALSE	FALSE
			OG0000040	OG0000040	AT1G06620	9968	PASS	H2	Cma29.g276	Clusia_major	PREDOM	Cma29.g276	Cma29.g276.t1	CMA29	At1g06620			2296	-0.4346988990593891	1143	92.8	2	563	799	-0.46938400277420517	4	16	-0.3239267108915902			0	0						0	0		FALSE	FALSE	FALSE
			OG0000040	OG0000040	AT1G06620	9968	ARRAY	H2	Cma29.g279	Clusia_major	PREDOM	Cma29.g279	Cma29.g279.t1	CMA29	At1g06620			2849	-0.2867449552469623	1113	97.3	2	1011	1437	-0.2688477124417542	3	8	-0.32752855202984427			0	0						0	0		FALSE	FALSE	FALSE
			OG0000040	OG0000040	AT1G06620	9968	ARRAY	H2	Cma29.g280	Clusia_major	PREDOM	Cma29.g280	Cma29.g280.t2	CMA29	At1g06620			2696	-0.3276797715277965	1113	97.3	2	1021	1448	-0.265390190194643	6	75	-0.2973631324969664			0	0						0	0		FALSE	FALSE	FALSE
			OG0000040	OG0000040	AT1G06620	9971	PASS	H1	Cma03.g773	Clusia_major	PREDOM	Cma03.g773	Cma03.g773.t1	CMA03	At1g06620			4303	0.10226957333037667	1122	97.3	2	2537	2764	0.14825519864157247	12	1398	0.2982913457418015			0	0						0	0		FALSE	FALSE	FALSE
			OG0000040	OG0000040	AT1G06620	9971	PASS	H2	Cma29.g277	Clusia_major	PREDOM	Cma29.g277	Cma29.g277.t2	CMA29	At1g06620			2321	-0.42801020358866454	1083	96.8	2	743	842	-0.4558682339900431	5	414	-0.14473511426344993			0	0						0	0		FALSE	FALSE	FALSE
			OG0000040	OG0000040	AT1G06620	38553	PASS	H1	Cma03.g771	Clusia_major	PREDOM	Cma03.g771	Cma03.g771.t1	CMA03	At1g06620			4355	0.11618205990948371	1110	98.7	3	1282	2522	0.07218970920512555	10	484	-0.11321900430372675			0	0						0	0		FALSE	FALSE	FALSE
			OG0000040	OG0000040	AT1G06620	65988	PASS	H2	Cma18.g443	Clusia_major	PREDOM	Cma18.g443	Cma18.g443.t1	CMA18	At1g06620			701	-0.8614376700916144	471	32.8	0	0	0	-0.7205258459961931	0	0	-0.3311303931680984	Cma18.p6662	Cma22.g58.t1	1	0.41	0	1	0	0	3	3	0.765	FRAG	TRUE	FALSE	FALSE
			OG0000041	OG0000041	MTERF1	11771	PASS	H1	Cma16.g815	Clusia_major	PREDOM	Cma16.g815	Cma16.g815.t1	CMA16	MTERF1	GO:0003690	ko:K15032	2090	-0.4898137497381592	1143	91.4	1	573	573	-0.5404203689421266	1	49	-0.3090691161962921			0	0						0	0		FALSE	FALSE	FALSE
			OG0000041	OG0000041	MTERF15	7976	PASS	H1	Cma14.g233	Clusia_major	PREDOM	Cma14.g233	Cma14.g233.t1	CMA14	MTERF15	GO:0003690	ko:K15032	1254	-0.7134837262791877	1254	89.1	0	0	0	-0.7205258459961931	0	0	-0.3311303931680984			0	0						0	0		FALSE	FALSE	FALSE
			OG0000041	OG0000041	MTERF15	7976	PASS	H2	Cma18.g1064	Clusia_major	PREDOM	Cma18.g1064	Cma18.g1064.t1	CMA18		GO:0003690	ko:K15032	1958	-0.5251300618235848	1266	84.7	0	0	0	-0.7205258459961931	0	0	-0.3311303931680984			0	0						0	0		FALSE	FALSE	FALSE
			OG0000041	OG0000041	MTERF15	11588	PASS	H2	Cma09.g912	Clusia_major	PREDOM	Cma09.g912	Cma09.g912.t1	CMA09	MTERF15	GO:0003690		2371	-0.41463281264721547	1185	88.9	1	556	556	-0.5457638124149349	0	0	-0.3311303931680984			0	0						0	0		FALSE	FALSE	FALSE
			OG0000041	OG0000041	MTERF4	10259	PASS	H1	Cma20.g168	Clusia_major	PREDOM	Cma20.g168	Cma20.g168.t3	CMA20	MTERF4	GO:0003690	ko:K15032	3119	-0.21450704416313734	1107	90.4	2	565	838	-0.45712551480717445	1	72	-0.29871382292381166			0	0						0	0		FALSE	FALSE	FALSE
			OG0000041	OG0000041	MTERF6	10203	PASS	H1	Cma01.g985	Clusia_major	PREDOM	Cma01.g985	Cma01.g985.t1	CMA01	MTERF6	GO:0003690		1915	-0.536634618033231	1167	97.5	0	0	0	-0.7205258459961931	0	0	-0.3311303931680984			0	0						0	0		FALSE	FALSE	FALSE
			OG0000041	OG0000041	MTERF6	17426	PASS	H1	Cma04.g53	Clusia_major	PREDOM	Cma04.g53	Cma04.g53.t1	CMA04	MTERF6	GO:0003690	ko:K15032	2544	-0.36834703998980167	1260	94.9	0	0	0	-0.7205258459961931	0	0	-0.3311303931680984			0	0						0	0		FALSE	FALSE	FALSE
			OG0000041	OG0000041	MTERF8	8556	PASS	H2	Cma09.g761	Clusia_major	PREDOM	Cma09.g761	Cma09.g761.t1	CMA09		GO:0003690	ko:K15032	1945	-0.5286081834683616	1176	74.2	0	0	0	-0.7205258459961931	0	0	-0.3311303931680984			0	0						0	0		FALSE	FALSE	FALSE
			OG0000041	OG0000041	MTERF8	8556	ARRAY	H1	Cma19.g83	Clusia_major	PREDOM	Cma19.g83	Cma19.g83.t1	CMA19		GO:0003690		1567	-0.6297412589857165	1167	77.4	0	0	0	-0.7205258459961931	0	0	-0.3311303931680984			0	0						0	0		FALSE	FALSE	FALSE
			OG0000041	OG0000041	MTERF8	8556	ARRAY	H1	Cma19.g88	Clusia_major	PREDOM	Cma19.g88	Cma19.g88.t1	CMA19		GO:0003690	ko:K15032	1489	-0.650609988854377	1176	75.1	0	0	0	-0.7205258459961931	0	0	-0.3311303931680984			0	0						0	0		FALSE	FALSE	FALSE
			OG0000041	OG0000041	MTERF8	8556	PASS	H2	Cma29.g104	Clusia_major	PREDOM	Cma29.g104	Cma29.g104.t1	CMA29		GO:0003690	ko:K15032	1841	-0.5564331566265756	1176	74.2	0	0	0	-0.7205258459961931	0	0	-0.3311303931680984			0	0						0	0		FALSE	FALSE	FALSE
			OG0000041	OG0000041	MTERF8	23995	PASS	H1	Cma07.g584	Clusia_major	PREDOM	Cma07.g584	Cma07.g584.t2	CMA07	MTERF8	GO:0003690	ko:K15032	2139	-0.47670390661553913	1137	98.1	0	0	0	-0.7205258459961931	0	0	-0.3311303931680984			0	0						0	0		FALSE	FALSE	FALSE
			OG0000041	OG0000041	MTERF9	34692	PASS	H1	Cma04.g1079	Clusia_major	PREDOM	Cma04.g1079	Cma04.g1079.t1	CMA04	MTERF9	GO:0003690	ko:K15032	3066	-0.22868707856107334	1386	98.7	0	0	0	-0.7205258459961931	0	0	-0.3311303931680984			0	0						0	0		FALSE	FALSE	FALSE
			OG0000042	OG0000042	CYP82A3	3118	ARRAY	H1	Cma10.g932	Clusia_major	PREDOM	Cma10.g932	Cma10.g932.t1	CMA10	CYP82A3	GO:0004497	ko:K00512	2371	-0.41463281264721547	1560	93.5	1	673	673	-0.5089883485138428	2	31	-0.3171732587573638			0	0						0	0		FALSE	FALSE	FALSE
			OG0000042	OG0000042	CYP82A3	3118	PASS	H1	Cma10.g933	Clusia_major	PREDOM	Cma10.g933	Cma10.g933.t1	CMA10	CYP82D61	GO:0004497	ko:K00512	5230	0.35028640138484246	1647	98.5	1	3214	3214	0.28969929056884974	20	2586	0.8331647547725317			0	0						0	0		FALSE	FALSE	FALSE
			OG0000042	OG0000042	CYP82A3	3118	ARRAY	H2	Cma21.g184	Clusia_major	PREDOM	Cma21.g184	Cma21.g184.t4	CMA21	CYP82A3	GO:0005506	ko:K00512	4762	0.22507402217287914	1377	87.6	1	2669	2669	0.1183947792347028	6	173	-0.25324057855335397	Cma21.p7757	Cma21.g187.t1	1	0.61	0	0	0	0	3	3	0.98	DUP	TRUE	FALSE	FALSE
			OG0000042	OG0000042	CYP82A3	3118	PASS	H2	Cma21.g186	Clusia_major	PREDOM	Cma21.g186	Cma21.g186.t1	CMA21	CYP82A3	GO:0004497	ko:K00512	4579	0.17611277132717554	1581	99.8	1	2708	2708	0.1306532672017335	5	118	-0.2780032363788507			0	0						0	0		FALSE	FALSE	FALSE
			OG0000042	OG0000042	CYP82A3	3118	ARRAY	H2	Cma21.g187	Clusia_major	PREDOM	Cma21.g187	Cma21.g187.t1	CMA21	CYP82A3	GO:0004497		4573	0.17450748441420166	1581	99.8	1	2991	2991	0.21960588501377679	5	157	-0.2604442608298621			0	0						0	0		FALSE	FALSE	FALSE
			OG0000042	OG0000042	CYP82A3	59164	ARRAY	H1	Cma01.g160	Clusia_major	PREDOM	Cma01.g160	Cma01.g160.t1	CMA01		GO:0004497	ko:K00512	2093	-0.48901110628167227	848	34.5	1	584	584	-0.5369628466950154	3	51	-0.30816865591172865			0	0						0	0		FALSE	FALSE	FALSE
			OG0000042	OG0000042	CYP82A3	59164	ARRAY	H1	Cma01.g161	Clusia_major	PREDOM	Cma01.g161	Cma01.g161.t2	CMA01	CYP82D61	GO:0004497	ko:K00512	2281	-0.4387121163418238	1314	69.3	1	584	584	-0.5369628466950154	2	11	-0.326177861602999			0	0						0	0		FALSE	FALSE	FALSE
			OG0000042	OG0000042	CYP82A3	59164	ARRAY	H1	Cma01.g162	Clusia_major	PREDOM	Cma01.g162	Cma01.g162.t1	CMA01	CYP82A3	GO:0004497	ko:K00512	1912	-0.5374372614897179	1593	98.5	1	262	262	-0.6381739524740894	1	30	-0.3176234888996456			0	0						0	0		FALSE	FALSE	FALSE
			OG0000042	OG0000042	CYP82A3	59164	ARRAY	H1	Cma01.g164	Clusia_major	PREDOM	Cma01.g164	Cma01.g164.t2	CMA01	CYP82A3	GO:0005506	ko:K00512	1915	-0.536634618033231	1434	87.7	1	255	255	-0.6403741939040692	1	30	-0.3176234888996456			0	0						0	0		FALSE	FALSE	FALSE
			OG0000042	OG0000042	CYP82A3	59164	PASS	H1	Cma01.g166	Clusia_major	PREDOM	Cma01.g166	Cma01.g166.t1	CMA01	CYP82A3	GO:0004497	ko:K00512	2446	-0.39456672623504185	1599	93.1	1	584	584	-0.5369628466950154	1	6	-0.3284290123144078			0	0						0	0		FALSE	FALSE	FALSE
			OG0000042	OG0000042	CYP82A3	59164	ARRAY	H1	Cma01.g167	Clusia_major	PREDOM	Cma01.g167	Cma01.g167.t1	CMA01	CYP82A3	GO:0004497	ko:K00512	2184	-0.464664254768235	1599	93.1	1	584	584	-0.5369628466950154	1	6	-0.3284290123144078			0	0						0	0		FALSE	FALSE	FALSE
			OG0000042	OG0000042	CYP82A3	59164	PASS	H2	Cma09.g143	Clusia_major	PREDOM	Cma09.g143	Cma09.g143.t1	CMA09	CYP82A4	GO:0004497	ko:K00512	2756	-0.31162690239805757	1563	93.7	1	829	829	-0.45995439664571997	3	63	-0.3027658942043475			0	0						0	0		FALSE	FALSE	FALSE
			OG0000042	OG0000042	CYP82A3	59164	ARRAY	H2	Cma09.g144	Clusia_major	PREDOM	Cma09.g144	Cma09.g144.t1	CMA09	CYP82N2v2	GO:0004497	ko:K00512	399	-0.9422371113779668	399	22.9	0	0	0	-0.7205258459961931	0	0	-0.3311303931680984	Cma09.p3184	Cma01.g294.t1	1	0.3	1	0	1	0	0	1	0.874	FRAG	TRUE	FALSE	FALSE
			OG0000042	OG0000042	CYP82A4	63611	ARRAY	H1	Cma01.g293	Clusia_major	PREDOM	Cma01.g293	Cma01.g293.t1	CMA01	CYP82A4	GO:0004497	ko:K00512	389	-0.9449125895662567	389	15.8	0	0	0	-0.7205258459961931	0	0	-0.3311303931680984			0	0						0	0		FALSE	FALSE	FALSE
			OG0000042	OG0000042	CYP82A4	63611	PASS	H1	Cma01.g294	Clusia_major	PREDOM	Cma01.g294	Cma01.g294.t1	CMA01	CYP82A4	GO:0004497	ko:K00512	3002	-0.24581013896612816	1677	93.7	1	829	829	-0.45995439664571997	2	25	-0.3198746396110544			0	0						0	0		FALSE	FALSE	FALSE
			OG0000042	OG0000042	CYP82C4	562	PASS	H1	Cma20.g914	Clusia_major	PREDOM	Cma20.g914	Cma20.g914.t1	CMA20	CYP82C4	GO:0004497		9236	1.422082963613742	1599	97.1	1	7059	7059	1.4982604760363638	20	7222	2.920431694390769			0	0						0	0		FALSE	FALSE	FALSE
			OG0000042	OG0000042	CYP82D61	13606	ARRAY	H1	Cma03.g634	Clusia_major	PREDOM	Cma03.g634	Cma03.g634.t1	CMA03	CYP82D61	GO:0004497	ko:K00512	15772	3.1707755074799646	1566	85.4	2	13587	13948	3.6636123633408375	53	18858	8.159309629981323			0	0						0	0		FALSE	FALSE	FALSE
			OG0000042	OG0000042	CYP82D61	13606	ARRAY	H1	Cma03.g635	Clusia_major	PREDOM	Cma03.g635	Cma03.g635.t1	CMA03	CYP82D61	GO:0004497	ko:K00512	16021	3.2373949143683807	1566	85.4	2	13681	14038	3.6919011817262932	57	17034	7.338089850459394			0	0						0	0		FALSE	FALSE	FALSE
			OG0000042	OG0000042	CYP82D61	13606	ARRAY	H1	Cma03.g636	Clusia_major	PREDOM	Cma03.g636	Cma03.g636.t1	CMA03	CYP82D61	GO:0004497	ko:K00512	15392	3.0691073363249517	1425	86.5	2	13076	13419	3.497336975275216	96	20726	9.000339535763649			0	0						0	0		FALSE	FALSE	FALSE
			OG0000042	OG0000042	CYP82D61	13606	PASS	H1	Cma03.g646	Clusia_major	PREDOM	Cma03.g646	Cma03.g646.t1	CMA03	CYP82C4	GO:0004497	ko:K00512	3206	-0.19123038392501596	1578	85.4	2	1299	1626	-0.20944119383229773	3	13	-0.32527740131843547			0	0						0	0		FALSE	FALSE	FALSE
			OG0000042	OG0000042	CYP82D61	13606	ARRAY	H1	Cma03.g647	Clusia_major	PREDOM	Cma03.g647	Cma03.g647.t1	CMA03	CYP82A4	GO:0004497	ko:K00512	3172	-0.20032700976520132	855	34.1	2	1608	1948	-0.10823008805322373	4	497	-0.10736601245406387			0	0						0	0		FALSE	FALSE	FALSE
			OG0000042	OG0000042	CYP82D61	13606	ARRAY	H1	Cma03.g648	Clusia_major	PREDOM	Cma03.g648	Cma03.g648.t1	CMA03	CYP82D61	GO:0004497	ko:K00512	3530	-0.10454489062442597	1578	85.4	2	1330	1657	-0.19969726749952973	3	13	-0.32527740131843547			0	0						0	0		FALSE	FALSE	FALSE
			OG0000042	OG0000042	CYP82D61	13606	ARRAY	H1	Cma03.g649	Clusia_major	PREDOM	Cma03.g649	Cma03.g649.t1	CMA03	CYP82D61	GO:0004497	ko:K00512	7551	0.9712648888869083	1578	85.4	3	4022	5680	1.0648129143303295	16	7669	3.121684567990716			0	0						0	0		FALSE	FALSE	FALSE
			OG0000042	OG0023383	CYP82D61	13606	PASS	H2	Cma15.g697	Clusia_major	PREDOM	Cma15.g697	Cma15.g697.t1	CMA15	CYP82D61	GO:0004497	ko:K00512	585	-0.8924732170757763	585	19.9	0	0	0	-0.7205258459961931	0	0	-0.3311303931680984			0	0						0	0		FALSE	FALSE	FALSE
			OG0000042	OG0000042	CYP82G1	16402	PASS	H2	Cma15.g762	Clusia_major	PREDOM	Cma15.g762	Cma15.g762.t1	CMA15	CYP82G1	GO:0004497	ko:K17961	3555	-0.09785619515370143	1581	99.4	1	1445	1445	-0.2663331508074915	16	1078	0.15421770021163841			0	0						0	0		FALSE	FALSE	FALSE
			OG0000042	OG0000042	CYP82G1	16402	ARRAY	H2	Cma15.g763	Clusia_major	PREDOM	Cma15.g763	Cma15.g763.t1	CMA15	CYP82G1	GO:0004497	ko:K17961	3005	-0.2450074955096412	1581	99.4	1	492	492	-0.5658803054890366	3	46	-0.31041980662313745			0	0						0	0		FALSE	FALSE	FALSE
			OG0000042	OG0021186	CYP82J17	7548	PASS	H1	Cma19.g353	Clusia_major	PREDOM	Cma19.g353	Cma19.g353.t1	CMA19	CYP82A1	GO:0004497	ko:K00512	1035	-0.7720766986027346	1035	57.9	0	0	0	-0.7205258459961931	0	0	-0.3311303931680984			0	0						0	0		FALSE	FALSE	FALSE
			OG0000042	OG0000042	CYP82J17	7548	PASS	H2	Cma29.g352	Clusia_major	PREDOM	Cma29.g352	Cma29.g352.t1	CMA29	CYP82J17	GO:0004497	ko:K00512	23811	5.321592423046146	1614	99.4	2	17941	21613	6.072876729168795	138	32284	14.204099520256227			0	0						0	0		FALSE	FALSE	FALSE
			OG0000043	OG0000043	AT1G65770	15489	PASS	H2	Cma17.g16	Clusia_major	PREDOM	Cma17.g16	Cma17.g16.t1	CMA17	At1g65770			2520	-0.3747681876416972	1311	97.8	2	550	718	-0.49484393932111503	2	66	-0.30141520377750225	Cma17.p6206	Cma23.g34.t4	1	0.41	7	4	0	0	0	0	0.328	FRAG	TRUE	FALSE	FALSE
			OG0000043	OG0000043	AT2G05970	23572	PASS	H2	Cma15.g440	Clusia_major	PREDOM	Cma15.g440	Cma15.g440.t1	CMA15	At2g05970	GO:0005515		1290	-0.7038520048013444	1290	92.6	0	0	0	-0.7205258459961931	0	0	-0.3311303931680984			0	0						0	0		FALSE	FALSE	FALSE
			OG0000043	OG0000043	SKIP23	3506	PASS	H1	Cma10.g1027	Clusia_major	PREDOM	Cma10.g1027	Cma10.g1027.t1	CMA10	At5g55150			1622	-0.6150261289501225	1200	99	0	0	0	-0.7205258459961931	0	0	-0.3311303931680984	Cma10.p3820	Cma23.g34.t4	1	0.84	6	27	0	0	1	1	0.285	FRAG	TRUE	FALSE	FALSE
			OG0000043	OG0000043	SKIP23	3506	PASS	H2	Cma21.g50	Clusia_major	PREDOM	Cma21.g50	Cma21.g50.t1	CMA21	At2g26160			2059	-0.49810773212185766	1269	99	0	0	0	-0.7205258459961931	0	0	-0.3311303931680984	Cma21.p7718	Cma23.g34.t4	1	0.95	33	16	0	0	3	3	0.28	FRAG	TRUE	FALSE	FALSE
			OG0000043	OG0000043	SKIP23	3872	PASS	H1	Cma02.g1155	Clusia_major	PREDOM	Cma02.g1155	Cma02.g1155.t1	CMA02	SKIP23	GO:0005515		1167	-0.7367603865173091	1167	99.7	0	0	0	-0.7205258459961931	0	0	-0.3311303931680984	Cma02.p656	Cma23.g34.t4	1	0.94	11	26	0	0	0	0	0.296	FRAG	TRUE	FALSE	FALSE
			OG0000043	OG0000043	SKIP23	3872	PASS	H2	Cma22.g429	Clusia_major	PREDOM	Cma22.g429	Cma22.g429.t1	CMA22	At2g26160			1515	-0.6436537455648236	1239	98.8	0	0	0	-0.7205258459961931	0	0	-0.3311303931680984	Cma22.p8198	Cma23.g34.t4	1	0.88	9	22	0	0	3	3	0.278	FRAG	TRUE	FALSE	FALSE
			OG0000043	OG0000043	SKIP23	7300	PASS	H2	Cma23.g34	Clusia_major	PREDOM	Cma23.g34	Cma23.g34.t4	CMA23	SKIP23	GO:0005515		1663	-0.6040566683781343	1260	96.4	0	0	0	-0.7205258459961931	0	0	-0.3311303931680984			0	0						0	0		FALSE	FALSE	FALSE
			OG0000043	OG0000043	SKIP23	27610	PASS	H2	Cma18.g480	Clusia_major	PREDOM	Cma18.g480	Cma18.g480.t1	CMA18	SKIP23		ko:K05391	1056	-0.766458194407326	1056	48.2	0	0	0	-0.7205258459961931	0	0	-0.3311303931680984	Cma18.p6674	Cma23.g34.t4	1	0.93	16	23	1	0	0	1	0.298	FRAG	TRUE	FALSE	FALSE
			OG0000043	OG0000043	SKIP23	28143	PASS	H1	Cma16.g421	Clusia_major	PREDOM	Cma16.g421	Cma16.g421.t1	CMA16	SKIP23			1017	-0.7768925593416564	1017	78.7	0	0	0	-0.7205258459961931	0	0	-0.3311303931680984			0	0						0	0		FALSE	FALSE	FALSE
			OG0000043	OG0000043	SKIP23	28143	ARRAY	H1	Cma16.g422	Clusia_major	PREDOM	Cma16.g422	Cma16.g422.t1	CMA16	SKIP23			1017	-0.7768925593416564	1017	78.7	0	0	0	-0.7205258459961931	0	0	-0.3311303931680984			0	0						0	0		FALSE	FALSE	FALSE
			OG0000043	OG0000043		3078	PASS	H2	Cma22.g70	Clusia_major	PREDOM	Cma22.g70	Cma22.g70.t1	CMA22		GO:0005515		1430	-0.666395310165287	1179	97.2	0	0	0	-0.7205258459961931	0	0	-0.3311303931680984			0	0						0	0		FALSE	FALSE	FALSE
			OG0000044	OG0000044	DOGT1	23169	PASS	H2	Cma23.g18	Clusia_major	PREDOM	Cma23.g18	Cma23.g18.t1	CMA23	UGT73C12	GO:0008194	ko:K13496	2789	-0.3027978243767012	1506	98.6	0	0	0	-0.7205258459961931	0	0	-0.3311303931680984			0	0						0	0		FALSE	FALSE	FALSE
			OG0000044	OG0000044	UGT73B5	873	ARRAY	H1	Cma20.g876	Clusia_major	PREDOM	Cma20.g876	Cma20.g876.t1	CMA20	TOGT1/UGT73B5	GO:0008194	ko:K13496	2130	-0.479111836985	1458	98.2	0	0	0	-0.7205258459961931	0	0	-0.3311303931680984			0	0						0	0		FALSE	FALSE	FALSE
			OG0000044	OG0000044	UGT73B5	873	PASS	H1	Cma20.g877	Clusia_major	PREDOM	Cma20.g877	Cma20.g877.t1	CMA20	TOGT1/UGT73B5	GO:0008194	ko:K13496	1931	-0.5323538529319672	1455	98.8	0	0	0	-0.7205258459961931	0	0	-0.3311303931680984			0	0						0	0		FALSE	FALSE	FALSE
			OG0000044	OG0000044	UGT73B5	873	ARRAY	H1	Cma20.g878	Clusia_major	PREDOM	Cma20.g878	Cma20.g878.t1	CMA20	AOG	GO:0008194	ko:K14595	2707	-0.32473674552067766	1428	98.8	1	737	737	-0.48887185543974115	3	271	-0.20911802460974152			0	0						0	0		FALSE	FALSE	FALSE
			OG0000044	OG0000044	UGT73B5	873	ARRAY	H2	Cma23.g250	Clusia_major	PREDOM	Cma23.g250	Cma23.g250.t1	CMA23	TOGT1/UGT73B5	GO:0008194	ko:K13496	1856	-0.5524199393441409	1458	99	0	0	0	-0.7205258459961931	0	0	-0.3311303931680984			0	0						0	0		FALSE	FALSE	FALSE
			OG0000044	OG0000044	UGT73B5	873	ARRAY	H2	Cma23.g252	Clusia_major	PREDOM	Cma23.g252	Cma23.g252.t1	CMA23	TOGT1/UGT73B5	GO:0008194	ko:K13496	1810	-0.564727139010274	1470	100	0	0	0	-0.7205258459961931	0	0	-0.3311303931680984			0	0						0	0		FALSE	FALSE	FALSE
			OG0000044	OG0000044	UGT73B5	873	ARRAY	H2	Cma23.g260	Clusia_major	PREDOM	Cma23.g260	Cma23.g260.t1	CMA23	TOGT1/UGT73B5	GO:0008194	ko:K13496	1856	-0.5524199393441409	1458	99	0	0	0	-0.7205258459961931	0	0	-0.3311303931680984			0	0						0	0		FALSE	FALSE	FALSE
			OG0000044	OG0000044	UGT73B5	873	ARRAY	H2	Cma23.g273	Clusia_major	PREDOM	Cma23.g273	Cma23.g273.t1	CMA23	TOGT1/UGT73B5	GO:0008194	ko:K13496	1856	-0.5524199393441409	1458	99	0	0	0	-0.7205258459961931	0	0	-0.3311303931680984			0	0						0	0		FALSE	FALSE	FALSE
			OG0000044	OG0000044	UGT73B5	7190	PASS	H2	Cma26.g1170	Clusia_major	PREDOM	Cma26.g1170	Cma26.g1170.t1	CMA26	TOGT1/UGT73B5	GO:0008194	ko:K13496	1863	-0.550547104612338	1461	96.5	0	0	0	-0.7205258459961931	0	0	-0.3311303931680984			0	0						0	0		FALSE	FALSE	FALSE
			OG0000044	OG0000044	UGT73C2	63975	PASS	H1	Cma01.g577	Clusia_major	PREDOM	Cma01.g577	Cma01.g577.t1	CMA01	UGT73C2	GO:0008194	ko:K13496	2089	-0.4900812975569882	1473	97.4	0	0	0	-0.7205258459961931	0	0	-0.3311303931680984			0	0						0	0		FALSE	FALSE	FALSE
			OG0000044	OG0000044	UGT73D1	13046	PASS	H1	Cma19.g1052	Clusia_major	PREDOM	Cma19.g1052	Cma19.g1052.t1	CMA19	UGT73D1	GO:0008194	ko:K13496	2496	-0.3811893352935928	1485	99	1	617	617	-0.5265902799536818	2	57	-0.30546727505803806			0	0						0	0		FALSE	FALSE	FALSE
			OG0000044	OG0000044	UGT73D1	13046	ARRAY	H2	Cma29.g944	Clusia_major	PREDOM	Cma29.g944	Cma29.g944.t1	CMA29	UGT73D1	GO:0008194	ko:K13496	1482	-0.6524828235861799	1482	97.4	0	0	0	-0.7205258459961931	0	0	-0.3311303931680984			0	0						0	0		FALSE	FALSE	FALSE
			OG0000044	OG0027813	UGT73D1	13046	PASS	H2	Cma29.g945	Clusia_major	PREDOM	Cma29.g945	Cma29.g945.t1	CMA29	UGT73E1/DOGT1		ko:K13496	201	-0.9952115795061052	201	11.3	0	0	0	-0.7205258459961931	0	0	-0.3311303931680984			0	0						0	0		FALSE	FALSE	FALSE
			OG0000044	OG0015164	UGT73D1	13046	ARRAY	H2	Cma29.g946	Clusia_major	PREDOM	Cma29.g946	Cma29.g946.t1	CMA29	UGT73C2		ko:K13496	333	-0.9598952674206797	333	19.1	0	0	0	-0.7205258459961931	0	0	-0.3311303931680984			0	0						0	0		FALSE	FALSE	FALSE
			OG0000045	OG0000045	TPS1	62825	PASS	H1	Cma12.g911	Clusia_major	PREDOM	Cma12.g911	Cma12.g911.t1	CMA12	TPS1	GO:0000287	ko:K14184	1550	-0.6342895719058093	537	31.5	1	609	609	-0.5291048415879445	3	245	-0.2208240083090673			0	0						0	0		FALSE	FALSE	FALSE
			OG0000045	OG0000045	TPS1	62856	PASS	H1	Cma14.g232	Clusia_major	PREDOM	Cma14.g232	Cma14.g232.t1	CMA14	TPS1	GO:0000287	ko:K14184	978	-0.7873269242759866	540	31.5	1	437	437	-0.5831679167245927	3	123	-0.2757520856674419			0	0						0	0		FALSE	FALSE	FALSE
			OG0000045	OG0000045	TPS1	63063	PASS	H1	Cma16.g487	Clusia_major	PREDOM	Cma16.g487	Cma16.g487.t2	CMA16	TPS1	GO:0010333	ko:K14184	6507	0.6919449660294518	1674	100	6	1878	4296	0.629793751602881	26	2646	0.8601785633094373			0	0						0	0		FALSE	FALSE	FALSE
			OG0000045	OG0000045	TPS3	11432	PASS	H1	Cma25.g1083	Clusia_major	PREDOM	Cma25.g1083	Cma25.g1083.t1	CMA25	TPS3	GO:0010333	ko:K14184	6187	0.6063296640041776	1581	93	6	1958	4086	0.5637865087034849	26	2713	0.8903439828423152			0	0						0	0		FALSE	FALSE	FALSE
			OG0000045	OG0000045	TPS3	11432	ARRAY	H2	Cma26.g104	Clusia_major	PREDOM	Cma26.g104	Cma26.g104.t1	CMA26	TPS1	GO:0010333	ko:K14184	4533	0.1638055716610424	1425	88.3	7	1692	3090	0.2507235852377778	21	2183	0.6517220074329827	Cma26.p9728	Cma26.g106.t1	1	0.59	2	0	2	0	3	5	0.96	DUP	TRUE	FALSE	FALSE
			OG0000045	OG0000045	TPS3	11432	ARRAY	H2	Cma26.g106	Clusia_major	PREDOM	Cma26.g106	Cma26.g106.t1	CMA26	TPS1	GO:0010333	ko:K14184	5091	0.31309725456761406	1668	99.6	6	1563	3417	0.353506292038266	18	1699	0.4338106185686111			0	0						0	0		FALSE	FALSE	FALSE
			OG0000045	OG0000045	TPS3	11432	ARRAY	H2	Cma26.g108	Clusia_major	PREDOM	Cma26.g108	Cma26.g108.t1	CMA26	TPS1		ko:K14184	412	-0.93875898973319	240	14.2	0	0	0	-0.7205258459961931	0	0	-0.3311303931680984			0	0						0	0		FALSE	FALSE	FALSE
			OG0000045	OG0000045	TPS3	11432	PASS	H2	Cma26.g109	Clusia_major	PREDOM	Cma26.g109	Cma26.g109.t1	CMA26	TPS1	GO:0000287	ko:K14184	1571	-0.6286710677104006	537	31.5	1	610	610	-0.5287905213836616	3	251	-0.21812262745537672			0	0						0	0		FALSE	FALSE	FALSE
			OG0000045	OG0000045	TPS3	11432	ARRAY	H2	Cma26.g110	Clusia_major	PREDOM	Cma26.g110	Cma26.g110.t1	CMA26	TPS3	GO:0010333	ko:K14184	5336	0.3786464701807145	1662	97.3	6	1574	3668	0.43240066331325844	18	1685	0.4275073965766665			0	0						0	0		FALSE	FALSE	FALSE
			OG0000045	OG0000045	TPS3	11432	ARRAY	H2	Cma26.g111	Clusia_major	PREDOM	Cma26.g111	Cma26.g111.t1	CMA26	TPS1	GO:0010333	ko:K14184	4525	0.16166518911041056	1554	99.6	7	1162	2964	0.21111923949814015	15	1294	0.2514674109444985			0	0						0	0		FALSE	FALSE	FALSE
			OG0000045	OG0000045	TPS3	11432	ARRAY	H2	Cma26.g27	Clusia_major	PREDOM	Cma26.g27	Cma26.g27.t1	CMA26	TPS3	GO:0010333	ko:K14184	6481	0.6849887227398982	1659	97.4	6	1791	4620	0.7316334977905207	17	1397	0.2978411155995197			0	0						0	0		FALSE	FALSE	FALSE
			OG0000045	OG0000045	TPS3	64627	ARRAY	H2	Cma22.g883	Clusia_major	PREDOM	Cma22.g883	Cma22.g883.t1	CMA22	TPS3	GO:0010333	ko:K14184	6227	0.617031576757337	1434	97.3	6	1783	4787	0.7841249719057547	17	1313	0.2600217836478519	Cma22.p8374	Cma22.g891.t1	1	0.63	0	0	0	0	3	3	0.95	DUP	TRUE	FALSE	FALSE
			OG0000045	OG0000045	TPS3	64627	ARRAY	H2	Cma22.g889	Clusia_major	PREDOM	Cma22.g889	Cma22.g889.t1	CMA22	TPS3	GO:0010333	ko:K14184	3582	-0.09063240404531893	1218	68.2	4	1183	2360	0.021269836111305715	17	963	0.10244123384923608			0	0						0	0		FALSE	FALSE	FALSE
			OG0000045	OG0000045	TPS3	64627	PASS	H2	Cma22.g890	Clusia_major	PREDOM	Cma22.g890	Cma22.g890.t1	CMA22	TPS3	GO:0010333	ko:K14184	6809	0.7727444073158042	1662	97.3	6	1780	5141	0.8953943242218795	27	1990	0.5648275899726031			0	0						0	0		FALSE	FALSE	FALSE
			OG0000045	OG0000045	TPS3	64627	ARRAY	H2	Cma22.g891	Clusia_major	PREDOM	Cma22.g891	Cma22.g891.t1	CMA22	TPS3	GO:0010333	ko:K14184	7190	0.8746801262896461	1656	97.3	6	1780	5528	1.017036243279338	28	1950	0.5468183842813327			0	0						0	0		FALSE	FALSE	FALSE
			OG0000045	OG0000045	TPS3	65971	PASS	H2	Cma05.g699	Clusia_major	PREDOM	Cma05.g699	Cma05.g699.t1	CMA05	TPS3	GO:0010333	ko:K14184	3582	-0.09063240404531893	1218	68.2	4	1183	2360	0.021269836111305715	19	1306	0.2568701726518796			0	0						0	0		FALSE	FALSE	FALSE
			OG0000046	OG0000046	SOT12	40093	PASS	H2	Cma17.g460	Clusia_major	PREDOM	Cma17.g460	Cma17.g460.t1	CMA17	SOT12	GO:0008146	ko:K22312	560	-0.8991619125465008	366	35.4	0	0	0	-0.7205258459961931	0	0	-0.3311303931680984			0	0						0	0		FALSE	FALSE	FALSE
			OG0000046	OG0000046	SOT16	14390	PASS	H1	Cma06.g76	Clusia_major	PREDOM	Cma06.g76	Cma06.g76.t1	CMA06	SOT17	GO:0008146	ko:K22312	1226	-0.7209750652063992	1002	92	0	0	0	-0.7205258459961931	0	0	-0.3311303931680984			0	0						0	0		FALSE	FALSE	FALSE
			OG0000046	OG0000046	SOT17	16919	PASS	H1	Cma07.g810	Clusia_major	PREDOM	Cma07.g810	Cma07.g810.t1	CMA07	SOT17	GO:0008146	ko:K01025	1252	-0.7140188219168456	942	95.2	0	0	0	-0.7205258459961931	0	0	-0.3311303931680984	Cma07.p2483	Cma06.g76.t1	1	0.89	6	10	0	0	1	1	0.427	PSSD	TRUE	FALSE	FALSE
			OG0000046	OG0000046	SOT17	39380	PASS	H2	Cma08.g1042	Clusia_major	PREDOM	Cma08.g1042	Cma08.g1042.t1	CMA08	SOT17	GO:0008146	ko:K22312	381	-0.9470529721168885	381	29.9	0	0	0	-0.7205258459961931	0	0	-0.3311303931680984	Cma08.p3072	Cma06.g76.t1	1	0.5	6	0	1	0	0	1	0.418	FRAG	TRUE	FALSE	FALSE
			OG0000046	OG0000046	SOT6	11031	PASS	H1	Cma01.g731	Clusia_major	PREDOM	Cma01.g731	Cma01.g731.t2	CMA01	SOT17	GO:0008146	ko:K22312	1079	-0.7603045945742595	942	96.5	0	0	0	-0.7205258459961931	0	0	-0.3311303931680984	Cma01.p264	Cma06.g76.t1	1	0.92	8	12	1	0	0	1	0.404	FRAG	TRUE	FALSE	FALSE
			OG0000047	OG0000047	BQ2027_MB2253C	64754	PASS	H2	Cma23.g808	Clusia_major	PREDOM	Cma23.g808	Cma23.g808.t1	CMA23	BQ2027_MB2253C	GO:0003676		348	-0.9558820501382449	348	29.5	0	0	0	-0.7205258459961931	0	0	-0.3311303931680984			0	0						0	0		FALSE	FALSE	FALSE
			OG0000047	OG0000047	POL	63509	PASS	H1	Cma02.g767	Clusia_major	PREDOM	Cma02.g767	Cma02.g767.t1	CMA02	pol	GO:0003676		4043	0.032707140434841506	1614	38.6	5	1033	2424	0.041386329185407376	6	2206	0.6620773007054631			0	0						0	0		FALSE	FALSE	FALSE
			OG0000047	OG0000047	POL	63607	PASS	H1	Cma03.g220	Clusia_major	PREDOM	Cma03.g220	Cma03.g220.t1	CMA03	pol	GO:0003676		875	-0.8148843496153717	588	4.6	1	286	286	-0.6306302675713013	1	250	-0.2185728575976585			0	0						0	0		FALSE	FALSE	FALSE
			OG0000047	OG0000047	POL	64509	PASS	H1	Cma11.g690	Clusia_major	PREDOM	Cma11.g690	Cma11.g690.t1	CMA11	pol			1734	-0.5850607732412766	1371	22.3	4	120	359	-0.6076848926586541	0	0	-0.3311303931680984			0	0						0	0		FALSE	FALSE	FALSE
			OG0000047	OG0000047	POL	65392	PASS	H2	Cma09.g134	Clusia_major	PREDOM	Cma09.g134	Cma09.g134.t1	CMA09	pol	GO:0015074		1479	-0.6532854670426669	954	29.9	3	194	522	-0.5564506993605514	1	194	-0.243785745565437			0	0						0	0		FALSE	FALSE	FALSE
			OG0000047	OG0000047	POL	65726	PASS	H2	Cma15.g160	Clusia_major	PREDOM	Cma15.g160	Cma15.g160.t1	CMA15	pol	GO:0015074		873	-0.8154194452530297	714	16	1	158	158	-0.6708632537195046	2	316	-0.18885766820706235			0	0						0	0		FALSE	FALSE	FALSE
			OG0000047	OG0000047	RNHA	62745	PASS	H1	Cma12.g315	Clusia_major	PREDOM	Cma12.g315	Cma12.g315.t1	CMA12	rnhA	GO:0003676		1368	-0.6829832749326838	792	35.3	1	575	575	-0.5397917285335609	1	500	-0.1060153220272186			0	0						0	0		FALSE	FALSE	FALSE
			OG0000047	OG0000047	RNHA	63116	PASS	H1	Cma02.g371	Clusia_major	PREDOM	Cma02.g371	Cma02.g371.t1	CMA02	rnhA	GO:0003676		462	-0.925381598791741	462	14.8	0	0	0	-0.7205258459961931	0	0	-0.3311303931680984			0	0						0	0		FALSE	FALSE	FALSE
			OG0000047	OG0000047	RNHA	63539	PASS	H1	Cma01.g224	Clusia_major	PREDOM	Cma01.g224	Cma01.g224.t1	CMA01	rnhA	GO:0003676		3603	-0.08501389984991033	1185	19.2	5	1290	2413	0.03792880693829615	2	966	0.10379192427608136			0	0						0	0		FALSE	FALSE	FALSE
			OG0000047	OG0000047	RNHA	64805	PASS	H2	Cma24.g412	Clusia_major	PREDOM	Cma24.g412	Cma24.g412.t1	CMA24	rnhA	GO:0003676		1232	-0.7193697782934253	927	19.7	1	304	304	-0.6249725038942102	1	304	-0.19426042991444348			0	0						0	0		FALSE	FALSE	FALSE
			OG0000047	OG0000047	TF2-6	65946	PASS	H2	Cma17.g661	Clusia_major	PREDOM	Cma17.g661	Cma17.g661.t1	CMA17	Tf2-6	GO:0003676		618	-0.8836441390544199	618	11	0	0	0	-0.7205258459961931	0	0	-0.3311303931680984			0	0						0	0		FALSE	FALSE	FALSE
			OG0000047	OG0000047	TY3B-I	62932	PASS	H1	Cma14.g401	Clusia_major	PREDOM	Cma14.g401	Cma14.g401.t1	CMA14	TY3B-I			971	-0.7891997590077895	783	17.3	1	187	187	-0.6617479677953023	0	0	-0.3311303931680984			0	0						0	0		FALSE	FALSE	FALSE
			OG0000048	OG0000048	GSTU2	18169	PASS	H1	Cma02.g1508	Clusia_major	PREDOM	Cma02.g1508	Cma02.g1508.t1	CMA02	GSTU7/GSTU2	GO:0004364	ko:K00799	1763	-0.5773018864952362	672	99.5	1	998	998	-0.4068342821219203	2	45	-0.3108700367654192			0	0						0	0		FALSE	FALSE	FALSE
			OG0000048	OG0000048	GSTU7	18170	ARRAY	H1	Cma02.g1509	Clusia_major	PREDOM	Cma02.g1509	Cma02.g1509.t1	CMA02	GSTU7/GSTU2	GO:0004364	ko:K00799	1728	-0.5866660601542505	651	95.5	1	1076	1076	-0.38231730618785886	5	254	-0.21677193702853145			0	0						0	0		FALSE	FALSE	FALSE
			OG0000048	OG0000048	GSTU7	18170	PASS	H1	Cma02.g1510	Clusia_major	PREDOM	Cma02.g1510	Cma02.g1510.t1	CMA02	GSTU7/GSTU2	GO:0004364	ko:K00799	1607	-0.6190393462325573	675	99.5	1	666	666	-0.5111885899438227	1	68	-0.3005147434929387			0	0						0	0		FALSE	FALSE	FALSE
			OG0000048	OG0000048	GSTU7	18170	ARRAY	H1	Cma02.g1511	Clusia_major	PREDOM	Cma02.g1511	Cma02.g1511.t1	CMA02	GSTU7/GSTU2	GO:0004364	ko:K00799	1588	-0.6241227547903079	675	100	1	672	672	-0.5093026687181256	1	42	-0.31222072719226446	Cma02.p764, Cmu02.p765, Cmu02.p766	Cma02.g1511.t1, Cmu02.g1511.t1, Cmu02.g1510.t1	3	0.5333333333333333	2	4	0	0	3	3	0.8923333333333333	FRAG, FRAG, FRAG	TRUE	FALSE	FALSE
			OG0000048	OG0000048	GSTU7	18170	ARRAY	H1	Cma02.g1512	Clusia_major	PREDOM	Cma02.g1512	Cma02.g1512.t1	CMA02	GSTU7/GSTU2	GO:0004364	ko:K00799	1442	-0.6631847363393392	672	99.5	1	665	665	-0.5115029101481054	2	74	-0.2978133626392482			0	0						0	0		FALSE	FALSE	FALSE
			OG0000048	OG0000048	GSTU7	31253	ARRAY	H1	Cma16.g438	Clusia_major	PREDOM	Cma16.g438	Cma16.g438.t1	CMA16	HSP26-A	GO:0004364	ko:K00799	2580	-0.3587153185119583	663	94.8	1	1427	1427	-0.27199091448458257	2	219	-0.23252999200839303			0	0						0	0		FALSE	FALSE	FALSE
			OG0000048	OG0000048	GSTU7	31253	PASS	H1	Cma16.g443	Clusia_major	PREDOM	Cma16.g443	Cma16.g443.t1	CMA16		GO:0004364	ko:K00799	2110	-0.4844627933615796	663	94.8	1	1446	1446	-0.26601883060320863	5	274	-0.20776733418289625			0	0						0	0		FALSE	FALSE	FALSE
			OG0000048	OG0000048	GSTU7	31253	ARRAY	H1	Cma16.g445	Clusia_major	PREDOM	Cma16.g445	Cma16.g445.t1	CMA16		GO:0004364	ko:K00799	2920	-0.26774906011010463	663	94.8	1	1483	1483	-0.2543889830447436	5	260	-0.2140705561748409			0	0						0	0		FALSE	FALSE	FALSE
			OG0000048	OG0000048	GSTU7	31253	PASS	H2	Cma27.g626	Clusia_major	PREDOM	Cma27.g626	Cma27.g626.t1	CMA27	GSTU7		ko:K00799	6319	0.6416459760896033	345	28.7	1	5973	5973	1.1569087341852011	15	4125	1.5260689437441597			0	0						0	0		FALSE	FALSE	FALSE
			OG0000048	OG0000048	HSP26-A	13671	PASS	H2	Cma27.g174	Clusia_major	PREDOM	Cma27.g174	Cma27.g174.t1	CMA27	HSP26-A	GO:0004364	ko:K00799	2035	-0.5045288797737532	651	92.1	1	925	925	-0.4297796570345675	5	211	-0.2361318331466471			0	0						0	0		FALSE	FALSE	FALSE
			OG0000048	OG0000048	HSP26-A	15392	ARRAY	H1	Cma07.g1054	Clusia_major	PREDOM	Cma07.g1054	Cma07.g1054.t1	CMA07	HSP26-A	GO:0004364	ko:K00799	1606	-0.6193068940513863	435	78.1	1	670	670	-0.5099313091266913	5	215	-0.23433091257752006			0	0						0	0		FALSE	FALSE	FALSE
			OG0000048	OG0000048	HSP26-A	15392	PASS	H1	Cma07.g1056	Clusia_major	PREDOM	Cma07.g1056	Cma07.g1056.t1	CMA07	HSP26-A	GO:0004364	ko:K00799	1621	-0.6152936767689515	666	97.7	1	691	691	-0.5033305848367517	5	221	-0.2316295317238295			0	0						0	0		FALSE	FALSE	FALSE
			OG0000048	OG0000048	HSP26-A	15392	PASS	H2	Cma24.g355	Clusia_major	PREDOM	Cma24.g355	Cma24.g355.t1	CMA24	HSP26-A	GO:0004364	ko:K00799	2378	-0.4127599779154126	681	97	1	1442	1442	-0.26727611142034	5	285	-0.20281480261779689			0	0						0	0		FALSE	FALSE	FALSE
			OG0000048	OG0000048	HSP26-A	15392	ARRAY	H2	Cma24.g357	Clusia_major	PREDOM	Cma24.g357	Cma24.g357.t1	CMA24	HSP26-A	GO:0004364	ko:K00799	2375	-0.41356262137189953	681	97	1	1439	1439	-0.2682190720331885	5	283	-0.20371526290236042			0	0						0	0		FALSE	FALSE	FALSE
			OG0000048	OG0000048		11909	PASS	H2	Cma21.g464	Clusia_major	PREDOM	Cma21.g464	Cma21.g464.t1	CMA21		GO:0004364	ko:K00799	1955	-0.5259327052800717	669	98.2	1	567	567	-0.5423062901678236	2	295	-0.1983125011949793			0	0						0	0		FALSE	FALSE	FALSE
			OG0000049	OG0000049	BIB	1406	PASS	H2	Cma27.g466	Clusia_major	PREDOM	Cma27.g466	Cma27.g466.t1	CMA27	BIB			3904	-0.004482006382386914	1695	98.5	3	605	1193	-0.34554184228676676	5	100	-0.2861073789399224			0	0						0	0		FALSE	FALSE	FALSE
			OG0000049	OG0000049	BIB	24118	PASS	H1	Cma25.g1039	Clusia_major	PREDOM	Cma25.g1039	Cma25.g1039.t1	CMA25	BIB			2949	-0.25999017336406416	1695	93	2	350	623	-0.5247043587279847	6	169	-0.25504149912248103			0	0						0	0		FALSE	FALSE	FALSE
			OG0000049	OG0000049	BIB	26040	PASS	H1	Cma02.g260	Clusia_major	PREDOM	Cma02.g260	Cma02.g260.t2	CMA02	BIB			3324	-0.15965974130319616	1584	98.9	2	715	818	-0.46341191889283123	5	350	-0.17354984336948254			0	0						0	0		FALSE	FALSE	FALSE
			OG0000049	OG0000049	ENY	5543	PASS	H1	Cma11.g853	Clusia_major	PREDOM	Cma11.g853	Cma11.g853.t1	CMA11	ENY			3393	-0.14119894180399642	1602	99.8	3	381	610	-0.5287905213836616	8	207	-0.23793275371577413			0	0						0	0		FALSE	FALSE	FALSE
			OG0000049	OG0000049	ENY	5543	ARRAY	H1	Cma11.g855	Clusia_major	PREDOM	Cma11.g855	Cma11.g855.t1	CMA11	ENY			3694	-0.06066704833647302	1602	99.8	3	381	610	-0.5287905213836616	8	207	-0.23793275371577413			0	0						0	0		FALSE	FALSE	FALSE
			OG0000049	OG0000049	ENY	5543	PASS	H2	Cma17.g800	Clusia_major	PREDOM	Cma17.g800	Cma17.g800.t1	CMA17	ENY			3455	-0.12461097703659958	1638	99.8	3	436	813	-0.4649835199142454	7	291	-0.20011342176410635			0	0						0	0		FALSE	FALSE	FALSE
			OG0000049	OG0000049	GAF1	1887	PASS	H1	Cma02.g999	Clusia_major	PREDOM	Cma02.g999	Cma02.g999.t2	CMA02	GAF1			2437	-0.39697465660450265	1350	96.1	2	790	919	-0.4316655782602645	4	33	-0.3162727984728003			0	0						0	0		FALSE	FALSE	FALSE
			OG0000049	OG0000049	GAF1	1887	PASS	H2	Cma22.g251	Clusia_major	PREDOM	Cma22.g251	Cma22.g251.t1	CMA22	GAF1			2504	-0.3790489527429609	1413	100	2	957	1089	-0.378231143532182	3	28	-0.3185239491842091			0	0						0	0		FALSE	FALSE	FALSE
			OG0000049	OG0000049	GAF1	6791	PASS	H1	Cma04.g84	Clusia_major	PREDOM	Cma04.g84	Cma04.g84.t1	CMA04	GAF1			3810	-0.029631501352311167	1449	100	2	1205	2109	-0.05762453516368674	5	97	-0.2874580693667677			0	0						0	0		FALSE	FALSE	FALSE
			OG0000049	OG0000049	GAF1	6791	PASS	H2	Cma08.g1345	Clusia_major	PREDOM	Cma08.g1345	Cma08.g1345.t1	CMA08	GAF1			4796	0.23417064801306453	1446	100	2	1991	2856	0.1771726574355936	17	1112	0.16952552504921825	Cma08.p3120	Cma04.g84.t1	1	1	4	4	1	0	0	1	0.76	DUP	TRUE	FALSE	FALSE
			OG0000049	OG0000049	GAF1	7323	PASS	H1	Cma03.g215	Clusia_major	PREDOM	Cma03.g215	Cma03.g215.t2	CMA03	GAF1			4749	0.2215959005281024	1584	92.8	2	1467	2107	-0.058253175572252416	4	352	-0.172649383084919			0	0						0	0		FALSE	FALSE	FALSE
			OG0000049	OG0056304	GAF1	7323	ARRAY	H2	Cma15.g283	Clusia_major	PREDOM	Cma15.g283	Cma15.g283.t1	CMA15				288	-0.9719349192679838	288	15.5	0	0	0	-0.7205258459961931	0	0	-0.3311303931680984			0	0						0	0		FALSE	FALSE	FALSE
			OG0000049	OG0000049	GAF1	7323	PASS	H2	Cma15.g284	Clusia_major	PREDOM	Cma15.g284	Cma15.g284.t1	CMA15	GAF1			4491	0.1525685632702252	1698	99.8	2	1393	2029	-0.08277015150631382	6	397	-0.15238902668223983			0	0						0	0		FALSE	FALSE	FALSE
			OG0000049	OG0000049	GAF1	9551	PASS	H1	Cma10.g958	Clusia_major	PREDOM	Cma10.g958	Cma10.g958.t1	CMA10	GAF1			3217	-0.18828735791789716	1533	87.9	3	732	973	-0.41469228722899126	5	160	-0.25909357040301684	Cma10.p3797	Cma21.g219.t1	1	0.92	6	0	0	0	0	0	0.85	DUP	TRUE	FALSE	FALSE
			OG0000049	OG0000049	GAF1	9551	PASS	H2	Cma21.g219	Clusia_major	PREDOM	Cma21.g219	Cma21.g219.t1	CMA21	GAF1			3185	-0.19684888812042456	1521	91.8	3	956	1145	-0.36062921209234305	8	730	-0.0024623893024138983			0	0						0	0		FALSE	FALSE	FALSE
			OG0000049	OG0000049	GAF1	33209	ARRAY	H2	Cma27.g775	Clusia_major	PREDOM	Cma27.g775	Cma27.g775.t1	CMA27	GAF1			4552	0.16888898021879306	1545	91.1	3	2171	3004	0.2236920476694537	18	1737	0.45091936397531795			0	0						0	0		FALSE	FALSE	FALSE
			OG0000049	OG0000049	GAF1	33209	PASS	H2	Cma27.g837	Clusia_major	PREDOM	Cma27.g837	Cma27.g837.t1	CMA27	GAF1			4715	0.21249927468791702	1797	96.9	2	2176	2916	0.1960318696925639	17	1785	0.47253041080484237			0	0						0	0		FALSE	FALSE	FALSE
			OG0000049	OG0000049	IDD12	13130	PASS	H1	Cma16.g695	Clusia_major	PREDOM	Cma16.g695	Cma16.g695.t1	CMA16	IDD12			4867	0.2531665431499222	1296	100	2	3219	3341	0.32961795651277026	14	603	-0.05964161737219736			0	0						0	0		FALSE	FALSE	FALSE
			OG0000049	OG0000049	IDD12	13130	PASS	H2	Cma27.g678	Clusia_major	PREDOM	Cma27.g678	Cma27.g678.t1	CMA27	IDD12			5398	0.39523443494811134	1299	100	2	2792	2874	0.1828304211126847	5	418	-0.14293419369432286			0	0						0	0		FALSE	FALSE	FALSE
			OG0000049	OG0000049	IDD4	2935	PASS	H1	Cma02.g843	Clusia_major	PREDOM	Cma02.g843	Cma02.g843.t1	CMA02	IDD5			3871	-0.013311084403743302	1605	80.2	3	1183	1644	-0.20378343015520664	4	48	-0.3095193463385739			0	0						0	0		FALSE	FALSE	FALSE
			OG0000049	OG0000049	IDD4	2935	ARRAY	H1	Cma02.g844	Clusia_major	PREDOM	Cma02.g844	Cma02.g844.t1	CMA02	IDD5			5727	0.48325766734284625	1644	82	2	2900	3246	0.2997575371059006	7	389	-0.1559908678204939			0	0						0	0		FALSE	FALSE	FALSE
			OG0000049	OG0000049	IDD4	2935	PASS	H1	Cma14.g801	Clusia_major	PREDOM	Cma14.g801	Cma14.g801.t2	CMA14	IDD4			2512	-0.37690857019232904	702	29.5	2	771	1223	-0.3361122361582816	4	75	-0.2973631324969664	Cma14.p5365	Cma18.g487.t1	1	1	12	2	10	0	3	13	0.86	DUP	TRUE	FALSE	FALSE
			OG0000049	OG0000049	IDD4	2935	PASS	H2	Cma18.g487	Clusia_major	PREDOM	Cma18.g487	Cma18.g487.t1	CMA18	IDD4			4943	0.2735001773809248	1617	92.9	2	2210	2677	0.12090934086896551	6	289	-0.20101388204866985			0	0						0	0		FALSE	FALSE	FALSE
			OG0000049	OG0000049	IDD4	2935	ARRAY	H2	Cma18.g490	Clusia_major	PREDOM	Cma18.g490	Cma18.g490.t1	CMA18	IDD4			4943	0.2735001773809248	1617	92.9	2	2210	2677	0.12090934086896551	6	289	-0.20101388204866985			0	0						0	0		FALSE	FALSE	FALSE
			OG0000049	OG0000049	IDD4	2935	PASS	H2	Cma22.g103	Clusia_major	PREDOM	Cma22.g103	Cma22.g103.t1	CMA22	IDD5			5092	0.31336480238644304	1704	80.2	3	1703	3385	0.34344804550121516	14	555	-0.08125266420172182			0	0						0	0		FALSE	FALSE	FALSE
			OG0000049	OG0000049	IDD4	2935	ARRAY	H2	Cma22.g104	Clusia_major	PREDOM	Cma22.g104	Cma22.g104.t1	CMA22	IDD4			4916	0.2662763862725423	1698	77.2	2	2831	3216	0.29032793097741544	12	546	-0.08530473548225766			0	0						0	0		FALSE	FALSE	FALSE
			OG0000049	OG0000049	IDD7	10972	PASS	H1	Cma12.g1234	Clusia_major	PREDOM	Cma12.g1234	Cma12.g1234.t2	CMA12	IDD7		ko:K13210	3965	0.011838410566180953	1605	99.1	2	527	593	-0.5341339648564699	7	261	-0.21362032603255912			0	0						0	0		FALSE	FALSE	FALSE
			OG0000049	OG0000049	IDD7	10972	ARRAY	H1	Cma12.g1243	Clusia_major	PREDOM	Cma12.g1243	Cma12.g1243.t2	CMA12	IDD7		ko:K13210	3965	0.011838410566180953	1605	99.1	2	527	593	-0.5341339648564699	7	261	-0.21362032603255912			0	0						0	0		FALSE	FALSE	FALSE
			OG0000049	OG0000049	IDD7	10972	PASS	H2	Cma13.g1341	Clusia_major	PREDOM	Cma13.g1341	Cma13.g1341.t3	CMA13	IDD7		ko:K13210	6616	0.7211076782818108	1704	94.3	3	3517	4152	0.5845316421861523	14	776	0.018248197242547042	Cma13.p5115	Cma12.g1234.t2	1	1	3	3	0	0	2	2	0.86	DUP	TRUE	FALSE	FALSE
			OG0000049	OG0000049	IDD7	64552	PASS	H2	Cma22.g742	Clusia_major	PREDOM	Cma22.g742	Cma22.g742.t1	CMA22	IDD7		ko:K13210	4158	0.06347513960017437	1488	97	4	1280	1787	-0.15883564094276073	10	591	-0.06504437907957847			0	0						0	0		FALSE	FALSE	FALSE
			OG0000049	OG0000049	JKD	13846	PASS	H1	Cma19.g1098	Clusia_major	PREDOM	Cma19.g1098	Cma19.g1098.t1	CMA19	JKD			3511	-0.10962829918217662	1494	97.3	3	280	597	-0.5328766840393385	2	8	-0.32752855202984427			0	0						0	0		FALSE	FALSE	FALSE
			OG0000049	OG0000049	JKD	13846	ARRAY	H2	Cma29.g1000	Clusia_major	PREDOM	Cma29.g1000	Cma29.g1000.t1	CMA29	JKD			1855	-0.5526874871629699	1494	91	2	279	359	-0.6076848926586541	2	9	-0.32707832188756253			0	0						0	0		FALSE	FALSE	FALSE
			OG0000049	OG0000049	JKD	13846	PASS	H2	Cma29.g999	Clusia_major	PREDOM	Cma29.g999	Cma29.g999.t1	CMA29	JKD			1855	-0.5526874871629699	1494	91	2	279	359	-0.6076848926586541	2	9	-0.32707832188756253			0	0						0	0		FALSE	FALSE	FALSE
			OG0000049	OG0000049	JKD	66069	PASS	H2	Cma18.g1124	Clusia_major	PREDOM	Cma18.g1124	Cma18.g1124.t1	CMA18	JKD			2047	-0.5013183059478055	1206	65.3	3	479	838	-0.45712551480717445	3	73	-0.2982635927815299			0	0						0	0		FALSE	FALSE	FALSE
			OG0000049	OG0000049	NUC	16962	PASS	H2	Cma15.g661	Clusia_major	PREDOM	Cma15.g661	Cma15.g661.t1	CMA15	NUC			3730	-0.05103532685862968	1392	98.5	2	1538	1802	-0.15412083787851816	6	444	-0.13122820999499712			0	0						0	0		FALSE	FALSE	FALSE
			OG0000050	OG0000050	PGA3	5367	PASS	H1	Cma03.g238	Clusia_major	PREDOM	Cma03.g238	Cma03.g238.t1	CMA03	PG1	GO:0004650	ko:K01213	1637	-0.6110129116676878	678	40.7	3	513	956	-0.4200357307017995	6	427	-0.13888212241378703			0	0						0	0		FALSE	FALSE	FALSE
			OG0000050	OG0000050	PGA3	8538	PASS	H1	Cma19.g59	Clusia_major	PREDOM	Cma19.g59	Cma19.g59.t1	CMA19	PGA3	GO:0004650	ko:K01213	2331	-0.4253347254003747	1272	99.5	4	559	1055	-0.3889180304777985	2	37	-0.31447187790367326			0	0						0	0		FALSE	FALSE	FALSE
			OG0000050	OG0000050	PGA3	8538	ARRAY	H2	Cma29.g80	Clusia_major	PREDOM	Cma29.g80	Cma29.g80.t1	CMA29	PGA3	GO:0004650	ko:K01213	2337	-0.4237294384874008	1290	99.8	4	549	1043	-0.39268987292919255	1	46	-0.31041980662313745	Cma29.p10865	Cma19.g59.t1	1	1	10	2	1	0	0	1	0.84	DUP	TRUE	FALSE	FALSE
			OG0000051	OG0000051	AT1G76200	3876	PASS	H2	Cma22.g436	Clusia_major	PREDOM	Cma22.g436	Cma22.g436.t1	CMA22		GO:0048364		825	-0.8282617405568208	825	99.6	0	0	0	-0.7205258459961931	0	0	-0.3311303931680984			0	0						0	0		FALSE	FALSE	FALSE
			OG0000051	OG0000051		40	ARRAY	H1	Cma06.g416	Clusia_major	PREDOM	Cma06.g416	Cma06.g416.t1	CMA06		GO:0048364		828	-0.8274590971003338	828	99.6	0	0	0	-0.7205258459961931	0	0	-0.3311303931680984			0	0						0	0		FALSE	FALSE	FALSE
			OG0000051	OG0000051		40	PASS	H1	Cma06.g417	Clusia_major	PREDOM	Cma06.g417	Cma06.g417.t1	CMA06		GO:0048364		864	-0.8178273756224904	864	100	0	0	0	-0.7205258459961931	0	0	-0.3311303931680984			0	0						0	0		FALSE	FALSE	FALSE
			OG0000051	OG0000051		40	PASS	H2	Cma28.g798	Clusia_major	PREDOM	Cma28.g798	Cma28.g798.t1	CMA28		GO:0048364		978	-0.7873269242759866	978	98.7	0	0	0	-0.7205258459961931	0	0	-0.3311303931680984			0	0						0	0		FALSE	FALSE	FALSE
			OG0000051	OG0000051		40	ARRAY	H2	Cma28.g799	Clusia_major	PREDOM	Cma28.g799	Cma28.g799.t1	CMA28		GO:0048364		942	-0.7969586457538299	825	100	0	0	0	-0.7205258459961931	0	0	-0.3311303931680984			0	0						0	0		FALSE	FALSE	FALSE
			OG0000051	OG0000051		3878	PASS	H2	Cma22.g437	Clusia_major	PREDOM	Cma22.g437	Cma22.g437.t1	CMA22		GO:0048364		855	-0.8202353059919513	855	96.2	0	0	0	-0.7205258459961931	0	0	-0.3311303931680984			0	0						0	0		FALSE	FALSE	FALSE
			OG0000052	OG0000052	CYP71B36	14354	ARRAY	H1	Cma14.g1101	Clusia_major	PREDOM	Cma14.g1101	Cma14.g1101.t1	CMA14	CYP71B34	GO:0004497	ko:K00512	769	-0.8432444184112436	540	34.4	0	0	0	-0.7205258459961931	0	0	-0.3311303931680984			0	0						0	0		FALSE	FALSE	FALSE
			OG0000052	OG0000052	CYP71BE54	8510	PASS	H1	Cma25.g1052	Clusia_major	PREDOM	Cma25.g1052	Cma25.g1052.t1	CMA25	CYP71BE54	GO:0004497	ko:K00512	2301	-0.43336115996524416	1239	80.3	1	1061	1061	-0.38703210925210146	5	373	-0.16319455009700207			0	0						0	0		FALSE	FALSE	FALSE
			OG0000052	OG0000052	CYP71D55	9621	PASS	H1	Cma01.g28	Clusia_major	PREDOM	Cma01.g28	Cma01.g28.t1	CMA01	CYP71D55	GO:0004497	ko:K00512	2354	-0.41918112556730813	1521	98.4	1	387	387	-0.5988839269387346	3	81	-0.29466175164327585			0	0						0	0		FALSE	FALSE	FALSE
			OG0000052	OG0000052	CYP71D55	11125	ARRAY	H2	Cma05.g177	Clusia_major	PREDOM	Cma05.g177	Cma05.g177.t1	CMA05	CYP71D55	GO:0004497	ko:K00512	3222	-0.18694961882375224	1530	97.8	1	1140	1140	-0.36220081311375724	8	677	-0.026324586843347153			0	0						0	0		FALSE	FALSE	FALSE
			OG0000052	OG0000052	CYP71D55	11125	PASS	H2	Cma05.g178	Clusia_major	PREDOM	Cma05.g178	Cma05.g178.t1	CMA05	CYP71D55	GO:0004497	ko:K00512	3222	-0.18694961882375224	1530	97.8	1	1140	1140	-0.36220081311375724	8	677	-0.026324586843347153			0	0						0	0		FALSE	FALSE	FALSE
			OG0000052	OG0000052	CYP71D55	11125	ARRAY	H2	Cma05.g181	Clusia_major	PREDOM	Cma05.g181	Cma05.g181.t1	CMA05	CYP71D55	GO:0004497	ko:K00512	1298	-0.7017116222507125	915	58.6	0	0	0	-0.7205258459961931	0	0	-0.3311303931680984			0	0						0	0		FALSE	FALSE	FALSE
			OG0000052	OG0000052	CYP71D55	65013	PASS	H2	Cma26.g982	Clusia_major	PREDOM	Cma26.g982	Cma26.g982.t1	CMA26	CYP71BE54	GO:0004497	ko:K00512	2984	-0.25062599970504984	1317	84.9	2	761	1058	-0.38797506986494995	4	109	-0.2820553076593866			0	0						0	0		FALSE	FALSE	FALSE
			OG0000053	OG0000053	C4H	12669	ARRAY	H1	Cma04.g483	Clusia_major	PREDOM	Cma04.g483	Cma04.g483.t1	CMA04	CYP81E8	GO:0004497	ko:K00512	1771	-0.5751615039446043	1149	66.4	2	371	620	-0.5256473193408332	6	914	0.08037995687742985			0	0						0	0		FALSE	FALSE	FALSE
			OG0000053	OG0000053	C4H	12669	ARRAY	H1	Cma04.g485	Clusia_major	PREDOM	Cma04.g485	Cma04.g485.t1	CMA04	CYP81Q32	GO:0004497	ko:K00512	1793	-0.5692754519303667	1518	98.4	1	274	274	-0.6344021100226953	5	217	-0.23343045229295656			0	0						0	0		FALSE	FALSE	FALSE
			OG0000053	OG0000053	C4H	12669	ARRAY	H1	Cma04.g486	Clusia_major	PREDOM	Cma04.g486	Cma04.g486.t1	CMA04	CYP81E8	GO:0005506	ko:K00512	1714	-0.5904117296178563	1458	94.2	1	255	255	-0.6403741939040692	4	319	-0.18750697778021708			0	0						0	0		FALSE	FALSE	FALSE
			OG0000053	OG0000053	C4H	12669	ARRAY	H1	Cma04.g487	Clusia_major	PREDOM	Cma04.g487	Cma04.g487.t1	CMA04	CYP81E8	GO:0004497	ko:K00512	1781	-0.5724860257563145	1224	98.4	2	296	555	-0.5460781326192178	6	849	0.051114997629115484			0	0						0	0		FALSE	FALSE	FALSE
			OG0000053	OG0000053	CYP81C13	10417	PASS	H1	Cma11.g1068	Clusia_major	PREDOM	Cma11.g1068	Cma11.g1068.t1	CMA11	CYP81C13	GO:0005506	ko:K00512	2646	-0.34105716246924556	1536	99.6	1	1017	1017	-0.40086219824054636	7	344	-0.17625122422317308			0	0						0	0		FALSE	FALSE	FALSE
			OG0000053	OG0000053	CYP81C13	24333	PASS	H2	Cma15.g336	Clusia_major	PREDOM	Cma15.g336	Cma15.g336.t1	CMA15	CYP81C13	GO:0004497	ko:K00512	3223	-0.18668207100492326	1539	100	1	1287	1287	-0.31599574308418	5	492	-0.10961716316547267			0	0						0	0		FALSE	FALSE	FALSE
			OG0000053	OG0000053	CYP81C13	42061	PASS	H1	Cma10.g810	Clusia_major	PREDOM	Cma10.g810	Cma10.g810.t1	CMA10	CYP81C13	GO:0004497	ko:K00512	2163	-0.4702827589636436	1524	99.6	1	430	430	-0.5853681581545725	2	93	-0.2892589899358947			0	0						0	0		FALSE	FALSE	FALSE
			OG0000053	OG0000053	CYP81C13	42061	ARRAY	H1	Cma10.g836	Clusia_major	PREDOM	Cma10.g836	Cma10.g836.t1	CMA10	CYP81C13	GO:0004497	ko:K00512	2226	-0.45342724637741777	1524	99.6	1	412	412	-0.5910259218316636	3	206	-0.2383829838580559			0	0						0	0		FALSE	FALSE	FALSE
			OG0000053	OG0000053	CYP81C13	42061	PASS	H2	Cma21.g303	Clusia_major	PREDOM	Cma21.g303	Cma21.g303.t1	CMA21	CYP81C13	GO:0005506	ko:K00512	1987	-0.5173711750775443	1521	98.8	1	337	337	-0.6145999371528765	1	114	-0.2798041569479778			0	0						0	0		FALSE	FALSE	FALSE
			OG0000053	OG0000053	CYP81C13	42061	ARRAY	H2	Cma21.g304	Clusia_major	PREDOM	Cma21.g304	Cma21.g304.t1	CMA21	CYP81C13	GO:0005506	ko:K00512	2656	-0.3383816842809557	1521	98.8	1	727	727	-0.4920150574825695	2	51	-0.30816865591172865			0	0						0	0		FALSE	FALSE	FALSE
			OG0000053	OG0000053	CYP81D1	63848	PASS	H1	Cma04.g488	Clusia_major	PREDOM	Cma04.g488	Cma04.g488.t1	CMA04	CYP81D1	GO:0004497	ko:K00512	216	-0.9911983622236704	216	12.6	0	0	0	-0.7205258459961931	0	0	-0.3311303931680984			0	0						0	0		FALSE	FALSE	FALSE
			OG0000053	OG0000053	CYP81E8	16063	PASS	H1	Cma11.g1137	Clusia_major	PREDOM	Cma11.g1137	Cma11.g1137.t1	CMA11	CYP81E8	GO:0004497	ko:K00512	3593	-0.08768937803820014	1536	98.8	1	1826	1826	-0.14657715297573004	6	892	0.07047489374723115			0	0						0	0		FALSE	FALSE	FALSE
			OG0000053	OG0000053	CYP81E8	16063	ARRAY	H2	Cma17.g1073	Clusia_major	PREDOM	Cma17.g1073	Cma17.g1073.t1	CMA17	CYP81Q32	GO:0005506	ko:K00512	3212	-0.18962509701204205	1509	97.8	1	1520	1520	-0.24275913548627862	6	645	-0.04073195139636346			0	0						0	0		FALSE	FALSE	FALSE
			OG0000053	OG0000053	CYP81E8	16063	PASS	H2	Cma17.g1074	Clusia_major	PREDOM	Cma17.g1074	Cma17.g1074.t1	CMA17	CYP81E8	GO:0004497	ko:K00512	2458	-0.39135615240909405	1521	96.8	1	589	589	-0.5353912456736012	2	10	-0.3266280917452808			0	0						0	0		FALSE	FALSE	FALSE
			OG0000053	OG0000053	CYP81Q32	2689	PASS	H1	Cma10.g808	Clusia_major	PREDOM	Cma10.g808	Cma10.g808.t1	CMA10	CYP81Q32	GO:0004497	ko:K00512	1858	-0.5518848437064829	1524	99.8	1	333	333	-0.6158572179700079	3	48	-0.3095193463385739			0	0						0	0		FALSE	FALSE	FALSE
			OG0000053	OG0000053	CYP81Q32	2689	ARRAY	H1	Cma10.g834	Clusia_major	PREDOM	Cma10.g834	Cma10.g834.t1	CMA10	CYP81Q32	GO:0004497	ko:K00512	1866	-0.5497444611558511	1524	99.8	1	341	341	-0.6133426563357451	2	8	-0.32752855202984427			0	0						0	0		FALSE	FALSE	FALSE
			OG0000053	OG0000053	CYP81Q32	6676	ARRAY	H1	Cma10.g812	Clusia_major	PREDOM	Cma10.g812	Cma10.g812.t2	CMA10	CYP81Q32	GO:0004497	ko:K00512	4000	0.021202584225195303	1545	83.7	3	645	1498	-0.24967417998050104	7	260	-0.2140705561748409			0	0						0	0		FALSE	FALSE	FALSE
			OG0000053	OG0000053	CYP81Q32	6676	PASS	H1	Cma10.g814	Clusia_major	PREDOM	Cma10.g814	Cma10.g814.t2	CMA10	CYP81Q32	GO:0004497	ko:K00512	22729	5.032105683073188	1656	83.5	3	19637	20010	5.569021441703405	69	30056	13.200986763252466			0	0						0	0		FALSE	FALSE	FALSE
			OG0000053	OG0000053	CYP81Q32	6676	ARRAY	H1	Cma10.g838	Clusia_major	PREDOM	Cma10.g838	Cma10.g838.t1	CMA10	CYP81Q32	GO:0004497	ko:K00512	2632	-0.3448028319328513	1023	50.7	1	643	643	-0.518417954642328	5	170	-0.25459126898019924			0	0						0	0		FALSE	FALSE	FALSE
			OG0000053	OG0000053	CYP81Q32	6676	ARRAY	H1	Cma10.g840	Clusia_major	PREDOM	Cma10.g840	Cma10.g840.t1	CMA10	CYP81Q32	GO:0004497	ko:K00512	19660	4.211001427087044	1515	83.7	3	16555	16996	4.621660345994929	60	24753	10.813416318732296			0	0						0	0		FALSE	FALSE	FALSE
			OG0000053	OG0000053	CYP81Q32	6676	PASS	H2	Cma21.g299	Clusia_major	PREDOM	Cma21.g299	Cma21.g299.t1	CMA21	CYP81Q32	GO:0005506	ko:K00512	3460	-0.12327323794245466	1521	81.4	1	1331	1331	-0.3021656540957351	6	839	0.04661269620629789			0	0						0	0		FALSE	FALSE	FALSE
			OG0000053	OG0000053	CYP81Q32	6676	ARRAY	H2	Cma21.g301	Clusia_major	PREDOM	Cma21.g301	Cma21.g301.t1	CMA21	CYP81E1	GO:0004497	ko:K00512	2696	-0.3276797715277965	837	51.7	1	945	945	-0.4234932529489107	7	497	-0.10736601245406387			0	0						0	0		FALSE	FALSE	FALSE
			OG0000053	OG0000053	CYP81Q32	32170	PASS	H1	Cma10.g806	Clusia_major	PREDOM	Cma10.g806	Cma10.g806.t1	CMA10	CYP81Q32	GO:0004497	ko:K00512	2185	-0.464396706949406	1527	99	1	397	397	-0.5957407248959062	2	87	-0.2919603707895853			0	0						0	0		FALSE	FALSE	FALSE
			OG0000053	OG0000053	CYP81Q32	32170	ARRAY	H1	Cma10.g832	Clusia_major	PREDOM	Cma10.g832	Cma10.g832.t1	CMA10	CYP81Q32	GO:0004497	ko:K00512	2239	-0.449949124732641	1527	99.2	1	397	397	-0.5957407248959062	2	87	-0.2919603707895853			0	0						0	0		FALSE	FALSE	FALSE
			OG0000054	OG0000054	ERF098	5617	ARRAY	H2	Cma27.g478	Clusia_major	PREDOM	Cma27.g478	Cma27.g478.t1	CMA27	ERF098	GO:0003677		671	-0.8694641046564838	399	98.6	0	0	0	-0.7205258459961931	0	0	-0.3311303931680984			0	0						0	0		FALSE	FALSE	FALSE
			OG0000054	OG0000054	ERF098	9976	PASS	H1	Cma03.g765	Clusia_major	PREDOM	Cma03.g765	Cma03.g765.t1	CMA03	ERF098	GO:0003700		895	-0.809533393238792	411	97.1	0	0	0	-0.7205258459961931	0	0	-0.3311303931680984			0	0						0	0		FALSE	FALSE	FALSE
			OG0000054	OG0000054	ERF098	9976	PASS	H2	Cma15.g816	Clusia_major	PREDOM	Cma15.g816	Cma15.g816.t1	CMA15	ERF098	GO:0003700		1077	-0.7608396902119174	417	97.1	0	0	0	-0.7205258459961931	0	0	-0.3311303931680984			0	0						0	0		FALSE	FALSE	FALSE
			OG0000054	OG0000054	ERF098	9976	ARRAY	H1	Cma19.g282	Clusia_major	PREDOM	Cma19.g282	Cma19.g282.t1	CMA19	ERF098	GO:0003700		824	-0.8285292883756498	483	55.8	0	0	0	-0.7205258459961931	0	0	-0.3311303931680984			0	0						0	0		FALSE	FALSE	FALSE
			OG0000054	OG0000054	ERF098	9976	PASS	H2	Cma29.g289	Clusia_major	PREDOM	Cma29.g289	Cma29.g289.t1	CMA29	ERF098	GO:0003700		402	-0.9414344679214799	402	97.8	0	0	0	-0.7205258459961931	0	0	-0.3311303931680984			0	0						0	0		FALSE	FALSE	FALSE
			OG0000054	OG0000054	ERF098	9976	ARRAY	H2	Cma29.g291	Clusia_major	PREDOM	Cma29.g291	Cma29.g291.t1	CMA29	ERF098	GO:0003700		477	-0.9213683815093063	477	94.2	0	0	0	-0.7205258459961931	0	0	-0.3311303931680984			0	0						0	0		FALSE	FALSE	FALSE
			OG0000054	OG0000054	ERF098	49377	PASS	H2	Cma15.g374	Clusia_major	PREDOM	Cma15.g374	Cma15.g374.t1	CMA15	ERF098	GO:0003700		895	-0.809533393238792	648	98.6	0	0	0	-0.7205258459961931	0	0	-0.3311303931680984			0	0						0	0		FALSE	FALSE	FALSE
			OG0000054	OG0000054	ERF105	571	PASS	H1	Cma04.g1216	Clusia_major	PREDOM	Cma04.g1216	Cma04.g1216.t1	CMA04	ERF105	GO:0003700	ko:K09286	1477	-0.6538205626803248	939	46	0	0	0	-0.7205258459961931	0	0	-0.3311303931680984			0	0						0	0		FALSE	FALSE	FALSE
			OG0000054	OG0000054	ERF105	571	PASS	H1	Cma07.g1312	Clusia_major	PREDOM	Cma07.g1312	Cma07.g1312.t1	CMA07	ERF105/ERF5	GO:0003700	ko:K09286	1384	-0.6787025098314201	888	100	0	0	0	-0.7205258459961931	0	0	-0.3311303931680984			0	0						0	0		FALSE	FALSE	FALSE
			OG0000054	OG0000054	ERF105	571	ARRAY	H1	Cma07.g1396	Clusia_major	PREDOM	Cma07.g1396	Cma07.g1396.t1	CMA07	ERF105/ERF5	GO:0003700	ko:K09286	1351	-0.6875315878527765	882	100	0	0	0	-0.7205258459961931	0	0	-0.3311303931680984	Cma07.p2664	Cma04.g1216.t1	1	1	4	23	0	0	0	0	0.633	PSSD	TRUE	FALSE	FALSE
			OG0000054	OG0000054	ERF105	571	PASS	H2	Cma08.g183	Clusia_major	PREDOM	Cma08.g183	Cma08.g183.t1	CMA08	ERF105/ERF5	GO:0003700	ko:K09286	1703	-0.5933547556249751	867	100	0	0	0	-0.7205258459961931	0	0	-0.3311303931680984			0	0						0	0		FALSE	FALSE	FALSE
			OG0000054	OG0000054	ERF105	571	PASS	H2	Cma24.g76	Clusia_major	PREDOM	Cma24.g76	Cma24.g76.t1	CMA24	ERF105/ERF5	GO:0003700	ko:K09286	1872	-0.5481391742428772	864	100	0	0	0	-0.7205258459961931	0	0	-0.3311303931680984			0	0						0	0		FALSE	FALSE	FALSE
			OG0000054	OG0000054	ERF105	571	ARRAY	H2	Cma24.g81	Clusia_major	PREDOM	Cma24.g81	Cma24.g81.t1	CMA24	ERF105/ERF5	GO:0003700	ko:K09286	1872	-0.5481391742428772	864	100	0	0	0	-0.7205258459961931	0	0	-0.3311303931680984			0	0						0	0		FALSE	FALSE	FALSE
			OG0000054	OG0000054	ERF106	14696	PASS	H1	Cma04.g1217	Clusia_major	PREDOM	Cma04.g1217	Cma04.g1217.t1	CMA04	ERF5	GO:0003700	ko:K09286	1026	-0.7744846289721955	645	81.9	0	0	0	-0.7205258459961931	0	0	-0.3311303931680984			0	0						0	0		FALSE	FALSE	FALSE
			OG0000054	OG0000054	ERF106	14696	PASS	H2	Cma08.g182	Clusia_major	PREDOM	Cma08.g182	Cma08.g182.t1	CMA08	ERF106	GO:0003700	ko:K09286	690	-0.8643806960987332	690	90.7	0	0	0	-0.7205258459961931	0	0	-0.3311303931680984	Cma08.p2742	Cma04.g1217.t1	1	0.98	16	3	0	0	0	0	0.739	PSSD	TRUE	FALSE	FALSE
			OG0000054	OG0000054	ERF5	13983	PASS	H1	Cma06.g539	Clusia_major	PREDOM	Cma06.g539	Cma06.g539.t1	CMA06	ERF5/ERF6	GO:0003677	ko:K09286	1231	-0.7196373261122543	915	96.1	0	0	0	-0.7205258459961931	0	0	-0.3311303931680984			0	0						0	0		FALSE	FALSE	FALSE
			OG0000054	OG0000054	ERF5	13983	PASS	H2	Cma28.g677	Clusia_major	PREDOM	Cma28.g677	Cma28.g677.t1	CMA28	ERF5	GO:0003700	ko:K09286	1256	-0.7129486306415297	876	96.4	0	0	0	-0.7205258459961931	0	0	-0.3311303931680984			0	0						0	0		FALSE	FALSE	FALSE
			OG0000054	OG0000054	ERF5	14927	PASS	H1	Cma11.g149	Clusia_major	PREDOM	Cma11.g149	Cma11.g149.t1	CMA11	ERF5/ERF6	GO:0003700	ko:K09286	1803	-0.5665999737420769	1212	99.7	0	0	0	-0.7205258459961931	0	0	-0.3311303931680984	Cma11.p3890	Cma17.g146.t1	1	1	14	4	0	0	0	0	0.774	PSSD	TRUE	FALSE	FALSE
			OG0000054	OG0000054	ERF5	14927	PASS	H2	Cma17.g146	Clusia_major	PREDOM	Cma17.g146	Cma17.g146.t1	CMA17	ERF5/ERF6	GO:0003700	ko:K09286	1693	-0.5960302338132648	798	79.4	0	0	0	-0.7205258459961931	0	0	-0.3311303931680984			0	0						0	0		FALSE	FALSE	FALSE
			OG0000054	OG0000054	PTI5	15706	PASS	H2	Cma23.g434	Clusia_major	PREDOM	Cma23.g434	Cma23.g434.t1	CMA23	PTI5	GO:0003700	ko:K09286	558	-0.8996970081841588	558	83.6	0	0	0	-0.7205258459961931	0	0	-0.3311303931680984			0	0						0	0		FALSE	FALSE	FALSE
			OG0000055	OG0000055	HARBI1	36218	PASS	H1	Cma11.g588	Clusia_major	PREDOM	Cma11.g588	Cma11.g588.t2	CMA11	Harbi1			3979	0.015584080029786692	1473	100	4	745	1397	-0.2814205206130677	15	730	-0.0024623893024138983			0	0						0	0		FALSE	FALSE	FALSE
			OG0000055	OG0000055	HARBI1	63010	ARRAY	H1	Cma16.g334	Clusia_major	PREDOM	Cma16.g334	Cma16.g334.t1	CMA16				1538	-0.637500145731757	759	99.7	5	227	621	-0.5253329991365504	10	918	0.0821808774465569			0	0						0	0		FALSE	FALSE	FALSE
			OG0000055	OG0000055	HARBI1	63010	PASS	H1	Cma16.g345	Clusia_major	PREDOM	Cma16.g345	Cma16.g345.t1	CMA16	Harbi1			1538	-0.637500145731757	1071	99.7	3	155	311	-0.6227722624642303	3	217	-0.23343045229295656			0	0						0	0		FALSE	FALSE	FALSE
			OG0000055	OG0000055	HARBI1	63131	PASS	H1	Cma19.g96	Clusia_major	PREDOM	Cma19.g96	Cma19.g96.t1	CMA19	Harbi1			1256	-0.7129486306415297	942	97.8	3	155	311	-0.6227722624642303	3	217	-0.23343045229295656			0	0						0	0		FALSE	FALSE	FALSE
			OG0000055	OG0000055		65330	PASS	H2	Cma29.g698	Clusia_major	PREDOM	Cma29.g698	Cma29.g698.t1	CMA29				1342	-0.6899395182222373	591	32.1	0	0	0	-0.7205258459961931	0	0	-0.3311303931680984			0	0						0	0		FALSE	FALSE	FALSE
			OG0000055	OG0000055		65628	PASS	H2	Cma13.g537	Clusia_major	PREDOM	Cma13.g537	Cma13.g537.t1	CMA13				1295	-0.7025142657071994	591	32.1	0	0	0	-0.7205258459961931	0	0	-0.3311303931680984			0	0						0	0		FALSE	FALSE	FALSE
			OG0000056	OG0000056	LECRK2	24363	ARRAY	H1	Cma20.g286	Clusia_major	PREDOM	Cma20.g286	Cma20.g286.t1	CMA20	LECRK2	GO:0004672		3281	-0.17116429751284234	2370	99.5	0	0	0	-0.7205258459961931	0	0	-0.3311303931680984			0	0						0	0		FALSE	FALSE	FALSE
			OG0000056	OG0000056	LECRK2	24363	PASS	H1	Cma20.g289	Clusia_major	PREDOM	Cma20.g289	Cma20.g289.t1	CMA20	LECRK2	GO:0004672		4249	0.08782199111361168	2373	99.5	0	0	0	-0.7205258459961931	0	0	-0.3311303931680984			0	0						0	0		FALSE	FALSE	FALSE
			OG0000056	OG0000056	LECRK2	24366	PASS	H1	Cma20.g292	Clusia_major	PREDOM	Cma20.g292	Cma20.g292.t1	CMA20	LECRK2	GO:0004672		1337	-0.6912772573163822	732	29.9	0	0	0	-0.7205258459961931	0	0	-0.3311303931680984			0	0						0	0		FALSE	FALSE	FALSE
			OG0000056	OG0000056	LECRK4	12818	ARRAY	H2	Cma21.g638	Clusia_major	PREDOM	Cma21.g638	Cma21.g638.t1	CMA21	LECRK4	GO:0004672		2506	-0.37851385710530294	2475	97	0	0	0	-0.7205258459961931	0	0	-0.3311303931680984			0	0						0	0		FALSE	FALSE	FALSE
			OG0000056	OG0000056	LECRK4	12818	ARRAY	H2	Cma21.g639	Clusia_major	PREDOM	Cma21.g639	Cma21.g639.t1	CMA21	LECRK4	GO:0004672		2701	-0.32634203243365156	2472	94.4	0	0	0	-0.7205258459961931	0	0	-0.3311303931680984			0	0						0	0		FALSE	FALSE	FALSE
			OG0000056	OG0042386	LECRK4	12818	ARRAY	H2	Cma21.g640	Clusia_major	PREDOM	Cma21.g640	Cma21.g640.t1	CMA21	LECRK4			1050	-0.7680634813202999	939	38.1	1	110	110	-0.6859506235250808	1	4	-0.32932947259897133	Cma21.p7882	Cma21.g641.t1	1	0.75	1	0	1	1	2	4	0.93	PSSD	TRUE	FALSE	FALSE
			OG0000056	OG0000056	LECRK4	12818	PASS	H2	Cma21.g641	Clusia_major	PREDOM	Cma21.g641	Cma21.g641.t1	CMA21	LECRK4	GO:0005524		3037	-0.23644596530711381	2469	95.7	0	0	0	-0.7205258459961931	0	0	-0.3311303931680984			0	0						0	0		FALSE	FALSE	FALSE
			OG0000056	OG0000056	LECRK4	12818	ARRAY	H2	Cma21.g642	Clusia_major	PREDOM	Cma21.g642	Cma21.g642.t1	CMA21	LECRK4	GO:0004672		2469	-0.3884131264019753	2469	95.7	0	0	0	-0.7205258459961931	0	0	-0.3311303931680984			0	0						0	0		FALSE	FALSE	FALSE
			OG0000056	OG0000056	LECRK4	12818	ARRAY	H2	Cma21.g644	Clusia_major	PREDOM	Cma21.g644	Cma21.g644.t1	CMA21	LECRK4	GO:0004672		2923	-0.2669464166536177	2469	97.6	0	0	0	-0.7205258459961931	0	0	-0.3311303931680984			0	0						0	0		FALSE	FALSE	FALSE
			OG0000057	OG0000057	AT1G07650	36966	PASS	H2	Cma13.g7	Clusia_major	PREDOM	Cma13.g7	Cma13.g7.t1	CMA13	At1g07650	GO:0004672		19219	4.093012838983463	2859	89.5	23	9588	15489	4.147979798140692	75	9515	3.9528094106428435			0	0						0	0		FALSE	FALSE	FALSE
			OG0000057	OG0000057	AT1G07650	36966	ARRAY	H2	Cma13.g9	Clusia_major	PREDOM	Cma13.g9	Cma13.g9.t1	CMA13	At1g07650	GO:0005524		17703	3.6874103456387277	3027	95.9	23	8576	14337	3.785882922806862	78	8718	3.5939759872442814			0	0						0	0		FALSE	FALSE	FALSE
			OG0000057	OG0000057	AT1G53430	41829	PASS	H2	Cma28.g422	Clusia_major	PREDOM	Cma28.g422	Cma28.g422.t1	CMA28	At1g53430	GO:0004672		13358	2.5249150728268033	3072	59.9	23	5975	9713	2.332466298203017	37	2907	0.9776886304449766			0	0						0	0		FALSE	FALSE	FALSE
			OG0000057	OG0000057	CRPK1	62638	PASS	H1	Cma02.g501	Clusia_major	PREDOM	Cma02.g501	Cma02.g501.t1	CMA02	At1g07650	GO:0004672		959	-0.7924103328337372	468	14.9	1	358	358	-0.6079992128629369	4	195	-0.24333551542315526			0	0						0	0		FALSE	FALSE	FALSE
			OG0000057	OG0000057	LRR-RLK	8641	PASS	H1	Cma25.g944	Clusia_major	PREDOM	Cma25.g944	Cma25.g944.t1	CMA25	LRR-RLK	GO:0005524		17015	3.5033374462843883	2994	99.7	23	5922	13348	3.4750202407711344	58	4652	1.763340228726647			0	0						0	0		FALSE	FALSE	FALSE
			OG0000057	OG0000057	LRR-RLK	8641	PASS	H2	Cma26.g288	Clusia_major	PREDOM	Cma26.g288	Cma26.g288.t1	CMA26	At1g53430	GO:0004672		13177	2.4764889176187577	3069	97	23	3944	8609	1.9854567926747633	31	1965	0.5535718364155591			0	0						0	0		FALSE	FALSE	FALSE
			OG0000057	OG0000057	LRR-RLK	8641	ARRAY	H2	Cma26.g289	Clusia_major	PREDOM	Cma26.g289	Cma26.g289.t2	CMA26	LRR-RLK	GO:0004672		16538	3.3757171367029644	2970	99.7	23	4443	13008	3.3681513713149696	47	3377	1.1892967973174036			0	0						0	0		FALSE	FALSE	FALSE
			OG0000057	OG0000057	RFK1	709	PASS	H1	Cma20.g595	Clusia_major	PREDOM	Cma20.g595	Cma20.g595.t4	CMA20	RFK1	GO:0005524		35167	8.359865453668059	3069	98.3	25	19684	31859	9.293401542250757	105	10459	4.3778266649568245	Cma20.p7514, Cmu20.p7515	Cma20.g595.t4, Cmu20.g595.t4	2	0.43	1	8	1	4	2	7	0.8049999999999999	DUP, DUP	TRUE	FALSE	FALSE
			OG0000057	OG0000057	RFK1	709	ARRAY	H1	Cma20.g596	Clusia_major	PREDOM	Cma20.g596	Cma20.g596.t1	CMA20	RKF1	GO:0004672		5968	0.5477366916806308	2121	73	13	1116	3834	0.4845778172242096	17	449	-0.12897705928358832			0	0						0	0		FALSE	FALSE	FALSE
			OG0000057	OG0000057	RFK1	709	ARRAY	H1	Cma20.g598	Clusia_major	PREDOM	Cma20.g598	Cma20.g598.t1	CMA20	RKF1	GO:0004672		6595	0.7154891740864021	2220	76.3	15	1097	3989	0.5332974488880496	17	480	-0.11501992487285378			0	0						0	0		FALSE	FALSE	FALSE
			OG0000057	OG0000057	RFK1	709	ARRAY	H2	Cma23.g495	Clusia_major	PREDOM	Cma23.g495	Cma23.g495.t1	CMA23	RFK1	GO:0004672		4931	0.270289603554977	1953	64.7	9	1084	2611	0.10016420738629817	11	417	-0.14338442383660463	Cma23.p8607	Cma20.g595.t4	1	0.44	7	10	1	4	1	6	0.63	DUP	TRUE	FALSE	FALSE
			OG0000057	OG0000057	RFK1	709	PASS	H2	Cma23.g520	Clusia_major	PREDOM	Cma23.g520	Cma23.g520.t1	CMA23	RFK1	GO:0004672		7038	0.8340128578276409	2622	65	18	777	4398	0.6618544124397305	25	952	0.09748870228413672			0	0						0	0		FALSE	FALSE	FALSE
			OG0000057	OG0025331	RFK1	709	PASS	H1	Cma25.g240	Clusia_major	PREDOM	Cma25.g240	Cma25.g240.t2	CMA25	RFK1	GO:0004672		17349	3.5926984177732684	3135	73	24	3656	13651	3.5702592626688348	65	6074	2.403567491051309			0	0						0	0		FALSE	FALSE	FALSE
			OG0000057	OG0000057	RKF1	63344	PASS	H1	Cma20.g597	Clusia_major	PREDOM	Cma20.g597	Cma20.g597.t1	CMA20	RKF1			3038	-0.23617841748828483	849	15.6	10	781	2179	-0.03562212086388805	9	229	-0.22802769058557543			0	0						0	0		FALSE	FALSE	FALSE
			OG0000059	OG0000059	UGT85A1	8977	PASS	H2	Cma18.g803	Clusia_major	PREDOM	Cma18.g803	Cma18.g803.t1	CMA18	UGT85A24/UGT85A1	GO:0008194	ko:K21374	1545	-0.6356273109999541	1089	63.9	1	76	76	-0.6966375104706973	0	0	-0.3311303931680984			0	0						0	0		FALSE	FALSE	FALSE
			OG0000059	OG0000059	UGT85A24	18158	PASS	H2	Cma26.g790	Clusia_major	PREDOM	Cma26.g790	Cma26.g790.t1	CMA26	UGT85A24	GO:0008194	ko:K21374	6855	0.7850516069819373	1440	99.8	1	4873	4873	0.8111565094740788	25	3095	1.0623318971939473			0	0						0	0		FALSE	FALSE	FALSE
			OG0000059	OG0000059	UGT85A24	18158	ARRAY	H2	Cma26.g791	Clusia_major	PREDOM	Cma26.g791	Cma26.g791.t1	CMA26	UGT85A24	GO:0008194	ko:K21374	6539	0.7005064962319791	1440	99.8	1	4766	4766	0.7775242476158151	20	2876	0.963731496034242			0	0						0	0		FALSE	FALSE	FALSE
			OG0000059	OG0000059	UGT85A24	57172	ARRAY	H2	Cma23.g888	Clusia_major	PREDOM	Cma23.g888	Cma23.g888.t1	CMA23	UGT85A24	GO:0008194	ko:K21374	15155	3.005698503262483	1479	97.7	1	13428	13428	3.5001658571137617	48	17315	7.4646045204405675			0	0						0	0		FALSE	FALSE	FALSE
			OG0000059	OG0000059	UGT85A24	57172	ARRAY	H2	Cma23.g889	Clusia_major	PREDOM	Cma23.g889	Cma23.g889.t1	CMA23	UGT85A24	GO:0008194	ko:K21374	15196	3.0166679638344713	1479	99.4	1	13450	13450	3.507080901607984	46	17382	7.4947699399734455			0	0						0	0		FALSE	FALSE	FALSE
			OG0000059	OG0000059	UGT85A24	57172	PASS	H2	Cma23.g890	Clusia_major	PREDOM	Cma23.g890	Cma23.g890.t1	CMA23	UGT85A24/UGT85A1	GO:0008194	ko:K21374	6457	0.6785675750880027	993	63	1	4842	4842	0.8014125831413108	18	2011	0.57428242296052			0	0						0	0		FALSE	FALSE	FALSE
			OG0000059	OG0000059	UGT85A24	57172	ARRAY	H2	Cma23.g891	Clusia_major	PREDOM	Cma23.g891	Cma23.g891.t1	CMA23	UGT85A24	GO:0008194	ko:K21374	17071	3.5183201241388113	1476	97.7	1	15356	15356	4.106175210971074	67	16592	7.139088127570855			0	0						0	0		FALSE	FALSE	FALSE
			OG0000059	OG0000059	UGT85A24	57172	ARRAY	H2	Cma23.g892	Clusia_major	PREDOM	Cma23.g892	Cma23.g892.t1	CMA23	UGT85A24	GO:0008194	ko:K21374	6895	0.7957535197350966	1479	97.7	1	5055	5055	0.8683627866535554	25	2613	0.8453209686141393			0	0						0	0		FALSE	FALSE	FALSE
			OG0000061	OG0000061	ATMG00860	63214	PASS	H1	Cma01.g153	Clusia_major	PREDOM	Cma01.g153	Cma01.g153.t1	CMA01	AtMg00860			2091	-0.48954620191933024	1185	26.2	3	563	903	-0.4366947015287899	6	918	0.0821808774465569			0	0						0	0		FALSE	FALSE	FALSE
			OG0000061	OG0000061		32049	PASS	H1	Cma16.g448	Clusia_major	PREDOM	Cma16.g448	Cma16.g448.t1	CMA16				1017	-0.7768925593416564	591	12.2	0	0	0	-0.7205258459961931	0	0	-0.3311303931680984			0	0						0	0		FALSE	FALSE	FALSE
			OG0000061	OG0000061		62527	PASS	H1	Cma20.g346	Clusia_major	PREDOM	Cma20.g346	Cma20.g346.t1	CMA20				1195	-0.7292690475900976	564	10	0	0	0	-0.7205258459961931	0	0	-0.3311303931680984			0	0						0	0		FALSE	FALSE	FALSE
			OG0000061	OG0000061		62527	ARRAY	H1	Cma20.g347	Clusia_major	PREDOM	Cma20.g347	Cma20.g347.t1	CMA20				1195	-0.7292690475900976	564	10	0	0	0	-0.7205258459961931	0	0	-0.3311303931680984			0	0						0	0		FALSE	FALSE	FALSE
			OG0000061	OG0000061		62527	PASS	H2	Cma23.g721	Clusia_major	PREDOM	Cma23.g721	Cma23.g721.t1	CMA23				580	-0.8938109561699212	396	8.8	0	0	0	-0.7205258459961931	0	0	-0.3311303931680984			0	0						0	0		FALSE	FALSE	FALSE
			OG0000061	OG0000061		62527	ARRAY	H2	Cma23.g769	Clusia_major	PREDOM	Cma23.g769	Cma23.g769.t1	CMA23				765	-0.8443146096865596	351	13.1	0	0	0	-0.7205258459961931	0	0	-0.3311303931680984			0	0						0	0		FALSE	FALSE	FALSE
			OG0000061	OG0000061		62583	ARRAY	H1	Cma01.g250	Clusia_major	PREDOM	Cma01.g250	Cma01.g250.t1	CMA01				1111	-0.7517430643717321	504	28.6	0	0	0	-0.7205258459961931	0	0	-0.3311303931680984			0	0						0	0		FALSE	FALSE	FALSE
			OG0000061	OG0000061		62583	ARRAY	H1	Cma01.g299	Clusia_major	PREDOM	Cma01.g299	Cma01.g299.t1	CMA01				1659	-0.6051268596534503	678	6.6	0	0	0	-0.7205258459961931	0	0	-0.3311303931680984			0	0						0	0		FALSE	FALSE	FALSE
			OG0000061	OG0014406		62583	ARRAY	H1	Cma01.g402	Clusia_major	PREDOM	Cma01.g402	Cma01.g402.t1	CMA01				1373	-0.6816455358385389	789	30.1	0	0	0	-0.7205258459961931	0	0	-0.3311303931680984			0	0						0	0		FALSE	FALSE	FALSE
			OG0000061	OG0014406		62583	PASS	H1	Cma01.g410	Clusia_major	PREDOM	Cma01.g410	Cma01.g410.t1	CMA01				1373	-0.6816455358385389	789	30.1	0	0	0	-0.7205258459961931	0	0	-0.3311303931680984			0	0						0	0		FALSE	FALSE	FALSE
			OG0000061	OG0014406		62583	ARRAY	H1	Cma01.g413	Clusia_major	PREDOM	Cma01.g413	Cma01.g413.t1	CMA01				1694	-0.5957626859944358	789	30.1	0	0	0	-0.7205258459961931	0	0	-0.3311303931680984			0	0						0	0		FALSE	FALSE	FALSE
			OG0000061	OG0014406		62583	ARRAY	H2	Cma09.g158	Clusia_major	PREDOM	Cma09.g158	Cma09.g158.t1	CMA09				5027	0.2959741941625592	468	14	1	4492	4492	0.6914005116423173	39	7776	3.169859193214864			0	0						0	0		FALSE	FALSE	FALSE
			OG0000061	OG0017626		62583	PASS	H2	Cma09.g200	Clusia_major	PREDOM	Cma09.g200	Cma09.g200.t1	CMA09				3079	-0.22520895691629658	1491	32.9	0	0	0	-0.7205258459961931	0	0	-0.3311303931680984			0	0						0	0		FALSE	FALSE	FALSE
			OG0000061	OG0000061		62583	ARRAY	H2	Cma09.g214	Clusia_major	PREDOM	Cma09.g214	Cma09.g214.t1	CMA09				1113	-0.7512079687340741	594	5.7	0	0	0	-0.7205258459961931	0	0	-0.3311303931680984			0	0						0	0		FALSE	FALSE	FALSE
			OG0000061	OG0000061		62588	PASS	H1	Cma01.g267	Clusia_major	PREDOM	Cma01.g267	Cma01.g267.t1	CMA01				803	-0.8341477925710583	336	55.7	0	0	0	-0.7205258459961931	0	0	-0.3311303931680984			0	0						0	0		FALSE	FALSE	FALSE
			OG0000061	OG0000061		62588	PASS	H2	Cma09.g218	Clusia_major	PREDOM	Cma09.g218	Cma09.g218.t1	CMA09				1910	-0.5379723571273759	906	16.7	0	0	0	-0.7205258459961931	0	0	-0.3311303931680984			0	0						0	0		FALSE	FALSE	FALSE
			OG0000061	OG0000061		62618	PASS	H1	Cma12.g393	Clusia_major	PREDOM	Cma12.g393	Cma12.g393.t1	CMA12				642	-0.8772229914025244	372	4.3	0	0	0	-0.7205258459961931	0	0	-0.3311303931680984			0	0						0	0		FALSE	FALSE	FALSE
			OG0000061	OG0014406		62686	ARRAY	H1	Cma11.g658	Clusia_major	PREDOM	Cma11.g658	Cma11.g658.t1	CMA11				1023	-0.7752872724286825	624	3.8	0	0	0	-0.7205258459961931	0	0	-0.3311303931680984			0	0						0	0		FALSE	FALSE	FALSE
			OG0000061	OG0000061		62686	PASS	H1	Cma11.g677	Clusia_major	PREDOM	Cma11.g677	Cma11.g677.t1	CMA11				1296	-0.7022467178883705	846	14.8	0	0	0	-0.7205258459961931	0	0	-0.3311303931680984			0	0						0	0		FALSE	FALSE	FALSE
			OG0000061	OG0000061		62686	ARRAY	H2	Cma17.g655	Clusia_major	PREDOM	Cma17.g655	Cma17.g655.t1	CMA17				1053	-0.7672608378638129	504	8.1	0	0	0	-0.7205258459961931	0	0	-0.3311303931680984			0	0						0	0		FALSE	FALSE	FALSE
			OG0000061	OG0000061		62686	PASS	H2	Cma17.g658	Clusia_major	PREDOM	Cma17.g658	Cma17.g658.t1	CMA17				860	-0.8188975668978064	594	5.7	0	0	0	-0.7205258459961931	0	0	-0.3311303931680984			0	0						0	0		FALSE	FALSE	FALSE
			OG0000061	OG0000061		62686	ARRAY	H2	Cma17.g676	Clusia_major	PREDOM	Cma17.g676	Cma17.g676.t1	CMA17				886	-0.8119413236082529	471	7.8	0	0	0	-0.7205258459961931	0	0	-0.3311303931680984			0	0						0	0		FALSE	FALSE	FALSE
			OG0000061	OG0000061		62863	PASS	H1	Cma14.g287	Clusia_major	PREDOM	Cma14.g287	Cma14.g287.t1	CMA14				335	-0.9593601717830217	246	5	0	0	0	-0.7205258459961931	0	0	-0.3311303931680984			0	0						0	0		FALSE	FALSE	FALSE
			OG0000061	OG0000061		62943	PASS	H1	Cma14.g421	Clusia_major	PREDOM	Cma14.g421	Cma14.g421.t1	CMA14				723	-0.8555516180773769	432	11.4	0	0	0	-0.7205258459961931	0	0	-0.3311303931680984			0	0						0	0		FALSE	FALSE	FALSE
			OG0000061	OG0000061		63023	ARRAY	H1	Cma16.g372	Clusia_major	PREDOM	Cma16.g372	Cma16.g372.t1	CMA16				643	-0.8769554435836954	351	20.2	0	0	0	-0.7205258459961931	0	0	-0.3311303931680984			0	0						0	0		FALSE	FALSE	FALSE
			OG0000061	OG0000061		63023	PASS	H1	Cma16.g376	Clusia_major	PREDOM	Cma16.g376	Cma16.g376.t1	CMA16				761	-0.8453848009618755	594	5.7	0	0	0	-0.7205258459961931	0	0	-0.3311303931680984			0	0						0	0		FALSE	FALSE	FALSE
			OG0000061	OG0000061		63023	PASS	H1	Cma16.g494	Clusia_major	PREDOM	Cma16.g494	Cma16.g494.t1	CMA16				1373	-0.6816455358385389	702	12.3	0	0	0	-0.7205258459961931	0	0	-0.3311303931680984			0	0						0	0		FALSE	FALSE	FALSE
			OG0000061	OG0000061		63177	PASS	H1	Cma19.g509	Clusia_major	PREDOM	Cma19.g509	Cma19.g509.t1	CMA19				1066	-0.7637827162190363	747	14.9	0	0	0	-0.7205258459961931	0	0	-0.3311303931680984			0	0						0	0		FALSE	FALSE	FALSE
			OG0000061	OG0000061		63437	PASS	H1	Cma25.g890	Clusia_major	PREDOM	Cma25.g890	Cma25.g890.t1	CMA25				1111	-0.7517430643717321	564	8.3	0	0	0	-0.7205258459961931	0	0	-0.3311303931680984			0	0						0	0		FALSE	FALSE	FALSE
			OG0000061	OG0000061		63654	PASS	H1	Cma03.g425	Clusia_major	PREDOM	Cma03.g425	Cma03.g425.t1	CMA03				645	-0.8764203479460374	372	8.7	0	0	0	-0.7205258459961931	0	0	-0.3311303931680984			0	0						0	0		FALSE	FALSE	FALSE
			OG0000061	OG0000061		63824	PASS	H1	Cma04.g430	Clusia_major	PREDOM	Cma04.g430	Cma04.g430.t1	CMA04				1639	-0.6104778160300298	711	6.8	0	0	0	-0.7205258459961931	0	0	-0.3311303931680984			0	0						0	0		FALSE	FALSE	FALSE
			OG0000061	OG0000061		63966	PASS	H1	Cma06.g660	Clusia_major	PREDOM	Cma06.g660	Cma06.g660.t1	CMA06				2541	-0.3691496834462886	1239	10.1	0	0	0	-0.7205258459961931	0	0	-0.3311303931680984			0	0						0	0		FALSE	FALSE	FALSE
			OG0000061	OG0000061		63966	ARRAY	H1	Cma06.g679	Clusia_major	PREDOM	Cma06.g679	Cma06.g679.t1	CMA06				1162	-0.738098125611454	582	31.1	0	0	0	-0.7205258459961931	0	0	-0.3311303931680984			0	0						0	0		FALSE	FALSE	FALSE
			OG0000061	OG0000061		63966	PASS	H1	Cma06.g805	Clusia_major	PREDOM	Cma06.g805	Cma06.g805.t1	CMA06				1568	-0.6294737111668876	807	6.8	0	0	0	-0.7205258459961931	0	0	-0.3311303931680984			0	0						0	0		FALSE	FALSE	FALSE
			OG0000061	OG0000061		64173	PASS	H1	Cma07.g936	Clusia_major	PREDOM	Cma07.g936	Cma07.g936.t1	CMA07				1026	-0.7744846289721955	594	28.6	0	0	0	-0.7205258459961931	0	0	-0.3311303931680984			0	0						0	0		FALSE	FALSE	FALSE
			OG0000061	OG0000061		64300	ARRAY	H1	Cma10.g421	Clusia_major	PREDOM	Cma10.g421	Cma10.g421.t1	CMA10				1130	-0.7466596558139814	537	18.1	0	0	0	-0.7205258459961931	0	0	-0.3311303931680984			0	0						0	0		FALSE	FALSE	FALSE
			OG0000061	OG0000061		64300	PASS	H1	Cma10.g434	Clusia_major	PREDOM	Cma10.g434	Cma10.g434.t1	CMA10				1029	-0.7736819855157085	594	21.9	0	0	0	-0.7205258459961931	0	0	-0.3311303931680984			0	0						0	0		FALSE	FALSE	FALSE
			OG0000061	OG0000061		64300	ARRAY	H1	Cma10.g458	Clusia_major	PREDOM	Cma10.g458	Cma10.g458.t1	CMA10				1633	-0.6120831029430037	891	6.8	0	0	0	-0.7205258459961931	0	0	-0.3311303931680984			0	0						0	0		FALSE	FALSE	FALSE
			OG0000061	OG0000061		64475	PASS	H1	Cma11.g616	Clusia_major	PREDOM	Cma11.g616	Cma11.g616.t1	CMA11				377	-0.9481231633922044	309	16.9	0	0	0	-0.7205258459961931	0	0	-0.3311303931680984			0	0						0	0		FALSE	FALSE	FALSE
			OG0000061	OG0000061		64593	PASS	H2	Cma22.g844	Clusia_major	PREDOM	Cma22.g844	Cma22.g844.t1	CMA22				889	-0.8111386801517659	462	20.7	0	0	0	-0.7205258459961931	0	0	-0.3311303931680984			0	0						0	0		FALSE	FALSE	FALSE
			OG0000061	OG0000061		64815	ARRAY	H2	Cma24.g446	Clusia_major	PREDOM	Cma24.g446	Cma24.g446.t1	CMA24				1937	-0.5307485660189933	807	13.1	0	0	0	-0.7205258459961931	0	0	-0.3311303931680984			0	0						0	0		FALSE	FALSE	FALSE
			OG0000061	OG0000061		64815	PASS	H2	Cma24.g475	Clusia_major	PREDOM	Cma24.g475	Cma24.g475.t1	CMA24				1218	-0.7231154477570311	594	33.2	0	0	0	-0.7205258459961931	0	0	-0.3311303931680984			0	0						0	0		FALSE	FALSE	FALSE
			OG0000061	OG0014406		64815	ARRAY	H2	Cma24.g563	Clusia_major	PREDOM	Cma24.g563	Cma24.g563.t1	CMA24				751	-0.8480602791501654	744	20.9	0	0	0	-0.7205258459961931	0	0	-0.3311303931680984			0	0						0	0		FALSE	FALSE	FALSE
			OG0000061	OG0000061		65024	PASS	H2	Cma08.g508	Clusia_major	PREDOM	Cma08.g508	Cma08.g508.t1	CMA08				1123	-0.7485324905457843	675	14.6	0	0	0	-0.7205258459961931	0	0	-0.3311303931680984			0	0						0	0		FALSE	FALSE	FALSE
			OG0000061	OG0000061		65522	PASS	H2	Cma09.g1049	Clusia_major	PREDOM	Cma09.g1049	Cma09.g1049.t1	CMA09				558	-0.8996970081841588	384	89	0	0	0	-0.7205258459961931	0	0	-0.3311303931680984			0	0						0	0		FALSE	FALSE	FALSE
			OG0000061	OG0012559		65548	PASS	H2	Cma13.g315	Clusia_major	PREDOM	Cma13.g315	Cma13.g315.t1	CMA13				1571	-0.6286710677104006	1080	23.7	0	0	0	-0.7205258459961931	0	0	-0.3311303931680984			0	0						0	0		FALSE	FALSE	FALSE
			OG0000061	OG0000061		65548	ARRAY	H2	Cma13.g328	Clusia_major	PREDOM	Cma13.g328	Cma13.g328.t1	CMA13				638	-0.8782931826778403	309	14.6	0	0	0	-0.7205258459961931	0	0	-0.3311303931680984			0	0						0	0		FALSE	FALSE	FALSE
			OG0000061	OG0000061		65578	PASS	H2	Cma13.g388	Clusia_major	PREDOM	Cma13.g388	Cma13.g388.t1	CMA13				959	-0.7924103328337372	444	6.9	0	0	0	-0.7205258459961931	0	0	-0.3311303931680984			0	0						0	0		FALSE	FALSE	FALSE
			OG0000061	OG0000061		65685	PASS	H2	Cma05.g442	Clusia_major	PREDOM	Cma05.g442	Cma05.g442.t1	CMA05				1115	-0.7506728730964162	645	19.5	0	0	0	-0.7205258459961931	0	0	-0.3311303931680984			0	0						0	0		FALSE	FALSE	FALSE
			OG0000061	OG0000061		65805	PASS	H2	Cma15.g542	Clusia_major	PREDOM	Cma15.g542	Cma15.g542.t1	CMA15				1472	-0.6551583017744698	612	9.7	0	0	0	-0.7205258459961931	0	0	-0.3311303931680984			0	0						0	0		FALSE	FALSE	FALSE
			OG0000061	OG0000061		66143	PASS	H2	Cma21.g787	Clusia_major	PREDOM	Cma21.g787	Cma21.g787.t1	CMA21				1480	-0.6530179192238379	726	34.7	0	0	0	-0.7205258459961931	0	0	-0.3311303931680984			0	0						0	0		FALSE	FALSE	FALSE
			OG0000061	OG0000061		66143	ARRAY	H2	Cma21.g837	Clusia_major	PREDOM	Cma21.g837	Cma21.g837.t1	CMA21				1243	-0.7164267522863065	519	29	0	0	0	-0.7205258459961931	0	0	-0.3311303931680984			0	0						0	0		FALSE	FALSE	FALSE
			OG0000062	OG0000062	AT5G48740	10003	PASS	H1	Cma03.g748	Clusia_major	PREDOM	Cma03.g748	Cma03.g748.t1	CMA03	PBL26	GO:0004672	ko:K04733	2845	-0.28781514652227824	1299	96.7	4	878	1542	-0.23584409099205617	10	714	-0.009666071578922051			0	0						0	0		FALSE	FALSE	FALSE
			OG0000062	OG0000062	PBL21	14964	PASS	H1	Cma02.g1140	Clusia_major	PREDOM	Cma02.g1140	Cma02.g1140.t2	CMA02	PBL21	GO:0005524		3932	0.0030093325448245657	1188	98.1	6	817	2034	-0.08119855048489963	8	206	-0.2383829838580559			0	0						0	0		FALSE	FALSE	FALSE
			OG0000062	OG0000062	PBL21	14964	PASS	H2	Cma22.g453	Clusia_major	PREDOM	Cma22.g453	Cma22.g453.t1	CMA22	PBL21	GO:0005524		4023	0.027356184058261877	1185	98.1	6	843	2001	-0.0915711172262333	6	135	-0.27034932396006084			0	0						0	0		FALSE	FALSE	FALSE
			OG0000062	OG0014501	PBL23	3258	PASS	H1	Cma25.g111	Clusia_major	PREDOM	Cma25.g111	Cma25.g111.t1	CMA25	PBL23		ko:K04733	225	-0.9887904318542096	225	7.7	0	0	0	-0.7205258459961931	0	0	-0.3311303931680984			0	0						0	0		FALSE	FALSE	FALSE
			OG0000062	OG0000062	PBL23	3258	PASS	H2	Cma26.g1168	Clusia_major	PREDOM	Cma26.g1168	Cma26.g1168.t1	CMA26	PBL23	GO:0005524		2201	-0.4601159418481423	1011	78.4	3	816	1143	-0.3612578525009087	8	199	-0.24153459485402823			0	0						0	0		FALSE	FALSE	FALSE
			OG0000062	OG0000062	PBL23	15725	PASS	H2	Cma05.g151	Clusia_major	PREDOM	Cma05.g151	Cma05.g151.t1	CMA05	PBL23	GO:0004672	ko:K04733	2922	-0.26721396447244666	1170	93.3	5	547	1407	-0.27827731857023935	7	91	-0.29015945022045825			0	0						0	0		FALSE	FALSE	FALSE
			OG0000062	OG0000062	PBL26	22873	PASS	H1	Cma04.g691	Clusia_major	PREDOM	Cma04.g691	Cma04.g691.t1	CMA04	PBL26	GO:0004672	ko:K04733	3004	-0.2452750433284702	1554	71.2	5	829	1445	-0.2663331508074915	6	137	-0.2694488636754973			0	0						0	0		FALSE	FALSE	FALSE
			OG0000062	OG0000062	PBL26	22873	PASS	H2	Cma08.g810	Clusia_major	PREDOM	Cma08.g810	Cma08.g810.t1	CMA08	PBL26	GO:0004672	ko:K04733	3296	-0.16715108023040762	1902	61.3	4	890	1390	-0.2836207620430476	6	120	-0.27710277609428724			0	0						0	0		FALSE	FALSE	FALSE
			OG0000062	OG0000062	PBL26	64201	PASS	H1	Cma07.g986	Clusia_major	PREDOM	Cma07.g986	Cma07.g986.t2	CMA07	PBL26	GO:0004672	ko:K04733	3066	-0.22868707856107334	1311	57.9	3	164	437	-0.5831679167245927	4	23	-0.3207750998956179			0	0						0	0		FALSE	FALSE	FALSE
			OG0000062	OG0000062	PBL27	2694	PASS	H1	Cma06.g266	Clusia_major	PREDOM	Cma06.g266	Cma06.g266.t2	CMA06	PBL27	GO:0005524		4237	0.0846114172876639	1128	99.7	5	1047	2553	0.08193363553789354	7	68	-0.3005147434929387			0	0						0	0		FALSE	FALSE	FALSE
			OG0000062	OG0000062	PBL27	2694	ARRAY	H1	Cma06.g284	Clusia_major	PREDOM	Cma06.g284	Cma06.g284.t2	CMA06	PBL27	GO:0005524		4237	0.0846114172876639	1128	99.7	5	1047	2553	0.08193363553789354	7	68	-0.3005147434929387			0	0						0	0		FALSE	FALSE	FALSE
			OG0000062	OG0000062	PBL27	2694	PASS	H2	Cma28.g943	Clusia_major	PREDOM	Cma28.g943	Cma28.g943.t1	CMA28	PBL27	GO:0005524		4322	0.10735298188812732	1053	92.8	4	1045	2610	0.09984988718201533	10	395	-0.15328948696680333			0	0						0	0		FALSE	FALSE	FALSE
			OG0000062	OG0000062	PBL27	8428	PASS	H1	Cma03.g950	Clusia_major	PREDOM	Cma03.g950	Cma03.g950.t2	CMA03	PBL27	GO:0004672	ko:K04733	6139	0.5934873687003865	1533	99	4	1257	2496	0.06401738389377175	6	83	-0.2937612913587123			0	0						0	0		FALSE	FALSE	FALSE
			OG0000062	OG0000062	PBL27	8428	PASS	H2	Cma09.g752	Clusia_major	PREDOM	Cma09.g752	Cma09.g752.t1	CMA09	PBL27	GO:0005524		6267	0.6277334895104962	1554	100	4	2586	3789	0.47043340803148187	5	63	-0.3027658942043475			0	0						0	0		FALSE	FALSE	FALSE
			OG0000062	OG0000062	PBL27	8428	PASS	H2	Cma15.g965	Clusia_major	PREDOM	Cma15.g965	Cma15.g965.t1	CMA15	PBL27	GO:0004672		6132	0.5916145339685838	1527	100	4	2014	3265	0.3057296209872745	6	620	-0.051987704953407446			0	0						0	0		FALSE	FALSE	FALSE
			OG0000062	OG0000062	PBL27	8428	PASS	H1	Cma19.g81	Clusia_major	PREDOM	Cma19.g81	Cma19.g81.t1	CMA19	PBL27	GO:0005524		6325	0.6432512630025772	1566	100	4	3404	4755	0.7740667253687039	9	809	0.0331057919378451			0	0						0	0		FALSE	FALSE	FALSE
			OG0000062	OG0000062	PBL27	8428	PASS	H2	Cma29.g96	Clusia_major	PREDOM	Cma29.g96	Cma29.g96.t1	CMA29	PBL27	GO:0005524		6332	0.64512409773438	1554	100	4	2585	3788	0.4701190878271991	5	63	-0.3027658942043475			0	0						0	0		FALSE	FALSE	FALSE
			OG0000062	OG0000062	PBL5	16914	PASS	H1	Cma02.g1367	Clusia_major	PREDOM	Cma02.g1367	Cma02.g1367.t1	CMA02	PBL5	GO:0004672	ko:K18873	3761	-0.04274134447493126	1194	94.2	4	1007	1782	-0.1604072419641749	5	191	-0.2451364359922823			0	0						0	0		FALSE	FALSE	FALSE
			OG0000062	OG0000062	PBL5	16914	PASS	H2	Cma05.g660	Clusia_major	PREDOM	Cma05.g660	Cma05.g660.t1	CMA05	PBL5	GO:0005524	ko:K18873	3343	-0.1545763327454455	1206	94.7	4	918	1706	-0.18429557748967065	5	76	-0.29691290235468465			0	0						0	0		FALSE	FALSE	FALSE
			OG0000062	OG0000062	PBL7	9651	PASS	H1	Cma14.g1213	Clusia_major	PREDOM	Cma14.g1213	Cma14.g1213.t1	CMA14	PBL7	GO:0004672		3082	-0.22440631345980966	1218	99.5	4	304	731	-0.4907577766654382	6	137	-0.2694488636754973			0	0						0	0		FALSE	FALSE	FALSE
			OG0000062	OG0000062	PBL7	9651	PASS	H2	Cma18.g93	Clusia_major	PREDOM	Cma18.g93	Cma18.g93.t6	CMA18	PBL7	GO:0004672		2567	-0.3621934401567351	1224	99	4	310	705	-0.49893010197679194	8	203	-0.23973367428490117			0	0						0	0		FALSE	FALSE	FALSE
			OG0000062	OG0000062	PBS1	586	PASS	H1	Cma02.g1046	Clusia_major	PREDOM	Cma02.g1046	Cma02.g1046.t1	CMA02	PBS1	GO:0004672	ko:K13430	5378	0.3898834785715317	1398	99.8	4	1587	3157	0.271783038924728	12	514	-0.09971210003527396			0	0						0	0		FALSE	FALSE	FALSE
			OG0000062	OG0000062	PBS1	7965	PASS	H1	Cma14.g700	Clusia_major	PREDOM	Cma14.g700	Cma14.g700.t1	CMA14	PBS1	GO:0004672	ko:K13430	5427	0.4029933216941518	1398	100	4	1471	3002	0.22306340726088802	9	135	-0.27034932396006084			0	0						0	0		FALSE	FALSE	FALSE
			OG0000062	OG0000062	PBS1	7965	PASS	H2	Cma18.g617	Clusia_major	PREDOM	Cma18.g617	Cma18.g617.t1	CMA18	PBS1	GO:0004672	ko:K13430	5925	0.5362321354709846	1398	100	4	1710	3824	0.48143461518138125	7	87	-0.2919603707895853			0	0						0	0		FALSE	FALSE	FALSE
			OG0000062	OG0000062	PBS1	25448	PASS	H1	Cma01.g1005	Clusia_major	PREDOM	Cma01.g1005	Cma01.g1005.t1	CMA01	PBS1	GO:0005524	ko:K13430	2677	-0.3327631800855471	1266	98.6	4	732	1407	-0.27827731857023935	10	306	-0.19335996962987995			0	0						0	0		FALSE	FALSE	FALSE
			OG0000063	OG0000063	AT3G47200	433	PASS	H1	Cma03.g111	Clusia_major	PREDOM	Cma03.g111	Cma03.g111.t4	CMA03	At3g47200			2336	-0.4239969863062298	1518	92.6	0	0	0	-0.7205258459961931	0	0	-0.3311303931680984	Cma03.p860	Cma12.g1069.t1	1	0.89	8	79	4	2	0	6	0.248	FRAG	TRUE	FALSE	FALSE
			OG0000063	OG0000063	AT3G47200	433	ARRAY	H1	Cma03.g78	Clusia_major	PREDOM	Cma03.g78	Cma03.g78.t1	CMA03	At3g02645			2163	-0.4702827589636436	1440	95	2	263	369	-0.6045416906158256	0	0	-0.3311303931680984			0	0						0	0		FALSE	FALSE	FALSE
			OG0000063	OG0000063	AT3G47200	433	PASS	H2	Cma15.g110	Clusia_major	PREDOM	Cma15.g110	Cma15.g110.t1	CMA15	At3g47200			12518	2.3001749050104587	1512	90.9	1	10997	10997	2.7360534405021815	36	11602	4.8924397175848755			0	0						0	0		FALSE	FALSE	FALSE
			OG0000063	OG0015210	AT3G47200	433	ARRAY	H2	Cma15.g111	Clusia_major	PREDOM	Cma15.g111	Cma15.g111.t1	CMA15				329	-0.9609654586959955	294	17.2	0	0	0	-0.7205258459961931	0	0	-0.3311303931680984			0	0						0	0		FALSE	FALSE	FALSE
			OG0000063	OG0000063	AT3G47200	433	ARRAY	H2	Cma15.g112	Clusia_major	PREDOM	Cma15.g112	Cma15.g112.t1	CMA15	At3g47200			1185	-0.7319445257783874	1086	73.8	1	98	98	-0.6897224659764749	0	0	-0.3311303931680984			0	0						0	0		FALSE	FALSE	FALSE
			OG0000063	OG0000063	AT3G47200	5345	ARRAY	H1	Cma06.g1102	Clusia_major	PREDOM	Cma06.g1102	Cma06.g1102.t3	CMA06	At3g47200			1806	-0.56579733028559	741	42.9	1	326	326	-0.6180574593999877	1	118	-0.2780032363788507			0	0						0	0		FALSE	FALSE	FALSE
			OG0000063	OG0000063	AT3G47200	5345	PASS	H1	Cma06.g1117	Clusia_major	PREDOM	Cma06.g1117	Cma06.g1117.t1	CMA06	At3g47200			1753	-0.579977364683526	1332	93.6	1	145	145	-0.6749494163751815	0	0	-0.3311303931680984			0	0						0	0		FALSE	FALSE	FALSE
			OG0000063	OG0000063	AT3G47200	45617	ARRAY	H2	Cma09.g459	Clusia_major	PREDOM	Cma09.g459	Cma09.g459.t1	CMA09	At3g47200			1056	-0.766458194407326	1056	70.8	0	0	0	-0.7205258459961931	0	0	-0.3311303931680984			0	0						0	0		FALSE	FALSE	FALSE
			OG0000063	OG0000063	AT3G47200	45617	PASS	H2	Cma09.g462	Clusia_major	PREDOM	Cma09.g462	Cma09.g462.t1	CMA09	At3g47200			1104	-0.7536158991035349	1104	50.4	0	0	0	-0.7205258459961931	0	0	-0.3311303931680984			0	0						0	0		FALSE	FALSE	FALSE
			OG0000063	OG0000063	AT3G47200	45617	ARRAY	H2	Cma09.g463	Clusia_major	PREDOM	Cma09.g463	Cma09.g463.t1	CMA09	At3g47200			1458	-0.6589039712380755	1275	80.1	1	182	182	-0.6633195688167165	1	135	-0.27034932396006084			0	0						0	0		FALSE	FALSE	FALSE
			OG0000064	OG0000064	AT4G00165	6460	PASS	H2	Cma27.g1215	Clusia_major	PREDOM	Cma27.g1215	Cma27.g1215.t1	CMA27	At4g00165			788	-0.8381610098534931	402	94.1	0	0	0	-0.7205258459961931	0	0	-0.3311303931680984			0	0						0	0		FALSE	FALSE	FALSE
			OG0000064	OG0000064	AT4G12490	1951	PASS	H1	Cma06.g1147	Clusia_major	PREDOM	Cma06.g1147	Cma06.g1147.t1	CMA06				591	-0.8908679301628024	396	100	0	0	0	-0.7205258459961931	0	0	-0.3311303931680984			0	0						0	0		FALSE	FALSE	FALSE
			OG0000064	OG0000064	AT4G12490	1951	PASS	H2	Cma28.g91	Clusia_major	PREDOM	Cma28.g91	Cma28.g91.t1	CMA28	At4g12490			626	-0.8815037565037881	390	99.2	0	0	0	-0.7205258459961931	0	0	-0.3311303931680984			0	0						0	0		FALSE	FALSE	FALSE
			OG0000064	OG0000064	TPRP-F1	15056	PASS	H2	Cma17.g103	Clusia_major	PREDOM	Cma17.g103	Cma17.g103.t1	CMA17	TPRP-F1			1187	-0.7314094301407295	657	99.6	0	0	0	-0.7205258459961931	0	0	-0.3311303931680984			0	0						0	0		FALSE	FALSE	FALSE
			OG0000064	OG0000064	TPRP-F1	16303	PASS	H1	Cma14.g28	Clusia_major	PREDOM	Cma14.g28	Cma14.g28.t1	CMA14	TPRP-F1			732	-0.853143687707916	732	33	0	0	0	-0.7205258459961931	0	0	-0.3311303931680984			0	0						0	0		FALSE	FALSE	FALSE
			OG0000064	OG0000064	TPRP-F1	16303	PASS	H2	Cma22.g940	Clusia_major	PREDOM	Cma22.g940	Cma22.g940.t1	CMA22	TPRP-F1			642	-0.8772229914025244	642	100	0	0	0	-0.7205258459961931	0	0	-0.3311303931680984			0	0						0	0		FALSE	FALSE	FALSE
			OG0000065	OG0000065	ABCG29	456	ARRAY	H1	Cma14.g623	Clusia_major	PREDOM	Cma14.g623	Cma14.g623.t1	CMA14	ABCG29/PDR8			1624	-0.6144910333124646	381	6.8	2	1150	1241	-0.33045447248119053	4	235	-0.22532630973188486			0	0						0	0		FALSE	FALSE	FALSE
			OG0000065	OG0000065	ABCG32	65572	PASS	H2	Cma13.g378	Clusia_major	PREDOM	Cma13.g378	Cma13.g378.t1	CMA13	ABCG32	GO:0005524		11064	1.9111603764331202	4263	100	23	1967	6405	1.2926950624353872	27	1255	0.23390843539550987			0	0						0	0		FALSE	FALSE	FALSE
			OG0000065	OG0000065	ABCG36	46631	PASS	H1	Cma10.g595	Clusia_major	PREDOM	Cma10.g595	Cma10.g595.t1	CMA10	ABCG53	GO:0016020		752	-0.8477927313313364	258	8.3	2	384	492	-0.5658803054890366	3	124	-0.2753018555251602			0	0						0	0		FALSE	FALSE	FALSE
[truncated: 34,050 more rows]
