# Supplementary material for: Clusia genomes shed light on the evolution and diversity of crassulacean acid metabolism physiotypes
Source: Nat Commun. 2026 May 5;17:3937. doi: 10.1038/s41467-026-71958-z (PMC13144421; doi:10.1038/s41467-026-71958-z)
Supplement: Supplementary file 14 — Source Data [file 41467_2026_71958_MOESM14_ESM.zip › Fig5a.SoilWater.tsv]

datetime	condition	species	SoilMoisture
2021-07-13T17:13:00Z	DARK	Cmajor	534.6433333333333
2021-07-13T17:13:00Z	DARK	Crosea	605.3533333333334
2021-07-13T17:13:00Z	HighLight	Cmajor	4.006666666666667
2021-07-13T17:13:00Z	HighLight	Crosea	63.58
2021-07-13T17:14:00Z	DARK	Cmajor	533.8433333333334
2021-07-13T17:14:00Z	DARK	Crosea	604.6066666666667
2021-07-13T17:14:00Z	HighLight	Cmajor	4.086666666666666
2021-07-13T17:14:00Z	HighLight	Crosea	63.60666666666667
2021-07-13T17:15:00Z	DARK	Cmajor	535.6633333333334
2021-07-13T17:15:00Z	DARK	Crosea	607.24
2021-07-13T17:15:00Z	HighLight	Cmajor	3.8899999999999997
2021-07-13T17:15:00Z	HighLight	Crosea	60.79
2021-07-13T17:16:00Z	DARK	Cmajor	534.3766666666667
2021-07-13T17:16:00Z	DARK	Crosea	605.16
2021-07-13T17:16:00Z	HighLight	Cmajor	3.683333333333333
2021-07-13T17:16:00Z	HighLight	Crosea	63.120000000000005
2021-07-13T17:17:00Z	DARK	Cmajor	533.94
2021-07-13T17:17:00Z	DARK	Crosea	605.1533333333333
2021-07-13T17:17:00Z	HighLight	Cmajor	3.776666666666667
2021-07-13T17:17:00Z	HighLight	Crosea	60.723333333333336
2021-07-13T17:18:00Z	DARK	Cmajor	535.8366666666667
2021-07-13T17:18:00Z	DARK	Crosea	607.1833333333333
2021-07-13T17:18:00Z	HighLight	Cmajor	3.8966666666666665
2021-07-13T17:18:00Z	HighLight	Crosea	60.406666666666666
2021-07-13T17:19:00Z	DARK	Cmajor	533.4833333333333
2021-07-13T17:19:00Z	DARK	Crosea	604.21
2021-07-13T17:19:00Z	HighLight	Cmajor	4.026666666666666
2021-07-13T17:19:00Z	HighLight	Crosea	62.846666666666664
2021-07-13T17:20:00Z	DARK	Cmajor	535.3266666666667
2021-07-13T17:20:00Z	DARK	Crosea	605.9466666666667
2021-07-13T17:20:00Z	HighLight	Cmajor	3.896666666666667
2021-07-13T17:20:00Z	HighLight	Crosea	62.913333333333334
2021-07-13T17:21:00Z	DARK	Cmajor	533.5666666666667
2021-07-13T17:21:00Z	DARK	Crosea	604.0666666666667
2021-07-13T17:21:00Z	HighLight	Cmajor	3.7199999999999998
2021-07-13T17:21:00Z	HighLight	Crosea	59.913333333333334
2021-07-13T17:22:00Z	DARK	Cmajor	535.4566666666667
2021-07-13T17:22:00Z	DARK	Crosea	606.1
2021-07-13T17:22:00Z	HighLight	Cmajor	3.973333333333333
2021-07-13T17:22:00Z	HighLight	Crosea	62.55333333333333
2021-07-13T17:23:00Z	DARK	Cmajor	535.47
2021-07-13T17:23:00Z	DARK	Crosea	606.3199999999999
2021-07-13T17:23:00Z	HighLight	Cmajor	3.663333333333333
2021-07-13T17:23:00Z	HighLight	Crosea	62.260000000000005
2021-07-13T17:24:00Z	DARK	Cmajor	535.8933333333333
2021-07-13T17:24:00Z	DARK	Crosea	606.01
2021-07-13T17:24:00Z	HighLight	Cmajor	3.55
2021-07-13T17:24:00Z	HighLight	Crosea	59.800000000000004
2021-07-13T17:25:00Z	DARK	Cmajor	535.79
2021-07-13T17:25:00Z	DARK	Crosea	606.5033333333333
2021-07-13T17:25:00Z	HighLight	Cmajor	3.62
2021-07-13T17:25:00Z	HighLight	Crosea	60.35666666666667
2021-07-13T17:26:00Z	DARK	Cmajor	534.09
2021-07-13T17:26:00Z	DARK	Crosea	604.8466666666667
2021-07-13T17:26:00Z	HighLight	Cmajor	3.71
2021-07-13T17:26:00Z	HighLight	Crosea	61.963333333333324
2021-07-13T17:27:00Z	DARK	Cmajor	535.15
2021-07-13T17:27:00Z	DARK	Crosea	605.8199999999999
2021-07-13T17:27:00Z	HighLight	Cmajor	3.6533333333333333
2021-07-13T17:27:00Z	HighLight	Crosea	59.39
2021-07-13T17:28:00Z	DARK	Cmajor	535.1466666666666
2021-07-13T17:28:00Z	DARK	Crosea	605.5733333333334
2021-07-13T17:28:00Z	HighLight	Cmajor	3.6333333333333333
2021-07-13T17:28:00Z	HighLight	Crosea	59.163333333333334
2021-07-13T17:29:00Z	DARK	Cmajor	535.44
2021-07-13T17:29:00Z	DARK	Crosea	605.7333333333333
2021-07-13T17:29:00Z	HighLight	Cmajor	3.6100000000000003
2021-07-13T17:29:00Z	HighLight	Crosea	59.60333333333334
2021-07-13T17:30:00Z	DARK	Cmajor	534.5233333333333
2021-07-13T17:30:00Z	DARK	Crosea	604.6033333333334
2021-07-13T17:30:00Z	HighLight	Cmajor	3.4733333333333336
2021-07-13T17:30:00Z	HighLight	Crosea	59.41666666666667
2021-07-13T17:31:00Z	DARK	Cmajor	535.3833333333333
2021-07-13T17:31:00Z	DARK	Crosea	605.4166666666666
2021-07-13T17:31:00Z	HighLight	Cmajor	3.4166666666666665
2021-07-13T17:31:00Z	HighLight	Crosea	58.61333333333333
2021-07-13T17:32:00Z	DARK	Cmajor	533.64
2021-07-13T17:32:00Z	DARK	Crosea	603.7866666666666
2021-07-13T17:32:00Z	HighLight	Cmajor	3.71
2021-07-13T17:32:00Z	HighLight	Crosea	59.39666666666666
2021-07-13T17:33:00Z	DARK	Cmajor	534.7233333333334
2021-07-13T17:33:00Z	DARK	Crosea	605.1666666666666
2021-07-13T17:33:00Z	HighLight	Cmajor	3.5300000000000002
2021-07-13T17:33:00Z	HighLight	Crosea	61.39666666666667
2021-07-13T17:34:00Z	DARK	Cmajor	535.1833333333334
2021-07-13T17:34:00Z	DARK	Crosea	605.8133333333334
2021-07-13T17:34:00Z	HighLight	Cmajor	3.44
2021-07-13T17:34:00Z	HighLight	Crosea	61.733333333333334
2021-07-13T17:35:00Z	DARK	Cmajor	534.93
2021-07-13T17:35:00Z	DARK	Crosea	605.59
2021-07-13T17:35:00Z	HighLight	Cmajor	3.6366666666666663
2021-07-13T17:35:00Z	HighLight	Crosea	61.31333333333333
2021-07-13T17:36:00Z	DARK	Cmajor	534.7066666666667
2021-07-13T17:36:00Z	DARK	Crosea	605.27
2021-07-13T17:36:00Z	HighLight	Cmajor	3.58
2021-07-13T17:36:00Z	HighLight	Crosea	58.39333333333333
2021-07-13T17:37:00Z	DARK	Cmajor	533.9233333333333
2021-07-13T17:37:00Z	DARK	Crosea	603.9033333333333
2021-07-13T17:37:00Z	HighLight	Cmajor	3.35
2021-07-13T17:37:00Z	HighLight	Crosea	58.223333333333336
2021-07-13T17:38:00Z	DARK	Cmajor	534.1366666666667
2021-07-13T17:38:00Z	DARK	Crosea	605.0633333333334
2021-07-13T17:38:00Z	HighLight	Cmajor	3.5566666666666666
2021-07-13T17:38:00Z	HighLight	Crosea	61.32666666666666
2021-07-13T17:39:00Z	DARK	Cmajor	532.7633333333333
2021-07-13T17:39:00Z	DARK	Crosea	603.5633333333333
2021-07-13T17:39:00Z	HighLight	Cmajor	3.336666666666667
2021-07-13T17:39:00Z	HighLight	Crosea	61.196666666666665
2021-07-13T17:40:00Z	DARK	Cmajor	534.45
2021-07-13T17:40:00Z	DARK	Crosea	605.3266666666667
2021-07-13T17:40:00Z	HighLight	Cmajor	3.6233333333333335
2021-07-13T17:40:00Z	HighLight	Crosea	58.67333333333333
2021-07-13T17:41:00Z	DARK	Cmajor	532.8266666666666
2021-07-13T17:41:00Z	DARK	Crosea	603.6133333333333
2021-07-13T17:41:00Z	HighLight	Cmajor	3.57
2021-07-13T17:41:00Z	HighLight	Crosea	58.35333333333334
2021-07-13T17:42:00Z	DARK	Cmajor	532.5633333333334
2021-07-13T17:42:00Z	DARK	Crosea	603.0266666666666
2021-07-13T17:42:00Z	HighLight	Cmajor	3.5366666666666666
2021-07-13T17:42:00Z	HighLight	Crosea	61.82
2021-07-13T17:43:00Z	DARK	Cmajor	534.03
2021-07-13T17:43:00Z	DARK	Crosea	604.99
2021-07-13T17:43:00Z	HighLight	Cmajor	3.3633333333333333
2021-07-13T17:43:00Z	HighLight	Crosea	58.17333333333333
2021-07-13T17:44:00Z	DARK	Cmajor	531.8666666666667
2021-07-13T17:44:00Z	DARK	Crosea	602.1266666666667
2021-07-13T17:44:00Z	HighLight	Cmajor	3.39
2021-07-13T17:44:00Z	HighLight	Crosea	59.10333333333334
2021-07-13T17:45:00Z	DARK	Cmajor	532.5233333333333
2021-07-13T17:45:00Z	DARK	Crosea	603.3733333333333
2021-07-13T17:45:00Z	HighLight	Cmajor	3.263333333333333
2021-07-13T17:45:00Z	HighLight	Crosea	60.95666666666666
2021-07-13T17:46:00Z	DARK	Cmajor	532.0433333333333
2021-07-13T17:46:00Z	DARK	Crosea	603.0266666666666
2021-07-13T17:46:00Z	HighLight	Cmajor	3.36
2021-07-13T17:46:00Z	HighLight	Crosea	58.49333333333333
2021-07-13T17:47:00Z	DARK	Cmajor	533.3666666666667
2021-07-13T17:47:00Z	DARK	Crosea	604.83
2021-07-13T17:47:00Z	HighLight	Cmajor	3.3233333333333333
2021-07-13T17:47:00Z	HighLight	Crosea	60.339999999999996
2021-07-13T17:48:00Z	DARK	Cmajor	533.95
2021-07-13T17:48:00Z	DARK	Crosea	605.1633333333333
2021-07-13T17:48:00Z	HighLight	Cmajor	3.4966666666666666
2021-07-13T17:48:00Z	HighLight	Crosea	57.81666666666666
2021-07-13T17:49:00Z	DARK	Cmajor	532.56
2021-07-13T17:49:00Z	DARK	Crosea	603.5166666666667
2021-07-13T17:49:00Z	HighLight	Cmajor	3.313333333333333
2021-07-13T17:49:00Z	HighLight	Crosea	55.81
2021-07-13T17:50:00Z	DARK	Cmajor	532.75
2021-07-13T17:50:00Z	DARK	Crosea	603.2933333333333
2021-07-13T17:50:00Z	HighLight	Cmajor	3.2066666666666666
2021-07-13T17:50:00Z	HighLight	Crosea	59.78666666666667
2021-07-13T17:51:00Z	DARK	Cmajor	533.2566666666667
2021-07-13T17:51:00Z	DARK	Crosea	605.1700000000001
2021-07-13T17:51:00Z	HighLight	Cmajor	3.2266666666666666
2021-07-13T17:51:00Z	HighLight	Crosea	56.73333333333333
2021-07-13T17:52:00Z	DARK	Cmajor	531.64
2021-07-13T17:52:00Z	DARK	Crosea	602.56
2021-07-13T17:52:00Z	HighLight	Cmajor	3.31
2021-07-13T17:52:00Z	HighLight	Crosea	57.38
2021-07-13T17:53:00Z	DARK	Cmajor	531.4766666666667
2021-07-13T17:53:00Z	DARK	Crosea	602.9
2021-07-13T17:53:00Z	HighLight	Cmajor	3.3633333333333333
2021-07-13T17:53:00Z	HighLight	Crosea	59.78000000000001
2021-07-13T17:54:00Z	DARK	Cmajor	533.2266666666667
2021-07-13T17:54:00Z	DARK	Crosea	604.8233333333334
2021-07-13T17:54:00Z	HighLight	Cmajor	3.293333333333333
2021-07-13T17:54:00Z	HighLight	Crosea	59.46666666666666
2021-07-13T17:55:00Z	DARK	Cmajor	532.3266666666666
2021-07-13T17:55:00Z	DARK	Crosea	603.1233333333333
2021-07-13T17:55:00Z	HighLight	Cmajor	3.326666666666667
2021-07-13T17:55:00Z	HighLight	Crosea	57.18666666666667
2021-07-13T17:56:00Z	DARK	Cmajor	533.4499999999999
2021-07-13T17:56:00Z	DARK	Crosea	604.6933333333334
2021-07-13T17:56:00Z	HighLight	Cmajor	3.3066666666666666
2021-07-13T17:56:00Z	HighLight	Crosea	56.39666666666667
2021-07-13T17:57:00Z	DARK	Cmajor	531.4966666666667
2021-07-13T17:57:00Z	DARK	Crosea	603.0333333333333
2021-07-13T17:57:00Z	HighLight	Cmajor	3.2033333333333336
2021-07-13T17:57:00Z	HighLight	Crosea	59.19
2021-07-13T17:58:00Z	DARK	Cmajor	532.1733333333333
2021-07-13T17:58:00Z	DARK	Crosea	604.8666666666667
2021-07-13T17:58:00Z	HighLight	Cmajor	3.1199999999999997
2021-07-13T17:58:00Z	HighLight	Crosea	59.21666666666666
2021-07-13T17:59:00Z	DARK	Cmajor	531.63
2021-07-13T17:59:00Z	DARK	Crosea	603.61
2021-07-13T17:59:00Z	HighLight	Cmajor	3.01
2021-07-13T17:59:00Z	HighLight	Crosea	56.716666666666676
2021-07-13T18:00:00Z	DARK	Cmajor	531.83
2021-07-13T18:00:00Z	DARK	Crosea	603.3066666666666
2021-07-13T18:00:00Z	HighLight	Cmajor	3.34
2021-07-13T18:00:00Z	HighLight	Crosea	58.839999999999996
2021-07-13T18:01:00Z	DARK	Cmajor	532.6033333333334
2021-07-13T18:01:00Z	DARK	Crosea	604.2766666666666
2021-07-13T18:01:00Z	HighLight	Cmajor	3.0633333333333335
2021-07-13T18:01:00Z	HighLight	Crosea	56.50333333333333
2021-07-13T18:02:00Z	DARK	Cmajor	532.66
2021-07-13T18:02:00Z	DARK	Crosea	603.3766666666667
2021-07-13T18:02:00Z	HighLight	Cmajor	3.0166666666666666
2021-07-13T18:02:00Z	HighLight	Crosea	58.67999999999999
2021-07-13T18:03:00Z	DARK	Cmajor	530.9866666666667
2021-07-13T18:03:00Z	DARK	Crosea	601.4166666666666
2021-07-13T18:03:00Z	HighLight	Cmajor	3.1333333333333337
2021-07-13T18:03:00Z	HighLight	Crosea	56.14999999999999
2021-07-13T18:04:00Z	DARK	Cmajor	529.82
2021-07-13T18:04:00Z	DARK	Crosea	601.3866666666667
2021-07-13T18:04:00Z	HighLight	Cmajor	3.01
2021-07-13T18:04:00Z	HighLight	Crosea	58.306666666666665
2021-07-13T18:05:00Z	DARK	Cmajor	532.1133333333333
2021-07-13T18:05:00Z	DARK	Crosea	604.3533333333334
2021-07-13T18:05:00Z	HighLight	Cmajor	3.203333333333333
2021-07-13T18:05:00Z	HighLight	Crosea	55.97333333333334
2021-07-13T18:06:00Z	DARK	Cmajor	531.4466666666667
2021-07-13T18:06:00Z	DARK	Crosea	602.9433333333334
2021-07-13T18:06:00Z	HighLight	Cmajor	3.0733333333333333
2021-07-13T18:06:00Z	HighLight	Crosea	58.403333333333336
2021-07-13T18:07:00Z	DARK	Cmajor	531.3433333333334
2021-07-13T18:07:00Z	DARK	Crosea	603.5533333333333
2021-07-13T18:07:00Z	HighLight	Cmajor	3.0033333333333334
2021-07-13T18:07:00Z	HighLight	Crosea	55.83333333333333
2021-07-13T18:08:00Z	DARK	Cmajor	530.5166666666667
2021-07-13T18:08:00Z	DARK	Crosea	602.43
2021-07-13T18:08:00Z	HighLight	Cmajor	3.263333333333333
2021-07-13T18:08:00Z	HighLight	Crosea	55.660000000000004
2021-07-13T18:09:00Z	DARK	Cmajor	529.6566666666668
2021-07-13T18:09:00Z	DARK	Crosea	602.1433333333333
2021-07-13T18:09:00Z	HighLight	Cmajor	2.9733333333333336
2021-07-13T18:09:00Z	HighLight	Crosea	58.04333333333334
2021-07-13T18:10:00Z	DARK	Cmajor	531.2966666666666
2021-07-13T18:10:00Z	DARK	Crosea	603.26
2021-07-13T18:10:00Z	HighLight	Cmajor	3.02
2021-07-13T18:10:00Z	HighLight	Crosea	56.14
2021-07-13T18:11:00Z	DARK	Cmajor	530.0933333333334
2021-07-13T18:11:00Z	DARK	Crosea	601.7433333333333
2021-07-13T18:11:00Z	HighLight	Cmajor	2.93
2021-07-13T18:11:00Z	HighLight	Crosea	55.75
2021-07-13T18:12:00Z	DARK	Cmajor	529.1633333333333
2021-07-13T18:12:00Z	DARK	Crosea	601.41
2021-07-13T18:12:00Z	HighLight	Cmajor	3.0733333333333333
2021-07-13T18:12:00Z	HighLight	Crosea	55.86666666666667
2021-07-13T18:13:00Z	DARK	Cmajor	529.6766666666667
2021-07-13T18:13:00Z	DARK	Crosea	601.5899999999999
2021-07-13T18:13:00Z	HighLight	Cmajor	3.0466666666666664
2021-07-13T18:13:00Z	HighLight	Crosea	57.89
2021-07-13T18:14:00Z	DARK	Cmajor	528.1933333333334
2021-07-13T18:14:00Z	DARK	Crosea	600.8733333333333
2021-07-13T18:14:00Z	HighLight	Cmajor	2.8533333333333335
2021-07-13T18:14:00Z	HighLight	Crosea	57.75333333333333
2021-07-13T18:15:00Z	DARK	Cmajor	530.9
2021-07-13T18:15:00Z	DARK	Crosea	602.4399999999999
2021-07-13T18:15:00Z	HighLight	Cmajor	2.8666666666666667
2021-07-13T18:15:00Z	HighLight	Crosea	57.32
2021-07-13T18:16:00Z	DARK	Cmajor	529.3266666666667
2021-07-13T18:16:00Z	DARK	Crosea	601.2266666666667
2021-07-13T18:16:00Z	HighLight	Cmajor	3.0900000000000003
2021-07-13T18:16:00Z	HighLight	Crosea	55.24333333333334
2021-07-13T18:17:00Z	DARK	Cmajor	529.72
2021-07-13T18:17:00Z	DARK	Crosea	601.8533333333334
2021-07-13T18:17:00Z	HighLight	Cmajor	2.97
2021-07-13T18:17:00Z	HighLight	Crosea	57.13333333333333
2021-07-13T18:18:00Z	DARK	Cmajor	527.8733333333333
2021-07-13T18:18:00Z	DARK	Crosea	600.3933333333333
2021-07-13T18:18:00Z	HighLight	Cmajor	2.9099999999999997
2021-07-13T18:18:00Z	HighLight	Crosea	55.03666666666666
2021-07-13T18:19:00Z	DARK	Cmajor	528.48
2021-07-13T18:19:00Z	DARK	Crosea	600.91
2021-07-13T18:19:00Z	HighLight	Cmajor	2.9366666666666665
2021-07-13T18:19:00Z	HighLight	Crosea	57.06666666666667
2021-07-13T18:20:00Z	DARK	Cmajor	528.3033333333333
2021-07-13T18:20:00Z	DARK	Crosea	601.21
2021-07-13T18:20:00Z	HighLight	Cmajor	2.8666666666666667
2021-07-13T18:20:00Z	HighLight	Crosea	54.91
2021-07-13T18:21:00Z	DARK	Cmajor	529.11
2021-07-13T18:21:00Z	DARK	Crosea	601.9166666666666
2021-07-13T18:21:00Z	HighLight	Cmajor	3
2021-07-13T18:21:00Z	HighLight	Crosea	57.11333333333333
2021-07-13T18:22:00Z	DARK	Cmajor	526.9633333333334
2021-07-13T18:22:00Z	DARK	Crosea	600.0666666666667
2021-07-13T18:22:00Z	HighLight	Cmajor	2.87
2021-07-13T18:22:00Z	HighLight	Crosea	54.830000000000005
2021-07-13T18:23:00Z	DARK	Cmajor	528.6899999999999
2021-07-13T18:23:00Z	DARK	Crosea	601.9633333333334
2021-07-13T18:23:00Z	HighLight	Cmajor	2.96
2021-07-13T18:23:00Z	HighLight	Crosea	56.986666666666665
2021-07-13T18:24:00Z	DARK	Cmajor	526.8433333333334
2021-07-13T18:24:00Z	DARK	Crosea	599.5266666666666
2021-07-13T18:24:00Z	HighLight	Cmajor	2.88
2021-07-13T18:24:00Z	HighLight	Crosea	56.55666666666667
2021-07-13T18:25:00Z	DARK	Cmajor	528.5699999999999
2021-07-13T18:25:00Z	DARK	Crosea	601.4166666666666
2021-07-13T18:25:00Z	HighLight	Cmajor	2.7233333333333336
2021-07-13T18:25:00Z	HighLight	Crosea	53.916666666666664
2021-07-13T18:26:00Z	DARK	Cmajor	526.9366666666667
2021-07-13T18:26:00Z	DARK	Crosea	599.57
2021-07-13T18:26:00Z	HighLight	Cmajor	2.7866666666666666
2021-07-13T18:26:00Z	HighLight	Crosea	56.38
2021-07-13T18:27:00Z	DARK	Cmajor	527.3133333333333
2021-07-13T18:27:00Z	DARK	Crosea	600.8933333333333
2021-07-13T18:27:00Z	HighLight	Cmajor	2.7399999999999998
2021-07-13T18:27:00Z	HighLight	Crosea	56.10666666666667
2021-07-13T18:28:00Z	DARK	Cmajor	527.5066666666667
2021-07-13T18:28:00Z	DARK	Crosea	600.0333333333333
2021-07-13T18:28:00Z	HighLight	Cmajor	2.91
2021-07-13T18:28:00Z	HighLight	Crosea	56.33666666666666
2021-07-13T18:29:00Z	DARK	Cmajor	528.5266666666666
2021-07-13T18:29:00Z	DARK	Crosea	601.4933333333333
2021-07-13T18:29:00Z	HighLight	Cmajor	2.5933333333333333
2021-07-13T18:29:00Z	HighLight	Crosea	55.75
2021-07-13T18:30:00Z	DARK	Cmajor	527.0533333333333
2021-07-13T18:30:00Z	DARK	Crosea	600.0666666666667
2021-07-13T18:30:00Z	HighLight	Cmajor	2.68
2021-07-13T18:30:00Z	HighLight	Crosea	55.709999999999994
2021-07-13T18:31:00Z	DARK	Cmajor	526.6500000000001
2021-07-13T18:31:00Z	DARK	Crosea	599.4466666666666
2021-07-13T18:31:00Z	HighLight	Cmajor	2.8233333333333333
2021-07-13T18:31:00Z	HighLight	Crosea	53.473333333333336
2021-07-13T18:32:00Z	DARK	Cmajor	526.6166666666667
2021-07-13T18:32:00Z	DARK	Crosea	600.76
2021-07-13T18:32:00Z	HighLight	Cmajor	2.8033333333333332
2021-07-13T18:32:00Z	HighLight	Crosea	55.53666666666666
2021-07-13T18:33:00Z	DARK	Cmajor	525.7933333333333
2021-07-13T18:33:00Z	DARK	Crosea	598.9966666666667
2021-07-13T18:33:00Z	HighLight	Cmajor	2.6833333333333336
2021-07-13T18:33:00Z	HighLight	Crosea	52.949999999999996
2021-07-13T18:34:00Z	DARK	Cmajor	527.9300000000001
2021-07-13T18:34:00Z	DARK	Crosea	601.1
2021-07-13T18:34:00Z	HighLight	Cmajor	2.7466666666666666
2021-07-13T18:34:00Z	HighLight	Crosea	53.03333333333333
2021-07-13T18:35:00Z	DARK	Cmajor	525.5966666666667
2021-07-13T18:35:00Z	DARK	Crosea	599.0533333333333
2021-07-13T18:35:00Z	HighLight	Cmajor	2.8766666666666665
2021-07-13T18:35:00Z	HighLight	Crosea	55.303333333333335
2021-07-13T18:36:00Z	DARK	Cmajor	525.11
2021-07-13T18:36:00Z	DARK	Crosea	598.78
2021-07-13T18:36:00Z	HighLight	Cmajor	2.5233333333333334
2021-07-13T18:36:00Z	HighLight	Crosea	55.04333333333333
2021-07-13T18:37:00Z	DARK	Cmajor	526.39
2021-07-13T18:37:00Z	DARK	Crosea	600.5866666666667
2021-07-13T18:37:00Z	HighLight	Cmajor	2.716666666666667
2021-07-13T18:37:00Z	HighLight	Crosea	52.623333333333335
2021-07-13T18:38:00Z	DARK	Cmajor	525.5066666666667
2021-07-13T18:38:00Z	DARK	Crosea	599.2033333333333
2021-07-13T18:38:00Z	HighLight	Cmajor	2.6133333333333333
2021-07-13T18:38:00Z	HighLight	Crosea	52.63666666666667
2021-07-13T18:39:00Z	DARK	Cmajor	525.3333333333334
2021-07-13T18:39:00Z	DARK	Crosea	598.96
2021-07-13T18:39:00Z	HighLight	Cmajor	2.6999999999999997
2021-07-13T18:39:00Z	HighLight	Crosea	55.06333333333333
2021-07-13T18:40:00Z	DARK	Cmajor	526.4166666666666
2021-07-13T18:40:00Z	DARK	Crosea	600.5266666666666
2021-07-13T18:40:00Z	HighLight	Cmajor	2.5533333333333332
2021-07-13T18:40:00Z	HighLight	Crosea	51.99333333333333
2021-07-13T18:41:00Z	DARK	Cmajor	525.2933333333333
2021-07-13T18:41:00Z	DARK	Crosea	598.6166666666667
2021-07-13T18:41:00Z	HighLight	Cmajor	2.6766666666666667
2021-07-13T18:41:00Z	HighLight	Crosea	54.900000000000006
2021-07-13T18:42:00Z	DARK	Cmajor	526.5866666666667
2021-07-13T18:42:00Z	DARK	Crosea	600.2766666666666
2021-07-13T18:42:00Z	HighLight	Cmajor	2.5633333333333335
2021-07-13T18:42:00Z	HighLight	Crosea	54.589999999999996
2021-07-13T18:43:00Z	DARK	Cmajor	524.8666666666667
2021-07-13T18:43:00Z	DARK	Crosea	598.5766666666667
2021-07-13T18:43:00Z	HighLight	Cmajor	2.643333333333333
2021-07-13T18:43:00Z	HighLight	Crosea	52.17
2021-07-13T18:44:00Z	DARK	Cmajor	525.3733333333333
2021-07-13T18:44:00Z	DARK	Crosea	599.0533333333333
2021-07-13T18:44:00Z	HighLight	Cmajor	2.6966666666666663
2021-07-13T18:44:00Z	HighLight	Crosea	52.269999999999996
2021-07-13T18:45:00Z	DARK	Cmajor	523.7766666666666
2021-07-13T18:45:00Z	DARK	Crosea	597.4033333333333
2021-07-13T18:45:00Z	HighLight	Cmajor	2.4766666666666666
2021-07-13T18:45:00Z	HighLight	Crosea	54.04666666666667
2021-07-13T18:46:00Z	DARK	Cmajor	524.52
2021-07-13T18:46:00Z	DARK	Crosea	598.4833333333333
2021-07-13T18:46:00Z	HighLight	Cmajor	2.6733333333333333
2021-07-13T18:46:00Z	HighLight	Crosea	53.97333333333333
2021-07-13T18:47:00Z	DARK	Cmajor	524.39
2021-07-13T18:47:00Z	DARK	Crosea	598.1033333333334
2021-07-13T18:47:00Z	HighLight	Cmajor	2.756666666666667
2021-07-13T18:47:00Z	HighLight	Crosea	53.97666666666666
2021-07-13T18:48:00Z	DARK	Cmajor	522.96
2021-07-13T18:48:00Z	DARK	Crosea	597.2433333333333
2021-07-13T18:48:00Z	HighLight	Cmajor	2.5433333333333334
2021-07-13T18:48:00Z	HighLight	Crosea	53.83333333333333
2021-07-13T18:49:00Z	DARK	Cmajor	523.16
2021-07-13T18:49:00Z	DARK	Crosea	597.6066666666667
2021-07-13T18:49:00Z	HighLight	Cmajor	2.69
2021-07-13T18:49:00Z	HighLight	Crosea	53.85333333333334
2021-07-13T18:50:00Z	DARK	Cmajor	523.4233333333333
2021-07-13T18:50:00Z	DARK	Crosea	597.6233333333333
2021-07-13T18:50:00Z	HighLight	Cmajor	2.5166666666666666
2021-07-13T18:50:00Z	HighLight	Crosea	51.403333333333336
2021-07-13T18:51:00Z	DARK	Cmajor	523.3666666666667
2021-07-13T18:51:00Z	DARK	Crosea	597.17
2021-07-13T18:51:00Z	HighLight	Cmajor	2.5366666666666666
2021-07-13T18:51:00Z	HighLight	Crosea	51.31
2021-07-13T18:52:00Z	DARK	Cmajor	523.1866666666667
2021-07-13T18:52:00Z	DARK	Crosea	597.5333333333333
2021-07-13T18:52:00Z	HighLight	Cmajor	2.5533333333333332
2021-07-13T18:52:00Z	HighLight	Crosea	51.24
2021-07-13T18:53:00Z	DARK	Cmajor	522.5733333333334
2021-07-13T18:53:00Z	DARK	Crosea	596.98
2021-07-13T18:53:00Z	HighLight	Cmajor	2.723333333333333
2021-07-13T18:53:00Z	HighLight	Crosea	50.68
2021-07-13T18:54:00Z	DARK	Cmajor	522.0733333333334
2021-07-13T18:54:00Z	DARK	Crosea	596.33
2021-07-13T18:54:00Z	HighLight	Cmajor	2.5100000000000002
2021-07-13T18:54:00Z	HighLight	Crosea	53.39999999999999
2021-07-13T18:55:00Z	DARK	Cmajor	523.79
2021-07-13T18:55:00Z	DARK	Crosea	597.76
2021-07-13T18:55:00Z	HighLight	Cmajor	2.6733333333333333
2021-07-13T18:55:00Z	HighLight	Crosea	52.93666666666667
2021-07-13T18:56:00Z	DARK	Cmajor	522.8166666666667
2021-07-13T18:56:00Z	DARK	Crosea	597.3166666666667
2021-07-13T18:56:00Z	HighLight	Cmajor	2.5633333333333335
2021-07-13T18:56:00Z	HighLight	Crosea	50.81666666666666
2021-07-13T18:57:00Z	DARK	Cmajor	521.8366666666667
2021-07-13T18:57:00Z	DARK	Crosea	596.5366666666666
2021-07-13T18:57:00Z	HighLight	Cmajor	2.5166666666666666
2021-07-13T18:57:00Z	HighLight	Crosea	51.78333333333334
2021-07-13T18:58:00Z	DARK	Cmajor	524.05
2021-07-13T18:58:00Z	DARK	Crosea	598.21
2021-07-13T18:58:00Z	HighLight	Cmajor	2.35
2021-07-13T18:58:00Z	HighLight	Crosea	50.58333333333333
2021-07-13T18:59:00Z	DARK	Cmajor	523.5799999999999
2021-07-13T18:59:00Z	DARK	Crosea	598.3033333333333
2021-07-13T18:59:00Z	HighLight	Cmajor	2.42
2021-07-13T18:59:00Z	HighLight	Crosea	52.65666666666666
2021-07-13T19:00:00Z	DARK	Cmajor	523.5433333333333
2021-07-13T19:00:00Z	DARK	Crosea	598.2
2021-07-13T19:00:00Z	HighLight	Cmajor	2.59
2021-07-13T19:00:00Z	HighLight	Crosea	50.373333333333335
2021-07-13T19:01:00Z	DARK	Cmajor	522.7466666666667
2021-07-13T19:01:00Z	DARK	Crosea	598
2021-07-13T19:01:00Z	HighLight	Cmajor	2.3266666666666667
2021-07-13T19:01:00Z	HighLight	Crosea	52.46666666666666
2021-07-13T19:02:00Z	DARK	Cmajor	521.9966666666667
2021-07-13T19:02:00Z	DARK	Crosea	596.0366666666666
2021-07-13T19:02:00Z	HighLight	Cmajor	2.39
2021-07-13T19:02:00Z	HighLight	Crosea	50.376666666666665
2021-07-13T19:03:00Z	DARK	Cmajor	523.0433333333334
2021-07-13T19:03:00Z	DARK	Crosea	598.2833333333333
2021-07-13T19:03:00Z	HighLight	Cmajor	2.4033333333333333
2021-07-13T19:03:00Z	HighLight	Crosea	52.290000000000006
2021-07-13T19:04:00Z	DARK	Cmajor	522.76
2021-07-13T19:04:00Z	DARK	Crosea	597.7933333333333
2021-07-13T19:04:00Z	HighLight	Cmajor	2.3233333333333333
2021-07-13T19:04:00Z	HighLight	Crosea	49.76333333333333
2021-07-13T19:05:00Z	DARK	Cmajor	522.79
2021-07-13T19:05:00Z	DARK	Crosea	598.84
2021-07-13T19:05:00Z	HighLight	Cmajor	2.48
2021-07-13T19:05:00Z	HighLight	Crosea	50.336666666666666
2021-07-13T19:06:00Z	DARK	Cmajor	521.36
2021-07-13T19:06:00Z	DARK	Crosea	595.9466666666667
2021-07-13T19:06:00Z	HighLight	Cmajor	2.3833333333333333
2021-07-13T19:06:00Z	HighLight	Crosea	52.16
2021-07-13T19:07:00Z	DARK	Cmajor	521.6566666666666
2021-07-13T19:07:00Z	DARK	Crosea	595.64
2021-07-13T19:07:00Z	HighLight	Cmajor	2.39
2021-07-13T19:07:00Z	HighLight	Crosea	51.556666666666665
2021-07-13T19:08:00Z	DARK	Cmajor	521.7633333333333
2021-07-13T19:08:00Z	DARK	Crosea	596.7
2021-07-13T19:08:00Z	HighLight	Cmajor	2.2666666666666666
2021-07-13T19:08:00Z	HighLight	Crosea	49.31333333333333
2021-07-13T19:09:00Z	DARK	Cmajor	520.6033333333334
2021-07-13T19:09:00Z	DARK	Crosea	596.0533333333334
2021-07-13T19:09:00Z	HighLight	Cmajor	2.48
2021-07-13T19:09:00Z	HighLight	Crosea	52.266666666666666
2021-07-13T19:10:00Z	DARK	Cmajor	520.9433333333334
2021-07-13T19:10:00Z	DARK	Crosea	596.54
2021-07-13T19:10:00Z	HighLight	Cmajor	2.4266666666666667
2021-07-13T19:10:00Z	HighLight	Crosea	49.63333333333333
2021-07-13T19:11:00Z	DARK	Cmajor	520.29
2021-07-13T19:11:00Z	DARK	Crosea	595.9033333333333
2021-07-13T19:11:00Z	HighLight	Cmajor	2.42
2021-07-13T19:11:00Z	HighLight	Crosea	51.80333333333333
2021-07-13T19:12:00Z	DARK	Cmajor	521.5733333333333
2021-07-13T19:12:00Z	DARK	Crosea	597.45
2021-07-13T19:12:00Z	HighLight	Cmajor	2.3066666666666666
2021-07-13T19:12:00Z	HighLight	Crosea	51.60333333333334
2021-07-13T19:13:00Z	DARK	Cmajor	520.0366666666666
2021-07-13T19:13:00Z	DARK	Crosea	595.6833333333333
2021-07-13T19:13:00Z	HighLight	Cmajor	2.17
2021-07-13T19:13:00Z	HighLight	Crosea	51.41666666666667
2021-07-13T19:14:00Z	DARK	Cmajor	520.2066666666667
2021-07-13T19:14:00Z	DARK	Crosea	595.47
2021-07-13T19:14:00Z	HighLight	Cmajor	2.24
2021-07-13T19:14:00Z	HighLight	Crosea	49.4
2021-07-13T19:15:00Z	DARK	Cmajor	521.36
2021-07-13T19:15:00Z	DARK	Crosea	597.0966666666667
2021-07-13T19:15:00Z	HighLight	Cmajor	2.2533333333333334
2021-07-13T19:15:00Z	HighLight	Crosea	51.376666666666665
2021-07-13T19:16:00Z	DARK	Cmajor	519.3766666666667
2021-07-13T19:16:00Z	DARK	Crosea	595.2833333333334
2021-07-13T19:16:00Z	HighLight	Cmajor	2.216666666666667
2021-07-13T19:16:00Z	HighLight	Crosea	48.80333333333333
2021-07-13T19:17:00Z	DARK	Cmajor	519.2833333333333
2021-07-13T19:17:00Z	DARK	Crosea	595.02
2021-07-13T19:17:00Z	HighLight	Cmajor	2.4466666666666663
2021-07-13T19:17:00Z	HighLight	Crosea	49.13666666666667
2021-07-13T19:18:00Z	DARK	Cmajor	521.5166666666667
2021-07-13T19:18:00Z	DARK	Crosea	596.9966666666667
2021-07-13T19:18:00Z	HighLight	Cmajor	2.1999999999999997
2021-07-13T19:18:00Z	HighLight	Crosea	49.10666666666666
2021-07-13T19:19:00Z	DARK	Cmajor	520.7433333333333
2021-07-13T19:19:00Z	DARK	Crosea	597.0366666666666
2021-07-13T19:19:00Z	HighLight	Cmajor	2.263333333333333
2021-07-13T19:19:00Z	HighLight	Crosea	51.1
2021-07-13T19:20:00Z	DARK	Cmajor	520.38
2021-07-13T19:20:00Z	DARK	Crosea	596.7033333333334
2021-07-13T19:20:00Z	HighLight	Cmajor	2.2266666666666666
2021-07-13T19:20:00Z	HighLight	Crosea	48.92333333333334
2021-07-13T19:21:00Z	DARK	Cmajor	520.76
2021-07-13T19:21:00Z	DARK	Crosea	596.5633333333334
2021-07-13T19:21:00Z	HighLight	Cmajor	2.1
2021-07-13T19:21:00Z	HighLight	Crosea	48.52333333333333
2021-07-13T19:22:00Z	DARK	Cmajor	519.3666666666667
2021-07-13T19:22:00Z	DARK	Crosea	595.05
2021-07-13T19:22:00Z	HighLight	Cmajor	2.3333333333333335
2021-07-13T19:22:00Z	HighLight	Crosea	50.96333333333333
2021-07-13T19:23:00Z	DARK	Cmajor	520.6933333333333
2021-07-13T19:23:00Z	DARK	Crosea	596.7233333333334
2021-07-13T19:23:00Z	HighLight	Cmajor	2.126666666666667
2021-07-13T19:23:00Z	HighLight	Crosea	48.290000000000006
2021-07-13T19:24:00Z	DARK	Cmajor	520.86
2021-07-13T19:24:00Z	DARK	Crosea	596.7099999999999
2021-07-13T19:24:00Z	HighLight	Cmajor	2.12
2021-07-13T19:24:00Z	HighLight	Crosea	48.13999999999999
2021-07-13T19:25:00Z	DARK	Cmajor	520.0933333333332
2021-07-13T19:25:00Z	DARK	Crosea	596.7066666666667
2021-07-13T19:25:00Z	HighLight	Cmajor	2.1466666666666665
2021-07-13T19:25:00Z	HighLight	Crosea	50.3
2021-07-13T19:26:00Z	DARK	Cmajor	518.6233333333333
2021-07-13T19:26:00Z	DARK	Crosea	594.9333333333334
2021-07-13T19:26:00Z	HighLight	Cmajor	2.14
2021-07-13T19:26:00Z	HighLight	Crosea	48.21666666666667
2021-07-13T19:27:00Z	DARK	Cmajor	519.5533333333333
2021-07-13T19:27:00Z	DARK	Crosea	595.8133333333333
2021-07-13T19:27:00Z	HighLight	Cmajor	2.1166666666666667
2021-07-13T19:27:00Z	HighLight	Crosea	47.92666666666666
2021-07-13T19:28:00Z	DARK	Cmajor	519.0600000000001
2021-07-13T19:28:00Z	DARK	Crosea	595.5866666666667
2021-07-13T19:28:00Z	HighLight	Cmajor	2.0566666666666666
2021-07-13T19:28:00Z	HighLight	Crosea	48.016666666666666
2021-07-13T19:29:00Z	DARK	Cmajor	519.3833333333333
2021-07-13T19:29:00Z	DARK	Crosea	596.1633333333333
2021-07-13T19:29:00Z	HighLight	Cmajor	2.1066666666666665
2021-07-13T19:29:00Z	HighLight	Crosea	47.986666666666665
2021-07-13T19:30:00Z	DARK	Cmajor	518.0066666666667
2021-07-13T19:30:00Z	DARK	Crosea	593.85
2021-07-13T19:30:00Z	HighLight	Cmajor	2.0100000000000002
2021-07-13T19:30:00Z	HighLight	Crosea	49.9
2021-07-13T19:31:00Z	DARK	Cmajor	520.1466666666666
2021-07-13T19:31:00Z	DARK	Crosea	596.36
2021-07-13T19:31:00Z	HighLight	Cmajor	2.2600000000000002
2021-07-13T19:31:00Z	HighLight	Crosea	47.98
2021-07-13T19:32:00Z	DARK	Cmajor	519.7766666666666
2021-07-13T19:32:00Z	DARK	Crosea	596.2133333333334
2021-07-13T19:32:00Z	HighLight	Cmajor	1.9566666666666666
2021-07-13T19:32:00Z	HighLight	Crosea	46.516666666666666
2021-07-13T19:33:00Z	DARK	Cmajor	519.05
2021-07-13T19:33:00Z	DARK	Crosea	595.54
2021-07-13T19:33:00Z	HighLight	Cmajor	2.1733333333333333
2021-07-13T19:33:00Z	HighLight	Crosea	47.806666666666665
2021-07-13T19:34:00Z	DARK	Cmajor	517.6133333333333
2021-07-13T19:34:00Z	DARK	Crosea	594.35
2021-07-13T19:34:00Z	HighLight	Cmajor	2.08
2021-07-13T19:34:00Z	HighLight	Crosea	46.92666666666666
2021-07-13T19:35:00Z	DARK	Cmajor	519.02
2021-07-13T19:35:00Z	DARK	Crosea	596.0333333333333
2021-07-13T19:35:00Z	HighLight	Cmajor	2.13
2021-07-13T19:35:00Z	HighLight	Crosea	49.67999999999999
2021-07-13T19:36:00Z	DARK	Cmajor	519.1066666666667
2021-07-13T19:36:00Z	DARK	Crosea	595.78
2021-07-13T19:36:00Z	HighLight	Cmajor	2.126666666666667
2021-07-13T19:36:00Z	HighLight	Crosea	46.92666666666666
2021-07-13T19:37:00Z	DARK	Cmajor	519.12
2021-07-13T19:37:00Z	DARK	Crosea	595.4833333333333
2021-07-13T19:37:00Z	HighLight	Cmajor	2.15
2021-07-13T19:37:00Z	HighLight	Crosea	47.59
2021-07-13T19:38:00Z	DARK	Cmajor	518.9766666666667
2021-07-13T19:38:00Z	DARK	Crosea	595.0166666666667
2021-07-13T19:38:00Z	HighLight	Cmajor	2.29
2021-07-13T19:38:00Z	HighLight	Crosea	47.28333333333333
2021-07-13T19:39:00Z	DARK	Cmajor	517.6666666666667
2021-07-13T19:39:00Z	DARK	Crosea	593.6833333333333
2021-07-13T19:39:00Z	HighLight	Cmajor	1.9433333333333334
2021-07-13T19:39:00Z	HighLight	Crosea	49.220000000000006
2021-07-13T19:40:00Z	DARK	Cmajor	518.9133333333333
2021-07-13T19:40:00Z	DARK	Crosea	595.3199999999999
2021-07-13T19:40:00Z	HighLight	Cmajor	1.8900000000000001
2021-07-13T19:40:00Z	HighLight	Crosea	46.96333333333334
2021-07-13T19:41:00Z	DARK	Cmajor	518.2766666666666
2021-07-13T19:41:00Z	DARK	Crosea	594.7433333333333
2021-07-13T19:41:00Z	HighLight	Cmajor	1.9133333333333333
2021-07-13T19:41:00Z	HighLight	Crosea	48.760000000000005
2021-07-13T19:42:00Z	DARK	Cmajor	516.78
2021-07-13T19:42:00Z	DARK	Crosea	593.3833333333333
2021-07-13T19:42:00Z	HighLight	Cmajor	1.9866666666666666
2021-07-13T19:42:00Z	HighLight	Crosea	46.96333333333334
2021-07-13T19:43:00Z	DARK	Cmajor	518.2933333333333
2021-07-13T19:43:00Z	DARK	Crosea	595.09
2021-07-13T19:43:00Z	HighLight	Cmajor	1.8599999999999999
2021-07-13T19:43:00Z	HighLight	Crosea	48.733333333333334
2021-07-13T19:44:00Z	DARK	Cmajor	518.6133333333333
2021-07-13T19:44:00Z	DARK	Crosea	595.1366666666667
2021-07-13T19:44:00Z	HighLight	Cmajor	1.8766666666666667
2021-07-13T19:44:00Z	HighLight	Crosea	46.69
2021-07-13T19:45:00Z	DARK	Cmajor	518.8966666666666
2021-07-13T19:45:00Z	DARK	Crosea	594.8866666666667
2021-07-13T19:45:00Z	HighLight	Cmajor	1.9433333333333334
2021-07-13T19:45:00Z	HighLight	Crosea	46.40333333333333
2021-07-13T19:46:00Z	DARK	Cmajor	517.26
2021-07-13T19:46:00Z	DARK	Crosea	593.8166666666666
2021-07-13T19:46:00Z	HighLight	Cmajor	1.8866666666666667
2021-07-13T19:46:00Z	HighLight	Crosea	48.47
2021-07-13T19:47:00Z	DARK	Cmajor	518.11
2021-07-13T19:47:00Z	DARK	Crosea	594.8733333333333
2021-07-13T19:47:00Z	HighLight	Cmajor	2.05
2021-07-13T19:47:00Z	HighLight	Crosea	48.43666666666667
2021-07-13T19:48:00Z	DARK	Cmajor	516.7033333333334
2021-07-13T19:48:00Z	DARK	Crosea	593.0166666666667
2021-07-13T19:48:00Z	HighLight	Cmajor	2.0733333333333333
2021-07-13T19:48:00Z	HighLight	Crosea	46.53666666666667
2021-07-13T19:49:00Z	DARK	Cmajor	516.05
2021-07-13T19:49:00Z	DARK	Crosea	592.62
2021-07-13T19:49:00Z	HighLight	Cmajor	1.88
2021-07-13T19:49:00Z	HighLight	Crosea	45.593333333333334
2021-07-13T19:50:00Z	DARK	Cmajor	515.9266666666666
2021-07-13T19:50:00Z	DARK	Crosea	592.8533333333334
2021-07-13T19:50:00Z	HighLight	Cmajor	1.7266666666666666
2021-07-13T19:50:00Z	HighLight	Crosea	48.02333333333333
2021-07-13T19:51:00Z	DARK	Cmajor	517.6800000000001
2021-07-13T19:51:00Z	DARK	Crosea	594.0233333333333
2021-07-13T19:51:00Z	HighLight	Cmajor	1.82
2021-07-13T19:51:00Z	HighLight	Crosea	45.77333333333333
2021-07-13T19:52:00Z	DARK	Cmajor	516.8066666666666
2021-07-13T19:52:00Z	DARK	Crosea	594.2766666666666
2021-07-13T19:52:00Z	HighLight	Cmajor	1.85
2021-07-13T19:52:00Z	HighLight	Crosea	48.17666666666666
2021-07-13T19:53:00Z	DARK	Cmajor	516.0466666666666
2021-07-13T19:53:00Z	DARK	Crosea	593.2233333333334
2021-07-13T19:53:00Z	HighLight	Cmajor	1.97
2021-07-13T19:53:00Z	HighLight	Crosea	45.900000000000006
2021-07-13T19:54:00Z	DARK	Cmajor	516.6833333333334
2021-07-13T19:54:00Z	DARK	Crosea	593.1233333333333
2021-07-13T19:54:00Z	HighLight	Cmajor	1.9066666666666667
2021-07-13T19:54:00Z	HighLight	Crosea	47.96333333333333
2021-07-13T19:55:00Z	DARK	Cmajor	516.7333333333333
2021-07-13T19:55:00Z	DARK	Crosea	595.0133333333333
2021-07-13T19:55:00Z	HighLight	Cmajor	1.9400000000000002
2021-07-13T19:55:00Z	HighLight	Crosea	47.78666666666666
2021-07-13T19:56:00Z	DARK	Cmajor	516.65
2021-07-13T19:56:00Z	DARK	Crosea	595.2966666666667
2021-07-13T19:56:00Z	HighLight	Cmajor	3.32
2021-07-13T19:56:00Z	HighLight	Crosea	45.769999999999996
2021-07-13T19:57:00Z	DARK	Cmajor	515.9933333333333
2021-07-13T19:57:00Z	DARK	Crosea	592.8433333333334
2021-07-13T19:57:00Z	HighLight	Cmajor	2.1633333333333336
2021-07-13T19:57:00Z	HighLight	Crosea	47.75333333333333
2021-07-13T19:58:00Z	DARK	Cmajor	516.8
2021-07-13T19:58:00Z	DARK	Crosea	593.85
2021-07-13T19:58:00Z	HighLight	Cmajor	2.24
2021-07-13T19:58:00Z	HighLight	Crosea	47.35666666666667
2021-07-13T19:59:00Z	DARK	Cmajor	515.78
2021-07-13T19:59:00Z	DARK	Crosea	593.1533333333333
2021-07-13T19:59:00Z	HighLight	Cmajor	1.9166666666666667
2021-07-13T19:59:00Z	HighLight	Crosea	45.13666666666666
2021-07-13T20:00:00Z	DARK	Cmajor	514.7266666666667
2021-07-13T20:00:00Z	DARK	Crosea	592.23
2021-07-13T20:00:00Z	HighLight	Cmajor	3.1266666666666665
2021-07-13T20:00:00Z	HighLight	Crosea	46.99666666666667
2021-07-13T20:01:00Z	DARK	Cmajor	515.6466666666666
2021-07-13T20:01:00Z	DARK	Crosea	593.2366666666667
2021-07-13T20:01:00Z	HighLight	Cmajor	3.056666666666667
2021-07-13T20:01:00Z	HighLight	Crosea	47.209999999999994
2021-07-13T20:02:00Z	DARK	Cmajor	515.61
2021-07-13T20:02:00Z	DARK	Crosea	593.7666666666667
2021-07-13T20:02:00Z	HighLight	Cmajor	3.0766666666666667
2021-07-13T20:02:00Z	HighLight	Crosea	45.07333333333333
2021-07-13T20:03:00Z	DARK	Cmajor	515.14
2021-07-13T20:03:00Z	DARK	Crosea	594.03
2021-07-13T20:03:00Z	HighLight	Cmajor	3.0433333333333334
2021-07-13T20:03:00Z	HighLight	Crosea	47.096666666666664
2021-07-13T20:04:00Z	DARK	Cmajor	515.6133333333333
2021-07-13T20:04:00Z	DARK	Crosea	592.9
2021-07-13T20:04:00Z	HighLight	Cmajor	2.9966666666666666
2021-07-13T20:04:00Z	HighLight	Crosea	44.593333333333334
2021-07-13T20:05:00Z	DARK	Cmajor	514.1566666666666
2021-07-13T20:05:00Z	DARK	Crosea	590.8733333333333
2021-07-13T20:05:00Z	HighLight	Cmajor	2.8266666666666667
2021-07-13T20:05:00Z	HighLight	Crosea	46.93
2021-07-13T20:06:00Z	DARK	Cmajor	514.55
2021-07-13T20:06:00Z	DARK	Crosea	592.5933333333334
2021-07-13T20:06:00Z	HighLight	Cmajor	2.85
2021-07-13T20:06:00Z	HighLight	Crosea	44.803333333333335
2021-07-13T20:07:00Z	DARK	Cmajor	514.3166666666667
2021-07-13T20:07:00Z	DARK	Crosea	591.4466666666667
2021-07-13T20:07:00Z	HighLight	Cmajor	2.69
2021-07-13T20:07:00Z	HighLight	Crosea	46.32333333333333
2021-07-13T20:08:00Z	DARK	Cmajor	514.14
2021-07-13T20:08:00Z	DARK	Crosea	591.6333333333333
2021-07-13T20:08:00Z	HighLight	Cmajor	2.763333333333333
2021-07-13T20:08:00Z	HighLight	Crosea	44.446666666666665
2021-07-13T20:09:00Z	DARK	Cmajor	513.8333333333333
2021-07-13T20:09:00Z	DARK	Crosea	591.4533333333333
2021-07-13T20:09:00Z	HighLight	Cmajor	2.716666666666667
2021-07-13T20:09:00Z	HighLight	Crosea	44.31666666666667
2021-07-13T20:10:00Z	DARK	Cmajor	512.6166666666667
2021-07-13T20:10:00Z	DARK	Crosea	590.7033333333334
2021-07-13T20:10:00Z	HighLight	Cmajor	2.893333333333333
2021-07-13T20:10:00Z	HighLight	Crosea	46.19666666666667
2021-07-13T20:11:00Z	DARK	Cmajor	513.4933333333333
2021-07-13T20:11:00Z	DARK	Crosea	590.5033333333333
2021-07-13T20:11:00Z	HighLight	Cmajor	2.8000000000000003
2021-07-13T20:11:00Z	HighLight	Crosea	43.91666666666667
2021-07-13T20:12:00Z	DARK	Cmajor	513.0166666666667
2021-07-13T20:12:00Z	DARK	Crosea	591.29
2021-07-13T20:12:00Z	HighLight	Cmajor	2.6999999999999997
2021-07-13T20:12:00Z	HighLight	Crosea	46.08333333333333
2021-07-13T20:13:00Z	DARK	Cmajor	513.7366666666667
2021-07-13T20:13:00Z	DARK	Crosea	591.9933333333333
2021-07-13T20:13:00Z	HighLight	Cmajor	2.6199999999999997
2021-07-13T20:13:00Z	HighLight	Crosea	44.03333333333333
2021-07-13T20:14:00Z	DARK	Cmajor	514.6433333333333
2021-07-13T20:14:00Z	DARK	Crosea	592.25
2021-07-13T20:14:00Z	HighLight	Cmajor	2.783333333333333
2021-07-13T20:14:00Z	HighLight	Crosea	43.88666666666666
2021-07-13T20:15:00Z	DARK	Cmajor	514.1033333333334
2021-07-13T20:15:00Z	DARK	Crosea	591.9733333333334
2021-07-13T20:15:00Z	HighLight	Cmajor	2.8566666666666665
2021-07-13T20:15:00Z	HighLight	Crosea	45.873333333333335
2021-07-13T20:16:00Z	DARK	Cmajor	514.0666666666667
2021-07-13T20:16:00Z	DARK	Crosea	592.3033333333334
2021-07-13T20:16:00Z	HighLight	Cmajor	2.8166666666666664
2021-07-13T20:16:00Z	HighLight	Crosea	45.803333333333335
2021-07-13T20:17:00Z	DARK	Cmajor	514.0033333333333
2021-07-13T20:17:00Z	DARK	Crosea	592.3033333333334
2021-07-13T20:17:00Z	HighLight	Cmajor	2.8733333333333335
2021-07-13T20:17:00Z	HighLight	Crosea	43.74333333333333
2021-07-13T20:18:00Z	DARK	Cmajor	512.1333333333333
2021-07-13T20:18:00Z	DARK	Crosea	590.6966666666667
2021-07-13T20:18:00Z	HighLight	Cmajor	2.78
2021-07-13T20:18:00Z	HighLight	Crosea	45.589999999999996
2021-07-13T20:19:00Z	DARK	Cmajor	513.6933333333334
2021-07-13T20:19:00Z	DARK	Crosea	591.44
2021-07-13T20:19:00Z	HighLight	Cmajor	2.89
2021-07-13T20:19:00Z	HighLight	Crosea	43.64333333333333
2021-07-13T20:20:00Z	DARK	Cmajor	512.4266666666667
2021-07-13T20:20:00Z	DARK	Crosea	590.6766666666666
2021-07-13T20:20:00Z	HighLight	Cmajor	2.6733333333333333
2021-07-13T20:20:00Z	HighLight	Crosea	45.45
2021-07-13T20:21:00Z	DARK	Cmajor	511.06
2021-07-13T20:21:00Z	DARK	Crosea	589.8066666666667
2021-07-13T20:21:00Z	HighLight	Cmajor	2.4166666666666665
2021-07-13T20:21:00Z	HighLight	Crosea	45.053333333333335
2021-07-13T20:22:00Z	DARK	Cmajor	512.1566666666666
2021-07-13T20:22:00Z	DARK	Crosea	590.3000000000001
2021-07-13T20:22:00Z	HighLight	Cmajor	2.7033333333333336
2021-07-13T20:22:00Z	HighLight	Crosea	45.6
2021-07-13T20:23:00Z	DARK	Cmajor	511.7
2021-07-13T20:23:00Z	DARK	Crosea	590.3233333333334
2021-07-13T20:23:00Z	HighLight	Cmajor	2.6566666666666667
2021-07-13T20:23:00Z	HighLight	Crosea	43.35333333333334
2021-07-13T20:24:00Z	DARK	Cmajor	511.2866666666667
2021-07-13T20:24:00Z	DARK	Crosea	589.6266666666667
2021-07-13T20:24:00Z	HighLight	Cmajor	2.42
2021-07-13T20:24:00Z	HighLight	Crosea	44.27
2021-07-13T20:25:00Z	DARK	Cmajor	512.6666666666666
2021-07-13T20:25:00Z	DARK	Crosea	591.8266666666667
2021-07-13T20:25:00Z	HighLight	Cmajor	2.6366666666666667
2021-07-13T20:25:00Z	HighLight	Crosea	44.93333333333334
2021-07-13T20:26:00Z	DARK	Cmajor	510.85333333333335
2021-07-13T20:26:00Z	DARK	Crosea	589.8333333333333
2021-07-13T20:26:00Z	HighLight	Cmajor	2.3666666666666667
2021-07-13T20:26:00Z	HighLight	Crosea	42.123333333333335
2021-07-13T20:27:00Z	DARK	Cmajor	512.63
2021-07-13T20:27:00Z	DARK	Crosea	590.3966666666666
2021-07-13T20:27:00Z	HighLight	Cmajor	2.2933333333333334
2021-07-13T20:27:00Z	HighLight	Crosea	42.653333333333336
2021-07-13T20:28:00Z	DARK	Cmajor	510.95666666666665
2021-07-13T20:28:00Z	DARK	Crosea	589.5233333333333
2021-07-13T20:28:00Z	HighLight	Cmajor	2.3333333333333335
2021-07-13T20:28:00Z	HighLight	Crosea	44.42333333333334
2021-07-13T20:29:00Z	DARK	Cmajor	511.23333333333335
2021-07-13T20:29:00Z	DARK	Crosea	589.2833333333333
2021-07-13T20:29:00Z	HighLight	Cmajor	2.3233333333333333
2021-07-13T20:29:00Z	HighLight	Crosea	44.660000000000004
2021-07-13T20:30:00Z	DARK	Cmajor	511.0366666666667
2021-07-13T20:30:00Z	DARK	Crosea	589.11
2021-07-13T20:30:00Z	HighLight	Cmajor	2.1766666666666667
2021-07-13T20:30:00Z	HighLight	Crosea	44.35
2021-07-13T20:31:00Z	DARK	Cmajor	510.56333333333333
2021-07-13T20:31:00Z	DARK	Crosea	589.2366666666667
2021-07-13T20:31:00Z	HighLight	Cmajor	2.4033333333333333
2021-07-13T20:31:00Z	HighLight	Crosea	42.14
2021-07-13T20:32:00Z	DARK	Cmajor	510.8266666666667
2021-07-13T20:32:00Z	DARK	Crosea	589.9133333333333
2021-07-13T20:32:00Z	HighLight	Cmajor	2.19
2021-07-13T20:32:00Z	HighLight	Crosea	42.306666666666665
2021-07-13T20:33:00Z	DARK	Cmajor	512.0133333333333
2021-07-13T20:33:00Z	DARK	Crosea	590.9033333333333
2021-07-13T20:33:00Z	HighLight	Cmajor	2.3266666666666667
2021-07-13T20:33:00Z	HighLight	Crosea	42.333333333333336
2021-07-13T20:34:00Z	DARK	Cmajor	509.94666666666666
2021-07-13T20:34:00Z	DARK	Crosea	589.1733333333333
2021-07-13T20:34:00Z	HighLight	Cmajor	2.26
2021-07-13T20:34:00Z	HighLight	Crosea	42.13999999999999
2021-07-13T20:35:00Z	DARK	Cmajor	512.0666666666666
2021-07-13T20:35:00Z	DARK	Crosea	591.12
2021-07-13T20:35:00Z	HighLight	Cmajor	2.46
2021-07-13T20:35:00Z	HighLight	Crosea	44.11333333333334
2021-07-13T20:36:00Z	DARK	Cmajor	510.65999999999997
2021-07-13T20:36:00Z	DARK	Crosea	589.0633333333334
2021-07-13T20:36:00Z	HighLight	Cmajor	2.48
2021-07-13T20:36:00Z	HighLight	Crosea	43.86333333333334
2021-07-13T20:37:00Z	DARK	Cmajor	510.33000000000004
2021-07-13T20:37:00Z	DARK	Crosea	589.0566666666666
2021-07-13T20:37:00Z	HighLight	Cmajor	2.38
2021-07-13T20:37:00Z	HighLight	Crosea	43.57333333333333
2021-07-13T20:38:00Z	DARK	Cmajor	510.2633333333333
2021-07-13T20:38:00Z	DARK	Crosea	589.23
2021-07-13T20:38:00Z	HighLight	Cmajor	2.1933333333333334
2021-07-13T20:38:00Z	HighLight	Crosea	43.86333333333333
2021-07-13T20:39:00Z	DARK	Cmajor	510.25
2021-07-13T20:39:00Z	DARK	Crosea	589.4433333333333
2021-07-13T20:39:00Z	HighLight	Cmajor	2.38
2021-07-13T20:39:00Z	HighLight	Crosea	43.88
2021-07-13T20:40:00Z	DARK	Cmajor	510.77666666666664
2021-07-13T20:40:00Z	DARK	Crosea	590.1133333333333
2021-07-13T20:40:00Z	HighLight	Cmajor	2.4133333333333336
2021-07-13T20:40:00Z	HighLight	Crosea	43.403333333333336
2021-07-13T20:41:00Z	DARK	Cmajor	509.7733333333333
2021-07-13T20:41:00Z	DARK	Crosea	588.1833333333333
2021-07-13T20:41:00Z	HighLight	Cmajor	2.1333333333333333
2021-07-13T20:41:00Z	HighLight	Crosea	41.54333333333333
2021-07-13T20:42:00Z	DARK	Cmajor	510.79
2021-07-13T20:42:00Z	DARK	Crosea	590.2066666666667
2021-07-13T20:42:00Z	HighLight	Cmajor	2.3766666666666665
2021-07-13T20:42:00Z	HighLight	Crosea	41.45666666666666
2021-07-13T20:43:00Z	DARK	Cmajor	511.44
2021-07-13T20:43:00Z	DARK	Crosea	590.44
2021-07-13T20:43:00Z	HighLight	Cmajor	2.33
2021-07-13T20:43:00Z	HighLight	Crosea	41.79333333333334
2021-07-13T20:44:00Z	DARK	Cmajor	510.83666666666664
2021-07-13T20:44:00Z	DARK	Crosea	589.1633333333333
2021-07-13T20:44:00Z	HighLight	Cmajor	2.0866666666666664
2021-07-13T20:44:00Z	HighLight	Crosea	43.07
2021-07-13T20:45:00Z	DARK	Cmajor	510.1433333333333
2021-07-13T20:45:00Z	DARK	Crosea	589.4033333333333
2021-07-13T20:45:00Z	HighLight	Cmajor	2.0866666666666664
2021-07-13T20:45:00Z	HighLight	Crosea	41.30666666666667
2021-07-13T20:46:00Z	DARK	Cmajor	509.75333333333333
2021-07-13T20:46:00Z	DARK	Crosea	588.03
2021-07-13T20:46:00Z	HighLight	Cmajor	2.32
2021-07-13T20:46:00Z	HighLight	Crosea	42.693333333333335
2021-07-13T20:47:00Z	DARK	Cmajor	510.83000000000004
2021-07-13T20:47:00Z	DARK	Crosea	589.23
2021-07-13T20:47:00Z	HighLight	Cmajor	2.2733333333333334
2021-07-13T20:47:00Z	HighLight	Crosea	41.026666666666664
2021-07-13T20:48:00Z	DARK	Cmajor	511.2366666666666
2021-07-13T20:48:00Z	DARK	Crosea	589.86
2021-07-13T20:48:00Z	HighLight	Cmajor	2.0033333333333334
2021-07-13T20:48:00Z	HighLight	Crosea	42.61
2021-07-13T20:49:00Z	DARK	Cmajor	509.7
2021-07-13T20:49:00Z	DARK	Crosea	588.4300000000001
2021-07-13T20:49:00Z	HighLight	Cmajor	2.1966666666666668
2021-07-13T20:49:00Z	HighLight	Crosea	42.96333333333333
2021-07-13T20:50:00Z	DARK	Cmajor	510.84999999999997
2021-07-13T20:50:00Z	DARK	Crosea	589.6666666666666
2021-07-13T20:50:00Z	HighLight	Cmajor	2.3666666666666667
2021-07-13T20:50:00Z	HighLight	Crosea	41.07
2021-07-13T20:51:00Z	DARK	Cmajor	509.08
2021-07-13T20:51:00Z	DARK	Crosea	588.0833333333334
2021-07-13T20:51:00Z	HighLight	Cmajor	2.2933333333333334
2021-07-13T20:51:00Z	HighLight	Crosea	41.086666666666666
2021-07-13T20:52:00Z	DARK	Cmajor	510.40000000000003
2021-07-13T20:52:00Z	DARK	Crosea	589.5133333333333
2021-07-13T20:52:00Z	HighLight	Cmajor	2.17
2021-07-13T20:52:00Z	HighLight	Crosea	41.07666666666667
2021-07-13T20:53:00Z	DARK	Cmajor	510.7033333333334
2021-07-13T20:53:00Z	DARK	Crosea	589.8100000000001
2021-07-13T20:53:00Z	HighLight	Cmajor	2.046666666666667
2021-07-13T20:53:00Z	HighLight	Crosea	42.4
2021-07-13T20:54:00Z	DARK	Cmajor	509.94000000000005
2021-07-13T20:54:00Z	DARK	Crosea	589.4166666666666
2021-07-13T20:54:00Z	HighLight	Cmajor	2.163333333333333
2021-07-13T20:54:00Z	HighLight	Crosea	40.71333333333333
2021-07-13T20:55:00Z	DARK	Cmajor	509.78000000000003
2021-07-13T20:55:00Z	DARK	Crosea	588.8366666666667
2021-07-13T20:55:00Z	HighLight	Cmajor	2.31
2021-07-13T20:55:00Z	HighLight	Crosea	40.71666666666667
2021-07-13T20:56:00Z	DARK	Cmajor	509.84999999999997
2021-07-13T20:56:00Z	DARK	Crosea	589.6633333333333
2021-07-13T20:56:00Z	HighLight	Cmajor	2.0033333333333334
2021-07-13T20:56:00Z	HighLight	Crosea	42.193333333333335
2021-07-13T20:57:00Z	DARK	Cmajor	508.9866666666666
2021-07-13T20:57:00Z	DARK	Crosea	587.3133333333333
2021-07-13T20:57:00Z	HighLight	Cmajor	1.9033333333333333
2021-07-13T20:57:00Z	HighLight	Crosea	42.120000000000005
2021-07-13T20:58:00Z	DARK	Cmajor	508.16666666666663
2021-07-13T20:58:00Z	DARK	Crosea	589.3033333333334
2021-07-13T20:58:00Z	HighLight	Cmajor	2.34
2021-07-13T20:58:00Z	HighLight	Crosea	42.07666666666667
2021-07-13T20:59:00Z	DARK	Cmajor	509.20666666666665
2021-07-13T20:59:00Z	DARK	Crosea	589.87
2021-07-13T20:59:00Z	HighLight	Cmajor	2.03
2021-07-13T20:59:00Z	HighLight	Crosea	39.05
2021-07-13T21:00:00Z	DARK	Cmajor	507.6533333333333
2021-07-13T21:00:00Z	DARK	Crosea	588.1133333333333
2021-07-13T21:00:00Z	HighLight	Cmajor	2.2533333333333334
2021-07-13T21:00:00Z	HighLight	Crosea	40.38666666666666
2021-07-13T21:01:00Z	DARK	Cmajor	509.2266666666667
2021-07-13T21:01:00Z	DARK	Crosea	588.1833333333334
2021-07-13T21:01:00Z	HighLight	Cmajor	2.05
2021-07-13T21:01:00Z	HighLight	Crosea	40.04333333333334
2021-07-13T21:02:00Z	DARK	Cmajor	508.3333333333333
2021-07-13T21:02:00Z	DARK	Crosea	587.3566666666667
2021-07-13T21:02:00Z	HighLight	Cmajor	2.0466666666666664
2021-07-13T21:02:00Z	HighLight	Crosea	39.07666666666666
2021-07-13T21:03:00Z	DARK	Cmajor	507.45
2021-07-13T21:03:00Z	DARK	Crosea	587.2433333333333
2021-07-13T21:03:00Z	HighLight	Cmajor	2.0033333333333334
2021-07-13T21:03:00Z	HighLight	Crosea	40.08
2021-07-13T21:04:00Z	DARK	Cmajor	507.80333333333334
2021-07-13T21:04:00Z	DARK	Crosea	587.4366666666666
2021-07-13T21:04:00Z	HighLight	Cmajor	2.1833333333333336
2021-07-13T21:04:00Z	HighLight	Crosea	40.49333333333333
2021-07-13T21:05:00Z	DARK	Cmajor	508.48333333333335
2021-07-13T21:05:00Z	DARK	Crosea	588.73
2021-07-13T21:05:00Z	HighLight	Cmajor	2.1033333333333335
2021-07-13T21:05:00Z	HighLight	Crosea	40.27
2021-07-13T21:06:00Z	DARK	Cmajor	507.8333333333333
2021-07-13T21:06:00Z	DARK	Crosea	587.99
2021-07-13T21:06:00Z	HighLight	Cmajor	2.2933333333333334
2021-07-13T21:06:00Z	HighLight	Crosea	39.18333333333334
2021-07-13T21:07:00Z	DARK	Cmajor	507.1666666666667
2021-07-13T21:07:00Z	DARK	Crosea	588.6733333333333
2021-07-13T21:07:00Z	HighLight	Cmajor	2.2666666666666666
2021-07-13T21:07:00Z	HighLight	Crosea	39.93333333333334
2021-07-13T21:08:00Z	DARK	Cmajor	508.56333333333333
2021-07-13T21:08:00Z	DARK	Crosea	588.4966666666667
2021-07-13T21:08:00Z	HighLight	Cmajor	1.9333333333333333
2021-07-13T21:08:00Z	HighLight	Crosea	41.65
2021-07-13T21:09:00Z	DARK	Cmajor	507.4433333333333
2021-07-13T21:09:00Z	DARK	Crosea	586.7566666666667
2021-07-13T21:09:00Z	HighLight	Cmajor	1.856666666666667
2021-07-13T21:09:00Z	HighLight	Crosea	41.22
2021-07-13T21:10:00Z	DARK	Cmajor	508.49333333333334
2021-07-13T21:10:00Z	DARK	Crosea	588.0466666666666
2021-07-13T21:10:00Z	HighLight	Cmajor	2.2666666666666666
2021-07-13T21:10:00Z	HighLight	Crosea	41.65333333333333
2021-07-13T21:11:00Z	DARK	Cmajor	506.94
2021-07-13T21:11:00Z	DARK	Crosea	587.4733333333334
2021-07-13T21:11:00Z	HighLight	Cmajor	2
2021-07-13T21:11:00Z	HighLight	Crosea	39.513333333333335
2021-07-13T21:12:00Z	DARK	Cmajor	507.05333333333334
2021-07-13T21:12:00Z	DARK	Crosea	586.76
2021-07-13T21:12:00Z	HighLight	Cmajor	2.0966666666666667
2021-07-13T21:12:00Z	HighLight	Crosea	39.443333333333335
2021-07-13T21:13:00Z	DARK	Cmajor	505.92
2021-07-13T21:13:00Z	DARK	Crosea	586.24
2021-07-13T21:13:00Z	HighLight	Cmajor	2.086666666666667
2021-07-13T21:13:00Z	HighLight	Crosea	41.03
2021-07-13T21:14:00Z	DARK	Cmajor	506.64666666666665
2021-07-13T21:14:00Z	DARK	Crosea	586.8933333333333
2021-07-13T21:14:00Z	HighLight	Cmajor	2.0466666666666664
2021-07-13T21:14:00Z	HighLight	Crosea	38.910000000000004
2021-07-13T21:15:00Z	DARK	Cmajor	506.89666666666665
2021-07-13T21:15:00Z	DARK	Crosea	586.8
2021-07-13T21:15:00Z	HighLight	Cmajor	2.27
2021-07-13T21:15:00Z	HighLight	Crosea	41.12
2021-07-13T21:16:00Z	DARK	Cmajor	507.43666666666667
2021-07-13T21:16:00Z	DARK	Crosea	588.5933333333334
2021-07-13T21:16:00Z	HighLight	Cmajor	2.006666666666667
2021-07-13T21:16:00Z	HighLight	Crosea	39.303333333333335
2021-07-13T21:17:00Z	DARK	Cmajor	508.00333333333333
2021-07-13T21:17:00Z	DARK	Crosea	588.0433333333333
2021-07-13T21:17:00Z	HighLight	Cmajor	2.1966666666666668
2021-07-13T21:17:00Z	HighLight	Crosea	40.803333333333335
2021-07-13T21:18:00Z	DARK	Cmajor	508.02000000000004
2021-07-13T21:18:00Z	DARK	Crosea	588.2666666666667
2021-07-13T21:18:00Z	HighLight	Cmajor	1.9733333333333334
2021-07-13T21:18:00Z	HighLight	Crosea	39.03333333333333
2021-07-13T21:19:00Z	DARK	Cmajor	507.59
2021-07-13T21:19:00Z	DARK	Crosea	588.0566666666667
2021-07-13T21:19:00Z	HighLight	Cmajor	1.9333333333333331
2021-07-13T21:19:00Z	HighLight	Crosea	37.43333333333333
2021-07-13T21:20:00Z	DARK	Cmajor	507.63666666666666
2021-07-13T21:20:00Z	DARK	Crosea	588.0533333333333
2021-07-13T21:20:00Z	HighLight	Cmajor	2.27
2021-07-13T21:20:00Z	HighLight	Crosea	39.06
2021-07-13T21:21:00Z	DARK	Cmajor	505.5733333333333
2021-07-13T21:21:00Z	DARK	Crosea	585.5
2021-07-13T21:21:00Z	HighLight	Cmajor	2.2733333333333334
2021-07-13T21:21:00Z	HighLight	Crosea	39.006666666666675
2021-07-13T21:22:00Z	DARK	Cmajor	506.51
2021-07-13T21:22:00Z	DARK	Crosea	586.7566666666667
2021-07-13T21:22:00Z	HighLight	Cmajor	2.3266666666666667
2021-07-13T21:22:00Z	HighLight	Crosea	40.68333333333333
2021-07-13T21:23:00Z	DARK	Cmajor	507.2
2021-07-13T21:23:00Z	DARK	Crosea	587.4633333333334
2021-07-13T21:23:00Z	HighLight	Cmajor	2.203333333333333
2021-07-13T21:23:00Z	HighLight	Crosea	40.66
2021-07-13T21:24:00Z	DARK	Cmajor	505.58666666666664
2021-07-13T21:24:00Z	DARK	Crosea	585.3733333333333
2021-07-13T21:24:00Z	HighLight	Cmajor	2.2600000000000002
2021-07-13T21:24:00Z	HighLight	Crosea	40.43
2021-07-13T21:25:00Z	DARK	Cmajor	506.52
2021-07-13T21:25:00Z	DARK	Crosea	587.65
2021-07-13T21:25:00Z	HighLight	Cmajor	1.9266666666666667
2021-07-13T21:25:00Z	HighLight	Crosea	38.123333333333335
2021-07-13T21:26:00Z	DARK	Cmajor	506.2666666666667
2021-07-13T21:26:00Z	DARK	Crosea	586.9466666666667
2021-07-13T21:26:00Z	HighLight	Cmajor	1.9266666666666665
2021-07-13T21:26:00Z	HighLight	Crosea	38.406666666666666
2021-07-13T21:27:00Z	DARK	Cmajor	506.95666666666665
2021-07-13T21:27:00Z	DARK	Crosea	587.03
2021-07-13T21:27:00Z	HighLight	Cmajor	2.066666666666667
2021-07-13T21:27:00Z	HighLight	Crosea	38.35666666666667
2021-07-13T21:28:00Z	DARK	Cmajor	505.6766666666667
2021-07-13T21:28:00Z	DARK	Crosea	585.9266666666667
2021-07-13T21:28:00Z	HighLight	Cmajor	2.0033333333333334
2021-07-13T21:28:00Z	HighLight	Crosea	39.93333333333334
2021-07-13T21:29:00Z	DARK	Cmajor	506.42
2021-07-13T21:29:00Z	DARK	Crosea	586.9033333333333
2021-07-13T21:29:00Z	HighLight	Cmajor	2.233333333333333
2021-07-13T21:29:00Z	HighLight	Crosea	39.93666666666667
2021-07-13T21:30:00Z	DARK	Cmajor	506.27
2021-07-13T21:30:00Z	DARK	Crosea	586.71
2021-07-13T21:30:00Z	HighLight	Cmajor	2.1166666666666667
2021-07-13T21:30:00Z	HighLight	Crosea	37.96333333333333
2021-07-13T21:31:00Z	DARK	Cmajor	505.18333333333334
2021-07-13T21:31:00Z	DARK	Crosea	586.7
2021-07-13T21:31:00Z	HighLight	Cmajor	2.243333333333333
2021-07-13T21:31:00Z	HighLight	Crosea	38.266666666666666
2021-07-13T21:32:00Z	DARK	Cmajor	504.28666666666663
2021-07-13T21:32:00Z	DARK	Crosea	584.5833333333334
2021-07-13T21:32:00Z	HighLight	Cmajor	1.9433333333333334
2021-07-13T21:32:00Z	HighLight	Crosea	37.986666666666665
2021-07-13T21:33:00Z	DARK	Cmajor	505.4033333333333
2021-07-13T21:33:00Z	DARK	Crosea	586.5066666666667
2021-07-13T21:33:00Z	HighLight	Cmajor	1.8533333333333335
2021-07-13T21:33:00Z	HighLight	Crosea	39.653333333333336
2021-07-13T21:34:00Z	DARK	Cmajor	504.0933333333333
2021-07-13T21:34:00Z	DARK	Crosea	584.7066666666667
2021-07-13T21:34:00Z	HighLight	Cmajor	2.0933333333333333
2021-07-13T21:34:00Z	HighLight	Crosea	37.99666666666667
2021-07-13T21:35:00Z	DARK	Cmajor	504.6166666666667
2021-07-13T21:35:00Z	DARK	Crosea	584.9566666666667
2021-07-13T21:35:00Z	HighLight	Cmajor	1.77
2021-07-13T21:35:00Z	HighLight	Crosea	37.75666666666667
2021-07-13T21:36:00Z	DARK	Cmajor	505.4266666666667
2021-07-13T21:36:00Z	DARK	Crosea	585.7266666666667
2021-07-13T21:36:00Z	HighLight	Cmajor	2.0733333333333333
2021-07-13T21:36:00Z	HighLight	Crosea	39.47666666666667
2021-07-13T21:37:00Z	DARK	Cmajor	503.82000000000005
2021-07-13T21:37:00Z	DARK	Crosea	584.4866666666667
2021-07-13T21:37:00Z	HighLight	Cmajor	2.0766666666666667
2021-07-13T21:37:00Z	HighLight	Crosea	39.209999999999994
2021-07-13T21:38:00Z	DARK	Cmajor	503.1333333333333
2021-07-13T21:38:00Z	DARK	Crosea	584.2933333333333
2021-07-13T21:38:00Z	HighLight	Cmajor	1.9133333333333336
2021-07-13T21:38:00Z	HighLight	Crosea	39.123333333333335
2021-07-13T21:39:00Z	DARK	Cmajor	505.2866666666667
2021-07-13T21:39:00Z	DARK	Crosea	586.1
2021-07-13T21:39:00Z	HighLight	Cmajor	1.9066666666666667
2021-07-13T21:39:00Z	HighLight	Crosea	37.376666666666665
2021-07-13T21:40:00Z	DARK	Cmajor	505.28666666666663
2021-07-13T21:40:00Z	DARK	Crosea	585.83
2021-07-13T21:40:00Z	HighLight	Cmajor	1.9033333333333333
2021-07-13T21:40:00Z	HighLight	Crosea	38.949999999999996
2021-07-13T21:41:00Z	DARK	Cmajor	503.54333333333335
2021-07-13T21:41:00Z	DARK	Crosea	583.8366666666667
2021-07-13T21:41:00Z	HighLight	Cmajor	1.9033333333333333
2021-07-13T21:41:00Z	HighLight	Crosea	35.70666666666667
2021-07-13T21:42:00Z	DARK	Cmajor	505.13
2021-07-13T21:42:00Z	DARK	Crosea	585.0633333333334
2021-07-13T21:42:00Z	HighLight	Cmajor	1.9333333333333333
2021-07-13T21:42:00Z	HighLight	Crosea	36.68666666666667
2021-07-13T21:43:00Z	DARK	Cmajor	504.5266666666667
2021-07-13T21:43:00Z	DARK	Crosea	584.69
2021-07-13T21:43:00Z	HighLight	Cmajor	2.05
2021-07-13T21:43:00Z	HighLight	Crosea	36.973333333333336
2021-07-13T21:44:00Z	DARK	Cmajor	505.11333333333334
2021-07-13T21:44:00Z	DARK	Crosea	585.3466666666667
2021-07-13T21:44:00Z	HighLight	Cmajor	2.07
2021-07-13T21:44:00Z	HighLight	Crosea	36.980000000000004
2021-07-13T21:45:00Z	DARK	Cmajor	502.7266666666667
2021-07-13T21:45:00Z	DARK	Crosea	583.3833333333333
2021-07-13T21:45:00Z	HighLight	Cmajor	1.7633333333333332
2021-07-13T21:45:00Z	HighLight	Crosea	38.519999999999996
2021-07-13T21:46:00Z	DARK	Cmajor	503.95666666666665
2021-07-13T21:46:00Z	DARK	Crosea	583.42
2021-07-13T21:46:00Z	HighLight	Cmajor	1.9966666666666666
2021-07-13T21:46:00Z	HighLight	Crosea	36.79333333333333
2021-07-13T21:47:00Z	DARK	Cmajor	502.8466666666667
2021-07-13T21:47:00Z	DARK	Crosea	583.3333333333334
2021-07-13T21:47:00Z	HighLight	Cmajor	2.0966666666666667
2021-07-13T21:47:00Z	HighLight	Crosea	36.86333333333334
2021-07-13T21:48:00Z	DARK	Cmajor	504.31
2021-07-13T21:48:00Z	DARK	Crosea	584.3833333333333
2021-07-13T21:48:00Z	HighLight	Cmajor	2.0533333333333332
2021-07-13T21:48:00Z	HighLight	Crosea	36.91333333333333
2021-07-13T21:49:00Z	DARK	Cmajor	502.8266666666667
2021-07-13T21:49:00Z	DARK	Crosea	582.98
2021-07-13T21:49:00Z	HighLight	Cmajor	1.9033333333333333
2021-07-13T21:49:00Z	HighLight	Crosea	38.050000000000004
2021-07-13T21:50:00Z	DARK	Cmajor	501.7166666666667
2021-07-13T21:50:00Z	DARK	Crosea	581.88
2021-07-13T21:50:00Z	HighLight	Cmajor	1.9666666666666666
2021-07-13T21:50:00Z	HighLight	Crosea	36.45666666666666
2021-07-13T21:51:00Z	DARK	Cmajor	503.42
2021-07-13T21:51:00Z	DARK	Crosea	583.6466666666666
2021-07-13T21:51:00Z	HighLight	Cmajor	2.0566666666666666
2021-07-13T21:51:00Z	HighLight	Crosea	37.983333333333334
2021-07-13T21:52:00Z	DARK	Cmajor	501.62333333333333
2021-07-13T21:52:00Z	DARK	Crosea	583.0633333333333
2021-07-13T21:52:00Z	HighLight	Cmajor	2.18
2021-07-13T21:52:00Z	HighLight	Crosea	38.056666666666665
2021-07-13T21:53:00Z	DARK	Cmajor	503.04
2021-07-13T21:53:00Z	DARK	Crosea	584.7133333333334
2021-07-13T21:53:00Z	HighLight	Cmajor	1.8166666666666667
2021-07-13T21:53:00Z	HighLight	Crosea	35.46333333333333
2021-07-13T21:54:00Z	DARK	Cmajor	501.71
2021-07-13T21:54:00Z	DARK	Crosea	582.1633333333333
2021-07-13T21:54:00Z	HighLight	Cmajor	2.8233333333333333
2021-07-13T21:54:00Z	HighLight	Crosea	38.05
2021-07-13T21:55:00Z	DARK	Cmajor	502.7733333333333
2021-07-13T21:55:00Z	DARK	Crosea	584.6433333333333
2021-07-13T21:55:00Z	HighLight	Cmajor	1.9933333333333332
2021-07-13T21:55:00Z	HighLight	Crosea	34.43333333333334
2021-07-13T21:56:00Z	DARK	Cmajor	501.8933333333334
2021-07-13T21:56:00Z	DARK	Crosea	582.4433333333334
2021-07-13T21:56:00Z	HighLight	Cmajor	2.0766666666666667
2021-07-13T21:56:00Z	HighLight	Crosea	36.02
2021-07-13T21:57:00Z	DARK	Cmajor	502.06333333333333
2021-07-13T21:57:00Z	DARK	Crosea	583.2333333333333
2021-07-13T21:57:00Z	HighLight	Cmajor	1.93
2021-07-13T21:57:00Z	HighLight	Crosea	35.306666666666665
2021-07-13T21:58:00Z	DARK	Cmajor	501.11
2021-07-13T21:58:00Z	DARK	Crosea	582.5866666666667
2021-07-13T21:58:00Z	HighLight	Cmajor	1.9833333333333334
2021-07-13T21:58:00Z	HighLight	Crosea	37.08333333333333
2021-07-13T21:59:00Z	DARK	Cmajor	501.32
2021-07-13T21:59:00Z	DARK	Crosea	582.6033333333334
2021-07-13T21:59:00Z	HighLight	Cmajor	1.936666666666667
2021-07-13T21:59:00Z	HighLight	Crosea	37.07
2021-07-13T22:00:00Z	DARK	Cmajor	500.42
2021-07-13T22:00:00Z	DARK	Crosea	581.5266666666666
2021-07-13T22:00:00Z	HighLight	Cmajor	2.1100000000000003
2021-07-13T22:00:00Z	HighLight	Crosea	37.13333333333333
2021-07-13T22:01:00Z	DARK	Cmajor	500.96666666666664
2021-07-13T22:01:00Z	DARK	Crosea	581.9466666666667
2021-07-13T22:01:00Z	HighLight	Cmajor	2.086666666666667
2021-07-13T22:01:00Z	HighLight	Crosea	36.946666666666665
2021-07-13T22:02:00Z	DARK	Cmajor	499.3333333333333
2021-07-13T22:02:00Z	DARK	Crosea	580.5966666666667
2021-07-13T22:02:00Z	HighLight	Cmajor	1.98
2021-07-13T22:02:00Z	HighLight	Crosea	35.406666666666666
2021-07-13T22:03:00Z	DARK	Cmajor	500.9433333333333
2021-07-13T22:03:00Z	DARK	Crosea	581.4133333333333
2021-07-13T22:03:00Z	HighLight	Cmajor	2.02
2021-07-13T22:03:00Z	HighLight	Crosea	37.016666666666666
2021-07-13T22:04:00Z	DARK	Cmajor	500.09666666666664
2021-07-13T22:04:00Z	DARK	Crosea	580.4333333333334
2021-07-13T22:04:00Z	HighLight	Cmajor	1.8166666666666669
2021-07-13T22:04:00Z	HighLight	Crosea	34.809999999999995
2021-07-13T22:05:00Z	DARK	Cmajor	499.28333333333336
2021-07-13T22:05:00Z	DARK	Crosea	580.1733333333333
2021-07-13T22:05:00Z	HighLight	Cmajor	1.8733333333333333
2021-07-13T22:05:00Z	HighLight	Crosea	36.63333333333333
2021-07-13T22:06:00Z	DARK	Cmajor	499.02000000000004
2021-07-13T22:06:00Z	DARK	Crosea	580.26
2021-07-13T22:06:00Z	HighLight	Cmajor	2.12
2021-07-13T22:06:00Z	HighLight	Crosea	36.42
2021-07-13T22:07:00Z	DARK	Cmajor	498.70666666666665
2021-07-13T22:07:00Z	DARK	Crosea	579.8666666666667
2021-07-13T22:07:00Z	HighLight	Cmajor	1.8633333333333333
2021-07-13T22:07:00Z	HighLight	Crosea	36.35
2021-07-13T22:08:00Z	DARK	Cmajor	500.22999999999996
2021-07-13T22:08:00Z	DARK	Crosea	581.88
2021-07-13T22:08:00Z	HighLight	Cmajor	2.0033333333333334
2021-07-13T22:08:00Z	HighLight	Crosea	36.376666666666665
2021-07-13T22:09:00Z	DARK	Cmajor	496.3233333333333
2021-07-13T22:09:00Z	DARK	Crosea	578.7366666666667
2021-07-13T22:09:00Z	HighLight	Cmajor	2.0766666666666667
2021-07-13T22:09:00Z	HighLight	Crosea	36.486666666666665
2021-07-13T22:10:00Z	DARK	Cmajor	498.1766666666667
2021-07-13T22:10:00Z	DARK	Crosea	580.7066666666667
2021-07-13T22:10:00Z	HighLight	Cmajor	1.6766666666666665
2021-07-13T22:10:00Z	HighLight	Crosea	34.443333333333335
2021-07-13T22:11:00Z	DARK	Cmajor	497.77333333333337
2021-07-13T22:11:00Z	DARK	Crosea	580.37
2021-07-13T22:11:00Z	HighLight	Cmajor	2.063333333333333
2021-07-13T22:11:00Z	HighLight	Crosea	36.10666666666667
2021-07-13T22:12:00Z	DARK	Cmajor	498.5733333333333
2021-07-13T22:12:00Z	DARK	Crosea	580.5333333333333
2021-07-13T22:12:00Z	HighLight	Cmajor	1.76
2021-07-13T22:12:00Z	HighLight	Crosea	34.25
2021-07-13T22:13:00Z	DARK	Cmajor	498.94
2021-07-13T22:13:00Z	DARK	Crosea	580.8133333333334
2021-07-13T22:13:00Z	HighLight	Cmajor	1.653333333333333
2021-07-13T22:13:00Z	HighLight	Crosea	36.02666666666667
2021-07-13T22:14:00Z	DARK	Cmajor	497.57
2021-07-13T22:14:00Z	DARK	Crosea	580.4266666666667
2021-07-13T22:14:00Z	HighLight	Cmajor	1.7733333333333334
2021-07-13T22:14:00Z	HighLight	Crosea	33.553333333333335
2021-07-13T22:15:00Z	DARK	Cmajor	496.75
2021-07-13T22:15:00Z	DARK	Crosea	578.3666666666667
2021-07-13T22:15:00Z	HighLight	Cmajor	1.79
2021-07-13T22:15:00Z	HighLight	Crosea	35.71666666666667
2021-07-13T22:16:00Z	DARK	Cmajor	496.7666666666667
2021-07-13T22:16:00Z	DARK	Crosea	578.1166666666667
2021-07-13T22:16:00Z	HighLight	Cmajor	1.8366666666666664
2021-07-13T22:16:00Z	HighLight	Crosea	34.083333333333336
2021-07-13T22:17:00Z	DARK	Cmajor	496.63
2021-07-13T22:17:00Z	DARK	Crosea	578.9533333333334
2021-07-13T22:17:00Z	HighLight	Cmajor	1.9466666666666668
2021-07-13T22:17:00Z	HighLight	Crosea	35.660000000000004
2021-07-13T22:18:00Z	DARK	Cmajor	495.85999999999996
2021-07-13T22:18:00Z	DARK	Crosea	578.2233333333334
2021-07-13T22:18:00Z	HighLight	Cmajor	2.033333333333333
2021-07-13T22:18:00Z	HighLight	Crosea	34.053333333333335
2021-07-13T22:19:00Z	DARK	Cmajor	497.5466666666667
2021-07-13T22:19:00Z	DARK	Crosea	579.2733333333333
2021-07-13T22:19:00Z	HighLight	Cmajor	1.9633333333333334
2021-07-13T22:19:00Z	HighLight	Crosea	33.81666666666667
2021-07-13T22:20:00Z	DARK	Cmajor	497.52666666666664
2021-07-13T22:20:00Z	DARK	Crosea	579.4266666666667
2021-07-13T22:20:00Z	HighLight	Cmajor	1.8166666666666669
2021-07-13T22:20:00Z	HighLight	Crosea	35.220000000000006
2021-07-13T22:21:00Z	DARK	Cmajor	496.02
2021-07-13T22:21:00Z	DARK	Crosea	577.6866666666667
2021-07-13T22:21:00Z	HighLight	Cmajor	1.8133333333333335
2021-07-13T22:21:00Z	HighLight	Crosea	32.980000000000004
2021-07-13T22:22:00Z	DARK	Cmajor	496.93333333333334
2021-07-13T22:22:00Z	DARK	Crosea	578.41
2021-07-13T22:22:00Z	HighLight	Cmajor	2.05
2021-07-13T22:22:00Z	HighLight	Crosea	35.123333333333335
2021-07-13T22:23:00Z	DARK	Cmajor	495.75666666666666
2021-07-13T22:23:00Z	DARK	Crosea	576.96
2021-07-13T22:23:00Z	HighLight	Cmajor	1.8733333333333333
2021-07-13T22:23:00Z	HighLight	Crosea	33.54333333333333
2021-07-13T22:24:00Z	DARK	Cmajor	494.36333333333334
2021-07-13T22:24:00Z	DARK	Crosea	577.2033333333334
2021-07-13T22:24:00Z	HighLight	Cmajor	1.7866666666666666
2021-07-13T22:24:00Z	HighLight	Crosea	33.263333333333335
2021-07-13T22:25:00Z	DARK	Cmajor	494.1933333333333
2021-07-13T22:25:00Z	DARK	Crosea	577.3033333333334
2021-07-13T22:25:00Z	HighLight	Cmajor	1.9133333333333333
2021-07-13T22:25:00Z	HighLight	Crosea	33.11333333333334
2021-07-13T22:26:00Z	DARK	Cmajor	494.5566666666667
2021-07-13T22:26:00Z	DARK	Crosea	577.2933333333334
2021-07-13T22:26:00Z	HighLight	Cmajor	1.7166666666666668
2021-07-13T22:26:00Z	HighLight	Crosea	34.839999999999996
2021-07-13T22:27:00Z	DARK	Cmajor	494.1166666666667
2021-07-13T22:27:00Z	DARK	Crosea	576.9466666666667
2021-07-13T22:27:00Z	HighLight	Cmajor	1.89
2021-07-13T22:27:00Z	HighLight	Crosea	34.63333333333333
2021-07-13T22:28:00Z	DARK	Cmajor	495.52
2021-07-13T22:28:00Z	DARK	Crosea	578.0699999999999
2021-07-13T22:28:00Z	HighLight	Cmajor	1.8233333333333333
2021-07-13T22:28:00Z	HighLight	Crosea	33.083333333333336
2021-07-13T22:29:00Z	DARK	Cmajor	495.2166666666667
2021-07-13T22:29:00Z	DARK	Crosea	577.0266666666666
2021-07-13T22:29:00Z	HighLight	Cmajor	1.7766666666666668
2021-07-13T22:29:00Z	HighLight	Crosea	34.303333333333335
2021-07-13T22:30:00Z	DARK	Cmajor	493.16
2021-07-13T22:30:00Z	DARK	Crosea	574.92
2021-07-13T22:30:00Z	HighLight	Cmajor	1.73
2021-07-13T22:30:00Z	HighLight	Crosea	32.82
2021-07-13T22:31:00Z	DARK	Cmajor	493.83000000000004
2021-07-13T22:31:00Z	DARK	Crosea	575.4866666666667
2021-07-13T22:31:00Z	HighLight	Cmajor	1.7833333333333334
2021-07-13T22:31:00Z	HighLight	Crosea	32.88666666666666
2021-07-13T22:32:00Z	DARK	Cmajor	493.3533333333333
2021-07-13T22:32:00Z	DARK	Crosea	576.07
2021-07-13T22:32:00Z	HighLight	Cmajor	1.6966666666666668
2021-07-13T22:32:00Z	HighLight	Crosea	32.656666666666666
2021-07-13T22:33:00Z	DARK	Cmajor	493.8
2021-07-13T22:33:00Z	DARK	Crosea	576.9
2021-07-13T22:33:00Z	HighLight	Cmajor	1.7966666666666669
2021-07-13T22:33:00Z	HighLight	Crosea	34.67
2021-07-13T22:34:00Z	DARK	Cmajor	494.02
2021-07-13T22:34:00Z	DARK	Crosea	576.0566666666667
2021-07-13T22:34:00Z	HighLight	Cmajor	1.7966666666666669
2021-07-13T22:34:00Z	HighLight	Crosea	32.45333333333333
2021-07-13T22:35:00Z	DARK	Cmajor	493.7166666666667
2021-07-13T22:35:00Z	DARK	Crosea	577.2766666666666
2021-07-13T22:35:00Z	HighLight	Cmajor	1.8800000000000001
2021-07-13T22:35:00Z	HighLight	Crosea	34.4
2021-07-13T22:36:00Z	DARK	Cmajor	492.38
2021-07-13T22:36:00Z	DARK	Crosea	575.2266666666667
2021-07-13T22:36:00Z	HighLight	Cmajor	1.6666666666666665
2021-07-13T22:36:00Z	HighLight	Crosea	31.923333333333332
2021-07-13T22:37:00Z	DARK	Cmajor	492.62333333333333
2021-07-13T22:37:00Z	DARK	Crosea	575.66
2021-07-13T22:37:00Z	HighLight	Cmajor	1.7133333333333334
2021-07-13T22:37:00Z	HighLight	Crosea	33.806666666666665
2021-07-13T22:38:00Z	DARK	Cmajor	492.44
2021-07-13T22:38:00Z	DARK	Crosea	575.0833333333334
2021-07-13T22:38:00Z	HighLight	Cmajor	1.7733333333333334
2021-07-13T22:38:00Z	HighLight	Crosea	33.806666666666665
2021-07-13T22:39:00Z	DARK	Cmajor	491.32666666666665
2021-07-13T22:39:00Z	DARK	Crosea	574.3666666666667
2021-07-13T22:39:00Z	HighLight	Cmajor	1.4933333333333334
2021-07-13T22:39:00Z	HighLight	Crosea	33.39666666666667
2021-07-13T22:40:00Z	DARK	Cmajor	491.0466666666667
2021-07-13T22:40:00Z	DARK	Crosea	574.3833333333333
2021-07-13T22:40:00Z	HighLight	Cmajor	1.5499999999999998
2021-07-13T22:40:00Z	HighLight	Crosea	32.1
2021-07-13T22:41:00Z	DARK	Cmajor	490.79333333333335
2021-07-13T22:41:00Z	DARK	Crosea	574.33
2021-07-13T22:41:00Z	HighLight	Cmajor	1.6166666666666665
2021-07-13T22:41:00Z	HighLight	Crosea	33.513333333333335
2021-07-13T22:42:00Z	DARK	Cmajor	492.61333333333334
2021-07-13T22:42:00Z	DARK	Crosea	575.6333333333333
2021-07-13T22:42:00Z	HighLight	Cmajor	1.6066666666666665
2021-07-13T22:42:00Z	HighLight	Crosea	32.03333333333333
2021-07-13T22:43:00Z	DARK	Cmajor	490.4666666666667
2021-07-13T22:43:00Z	DARK	Crosea	574.3466666666667
2021-07-13T22:43:00Z	HighLight	Cmajor	1.6866666666666668
2021-07-13T22:43:00Z	HighLight	Crosea	33.04333333333334
2021-07-13T22:44:00Z	DARK	Cmajor	490.38
2021-07-13T22:44:00Z	DARK	Crosea	573.0466666666666
2021-07-13T22:44:00Z	HighLight	Cmajor	1.5033333333333334
2021-07-13T22:44:00Z	HighLight	Crosea	33.32666666666667
2021-07-13T22:45:00Z	DARK	Cmajor	492.58
2021-07-13T22:45:00Z	DARK	Crosea	575.06
2021-07-13T22:45:00Z	HighLight	Cmajor	1.46
2021-07-13T22:45:00Z	HighLight	Crosea	31.56
2021-07-13T22:46:00Z	DARK	Cmajor	489.5733333333333
2021-07-13T22:46:00Z	DARK	Crosea	573.13
2021-07-13T22:46:00Z	HighLight	Cmajor	1.586666666666667
2021-07-13T22:46:00Z	HighLight	Crosea	31.653333333333332
2021-07-13T22:47:00Z	DARK	Cmajor	491.46666666666664
2021-07-13T22:47:00Z	DARK	Crosea	574.27
2021-07-13T22:47:00Z	HighLight	Cmajor	1.3333333333333333
2021-07-13T22:47:00Z	HighLight	Crosea	32.85333333333333
2021-07-13T22:48:00Z	DARK	Cmajor	489.56333333333333
2021-07-13T22:48:00Z	DARK	Crosea	573.4066666666666
2021-07-13T22:48:00Z	HighLight	Cmajor	1.6199999999999999
2021-07-13T22:48:00Z	HighLight	Crosea	33.059999999999995
2021-07-13T22:49:00Z	DARK	Cmajor	490.48
2021-07-13T22:49:00Z	DARK	Crosea	574.5166666666667
2021-07-13T22:49:00Z	HighLight	Cmajor	1.36
2021-07-13T22:49:00Z	HighLight	Crosea	32.92333333333333
2021-07-13T22:50:00Z	DARK	Cmajor	489.5633333333334
2021-07-13T22:50:00Z	DARK	Crosea	572.2166666666667
2021-07-13T22:50:00Z	HighLight	Cmajor	1.46
2021-07-13T22:50:00Z	HighLight	Crosea	33.059999999999995
2021-07-13T22:51:00Z	DARK	Cmajor	488.38
2021-07-13T22:51:00Z	DARK	Crosea	572.8733333333333
2021-07-13T22:51:00Z	HighLight	Cmajor	1.43
2021-07-13T22:51:00Z	HighLight	Crosea	32.89
2021-07-13T22:52:00Z	DARK	Cmajor	488.68
2021-07-13T22:52:00Z	DARK	Crosea	572.27
2021-07-13T22:52:00Z	HighLight	Cmajor	1.23
2021-07-13T22:52:00Z	HighLight	Crosea	32.63
2021-07-13T22:53:00Z	DARK	Cmajor	489.0366666666667
2021-07-13T22:53:00Z	DARK	Crosea	573.0366666666666
2021-07-13T22:53:00Z	HighLight	Cmajor	1.5733333333333333
2021-07-13T22:53:00Z	HighLight	Crosea	32.86333333333334
2021-07-13T22:54:00Z	DARK	Cmajor	490.7833333333333
2021-07-13T22:54:00Z	DARK	Crosea	574.27
2021-07-13T22:54:00Z	HighLight	Cmajor	1.4666666666666668
2021-07-13T22:54:00Z	HighLight	Crosea	31.01
2021-07-13T22:55:00Z	DARK	Cmajor	488.99333333333334
2021-07-13T22:55:00Z	DARK	Crosea	572.7033333333334
2021-07-13T22:55:00Z	HighLight	Cmajor	1.69
2021-07-13T22:55:00Z	HighLight	Crosea	32.68
2021-07-13T22:56:00Z	DARK	Cmajor	490.3566666666667
2021-07-13T22:56:00Z	DARK	Crosea	573.5266666666666
2021-07-13T22:56:00Z	HighLight	Cmajor	1.3133333333333335
2021-07-13T22:56:00Z	HighLight	Crosea	32.36666666666667
2021-07-13T22:57:00Z	DARK	Cmajor	489.4133333333333
2021-07-13T22:57:00Z	DARK	Crosea	573.37
2021-07-13T22:57:00Z	HighLight	Cmajor	1.3233333333333333
2021-07-13T22:57:00Z	HighLight	Crosea	31.883333333333333
2021-07-13T22:58:00Z	DARK	Cmajor	487.52
2021-07-13T22:58:00Z	DARK	Crosea	571.35
2021-07-13T22:58:00Z	HighLight	Cmajor	1.8033333333333335
2021-07-13T22:58:00Z	HighLight	Crosea	30.85333333333333
2021-07-13T22:59:00Z	DARK	Cmajor	487.99
2021-07-13T22:59:00Z	DARK	Crosea	572.3266666666666
2021-07-13T22:59:00Z	HighLight	Cmajor	1.4733333333333334
2021-07-13T22:59:00Z	HighLight	Crosea	30.740000000000002
2021-07-13T23:00:00Z	DARK	Cmajor	488.9166666666667
2021-07-13T23:00:00Z	DARK	Crosea	572.09
2021-07-13T23:00:00Z	HighLight	Cmajor	1.33
2021-07-13T23:00:00Z	HighLight	Crosea	33.27666666666667
2021-07-13T23:01:00Z	DARK	Cmajor	487.7166666666667
2021-07-13T23:01:00Z	DARK	Crosea	570.9566666666667
2021-07-13T23:01:00Z	HighLight	Cmajor	1.8333333333333333
2021-07-13T23:01:00Z	HighLight	Crosea	32.69333333333333
2021-07-13T23:02:00Z	DARK	Cmajor	487.23333333333335
2021-07-13T23:02:00Z	DARK	Crosea	570.96
2021-07-13T23:02:00Z	HighLight	Cmajor	1.346666666666667
2021-07-13T23:02:00Z	HighLight	Crosea	30.48666666666667
2021-07-13T23:03:00Z	DARK	Cmajor	486.43
2021-07-13T23:03:00Z	DARK	Crosea	571.09
2021-07-13T23:03:00Z	HighLight	Cmajor	1.2566666666666668
2021-07-13T23:03:00Z	HighLight	Crosea	29.393333333333334
2021-07-13T23:04:00Z	DARK	Cmajor	486.88666666666666
2021-07-13T23:04:00Z	DARK	Crosea	570.5899999999999
2021-07-13T23:04:00Z	HighLight	Cmajor	1.3766666666666667
2021-07-13T23:04:00Z	HighLight	Crosea	30.19
2021-07-13T23:05:00Z	DARK	Cmajor	488.01666666666665
2021-07-13T23:05:00Z	DARK	Crosea	572.4833333333333
2021-07-13T23:05:00Z	HighLight	Cmajor	1.6666666666666667
2021-07-13T23:05:00Z	HighLight	Crosea	30.46333333333333
2021-07-13T23:06:00Z	DARK	Cmajor	487.42
2021-07-13T23:06:00Z	DARK	Crosea	571.3233333333333
2021-07-13T23:06:00Z	HighLight	Cmajor	1.3666666666666667
2021-07-13T23:06:00Z	HighLight	Crosea	31.986666666666668
2021-07-13T23:07:00Z	DARK	Cmajor	486.41333333333336
2021-07-13T23:07:00Z	DARK	Crosea	569.9666666666667
2021-07-13T23:07:00Z	HighLight	Cmajor	1.4866666666666666
2021-07-13T23:07:00Z	HighLight	Crosea	31.636666666666667
2021-07-13T23:08:00Z	DARK	Cmajor	486.36333333333334
2021-07-13T23:08:00Z	DARK	Crosea	570.71
2021-07-13T23:08:00Z	HighLight	Cmajor	1.6
2021-07-13T23:08:00Z	HighLight	Crosea	29.87333333333333
2021-07-13T23:09:00Z	DARK	Cmajor	486.2133333333333
2021-07-13T23:09:00Z	DARK	Crosea	571.62
2021-07-13T23:09:00Z	HighLight	Cmajor	1.4933333333333334
2021-07-13T23:09:00Z	HighLight	Crosea	28.773333333333333
2021-07-13T23:10:00Z	DARK	Cmajor	486.0966666666667
2021-07-13T23:10:00Z	DARK	Crosea	569.5833333333334
2021-07-13T23:10:00Z	HighLight	Cmajor	1.2
2021-07-13T23:10:00Z	HighLight	Crosea	31.536666666666665
2021-07-13T23:11:00Z	DARK	Cmajor	485.36333333333334
2021-07-13T23:11:00Z	DARK	Crosea	569.4533333333334
2021-07-13T23:11:00Z	HighLight	Cmajor	1.4933333333333332
2021-07-13T23:11:00Z	HighLight	Crosea	31.313333333333336
2021-07-13T23:12:00Z	DARK	Cmajor	486.99
2021-07-13T23:12:00Z	DARK	Crosea	571.0533333333333
2021-07-13T23:12:00Z	HighLight	Cmajor	1.53
2021-07-13T23:12:00Z	HighLight	Crosea	31.98
2021-07-13T23:13:00Z	DARK	Cmajor	486.54
2021-07-13T23:13:00Z	DARK	Crosea	570.7133333333334
2021-07-13T23:13:00Z	HighLight	Cmajor	1.6133333333333333
2021-07-13T23:13:00Z	HighLight	Crosea	29.59666666666667
2021-07-13T23:14:00Z	DARK	Cmajor	485.22999999999996
2021-07-13T23:14:00Z	DARK	Crosea	569.88
2021-07-13T23:14:00Z	HighLight	Cmajor	1.396666666666667
2021-07-13T23:14:00Z	HighLight	Crosea	31.02333333333333
2021-07-13T23:15:00Z	DARK	Cmajor	483.8366666666667
2021-07-13T23:15:00Z	DARK	Crosea	569.2
2021-07-13T23:15:00Z	HighLight	Cmajor	1.4
2021-07-13T23:15:00Z	HighLight	Crosea	29.690000000000005
2021-07-13T23:16:00Z	DARK	Cmajor	484.38666666666666
2021-07-13T23:16:00Z	DARK	Crosea	568.7266666666667
2021-07-13T23:16:00Z	HighLight	Cmajor	1.3333333333333335
2021-07-13T23:16:00Z	HighLight	Crosea	31.05333333333333
2021-07-13T23:17:00Z	DARK	Cmajor	485.59333333333336
2021-07-13T23:17:00Z	DARK	Crosea	570.11
2021-07-13T23:17:00Z	HighLight	Cmajor	1.4966666666666668
2021-07-13T23:17:00Z	HighLight	Crosea	31.063333333333336
2021-07-13T23:18:00Z	DARK	Cmajor	485.68666666666667
2021-07-13T23:18:00Z	DARK	Crosea	570.0799999999999
2021-07-13T23:18:00Z	HighLight	Cmajor	1.45
2021-07-13T23:18:00Z	HighLight	Crosea	29.389999999999997
2021-07-13T23:19:00Z	DARK	Cmajor	483.81333333333333
2021-07-13T23:19:00Z	DARK	Crosea	568.1866666666667
2021-07-13T23:19:00Z	HighLight	Cmajor	1.2766666666666668
2021-07-13T23:19:00Z	HighLight	Crosea	30.656666666666666
2021-07-13T23:20:00Z	DARK	Cmajor	482.94666666666666
2021-07-13T23:20:00Z	DARK	Crosea	567.9366666666667
2021-07-13T23:20:00Z	HighLight	Cmajor	1.6700000000000002
2021-07-13T23:20:00Z	HighLight	Crosea	29.313333333333336
2021-07-13T23:21:00Z	DARK	Cmajor	484.9533333333333
2021-07-13T23:21:00Z	DARK	Crosea	570.39
2021-07-13T23:21:00Z	HighLight	Cmajor	1.3366666666666664
2021-07-13T23:21:00Z	HighLight	Crosea	30.616666666666667
2021-07-13T23:22:00Z	DARK	Cmajor	484.52666666666664
2021-07-13T23:22:00Z	DARK	Crosea	570.0566666666667
2021-07-13T23:22:00Z	HighLight	Cmajor	1.5433333333333334
2021-07-13T23:22:00Z	HighLight	Crosea	29.25
2021-07-13T23:23:00Z	DARK	Cmajor	483.1666666666667
2021-07-13T23:23:00Z	DARK	Crosea	567.3199999999999
2021-07-13T23:23:00Z	HighLight	Cmajor	1.2233333333333334
2021-07-13T23:23:00Z	HighLight	Crosea	28.516666666666666
2021-07-13T23:24:00Z	DARK	Cmajor	484.94666666666666
2021-07-13T23:24:00Z	DARK	Crosea	569.94
2021-07-13T23:24:00Z	HighLight	Cmajor	1.2266666666666666
2021-07-13T23:24:00Z	HighLight	Crosea	28.9
2021-07-13T23:25:00Z	DARK	Cmajor	484.45666666666665
2021-07-13T23:25:00Z	DARK	Crosea	568.79
2021-07-13T23:25:00Z	HighLight	Cmajor	1.48
2021-07-13T23:25:00Z	HighLight	Crosea	28.743333333333332
2021-07-13T23:26:00Z	DARK	Cmajor	482.98333333333335
2021-07-13T23:26:00Z	DARK	Crosea	567.66
2021-07-13T23:26:00Z	HighLight	Cmajor	1.3266666666666667
2021-07-13T23:26:00Z	HighLight	Crosea	28.910000000000004
2021-07-13T23:27:00Z	DARK	Cmajor	483.28
2021-07-13T23:27:00Z	DARK	Crosea	567.6066666666667
2021-07-13T23:27:00Z	HighLight	Cmajor	1.0333333333333334
2021-07-13T23:27:00Z	HighLight	Crosea	30.029999999999998
2021-07-13T23:28:00Z	DARK	Cmajor	483.85
2021-07-13T23:28:00Z	DARK	Crosea	569.3533333333334
2021-07-13T23:28:00Z	HighLight	Cmajor	1.1866666666666668
2021-07-13T23:28:00Z	HighLight	Crosea	28.89
2021-07-13T23:29:00Z	DARK	Cmajor	482.92
2021-07-13T23:29:00Z	DARK	Crosea	567.3133333333334
2021-07-13T23:29:00Z	HighLight	Cmajor	1.2866666666666668
2021-07-13T23:29:00Z	HighLight	Crosea	30.143333333333334
2021-07-13T23:30:00Z	DARK	Cmajor	483.51666666666665
2021-07-13T23:30:00Z	DARK	Crosea	567.8533333333334
2021-07-13T23:30:00Z	HighLight	Cmajor	1.2833333333333332
2021-07-13T23:30:00Z	HighLight	Crosea	29.86
2021-07-13T23:31:00Z	DARK	Cmajor	482.13666666666666
2021-07-13T23:31:00Z	DARK	Crosea	566.75
2021-07-13T23:31:00Z	HighLight	Cmajor	1.5533333333333332
2021-07-13T23:31:00Z	HighLight	Crosea	30.166666666666664
2021-07-13T23:32:00Z	DARK	Cmajor	481.6166666666667
2021-07-13T23:32:00Z	DARK	Crosea	566.72
2021-07-13T23:32:00Z	HighLight	Cmajor	1.4266666666666667
2021-07-13T23:32:00Z	HighLight	Crosea	29.886666666666667
2021-07-13T23:33:00Z	DARK	Cmajor	480.9433333333333
2021-07-13T23:33:00Z	DARK	Crosea	566.5266666666666
2021-07-13T23:33:00Z	HighLight	Cmajor	1.2133333333333336
2021-07-13T23:33:00Z	HighLight	Crosea	29.996666666666663
2021-07-13T23:34:00Z	DARK	Cmajor	483.3566666666667
2021-07-13T23:34:00Z	DARK	Crosea	567.2033333333334
2021-07-13T23:34:00Z	HighLight	Cmajor	1.1933333333333334
2021-07-13T23:34:00Z	HighLight	Crosea	29.496666666666666
2021-07-13T23:35:00Z	DARK	Cmajor	483.27
2021-07-13T23:35:00Z	DARK	Crosea	568.5433333333333
2021-07-13T23:35:00Z	HighLight	Cmajor	1.0866666666666667
2021-07-13T23:35:00Z	HighLight	Crosea	28.566666666666666
2021-07-13T23:36:00Z	DARK	Cmajor	483.04
2021-07-13T23:36:00Z	DARK	Crosea	567.7333333333333
2021-07-13T23:36:00Z	HighLight	Cmajor	1.2633333333333334
2021-07-13T23:36:00Z	HighLight	Crosea	30
2021-07-13T23:37:00Z	DARK	Cmajor	480.90666666666664
2021-07-13T23:37:00Z	DARK	Crosea	566.2466666666667
2021-07-13T23:37:00Z	HighLight	Cmajor	1.36
2021-07-13T23:37:00Z	HighLight	Crosea	30.086666666666666
2021-07-13T23:38:00Z	DARK	Cmajor	482.62333333333333
2021-07-13T23:38:00Z	DARK	Crosea	567.7133333333334
2021-07-13T23:38:00Z	HighLight	Cmajor	1.1766666666666665
2021-07-13T23:38:00Z	HighLight	Crosea	28.133333333333333
2021-07-13T23:39:00Z	DARK	Cmajor	482.6433333333334
2021-07-13T23:39:00Z	DARK	Crosea	567.8066666666666
2021-07-13T23:39:00Z	HighLight	Cmajor	1.5366666666666666
2021-07-13T23:39:00Z	HighLight	Crosea	30.423333333333336
2021-07-13T23:40:00Z	DARK	Cmajor	482.19
2021-07-13T23:40:00Z	DARK	Crosea	565.5699999999999
2021-07-13T23:40:00Z	HighLight	Cmajor	1.1833333333333333
2021-07-13T23:40:00Z	HighLight	Crosea	30.01666666666667
2021-07-13T23:41:00Z	DARK	Cmajor	482.49333333333334
2021-07-13T23:41:00Z	DARK	Crosea	566.7266666666667
2021-07-13T23:41:00Z	HighLight	Cmajor	1.3266666666666667
2021-07-13T23:41:00Z	HighLight	Crosea	30.07333333333333
2021-07-13T23:42:00Z	DARK	Cmajor	482.00666666666666
2021-07-13T23:42:00Z	DARK	Crosea	567.4033333333333
2021-07-13T23:42:00Z	HighLight	Cmajor	0.9833333333333334
2021-07-13T23:42:00Z	HighLight	Crosea	29.48333333333333
2021-07-13T23:43:00Z	DARK	Cmajor	481.64666666666665
2021-07-13T23:43:00Z	DARK	Crosea	566.5833333333334
2021-07-13T23:43:00Z	HighLight	Cmajor	1.2133333333333334
2021-07-13T23:43:00Z	HighLight	Crosea	29.25333333333333
2021-07-13T23:44:00Z	DARK	Cmajor	482.36
2021-07-13T23:44:00Z	DARK	Crosea	566.6366666666667
2021-07-13T23:44:00Z	HighLight	Cmajor	1.2933333333333332
2021-07-13T23:44:00Z	HighLight	Crosea	28.196666666666665
2021-07-13T23:45:00Z	DARK	Cmajor	479.7966666666667
2021-07-13T23:45:00Z	DARK	Crosea	566.1533333333333
2021-07-13T23:45:00Z	HighLight	Cmajor	1.43
2021-07-13T23:45:00Z	HighLight	Crosea	28.276666666666664
2021-07-13T23:46:00Z	DARK	Cmajor	480.49
2021-07-13T23:46:00Z	DARK	Crosea	565.5699999999999
2021-07-13T23:46:00Z	HighLight	Cmajor	1.2133333333333334
2021-07-13T23:46:00Z	HighLight	Crosea	28.03666666666667
2021-07-13T23:47:00Z	DARK	Cmajor	482.0833333333333
2021-07-13T23:47:00Z	DARK	Crosea	566.3266666666667
2021-07-13T23:47:00Z	HighLight	Cmajor	1.0599999999999998
2021-07-13T23:47:00Z	HighLight	Crosea	27.96333333333333
2021-07-13T23:48:00Z	DARK	Cmajor	481.2933333333333
2021-07-13T23:48:00Z	DARK	Crosea	565.9233333333333
2021-07-13T23:48:00Z	HighLight	Cmajor	1.1266666666666667
2021-07-13T23:48:00Z	HighLight	Crosea	29.45333333333333
2021-07-13T23:49:00Z	DARK	Cmajor	479.75333333333333
2021-07-13T23:49:00Z	DARK	Crosea	565.5633333333334
2021-07-13T23:49:00Z	HighLight	Cmajor	1.02
2021-07-13T23:49:00Z	HighLight	Crosea	29.136666666666663
2021-07-13T23:50:00Z	DARK	Cmajor	479
2021-07-13T23:50:00Z	DARK	Crosea	564.75
2021-07-13T23:50:00Z	HighLight	Cmajor	1.1
2021-07-13T23:50:00Z	HighLight	Crosea	29.186666666666667
2021-07-13T23:51:00Z	DARK	Cmajor	479.13666666666666
2021-07-13T23:51:00Z	DARK	Crosea	564.5566666666666
2021-07-13T23:51:00Z	HighLight	Cmajor	1.2133333333333334
2021-07-13T23:51:00Z	HighLight	Crosea	27.033333333333335
2021-07-13T23:52:00Z	DARK	Cmajor	480.0566666666667
2021-07-13T23:52:00Z	DARK	Crosea	566.2733333333333
2021-07-13T23:52:00Z	HighLight	Cmajor	1.0999999999999999
2021-07-13T23:52:00Z	HighLight	Crosea	29.080000000000002
2021-07-13T23:53:00Z	DARK	Cmajor	480.49
2021-07-13T23:53:00Z	DARK	Crosea	565.6133333333333
2021-07-13T23:53:00Z	HighLight	Cmajor	1.086666666666667
2021-07-13T23:53:00Z	HighLight	Crosea	28.546666666666667
2021-07-13T23:54:00Z	DARK	Cmajor	478.9533333333333
2021-07-13T23:54:00Z	DARK	Crosea	564.0333333333333
2021-07-13T23:54:00Z	HighLight	Cmajor	1.2633333333333332
2021-07-13T23:54:00Z	HighLight	Crosea	29.153333333333332
2021-07-13T23:55:00Z	DARK	Cmajor	479.58000000000004
2021-07-13T23:55:00Z	DARK	Crosea	565.6466666666666
2021-07-13T23:55:00Z	HighLight	Cmajor	1.2666666666666666
2021-07-13T23:55:00Z	HighLight	Crosea	28.75
2021-07-13T23:56:00Z	DARK	Cmajor	479.80333333333334
2021-07-13T23:56:00Z	DARK	Crosea	564.8233333333334
2021-07-13T23:56:00Z	HighLight	Cmajor	1.05
2021-07-13T23:56:00Z	HighLight	Crosea	28.65
2021-07-13T23:57:00Z	DARK	Cmajor	478.35
2021-07-13T23:57:00Z	DARK	Crosea	563.5866666666667
2021-07-13T23:57:00Z	HighLight	Cmajor	1.1566666666666667
2021-07-13T23:57:00Z	HighLight	Crosea	29.01
2021-07-13T23:58:00Z	DARK	Cmajor	479.72333333333336
2021-07-13T23:58:00Z	DARK	Crosea	565.0066666666667
2021-07-13T23:58:00Z	HighLight	Cmajor	1.03
2021-07-13T23:58:00Z	HighLight	Crosea	28.75
2021-07-13T23:59:00Z	DARK	Cmajor	479.31
2021-07-13T23:59:00Z	DARK	Crosea	565.3766666666667
2021-07-13T23:59:00Z	HighLight	Cmajor	1.2866666666666668
2021-07-13T23:59:00Z	HighLight	Crosea	27.46
2021-07-14T00:00:00Z	DARK	Cmajor	477.96999999999997
2021-07-14T00:00:00Z	DARK	Crosea	563.1366666666667
2021-07-14T00:00:00Z	HighLight	Cmajor	1.0866666666666664
2021-07-14T00:00:00Z	HighLight	Crosea	28.856666666666666
2021-07-14T00:01:00Z	DARK	Cmajor	476.94
2021-07-14T00:01:00Z	DARK	Crosea	562.66
2021-07-14T00:01:00Z	HighLight	Cmajor	1.3733333333333333
2021-07-14T00:01:00Z	HighLight	Crosea	28.653333333333332
2021-07-14T00:02:00Z	DARK	Cmajor	479.4766666666667
2021-07-14T00:02:00Z	DARK	Crosea	564.6999999999999
2021-07-14T00:02:00Z	HighLight	Cmajor	1.0766666666666667
2021-07-14T00:02:00Z	HighLight	Crosea	28.830000000000002
2021-07-14T00:03:00Z	DARK	Cmajor	478.01666666666665
2021-07-14T00:03:00Z	DARK	Crosea	563.1466666666666
2021-07-14T00:03:00Z	HighLight	Cmajor	1.0266666666666666
2021-07-14T00:03:00Z	HighLight	Crosea	28.976666666666667
2021-07-14T00:04:00Z	DARK	Cmajor	479.3
2021-07-14T00:04:00Z	DARK	Crosea	564.65
2021-07-14T00:04:00Z	HighLight	Cmajor	1.1466666666666665
2021-07-14T00:04:00Z	HighLight	Crosea	27.286666666666665
2021-07-14T00:05:00Z	DARK	Cmajor	478.07666666666665
2021-07-14T00:05:00Z	DARK	Crosea	562.7033333333334
2021-07-14T00:05:00Z	HighLight	Cmajor	1.2033333333333334
2021-07-14T00:05:00Z	HighLight	Crosea	28.826666666666668
2021-07-14T00:06:00Z	DARK	Cmajor	478.7633333333333
2021-07-14T00:06:00Z	DARK	Crosea	564.84
2021-07-14T00:06:00Z	HighLight	Cmajor	1.32
2021-07-14T00:06:00Z	HighLight	Crosea	26.99
2021-07-14T00:07:00Z	DARK	Cmajor	476.95666666666665
2021-07-14T00:07:00Z	DARK	Crosea	562.8833333333333
2021-07-14T00:07:00Z	HighLight	Cmajor	1.2233333333333334
2021-07-14T00:07:00Z	HighLight	Crosea	27.259999999999998
2021-07-14T00:08:00Z	DARK	Cmajor	477.00666666666666
2021-07-14T00:08:00Z	DARK	Crosea	562.8866666666667
2021-07-14T00:08:00Z	HighLight	Cmajor	1.3066666666666666
2021-07-14T00:08:00Z	HighLight	Crosea	28.97
2021-07-14T00:09:00Z	DARK	Cmajor	478.8066666666667
2021-07-14T00:09:00Z	DARK	Crosea	563.9033333333333
2021-07-14T00:09:00Z	HighLight	Cmajor	1.2533333333333334
2021-07-14T00:09:00Z	HighLight	Crosea	28.313333333333333
2021-07-14T00:10:00Z	DARK	Cmajor	477.3433333333333
2021-07-14T00:10:00Z	DARK	Crosea	561.9833333333333
2021-07-14T00:10:00Z	HighLight	Cmajor	1.3699999999999999
2021-07-14T00:10:00Z	HighLight	Crosea	27.27
2021-07-14T00:11:00Z	DARK	Cmajor	476.39
2021-07-14T00:11:00Z	DARK	Crosea	561.8666666666667
2021-07-14T00:11:00Z	HighLight	Cmajor	1.0933333333333333
2021-07-14T00:11:00Z	HighLight	Crosea	28.456666666666667
2021-07-14T00:12:00Z	DARK	Cmajor	477.2866666666667
2021-07-14T00:12:00Z	DARK	Crosea	563.6866666666667
2021-07-14T00:12:00Z	HighLight	Cmajor	1.3566666666666667
2021-07-14T00:12:00Z	HighLight	Crosea	26.703333333333333
2021-07-14T00:13:00Z	DARK	Cmajor	476.46
2021-07-14T00:13:00Z	DARK	Crosea	562.3966666666666
2021-07-14T00:13:00Z	HighLight	Cmajor	1.1533333333333333
2021-07-14T00:13:00Z	HighLight	Crosea	27.036666666666665
2021-07-14T00:14:00Z	DARK	Cmajor	476.34666666666664
2021-07-14T00:14:00Z	DARK	Crosea	561.7433333333333
2021-07-14T00:14:00Z	HighLight	Cmajor	1.2433333333333332
2021-07-14T00:14:00Z	HighLight	Crosea	27.07
2021-07-14T00:15:00Z	DARK	Cmajor	476.8433333333333
2021-07-14T00:15:00Z	DARK	Crosea	562.6333333333333
2021-07-14T00:15:00Z	HighLight	Cmajor	1.0933333333333335
2021-07-14T00:15:00Z	HighLight	Crosea	28.34333333333333
2021-07-14T00:16:00Z	DARK	Cmajor	475.87
2021-07-14T00:16:00Z	DARK	Crosea	561.4533333333334
2021-07-14T00:16:00Z	HighLight	Cmajor	1.2866666666666666
2021-07-14T00:16:00Z	HighLight	Crosea	26.986666666666665
2021-07-14T00:17:00Z	DARK	Cmajor	475.42333333333335
2021-07-14T00:17:00Z	DARK	Crosea	561.87
2021-07-14T00:17:00Z	HighLight	Cmajor	0.9533333333333334
2021-07-14T00:17:00Z	HighLight	Crosea	28.276666666666664
2021-07-14T00:18:00Z	DARK	Cmajor	475.08333333333337
2021-07-14T00:18:00Z	DARK	Crosea	561.8000000000001
2021-07-14T00:18:00Z	HighLight	Cmajor	1.3333333333333335
2021-07-14T00:18:00Z	HighLight	Crosea	26.833333333333336
2021-07-14T00:19:00Z	DARK	Cmajor	477.12666666666667
2021-07-14T00:19:00Z	DARK	Crosea	562.8766666666667
2021-07-14T00:19:00Z	HighLight	Cmajor	1.3166666666666667
2021-07-14T00:19:00Z	HighLight	Crosea	26.92
2021-07-14T00:20:00Z	DARK	Cmajor	476.8566666666667
2021-07-14T00:20:00Z	DARK	Crosea	562.6066666666667
2021-07-14T00:20:00Z	HighLight	Cmajor	1.3033333333333332
2021-07-14T00:20:00Z	HighLight	Crosea	26.82333333333333
2021-07-14T00:21:00Z	DARK	Cmajor	476.97999999999996
2021-07-14T00:21:00Z	DARK	Crosea	562.3033333333333
2021-07-14T00:21:00Z	HighLight	Cmajor	1.1700000000000002
2021-07-14T00:21:00Z	HighLight	Crosea	26.490000000000002
2021-07-14T00:22:00Z	DARK	Cmajor	476.37666666666667
2021-07-14T00:22:00Z	DARK	Crosea	560.5966666666667
2021-07-14T00:22:00Z	HighLight	Cmajor	1.2066666666666666
2021-07-14T00:22:00Z	HighLight	Crosea	28.456666666666667
2021-07-14T00:23:00Z	DARK	Cmajor	475.39
2021-07-14T00:23:00Z	DARK	Crosea	561.5866666666667
2021-07-14T00:23:00Z	HighLight	Cmajor	1.0533333333333332
2021-07-14T00:23:00Z	HighLight	Crosea	27.300000000000004
2021-07-14T00:24:00Z	DARK	Cmajor	476.14
2021-07-14T00:24:00Z	DARK	Crosea	562.4533333333334
2021-07-14T00:24:00Z	HighLight	Cmajor	1.0566666666666666
2021-07-14T00:24:00Z	HighLight	Crosea	27.976666666666667
2021-07-14T00:25:00Z	DARK	Cmajor	475.5133333333333
2021-07-14T00:25:00Z	DARK	Crosea	561.9766666666667
2021-07-14T00:25:00Z	HighLight	Cmajor	1.3633333333333333
2021-07-14T00:25:00Z	HighLight	Crosea	26.256666666666668
2021-07-14T00:26:00Z	DARK	Cmajor	474.7933333333333
2021-07-14T00:26:00Z	DARK	Crosea	560.1666666666666
2021-07-14T00:26:00Z	HighLight	Cmajor	0.9966666666666667
2021-07-14T00:26:00Z	HighLight	Crosea	28.03333333333333
2021-07-14T00:27:00Z	DARK	Cmajor	474.2766666666667
2021-07-14T00:27:00Z	DARK	Crosea	560.87
2021-07-14T00:27:00Z	HighLight	Cmajor	0.97
2021-07-14T00:27:00Z	HighLight	Crosea	27.923333333333332
2021-07-14T00:28:00Z	DARK	Cmajor	475.0733333333333
2021-07-14T00:28:00Z	DARK	Crosea	562.2566666666667
2021-07-14T00:28:00Z	HighLight	Cmajor	0.9333333333333333
2021-07-14T00:28:00Z	HighLight	Crosea	26.416666666666664
2021-07-14T00:29:00Z	DARK	Cmajor	473.4766666666667
2021-07-14T00:29:00Z	DARK	Crosea	560.49
2021-07-14T00:29:00Z	HighLight	Cmajor	1.0899999999999999
2021-07-14T00:29:00Z	HighLight	Crosea	27.886666666666667
2021-07-14T00:30:00Z	DARK	Cmajor	473.7366666666667
2021-07-14T00:30:00Z	DARK	Crosea	559.85
2021-07-14T00:30:00Z	HighLight	Cmajor	1.03
2021-07-14T00:30:00Z	HighLight	Crosea	26.403333333333336
2021-07-14T00:31:00Z	DARK	Cmajor	475.24666666666667
2021-07-14T00:31:00Z	DARK	Crosea	560.8133333333334
2021-07-14T00:31:00Z	HighLight	Cmajor	1.21
2021-07-14T00:31:00Z	HighLight	Crosea	26.66
2021-07-14T00:32:00Z	DARK	Cmajor	474.92333333333335
2021-07-14T00:32:00Z	DARK	Crosea	562.0233333333333
2021-07-14T00:32:00Z	HighLight	Cmajor	1.1266666666666665
2021-07-14T00:32:00Z	HighLight	Crosea	27.746666666666666
2021-07-14T00:33:00Z	DARK	Cmajor	473.75333333333333
2021-07-14T00:33:00Z	DARK	Crosea	559.4733333333334
2021-07-14T00:33:00Z	HighLight	Cmajor	1.2366666666666668
2021-07-14T00:33:00Z	HighLight	Crosea	27.970000000000002
2021-07-14T00:34:00Z	DARK	Cmajor	474.86333333333334
2021-07-14T00:34:00Z	DARK	Crosea	560.85
2021-07-14T00:34:00Z	HighLight	Cmajor	1.06
2021-07-14T00:34:00Z	HighLight	Crosea	26.439999999999998
2021-07-14T00:35:00Z	DARK	Cmajor	473.25
2021-07-14T00:35:00Z	DARK	Crosea	559.96
2021-07-14T00:35:00Z	HighLight	Cmajor	1.29
2021-07-14T00:35:00Z	HighLight	Crosea	26.500000000000004
2021-07-14T00:36:00Z	DARK	Cmajor	475.1066666666667
2021-07-14T00:36:00Z	DARK	Crosea	560.97
2021-07-14T00:36:00Z	HighLight	Cmajor	1.0566666666666666
2021-07-14T00:36:00Z	HighLight	Crosea	26.273333333333333
2021-07-14T00:37:00Z	DARK	Cmajor	474.82
2021-07-14T00:37:00Z	DARK	Crosea	560.5866666666667
2021-07-14T00:37:00Z	HighLight	Cmajor	1.2366666666666666
2021-07-14T00:37:00Z	HighLight	Crosea	26.403333333333336
2021-07-14T00:38:00Z	DARK	Cmajor	473.3066666666667
2021-07-14T00:38:00Z	DARK	Crosea	559.3666666666667
2021-07-14T00:38:00Z	HighLight	Cmajor	1.2033333333333331
2021-07-14T00:38:00Z	HighLight	Crosea	26.419999999999998
2021-07-14T00:39:00Z	DARK	Cmajor	473.8233333333333
2021-07-14T00:39:00Z	DARK	Crosea	561.1133333333333
2021-07-14T00:39:00Z	HighLight	Cmajor	0.99
2021-07-14T00:39:00Z	HighLight	Crosea	26.21333333333333
2021-07-14T00:40:00Z	DARK	Cmajor	474.02000000000004
2021-07-14T00:40:00Z	DARK	Crosea	560.1266666666667
2021-07-14T00:40:00Z	HighLight	Cmajor	1.1433333333333335
2021-07-14T00:40:00Z	HighLight	Crosea	27.54
2021-07-14T00:41:00Z	DARK	Cmajor	472.88
2021-07-14T00:41:00Z	DARK	Crosea	558.6600000000001
2021-07-14T00:41:00Z	HighLight	Cmajor	0.95
2021-07-14T00:41:00Z	HighLight	Crosea	26.123333333333335
2021-07-14T00:42:00Z	DARK	Cmajor	472.11333333333334
2021-07-14T00:42:00Z	DARK	Crosea	559.11
2021-07-14T00:42:00Z	HighLight	Cmajor	1.26
2021-07-14T00:42:00Z	HighLight	Crosea	26.313333333333336
2021-07-14T00:43:00Z	DARK	Cmajor	472.06333333333333
2021-07-14T00:43:00Z	DARK	Crosea	557.89
2021-07-14T00:43:00Z	HighLight	Cmajor	1.03
2021-07-14T00:43:00Z	HighLight	Crosea	27.813333333333333
2021-07-14T00:44:00Z	DARK	Cmajor	471.79333333333335
2021-07-14T00:44:00Z	DARK	Crosea	557.4733333333334
2021-07-14T00:44:00Z	HighLight	Cmajor	1.04
2021-07-14T00:44:00Z	HighLight	Crosea	27.586666666666666
2021-07-14T00:45:00Z	DARK	Cmajor	472.8233333333333
2021-07-14T00:45:00Z	DARK	Crosea	560.11
2021-07-14T00:45:00Z	HighLight	Cmajor	1.2166666666666666
2021-07-14T00:45:00Z	HighLight	Crosea	26.233333333333334
2021-07-14T00:46:00Z	DARK	Cmajor	472.0733333333333
2021-07-14T00:46:00Z	DARK	Crosea	558.5133333333333
2021-07-14T00:46:00Z	HighLight	Cmajor	1.22
2021-07-14T00:46:00Z	HighLight	Crosea	27.343333333333334
2021-07-14T00:47:00Z	DARK	Cmajor	472.9733333333333
2021-07-14T00:47:00Z	DARK	Crosea	560.0566666666667
2021-07-14T00:47:00Z	HighLight	Cmajor	1.2766666666666666
2021-07-14T00:47:00Z	HighLight	Crosea	26.043333333333337
2021-07-14T00:48:00Z	DARK	Cmajor	471.57
2021-07-14T00:48:00Z	DARK	Crosea	557.6233333333333
2021-07-14T00:48:00Z	HighLight	Cmajor	1.0566666666666666
2021-07-14T00:48:00Z	HighLight	Crosea	25.843333333333334
2021-07-14T00:49:00Z	DARK	Cmajor	473.18
2021-07-14T00:49:00Z	DARK	Crosea	558.8933333333333
2021-07-14T00:49:00Z	HighLight	Cmajor	1.2666666666666666
2021-07-14T00:49:00Z	HighLight	Crosea	26.03666666666667
2021-07-14T00:50:00Z	DARK	Cmajor	472.85999999999996
2021-07-14T00:50:00Z	DARK	Crosea	559.4566666666667
2021-07-14T00:50:00Z	HighLight	Cmajor	1.2066666666666668
2021-07-14T00:50:00Z	HighLight	Crosea	27.396666666666665
2021-07-14T00:51:00Z	DARK	Cmajor	470.65
2021-07-14T00:51:00Z	DARK	Crosea	557.6466666666666
2021-07-14T00:51:00Z	HighLight	Cmajor	0.9066666666666666
2021-07-14T00:51:00Z	HighLight	Crosea	25.733333333333334
2021-07-14T00:52:00Z	DARK	Cmajor	472.8466666666667
2021-07-14T00:52:00Z	DARK	Crosea	558.6833333333334
2021-07-14T00:52:00Z	HighLight	Cmajor	1.07
2021-07-14T00:52:00Z	HighLight	Crosea	27.34
2021-07-14T00:53:00Z	DARK	Cmajor	471.52666666666664
2021-07-14T00:53:00Z	DARK	Crosea	556.9033333333333
2021-07-14T00:53:00Z	HighLight	Cmajor	0.99
2021-07-14T00:53:00Z	HighLight	Crosea	25.65666666666667
2021-07-14T00:54:00Z	DARK	Cmajor	471.09
2021-07-14T00:54:00Z	DARK	Crosea	556.99
2021-07-14T00:54:00Z	HighLight	Cmajor	1.2466666666666666
2021-07-14T00:54:00Z	HighLight	Crosea	25.42666666666667
2021-07-14T00:55:00Z	DARK	Cmajor	472.1666666666667
2021-07-14T00:55:00Z	DARK	Crosea	558.1166666666667
2021-07-14T00:55:00Z	HighLight	Cmajor	1.0533333333333332
2021-07-14T00:55:00Z	HighLight	Crosea	26.8
2021-07-14T00:56:00Z	DARK	Cmajor	472.3066666666667
2021-07-14T00:56:00Z	DARK	Crosea	558.1533333333333
2021-07-14T00:56:00Z	HighLight	Cmajor	1.2333333333333334
2021-07-14T00:56:00Z	HighLight	Crosea	25.796666666666667
2021-07-14T00:57:00Z	DARK	Cmajor	470.73333333333335
2021-07-14T00:57:00Z	DARK	Crosea	556.52
2021-07-14T00:57:00Z	HighLight	Cmajor	1.0566666666666666
2021-07-14T00:57:00Z	HighLight	Crosea	27.076666666666668
2021-07-14T00:58:00Z	DARK	Cmajor	471.3
2021-07-14T00:58:00Z	DARK	Crosea	558.2266666666667
2021-07-14T00:58:00Z	HighLight	Cmajor	0.8899999999999999
2021-07-14T00:58:00Z	HighLight	Crosea	27.323333333333334
2021-07-14T00:59:00Z	DARK	Cmajor	470.1633333333333
2021-07-14T00:59:00Z	DARK	Crosea	556.8233333333334
2021-07-14T00:59:00Z	HighLight	Cmajor	1.2033333333333334
2021-07-14T00:59:00Z	HighLight	Crosea	26.796666666666667
2021-07-14T01:00:00Z	DARK	Cmajor	469.2166666666667
2021-07-14T01:00:00Z	DARK	Crosea	555.9533333333334
2021-07-14T01:00:00Z	HighLight	Cmajor	0.8699999999999999
2021-07-14T01:00:00Z	HighLight	Crosea	26.889999999999997
2021-07-14T01:01:00Z	DARK	Cmajor	469.27666666666664
2021-07-14T01:01:00Z	DARK	Crosea	555.8333333333334
2021-07-14T01:01:00Z	HighLight	Cmajor	1
2021-07-14T01:01:00Z	HighLight	Crosea	25.366666666666667
2021-07-14T01:02:00Z	DARK	Cmajor	470.7
2021-07-14T01:02:00Z	DARK	Crosea	557.4966666666667
2021-07-14T01:02:00Z	HighLight	Cmajor	1.23
2021-07-14T01:02:00Z	HighLight	Crosea	26.700000000000003
2021-07-14T01:03:00Z	DARK	Cmajor	469.84333333333336
2021-07-14T01:03:00Z	DARK	Crosea	555.05
2021-07-14T01:03:00Z	HighLight	Cmajor	0.8066666666666666
2021-07-14T01:03:00Z	HighLight	Crosea	26.68333333333333
2021-07-14T01:04:00Z	DARK	Cmajor	470.85333333333335
2021-07-14T01:04:00Z	DARK	Crosea	557.0866666666667
2021-07-14T01:04:00Z	HighLight	Cmajor	1.0733333333333335
2021-07-14T01:04:00Z	HighLight	Crosea	25.37
2021-07-14T01:05:00Z	DARK	Cmajor	468.73333333333335
2021-07-14T01:05:00Z	DARK	Crosea	555.3366666666667
2021-07-14T01:05:00Z	HighLight	Cmajor	1.1400000000000001
2021-07-14T01:05:00Z	HighLight	Crosea	26.59
2021-07-14T01:06:00Z	DARK	Cmajor	469.4733333333333
2021-07-14T01:06:00Z	DARK	Crosea	555.9033333333333
2021-07-14T01:06:00Z	HighLight	Cmajor	1.1533333333333333
2021-07-14T01:06:00Z	HighLight	Crosea	26.52
2021-07-14T01:07:00Z	DARK	Cmajor	470.4766666666667
2021-07-14T01:07:00Z	DARK	Crosea	556.5133333333333
2021-07-14T01:07:00Z	HighLight	Cmajor	1.09
2021-07-14T01:07:00Z	HighLight	Crosea	25.30666666666667
2021-07-14T01:08:00Z	DARK	Cmajor	469.3233333333333
2021-07-14T01:08:00Z	DARK	Crosea	554.63
2021-07-14T01:08:00Z	HighLight	Cmajor	0.99
2021-07-14T01:08:00Z	HighLight	Crosea	26.533333333333335
2021-07-14T01:09:00Z	DARK	Cmajor	470.3233333333333
2021-07-14T01:09:00Z	DARK	Crosea	555.5966666666666
2021-07-14T01:09:00Z	HighLight	Cmajor	1.1800000000000002
2021-07-14T01:09:00Z	HighLight	Crosea	25.369999999999997
2021-07-14T01:10:00Z	DARK	Cmajor	470.4
2021-07-14T01:10:00Z	DARK	Crosea	556.35
2021-07-14T01:10:00Z	HighLight	Cmajor	1.1766666666666667
2021-07-14T01:10:00Z	HighLight	Crosea	25.24666666666667
2021-07-14T01:11:00Z	DARK	Cmajor	469.86
2021-07-14T01:11:00Z	DARK	Crosea	555.63
2021-07-14T01:11:00Z	HighLight	Cmajor	1.5333333333333332
2021-07-14T01:11:00Z	HighLight	Crosea	26.423333333333332
2021-07-14T01:12:00Z	DARK	Cmajor	468.47
2021-07-14T01:12:00Z	DARK	Crosea	555.0633333333334
2021-07-14T01:12:00Z	HighLight	Cmajor	1.64
2021-07-14T01:12:00Z	HighLight	Crosea	25.016666666666666
2021-07-14T01:13:00Z	DARK	Cmajor	467.59000000000003
2021-07-14T01:13:00Z	DARK	Crosea	553.9966666666667
2021-07-14T01:13:00Z	HighLight	Cmajor	1.92
2021-07-14T01:13:00Z	HighLight	Crosea	26.44666666666667
2021-07-14T01:14:00Z	DARK	Cmajor	468.13666666666666
2021-07-14T01:14:00Z	DARK	Crosea	554.0333333333333
2021-07-14T01:14:00Z	HighLight	Cmajor	1.6333333333333333
2021-07-14T01:14:00Z	HighLight	Crosea	24.913333333333334
2021-07-14T01:15:00Z	DARK	Cmajor	468.69
2021-07-14T01:15:00Z	DARK	Crosea	553.8966666666666
2021-07-14T01:15:00Z	HighLight	Cmajor	1.8766666666666665
2021-07-14T01:15:00Z	HighLight	Crosea	26.243333333333332
2021-07-14T01:16:00Z	DARK	Cmajor	468.0733333333333
2021-07-14T01:16:00Z	DARK	Crosea	554.6666666666666
2021-07-14T01:16:00Z	HighLight	Cmajor	1.8633333333333333
2021-07-14T01:16:00Z	HighLight	Crosea	25.086666666666666
2021-07-14T01:17:00Z	DARK	Cmajor	468.05333333333334
2021-07-14T01:17:00Z	DARK	Crosea	554.4766666666667
2021-07-14T01:17:00Z	HighLight	Cmajor	1.7200000000000002
2021-07-14T01:17:00Z	HighLight	Crosea	25.64666666666667
2021-07-14T01:18:00Z	DARK	Cmajor	467.24333333333334
2021-07-14T01:18:00Z	DARK	Crosea	553.87
2021-07-14T01:18:00Z	HighLight	Cmajor	1.7533333333333334
2021-07-14T01:18:00Z	HighLight	Crosea	25.85
2021-07-14T01:19:00Z	DARK	Cmajor	468.46
2021-07-14T01:19:00Z	DARK	Crosea	555.4866666666667
2021-07-14T01:19:00Z	HighLight	Cmajor	1.7233333333333332
2021-07-14T01:19:00Z	HighLight	Crosea	26.096666666666668
2021-07-14T01:20:00Z	DARK	Cmajor	467.24
2021-07-14T01:20:00Z	DARK	Crosea	553.6966666666666
2021-07-14T01:20:00Z	HighLight	Cmajor	1.7466666666666666
2021-07-14T01:20:00Z	HighLight	Crosea	25.883333333333333
2021-07-14T01:21:00Z	DARK	Cmajor	467.85333333333335
2021-07-14T01:21:00Z	DARK	Crosea	553.8666666666667
2021-07-14T01:21:00Z	HighLight	Cmajor	1.6233333333333335
2021-07-14T01:21:00Z	HighLight	Crosea	25.916666666666668
2021-07-14T01:22:00Z	DARK	Cmajor	467.18333333333334
2021-07-14T01:22:00Z	DARK	Crosea	554.0533333333333
2021-07-14T01:22:00Z	HighLight	Cmajor	1.7866666666666666
2021-07-14T01:22:00Z	HighLight	Crosea	26.136666666666667
2021-07-14T01:23:00Z	DARK	Cmajor	467.80333333333334
2021-07-14T01:23:00Z	DARK	Crosea	555.29
2021-07-14T01:23:00Z	HighLight	Cmajor	1.7433333333333336
2021-07-14T01:23:00Z	HighLight	Crosea	25.973333333333333
2021-07-14T01:24:00Z	DARK	Cmajor	466.7966666666667
2021-07-14T01:24:00Z	DARK	Crosea	552.6
2021-07-14T01:24:00Z	HighLight	Cmajor	1.646666666666667
2021-07-14T01:24:00Z	HighLight	Crosea	24.5
2021-07-14T01:25:00Z	DARK	Cmajor	466.4533333333333
2021-07-14T01:25:00Z	DARK	Crosea	553.78
2021-07-14T01:25:00Z	HighLight	Cmajor	1.8266666666666667
2021-07-14T01:25:00Z	HighLight	Crosea	24.893333333333334
2021-07-14T01:26:00Z	DARK	Cmajor	467.06333333333333
2021-07-14T01:26:00Z	DARK	Crosea	554.0266666666666
2021-07-14T01:26:00Z	HighLight	Cmajor	1.6533333333333333
2021-07-14T01:26:00Z	HighLight	Crosea	26.016666666666666
2021-07-14T01:27:00Z	DARK	Cmajor	468.26
2021-07-14T01:27:00Z	DARK	Crosea	554.4066666666666
2021-07-14T01:27:00Z	HighLight	Cmajor	1.9866666666666668
2021-07-14T01:27:00Z	HighLight	Crosea	24.686666666666667
2021-07-14T01:28:00Z	DARK	Cmajor	467.6766666666667
2021-07-14T01:28:00Z	DARK	Crosea	554.78
2021-07-14T01:28:00Z	HighLight	Cmajor	1.853333333333333
2021-07-14T01:28:00Z	HighLight	Crosea	25.80333333333333
2021-07-14T01:29:00Z	DARK	Cmajor	467.65000000000003
2021-07-14T01:29:00Z	DARK	Crosea	554.58
2021-07-14T01:29:00Z	HighLight	Cmajor	1.8333333333333335
2021-07-14T01:29:00Z	HighLight	Crosea	25.86
2021-07-14T01:30:00Z	DARK	Cmajor	467.3833333333334
2021-07-14T01:30:00Z	DARK	Crosea	553.7866666666666
2021-07-14T01:30:00Z	HighLight	Cmajor	1.6366666666666667
2021-07-14T01:30:00Z	HighLight	Crosea	24.073333333333334
2021-07-14T01:31:00Z	DARK	Cmajor	465.45666666666665
2021-07-14T01:31:00Z	DARK	Crosea	552.9233333333333
2021-07-14T01:31:00Z	HighLight	Cmajor	1.8599999999999999
2021-07-14T01:31:00Z	HighLight	Crosea	24.756666666666668
2021-07-14T01:32:00Z	DARK	Cmajor	465.95
2021-07-14T01:32:00Z	DARK	Crosea	552.8666666666667
2021-07-14T01:32:00Z	HighLight	Cmajor	1.6166666666666667
[truncated: 13,145 more rows]
