# Supplementary material for: Clusia genomes shed light on the evolution and diversity of crassulacean acid metabolism physiotypes
Source: Nat Commun. 2026 May 5;17:3937. doi: 10.1038/s41467-026-71958-z (PMC13144421; doi:10.1038/s41467-026-71958-z)
Supplement: Supplementary file 14 — Source Data [file 41467_2026_71958_MOESM14_ESM.zip › Fig5bc.PAR.tsv]

Species	Condition	Timepoint	mean_PAR	sd_PAR	n	se_PAR
Cmajor	shaded	4	0	0	6	0
Cmajor	shaded	6	2.866833333333333	0.9896357747508255	6	0.40401711322390516
Cmajor	shaded	8	15.807	4.391616741019189	6	1.7928700268935656
Cmajor	shaded	9	27.69333333333333	10.654751253157752	6	4.349783984419354
Cmajor	shaded	10	30.5985	10.095074992292034	6	4.1212971077077185
Cmajor	shaded	11	39.14383333333333	16.029726715283285	6	6.544108528117316
Cmajor	shaded	13	42.159333333333336	20.504866199677256	6	8.371076572208487
Cmajor	shaded	15	39.391	15.939376298964772	6	6.507223125112585
Cmajor	shaded	17	12.549666666666667	4.168771409740125	6	1.7018938013610343
Cmajor	shaded	19	3.1725	1.919071520293082	6	0.7834576674375374
Cmajor	shaded	21	0.09050000000000001	0.12286374566974587	6	0.05015891412966061
Cmajor	shaded	23	0	0	6	0
Cmajor	exposed	4	0	0	4	0
Cmajor	exposed	6	13.791	6.847365270150055	8	2.42090920789218
Cmajor	exposed	8	174.20557142857143	272.37634066480956	7	102.94858005955649
Cmajor	exposed	9	418.66371428571426	457.0959186438933	7	172.76601800490772
Cmajor	exposed	10	912.8574285714285	529.7872871070858	7	200.24077277841783
Cmajor	exposed	11	366.9498571428571	508.4480641122318	7	192.17530460474146
Cmajor	exposed	13	275.6735714285714	494.3150973929676	7	186.83354528663781
Cmajor	exposed	15	97.806	66.03867869665474	7	24.960274391806788
Cmajor	exposed	17	20.794571428571427	5.4403731752256	7	2.0562677801476803
Cmajor	exposed	19	10.459285714285715	2.4599913762915047	7	0.9297893441472621
Cmajor	exposed	21	0.06971428571428571	0.053540371950252914	7	0.020236358468895353
Cmajor	exposed	23	0	0	7	0
Cminor	shaded	4	0	0	7	0
Cminor	shaded	6	2.478	0.539160458490791	7	0.20378349856088512
Cminor	shaded	8	16.551285714285715	6.442391758611748	7	2.434995205962678
Cminor	shaded	9	56.04228571428572	64.5614286157359	7	24.401926343469462
Cminor	shaded	10	102.87657142857144	194.76544733675354	7	73.61441966304244
Cminor	shaded	11	37.12914285714286	14.45806920521745	7	5.46463650788095
Cminor	shaded	13	34.14371428571429	15.078066605882487	7	5.6989734986904015
Cminor	shaded	15	34.85442857142857	17.940257280365692	7	6.78077988862337
Cminor	shaded	17	10.701571428571429	1.878799249267366	7	0.7101193681394717
Cminor	shaded	19	3.228285714285714	1.6222008418899834	7	0.6131342863200723
Cminor	shaded	21	0.08057142857142859	0.13876101414885614	7	0.05244673358699833
Cminor	shaded	23	0	0	7	0
Cminor	exposed	4	0	0	5	0
Cminor	exposed	6	10.43	6.39225584594359	6	2.6096275213141054
Cminor	exposed	8	49.33933333333333	15.421615955102325	6	6.295848349860759
Cminor	exposed	9	200.78733333333335	253.8707165402632	6	103.64228602639841
Cminor	exposed	10	313.97116666666665	560.3956475639034	6	228.78056510135306
Cminor	exposed	11	641.1551666666667	673.1411658929846	6	274.80873021666264
Cminor	exposed	13	61.272166666666664	32.69071494731595	6	13.345928491283193
Cminor	exposed	15	55.2665	32.82197441806328	6	13.399514945822979
Cminor	exposed	17	20.533	6.604477117834538	6	2.6962664927636517
Cminor	exposed	19	8.214333333333332	4.081316045917868	6	1.6661902985887027
Cminor	exposed	21	0.05266666666666667	0.08683701207818395	6	0.035451061729908424
Cminor	exposed	23	0	0	6	0
Crosea	shaded	4	0	0	10	0
Crosea	shaded	6	2.6294	0.6254241582940154	10	0.1977764843902777
Crosea	shaded	8	13.843399999999999	5.491127655894855	10	1.736447031536906
Crosea	shaded	9	32.3494	15.483471238711296	10	4.896303520003635
Crosea	shaded	10	30.3839	12.76246987982081	10	4.035847338952917
Crosea	shaded	11	41.7427	29.012491742734237	10	9.174555450386805
Crosea	shaded	13	89.19980000000001	117.44033633277604	10	37.13789519877985
Crosea	shaded	15	35.1241	13.109368375749883	10	4.145546275355168
Crosea	shaded	17	10.4693	3.1321136651007913	10	0.9904613072256336
Crosea	shaded	19	2.5574	1.4342191216438613	10	0.45353990881606976
Crosea	shaded	21	0.0481	0.05094975738683922	10	0.01611172795754005
Crosea	shaded	23	0	0	10	0
Crosea	exposed	4	0	0	8	0
Crosea	exposed	6	13.185	6.10952693204092	10	1.9320020531390056
Crosea	exposed	8	95.8652	70.51521160525107	10	22.298867836133148
Crosea	exposed	9	350.1986	529.9354347782379	10	167.5802986730839
Crosea	exposed	10	564.2787	625.5252239474086	10	197.80844415607126
Crosea	exposed	11	375.34172727272727	485.243247326759	11	146.3063439487714
Crosea	exposed	13	245.19109999999998	327.12463109118585	10	103.44589129904794
Crosea	exposed	15	74.3417	22.411800200638357	10	7.087233509863587
Crosea	exposed	17	26.5626	6.182138180992793	10	1.954963746182749
Crosea	exposed	19	12.4007	8.648305165368145	10	2.7348342222762483
Crosea	exposed	21	0.0962	0.13430297423694268	10	0.04247032951236532
Crosea	exposed	23	0	0	10	0
