# Supplementary material for: Clusia genomes shed light on the evolution and diversity of crassulacean acid metabolism physiotypes
Source: Nat Commun. 2026 May 5;17:3937. doi: 10.1038/s41467-026-71958-z (PMC13144421; doi:10.1038/s41467-026-71958-z)
Supplement: Supplementary file 14 — Source Data [file 41467_2026_71958_MOESM14_ESM.zip › Fig5d.PhotosynQ.tsv]

DateTime	Condition	Species	Timepoint	Kind	PlantID	Phi2	PhiNPQ	NPQt	PhiNO	FvP_over_FmP	Light_Intensity_PAR	AmbientTemp	AmbientHumidity	LeafTemp	LeafTempDifferential	LEF
2021-07-15T09:17:00Z	shaded	Cmajor	9	cutting	FD1	0.609	0.181	0.859	0.21	0.724	37.217	27.22	39.54395	25.47	-1.75	10.2
2021-07-15T09:18:00Z	shaded	Crosea	9	cutting	RD8	0.624	0.186	0.983	0.189	0.711	30.317	27.45	41.02637	24.37	-3.08	8.51
2021-07-15T09:18:00Z	shaded	Crosea	9	cutting	RD1	0.615	0.197	1.042	0.189	0.705	36.185	27.67	41.03418	27.03	-0.64	10.01
2021-07-15T09:19:00Z	shaded	Crosea	9	cutting	RD7	0.583	0.26	1.655	0.157	0.648	35.424	27.88	41.46387	25.77	-2.11	9.29
2021-07-15T09:19:00Z	shaded	Crosea	9	cutting	RD6	0.627	0.095	0.343	0.278	0.784	45	28.1	41.2334	24.13	-3.97	12.7
2021-07-15T09:20:00Z	shaded	Crosea	9	cutting	RD4	0.61	0.214	1.212	0.176	0.688	38.638	28.33	41.19727	27.07	-1.26	10.61
2021-07-15T09:21:00Z	shaded	Cmajor	9	cutting	FD3	0.599	0.168	0.722	0.233	0.739	42.945	28.56	40.97754	26.89	-1.67	11.58
2021-07-15T09:21:00Z	shaded	Cminor	9	cutting	MD6	0.276	0.543	3.01	0.181	0.549	188.056	28.77	41.07617	25.09	-3.68	23.36
2021-07-15T09:22:00Z	shaded	Cminor	9	cutting	MD5	0.658	0.095	0.384	0.247	0.779	36.835	28.99	39.98438	24.33	-4.66	10.91
2021-07-15T09:22:00Z	shaded	Crosea	9	cutting	RD2	0.6	0.174	0.773	0.225	0.734	64.076	29.18	40.91895	25.81	-3.37	17.3
2021-07-15T09:23:00Z	shaded	Cminor	9	cutting	MD4	0.572	0.216	1.016	0.213	0.708	94.42	29.34	40.73926	25.63	-3.71	24.3
2021-07-15T09:23:00Z	shaded	Cminor	9	cutting	MD1	0.656	0.123	0.554	0.221	0.758	18.706	29.52	39.8252	23.73	-5.79	5.52
2021-07-15T09:24:00Z	shaded	Cmajor	9	cutting	FD6	0.643	0.169	0.901	0.188	0.72	23.422	29.66	39.97559	23.85	-5.81	6.78
2021-07-15T09:24:00Z	shaded	Cminor	9	cutting	MD3	0.665	0.136	0.687	0.199	0.743	15.858	29.82	40.42578	23.49	-6.33	4.75
2021-07-15T09:25:00Z	shaded	Cmajor	9	cutting	FD5	0.559	0.231	1.101	0.21	0.699	18.4	29.97	40.69238	24.85	-5.12	4.63
2021-07-15T09:25:00Z	shaded	Crosea	9	cutting	RD3	0.672	0.103	0.459	0.225	0.77	27.156	30.13	40.59082	24.57	-5.56	8.21
2021-07-15T09:26:00Z	shaded	Crosea	9	cutting	RD5	0.674	0.174	1.147	0.152	0.694	21.094	30.27	40.61426	24.23	-6.04	6.4
2021-07-15T09:26:00Z	shaded	Crosea	9	cutting	RD10	0.687	0.154	0.96	0.16	0.713	11.17	30.41	40.375	23.85	-6.56	3.45
2021-07-15T09:27:00Z	shaded	Cmajor	9	cutting	FD4	0.6	0.189	0.9	0.21	0.72	15.889	30.53	41.01758	24.19	-6.34	4.29
2021-07-15T09:27:00Z	shaded	Cmajor	9	cutting	FD2	0.671	0.103	0.456	0.226	0.77	28.287	30.63	41.0957	25.47	-5.16	8.54
2021-07-15T09:28:00Z	shaded	Cminor	9	cutting	MD7	0.676	0.122	0.6	0.203	0.753	22.189	30.75	40.01367	24.57	-6.18	6.75
2021-07-15T09:28:00Z	shaded	Cminor	9	cutting	MD2	0.698	0.114	0.607	0.188	0.752	16.232	30.83	39.01953	24.99	-5.84	5.1
2021-07-15T09:29:00Z	shaded	Crosea	9	cutting	RD9	0.708	0.103	0.547	0.189	0.759	14.434	30.93	38.72852	24.19	-6.74	4.6
2021-07-15T11:12:00Z	shaded	Cmajor	11	cutting	FD1	0.614	0.169	0.783	0.216	0.732	57.553	29.94	33.92188	28.17	-1.77	15.9
2021-07-15T11:13:00Z	shaded	Crosea	11	cutting	RD8	0.653	0.175	1.018	0.172	0.707	30.141	30.09	35.33594	27.75	-2.34	8.86
2021-07-15T11:13:00Z	shaded	Crosea	11	cutting	RD1	0.667	0.074	0.283	0.26	0.792	33.003	30.21	36.59863	28.85	-1.36	9.91
2021-07-15T11:14:00Z	shaded	Crosea	11	cutting	RD7	0.606	0.226	1.346	0.168	0.675	45.455	30.39	36.86719	29.75	-0.64	12.4
2021-07-15T11:15:00Z	shaded	Crosea	11	cutting	RD6	0.665	0.088	0.357	0.247	0.782	38.117	30.58	36.61719	29.51	-1.07	11.41
2021-07-15T11:16:00Z	shaded	Crosea	11	cutting	RD4	0.678	0.069	0.271	0.253	0.793	29.576	30.69	36.09766	30.15	-0.54	9.02
2021-07-15T11:17:00Z	shaded	Cmajor	11	cutting	FD3	0.666	0.106	0.465	0.228	0.769	28.013	30.79	36.54199	28.17	-2.62	8.4
2021-07-15T11:17:00Z	shaded	Cminor	11	cutting	MD6	0.598	0.213	1.133	0.188	0.696	65.887	30.87	36.76758	27.43	-3.44	17.73
2021-07-15T11:18:00Z	shaded	Cminor	11	cutting	MD5	0.658	0.127	0.587	0.216	0.755	47.688	30.99	36.22461	27.61	-3.38	14.12
2021-07-15T11:19:00Z	shaded	Crosea	11	cutting	RD2	0.641	0.076	0.268	0.283	0.794	120.4	31.1	37.51172	29.11	-1.99	34.73
2021-07-15T11:19:00Z	shaded	Cminor	11	cutting	MD4	0.65	0.121	0.53	0.229	0.761	28.674	31.19	37.3457	28.43	-2.76	8.39
2021-07-15T11:20:00Z	shaded	Cminor	11	cutting	MD1	0.658	0.147	0.753	0.195	0.736	29.143	31.3	36.88281	26.79	-4.51	8.63
2021-07-15T11:21:00Z	shaded	Cmajor	11	cutting	FD6	0.643	0.128	0.562	0.229	0.758	44.727	31.38	37.22266	26.89	-4.49	12.94
2021-07-15T11:21:00Z	shaded	Cminor	11	cutting	MD3	0.652	0.146	0.727	0.201	0.739	30.589	31.47	38.40625	26.39	-5.08	8.97
2021-07-15T11:22:00Z	shaded	Cmajor	11	cutting	FD5	0.556	0.195	0.785	0.249	0.732	31.227	31.57	36.75586	27.93	-3.64	7.81
2021-07-15T11:23:00Z	shaded	Crosea	11	cutting	RD3	0.688	0.052	0.2	0.26	0.803	45.885	31.71	36.37402	28.17	-3.54	14.21
2021-07-15T11:23:00Z	shaded	Crosea	11	cutting	RD5	0.683	0.073	0.3	0.244	0.79	33.039	31.78	37.34766	26.85	-4.93	10.15
2021-07-15T11:24:00Z	shaded	Crosea	11	cutting	RD10	0.665	0.096	0.4	0.239	0.777	25.451	31.86	38.01367	27.43	-4.43	7.62
2021-07-15T11:25:00Z	shaded	Cmajor	11	cutting	FD4	0.61	0.171	0.786	0.218	0.732	17.752	31.94	39	27.49	-4.45	4.87
2021-07-15T11:25:00Z	shaded	Cmajor	11	cutting	FD2	0.661	0.103	0.438	0.236	0.772	55.591	32.02	37.94434	27.43	-4.59	16.54
2021-07-15T11:26:00Z	shaded	Cminor	11	cutting	MD7	0.698	0.088	0.415	0.213	0.775	30.419	32.07	36.89941	26.39	-5.68	9.55
2021-07-15T11:26:00Z	shaded	Cminor	11	cutting	MD2	0.695	0.107	0.541	0.198	0.76	27.504	32.11	36.48633	27.61	-4.5	8.6
2021-07-15T11:27:00Z	shaded	Crosea	11	cutting	RD9	0.697	0.059	0.242	0.244	0.797	16.36	32.14	37.55176	27.93	-4.21	5.13
2021-07-15T12:59:00Z	shaded	Cmajor	13	cutting	FD1	0.606	0.168	0.746	0.226	0.737	71.075	29.13	33.58594	31.01	1.88	19.38
2021-07-15T13:00:00Z	shaded	Crosea	13	cutting	RD8	0.673	0.068	0.264	0.259	0.794	99.221	29.53	33.5	35.39	5.86	30.05
2021-07-15T13:02:00Z	shaded	Crosea	13	cutting	RD1	0.668	0.064	0.237	0.268	0.798	47.044	29.99	32.96973	31.81	1.82	14.14
2021-07-15T13:02:00Z	shaded	Crosea	13	cutting	RD7	0.632	0.121	0.49	0.247	0.766	89.622	30.28	32.7041	32.11	1.83	25.49
2021-07-15T13:03:00Z	shaded	Crosea	13	cutting	RD6	0.6	0.194	0.939	0.206	0.716	132.269	30.59	32.38086	31.55	0.96	35.71
2021-07-15T13:04:00Z	shaded	Crosea	13	cutting	RD4	0.37	0.389	1.612	0.241	0.651	402.934	30.81	32.26953	31.29	0.48	67.09
2021-07-15T13:05:00Z	shaded	Cmajor	13	cutting	FD3	0.612	0.188	0.943	0.2	0.715	57.45	31.08	32.32324	32.25	1.17	15.82
2021-07-15T13:06:00Z	shaded	Cminor	13	cutting	MD6	0.676	0.097	0.428	0.227	0.774	30.774	31.3	32.23438	30.43	-0.87	9.36
2021-07-15T13:07:00Z	shaded	Cminor	13	cutting	MD5	0.689	0.094	0.431	0.217	0.773	33.021	31.61	31.55176	30.43	-1.18	10.24
2021-07-15T13:08:00Z	shaded	Crosea	13	cutting	RD2	0.682	0.088	0.384	0.23	0.779	32.407	31.85	31.32617	30.97	-0.88	9.95
2021-07-15T13:09:00Z	shaded	Cminor	13	cutting	MD4	0.656	0.116	0.51	0.228	0.764	59.563	32.07	31.19043	31.07	-1	17.58
2021-07-15T13:10:00Z	shaded	Cminor	13	cutting	MD1	0.69	0.088	0.394	0.222	0.778	46.815	32.31	30.02734	29.37	-2.94	14.54
2021-07-15T13:11:00Z	shaded	Cmajor	13	cutting	FD6	0.685	0.095	0.429	0.221	0.774	35.049	32.49	30.53613	29.19	-3.3	10.8
2021-07-15T13:11:00Z	shaded	Cminor	13	cutting	MD3	0.704	0.09	0.439	0.206	0.772	12.688	32.7	30.36523	30.75	-1.95	4.02
2021-07-15T13:12:00Z	shaded	Cmajor	13	cutting	FD5	0.611	0.153	0.648	0.236	0.748	18.681	32.89	29.82227	29.69	-3.2	5.14
2021-07-15T13:14:00Z	shaded	Crosea	13	cutting	RD3	0.69	0.063	0.253	0.247	0.796	44.688	33.08	29.8916	29.75	-3.33	13.88
2021-07-15T13:15:00Z	shaded	Crosea	13	cutting	RD5	0.736	0.039	0.173	0.225	0.806	17.121	33.19	29.62109	30.01	-3.18	5.67
2021-07-15T13:15:00Z	shaded	Crosea	13	cutting	RD10	0.738	0.052	0.249	0.21	0.796	7.933	33.28	29.70801	30.29	-2.99	2.63
2021-07-15T13:16:00Z	shaded	Cmajor	13	cutting	FD4	0.69	0.147	0.904	0.163	0.719	22.354	33.37	29.96875	29.87	-3.5	6.94
2021-07-15T13:17:00Z	shaded	Cmajor	13	cutting	FD2	0.673	0.131	0.669	0.196	0.745	48.347	33.47	29.58105	28.97	-4.5	14.64
2021-07-15T13:17:00Z	shaded	Cminor	13	cutting	MD7	0.702	0.127	0.742	0.171	0.737	30.386	33.54	29.6084	29.37	-4.17	9.6
2021-07-15T13:18:00Z	shaded	Cminor	13	cutting	MD2	0.71	0.149	1.047	0.142	0.704	25.759	33.6	29.72852	29.15	-4.45	8.23
2021-07-15T13:19:00Z	shaded	Crosea	13	cutting	RD9	0.66	0.173	1.039	0.167	0.705	18.759	33.68	29.79199	29.93	-3.75	5.57
2021-07-15T14:57:00Z	shaded	Cmajor	15	cutting	FD1	0.627	0.127	0.514	0.247	0.763	59.431	29.54	33.31738	29.61	0.07	16.77
2021-07-15T14:57:00Z	shaded	Crosea	15	cutting	RD8	0.7	0.056	0.227	0.245	0.799	48.884	29.64	33.91113	30.01	0.37	15.4
2021-07-15T14:58:00Z	shaded	Crosea	15	cutting	RD1	0.686	0.075	0.313	0.239	0.788	40.429	29.78	34.15137	30.01	0.23	12.48
2021-07-15T14:58:00Z	shaded	Crosea	15	cutting	RD7	0.626	0.142	0.614	0.232	0.751	43.34	29.9	34.41309	30.01	0.11	12.21
2021-07-15T14:59:00Z	shaded	Crosea	15	cutting	RD6	0.65	0.082	0.306	0.268	0.789	53.701	30.02	34.28418	30.51	0.49	15.71
2021-07-15T14:59:00Z	shaded	Crosea	15	cutting	RD4	0.687	0.081	0.351	0.232	0.783	37.215	30.16	35.44531	30.25	0.09	11.51
2021-07-15T15:00:00Z	shaded	Cmajor	15	cutting	FD3	0.659	0.106	0.453	0.235	0.771	40.693	30.31	36.41113	29.61	-0.7	12.07
2021-07-15T15:00:00Z	shaded	Cminor	15	cutting	MD6	0.67	0.097	0.415	0.233	0.775	39.079	30.47	35.25098	30.61	0.14	11.78
2021-07-15T15:01:00Z	shaded	Cminor	15	cutting	MD5	0.662	0.097	0.401	0.241	0.777	73.172	30.62	33.77637	29.19	-1.43	21.8
2021-07-15T15:01:00Z	shaded	Crosea	15	cutting	RD2	0.689	0.069	0.287	0.241	0.791	22.297	30.77	34.61816	30.05	-0.72	6.91
2021-07-15T15:02:00Z	shaded	Cminor	15	cutting	MD4	0.658	0.138	0.674	0.204	0.745	31.475	30.91	34.96191	30.65	-0.26	9.32
2021-07-15T15:02:00Z	shaded	Cminor	15	cutting	MD1	0.689	0.091	0.412	0.221	0.776	30.592	31.05	34.4082	29.19	-1.86	9.49
2021-07-15T15:03:00Z	shaded	Cmajor	15	cutting	FD6	0.671	0.096	0.415	0.232	0.775	48.893	31.17	34.90137	29.75	-1.42	14.76
2021-07-15T15:03:00Z	shaded	Cminor	15	cutting	MD3	0.705	0.1	0.514	0.195	0.763	25.263	31.28	36.55762	28.89	-2.39	8.01
2021-07-15T15:04:00Z	shaded	Cmajor	15	cutting	FD5	0.621	0.164	0.761	0.215	0.735	24.935	31.39	36.41797	30.01	-1.38	6.97
2021-07-15T15:05:00Z	shaded	Crosea	15	cutting	RD3	0.706	0.079	0.37	0.214	0.781	42.214	31.51	36.4502	30.57	-0.94	13.41
2021-07-15T15:05:00Z	shaded	Crosea	15	cutting	RD5	0.713	0.101	0.547	0.186	0.759	28.69	31.64	36.63379	30.51	-1.13	9.21
2021-07-15T15:06:00Z	shaded	Crosea	15	cutting	RD10	0.7	0.102	0.516	0.198	0.763	20.068	31.75	36.05371	29.93	-1.82	6.32
2021-07-15T15:06:00Z	shaded	Cmajor	15	cutting	FD4	0.652	0.174	0.999	0.174	0.709	16.475	31.84	35.28809	29.23	-2.61	4.83
2021-07-15T15:07:00Z	shaded	Cmajor	15	cutting	FD2	0.682	0.109	0.52	0.209	0.762	45.919	31.94	35.17969	28.53	-3.41	14.09
2021-07-15T15:07:00Z	shaded	Cminor	15	cutting	MD7	0.723	0.113	0.688	0.164	0.743	23.461	32.03	34.93262	28.25	-3.78	7.63
2021-07-15T15:08:00Z	shaded	Cminor	15	cutting	MD2	0.739	0.102	0.643	0.159	0.748	20.939	32.12	34.5	30.61	-1.51	6.96
2021-07-15T15:08:00Z	shaded	Crosea	15	cutting	RD9	0.73	0.1	0.591	0.17	0.754	14.403	32.21	34.83008	29.83	-2.38	4.73
2021-07-15T16:56:00Z	shaded	Cmajor	17	cutting	FD1	0.721	0.112	0.666	0.168	0.745	8.632	29.31	40.81543	28.49	-0.82	2.8
2021-07-15T16:57:00Z	shaded	Crosea	17	cutting	RD8	0.708	0.171	1.416	0.121	0.669	10.321	29.92	42.21289	28.21	-1.71	3.29
2021-07-15T16:57:00Z	shaded	Crosea	17	cutting	RD1	0.695	0.193	1.737	0.111	0.641	10.228	30.16	44.89746	27.57	-2.59	3.2
2021-07-15T16:58:00Z	shaded	Crosea	17	cutting	RD7	0.645	0.239	2.062	0.116	0.614	10.82	30.39	44.88672	27.61	-2.78	3.14
2021-07-15T16:59:00Z	shaded	Crosea	17	cutting	RD6	0.668	0.174	1.097	0.158	0.699	10.304	30.64	41.51074	27.89	-2.75	3.1
2021-07-15T16:59:00Z	shaded	Crosea	17	cutting	RD4	0.715	0.131	0.854	0.154	0.725	9.306	30.84	41.08105	27.99	-2.85	2.99
2021-07-15T17:00:00Z	shaded	Cmajor	17	cutting	FD3	0.68	0.17	1.125	0.151	0.697	9.822	31.09	40.99902	27.75	-3.34	3.01
2021-07-15T17:01:00Z	shaded	Cminor	17	cutting	MD6	0.713	0.139	0.937	0.148	0.716	9.335	31.34	40.5957	28.21	-3.13	3
2021-07-15T17:01:00Z	shaded	Cminor	17	cutting	MD5	0.668	0.192	1.38	0.139	0.672	14.062	31.52	39.18262	27.89	-3.63	4.23
2021-07-15T17:02:00Z	shaded	Crosea	17	cutting	RD2	0.706	0.165	1.285	0.129	0.681	8.454	31.65	38.13379	28.21	-3.44	2.69
2021-07-15T17:02:00Z	shaded	Cminor	17	cutting	MD4	0.655	0.213	1.611	0.132	0.651	9.979	31.78	37.11816	28.11	-3.67	2.94
2021-07-15T17:03:00Z	shaded	Cminor	17	cutting	MD1	0.722	0.14	1.018	0.138	0.707	8.8	31.95	36.57715	27.81	-4.14	2.86
2021-07-15T17:04:00Z	shaded	Cmajor	17	cutting	FD6	0.712	0.103	0.56	0.185	0.758	18.318	32.06	36.07812	27.85	-4.21	5.87
2021-07-15T17:04:00Z	shaded	Cminor	17	cutting	MD3	0.703	0.153	1.066	0.144	0.703	12.235	32.15	35.75098	27.67	-4.48	3.87
2021-07-15T17:05:00Z	shaded	Cmajor	17	cutting	FD5	0.617	0.213	1.252	0.17	0.684	11.616	32.26	36.08301	28.07	-4.19	3.23
2021-07-15T17:06:00Z	shaded	Crosea	17	cutting	RD3	0.716	0.149	1.11	0.134	0.698	16.532	32.37	35.79102	28.35	-4.02	5.33
2021-07-15T17:06:00Z	shaded	Crosea	17	cutting	RD5	0.702	0.187	1.674	0.112	0.646	14.958	32.46	35.30078	28.43	-4.03	4.73
2021-07-15T17:07:00Z	shaded	Crosea	17	cutting	RD10	0.723	0.151	1.201	0.126	0.689	7.038	32.55	35.14648	27.93	-4.62	2.29
2021-07-15T17:07:00Z	shaded	Cmajor	17	cutting	FD4	0.669	0.19	1.358	0.14	0.674	9.692	32.62	34.08789	28.03	-4.59	2.92
2021-07-15T17:08:00Z	shaded	Cmajor	17	cutting	FD2	0.705	0.141	0.918	0.154	0.718	17.218	32.74	33.59863	28.07	-4.67	5.46
2021-07-15T17:08:00Z	shaded	Cminor	17	cutting	MD7	0.755	0.134	1.212	0.111	0.688	10.999	32.81	33.46484	27.85	-4.96	3.74
2021-07-15T17:09:00Z	shaded	Cminor	17	cutting	MD2	0.712	0.163	1.308	0.125	0.679	9.501	32.89	34.28027	28.11	-4.78	3.04
2021-07-15T17:10:00Z	shaded	Crosea	17	cutting	RD9	0.745	0.139	1.204	0.116	0.689	6.732	32.98	36.05859	28.25	-4.73	2.26
2021-07-15T18:57:00Z	shaded	Cmajor	19	cutting	FD1	0.694	0.167	1.208	0.139	0.689	6.041	28.76	35.01562	27.57	-1.19	1.89
2021-07-15T18:58:00Z	shaded	Crosea	19	cutting	RD8	0.755	0.129	1.112	0.116	0.698	2.885	28.91	34.86523	27.67	-1.24	0.98
2021-07-15T18:59:00Z	shaded	Crosea	19	cutting	RD1	0.734	0.166	1.656	0.1	0.648	2.714	29.08	34.79785	27.75	-1.33	0.9
2021-07-15T18:59:00Z	shaded	Crosea	19	cutting	RD7	0.651	0.234	2.035	0.115	0.617	5.009	29.26	34.62891	27.75	-1.51	1.47
2021-07-15T19:00:00Z	shaded	Crosea	19	cutting	RD6	0.698	0.16	1.13	0.142	0.696	1.318	29.51	34.625	28.35	-1.16	0.41
2021-07-15T19:00:00Z	shaded	Crosea	19	cutting	RD4	0.748	0.127	1.007	0.126	0.709	3.518	29.77	34.13867	27.85	-1.92	1.18
2021-07-15T19:01:00Z	shaded	Cmajor	19	cutting	FD3	0.697	0.172	1.301	0.132	0.68	3.612	30.01	33.77734	27.53	-2.48	1.13
2021-07-15T19:02:00Z	shaded	Cminor	19	cutting	MD6	0.672	0.206	1.685	0.122	0.645	4.01	30.24	33.53027	27.49	-2.75	1.21
2021-07-15T19:02:00Z	shaded	Cminor	19	cutting	MD5	0.679	0.172	1.154	0.149	0.694	6.016	30.47	33.20117	27.89	-2.58	1.84
2021-07-15T19:03:00Z	shaded	Crosea	19	cutting	RD2	0.76	0.074	0.444	0.166	0.772	2.914	30.66	32.89258	28.11	-2.55	1
2021-07-15T19:03:00Z	shaded	Cminor	19	cutting	MD4	0.693	0.175	1.337	0.131	0.676	3.313	30.83	32.71973	28.03	-2.8	1.03
2021-07-15T19:04:00Z	shaded	Cminor	19	cutting	MD1	0.688	0.195	1.68	0.116	0.645	3.79	31.07	31.91895	27.67	-3.4	1.17
2021-07-15T19:05:00Z	shaded	Cmajor	19	cutting	FD6	0.713	0.162	1.299	0.125	0.68	2.589	31.25	32.13965	27.67	-3.58	0.83
2021-07-15T19:06:00Z	shaded	Cminor	19	cutting	MD3	0.693	0.194	1.718	0.113	0.642	2.479	31.4	32.04492	27.57	-3.83	0.77
2021-07-15T19:06:00Z	shaded	Cmajor	19	cutting	FD5	0.645	0.227	1.772	0.128	0.638	0.888	31.53	31.89355	27.49	-4.04	0.26
2021-07-15T19:07:00Z	shaded	Crosea	19	cutting	RD3	0.736	0.15	1.308	0.115	0.679	4.111	31.66	31.89062	27.93	-3.73	1.36
2021-07-15T19:08:00Z	shaded	Crosea	19	cutting	RD5	0.76	0.145	1.535	0.095	0.658	1.184	31.76	31.45801	27.81	-3.95	0.4
2021-07-15T19:08:00Z	shaded	Crosea	19	cutting	RD10	0.759	0.112	0.864	0.129	0.724	1.399	31.84	31.64941	27.53	-4.31	0.48
2021-07-15T19:09:00Z	shaded	Cmajor	19	cutting	FD4	0.667	0.221	1.97	0.112	0.622	1.48	31.92	31.55078	27.81	-4.11	0.44
2021-07-15T19:09:00Z	shaded	Cmajor	19	cutting	FD2	0.721	0.161	1.361	0.118	0.674	4.425	32.02	31.73047	27.93	-4.09	1.44
2021-07-15T19:10:00Z	shaded	Cminor	19	cutting	MD7	0.68	0.207	1.831	0.113	0.633	0.988	32.14	31.25293	27.99	-4.15	0.3
2021-07-15T19:11:00Z	shaded	Cminor	19	cutting	MD2	0.749	0.134	1.135	0.118	0.696	2.002	32.24	31.00586	28.71	-3.53	0.67
2021-07-15T19:11:00Z	shaded	Crosea	19	cutting	RD9	0.816	0.029	0.19	0.155	0.804	0.522	32.34	31.31348	27.99	-4.35	0.19
2021-07-15T21:02:00Z	shaded	Cmajor	21	cutting	FD1	0.622	0.221	1.399	0.158	0.67	0.105	27.41	40.50879	25.53	-1.88	0.03
2021-07-15T21:03:00Z	shaded	Crosea	21	cutting	RD8	0.778	0.088	0.657	0.134	0.747	0.088	27.8	40.49805	25.43	-2.37	0.03
2021-07-15T21:04:00Z	shaded	Crosea	21	cutting	RD1	0.758	0.108	0.8	0.134	0.73	0.101	28.2	39.62988	25.63	-2.57	0.03
2021-07-15T21:05:00Z	shaded	Crosea	21	cutting	RD7	0.708	0.171	1.409	0.121	0.669	0.103	28.42	39.2373	25.47	-2.95	0.03
2021-07-15T21:05:00Z	shaded	Crosea	21	cutting	RD6	0.742	0.1	0.636	0.158	0.749	0.101	28.65	38.81055	27.03	-1.62	0.03
2021-07-15T21:06:00Z	shaded	Crosea	21	cutting	RD4	0.721	0.152	1.204	0.127	0.689	0.088	28.86	38.94336	25.63	-3.23	0.03
2021-07-15T21:07:00Z	shaded	Cmajor	21	cutting	FD3	0.748	0.084	0.499	0.168	0.765	0.125	29.04	38.47754	25.23	-3.81	0.04
2021-07-15T21:08:00Z	shaded	Cminor	21	cutting	MD6	0.697	0.166	1.202	0.138	0.689	0.313	29.23	37.72559	25.47	-3.76	0.1
2021-07-15T21:09:00Z	shaded	Cminor	21	cutting	MD5	0.686	0.118	0.603	0.196	0.753	0.251	29.37	38.03516	27.29	-2.08	0.08
2021-07-15T21:09:00Z	shaded	Crosea	21	cutting	RD2	0.734	0.128	0.925	0.138	0.717	0	29.52	38.11621	26.15	-3.37	0
2021-07-15T21:10:00Z	shaded	Cminor	21	cutting	MD4	0.73	0.099	0.578	0.171	0.756	0	29.65	37.31152	27.11	-2.54	0
2021-07-15T21:11:00Z	shaded	Cminor	21	cutting	MD1	0.721	0.102	0.58	0.177	0.755	0	29.78	36.56445	25.47	-4.31	0
2021-07-15T21:11:00Z	shaded	Cmajor	21	cutting	FD6	0.645	0.173	0.956	0.181	0.714	0.313	29.91	37.14941	25.53	-4.38	0.09
2021-07-15T21:12:00Z	shaded	Cminor	21	cutting	MD3	0.702	0.127	0.742	0.171	0.737	0	30.06	37.25391	25.23	-4.83	0
2021-07-15T21:13:00Z	shaded	Cmajor	21	cutting	FD5	0.619	0.229	1.503	0.152	0.661	0	30.21	36.65625	25.53	-4.68	0
2021-07-15T21:14:00Z	shaded	Crosea	21	cutting	RD3	0.751	0.123	0.969	0.127	0.713	0	30.39	36.18848	25.53	-4.86	0
2021-07-15T21:14:00Z	shaded	Crosea	21	cutting	RD5	0.766	0.11	0.89	0.124	0.721	0	30.51	36.04785	25.63	-4.88	0
2021-07-15T21:15:00Z	shaded	Crosea	21	cutting	RD10	0.73	0.121	0.808	0.149	0.73	0	30.59	35.7666	25.63	-4.96	0
2021-07-15T21:16:00Z	shaded	Cmajor	21	cutting	FD4	0.687	0.145	0.871	0.167	0.723	0	30.65	35.51758	25.63	-5.02	0
2021-07-15T21:17:00Z	shaded	Cmajor	21	cutting	FD4	0.725	0.1	0.571	0.175	0.757	0	30.74	35.22559	25.71	-5.03	0
2021-07-15T21:17:00Z	shaded	Cminor	21	cutting	MD7	0.742	0.091	0.549	0.166	0.759	0	30.86	35.0625	25.87	-4.99	0
2021-07-15T21:18:00Z	shaded	Cminor	21	cutting	MD2	0.716	0.101	0.552	0.183	0.759	0	30.99	35.44141	27.61	-3.38	0
2021-07-15T21:19:00Z	shaded	Crosea	21	cutting	RD9	0.728	0.131	0.924	0.141	0.717	0	31.1	35.43848	26.11	-4.99	0
2021-07-15T22:59:00Z	shaded	Cmajor	23	cutting	FD1	0.597	0.26	1.815	0.143	0.634	0	25.62	43.28027	24.37	-1.25	0
2021-07-15T23:00:00Z	shaded	Crosea	23	cutting	RD8	0.689	0.185	1.468	0.126	0.664	0	25.96	43.24414	24.43	-1.53	0
2021-07-15T23:00:00Z	shaded	Crosea	23	cutting	RD1	0.676	0.18	1.252	0.144	0.684	0	26.24	43.27148	24.03	-2.21	0
2021-07-15T23:01:00Z	shaded	Crosea	23	cutting	RD7	0.646	0.227	1.78	0.127	0.637	0	26.54	43.74414	24.09	-2.45	0
2021-07-15T23:02:00Z	shaded	Crosea	23	cutting	RD6	0.684	0.148	0.878	0.168	0.722	0	26.88	43.7998	25.19	-1.69	0
2021-07-15T23:03:00Z	shaded	Crosea	23	cutting	RD4	0.684	0.187	1.451	0.129	0.666	0	27.21	43.33105	24.71	-2.5	0
2021-07-15T23:03:00Z	shaded	Cmajor	23	cutting	FD3	0.684	0.122	0.633	0.193	0.749	0	27.56	42.77051	24.47	-3.09	0
2021-07-15T23:04:00Z	shaded	Cminor	23	cutting	MD6	0.677	0.181	1.282	0.141	0.681	0	27.86	41.8623	24.51	-3.35	0
2021-07-15T23:05:00Z	shaded	Cminor	23	cutting	MD5	0.688	0.138	0.792	0.174	0.731	0	28.08	41.00195	24.13	-3.95	0
2021-07-15T23:05:00Z	shaded	Crosea	23	cutting	RD2	0.669	0.199	1.513	0.132	0.66	0	28.25	41.0293	24.81	-3.44	0
2021-07-15T23:06:00Z	shaded	Cminor	23	cutting	MD4	0.7	0.121	0.68	0.178	0.744	0	28.43	40.51953	25.87	-2.56	0
2021-07-15T23:07:00Z	shaded	Cminor	23	cutting	MD1	0.7	0.118	0.647	0.182	0.748	0	28.6	40.07715	24.47	-4.13	0
2021-07-15T23:07:00Z	shaded	Cmajor	23	cutting	FD6	0.62	0.213	1.273	0.167	0.682	0	28.74	40.26074	24.33	-4.41	0
2021-07-15T23:08:00Z	shaded	Cminor	23	cutting	MD3	0.681	0.149	0.882	0.169	0.722	0	28.89	40.62891	24.19	-4.7	0
2021-07-15T23:09:00Z	shaded	Cmajor	23	cutting	FD5	0.567	0.305	2.376	0.128	0.591	0	29.13	40.2041	24.51	-4.62	0
2021-07-15T23:10:00Z	shaded	Crosea	23	cutting	RD3	0.704	0.173	1.398	0.124	0.671	0	29.3	39.66895	24.51	-4.79	0
2021-07-15T23:10:00Z	shaded	Crosea	23	cutting	RD5	0.683	0.193	1.56	0.124	0.656	0	29.48	39.37402	24.61	-4.87	0
2021-07-15T23:11:00Z	shaded	Crosea	23	cutting	RD10	0.713	0.143	1	0.143	0.709	0	29.78	38.11523	24.67	-5.11	0
2021-07-15T23:12:00Z	shaded	Cmajor	23	cutting	FD4	0.641	0.192	1.145	0.168	0.695	0	29.95	38.04883	24.47	-5.48	0
2021-07-15T23:13:00Z	shaded	Cmajor	23	cutting	FD2	0.702	0.124	0.711	0.174	0.74	0	30.14	38.24902	24.85	-5.29	0
2021-07-15T23:14:00Z	shaded	Cminor	23	cutting	MD7	0.704	0.118	0.663	0.178	0.746	0	30.29	37.73242	24.95	-5.34	0
2021-07-15T23:14:00Z	shaded	Cminor	23	cutting	MD2	0.7	0.118	0.652	0.182	0.747	0	30.4	37.4541	24.71	-5.69	0
2021-07-15T23:15:00Z	shaded	Crosea	23	cutting	RD9	0.684	0.182	1.354	0.134	0.675	0	30.51	37.40625	24.61	-5.9	0
2021-07-16T04:00:00Z	shaded	Cmajor	4	cutting	FD1	0.599	0.246	1.589	0.155	0.653	0	28.03	41.55762	23.11	-4.92	0
2021-07-16T04:01:00Z	shaded	Crosea	4	cutting	RD8	0.649	0.23	1.888	0.122	0.628	0	28.26	40.8584	22.53	-5.73	0
2021-07-16T04:02:00Z	shaded	Crosea	4	cutting	RD1	0.654	0.227	1.9	0.119	0.627	0	28.5	40.56055	22.15	-6.35	0
2021-07-16T04:03:00Z	shaded	Crosea	4	cutting	RD7	0.628	0.255	2.168	0.117	0.606	0	28.73	40.22559	22.05	-6.68	0
2021-07-16T04:04:00Z	shaded	Crosea	4	cutting	RD6	0.651	0.215	1.599	0.134	0.652	0	28.88	39.73535	22.29	-6.59	0
2021-07-16T04:05:00Z	shaded	Crosea	4	cutting	RD4	0.646	0.231	1.888	0.122	0.628	0	29.01	39.49414	23.11	-5.9	0
2021-07-16T04:06:00Z	shaded	Cmajor	4	cutting	FD3	0.669	0.132	0.663	0.199	0.746	0	29.12	39.41211	22.63	-6.49	0
2021-07-16T04:07:00Z	shaded	Cminor	4	cutting	MD6	0.693	0.13	0.731	0.177	0.738	0	29.25	39.28613	25.43	-3.82	0
2021-07-16T04:08:00Z	shaded	Cminor	4	cutting	MD5	0.655	0.169	0.963	0.176	0.713	0	29.4	38.43945	22.91	-6.49	0
2021-07-16T04:09:00Z	shaded	Crosea	4	cutting	RD2	0.646	0.234	1.936	0.121	0.624	0	29.48	38.21582	22.95	-6.53	0
2021-07-16T04:11:00Z	shaded	Cminor	4	cutting	MD4	0.631	0.199	1.17	0.17	0.692	0	29.59	38.22559	22.91	-6.68	0
2021-07-16T04:12:00Z	shaded	Cminor	4	cutting	MD1	0.68	0.136	0.74	0.184	0.737	0	29.68	37.73926	22.33	-7.35	0
2021-07-16T04:13:00Z	shaded	Cmajor	4	cutting	FD6	0.638	0.184	1.029	0.179	0.706	0	29.74	37.66406	22.57	-7.17	0
2021-07-16T04:14:00Z	shaded	Cminor	4	cutting	MD3	0.747	0.099	0.647	0.154	0.748	0	29.8	37.6123	22.87	-6.93	0
2021-07-16T04:15:00Z	shaded	Cmajor	4	cutting	FD5	0.557	0.285	1.794	0.159	0.636	0	29.87	37.74414	22.77	-7.1	0
2021-07-16T04:16:00Z	shaded	Crosea	4	cutting	RD3	0.694	0.172	1.276	0.135	0.682	0	29.94	37.63379	22.47	-7.47	0
2021-07-16T04:17:00Z	shaded	Crosea	4	cutting	RD5	0.657	0.212	1.619	0.131	0.651	0	30.01	37.27246	22.95	-7.06	0
2021-07-16T04:18:00Z	shaded	Crosea	4	cutting	RD10	0.654	0.209	1.535	0.136	0.658	0	30.05	37.17188	23.01	-7.04	0
2021-07-16T04:19:00Z	shaded	Cmajor	4	cutting	FD4	0.698	0.144	0.912	0.158	0.718	0	30.14	37.2373	22.87	-7.27	0
2021-07-16T04:21:00Z	shaded	Cmajor	4	cutting	FD2	0.702	0.127	0.745	0.171	0.737	0	30.27	36.77637	23.05	-7.22	0
2021-07-16T04:22:00Z	shaded	Cminor	4	cutting	MD7	0.726	0.099	0.57	0.174	0.757	0	30.3	36.65332	23.29	-7.01	0
2021-07-16T04:23:00Z	shaded	Cminor	4	cutting	MD2	0.714	0.109	0.613	0.178	0.752	0	30.33	36.80371	25.53	-4.8	0
2021-07-16T04:23:00Z	shaded	Crosea	4	cutting	RD9	0.658	0.212	1.642	0.129	0.649	0	30.38	36.7168	22.71	-7.67	0
2021-07-16T05:57:00Z	shaded	Cmajor	6	cutting	FD1	0.657	0.215	1.666	0.129	0.647	3.249	22.69	50.25977	21.01	-1.68	0.96
2021-07-16T05:57:00Z	shaded	Crosea	6	cutting	RD8	0.68	0.208	1.858	0.112	0.631	1.921	22.87	50.12109	20.49	-2.38	0.59
2021-07-16T05:58:00Z	shaded	Crosea	6	cutting	RD1	0.668	0.206	1.648	0.125	0.648	2.327	23.09	49.93262	20.45	-2.64	0.7
2021-07-16T05:58:00Z	shaded	Crosea	6	cutting	RD7	0.671	0.174	1.126	0.155	0.697	2.826	23.29	49.75098	20.61	-2.68	0.85
2021-07-16T05:59:00Z	shaded	Crosea	6	cutting	RD6	0.625	0.234	1.655	0.141	0.648	3.437	23.52	49.51855	21.05	-2.47	0.97
2021-07-16T06:00:00Z	shaded	Crosea	6	cutting	RD4	0.712	0.157	1.193	0.131	0.69	3.249	23.74	49.42871	20.91	-2.83	1.04
2021-07-16T06:00:00Z	shaded	Cmajor	6	cutting	FD3	0.648	0.224	1.76	0.127	0.639	3.656	23.95	49.16992	20.91	-3.04	1.07
2021-07-16T06:02:00Z	shaded	Cminor	6	cutting	MD6	0.591	0.277	2.083	0.133	0.613	2.217	24.66	48.08105	21.37	-3.29	0.59
2021-07-16T06:03:00Z	shaded	Cminor	6	cutting	MD5	0.651	0.227	1.859	0.122	0.631	3.058	24.89	47.60742	21.25	-3.64	0.9
2021-07-16T06:03:00Z	shaded	Crosea	6	cutting	RD2	0.68	0.196	1.591	0.123	0.653	1.497	25.09	47.50391	20.91	-4.18	0.46
2021-07-16T06:04:00Z	shaded	Cminor	6	cutting	MD4	0.646	0.229	1.827	0.125	0.633	3.439	25.26	47.00098	21.33	-3.93	1
2021-07-16T06:05:00Z	shaded	Cminor	6	cutting	MD1	0.645	0.236	1.975	0.119	0.621	2.217	25.49	46.55859	21.37	-4.12	0.64
2021-07-16T06:05:00Z	shaded	Cmajor	6	cutting	FD6	0.681	0.194	1.557	0.125	0.656	2.826	25.64	46.21094	21.15	-4.49	0.87
2021-07-16T06:06:00Z	shaded	Cminor	6	cutting	MD3	0.604	0.268	2.098	0.128	0.612	2.103	25.83	45.83398	21.11	-4.72	0.57
2021-07-16T06:06:00Z	shaded	Cmajor	6	cutting	FD5	0.583	0.286	2.173	0.132	0.606	1.521	26.01	45.625	21.15	-4.86	0.4
2021-07-16T06:07:00Z	shaded	Crosea	6	cutting	RD3	0.71	0.163	1.283	0.127	0.681	3.342	26.2	45.38379	21.05	-5.15	1.07
2021-07-16T06:07:00Z	shaded	Crosea	6	cutting	RD5	0.645	0.244	2.197	0.111	0.604	2.733	26.37	44.96777	20.61	-5.76	0.79
2021-07-16T06:08:00Z	shaded	Crosea	6	cutting	RD10	0.659	0.225	1.928	0.117	0.625	2.42	26.54	44.67676	20.85	-5.69	0.72
2021-07-16T06:08:00Z	shaded	Cmajor	6	cutting	FD4	0.569	0.312	2.622	0.119	0.574	1.904	26.71	44.47656	21.25	-5.46	0.49
2021-07-16T06:09:00Z	shaded	Cmajor	6	cutting	FD2	0.694	0.176	1.35	0.13	0.675	4.045	26.86	44.18457	21.25	-5.61	1.26
2021-07-16T06:09:00Z	shaded	Cminor	6	cutting	MD7	0.691	0.178	1.361	0.131	0.674	2.154	26.97	43.87695	21.57	-5.4	0.67
2021-07-16T06:10:00Z	shaded	Cminor	6	cutting	MD2	0.652	0.226	1.854	0.122	0.631	2.158	27.1	43.66113	21.43	-5.67	0.63
2021-07-16T06:10:00Z	shaded	Crosea	6	cutting	RD9	0.658	0.226	1.954	0.116	0.623	2.542	27.26	43.59668	21.33	-5.93	0.75
2021-07-16T08:00:00Z	shaded	Cmajor	8	cutting	FD1	0.661	0.15	0.794	0.189	0.731	19.814	23.98	51.03613	23.15	-0.83	5.89
2021-07-16T08:00:00Z	shaded	Crosea	8	cutting	RD8	0.745	0.097	0.614	0.158	0.751	7.414	24.16	50.97754	22.91	-1.25	2.49
2021-07-16T08:01:00Z	shaded	Crosea	8	cutting	RD1	0.672	0.166	1.027	0.162	0.707	14.22	24.41	50.67773	23.35	-1.06	4.3
2021-07-16T08:02:00Z	shaded	Crosea	8	cutting	RD7	0.648	0.171	0.945	0.181	0.715	14.832	24.6	50.55176	23.15	-1.45	4.33
2021-07-16T08:03:00Z	shaded	Crosea	8	cutting	RD6	0.681	0.103	0.477	0.216	0.768	16.037	24.8	50.13477	24.81	0.01	4.91
2021-07-16T08:04:00Z	shaded	Crosea	8	cutting	RD4	0.678	0.172	1.152	0.15	0.694	15.074	25.18	49.81445	23.85	-1.33	4.6
2021-07-16T08:05:00Z	shaded	Cmajor	8	cutting	FD3	0.664	0.131	0.642	0.204	0.748	17.575	25.36	49.50586	23.77	-1.59	5.25
2021-07-16T08:05:00Z	shaded	Cminor	8	cutting	MD6	0.666	0.118	0.55	0.215	0.759	12.201	25.57	49.14258	24.37	-1.2	3.66
2021-07-16T08:06:00Z	shaded	Cminor	8	cutting	MD5	0.658	0.166	0.939	0.176	0.716	25.364	25.88	48.22266	23.81	-2.07	7.51
2021-07-16T08:07:00Z	shaded	Crosea	8	cutting	RD2	0.679	0.171	1.135	0.151	0.696	10.594	26.1	48.04199	24.03	-2.07	3.24
2021-07-16T08:08:00Z	shaded	Cminor	8	cutting	MD4	0.655	0.127	0.584	0.218	0.755	20.007	26.29	47.77832	23.95	-2.34	5.9
2021-07-16T08:09:00Z	shaded	Cminor	8	cutting	MD1	0.657	0.165	0.927	0.178	0.717	18.494	26.59	47.16211	23.39	-3.2	5.47
2021-07-16T08:09:00Z	shaded	Cmajor	8	cutting	FD6	0.674	0.155	0.905	0.171	0.719	13.324	26.77	46.69238	22.71	-4.06	4.04
2021-07-16T08:10:00Z	shaded	Cminor	8	cutting	MD3	0.668	0.168	1.025	0.164	0.707	9.767	26.99	46.48633	23.19	-3.8	2.94
2021-07-16T08:11:00Z	shaded	Cmajor	8	cutting	FD5	0.608	0.193	0.969	0.199	0.713	10.913	27.15	46.34375	23.85	-3.3	2.99
2021-07-16T08:11:00Z	shaded	Crosea	8	cutting	RD3	0.681	0.116	0.572	0.203	0.756	25.119	27.33	46.03223	23.77	-3.56	7.7
2021-07-16T08:12:00Z	shaded	Crosea	8	cutting	RD5	0.68	0.176	1.228	0.144	0.687	18.298	27.57	45.61133	23.43	-4.14	5.6
2021-07-16T08:13:00Z	shaded	Crosea	8	cutting	RD10	0.705	0.156	1.125	0.139	0.697	10.196	27.77	45.33496	16.77	-11	3.23
2021-07-16T08:13:00Z	shaded	Cmajor	8	cutting	FD4	0.624	0.195	1.08	0.181	0.701	11.82	27.92	45.00781	21.21	-6.71	3.32
2021-07-16T08:14:00Z	shaded	Cmajor	8	cutting	FD2	0.679	0.084	0.355	0.237	0.783	21.396	28.13	44.43457	22.81	-5.32	6.54
2021-07-16T08:15:00Z	shaded	Cminor	8	cutting	MD7	0.704	0.087	0.414	0.21	0.775	21.569	28.31	43.9043	22.57	-5.74	6.83
2021-07-16T08:16:00Z	shaded	Cminor	8	cutting	MD2	0.724	0.1	0.568	0.176	0.757	8.457	28.49	43.61328	24.23	-4.26	2.76
2021-07-16T08:16:00Z	shaded	Crosea	8	cutting	RD9	0.733	0.067	0.336	0.2	0.785	6.65	28.64	43.58203	23.59	-5.05	2.19
2021-07-16T10:03:00Z	shaded	Cmajor	10	cutting	FD1	0.611	0.156	0.672	0.233	0.745	46.627	25.16	49.0752	27.11	1.95	12.82
2021-07-16T10:04:00Z	shaded	Crosea	10	cutting	RD8	0.677	0.105	0.482	0.218	0.767	17.642	25.34	50.10254	27.29	1.95	5.37
2021-07-16T10:04:00Z	shaded	Crosea	10	cutting	RD1	0.648	0.106	0.43	0.246	0.773	42.819	25.59	50.7998	27.99	2.4	12.49
2021-07-16T10:05:00Z	shaded	Crosea	10	cutting	RD7	0.648	0.114	0.476	0.239	0.768	35.627	25.88	51.31934	30.47	4.59	10.39
2021-07-16T10:05:00Z	shaded	Crosea	10	cutting	RD6	0.673	0.087	0.36	0.24	0.782	21.884	26.19	51.36719	28.93	2.74	6.63
2021-07-16T10:06:00Z	shaded	Crosea	10	cutting	RD4	0.601	0.122	0.44	0.277	0.772	44.123	26.51	51.0293	29.37	2.86	11.93
2021-07-16T10:07:00Z	shaded	Cmajor	10	cutting	FD3	0.631	0.13	0.543	0.239	0.76	36.525	26.83	50.61035	28.03	1.2	10.37
2021-07-16T10:07:00Z	shaded	Cminor	10	cutting	MD6	0.613	0.207	1.153	0.18	0.694	45	27.12	49.89258	28.25	1.13	12.41
2021-07-16T10:08:00Z	shaded	Cminor	10	cutting	MD5	0.372	0.431	2.196	0.196	0.604	543.888	27.46	49.55371	28.07	0.61	91.05
2021-07-16T10:09:00Z	shaded	Crosea	10	cutting	RD2	0.665	0.073	0.277	0.263	0.793	19.064	27.76	48.28711	29.29	1.53	5.7
2021-07-16T10:09:00Z	shaded	Cminor	10	cutting	MD4	0.596	0.196	0.945	0.208	0.715	42.044	27.99	48.67676	28.25	0.26	11.28
2021-07-16T10:10:00Z	shaded	Cminor	10	cutting	MD1	0.656	0.148	0.756	0.196	0.735	30.507	28.26	47.45117	26.93	-1.33	9.01
2021-07-16T10:10:00Z	shaded	Cmajor	10	cutting	FD6	0.658	0.148	0.759	0.195	0.735	29.08	28.49	48.51367	26.89	-1.6	8.61
2021-07-16T10:11:00Z	shaded	Cminor	10	cutting	MD3	0.664	0.165	0.965	0.171	0.713	18.971	28.71	49.31348	26.75	-1.96	5.67
2021-07-16T10:12:00Z	shaded	Cmajor	10	cutting	FD5	0.584	0.201	0.933	0.215	0.716	21.603	28.92	48.08008	27.75	-1.17	5.68
2021-07-16T10:12:00Z	shaded	Crosea	10	cutting	RD3	0.669	0.087	0.356	0.244	0.783	53.963	29.14	46.50195	27.71	-1.43	16.25
2021-07-16T10:13:00Z	shaded	Crosea	10	cutting	RD5	0.688	0.111	0.553	0.201	0.759	24.48	29.32	47.12695	27.17	-2.15	7.58
2021-07-16T10:13:00Z	shaded	Crosea	10	cutting	RD10	0.683	0.08	0.339	0.237	0.785	20.564	29.52	47.67383	27.21	-2.31	6.32
2021-07-16T10:14:00Z	shaded	Cmajor	10	cutting	FD4	0.623	0.165	0.782	0.211	0.733	19.011	29.71	46.57227	26.93	-2.78	5.33
2021-07-16T10:15:00Z	shaded	Cmajor	10	cutting	FD2	0.667	0.124	0.594	0.209	0.754	30.745	29.88	46.68066	27.35	-2.53	9.23
2021-07-16T10:15:00Z	shaded	Cminor	10	cutting	MD7	0.708	0.084	0.404	0.208	0.777	19.649	30.06	46.45898	26.67	-3.39	6.26
2021-07-16T10:16:00Z	shaded	Cminor	10	cutting	MD2	0.7	0.118	0.649	0.182	0.747	20.077	30.22	47.12891	27.11	-3.11	6.32
2021-07-16T10:16:00Z	shaded	Crosea	10	cutting	RD9	0.7	0.068	0.293	0.232	0.791	23.673	30.38	48.33691	27.61	-2.77	7.46
2021-07-15T09:18:00Z	exposed	Cmajor	9	cutting	FH4	0.227	0.697	9.09	0.077	0.326	56.78	29.49	37.20801	27.75	-1.74	5.8
2021-07-15T09:19:00Z	exposed	Cmajor	9	cutting	FH7	0.186	0.718	7.458	0.096	0.366	162.759	29.66	37.87305	28.07	-1.59	13.62
2021-07-15T09:20:00Z	exposed	Cminor	9	cutting	MH3	0.478	0.399	3.252	0.123	0.534	107.158	29.9	37.28809	27.93	-1.97	23.05
2021-07-15T09:21:00Z	exposed	Crosea	9	cutting	RH2	0.12	0.796	9.556	0.083	0.316	677.055	30.09	35.98828	28.21	-1.88	36.56
2021-07-15T09:23:00Z	exposed	Crosea	9	cutting	RH4	0.544	0.323	2.417	0.133	0.588	134.588	30.39	36.0918	25.47	-4.92	32.95
2021-07-15T09:24:00Z	exposed	Cmajor	9	cutting	FH1	0.126	0.8	10.788	0.074	0.293	271.501	30.49	42.40332	28.85	-1.64	15.39
2021-07-15T09:24:00Z	exposed	Cmajor	9	cutting	FH3	0.174	0.747	9.414	0.079	0.319	67.672	30.59	43.29395	27.21	-3.38	5.3
2021-07-15T09:25:00Z	exposed	Crosea	9	cutting	RH8	0.269	0.632	6.346	0.1	0.399	1754.971	30.74	39.7373	39.81	9.07	212.44
2021-07-15T09:26:00Z	exposed	Cminor	9	cutting	MH4	0.35	0.546	5.254	0.104	0.438	212.765	30.87	38.65039	27.93	-2.94	33.51
2021-07-15T09:26:00Z	exposed	Cmajor	9	cutting	FH2	0.121	0.81	11.712	0.069	0.277	218.446	31.03	38.62891	28.63	-2.4	11.89
2021-07-15T09:27:00Z	exposed	Crosea	9	cutting	RH5	0.157	0.747	7.743	0.096	0.358	357.691	31.17	37.55273	32.93	1.76	25.27
2021-07-15T09:28:00Z	exposed	Crosea	9	cutting	RH3	0.348	0.565	6.477	0.087	0.395	163.028	31.39	35.53125	27.03	-4.36	25.53
2021-07-15T09:29:00Z	exposed	Crosea	9	cutting	RH10	0.363	0.55	6.266	0.088	0.402	46.821	31.45	36.02832	25.71	-5.74	7.65
2021-07-15T09:30:00Z	exposed	Crosea	9	cutting	RH7	0.348	0.522	4.015	0.13	0.493	128.255	31.56	36.3125	25.57	-5.99	20.08
2021-07-15T09:30:00Z	exposed	Cminor	9	cutting	MH2	0.593	0.233	1.346	0.173	0.675	88.646	31.61	36.04102	26.79	-4.82	23.66
2021-07-15T09:31:00Z	exposed	Cmajor	9	cutting	FH6	0.17	0.754	9.936	0.076	0.309	1021.542	31.66	35.47168	36.47	4.81	78.15
2021-07-15T09:32:00Z	exposed	Crosea	9	cutting	RH9	0.519	0.385	4.029	0.096	0.492	52.436	31.71	35.32617	26.35	-5.36	12.25
2021-07-15T09:32:00Z	exposed	Cminor	9	cutting	MH6	0.578	0.273	1.82	0.15	0.634	23.398	31.76	35.63965	25.39	-6.37	6.09
2021-07-15T09:33:00Z	exposed	Crosea	9	cutting	RH6	0.58	0.176	0.724	0.244	0.739	138.354	31.78	34.54004	27.81	-3.97	36.11
2021-07-15T09:33:00Z	exposed	Cminor	9	cutting	MH1	0.215	0.695	7.732	0.09	0.358	702.931	31.81	34.7832	28.07	-3.74	68.01
2021-07-15T09:34:00Z	exposed	Crosea	9	cutting	RH1	0.4	0.512	5.83	0.088	0.417	48.787	31.85	35.15332	26.29	-5.56	8.78
2021-07-15T09:35:00Z	exposed	Cminor	9	cutting	MH5	0.386	0.542	7.531	0.072	0.364	69.826	31.91	35.12402	26.35	-5.56	12.13
2021-07-15T09:36:00Z	exposed	Cmajor	9	cutting	FH5	0.137	0.786	10.334	0.076	0.301	1131.946	31.96	34.12988	33.89	1.93	69.78
2021-07-15T11:13:00Z	exposed	Cmajor	11	cutting	FH4	0.344	0.57	6.644	0.086	0.39	112.958	31.44	34.7207	30.47	-0.97	17.49
2021-07-15T11:14:00Z	exposed	Cmajor	11	cutting	FH7	0.24	0.677	8.116	0.083	0.349	387.881	31.6	34.75684	37.73	6.13	41.89
2021-07-15T11:15:00Z	exposed	Cminor	11	cutting	MH3	0.599	0.198	0.976	0.203	0.712	103.203	31.87	34.70801	30.69	-1.18	27.82
2021-07-15T11:16:00Z	exposed	Crosea	11	cutting	RH2	0.431	0.46	4.201	0.109	0.484	178.676	32	34.32715	38.43	6.43	34.65
2021-07-15T11:16:00Z	exposed	Crosea	11	cutting	RH4	0.668	0.131	0.656	0.2	0.747	59.66	32.1	34.19824	33.11	1.01	17.93
2021-07-15T11:17:00Z	exposed	Cmajor	11	cutting	FH1	0.403	0.505	5.514	0.092	0.428	105.901	32.2	34.05566	32.19	-0.01	19.21
2021-07-15T11:17:00Z	exposed	Cmajor	11	cutting	FH3	0.392	0.502	4.77	0.105	0.458	173.262	32.31	34.01855	35.43	3.12	30.56
2021-07-15T11:18:00Z	exposed	Crosea	11	cutting	RH8	0.283	0.631	7.373	0.086	0.368	510.348	32.44	33.71777	34.81	2.37	64.99
2021-07-15T11:19:00Z	exposed	Cminor	11	cutting	MH4	0.589	0.241	1.42	0.17	0.669	114.236	32.55	33.90918	30.43	-2.12	30.28
2021-07-15T11:19:00Z	exposed	Cmajor	11	cutting	FH2	0.373	0.524	5.128	0.102	0.443	161.945	32.65	33.50391	31.15	-1.5	27.18
2021-07-15T11:20:00Z	exposed	Crosea	11	cutting	RH5	0.364	0.538	5.52	0.098	0.428	165.406	32.76	32.90234	32.33	-0.43	27.09
2021-07-15T11:20:00Z	exposed	Crosea	11	cutting	RH3	0.249	0.667	8.003	0.083	0.351	1712.655	32.85	32.33398	39.81	6.96	191.9
2021-07-15T11:22:00Z	exposed	Crosea	11	cutting	RH10	0.577	0.263	1.638	0.16	0.649	132.598	33.08	31.83203	37.33	4.25	34.43
2021-07-15T11:22:00Z	exposed	Crosea	11	cutting	RH7	0.586	0.168	0.683	0.246	0.744	341.59	33.14	31.64062	30.29	-2.85	90.08
2021-07-15T11:23:00Z	exposed	Cminor	11	cutting	MH2	0.497	0.302	1.506	0.201	0.661	614.163	33.19	31.61035	30.15	-3.04	137.36
2021-07-15T11:24:00Z	exposed	Cmajor	11	cutting	FH6	0.121	0.822	14.199	0.058	0.243	1498.891	33.24	32.56836	44.29	11.05	81.61
2021-07-15T11:24:00Z	exposed	Crosea	11	cutting	RH9	0.584	0.281	2.096	0.134	0.612	93.912	33.31	33.09082	33.89	0.58	24.68
2021-07-15T11:25:00Z	exposed	Cminor	11	cutting	MH6	0.395	0.48	3.834	0.125	0.502	1126.443	33.43	34.41211	33.23	-0.2	200.23
2021-07-15T11:26:00Z	exposed	Crosea	11	cutting	RH6	0.598	0.184	0.842	0.218	0.726	146.011	33.5	33.61133	31.11	-2.39	39.29
2021-07-15T11:26:00Z	exposed	Cminor	11	cutting	MH1	0.135	0.796	11.658	0.068	0.278	1743.93	33.55	32.53418	46.29	12.74	105.94
2021-07-15T11:27:00Z	exposed	Crosea	11	cutting	RH9	0.619	0.148	0.637	0.233	0.749	99.826	33.62	32.25	32.15	-1.47	27.81
2021-07-15T11:27:00Z	exposed	Crosea	11	cutting	RH1	0.395	0.453	2.976	0.152	0.551	688.077	33.68	33.22168	31.19	-2.49	122.31
2021-07-15T11:28:00Z	exposed	Cminor	11	cutting	MH5	0.442	0.45	4.188	0.107	0.485	144.956	33.74	32.62695	30.79	-2.95	28.83
2021-07-15T11:28:00Z	exposed	Cmajor	11	cutting	FH5	0.267	0.67	10.66	0.063	0.295	127.811	33.79	32.26172	31.43	-2.36	15.36
2021-07-15T13:00:00Z	exposed	Cmajor	13	cutting	FH4	0.355	0.556	6.266	0.089	0.402	125.155	28.8	38.13086	32.89	4.09	19.99
2021-07-15T13:01:00Z	exposed	Cmajor	13	cutting	FH7	0.254	0.555	2.91	0.191	0.555	1395.769	29.05	37.93555	39.77	10.72	159.54
2021-07-15T13:03:00Z	exposed	Cminor	13	cutting	MH3	0.625	0.2	1.138	0.176	0.695	102.687	29.98	37.29492	32.25	2.27	28.88
2021-07-15T13:03:00Z	exposed	Crosea	13	cutting	RH2	0.338	0.581	7.149	0.081	0.375	137.06	30.25	36.4248	32.59	2.34	20.85
2021-07-15T13:04:00Z	exposed	Crosea	13	cutting	RH4	0.671	0.114	0.532	0.215	0.761	50.409	30.55	35.95703	32.33	1.78	15.22
2021-07-15T13:05:00Z	exposed	Cmajor	13	cutting	FH1	0.202	0.744	13.726	0.054	0.249	96.597	30.77	35.4375	33.11	2.34	8.78
2021-07-15T13:05:00Z	exposed	Cmajor	13	cutting	FH3	0.555	0.291	1.887	0.154	0.628	69.727	31.06	34.53125	31.25	0.19	17.41
2021-07-15T13:06:00Z	exposed	Crosea	13	cutting	RH8	0.466	0.42	3.67	0.114	0.511	74.952	31.34	33.52148	30.97	-0.37	15.72
2021-07-15T13:07:00Z	exposed	Cminor	13	cutting	MH4	0.657	0.176	1.056	0.167	0.704	42.13	31.53	33.27148	33.45	1.92	12.46
2021-07-15T13:08:00Z	exposed	Cmajor	13	cutting	FH2	0.334	0.585	7.279	0.08	0.371	91.852	31.72	34.35254	35.03	3.31	13.81
2021-07-15T13:08:00Z	exposed	Crosea	13	cutting	RH5	0.296	0.61	6.551	0.093	0.393	193.688	31.93	33.62305	32.11	0.18	25.8
2021-07-15T13:09:00Z	exposed	Crosea	13	cutting	RH3	0.588	0.275	2.009	0.137	0.619	38.647	32.14	33.22461	32.51	0.37	10.23
2021-07-15T13:11:00Z	exposed	Crosea	13	cutting	RH10	0.583	0.302	2.622	0.115	0.574	61.622	32.5	32.8252	33.89	1.39	16.17
2021-07-15T13:11:00Z	exposed	Crosea	13	cutting	RH7	0.655	0.105	0.437	0.24	0.773	53.252	32.65	32.28516	32.25	-0.4	15.7
2021-07-15T13:12:00Z	exposed	Cminor	13	cutting	MH2	0.72	0.069	0.329	0.211	0.786	11.572	32.88	32.45117	29.29	-3.59	3.75
2021-07-15T13:13:00Z	exposed	Cmajor	13	cutting	FH6	0.425	0.454	3.769	0.12	0.506	64.15	33.07	32.29199	29.87	-3.2	12.27
2021-07-15T13:16:00Z	exposed	Crosea	13	cutting	RH9	0.322	0.573	5.487	0.104	0.429	870.974	33.54	33.86816	34.13	0.59	126.2
2021-07-15T13:17:00Z	exposed	Cminor	13	cutting	MH6	0.597	0.257	1.754	0.146	0.639	88.473	33.78	32.13477	33.19	-0.59	23.77
2021-07-15T13:18:00Z	exposed	Crosea	13	cutting	RH6	0.625	0.185	0.977	0.19	0.712	124.142	33.89	32.00391	32.63	-1.26	34.91
2021-07-15T13:19:00Z	exposed	Cminor	13	cutting	MH1	0.563	0.273	1.666	0.164	0.647	66.474	34.13	30.66016	31.01	-3.12	16.84
2021-07-15T13:20:00Z	exposed	Crosea	13	cutting	RH1	0.422	0.451	3.554	0.127	0.517	847.165	34.25	31.55664	34.95	0.7	160.88
2021-07-15T13:22:00Z	exposed	Cminor	13	cutting	MH5	0.527	0.351	2.876	0.122	0.557	56.297	34.57	30.94434	31.07	-3.5	13.35
2021-07-15T13:23:00Z	exposed	Cmajor	13	cutting	FH5	0.339	0.578	6.929	0.083	0.381	86.465	34.73	30.27246	31.77	-2.96	13.19
2021-07-15T14:57:00Z	exposed	Cmajor	15	cutting	FH4	0.379	0.502	4.208	0.119	0.484	90.748	31.12	35.97949	30.79	-0.33	15.48
2021-07-15T14:58:00Z	exposed	Cmajor	15	cutting	FH7	0.422	0.437	3.093	0.141	0.544	234.247	31.24	36.36719	32.33	1.09	44.48
2021-07-15T14:59:00Z	exposed	Cminor	15	cutting	MH3	0.525	0.359	3.085	0.116	0.544	104.221	31.58	35.87793	32.55	0.97	24.62
2021-07-15T15:00:00Z	exposed	Crosea	15	cutting	RH2	0.352	0.562	6.566	0.086	0.392	115.061	31.79	35.72266	31.33	-0.46	18.23
2021-07-15T15:00:00Z	exposed	Crosea	15	cutting	RH4	0.67	0.146	0.795	0.184	0.731	101.364	31.93	35.74512	31.29	-0.64	30.56
2021-07-15T15:01:00Z	exposed	Cmajor	15	cutting	FH1	0.401	0.485	4.249	0.114	0.482	110.014	32.15	35.95703	31.85	-0.3	19.85
2021-07-15T15:02:00Z	exposed	Cmajor	15	cutting	FH3	0.451	0.421	3.302	0.128	0.531	100.627	32.31	36.41797	32.11	-0.2	20.42
2021-07-15T15:02:00Z	exposed	Crosea	15	cutting	RH8	0.599	0.207	1.066	0.194	0.703	96.987	32.43	36.45117	31.63	-0.8	26.14
2021-07-15T15:03:00Z	exposed	Cminor	15	cutting	MH4	0.615	0.197	1.045	0.188	0.705	79.493	32.55	36.58691	31.47	-1.08	22
2021-07-15T15:03:00Z	exposed	Cmajor	15	cutting	FH2	0.408	0.501	5.504	0.091	0.429	34.575	32.7	36.95508	31.63	-1.07	6.35
2021-07-15T15:04:00Z	exposed	Crosea	15	cutting	RH5	0.584	0.243	1.403	0.173	0.67	50.123	32.83	36	32.03	-0.8	13.17
2021-07-15T15:04:00Z	exposed	Crosea	15	cutting	RH3	0.503	0.372	2.968	0.125	0.552	67.563	32.93	36.08887	30.87	-2.06	15.29
2021-07-15T15:05:00Z	exposed	Crosea	15	cutting	RH10	0.671	0.165	1.01	0.164	0.708	69.125	33.09	34.51367	32.07	-1.02	20.87
2021-07-15T15:06:00Z	exposed	Crosea	15	cutting	RH7	0.664	0.158	0.887	0.178	0.721	65.727	33.17	34.20898	31.67	-1.5	19.64
2021-07-15T15:06:00Z	exposed	Cminor	15	cutting	MH2	0.68	0.1	0.456	0.22	0.77	33.279	33.25	35.01953	31.19	-2.06	10.18
2021-07-15T15:07:00Z	exposed	Cmajor	15	cutting	FH6	0.228	0.713	12.223	0.058	0.27	52.198	33.32	34.39355	30.97	-2.35	5.36
2021-07-15T15:07:00Z	exposed	Crosea	15	cutting	RH9	0.674	0.129	0.65	0.198	0.747	70.454	33.39	34.96289	31.63	-1.76	21.37
2021-07-15T15:08:00Z	exposed	Cminor	15	cutting	MH6	0.656	0.145	0.733	0.198	0.738	62.151	33.47	34.97949	30.79	-2.68	18.35
2021-07-15T15:09:00Z	exposed	Crosea	15	cutting	RH6	0.619	0.214	1.278	0.167	0.682	54.573	33.62	34.46094	31.85	-1.77	15.2
2021-07-15T15:10:00Z	exposed	Cminor	15	cutting	MH1	0.525	0.348	2.745	0.127	0.566	16.595	33.7	34.16797	30.29	-3.41	3.92
2021-07-15T15:11:00Z	exposed	Crosea	15	cutting	RH1	0.63	0.173	0.874	0.197	0.723	52.44	33.76	34.51855	31.01	-2.75	14.87
2021-07-15T15:12:00Z	exposed	Cminor	15	cutting	MH5	0.537	0.341	2.805	0.122	0.562	35.86	33.87	34.66504	31.15	-2.72	8.67
2021-07-15T15:12:00Z	exposed	Cmajor	15	cutting	FH5	0.438	0.437	3.474	0.126	0.522	62.233	33.92	34.74902	30.75	-3.17	12.27
2021-07-15T16:54:00Z	exposed	Cmajor	17	cutting	FH4	0.369	0.556	7.387	0.075	0.368	12.227	27.88	39.48633	27.29	-0.59	2.03
2021-07-15T16:55:00Z	exposed	Cmajor	17	cutting	FH7	0.44	0.438	3.591	0.122	0.515	21.345	28.12	39.82617	27.21	-0.91	4.23
2021-07-15T16:56:00Z	exposed	Cminor	17	cutting	MH3	0.474	0.448	5.754	0.078	0.419	20.218	28.31	40.25293	27.17	-1.14	4.31
2021-07-15T16:56:00Z	exposed	Crosea	17	cutting	RH2	0.308	0.635	11.156	0.057	0.286	31.693	28.51	40.76074	26.93	-1.58	4.39
2021-07-15T16:57:00Z	exposed	Crosea	17	cutting	RH4	0.614	0.281	2.695	0.104	0.569	17.876	28.72	40.8584	27.25	-1.47	4.94
2021-07-15T16:57:00Z	exposed	Cmajor	17	cutting	FH1	0.395	0.515	5.68	0.091	0.422	25.848	28.91	40.97949	27.57	-1.34	4.59
2021-07-15T16:58:00Z	exposed	Cmajor	17	cutting	FH3	0.341	0.587	8.14	0.072	0.348	15.92	29.08	42.12305	27.35	-1.73	2.44
2021-07-15T16:58:00Z	exposed	Crosea	17	cutting	RH8	0.409	0.521	7.441	0.07	0.366	23.27	29.28	41.25195	27.21	-2.07	4.28
2021-07-15T16:59:00Z	exposed	Cminor	17	cutting	MH4	0.511	0.397	4.312	0.092	0.479	21.202	29.49	40.92871	27.25	-2.24	4.88
2021-07-15T17:00:00Z	exposed	Cmajor	17	cutting	FH2	0.392	0.521	5.976	0.087	0.412	23.354	29.64	40.72559	27.75	-1.89	4.12
2021-07-15T17:00:00Z	exposed	Crosea	17	cutting	RH5	0.423	0.503	6.786	0.074	0.385	17.134	29.77	40.37207	27.57	-2.2	3.26
2021-07-15T17:01:00Z	exposed	Crosea	17	cutting	RH3	0.362	0.57	8.321	0.068	0.344	23.521	29.92	40.03125	26.89	-3.03	3.83
2021-07-15T17:01:00Z	exposed	Crosea	17	cutting	RH10	0.369	0.56	7.818	0.072	0.356	35.422	30.06	38.99121	27.67	-2.39	5.88
2021-07-15T17:02:00Z	exposed	Crosea	17	cutting	RH7	0.609	0.27	2.242	0.12	0.601	31.244	30.19	39.86133	27.61	-2.58	8.56
2021-07-15T17:02:00Z	exposed	Cminor	17	cutting	MH2	0.523	0.39	4.445	0.088	0.473	24.145	30.33	40.10156	27.53	-2.8	5.68
2021-07-15T17:03:00Z	exposed	Cmajor	17	cutting	FH6	0.243	0.699	11.874	0.059	0.275	27.563	30.48	40.13867	27.81	-2.67	3.01
2021-07-15T17:03:00Z	exposed	Crosea	17	cutting	RH9	0.472	0.447	5.547	0.081	0.427	31.581	30.61	39.85254	27.71	-2.9	6.71
2021-07-15T17:04:00Z	exposed	Cminor	17	cutting	MH6	0.491	0.417	4.541	0.092	0.468	28.619	30.78	40.38184	27.75	-3.03	6.32
2021-07-15T17:04:00Z	exposed	Crosea	17	cutting	RH6	0.63	0.255	2.229	0.114	0.602	25.029	30.9	40.32422	27.67	-3.23	7.1
2021-07-15T17:05:00Z	exposed	Cminor	17	cutting	MH1	0.441	0.477	5.839	0.082	0.416	8.741	31.03	39.76367	27.57	-3.46	1.73
2021-07-15T17:05:00Z	exposed	Crosea	17	cutting	RH1	0.585	0.294	2.416	0.122	0.588	28.856	31.16	40.07227	27.85	-3.31	7.6
2021-07-15T17:06:00Z	exposed	Cminor	17	cutting	MH5	0.47	0.445	5.272	0.084	0.438	20.273	31.26	40.09277	27.99	-3.27	4.29
2021-07-15T17:07:00Z	exposed	Cmajor	17	cutting	FH5	0.414	0.483	4.695	0.103	0.461	19.305	31.39	37.80078	27.99	-3.4	3.6
2021-07-15T18:57:00Z	exposed	Cmajor	19	cutting	FH4	0.311	0.621	9.149	0.068	0.325	8.986	30.92	34.25781	27.93	-2.99	1.26
2021-07-15T18:58:00Z	exposed	Cmajor	19	cutting	FH7	0.321	0.604	8.068	0.075	0.35	10.559	30.95	34.29395	27.85	-3.1	1.53
2021-07-15T18:59:00Z	exposed	Cminor	19	cutting	MH3	0.41	0.51	6.405	0.08	0.397	9.394	31.02	34.74609	27.99	-3.03	1.73
2021-07-15T18:59:00Z	exposed	Crosea	19	cutting	RH2	0.297	0.647	11.567	0.056	0.28	21.993	31.08	34.60156	27.21	-3.87	2.94
2021-07-15T19:00:00Z	exposed	Crosea	19	cutting	RH4	0.639	0.252	2.297	0.11	0.597	10.486	31.15	34.34277	27.29	-3.86	3.02
2021-07-15T19:01:00Z	exposed	Cmajor	19	cutting	FH1	0.319	0.617	9.63	0.064	0.315	8.678	31.24	34.46484	28.39	-2.85	1.25
2021-07-15T19:02:00Z	exposed	Cmajor	19	cutting	FH3	0.307	0.619	8.271	0.075	0.345	6.797	31.35	34.35938	30.15	-1.2	0.94
2021-07-15T19:03:00Z	exposed	Crosea	19	cutting	RH8	0.318	0.619	9.818	0.063	0.311	24.603	31.49	33.86426	27.61	-3.88	3.52
2021-07-15T19:03:00Z	exposed	Cminor	19	cutting	MH4	0.439	0.478	5.724	0.083	0.421	15.043	31.59	34.04492	27.89	-3.7	2.97
2021-07-15T19:04:00Z	exposed	Cmajor	19	cutting	FH2	0.318	0.616	9.331	0.066	0.321	11.577	31.68	34.03906	27.93	-3.75	1.66
2021-07-15T19:05:00Z	exposed	Crosea	19	cutting	RH5	0.454	0.461	5.439	0.085	0.431	8.342	31.77	33.94336	27.43	-4.34	1.7
2021-07-15T19:05:00Z	exposed	Crosea	19	cutting	RH3	0.371	0.551	7.086	0.078	0.376	27.042	31.85	33.86914	26.85	-5	4.51
2021-07-15T19:06:00Z	exposed	Crosea	19	cutting	RH10	0.458	0.461	5.685	0.081	0.422	6.975	32.01	33.63965	27.35	-4.66	1.44
2021-07-15T19:07:00Z	exposed	Crosea	19	cutting	RH7	0.67	0.214	1.849	0.116	0.631	7.137	32.11	33.54395	27.25	-4.86	2.15
2021-07-15T19:08:00Z	exposed	Cminor	19	cutting	MH2	0.554	0.339	3.163	0.107	0.54	6.471	32.23	33.40234	27.49	-4.74	1.61
2021-07-15T19:09:00Z	exposed	Cmajor	19	cutting	FH6	0.312	0.618	8.854	0.07	0.331	13.471	32.42	34.04883	29.11	-3.31	1.89
2021-07-15T19:10:00Z	exposed	Crosea	19	cutting	RH9	0.538	0.37	4.029	0.092	0.493	7.579	32.51	33.7793	27.57	-4.94	1.83
2021-07-15T19:11:00Z	exposed	Cminor	19	cutting	MH6	0.547	0.34	3.013	0.113	0.549	4.161	32.62	33.83496	27.81	-4.81	1.02
2021-07-15T19:13:00Z	exposed	Crosea	19	cutting	RH6	0.617	0.274	2.533	0.108	0.58	6.592	32.76	33.86719	27.61	-5.15	1.83
2021-07-15T19:14:00Z	exposed	Cminor	19	cutting	MH1	0.426	0.493	6.1	0.081	0.407	4.525	32.81	33.48047	27.67	-5.14	0.87
2021-07-15T19:15:00Z	exposed	Crosea	19	cutting	RH1	0.605	0.281	2.472	0.114	0.584	3.258	32.89	33.80859	27.81	-5.08	0.89
2021-07-15T19:16:00Z	exposed	Cminor	19	cutting	MH5	0.562	0.326	2.934	0.111	0.554	9.692	33	33.18457	28.35	-4.65	2.45
2021-07-15T19:18:00Z	exposed	Cmajor	19	cutting	FH5	0.402	0.519	6.627	0.078	0.39	13.147	33.11	33.18066	27.43	-5.68	2.38
2021-07-15T21:02:00Z	exposed	Cmajor	21	cutting	FH4	0.458	0.458	5.472	0.084	0.43	0.111	26.83	43.55859	25.23	-1.6	0.02
2021-07-15T21:03:00Z	exposed	Cmajor	21	cutting	FH7	0.409	0.528	8.38	0.063	0.342	0.044	27.03	44.09961	24.95	-2.08	0.01
2021-07-15T21:04:00Z	exposed	Cminor	21	cutting	MH3	0.622	0.227	1.503	0.151	0.661	0.111	27.25	44.38281	24.81	-2.44	0.03
2021-07-15T21:05:00Z	exposed	Crosea	21	cutting	RH2	0.496	0.435	6.326	0.069	0.4	0.326	27.38	44.15723	24.27	-3.11	0.07
2021-07-15T21:05:00Z	exposed	Crosea	21	cutting	RH4	0.731	0.153	1.313	0.116	0.678	0.111	27.52	44.37598	24.57	-2.95	0.04
2021-07-15T21:06:00Z	exposed	Cmajor	21	cutting	FH1	0.408	0.516	6.774	0.076	0.386	0.111	27.7	44.84863	25.09	-2.61	0.02
2021-07-15T21:07:00Z	exposed	Cmajor	21	cutting	FH3	0.424	0.496	6.178	0.08	0.405	0.111	27.86	45.14844	24.67	-3.19	0.02
2021-07-15T21:07:00Z	exposed	Crosea	21	cutting	RH8	0.532	0.391	5.036	0.078	0.447	0.067	28.05	45.04199	24.37	-3.68	0.02
2021-07-15T21:08:00Z	exposed	Cminor	21	cutting	MH4	0.598	0.266	1.969	0.135	0.622	0.205	28.18	45.75977	24.91	-3.27	0.06
2021-07-15T21:08:00Z	exposed	Cmajor	21	cutting	FH2	0.429	0.487	5.797	0.084	0.418	0	28.32	45.2168	25.29	-3.03	0
2021-07-15T21:09:00Z	exposed	Crosea	21	cutting	RH5	0.576	0.307	2.618	0.117	0.574	0.345	28.47	45.00391	25.05	-3.42	0.09
2021-07-15T21:09:00Z	exposed	Crosea	21	cutting	RH3	0.602	0.306	3.303	0.093	0.531	0.113	28.62	44.33594	24.13	-4.49	0.03
2021-07-15T21:10:00Z	exposed	Crosea	21	cutting	RH10	0.665	0.215	1.791	0.12	0.636	0	28.85	43.73242	24.67	-4.18	0
2021-07-15T21:11:00Z	exposed	Crosea	21	cutting	RH7	0.679	0.189	1.431	0.132	0.668	0	28.98	43.25391	24.67	-4.31	0
2021-07-15T21:12:00Z	exposed	Cminor	21	cutting	MH2	0.681	0.179	1.279	0.14	0.682	0	29.12	43.66602	24.75	-4.37	0
2021-07-15T21:12:00Z	exposed	Cmajor	21	cutting	FH6	0.229	0.724	15.616	0.046	0.227	0.111	29.22	43.7334	24.37	-4.85	0.01
2021-07-15T21:13:00Z	exposed	Crosea	21	cutting	RH9	0.692	0.195	1.734	0.113	0.641	0	29.32	44.2793	24.71	-4.61	0
2021-07-15T21:13:00Z	exposed	Cminor	21	cutting	MH6	0.608	0.257	1.9	0.135	0.627	0	29.41	44.57324	24.91	-4.5	0
2021-07-15T21:14:00Z	exposed	Crosea	21	cutting	RH6	0.706	0.153	1.089	0.141	0.7	0	29.5	43.57812	24.51	-4.99	0
2021-07-15T21:14:00Z	exposed	Cminor	21	cutting	MH1	0.51	0.374	3.24	0.116	0.535	0	29.59	43.55273	24.19	-5.4	0
2021-07-15T21:15:00Z	exposed	Crosea	21	cutting	RH1	0.8	0.136	2.108	0.065	0.611	0	29.67	42.80566	26.39	-3.28	0
2021-07-15T21:15:00Z	exposed	Cminor	21	cutting	MH5	0.556	0.311	2.324	0.134	0.595	0	29.76	41.84375	26.39	-3.37	0
2021-07-15T21:16:00Z	exposed	Cmajor	21	cutting	FH5	0.409	0.499	5.377	0.093	0.434	0	29.86	41.44238	24.71	-5.15	0
2021-07-15T22:58:00Z	exposed	Cmajor	23	cutting	FH4	0.471	0.43	4.305	0.1	0.479	0	28.17	41.48047	25.05	-3.12	0
2021-07-15T22:59:00Z	exposed	Cmajor	23	cutting	FH7	0.441	0.467	5.087	0.092	0.445	0	28.44	42.39355	24.23	-4.21	0
2021-07-15T22:59:00Z	exposed	Cminor	23	cutting	MH3	0.62	0.245	1.817	0.135	0.634	0	28.68	42.91797	24.09	-4.59	0
2021-07-15T23:00:00Z	exposed	Crosea	23	cutting	RH2	0.533	0.379	4.323	0.088	0.478	0	28.9	42.6416	23.43	-5.47	0
2021-07-15T23:00:00Z	exposed	Crosea	23	cutting	RH4	0.695	0.185	1.532	0.121	0.658	0	29.09	41.54297	23.39	-5.7	0
2021-07-15T23:01:00Z	exposed	Cmajor	23	cutting	FH1	0.422	0.486	5.309	0.092	0.436	0	29.31	41.78027	24.23	-5.08	0
2021-07-15T23:02:00Z	exposed	Cmajor	23	cutting	FH3	0.428	0.48	5.248	0.092	0.439	0	29.52	41.70703	24.03	-5.49	0
2021-07-15T23:02:00Z	exposed	Crosea	23	cutting	RH8	0.557	0.346	3.564	0.097	0.517	0	29.71	41.62305	23.67	-6.04	0
2021-07-15T23:03:00Z	exposed	Cminor	23	cutting	MH4	0.594	0.264	1.862	0.142	0.63	0	29.92	41.92773	23.67	-6.25	0
2021-07-15T23:04:00Z	exposed	Cmajor	23	cutting	FH2	0.474	0.429	4.423	0.097	0.474	0	30.08	41.45117	24.67	-5.41	0
2021-07-15T23:04:00Z	exposed	Crosea	23	cutting	RH5	0.572	0.302	2.395	0.126	0.59	0	30.24	40.7002	24.03	-6.21	0
2021-07-15T23:06:00Z	exposed	Crosea	23	cutting	RH3	0.527	0.369	3.573	0.103	0.516	0	30.43	39.89355	23.49	-6.94	0
2021-07-15T23:06:00Z	exposed	Crosea	23	cutting	RH10	0.64	0.235	1.877	0.125	0.629	0	30.52	39.62695	23.63	-6.89	0
2021-07-15T23:08:00Z	exposed	Crosea	23	cutting	RH7	0.652	0.226	1.854	0.122	0.631	0	30.66	39.57031	23.85	-6.81	0
2021-07-15T23:09:00Z	exposed	Cmajor	23	cutting	FH6	0.254	0.689	11.982	0.057	0.273	0	30.81	39.41113	23.99	-6.82	0
2021-07-15T23:09:00Z	exposed	Crosea	23	cutting	RH9	0.67	0.218	1.944	0.112	0.624	0	30.85	39.32422	23.81	-7.04	0
2021-07-15T23:10:00Z	exposed	Cminor	23	cutting	MH6	0.612	0.26	2.027	0.128	0.617	0	30.91	39.27148	23.95	-6.96	0
2021-07-15T23:11:00Z	exposed	Crosea	23	cutting	RH6	0.658	0.215	1.701	0.126	0.644	0	30.97	39.19727	23.77	-7.2	0
2021-07-15T23:12:00Z	exposed	Cminor	23	cutting	MH1	0.518	0.365	3.121	0.117	0.542	0	31.15	39.33789	23.89	-7.26	0
2021-07-15T23:12:00Z	exposed	Crosea	23	cutting	RH1	0.615	0.265	2.208	0.12	0.603	0	31.2	39.34277	24.61	-6.59	0
2021-07-15T23:13:00Z	exposed	Cminor	23	cutting	MH5	0.56	0.313	2.464	0.127	0.585	0	31.28	39.41797	24.99	-6.29	0
2021-07-15T23:14:00Z	exposed	Cmajor	23	cutting	FH5	0.366	0.551	6.627	0.083	0.39	0	31.33	39.25098	24.19	-7.14	0
2021-07-15T23:24:00Z	exposed	Cminor	23	cutting	MH2	0.665	0.186	1.257	0.148	0.684	0	31.75	37.94531	23.67	-8.08	0
2021-07-16T04:00:00Z	exposed	Cmajor	4	cutting	FH4	0.457	0.437	4.115	0.106	0.488	0	25.7	47.5459	21.67	-4.03	0
2021-07-16T04:01:00Z	exposed	Cmajor	4	cutting	FH7	0.549	0.336	2.924	0.115	0.554	0	25.96	47.5166	21.43	-4.53	0
2021-07-16T04:02:00Z	exposed	Cminor	4	cutting	MH3	0.577	0.296	2.326	0.127	0.595	0	26.16	47.1748	21.47	-4.69	0
2021-07-16T04:03:00Z	exposed	Crosea	4	cutting	RH2	0.61	0.292	2.982	0.098	0.551	0	26.46	47.87598	21.05	-5.41	0
2021-07-16T04:04:00Z	exposed	Crosea	4	cutting	RH4	0.681	0.195	1.581	0.124	0.654	0	26.69	46.85645	21.61	-5.08	0
2021-07-16T04:05:00Z	exposed	Cmajor	4	cutting	FH3	0.481	0.412	3.87	0.106	0.501	0	27.06	46.19141	21.75	-5.31	0
2021-07-16T04:06:00Z	exposed	Crosea	4	cutting	RH8	0.568	0.322	2.937	0.11	0.553	0	27.21	45.84375	20.95	-6.26	0
2021-07-16T04:07:00Z	exposed	Cminor	4	cutting	MH4	0.595	0.271	2.034	0.133	0.617	0	27.37	45.57617	21.67	-5.7	0
2021-07-16T04:08:00Z	exposed	Crosea	4	cutting	RH5	0.615	0.257	2.005	0.128	0.619	0	27.74	44.44141	21.61	-6.13	0
2021-07-16T04:10:00Z	exposed	Crosea	4	cutting	RH3	0.577	0.307	2.65	0.116	0.572	0	27.84	44.25879	21.51	-6.33	0
2021-07-16T04:11:00Z	exposed	Crosea	4	cutting	RH10	0.607	0.263	2.028	0.13	0.617	0	27.93	44.30176	21.43	-6.5	0
2021-07-16T04:12:00Z	exposed	Cminor	4	cutting	MH2	0.668	0.186	1.276	0.146	0.682	0	28.13	43.98145	21.37	-6.76	0
2021-07-16T04:14:00Z	exposed	Crosea	4	cutting	RH9	0.65	0.229	1.904	0.12	0.627	0	28.42	43.62207	21.75	-6.67	0
2021-07-16T04:14:00Z	exposed	Cminor	4	cutting	MH6	0.59	0.282	2.196	0.128	0.604	0	28.56	43.78223	21.85	-6.71	0
2021-07-16T04:15:00Z	exposed	Crosea	4	cutting	RH6	0.64	0.239	1.973	0.121	0.621	0	28.69	43.27246	21.71	-6.98	0
2021-07-16T04:16:00Z	exposed	Cminor	4	cutting	MH1	0.565	0.295	2.106	0.14	0.611	0	28.76	42.95996	21.57	-7.19	0
2021-07-16T04:18:00Z	exposed	Cmajor	4	cutting	FH5	0.421	0.484	5.138	0.094	0.443	0	29.03	42.71191	21.81	-7.22	0
2021-07-16T05:57:00Z	exposed	Cmajor	6	cutting	FH4	0.278	0.651	9.258	0.07	0.322	6.034	22.86	54.48633	21.33	-1.53	0.75
2021-07-16T06:00:00Z	exposed	Crosea	6	cutting	RH2	0.45	0.459	5.061	0.091	0.446	12.547	23.32	54.29492	21.21	-2.11	2.54
2021-07-16T06:02:00Z	exposed	Cminor	6	cutting	MH3	0.521	0.374	3.547	0.105	0.518	13.632	23.62	54.12891	20.55	-3.07	3.2
2021-07-16T06:05:00Z	exposed	Cminor	6	cutting	MH4	0.413	0.504	6.068	0.083	0.408	9.456	24.28	53.12598	22.09	-2.19	1.76
2021-07-16T06:06:00Z	exposed	Cmajor	6	cutting	FH2	0.316	0.609	8.209	0.074	0.346	7.562	24.37	52.91113	21.15	-3.22	1.08
2021-07-16T06:08:00Z	exposed	Crosea	6	cutting	RH7	0.613	0.27	2.316	0.117	0.595	6.566	24.71	52.28613	20.39	-4.32	1.81
2021-07-16T06:10:00Z	exposed	Cminor	6	cutting	MH2	0.578	0.312	2.852	0.11	0.559	5.358	24.98	52.32812	21.81	-3.17	1.39
2021-07-16T06:11:00Z	exposed	Cmajor	6	cutting	FH6	0.247	0.702	13.876	0.051	0.247	12.653	25.08	51.8877	20.49	-4.59	1.41
2021-07-16T06:11:00Z	exposed	Crosea	6	cutting	RH9	0.64	0.237	1.936	0.123	0.624	6.649	25.17	51.7959	20.61	-4.56	1.91
2021-07-16T06:17:00Z	exposed	Cmajor	6	cutting	FH7	0.339	0.589	8.235	0.072	0.346	19.359	26.1	49.31055	21.05	-5.05	2.95
2021-07-16T06:18:00Z	exposed	Crosea	6	cutting	RH4	0.631	0.256	2.254	0.114	0.6	10.564	26.19	49.08203	21.01	-5.18	3
2021-07-16T06:19:00Z	exposed	Cmajor	6	cutting	FH1	0.267	0.661	9.139	0.072	0.325	20.603	26.25	49.22363	21.47	-4.78	2.48
2021-07-16T06:20:00Z	exposed	Cmajor	6	cutting	FH3	0.272	0.662	10.17	0.065	0.304	10.177	26.3	49.24121	20.95	-5.35	1.25
2021-07-16T06:20:00Z	exposed	Crosea	6	cutting	RH8	0.364	0.569	8.433	0.067	0.341	23.742	26.35	48.98633	20.19	-6.16	3.89
2021-07-16T06:23:00Z	exposed	Cmajor	6	cutting	FH4	0.264	0.671	10.359	0.065	0.301	9.313	26.4	48.49219	23.29	-3.11	1.11
2021-07-16T06:24:00Z	exposed	Crosea	6	cutting	RH10	0.578	0.302	2.515	0.12	0.581	12.141	26.36	48.54492	22.57	-3.79	3.16
2021-07-16T06:26:00Z	exposed	Cminor	6	cutting	MH6	0.469	0.443	5.054	0.088	0.446	1.041	26.33	48.41699	21.01	-5.32	0.22
2021-07-16T06:26:00Z	exposed	Crosea	6	cutting	RH6	0.589	0.308	2.994	0.103	0.55	11.561	26.34	48.20312	20.61	-5.73	3.06
2021-07-16T06:27:00Z	exposed	Cminor	6	cutting	MH1	0.298	0.648	11.918	0.054	0.274	15.063	26.33	48.81348	20.55	-5.78	2.02
2021-07-16T06:28:00Z	exposed	Crosea	6	cutting	RH1	0.595	0.273	2.065	0.132	0.614	9.536	26.32	48.79102	21.15	-5.17	2.55
2021-07-16T06:28:00Z	exposed	Cminor	6	cutting	MH5	0.347	0.586	8.784	0.067	0.333	18.03	26.33	48.98438	22.05	-4.28	2.82
2021-07-16T06:29:00Z	exposed	Cmajor	6	cutting	FH5	0.242	0.688	9.797	0.07	0.311	24.627	26.33	48.76855	21.05	-5.28	2.68
2021-07-16T06:32:00Z	exposed	Crosea	6	cutting	RH5	0.412	0.509	6.471	0.079	0.395	23.718	26.15	48.0127	21.21	-4.94	4.4
2021-07-16T06:33:00Z	exposed	Crosea	6	cutting	RH3	0.391	0.527	6.406	0.082	0.397	14.826	26.07	48.50293	20.49	-5.58	2.61
2021-07-16T08:00:00Z	exposed	Cmajor	8	cutting	FH4	0.227	0.705	10.359	0.068	0.301	35.041	26.3	48.93555	26.01	-0.29	3.58
2021-07-16T08:01:00Z	exposed	Cmajor	8	cutting	FH7	0.235	0.693	9.576	0.072	0.316	62.467	26.42	48.8916	24.81	-1.61	6.61
2021-07-16T08:02:00Z	exposed	Cminor	8	cutting	MH3	0.308	0.631	10.298	0.061	0.302	42.242	26.73	48.75586	25.43	-1.3	5.85
2021-07-16T08:05:00Z	exposed	Crosea	8	cutting	RH2	0.246	0.701	13.258	0.053	0.255	47.971	27.01	47.56055	25.53	-1.48	5.31
2021-07-16T08:06:00Z	exposed	Crosea	8	cutting	RH4	0.414	0.503	6.047	0.083	0.409	42.293	27.07	47.66895	24.47	-2.6	7.88
2021-07-16T08:08:00Z	exposed	Cmajor	8	cutting	FH1	0.166	0.769	11.871	0.065	0.275	191.236	27.34	47.52637	24.91	-2.43	14.29
2021-07-16T08:09:00Z	exposed	Cmajor	8	cutting	FH3	0.214	0.719	10.697	0.067	0.294	47.379	27.44	47.26465	25.05	-2.39	4.56
2021-07-16T08:10:00Z	exposed	Crosea	8	cutting	RH8	0.22	0.71	10.285	0.069	0.302	96.741	27.52	47.10254	24.43	-3.09	9.58
2021-07-16T08:11:00Z	exposed	Cminor	8	cutting	MH4	0.319	0.619	10.054	0.062	0.306	33.259	27.59	46.99512	24.95	-2.64	4.77
2021-07-16T08:11:00Z	exposed	Cmajor	8	cutting	FH2	0.24	0.696	10.9	0.064	0.291	35.497	27.68	47.32324	25.39	-2.29	3.83
2021-07-16T08:12:00Z	exposed	Crosea	8	cutting	RH5	0.172	0.752	9.907	0.076	0.309	168.425	27.77	47.58398	25.71	-2.06	13.04
2021-07-16T08:12:00Z	exposed	Crosea	8	cutting	RH3	0.179	0.735	8.54	0.086	0.338	192.383	27.87	47.15137	24.09	-3.78	15.5
2021-07-16T08:13:00Z	exposed	Crosea	8	cutting	RH10	0.293	0.618	6.999	0.088	0.379	60.358	27.99	46.92383	24.91	-3.08	7.96
2021-07-16T08:15:00Z	exposed	Crosea	8	cutting	RH7	0.24	0.642	5.427	0.118	0.432	218.013	28.27	46.36133	26.15	-2.12	23.55
2021-07-16T08:15:00Z	exposed	Cminor	8	cutting	MH2	0.275	0.658	9.734	0.068	0.313	69.413	28.37	46.19043	26.67	-1.7	8.59
2021-07-16T08:16:00Z	exposed	Cmajor	8	cutting	FH6	0.109	0.831	13.909	0.06	0.247	779.551	28.44	45.90137	30.79	2.35	38.24
2021-07-16T08:17:00Z	exposed	Crosea	8	cutting	RH9	0.419	0.496	5.821	0.085	0.417	33.842	28.61	45.91797	25.15	-3.46	6.38
2021-07-16T08:18:00Z	exposed	Cminor	8	cutting	MH6	0.271	0.661	9.76	0.068	0.312	65.69	28.69	45.75586	24.61	-4.08	8.01
2021-07-16T08:19:00Z	exposed	Crosea	8	cutting	RH6	0.304	0.609	6.999	0.087	0.379	67.263	28.83	45.4502	26.19	-2.64	9.2
2021-07-16T08:20:00Z	exposed	Cminor	8	cutting	MH1	0.23	0.719	14.045	0.051	0.245	50.531	28.86	44.64355	25.57	-3.29	5.23
2021-07-16T08:20:00Z	exposed	Crosea	8	cutting	RH1	0.38	0.544	7.108	0.077	0.376	31.363	28.88	44.69238	25.19	-3.69	5.36
2021-07-16T08:21:00Z	exposed	Cminor	8	cutting	MH5	0.32	0.616	9.665	0.064	0.314	34.901	28.95	44.8252	26.35	-2.6	5.03
2021-07-16T08:21:00Z	exposed	Cmajor	8	cutting	FH5	0.314	0.61	8.006	0.076	0.351	68.268	29.02	44.94531	25.71	-3.31	9.65
2021-07-16T10:03:00Z	exposed	Cmajor	10	cutting	FH4	0.339	0.563	5.705	0.099	0.421	127.534	27.88	45.61621	28.43	0.55	19.46
2021-07-16T10:04:00Z	exposed	Cmajor	10	cutting	FH7	0.256	0.655	7.28	0.09	0.371	1021.72	28	45.44727	35.85	7.85	117.7
2021-07-16T10:05:00Z	exposed	Cminor	10	cutting	MH3	0.096	0.816	9.266	0.088	0.322	1455.317	28.27	45.83789	34.43	6.16	62.87
2021-07-16T10:05:00Z	exposed	Crosea	10	cutting	RH2	0.229	0.688	8.267	0.083	0.345	560.506	28.46	45.12891	32.07	3.61	57.76
2021-07-16T10:06:00Z	exposed	Crosea	10	cutting	RH4	0.625	0.163	0.767	0.212	0.734	140.982	28.69	44.44434	29.01	0.32	39.65
2021-07-16T10:06:00Z	exposed	Cmajor	10	cutting	FH1	0.403	0.476	3.914	0.122	0.498	228.777	28.89	45.02344	31.55	2.66	41.49
2021-07-16T10:07:00Z	exposed	Cmajor	10	cutting	FH3	0.136	0.804	13.326	0.06	0.254	1484.612	29.15	45.04883	46.51	17.36	90.86
2021-07-16T10:08:00Z	exposed	Crosea	10	cutting	RH8	0.146	0.774	9.695	0.08	0.313	1606.558	29.5	44.81055	44.35	14.85	105.55
2021-07-16T10:08:00Z	exposed	Cminor	10	cutting	MH4	0.346	0.561	6.065	0.093	0.409	150.589	29.76	44.92773	31.33	1.57	23.45
2021-07-16T10:09:00Z	exposed	Cmajor	10	cutting	FH2	0.186	0.734	9.172	0.08	0.324	1356.559	30.2	44.74219	35.39	5.19	113.54
2021-07-16T10:10:00Z	exposed	Crosea	10	cutting	RH5	0.267	0.639	6.819	0.094	0.384	1301.677	30.44	44.77832	41.13	10.69	156.4
2021-07-16T10:11:00Z	exposed	Crosea	10	cutting	RH3	0.285	0.63	7.377	0.085	0.368	1388.974	30.76	43.00098	39.57	8.81	178.14
2021-07-16T10:11:00Z	exposed	Crosea	10	cutting	RH10	0.49	0.374	2.741	0.136	0.566	387.363	31.01	42.21191	30.47	-0.54	85.41
2021-07-16T10:12:00Z	exposed	Crosea	10	cutting	RH7	0.654	0.102	0.417	0.244	0.775	66.37	31.21	42.27637	29.37	-1.84	19.53
2021-07-16T10:13:00Z	exposed	Cminor	10	cutting	MH2	0.632	0.19	1.065	0.178	0.703	61.318	31.41	41.10254	29.15	-2.26	17.44
2021-07-16T10:13:00Z	exposed	Cmajor	10	cutting	FH6	0.211	0.714	9.421	0.076	0.319	1131.123	31.7	41.25488	32.89	1.19	107.4
2021-07-16T10:14:00Z	exposed	Crosea	10	cutting	RH9	0.603	0.23	1.378	0.167	0.672	59.542	31.95	40.94531	29.37	-2.58	16.16
2021-07-16T10:15:00Z	exposed	Cminor	10	cutting	MH6	0.465	0.428	3.995	0.107	0.494	48.608	32.15	41.53711	31.99	-0.16	10.17
2021-07-16T10:16:00Z	exposed	Crosea	10	cutting	RH6	0.637	0.101	0.388	0.261	0.779	79.565	32.33	41.19824	29.19	-3.14	22.81
2021-07-16T10:16:00Z	exposed	Cminor	10	cutting	MH1	0.343	0.574	6.923	0.083	0.381	104.312	32.49	39.84473	34.69	2.2	16.1
2021-07-16T10:17:00Z	exposed	Crosea	10	cutting	RH1	0.594	0.201	0.975	0.206	0.712	51.25	32.61	39.60254	30.87	-1.74	13.7
2021-07-16T10:18:00Z	exposed	Cminor	10	cutting	MH5	0.571	0.321	2.973	0.108	0.551	63.683	32.85	40.49805	33.15	0.3	16.36
2021-07-16T10:20:00Z	exposed	Cmajor	10	cutting	FH5	0.242	0.676	8.219	0.082	0.346	1039.677	33.19	38.96289	36.99	3.8	113.22
