# Supplementary material for: Clusia genomes shed light on the evolution and diversity of crassulacean acid metabolism physiotypes
Source: Nat Commun. 2026 May 5;17:3937. doi: 10.1038/s41467-026-71958-z (PMC13144421; doi:10.1038/s41467-026-71958-z)
Supplement: Supplementary file 14 — Source Data [file 41467_2026_71958_MOESM14_ESM.zip › Fig5g.CarboxylatingProteins.tsv]

Pathway	Type	Function	GeneFamily	Homoeolog	Group	Species	Genes	Genes.n	Condition	Timepoint	REG.sum	REG.z
Carboxylation	enzyme	BCA	OG0000743	BCA1	H1	Clusia_major	Cma01.g892	1	C	T04	0.0026034977654403944	0.7164605823298565
Carboxylation	enzyme	BCA	OG0000743	BCA1	H1	Clusia_major	Cma01.g892	1	C	T08	0.0025965191977671705	0.6161198502720922
Carboxylation	enzyme	BCA	OG0000743	BCA1	H1	Clusia_major	Cma01.g892	1	C	T13	0.0025616305968381072	0.11447711760569558
Carboxylation	enzyme	BCA	OG0000743	BCA1	H1	Clusia_major	Cma01.g892	1	C	T19	0.0024530278875500465	-1.4470575502076444
Carboxylation	enzyme	BCA	OG0000743	BCA1	H1	Clusia_major	Cma01.g892	1	T	T04	0.002136121573086014	1.4466693860702098
Carboxylation	enzyme	BCA	OG0000743	BCA1	H1	Clusia_major	Cma01.g892	1	T	T08	0.0015501525300853696	-0.7171333771568752
Carboxylation	enzyme	BCA	OG0000743	BCA1	H1	Clusia_major	Cma01.g892	1	T	T13	0.0015773997265698457	-0.6165178928620235
Carboxylation	enzyme	BCA	OG0000743	BCA1	H1	Clusia_major	Cma01.g892	1	T	T19	0.0017137500850141602	-0.11301811605131096
Carboxylation	enzyme	BCA	OG0000743	BCA1	H1	Clusia_minor	Cmi0.g66229	1	C	T04	0.001539211494642254	-0.2549792348110295
Carboxylation	enzyme	BCA	OG0000743	BCA1	H1	Clusia_minor	Cmi0.g66229	1	C	T08	0.0017173188673384268	1.4776178208725868
Carboxylation	enzyme	BCA	OG0000743	BCA1	H1	Clusia_minor	Cmi0.g66229	1	C	T13	0.0014978648599022239	-0.6571919929274792
Carboxylation	enzyme	BCA	OG0000743	BCA1	H1	Clusia_minor	Cmi0.g66229	1	C	T19	0.001507296096126803	-0.5654465931340802
Carboxylation	enzyme	BCA	OG0000743	BCA1	H1	Clusia_minor	Cmi0.g66229	1	T	T04	0.0014370058740554427	1.4468877871529613
Carboxylation	enzyme	BCA	OG0000743	BCA1	H1	Clusia_minor	Cmi0.g66229	1	T	T08	0.0012561394135570906	-0.14229257040049634
Carboxylation	enzyme	BCA	OG0000743	BCA1	H1	Clusia_minor	Cmi0.g66229	1	T	T13	0.0012132119561335617	-0.5194740110568526
Carboxylation	enzyme	BCA	OG0000743	BCA1	H1	Clusia_minor	Cmi0.g66229	1	T	T19	0.0011829783406680414	-0.7851212056956123
Carboxylation	enzyme	BCA	OG0000743	BCA1	H1	Clusia_rosea	Cro0.g108592	1	C	T04	0.0015300286310263077	-1.3064612265707702
Carboxylation	enzyme	BCA	OG0000743	BCA1	H1	Clusia_rosea	Cro0.g108592	1	C	T08	0.001987421324793382	1.0767581023476387
Carboxylation	enzyme	BCA	OG0000743	BCA1	H1	Clusia_rosea	Cro0.g108592	1	C	T13	0.0018472783785328367	0.3465510332557367
Carboxylation	enzyme	BCA	OG0000743	BCA1	H1	Clusia_rosea	Cro0.g108592	1	C	T19	0.001758341834619243	-0.11684790903260518
Carboxylation	enzyme	BCA	OG0000743	BCA1	H1	Clusia_rosea	Cro0.g108592	1	T	T04	0.0013006745670656491	0.5605385106596908
Carboxylation	enzyme	BCA	OG0000743	BCA1	H1	Clusia_rosea	Cro0.g108592	1	T	T08	0.0012975593890352161	0.5214615905168752
Carboxylation	enzyme	BCA	OG0000743	BCA1	H1	Clusia_rosea	Cro0.g108592	1	T	T13	0.0012890857064992137	0.41516737152197697
Carboxylation	enzyme	BCA	OG0000743	BCA1	H1	Clusia_rosea	Cro0.g108592	1	T	T19	0.0011366360387215309	-1.4971674726985487
Carboxylation	enzyme	BCA	OG0000743	BCA1	H2	Clusia_major	Cma09.g908	1	C	T04	6.583001190088169e-4	-1.3080208416499706
Carboxylation	enzyme	BCA	OG0000743	BCA1	H2	Clusia_major	Cma09.g908	1	C	T08	8.250362542325149e-4	0.6458795847751044
Carboxylation	enzyme	BCA	OG0000743	BCA1	H2	Clusia_major	Cma09.g908	1	C	T13	7.494224373884382e-4	-0.24020230009678786
Carboxylation	enzyme	BCA	OG0000743	BCA1	H2	Clusia_major	Cma09.g908	1	C	T19	8.469216128566537e-4	0.9023435569716528
Carboxylation	enzyme	BCA	OG0000743	BCA1	H2	Clusia_major	Cma09.g908	1	T	T04	6.781336959978836e-4	0.8664663084749352
Carboxylation	enzyme	BCA	OG0000743	BCA1	H2	Clusia_major	Cma09.g908	1	T	T08	6.567790803145623e-4	0.5369483552576053
Carboxylation	enzyme	BCA	OG0000743	BCA1	H2	Clusia_major	Cma09.g908	1	T	T13	5.31232808549528e-4	-1.40032605508882
Carboxylation	enzyme	BCA	OG0000743	BCA1	H2	Clusia_major	Cma09.g908	1	T	T19	6.217816493512347e-4	-0.0030886086437224495
Carboxylation	enzyme	BCA	OG0000743	BCA1	H2	Clusia_minor	Cmi0.g25499, Cmi0.g5165	2	C	T04	0.0021086291753021824	0.039591292267657154
Carboxylation	enzyme	BCA	OG0000743	BCA1	H2	Clusia_minor	Cmi0.g25499, Cmi0.g5165	2	C	T08	0.002448551828870627	1.3445014253196852
Carboxylation	enzyme	BCA	OG0000743	BCA1	H2	Clusia_minor	Cmi0.g25499, Cmi0.g5165	2	C	T13	0.0018291493338383567	-1.0332882974902164
Carboxylation	enzyme	BCA	OG0000743	BCA1	H2	Clusia_minor	Cmi0.g25499, Cmi0.g5165	2	C	T19	0.0020069330177450322	-0.3508044200971275
Carboxylation	enzyme	BCA	OG0000743	BCA1	H2	Clusia_minor	Cmi0.g25499, Cmi0.g5165	2	T	T04	0.0020924012092273622	1.212831991001913
Carboxylation	enzyme	BCA	OG0000743	BCA1	H2	Clusia_minor	Cmi0.g25499, Cmi0.g5165	2	T	T08	0.0018357745335625705	-1.1822260719154951
Carboxylation	enzyme	BCA	OG0000743	BCA1	H2	Clusia_minor	Cmi0.g25499, Cmi0.g5165	2	T	T13	0.0019333952782445616	-0.271146383676047
Carboxylation	enzyme	BCA	OG0000743	BCA1	H2	Clusia_minor	Cmi0.g25499, Cmi0.g5165	2	T	T19	0.0019882217130959426	0.24054046458963296
Carboxylation	enzyme	BCA	OG0000743	BCA1	H2	Clusia_rosea	Cro0.g25325	1	C	T04	7.620668269518854e-4	-0.07807022373723094
Carboxylation	enzyme	BCA	OG0000743	BCA1	H2	Clusia_rosea	Cro0.g25325	1	C	T08	8.797083108110046e-4	1.367726328533111
Carboxylation	enzyme	BCA	OG0000743	BCA1	H2	Clusia_rosea	Cro0.g25325	1	C	T13	6.848803270855667e-4	-1.0266809665444179
Carboxylation	enzyme	BCA	OG0000743	BCA1	H2	Clusia_rosea	Cro0.g25325	1	C	T19	7.470214953786847e-4	-0.2629751382514608
Carboxylation	enzyme	BCA	OG0000743	BCA1	H2	Clusia_rosea	Cro0.g25325	1	T	T04	7.491297018143626e-4	1.2033070109628625
Carboxylation	enzyme	BCA	OG0000743	BCA1	H2	Clusia_rosea	Cro0.g25325	1	T	T08	6.626726684950897e-4	-0.27431284172029197
Carboxylation	enzyme	BCA	OG0000743	BCA1	H2	Clusia_rosea	Cro0.g25325	1	T	T13	6.93844850966507e-4	0.25844469000223463
Carboxylation	enzyme	BCA	OG0000743	BCA1	H2	Clusia_rosea	Cro0.g25325	1	T	T19	6.092447408867427e-4	-1.187438859244807
Carboxylation	enzyme	BCA	OG0000743	BCA2	H2	Clusia_major	Cma08.g435	1	C	T04	1.3478652889003612e-4	-1.4068443750035007
Carboxylation	enzyme	BCA	OG0000743	BCA2	H2	Clusia_major	Cma08.g435	1	C	T08	1.910839522261258e-4	0.3867713470985965
Carboxylation	enzyme	BCA	OG0000743	BCA2	H2	Clusia_major	Cma08.g435	1	C	T13	1.818052637995608e-4	0.09115566069283786
Carboxylation	enzyme	BCA	OG0000743	BCA2	H2	Clusia_major	Cma08.g435	1	C	T19	2.0810065409163658e-4	0.9289173672120672
Carboxylation	enzyme	BCA	OG0000743	BCA2	H2	Clusia_major	Cma08.g435	1	T	T04	1.6778542457284996e-4	-0.11253762801998027
Carboxylation	enzyme	BCA	OG0000743	BCA2	H2	Clusia_major	Cma08.g435	1	T	T08	8.584231522359577e-5	-0.8526532462607198
Carboxylation	enzyme	BCA	OG0000743	BCA2	H2	Clusia_major	Cma08.g435	1	T	T13	3.3855159547009086e-4	1.4298337946891038
Carboxylation	enzyme	BCA	OG0000743	BCA2	H2	Clusia_major	Cma08.g435	1	T	T19	1.288015121062835e-4	-0.46464292040840394
Carboxylation	enzyme	BCA	OG0000743	BCA2	H2	Clusia_minor	Cmi0.g73667	1	C	T04	4.070108521833108e-4	0.5318328188853911
Carboxylation	enzyme	BCA	OG0000743	BCA2	H2	Clusia_minor	Cmi0.g73667	1	C	T08	3.456401300647795e-4	0.11471743526742052
Carboxylation	enzyme	BCA	OG0000743	BCA2	H2	Clusia_minor	Cmi0.g73667	1	C	T13	1.1686517901292844e-4	-1.4401860785916893
Carboxylation	enzyme	BCA	OG0000743	BCA2	H2	Clusia_minor	Cmi0.g73667	1	C	T19	4.455302646400205e-4	0.7936358244388771
Carboxylation	enzyme	BCA	OG0000743	BCA2	H2	Clusia_minor	Cmi0.g73667	1	T	T04	1.6586455952708956e-4	-1.0966259784192216
Carboxylation	enzyme	BCA	OG0000743	BCA2	H2	Clusia_minor	Cmi0.g73667	1	T	T08	3.0079444650755473e-4	0.6311773185636926
Carboxylation	enzyme	BCA	OG0000743	BCA2	H2	Clusia_minor	Cmi0.g73667	1	T	T13	2.069425668475006e-4	-0.5706141505728821
Carboxylation	enzyme	BCA	OG0000743	BCA2	H2	Clusia_minor	Cmi0.g73667	1	T	T19	3.3241329672779304e-4	1.0360628104284124
Carboxylation	enzyme	BCA	OG0000743	BCA2	H2	Clusia_rosea	Cro0.g27014, Cro0.g57161	2	C	T04	9.550503187428199e-4	1.2465082998010846
Carboxylation	enzyme	BCA	OG0000743	BCA2	H2	Clusia_rosea	Cro0.g27014, Cro0.g57161	2	C	T08	8.438951735624868e-4	0.016250123479656677
Carboxylation	enzyme	BCA	OG0000743	BCA2	H2	Clusia_rosea	Cro0.g27014, Cro0.g57161	2	C	T13	7.339257147065525e-4	-1.2008849509576638
Carboxylation	enzyme	BCA	OG0000743	BCA2	H2	Clusia_rosea	Cro0.g27014, Cro0.g57161	2	C	T19	8.36836622926044e-4	-0.06187347232307738
Carboxylation	enzyme	BCA	OG0000743	BCA2	H2	Clusia_rosea	Cro0.g27014, Cro0.g57161	2	T	T04	3.203495101859957e-4	-0.7136077639442031
Carboxylation	enzyme	BCA	OG0000743	BCA2	H2	Clusia_rosea	Cro0.g27014, Cro0.g57161	2	T	T08	3.1275229203288357e-4	-0.9023840332073041
Carboxylation	enzyme	BCA	OG0000743	BCA2	H2	Clusia_rosea	Cro0.g27014, Cro0.g57161	2	T	T13	3.989132104740495e-4	1.2385491889014666
Carboxylation	enzyme	BCA	OG0000743	BCA2	H2	Clusia_rosea	Cro0.g27014, Cro0.g57161	2	T	T19	3.642583538449484e-4	0.3774426082500392
Carboxylation	enzyme	BCA	OG0000743	BCA4	H1	Clusia_major	Cma07.g273, Cma07.g295	2	C	T04	0.0015128466296986482	-0.35591365108961265
Carboxylation	enzyme	BCA	OG0000743	BCA4	H1	Clusia_major	Cma07.g273, Cma07.g295	2	C	T08	0.0014579899609419764	-0.5377854729413498
Carboxylation	enzyme	BCA	OG0000743	BCA4	H1	Clusia_major	Cma07.g273, Cma07.g295	2	C	T13	0.0014397310586252618	-0.598321045089994
Carboxylation	enzyme	BCA	OG0000743	BCA4	H1	Clusia_major	Cma07.g273, Cma07.g295	2	C	T19	0.0020702254057367577	1.4920201691209563
Carboxylation	enzyme	BCA	OG0000743	BCA4	H1	Clusia_major	Cma07.g273, Cma07.g295	2	T	T04	7.449261813557346e-4	-0.18691058079967074
Carboxylation	enzyme	BCA	OG0000743	BCA4	H1	Clusia_major	Cma07.g273, Cma07.g295	2	T	T08	5.324425302160887e-4	-1.259690589216691
Carboxylation	enzyme	BCA	OG0000743	BCA4	H1	Clusia_major	Cma07.g273, Cma07.g295	2	T	T13	8.445211089670808e-4	0.3159207980294428
Carboxylation	enzyme	BCA	OG0000743	BCA4	H1	Clusia_major	Cma07.g273, Cma07.g295	2	T	T19	0.0010058991060560877	1.1306803719869183
Carboxylation	enzyme	BCA	OG0000743	BCA4	H1	Clusia_minor	Cmi0.g10394, Cmi0.g50142	2	C	T04	0.0014137337273576246	0.38111997065032327
Carboxylation	enzyme	BCA	OG0000743	BCA4	H1	Clusia_minor	Cmi0.g10394, Cmi0.g50142	2	C	T08	8.90071455336099e-4	-1.3047383210557963
Carboxylation	enzyme	BCA	OG0000743	BCA4	H1	Clusia_minor	Cmi0.g10394, Cmi0.g50142	2	C	T13	0.001625927990296271	1.0642500656381115
Carboxylation	enzyme	BCA	OG0000743	BCA4	H1	Clusia_minor	Cmi0.g10394, Cmi0.g50142	2	C	T19	0.001251666918655674	-0.1406317152326384
Carboxylation	enzyme	BCA	OG0000743	BCA4	H1	Clusia_minor	Cmi0.g10394, Cmi0.g50142	2	T	T04	0.0014578459925447974	1.3701645330584014
Carboxylation	enzyme	BCA	OG0000743	BCA4	H1	Clusia_minor	Cmi0.g10394, Cmi0.g50142	2	T	T08	0.0010750257372799151	-0.01616542664154673
Carboxylation	enzyme	BCA	OG0000743	BCA4	H1	Clusia_minor	Cmi0.g10394, Cmi0.g50142	2	T	T13	8.039782088201221e-4	-0.9977261043711967
Carboxylation	enzyme	BCA	OG0000743	BCA4	H1	Clusia_minor	Cmi0.g10394, Cmi0.g50142	2	T	T19	9.811086521569028e-4	-0.35627300204565876
Carboxylation	enzyme	BCA	OG0000743	BCA4	H1	Clusia_rosea	Cro0.g113843, Cro0.g121805	2	C	T04	0.0010869480160807044	-0.7787855227019125
Carboxylation	enzyme	BCA	OG0000743	BCA4	H1	Clusia_rosea	Cro0.g113843, Cro0.g121805	2	C	T08	0.0011892447518351604	-0.3546573550834492
Carboxylation	enzyme	BCA	OG0000743	BCA4	H1	Clusia_rosea	Cro0.g113843, Cro0.g121805	2	C	T13	0.0016289076671927877	1.468210454775276
Carboxylation	enzyme	BCA	OG0000743	BCA4	H1	Clusia_rosea	Cro0.g113843, Cro0.g121805	2	C	T19	0.001194042026643089	-0.3347675769899159
Carboxylation	enzyme	BCA	OG0000743	BCA4	H1	Clusia_rosea	Cro0.g113843, Cro0.g121805	2	T	T04	7.68055117260219e-4	0.8085572737162736
Carboxylation	enzyme	BCA	OG0000743	BCA4	H1	Clusia_rosea	Cro0.g113843, Cro0.g121805	2	T	T08	7.82648724520271e-4	0.9193510757251748
Carboxylation	enzyme	BCA	OG0000743	BCA4	H1	Clusia_rosea	Cro0.g113843, Cro0.g121805	2	T	T13	5.39322620719022e-4	-0.9279662932950016
Carboxylation	enzyme	BCA	OG0000743	BCA4	H1	Clusia_rosea	Cro0.g113843, Cro0.g121805	2	T	T19	5.561857972039635e-4	-0.7999420561464469
Carboxylation	enzyme	BCA	OG0000743	BCA4	H2	Clusia_major	Cma24.g758	1	C	T04	6.426110956897791e-4	1.4468489705854528
Carboxylation	enzyme	BCA	OG0000743	BCA4	H2	Clusia_major	Cma24.g758	1	C	T08	3.7543898663760367e-4	-0.6969378025561473
Carboxylation	enzyme	BCA	OG0000743	BCA4	H2	Clusia_major	Cma24.g758	1	C	T13	4.485067208126142e-4	-0.11064291337958355
Carboxylation	enzyme	BCA	OG0000743	BCA4	H2	Clusia_major	Cma24.g758	1	C	T19	3.8262612620543765e-4	-0.6392682546497219
Carboxylation	enzyme	BCA	OG0000743	BCA4	H2	Clusia_major	Cma24.g758	1	T	T04	6.598223198949987e-5	-0.2726050750958196
Carboxylation	enzyme	BCA	OG0000743	BCA4	H2	Clusia_major	Cma24.g758	1	T	T08	0	-1.2974104932598545
Carboxylation	enzyme	BCA	OG0000743	BCA4	H2	Clusia_major	Cma24.g758	1	T	T13	1.2953818470939755e-4	0.7145164990014811
Carboxylation	enzyme	BCA	OG0000743	BCA4	H2	Clusia_major	Cma24.g758	1	T	T19	1.3861536609291718e-4	0.8554990693541931
Carboxylation	enzyme	BCA	OG0000743	BCA4	H2	Clusia_minor	Cmi0.g28210	1	C	T04	2.312166056097753e-4	0.5817584101186192
Carboxylation	enzyme	BCA	OG0000743	BCA4	H2	Clusia_minor	Cmi0.g28210	1	C	T08	1.6488726913538106e-4	-1.2997254750389204
Carboxylation	enzyme	BCA	OG0000743	BCA4	H2	Clusia_minor	Cmi0.g28210	1	C	T13	2.444347349102569e-4	0.9567010613297552
Carboxylation	enzyme	BCA	OG0000743	BCA4	H2	Clusia_minor	Cmi0.g28210	1	C	T19	2.0229118278972854e-4	-0.23873399640945556
Carboxylation	enzyme	BCA	OG0000743	BCA4	H2	Clusia_minor	Cmi0.g28210	1	T	T04	0	-0.49999999999999994
Carboxylation	enzyme	BCA	OG0000743	BCA4	H2	Clusia_minor	Cmi0.g28210	1	T	T08	2.7623840033069394e-5	1.4999999999999998
Carboxylation	enzyme	BCA	OG0000743	BCA4	H2	Clusia_minor	Cmi0.g28210	1	T	T13	0	-0.49999999999999994
Carboxylation	enzyme	BCA	OG0000743	BCA4	H2	Clusia_minor	Cmi0.g28210	1	T	T19	0	-0.49999999999999994
Carboxylation	enzyme	PEPC	OG0001285	PEPC1	H1	Clusia_major	Cma02.g612, Cma25.g930	2	C	T04	0.0036426679214265315	-0.12945780398675236
Carboxylation	enzyme	PEPC	OG0001285	PEPC1	H1	Clusia_major	Cma02.g612, Cma25.g930	2	C	T08	0.003125990551473477	-0.8191130134555789
Carboxylation	enzyme	PEPC	OG0001285	PEPC1	H1	Clusia_major	Cma02.g612, Cma25.g930	2	C	T13	0.003372030248021855	-0.49070196174620057
Carboxylation	enzyme	PEPC	OG0001285	PEPC1	H1	Clusia_major	Cma02.g612, Cma25.g930	2	C	T19	0.004817932866505677	1.4392727791885311
Carboxylation	enzyme	PEPC	OG0001285	PEPC1	H1	Clusia_major	Cma02.g612, Cma25.g930	2	T	T04	0.0043496977653098646	-1.2037578242705533
Carboxylation	enzyme	PEPC	OG0001285	PEPC1	H1	Clusia_major	Cma02.g612, Cma25.g930	2	T	T08	0.00456231867383527	-0.17755241055504825
Carboxylation	enzyme	PEPC	OG0001285	PEPC1	H1	Clusia_major	Cma02.g612, Cma25.g930	2	T	T13	0.0048523697238032435	1.2223661571686704
Carboxylation	enzyme	PEPC	OG0001285	PEPC1	H1	Clusia_major	Cma02.g612, Cma25.g930	2	T	T19	0.004632037843197472	0.1589440776569355
Carboxylation	enzyme	PEPC	OG0001285	PEPC1	H1	Clusia_minor	Cmi0.g48726, Cmi0.g32371	2	C	T04	0.0016429450748504687	0.18909326844627933
Carboxylation	enzyme	PEPC	OG0001285	PEPC1	H1	Clusia_minor	Cmi0.g48726, Cmi0.g32371	2	C	T08	0.0011734015589192882	-1.3557254545138708
Carboxylation	enzyme	PEPC	OG0001285	PEPC1	H1	Clusia_minor	Cmi0.g48726, Cmi0.g32371	2	C	T13	0.0019062583721407176	1.0554055437881196
Carboxylation	enzyme	PEPC	OG0001285	PEPC1	H1	Clusia_minor	Cmi0.g48726, Cmi0.g32371	2	C	T19	0.0016192777222474378	0.11122664227947131
Carboxylation	enzyme	PEPC	OG0001285	PEPC1	H1	Clusia_minor	Cmi0.g48726, Cmi0.g32371	2	T	T04	0.0025770440581549176	0.6057966203805495
Carboxylation	enzyme	PEPC	OG0001285	PEPC1	H1	Clusia_minor	Cmi0.g48726, Cmi0.g32371	2	T	T08	0.0026544347132139217	0.9019734451046705
Carboxylation	enzyme	PEPC	OG0001285	PEPC1	H1	Clusia_minor	Cmi0.g48726, Cmi0.g32371	2	T	T13	0.002374432837715821	-0.16960381882465939
Carboxylation	enzyme	PEPC	OG0001285	PEPC1	H1	Clusia_minor	Cmi0.g48726, Cmi0.g32371	2	T	T19	0.002069088853250465	-1.3381662466605588
Carboxylation	enzyme	PEPC	OG0001285	PEPC1	H1	Clusia_rosea	Cro0.g58946	1	C	T04	0.0015898932903359781	-1.2724190974049674
Carboxylation	enzyme	PEPC	OG0001285	PEPC1	H1	Clusia_rosea	Cro0.g58946	1	C	T08	0.001977354603024845	-0.2952819535047225
Carboxylation	enzyme	PEPC	OG0001285	PEPC1	H1	Clusia_rosea	Cro0.g58946	1	C	T13	0.002333821695876383	0.6036909906226701
Carboxylation	enzyme	PEPC	OG0001285	PEPC1	H1	Clusia_rosea	Cro0.g58946	1	C	T19	0.0024766979549465554	0.9640100602870189
Carboxylation	enzyme	PEPC	OG0001285	PEPC1	H1	Clusia_rosea	Cro0.g58946	1	T	T04	0.003469918209009673	0.040897685461509035
Carboxylation	enzyme	PEPC	OG0001285	PEPC1	H1	Clusia_rosea	Cro0.g58946	1	T	T08	0.0029613316852279002	-1.1165198995378687
Carboxylation	enzyme	PEPC	OG0001285	PEPC1	H1	Clusia_rosea	Cro0.g58946	1	T	T13	0.0033517181300015413	-0.22809656349155485
Carboxylation	enzyme	PEPC	OG0001285	PEPC1	H1	Clusia_rosea	Cro0.g58946	1	T	T19	0.004024820603544352	1.3037187775679164
Carboxylation	enzyme	PEPC	OG0001285	PEPC1	H2	Clusia_major	Cma05.g567	1	C	T04	0.001891208465319747	-0.21992270244966994
Carboxylation	enzyme	PEPC	OG0001285	PEPC1	H2	Clusia_major	Cma05.g567	1	C	T08	0.0017181002538753888	-0.6350972470208626
Carboxylation	enzyme	PEPC	OG0001285	PEPC1	H2	Clusia_major	Cma05.g567	1	C	T13	0.0017255707367130654	-0.6171803944118445
Carboxylation	enzyme	PEPC	OG0001285	PEPC1	H2	Clusia_major	Cma05.g567	1	C	T19	0.0025967439995294825	1.472200343882379
Carboxylation	enzyme	PEPC	OG0001285	PEPC1	H2	Clusia_major	Cma05.g567	1	T	T04	0.0021272215524785875	-1.1848888998576417
Carboxylation	enzyme	PEPC	OG0001285	PEPC1	H2	Clusia_major	Cma05.g567	1	T	T08	0.0022016273240618393	-0.45317972188801564
Carboxylation	enzyme	PEPC	OG0001285	PEPC1	H2	Clusia_major	Cma05.g567	1	T	T13	0.002315073920038509	0.6624584029402761
Carboxylation	enzyme	PEPC	OG0001285	PEPC1	H2	Clusia_major	Cma05.g567	1	T	T19	0.002346917585778487	0.9756102188053726
Carboxylation	enzyme	PEPC	OG0001285	PEPC1	H2	Clusia_minor	Cmi0.g16392, Cmi0.g74650	2	C	T04	0.0027899842699648154	0.19802842528524314
Carboxylation	enzyme	PEPC	OG0001285	PEPC1	H2	Clusia_minor	Cmi0.g16392, Cmi0.g74650	2	C	T08	0.0017441228074654362	-1.433263938946998
Carboxylation	enzyme	PEPC	OG0001285	PEPC1	H2	Clusia_minor	Cmi0.g16392, Cmi0.g74650	2	C	T13	0.0032308073455600975	0.8856064104970107
Carboxylation	enzyme	PEPC	OG0001285	PEPC1	H2	Clusia_minor	Cmi0.g16392, Cmi0.g74650	2	C	T19	0.002887179175157407	0.3496291031647432
Carboxylation	enzyme	PEPC	OG0001285	PEPC1	H2	Clusia_minor	Cmi0.g16392, Cmi0.g74650	2	T	T04	0.0057266625833632305	0.9841269141765996
Carboxylation	enzyme	PEPC	OG0001285	PEPC1	H2	Clusia_minor	Cmi0.g16392, Cmi0.g74650	2	T	T08	0.005574013043303813	0.7010892716468236
Carboxylation	enzyme	PEPC	OG0001285	PEPC1	H2	Clusia_minor	Cmi0.g16392, Cmi0.g74650	2	T	T13	0.004873559544031229	-0.5976680456610114
Carboxylation	enzyme	PEPC	OG0001285	PEPC1	H2	Clusia_minor	Cmi0.g16392, Cmi0.g74650	2	T	T19	0.004609354505996277	-1.08754814016241
Carboxylation	enzyme	PEPC	OG0001285	PEPC1	H2	Clusia_rosea	Cro0.g53096	1	C	T04	9.967547651379741e-4	-1.3213338634915517
Carboxylation	enzyme	PEPC	OG0001285	PEPC1	H2	Clusia_rosea	Cro0.g53096	1	C	T08	0.0012703397009824233	-0.2239872576429602
Carboxylation	enzyme	PEPC	OG0001285	PEPC1	H2	Clusia_rosea	Cro0.g53096	1	C	T13	0.0015012799671163875	0.702311978876271
Carboxylation	enzyme	PEPC	OG0001285	PEPC1	H2	Clusia_rosea	Cro0.g53096	1	C	T19	0.0015363578761491356	0.8430091422582391
Carboxylation	enzyme	PEPC	OG0001285	PEPC1	H2	Clusia_rosea	Cro0.g53096	1	T	T04	0.0023455614997220093	0.3405379522473377
Carboxylation	enzyme	PEPC	OG0001285	PEPC1	H2	Clusia_rosea	Cro0.g53096	1	T	T08	0.001787664743746555	-1.1420861319496296
Carboxylation	enzyme	PEPC	OG0001285	PEPC1	H2	Clusia_rosea	Cro0.g53096	1	T	T13	0.0020697424869818	-0.3924577262327443
Carboxylation	enzyme	PEPC	OG0001285	PEPC1	H2	Clusia_rosea	Cro0.g53096	1	T	T19	0.00266671303622175	1.1940059059350367
Carboxylation	enzyme	PEPC	OG0005858	PEPC4	H1	Clusia_major	Cma19.g1220	1	C	T04	5.72415543401858e-4	1.3836290284805859
Carboxylation	enzyme	PEPC	OG0005858	PEPC4	H1	Clusia_major	Cma19.g1220	1	C	T08	3.5549823485746615e-4	-0.8058179380155345
Carboxylation	enzyme	PEPC	OG0005858	PEPC4	H1	Clusia_major	Cma19.g1220	1	C	T13	4.430654078515928e-4	0.07803813858425251
Carboxylation	enzyme	PEPC	OG0005858	PEPC4	H1	Clusia_major	Cma19.g1220	1	C	T19	3.7035623745475786e-4	-0.6558492290493044
Carboxylation	enzyme	PEPC	OG0005858	PEPC4	H1	Clusia_major	Cma19.g1220	1	T	T04	4.3281282257043476e-4	-0.924177527993276
Carboxylation	enzyme	PEPC	OG0005858	PEPC4	H1	Clusia_major	Cma19.g1220	1	T	T08	4.569241478730009e-4	-0.7157769112140057
Carboxylation	enzyme	PEPC	OG0005858	PEPC4	H1	Clusia_major	Cma19.g1220	1	T	T13	6.785737357426277e-4	1.1999996063043057
Carboxylation	enzyme	PEPC	OG0005858	PEPC4	H1	Clusia_major	Cma19.g1220	1	T	T19	5.906388387197247e-4	0.43995483290297743
Carboxylation	enzyme	PEPC	OG0005858	PEPC4	H1	Clusia_minor	Cmi0.g61267	1	C	T04	1.2852013735800049e-4	0.40091497954146593
Carboxylation	enzyme	PEPC	OG0005858	PEPC4	H1	Clusia_minor	Cmi0.g61267	1	C	T08	0	-1.3664234278991754
Carboxylation	enzyme	PEPC	OG0005858	PEPC4	H1	Clusia_minor	Cmi0.g61267	1	C	T13	1.710506012896444e-4	0.9857705822341754
Carboxylation	enzyme	PEPC	OG0005858	PEPC4	H1	Clusia_minor	Cmi0.g61267	1	C	T19	9.789230726013806e-5	-0.0202621338764657
Carboxylation	enzyme	PEPC	OG0005858	PEPC4	H1	Clusia_minor	Cmi0.g61267	1	T	T04	2.6631992211407173e-4	1.4090851185784181
Carboxylation	enzyme	PEPC	OG0005858	PEPC4	H1	Clusia_minor	Cmi0.g61267	1	T	T08	2.0443308021588722e-4	-0.045119805311461376
Carboxylation	enzyme	PEPC	OG0005858	PEPC4	H1	Clusia_minor	Cmi0.g61267	1	T	T13	1.8595991100549763e-4	-0.4791987274480187
Carboxylation	enzyme	PEPC	OG0005858	PEPC4	H1	Clusia_minor	Cmi0.g61267	1	T	T19	1.6870009189909015e-4	-0.8847665858189381
Carboxylation	enzyme	PEPC	OG0005858	PEPC4	H2	Clusia_major	Cma29.g1152	1	C	T04	0.00056013187972155955	1.4616105908812476
Carboxylation	enzyme	PEPC	OG0005858	PEPC4	H2	Clusia_major	Cma29.g1152	1	C	T08	3.8173420781821603e-4	-0.5964908180245744
Carboxylation	enzyme	PEPC	OG0005858	PEPC4	H2	Clusia_major	Cma29.g1152	1	C	T13	4.183535474204867e-4	-0.17402838550209296
Carboxylation	enzyme	PEPC	OG0005858	PEPC4	H2	Clusia_major	Cma29.g1152	1	C	T19	3.73534164197345e-4	-0.6910913873545804
Carboxylation	enzyme	PEPC	OG0005858	PEPC4	H2	Clusia_major	Cma29.g1152	1	T	T04	3.731025434601381e-4	-1.148015313792308
Carboxylation	enzyme	PEPC	OG0005858	PEPC4	H2	Clusia_major	Cma29.g1152	1	T	T08	4.6811812806060493e-4	-0.3147616851313895
Carboxylation	enzyme	PEPC	OG0005858	PEPC4	H2	Clusia_major	Cma29.g1152	1	T	T13	6.451686482690957e-4	1.2379097954512115
Carboxylation	enzyme	PEPC	OG0005858	PEPC4	H2	Clusia_major	Cma29.g1152	1	T	T19	5.296517986674718e-4	0.22486720347248687
Carboxylation	enzyme	PEPC	OG0005858	PEPC4	H2	Clusia_minor	Cmi0.g86085	1	C	T04	1.4243104408624856e-4	0.42457741859379955
Carboxylation	enzyme	PEPC	OG0005858	PEPC4	H2	Clusia_minor	Cmi0.g86085	1	C	T08	0	-1.4319811967113305
Carboxylation	enzyme	PEPC	OG0005858	PEPC4	H2	Clusia_minor	Cmi0.g86085	1	C	T13	1.7625429966057563e-4	0.8654564203383842
Carboxylation	enzyme	PEPC	OG0005858	PEPC4	H2	Clusia_minor	Cmi0.g86085	1	C	T19	1.2074829498253935e-4	0.14194735777914677
Carboxylation	enzyme	PEPC	OG0005858	PEPC4	H2	Clusia_minor	Cmi0.g86085	1	T	T04	3.452889528327787e-4	1.3267281243018902
Carboxylation	enzyme	PEPC	OG0005858	PEPC4	H2	Clusia_minor	Cmi0.g86085	1	T	T08	2.6996914106958966e-4	0.21758385156507049
Carboxylation	enzyme	PEPC	OG0005858	PEPC4	H2	Clusia_minor	Cmi0.g86085	1	T	T13	2.0276318025226554e-4	-0.7720774976782447
Carboxylation	enzyme	PEPC	OG0005858	PEPC4	H2	Clusia_minor	Cmi0.g86085	1	T	T19	2.0275252001374672e-4	-0.7722344781887157
Carboxylation	enzyme	PEPC	OG0005858	PEPC4	H2	Clusia_rosea	Cro0.g9654	1	C	T04	9.908639983803481e-6	-1.308199325498796
Carboxylation	enzyme	PEPC	OG0005858	PEPC4	H2	Clusia_rosea	Cro0.g9654	1	C	T08	6.201559557225405e-5	-0.25518848592072463
Carboxylation	enzyme	PEPC	OG0005858	PEPC4	H2	Clusia_rosea	Cro0.g9654	1	C	T13	1.1201400446983352e-4	0.7552114872927829
Carboxylation	enzyme	PEPC	OG0005858	PEPC4	H2	Clusia_rosea	Cro0.g9654	1	C	T19	1.1463490474637984e-4	0.8081763241267381
Carboxylation	enzyme	PEPC	OG0005858	PEPC4	H2	Clusia_rosea	Cro0.g9654	1	T	T04	8.888913403596422e-5	0.6486843015055578
Carboxylation	enzyme	PEPC	OG0005858	PEPC4	H2	Clusia_rosea	Cro0.g9654	1	T	T08	1.0721385459361198e-5	-1.4472691526597778
Carboxylation	enzyme	PEPC	OG0005858	PEPC4	H2	Clusia_rosea	Cro0.g9654	1	T	T13	6.885172863370575e-5	0.11141068380352016
Carboxylation	enzyme	PEPC	OG0005858	PEPC4	H2	Clusia_rosea	Cro0.g9654	1	T	T19	9.032459823969023e-5	0.6871741673506996
