# Supplementary material for: Clusia genomes shed light on the evolution and diversity of crassulacean acid metabolism physiotypes
Source: Nat Commun. 2026 May 5;17:3937. doi: 10.1038/s41467-026-71958-z (PMC13144421; doi:10.1038/s41467-026-71958-z)
Supplement: Supplementary file 14 — Source Data [file 41467_2026_71958_MOESM14_ESM.zip › Fig5h.PPCK.tsv]

Pathway	Type	Function	GeneFamily	Orthogroup	Homoeolog	Homoeolog.og	Homoeolog.flag	Group	Group.ref	Species	Haplotype	Gene	GeneName	Condition	Timepoint	TPM.rep1	TPM.rep2	TPM.rep3	TPM.mean	TPM.sd
Carboxylation	enzyme	PEPC-kinase	OG0002380	OG0002380	PEPCkinase	5754	PASS	H1	Cma03.g761	Clusia_major	PREDOM	Cma03.g761	PPCK1/PPCK4	C	T04	12.83	7.13	12.51	10.823333333333334	3.202519841208378
Carboxylation	enzyme	PEPC-kinase	OG0002380	OG0002380	PEPCkinase	5754	PASS	H1	Cma03.g761	Clusia_major	PREDOM	Cma03.g761	PPCK1/PPCK4	C	T08	8.24	0	0	2.746666666666667	4.757366218122517
Carboxylation	enzyme	PEPC-kinase	OG0002380	OG0002380	PEPCkinase	5754	PASS	H1	Cma03.g761	Clusia_major	PREDOM	Cma03.g761	PPCK1/PPCK4	C	T13	0	0	9.78	3.26	5.64648563267454
Carboxylation	enzyme	PEPC-kinase	OG0002380	OG0002380	PEPCkinase	5754	PASS	H1	Cma03.g761	Clusia_major	PREDOM	Cma03.g761	PPCK1/PPCK4	C	T19	9.22	34.33	17.25	20.266666666666666	12.82393205430118
Carboxylation	enzyme	PEPC-kinase	OG0002380	OG0002380	PEPCkinase	5754	PASS	H1	Cma03.g761	Clusia_major	PREDOM	Cma03.g761	PPCK1/PPCK4	T	T04	7.12	16.91	23.12	15.716666666666667	8.066475893060943
Carboxylation	enzyme	PEPC-kinase	OG0002380	OG0002380	PEPCkinase	5754	PASS	H1	Cma03.g761	Clusia_major	PREDOM	Cma03.g761	PPCK1/PPCK4	T	T08	39.28	19.97	26.26	28.503333333333334	9.848524424162909
Carboxylation	enzyme	PEPC-kinase	OG0002380	OG0002380	PEPCkinase	5754	PASS	H1	Cma03.g761	Clusia_major	PREDOM	Cma03.g761	PPCK1/PPCK4	T	T13	27.22	12.32	36.68	25.406666666666666	12.280819733769132
Carboxylation	enzyme	PEPC-kinase	OG0002380	OG0002380	PEPCkinase	5754	PASS	H1	Cma03.g761	Clusia_major	PREDOM	Cma03.g761	PPCK1/PPCK4	T	T19	15.63	73.18	6	31.603333333333335	36.32696840273536
Carboxylation	enzyme	PEPC-kinase	OG0002380	OG0002380	PEPCkinase	5754	ALN	H1	Cma03.g761	Clusia_major	ALLELIC	Cma00.g15354	PPCK1/PPCK4	C	T04	9.07	0	11.11	6.726666666666667	5.914087700848993
Carboxylation	enzyme	PEPC-kinase	OG0002380	OG0002380	PEPCkinase	5754	ALN	H1	Cma03.g761	Clusia_major	ALLELIC	Cma00.g15354	PPCK1/PPCK4	C	T08	0	0	10.97	3.656666666666667	6.3335324530101955
Carboxylation	enzyme	PEPC-kinase	OG0002380	OG0002380	PEPCkinase	5754	ALN	H1	Cma03.g761	Clusia_major	ALLELIC	Cma00.g15354	PPCK1/PPCK4	C	T13	2.36	70.39	15.79	29.513333333333332	36.031481142652645
Carboxylation	enzyme	PEPC-kinase	OG0002380	OG0002380	PEPCkinase	5754	ALN	H1	Cma03.g761	Clusia_major	ALLELIC	Cma00.g15354	PPCK1/PPCK4	C	T19	41.88	15.34	21.66	26.293333333333333	13.863395447484478
Carboxylation	enzyme	PEPC-kinase	OG0002380	OG0002380	PEPCkinase	5754	ALN	H1	Cma03.g761	Clusia_major	ALLELIC	Cma00.g15354	PPCK1/PPCK4	T	T04	0	27.39	18.91	15.433333333333334	14.02206950964562
Carboxylation	enzyme	PEPC-kinase	OG0002380	OG0002380	PEPCkinase	5754	ALN	H1	Cma03.g761	Clusia_major	ALLELIC	Cma00.g15354	PPCK1/PPCK4	T	T08	15.81	1.97	30.35	16.043333333333333	14.19143873373427
Carboxylation	enzyme	PEPC-kinase	OG0002380	OG0002380	PEPCkinase	5754	ALN	H1	Cma03.g761	Clusia_major	ALLELIC	Cma00.g15354	PPCK1/PPCK4	T	T13	0	35.71	23.96	19.89	18.19957966547579
Carboxylation	enzyme	PEPC-kinase	OG0002380	OG0002380	PEPCkinase	5754	ALN	H1	Cma03.g761	Clusia_major	ALLELIC	Cma00.g15354	PPCK1/PPCK4	T	T19	0.06	58.36	33.11	30.509999999999998	29.236834643989763
Carboxylation	enzyme	PEPC-kinase	OG0002380	OG0002380	PEPCkinase	5754	PASS	H1	Cma03.g761	Clusia_rosea		Cro0.g120492	PPCK1/PPCK4	C	T04	0	0	0	0	0
Carboxylation	enzyme	PEPC-kinase	OG0002380	OG0002380	PEPCkinase	5754	PASS	H1	Cma03.g761	Clusia_rosea		Cro0.g120492	PPCK1/PPCK4	C	T08	0	0	0	0	0
Carboxylation	enzyme	PEPC-kinase	OG0002380	OG0002380	PEPCkinase	5754	PASS	H1	Cma03.g761	Clusia_rosea		Cro0.g120492	PPCK1/PPCK4	C	T13	0	1.28	0	0.42666666666666664	0.739008344562721
Carboxylation	enzyme	PEPC-kinase	OG0002380	OG0002380	PEPCkinase	5754	PASS	H1	Cma03.g761	Clusia_rosea		Cro0.g120492	PPCK1/PPCK4	C	T19	10.15	0	5.11	5.086666666666667	5.075040229725606
Carboxylation	enzyme	PEPC-kinase	OG0002380	OG0002380	PEPCkinase	5754	PASS	H1	Cma03.g761	Clusia_rosea		Cro0.g120492	PPCK1/PPCK4	T	T04	0	0	0	0	0
Carboxylation	enzyme	PEPC-kinase	OG0002380	OG0002380	PEPCkinase	5754	PASS	H1	Cma03.g761	Clusia_rosea		Cro0.g120492	PPCK1/PPCK4	T	T08	3.28	44.68	4.79	17.583333333333332	23.478544105913667
Carboxylation	enzyme	PEPC-kinase	OG0002380	OG0002380	PEPCkinase	5754	PASS	H1	Cma03.g761	Clusia_rosea		Cro0.g120492	PPCK1/PPCK4	T	T13	0	0	2.93	0.9766666666666668	1.6916362887256036
Carboxylation	enzyme	PEPC-kinase	OG0002380	OG0002380	PEPCkinase	5754	PASS	H1	Cma03.g761	Clusia_rosea		Cro0.g120492	PPCK1/PPCK4	T	T19	0	30.43	21.18	17.203333333333333	15.599892093643895
Carboxylation	enzyme	PEPC-kinase	OG0002380	OG0002380	PEPCkinase	5754	PASS	H1	Cma03.g761	Clusia_rosea		Cro0.g60041	PPCK1/PPCK4	C	T04	20.99	17.2	52.89	30.36	19.603359405979376
Carboxylation	enzyme	PEPC-kinase	OG0002380	OG0002380	PEPCkinase	5754	PASS	H1	Cma03.g761	Clusia_rosea		Cro0.g60041	PPCK1/PPCK4	C	T08	9.52	2.69	8.64	6.95	3.7154138396684693
Carboxylation	enzyme	PEPC-kinase	OG0002380	OG0002380	PEPCkinase	5754	PASS	H1	Cma03.g761	Clusia_rosea		Cro0.g60041	PPCK1/PPCK4	C	T13	11.23	1.28	0	4.17	6.147544225135758
Carboxylation	enzyme	PEPC-kinase	OG0002380	OG0002380	PEPCkinase	5754	PASS	H1	Cma03.g761	Clusia_rosea		Cro0.g60041	PPCK1/PPCK4	C	T19	24.96	43.06	93.06	53.693333333333335	35.27326655320334
Carboxylation	enzyme	PEPC-kinase	OG0002380	OG0002380	PEPCkinase	5754	PASS	H1	Cma03.g761	Clusia_rosea		Cro0.g60041	PPCK1/PPCK4	T	T04	48.46	0	156.77	68.41000000000001	80.26649425507509
Carboxylation	enzyme	PEPC-kinase	OG0002380	OG0002380	PEPCkinase	5754	PASS	H1	Cma03.g761	Clusia_rosea		Cro0.g60041	PPCK1/PPCK4	T	T08	3.28	44.68	7.06	18.34	22.889272596568027
Carboxylation	enzyme	PEPC-kinase	OG0002380	OG0002380	PEPCkinase	5754	PASS	H1	Cma03.g761	Clusia_rosea		Cro0.g60041	PPCK1/PPCK4	T	T13	10.18	0	6.64	5.6066666666666665	5.168068626995324
Carboxylation	enzyme	PEPC-kinase	OG0002380	OG0002380	PEPCkinase	5754	PASS	H1	Cma03.g761	Clusia_rosea		Cro0.g60041	PPCK1/PPCK4	T	T19	41.43	147.09	145.49	111.33666666666667	60.54623467510868
Carboxylation	enzyme	PEPC-kinase	OG0002380	OG0002380	PEPCkinase	5754	ARRAY	H2	Cma15.g812	Clusia_major	PREDOM	Cma15.g812	PPCK1/PPCK4	C	T04	34.87	126.61	68.36	76.61333333333333	46.42353964674961
Carboxylation	enzyme	PEPC-kinase	OG0002380	OG0002380	PEPCkinase	5754	ARRAY	H2	Cma15.g812	Clusia_major	PREDOM	Cma15.g812	PPCK1/PPCK4	C	T08	68.45	0	32.63	33.693333333333335	34.2373864851471
Carboxylation	enzyme	PEPC-kinase	OG0002380	OG0002380	PEPCkinase	5754	ARRAY	H2	Cma15.g812	Clusia_major	PREDOM	Cma15.g812	PPCK1/PPCK4	C	T13	45.41	0	2.47	15.959999999999999	25.53433179074792
Carboxylation	enzyme	PEPC-kinase	OG0002380	OG0002380	PEPCkinase	5754	ARRAY	H2	Cma15.g812	Clusia_major	PREDOM	Cma15.g812	PPCK1/PPCK4	C	T19	71.94	20.47	302.03	131.48	149.925872016807
Carboxylation	enzyme	PEPC-kinase	OG0002380	OG0002380	PEPCkinase	5754	ARRAY	H2	Cma15.g812	Clusia_major	PREDOM	Cma15.g812	PPCK1/PPCK4	T	T04	17.33	141.35	77.93	78.87	62.015343262776504
Carboxylation	enzyme	PEPC-kinase	OG0002380	OG0002380	PEPCkinase	5754	ARRAY	H2	Cma15.g812	Clusia_major	PREDOM	Cma15.g812	PPCK1/PPCK4	T	T08	57.22	74.31	150.03	93.85333333333334	49.39514584787997
Carboxylation	enzyme	PEPC-kinase	OG0002380	OG0002380	PEPCkinase	5754	ARRAY	H2	Cma15.g812	Clusia_major	PREDOM	Cma15.g812	PPCK1/PPCK4	T	T13	17.4	129.79	124.94	90.71	63.5346181227211
Carboxylation	enzyme	PEPC-kinase	OG0002380	OG0002380	PEPCkinase	5754	ARRAY	H2	Cma15.g812	Clusia_major	PREDOM	Cma15.g812	PPCK1/PPCK4	T	T19	67.73	282.07	130.66	160.15333333333334	110.17169070742871
Carboxylation	enzyme	PEPC-kinase	OG0002380	OG0002380	PEPCkinase	5754	ALN	H2	Cma15.g812	Clusia_major	ALLELIC	Cma00.g11152	PPCK1/PPCK4	C	T04	59.03	60.19	72.54	63.92	7.4876364762186505
Carboxylation	enzyme	PEPC-kinase	OG0002380	OG0002380	PEPCkinase	5754	ALN	H2	Cma15.g812	Clusia_major	ALLELIC	Cma00.g11152	PPCK1/PPCK4	C	T08	53.66	0	30.65	28.10333333333333	26.92049467103703
Carboxylation	enzyme	PEPC-kinase	OG0002380	OG0002380	PEPCkinase	5754	ALN	H2	Cma15.g812	Clusia_major	ALLELIC	Cma00.g11152	PPCK1/PPCK4	C	T13	18.68	0	0	6.226666666666667	10.78490302846221
Carboxylation	enzyme	PEPC-kinase	OG0002380	OG0002380	PEPCkinase	5754	ALN	H2	Cma15.g812	Clusia_major	ALLELIC	Cma00.g11152	PPCK1/PPCK4	C	T19	30.94	0	84.15	38.36333333333334	42.56330618423966
Carboxylation	enzyme	PEPC-kinase	OG0002380	OG0002380	PEPCkinase	5754	ALN	H2	Cma15.g812	Clusia_major	ALLELIC	Cma00.g11152	PPCK1/PPCK4	T	T04	19.79	109.44	45.86	58.36333333333333	46.114321347422354
Carboxylation	enzyme	PEPC-kinase	OG0002380	OG0002380	PEPCkinase	5754	ALN	H2	Cma15.g812	Clusia_major	ALLELIC	Cma00.g11152	PPCK1/PPCK4	T	T08	137.5	84.7	76.73	99.64333333333333	33.0261356100488
Carboxylation	enzyme	PEPC-kinase	OG0002380	OG0002380	PEPCkinase	5754	ALN	H2	Cma15.g812	Clusia_major	ALLELIC	Cma00.g11152	PPCK1/PPCK4	T	T13	13.92	127.26	69.45	70.21000000000001	56.67382199922642
Carboxylation	enzyme	PEPC-kinase	OG0002380	OG0002380	PEPCkinase	5754	ALN	H2	Cma15.g812	Clusia_major	ALLELIC	Cma00.g11152	PPCK1/PPCK4	T	T19	29.64	193.24	47.1	89.99333333333334	89.83940412387726
Carboxylation	enzyme	PEPC-kinase	OG0002380	OG0002380	PEPCkinase	5754	ARRAY	H2	Cma15.g812	Clusia_rosea		Cro0.g23145	PPCK1/PPCK4	C	T04	132.36	450.56	346.04	309.65333333333336	162.19063515916488
Carboxylation	enzyme	PEPC-kinase	OG0002380	OG0002380	PEPCkinase	5754	ARRAY	H2	Cma15.g812	Clusia_rosea		Cro0.g23145	PPCK1/PPCK4	C	T08	43.87	173.26	257.49	158.20666666666668	107.60264045706933
Carboxylation	enzyme	PEPC-kinase	OG0002380	OG0002380	PEPCkinase	5754	ARRAY	H2	Cma15.g812	Clusia_rosea		Cro0.g23145	PPCK1/PPCK4	C	T13	24.3	0	12.32	12.206666666666667	12.15039642700325
Carboxylation	enzyme	PEPC-kinase	OG0002380	OG0002380	PEPCkinase	5754	ARRAY	H2	Cma15.g812	Clusia_rosea		Cro0.g23145	PPCK1/PPCK4	C	T19	21.64	112.19	80.42	71.41666666666667	45.94149141389875
Carboxylation	enzyme	PEPC-kinase	OG0002380	OG0002380	PEPCkinase	5754	ARRAY	H2	Cma15.g812	Clusia_rosea		Cro0.g23145	PPCK1/PPCK4	T	T04	173.79	475.96	159.88	269.87666666666667	178.6088666145478
Carboxylation	enzyme	PEPC-kinase	OG0002380	OG0002380	PEPCkinase	5754	ARRAY	H2	Cma15.g812	Clusia_rosea		Cro0.g23145	PPCK1/PPCK4	T	T08	122.44	0	277.03	133.15666666666667	138.8255755735712
Carboxylation	enzyme	PEPC-kinase	OG0002380	OG0002380	PEPCkinase	5754	ARRAY	H2	Cma15.g812	Clusia_rosea		Cro0.g23145	PPCK1/PPCK4	T	T13	20.59	0	3.92	8.17	10.93315599449674
Carboxylation	enzyme	PEPC-kinase	OG0002380	OG0002380	PEPCkinase	5754	ARRAY	H2	Cma15.g812	Clusia_rosea		Cro0.g23145	PPCK1/PPCK4	T	T19	122.15	234.47	215.83	190.81666666666666	60.192987409941146
Carboxylation	enzyme	PEPC-kinase	OG0002380	OG0002380	PEPCkinase	5754	PASS	H2	Cma15.g812	Clusia_rosea		Cro0.g23146	PPCK1/PPCK4	C	T04	0	0	39.64	13.213333333333335	22.886164670676767
Carboxylation	enzyme	PEPC-kinase	OG0002380	OG0002380	PEPCkinase	5754	PASS	H2	Cma15.g812	Clusia_rosea		Cro0.g23146	PPCK1/PPCK4	C	T08	0	6.07	14.94	7.003333333333333	7.513603219050986
Carboxylation	enzyme	PEPC-kinase	OG0002380	OG0002380	PEPCkinase	5754	PASS	H2	Cma15.g812	Clusia_rosea		Cro0.g23146	PPCK1/PPCK4	C	T13	0	0	0	0	0
Carboxylation	enzyme	PEPC-kinase	OG0002380	OG0002380	PEPCkinase	5754	PASS	H2	Cma15.g812	Clusia_rosea		Cro0.g23146	PPCK1/PPCK4	C	T19	0	0	0	0	0
Carboxylation	enzyme	PEPC-kinase	OG0002380	OG0002380	PEPCkinase	5754	PASS	H2	Cma15.g812	Clusia_rosea		Cro0.g23146	PPCK1/PPCK4	T	T04	0	0	0	0	0
Carboxylation	enzyme	PEPC-kinase	OG0002380	OG0002380	PEPCkinase	5754	PASS	H2	Cma15.g812	Clusia_rosea		Cro0.g23146	PPCK1/PPCK4	T	T08	0	205.62	0	68.53999999999999	118.71476235077085
Carboxylation	enzyme	PEPC-kinase	OG0002380	OG0002380	PEPCkinase	5754	PASS	H2	Cma15.g812	Clusia_rosea		Cro0.g23146	PPCK1/PPCK4	T	T13	0	0	4.24	1.4133333333333336	2.4479651413640133
Carboxylation	enzyme	PEPC-kinase	OG0002380	OG0002380	PEPCkinase	5754	PASS	H2	Cma15.g812	Clusia_rosea		Cro0.g23146	PPCK1/PPCK4	T	T19	0	7.9	0	2.6333333333333337	4.561067126598044
Carboxylation	enzyme	PEPC-kinase	OG0002380	OG0002380	PEPCkinase	5754	ARRAY	H2	Cma15.g812	Clusia_rosea		Cro0.g33618	PPCK1/PPCK4	C	T04	132.36	450.56	346.04	309.65333333333336	162.19063515916488
Carboxylation	enzyme	PEPC-kinase	OG0002380	OG0002380	PEPCkinase	5754	ARRAY	H2	Cma15.g812	Clusia_rosea		Cro0.g33618	PPCK1/PPCK4	C	T08	43.87	173.26	257.49	158.20666666666668	107.60264045706933
Carboxylation	enzyme	PEPC-kinase	OG0002380	OG0002380	PEPCkinase	5754	ARRAY	H2	Cma15.g812	Clusia_rosea		Cro0.g33618	PPCK1/PPCK4	C	T13	24.3	0	12.32	12.206666666666667	12.15039642700325
Carboxylation	enzyme	PEPC-kinase	OG0002380	OG0002380	PEPCkinase	5754	ARRAY	H2	Cma15.g812	Clusia_rosea		Cro0.g33618	PPCK1/PPCK4	C	T19	21.64	112.19	80.42	71.41666666666667	45.94149141389875
Carboxylation	enzyme	PEPC-kinase	OG0002380	OG0002380	PEPCkinase	5754	ARRAY	H2	Cma15.g812	Clusia_rosea		Cro0.g33618	PPCK1/PPCK4	T	T04	173.79	475.96	159.88	269.87666666666667	178.6088666145478
Carboxylation	enzyme	PEPC-kinase	OG0002380	OG0002380	PEPCkinase	5754	ARRAY	H2	Cma15.g812	Clusia_rosea		Cro0.g33618	PPCK1/PPCK4	T	T08	122.44	0	277.03	133.15666666666667	138.8255755735712
Carboxylation	enzyme	PEPC-kinase	OG0002380	OG0002380	PEPCkinase	5754	ARRAY	H2	Cma15.g812	Clusia_rosea		Cro0.g33618	PPCK1/PPCK4	T	T13	20.59	0	3.92	8.17	10.93315599449674
Carboxylation	enzyme	PEPC-kinase	OG0002380	OG0002380	PEPCkinase	5754	ARRAY	H2	Cma15.g812	Clusia_rosea		Cro0.g33618	PPCK1/PPCK4	T	T19	122.15	234.47	215.83	190.81666666666666	60.192987409941146
Carboxylation	enzyme	PEPC-kinase	OG0002380	OG0002380	PEPCkinase	5754	PASS	H2	Cma15.g812	Clusia_rosea		Cro0.g33619	PPCK1/PPCK4	C	T04	84.03	363.31	456.13	301.15666666666664	193.67983925368517
Carboxylation	enzyme	PEPC-kinase	OG0002380	OG0002380	PEPCkinase	5754	PASS	H2	Cma15.g812	Clusia_rosea		Cro0.g33619	PPCK1/PPCK4	C	T08	44.56	128.65	214.25	129.15333333333334	84.84611973056478
Carboxylation	enzyme	PEPC-kinase	OG0002380	OG0002380	PEPCkinase	5754	PASS	H2	Cma15.g812	Clusia_rosea		Cro0.g33619	PPCK1/PPCK4	C	T13	11.5	0	14.71	8.736666666666666	7.73453510777043
Carboxylation	enzyme	PEPC-kinase	OG0002380	OG0002380	PEPCkinase	5754	PASS	H2	Cma15.g812	Clusia_rosea		Cro0.g33619	PPCK1/PPCK4	C	T19	25.14	90.82	78.93	64.96333333333334	34.99666317427039
Carboxylation	enzyme	PEPC-kinase	OG0002380	OG0002380	PEPCkinase	5754	PASS	H2	Cma15.g812	Clusia_rosea		Cro0.g33619	PPCK1/PPCK4	T	T04	178.25	105.15	82.24	121.88	50.14379024365829
Carboxylation	enzyme	PEPC-kinase	OG0002380	OG0002380	PEPCkinase	5754	PASS	H2	Cma15.g812	Clusia_rosea		Cro0.g33619	PPCK1/PPCK4	T	T08	113	392.2	148.64	217.94666666666666	151.95631126522298
Carboxylation	enzyme	PEPC-kinase	OG0002380	OG0002380	PEPCkinase	5754	PASS	H2	Cma15.g812	Clusia_rosea		Cro0.g33619	PPCK1/PPCK4	T	T13	19.74	0	0.42	6.72	11.277606128961944
Carboxylation	enzyme	PEPC-kinase	OG0002380	OG0002380	PEPCkinase	5754	PASS	H2	Cma15.g812	Clusia_rosea		Cro0.g33619	PPCK1/PPCK4	T	T19	29.13	190.52	169.28	129.64333333333335	87.69254263238884
Carboxylation	enzyme	PEPC-kinase	OG0002380	OG0002380	PEPCkinase	5754	PASS	H2	Cma15.g812	Clusia_rosea		Cro0.g93303	PPCK1/PPCK4	C	T04	8.37	122.21	0	43.526666666666664	68.27015770696106
Carboxylation	enzyme	PEPC-kinase	OG0002380	OG0002380	PEPCkinase	5754	PASS	H2	Cma15.g812	Clusia_rosea		Cro0.g93303	PPCK1/PPCK4	C	T08	25.79	15.22	32.29	24.433333333333334	8.61548799159591
Carboxylation	enzyme	PEPC-kinase	OG0002380	OG0002380	PEPCkinase	5754	PASS	H2	Cma15.g812	Clusia_rosea		Cro0.g93303	PPCK1/PPCK4	C	T13	0	4.06	18.76	7.606666666666667	9.870082741969966
Carboxylation	enzyme	PEPC-kinase	OG0002380	OG0002380	PEPCkinase	5754	PASS	H2	Cma15.g812	Clusia_rosea		Cro0.g93303	PPCK1/PPCK4	C	T19	13.07	0	0	4.356666666666667	7.545968018308409
Carboxylation	enzyme	PEPC-kinase	OG0002380	OG0002380	PEPCkinase	5754	PASS	H2	Cma15.g812	Clusia_rosea		Cro0.g93303	PPCK1/PPCK4	T	T04	43.08	89.99	6.53	46.53333333333333	41.837029451591484
Carboxylation	enzyme	PEPC-kinase	OG0002380	OG0002380	PEPCkinase	5754	PASS	H2	Cma15.g812	Clusia_rosea		Cro0.g93303	PPCK1/PPCK4	T	T08	0	68.01	76.83	48.28	42.043630908854674
Carboxylation	enzyme	PEPC-kinase	OG0002380	OG0002380	PEPCkinase	5754	PASS	H2	Cma15.g812	Clusia_rosea		Cro0.g93303	PPCK1/PPCK4	T	T13	0	47.76	6.71	18.156666666666666	25.855831708404455
Carboxylation	enzyme	PEPC-kinase	OG0002380	OG0002380	PEPCkinase	5754	PASS	H2	Cma15.g812	Clusia_rosea		Cro0.g93303	PPCK1/PPCK4	T	T19	18.17	64.31	67.15	49.87666666666667	27.49547114223238
Carboxylation	enzyme	PEPC-kinase	OG0002380	OG0002380	PEPCkinase	9450	PASS	H2	Cma24.g242	Clusia_major	PREDOM	Cma24.g242	PPCK2/PPCK1	C	T04	0	0	0	0	0
Carboxylation	enzyme	PEPC-kinase	OG0002380	OG0002380	PEPCkinase	9450	PASS	H2	Cma24.g242	Clusia_major	PREDOM	Cma24.g242	PPCK2/PPCK1	C	T08	0	0	8.01	2.67	4.624575656208902
Carboxylation	enzyme	PEPC-kinase	OG0002380	OG0002380	PEPCkinase	9450	PASS	H2	Cma24.g242	Clusia_major	PREDOM	Cma24.g242	PPCK2/PPCK1	C	T13	0	0	0	0	0
Carboxylation	enzyme	PEPC-kinase	OG0002380	OG0002380	PEPCkinase	9450	PASS	H2	Cma24.g242	Clusia_major	PREDOM	Cma24.g242	PPCK2/PPCK1	C	T19	0	0	0	0	0
Carboxylation	enzyme	PEPC-kinase	OG0002380	OG0002380	PEPCkinase	9450	PASS	H2	Cma24.g242	Clusia_major	PREDOM	Cma24.g242	PPCK2/PPCK1	T	T04	0	0	0	0	0
Carboxylation	enzyme	PEPC-kinase	OG0002380	OG0002380	PEPCkinase	9450	PASS	H2	Cma24.g242	Clusia_major	PREDOM	Cma24.g242	PPCK2/PPCK1	T	T08	0	1.7	5.74	2.48	2.948423307464517
Carboxylation	enzyme	PEPC-kinase	OG0002380	OG0002380	PEPCkinase	9450	PASS	H2	Cma24.g242	Clusia_major	PREDOM	Cma24.g242	PPCK2/PPCK1	T	T13	3.65	3.05	5.9	4.2	1.5024979201316722
Carboxylation	enzyme	PEPC-kinase	OG0002380	OG0002380	PEPCkinase	9450	PASS	H2	Cma24.g242	Clusia_major	PREDOM	Cma24.g242	PPCK2/PPCK1	T	T19	0	1.89	0	0.6299999999999999	1.0911920087683926
Carboxylation	enzyme	PEPC-kinase	OG0002380	OG0002380	PEPCkinase	9450	ALN	H2	Cma24.g242	Clusia_major	ALLELIC	Cma00.g7211	PPCK1	C	T04	0	10.26	0	3.42	5.92361376188556
Carboxylation	enzyme	PEPC-kinase	OG0002380	OG0002380	PEPCkinase	9450	ALN	H2	Cma24.g242	Clusia_major	ALLELIC	Cma00.g7211	PPCK1	C	T08	0	26.95	0	8.983333333333334	15.559589754660413
Carboxylation	enzyme	PEPC-kinase	OG0002380	OG0002380	PEPCkinase	9450	ALN	H2	Cma24.g242	Clusia_major	ALLELIC	Cma00.g7211	PPCK1	C	T13	0	0	0	0	0
Carboxylation	enzyme	PEPC-kinase	OG0002380	OG0002380	PEPCkinase	9450	ALN	H2	Cma24.g242	Clusia_major	ALLELIC	Cma00.g7211	PPCK1	C	T19	13.03	0	0	4.343333333333334	7.522874007540824
Carboxylation	enzyme	PEPC-kinase	OG0002380	OG0002380	PEPCkinase	9450	ALN	H2	Cma24.g242	Clusia_major	ALLELIC	Cma00.g7211	PPCK1	T	T04	0	0	0	0	0
Carboxylation	enzyme	PEPC-kinase	OG0002380	OG0002380	PEPCkinase	9450	ALN	H2	Cma24.g242	Clusia_major	ALLELIC	Cma00.g7211	PPCK1	T	T08	0	3.21	2.69	1.9666666666666666	1.7229141979023022
Carboxylation	enzyme	PEPC-kinase	OG0002380	OG0002380	PEPCkinase	9450	ALN	H2	Cma24.g242	Clusia_major	ALLELIC	Cma00.g7211	PPCK1	T	T13	0	0	2.26	0.7533333333333332	1.3048116083685541
Carboxylation	enzyme	PEPC-kinase	OG0002380	OG0002380	PEPCkinase	9450	ALN	H2	Cma24.g242	Clusia_major	ALLELIC	Cma00.g7211	PPCK1	T	T19	0	1.04	0	0.3466666666666667	0.6004442799572108
Carboxylation	enzyme	PEPC-kinase	OG0002380	OG0002380	PEPCkinase	9450	PASS	H2	Cma24.g242	Clusia_rosea		Cro0.g116484	PPCK1	C	T04	0	8.33	0	2.7766666666666664	4.809327742349582
Carboxylation	enzyme	PEPC-kinase	OG0002380	OG0002380	PEPCkinase	9450	PASS	H2	Cma24.g242	Clusia_rosea		Cro0.g116484	PPCK1	C	T08	5.84	7.31	0	4.383333333333333	3.8665790219951965
Carboxylation	enzyme	PEPC-kinase	OG0002380	OG0002380	PEPCkinase	9450	PASS	H2	Cma24.g242	Clusia_rosea		Cro0.g116484	PPCK1	C	T13	0	0	0	0	0
Carboxylation	enzyme	PEPC-kinase	OG0002380	OG0002380	PEPCkinase	9450	PASS	H2	Cma24.g242	Clusia_rosea		Cro0.g116484	PPCK1	C	T19	0	0	0	0	0
Carboxylation	enzyme	PEPC-kinase	OG0002380	OG0002380	PEPCkinase	9450	PASS	H2	Cma24.g242	Clusia_rosea		Cro0.g116484	PPCK1	T	T04	10.18	102.84	0	37.67333333333333	56.66505919288653
Carboxylation	enzyme	PEPC-kinase	OG0002380	OG0002380	PEPCkinase	9450	PASS	H2	Cma24.g242	Clusia_rosea		Cro0.g116484	PPCK1	T	T08	17.13	0	16.93	11.353333333333333	9.83278360045279
Carboxylation	enzyme	PEPC-kinase	OG0002380	OG0002380	PEPCkinase	9450	PASS	H2	Cma24.g242	Clusia_rosea		Cro0.g116484	PPCK1	T	T13	0	0	4.83	1.6099999999999999	2.7886018001858925
Carboxylation	enzyme	PEPC-kinase	OG0002380	OG0002380	PEPCkinase	9450	PASS	H2	Cma24.g242	Clusia_rosea		Cro0.g116484	PPCK1	T	T19	0	18.67	0	6.2233333333333345	10.779129525770314
Carboxylation	enzyme	PEPC-kinase	OG0002380	OG0002380	PEPCkinase	9450	ALN	H2	Cma24.g242	Clusia_rosea		Cro0.g28870	PPCK1	C	T04	0	0	0	0	0
Carboxylation	enzyme	PEPC-kinase	OG0002380	OG0002380	PEPCkinase	9450	ALN	H2	Cma24.g242	Clusia_rosea		Cro0.g28870	PPCK1	C	T08	0	0	0	0	0
Carboxylation	enzyme	PEPC-kinase	OG0002380	OG0002380	PEPCkinase	9450	ALN	H2	Cma24.g242	Clusia_rosea		Cro0.g28870	PPCK1	C	T13	0	0	0	0	0
Carboxylation	enzyme	PEPC-kinase	OG0002380	OG0002380	PEPCkinase	9450	ALN	H2	Cma24.g242	Clusia_rosea		Cro0.g28870	PPCK1	C	T19	1.45	0	0	0.4833333333333333	0.8371578903249572
Carboxylation	enzyme	PEPC-kinase	OG0002380	OG0002380	PEPCkinase	9450	ALN	H2	Cma24.g242	Clusia_rosea		Cro0.g28870	PPCK1	T	T04	0	0	0	0	0
Carboxylation	enzyme	PEPC-kinase	OG0002380	OG0002380	PEPCkinase	9450	ALN	H2	Cma24.g242	Clusia_rosea		Cro0.g28870	PPCK1	T	T08	0	0	6.95	2.3166666666666664	4.012584370867899
Carboxylation	enzyme	PEPC-kinase	OG0002380	OG0002380	PEPCkinase	9450	ALN	H2	Cma24.g242	Clusia_rosea		Cro0.g28870	PPCK1	T	T13	0	0	0	0	0
Carboxylation	enzyme	PEPC-kinase	OG0002380	OG0002380	PEPCkinase	9450	ALN	H2	Cma24.g242	Clusia_rosea		Cro0.g28870	PPCK1	T	T19	0	0	0	0	0
Carboxylation	enzyme	PEPC-kinase	OG0002380	OG0002380	PEPCkinase	9450	PASS	H2	Cma24.g242	Clusia_rosea		Cro0.g9373	PPCK1	C	T04	0	0	0	0	0
Carboxylation	enzyme	PEPC-kinase	OG0002380	OG0002380	PEPCkinase	9450	PASS	H2	Cma24.g242	Clusia_rosea		Cro0.g9373	PPCK1	C	T08	0	0	0	0	0
Carboxylation	enzyme	PEPC-kinase	OG0002380	OG0002380	PEPCkinase	9450	PASS	H2	Cma24.g242	Clusia_rosea		Cro0.g9373	PPCK1	C	T13	0	0	6.17	2.0566666666666666	3.562251160899991
Carboxylation	enzyme	PEPC-kinase	OG0002380	OG0002380	PEPCkinase	9450	PASS	H2	Cma24.g242	Clusia_rosea		Cro0.g9373	PPCK1	C	T19	0	0	0	0	0
Carboxylation	enzyme	PEPC-kinase	OG0002380	OG0002380	PEPCkinase	9450	PASS	H2	Cma24.g242	Clusia_rosea		Cro0.g9373	PPCK1	T	T04	31.04	0	10.7	13.913333333333332	15.767515128685728
Carboxylation	enzyme	PEPC-kinase	OG0002380	OG0002380	PEPCkinase	9450	PASS	H2	Cma24.g242	Clusia_rosea		Cro0.g9373	PPCK1	T	T08	22.62	0	15.72	12.780000000000001	11.593049641919075
Carboxylation	enzyme	PEPC-kinase	OG0002380	OG0002380	PEPCkinase	9450	PASS	H2	Cma24.g242	Clusia_rosea		Cro0.g9373	PPCK1	T	T13	0	0	0	0	0
Carboxylation	enzyme	PEPC-kinase	OG0002380	OG0002380	PEPCkinase	9450	PASS	H2	Cma24.g242	Clusia_rosea		Cro0.g9373	PPCK1	T	T19	0	24.37	0	8.123333333333335	14.07002606015118
Carboxylation	enzyme	PEPC-kinase	OG0002380	OG0002380	PEPCkinase	9450	ALN	H2	Cma24.g242	Clusia_rosea		Cro0.g98803	PPCK1	C	T04	0	0	0	0	0
Carboxylation	enzyme	PEPC-kinase	OG0002380	OG0002380	PEPCkinase	9450	ALN	H2	Cma24.g242	Clusia_rosea		Cro0.g98803	PPCK1	C	T08	0	0	0	0	0
Carboxylation	enzyme	PEPC-kinase	OG0002380	OG0002380	PEPCkinase	9450	ALN	H2	Cma24.g242	Clusia_rosea		Cro0.g98803	PPCK1	C	T13	0	0	0	0	0
Carboxylation	enzyme	PEPC-kinase	OG0002380	OG0002380	PEPCkinase	9450	ALN	H2	Cma24.g242	Clusia_rosea		Cro0.g98803	PPCK1	C	T19	0	0	0	0	0
Carboxylation	enzyme	PEPC-kinase	OG0002380	OG0002380	PEPCkinase	9450	ALN	H2	Cma24.g242	Clusia_rosea		Cro0.g98803	PPCK1	T	T04	0	0	0	0	0
Carboxylation	enzyme	PEPC-kinase	OG0002380	OG0002380	PEPCkinase	9450	ALN	H2	Cma24.g242	Clusia_rosea		Cro0.g98803	PPCK1	T	T08	0	0	0	0	0
Carboxylation	enzyme	PEPC-kinase	OG0002380	OG0002380	PEPCkinase	9450	ALN	H2	Cma24.g242	Clusia_rosea		Cro0.g98803	PPCK1	T	T13	0	0	0.53	0.1766666666666667	0.30599564267050167
Carboxylation	enzyme	PEPC-kinase	OG0002380	OG0002380	PEPCkinase	9450	ALN	H2	Cma24.g242	Clusia_rosea		Cro0.g98803	PPCK1	T	T19	5.31	0	0	1.77	3.0657299293969125
Carboxylation	enzyme	PEPC-kinase	OG0002380	OG0002380	PEPCkinase	30051	PASS	H2	Cma08.g466	Clusia_major	PREDOM	Cma08.g466	PPCK2/PPCK1	C	T04	0	0	0	0	0
Carboxylation	enzyme	PEPC-kinase	OG0002380	OG0002380	PEPCkinase	30051	PASS	H2	Cma08.g466	Clusia_major	PREDOM	Cma08.g466	PPCK2/PPCK1	C	T08	0	0	0	0	0
Carboxylation	enzyme	PEPC-kinase	OG0002380	OG0002380	PEPCkinase	30051	PASS	H2	Cma08.g466	Clusia_major	PREDOM	Cma08.g466	PPCK2/PPCK1	C	T13	0.58	0	0	0.1933333333333333	0.3348631561299829
Carboxylation	enzyme	PEPC-kinase	OG0002380	OG0002380	PEPCkinase	30051	PASS	H2	Cma08.g466	Clusia_major	PREDOM	Cma08.g466	PPCK2/PPCK1	C	T19	0	0	0	0	0
Carboxylation	enzyme	PEPC-kinase	OG0002380	OG0002380	PEPCkinase	30051	PASS	H2	Cma08.g466	Clusia_major	PREDOM	Cma08.g466	PPCK2/PPCK1	T	T04	0	0	0	0	0
Carboxylation	enzyme	PEPC-kinase	OG0002380	OG0002380	PEPCkinase	30051	PASS	H2	Cma08.g466	Clusia_major	PREDOM	Cma08.g466	PPCK2/PPCK1	T	T08	1.03	0.36	6.4	2.5966666666666667	3.3107753371881543
Carboxylation	enzyme	PEPC-kinase	OG0002380	OG0002380	PEPCkinase	30051	PASS	H2	Cma08.g466	Clusia_major	PREDOM	Cma08.g466	PPCK2/PPCK1	T	T13	0	0	0.99	0.32999999999999996	0.5715767664977295
Carboxylation	enzyme	PEPC-kinase	OG0002380	OG0002380	PEPCkinase	30051	PASS	H2	Cma08.g466	Clusia_major	PREDOM	Cma08.g466	PPCK2/PPCK1	T	T19	0	0	0	0	0
Carboxylation	enzyme	PEPC-kinase	OG0002380	OG0002380	PEPCkinase	30051	ARRAY	H2	Cma08.g468	Clusia_major	PREDOM	Cma08.g468	PPCK2/PPCK1	C	T04	0	0	0	0	0
Carboxylation	enzyme	PEPC-kinase	OG0002380	OG0002380	PEPCkinase	30051	ARRAY	H2	Cma08.g468	Clusia_major	PREDOM	Cma08.g468	PPCK2/PPCK1	C	T08	0	0	0	0	0
Carboxylation	enzyme	PEPC-kinase	OG0002380	OG0002380	PEPCkinase	30051	ARRAY	H2	Cma08.g468	Clusia_major	PREDOM	Cma08.g468	PPCK2/PPCK1	C	T13	0.58	0	0	0.1933333333333333	0.3348631561299829
Carboxylation	enzyme	PEPC-kinase	OG0002380	OG0002380	PEPCkinase	30051	ARRAY	H2	Cma08.g468	Clusia_major	PREDOM	Cma08.g468	PPCK2/PPCK1	C	T19	0	0	0	0	0
Carboxylation	enzyme	PEPC-kinase	OG0002380	OG0002380	PEPCkinase	30051	ARRAY	H2	Cma08.g468	Clusia_major	PREDOM	Cma08.g468	PPCK2/PPCK1	T	T04	0	0	0	0	0
Carboxylation	enzyme	PEPC-kinase	OG0002380	OG0002380	PEPCkinase	30051	ARRAY	H2	Cma08.g468	Clusia_major	PREDOM	Cma08.g468	PPCK2/PPCK1	T	T08	0	0.36	0	0.12	0.20784609690826528
Carboxylation	enzyme	PEPC-kinase	OG0002380	OG0002380	PEPCkinase	30051	ARRAY	H2	Cma08.g468	Clusia_major	PREDOM	Cma08.g468	PPCK2/PPCK1	T	T13	6.59	0	0.99	2.5266666666666664	3.5535944244290643
Carboxylation	enzyme	PEPC-kinase	OG0002380	OG0002380	PEPCkinase	30051	ARRAY	H2	Cma08.g468	Clusia_major	PREDOM	Cma08.g468	PPCK2/PPCK1	T	T19	0	0	0	0	0
Carboxylation	enzyme	PEPC-kinase	OG0002380	OG0058217	PEPCkinase	30051	ALN	H2	Cma08.g468	Clusia_rosea		Cro0.g106932	PPCK2/PPCK1	C	T04	0	0	0	0	0
Carboxylation	enzyme	PEPC-kinase	OG0002380	OG0058217	PEPCkinase	30051	ALN	H2	Cma08.g468	Clusia_rosea		Cro0.g106932	PPCK2/PPCK1	C	T08	0	0	0	0	0
Carboxylation	enzyme	PEPC-kinase	OG0002380	OG0058217	PEPCkinase	30051	ALN	H2	Cma08.g468	Clusia_rosea		Cro0.g106932	PPCK2/PPCK1	C	T13	0	0	0	0	0
Carboxylation	enzyme	PEPC-kinase	OG0002380	OG0058217	PEPCkinase	30051	ALN	H2	Cma08.g468	Clusia_rosea		Cro0.g106932	PPCK2/PPCK1	C	T19	0	0	0	0	0
Carboxylation	enzyme	PEPC-kinase	OG0002380	OG0058217	PEPCkinase	30051	ALN	H2	Cma08.g468	Clusia_rosea		Cro0.g106932	PPCK2/PPCK1	T	T04	0	0	0	0	0
Carboxylation	enzyme	PEPC-kinase	OG0002380	OG0058217	PEPCkinase	30051	ALN	H2	Cma08.g468	Clusia_rosea		Cro0.g106932	PPCK2/PPCK1	T	T08	0	0	0	0	0
Carboxylation	enzyme	PEPC-kinase	OG0002380	OG0058217	PEPCkinase	30051	ALN	H2	Cma08.g468	Clusia_rosea		Cro0.g106932	PPCK2/PPCK1	T	T13	0	0	0	0	0
Carboxylation	enzyme	PEPC-kinase	OG0002380	OG0058217	PEPCkinase	30051	ALN	H2	Cma08.g468	Clusia_rosea		Cro0.g106932	PPCK2/PPCK1	T	T19	0	0	0	0	0
Carboxylation	enzyme	PEPC-kinase	OG0002380	OG0002380	PEPCkinase	30051	PASS	H2		Clusia_rosea		Cro0.g114919	PPCK2/PPCK1	C	T04	0	0	0	0	0
Carboxylation	enzyme	PEPC-kinase	OG0002380	OG0002380	PEPCkinase	30051	PASS	H2		Clusia_rosea		Cro0.g114919	PPCK2/PPCK1	C	T08	0	0	0	0	0
Carboxylation	enzyme	PEPC-kinase	OG0002380	OG0002380	PEPCkinase	30051	PASS	H2		Clusia_rosea		Cro0.g114919	PPCK2/PPCK1	C	T13	0	0	0	0	0
Carboxylation	enzyme	PEPC-kinase	OG0002380	OG0002380	PEPCkinase	30051	PASS	H2		Clusia_rosea		Cro0.g114919	PPCK2/PPCK1	C	T19	2.38	0	3.1	1.8266666666666667	1.6223850755395075
Carboxylation	enzyme	PEPC-kinase	OG0002380	OG0002380	PEPCkinase	30051	PASS	H2		Clusia_rosea		Cro0.g114919	PPCK2/PPCK1	T	T04	0	0	0	0	0
Carboxylation	enzyme	PEPC-kinase	OG0002380	OG0002380	PEPCkinase	30051	PASS	H2		Clusia_rosea		Cro0.g114919	PPCK2/PPCK1	T	T08	0	0	0	0	0
Carboxylation	enzyme	PEPC-kinase	OG0002380	OG0002380	PEPCkinase	30051	PASS	H2		Clusia_rosea		Cro0.g114919	PPCK2/PPCK1	T	T13	0	0	0	0	0
Carboxylation	enzyme	PEPC-kinase	OG0002380	OG0002380	PEPCkinase	30051	PASS	H2		Clusia_rosea		Cro0.g114919	PPCK2/PPCK1	T	T19	0	0	0	0	0
Carboxylation	enzyme	PEPC-kinase	OG0002380	OG0034252	PEPCkinase					Clusia_rosea		Cro0.g88720	PPCK1	C	T04	0.34	0	0	0.11333333333333334	0.19629909152447278
Carboxylation	enzyme	PEPC-kinase	OG0002380	OG0034252	PEPCkinase					Clusia_rosea		Cro0.g88720	PPCK1	C	T08	0.6	0.23	0	0.27666666666666667	0.302709982216202
Carboxylation	enzyme	PEPC-kinase	OG0002380	OG0034252	PEPCkinase					Clusia_rosea		Cro0.g88720	PPCK1	C	T13	0	0	1.4	0.4666666666666667	0.8082903768654761
Carboxylation	enzyme	PEPC-kinase	OG0002380	OG0034252	PEPCkinase					Clusia_rosea		Cro0.g88720	PPCK1	C	T19	0.4	0	1.09	0.4966666666666667	0.551392177432119
Carboxylation	enzyme	PEPC-kinase	OG0002380	OG0034252	PEPCkinase					Clusia_rosea		Cro0.g88720	PPCK1	T	T04	0	2.51	0	0.8366666666666667	1.4491491756659607
Carboxylation	enzyme	PEPC-kinase	OG0002380	OG0034252	PEPCkinase					Clusia_rosea		Cro0.g88720	PPCK1	T	T08	1.21	0	0	0.4033333333333333	0.6985938257194471
Carboxylation	enzyme	PEPC-kinase	OG0002380	OG0034252	PEPCkinase					Clusia_rosea		Cro0.g88720	PPCK1	T	T13	0	9.17	0.09	3.086666666666667	5.268513389309486
Carboxylation	enzyme	PEPC-kinase	OG0002380	OG0034252	PEPCkinase					Clusia_rosea		Cro0.g88720	PPCK1	T	T19	0.66	0	0	0.22000000000000003	0.381051177665153
