# Supplementary material for: Clusia genomes shed light on the evolution and diversity of crassulacean acid metabolism physiotypes
Source: Nat Commun. 2026 May 5;17:3937. doi: 10.1038/s41467-026-71958-z (PMC13144421; doi:10.1038/s41467-026-71958-z)
Supplement: Supplementary file 14 — Source Data [file 41467_2026_71958_MOESM14_ESM.zip › Fig5i.DecarboxylatingProteins.tsv]

Pathway	Type	Function	GeneFamily	Homoeolog	Group	Species	Genes	Genes.n	Condition	Timepoint	REG.sum	REG.z
Decarboxylation	enzyme	NAD-ME	OG0004504	NAD-ME2	H2	Clusia_major	Cma27.g1160	1	C	T04	2.104010041120024e-4	-0.3129870527868706
Decarboxylation	enzyme	NAD-ME	OG0004504	NAD-ME2	H2	Clusia_major	Cma27.g1160	1	C	T08	2.6400939015691383e-4	0.8740447912042935
Decarboxylation	enzyme	NAD-ME	OG0004504	NAD-ME2	H2	Clusia_major	Cma27.g1160	1	C	T13	2.5681005435295644e-4	0.714632402856625
Decarboxylation	enzyme	NAD-ME	OG0004504	NAD-ME2	H2	Clusia_major	Cma27.g1160	1	C	T19	1.669236879174141e-4	-1.2756901412740471
Decarboxylation	enzyme	NAD-ME	OG0004504	NAD-ME2	H2	Clusia_major	Cma27.g1160	1	T	T04	2.5038515607581866e-4	-0.8255468657212995
Decarboxylation	enzyme	NAD-ME	OG0004504	NAD-ME2	H2	Clusia_major	Cma27.g1160	1	T	T08	2.5269656544514335e-4	-0.8020820193767976
Decarboxylation	enzyme	NAD-ME	OG0004504	NAD-ME2	H2	Clusia_major	Cma27.g1160	1	T	T13	3.7063078652168404e-4	0.39515651960518466
Decarboxylation	enzyme	NAD-ME	OG0004504	NAD-ME2	H2	Clusia_major	Cma27.g1160	1	T	T19	4.5311075092692275e-4	1.232472365492912
Decarboxylation	enzyme	NAD-ME	OG0004504	NAD-ME2	H2	Clusia_minor	Cmi0.g98084	1	C	T04	7.044845633033227e-5	0.543957092201919
Decarboxylation	enzyme	NAD-ME	OG0004504	NAD-ME2	H2	Clusia_minor	Cmi0.g98084	1	C	T08	0	-1.498232527140314
Decarboxylation	enzyme	NAD-ME	OG0004504	NAD-ME2	H2	Clusia_minor	Cmi0.g98084	1	C	T13	6.658358641700669e-5	0.43192061009516636
Decarboxylation	enzyme	NAD-ME	OG0004504	NAD-ME2	H2	Clusia_minor	Cmi0.g98084	1	C	T19	6.970325305721748e-5	0.5223548248432283
Decarboxylation	enzyme	NAD-ME	OG0004504	NAD-ME2	H2	Clusia_minor	Cmi0.g98084	1	T	T04	9.061542994239236e-5	-0.10725966125587853
Decarboxylation	enzyme	NAD-ME	OG0004504	NAD-ME2	H2	Clusia_minor	Cmi0.g98084	1	T	T08	1.3404143789168794e-4	1.3409137685634074
Decarboxylation	enzyme	NAD-ME	OG0004504	NAD-ME2	H2	Clusia_minor	Cmi0.g98084	1	T	T13	8.923126732547426e-5	-0.15341880917273043
Decarboxylation	enzyme	NAD-ME	OG0004504	NAD-ME2	H2	Clusia_minor	Cmi0.g98084	1	T	T19	6.143905722932064e-5	-1.080235298134798
Decarboxylation	enzyme	NAD-ME	OG0004504	NAD-ME2	H2	Clusia_rosea	Cro0.g106384	1	C	T04	3.6121211678657636e-5	-0.7647459868748088
Decarboxylation	enzyme	NAD-ME	OG0004504	NAD-ME2	H2	Clusia_rosea	Cro0.g106384	1	C	T08	6.00078143580872e-5	0.21836634536106378
Decarboxylation	enzyme	NAD-ME	OG0004504	NAD-ME2	H2	Clusia_rosea	Cro0.g106384	1	C	T13	8.69279536941195e-5	1.3263313968144752
Decarboxylation	enzyme	NAD-ME	OG0004504	NAD-ME2	H2	Clusia_rosea	Cro0.g106384	1	C	T19	3.575175832433e-5	-0.7799517553007307
Decarboxylation	enzyme	NAD-ME	OG0004504	NAD-ME2	H2	Clusia_rosea	Cro0.g106384	1	T	T04	3.8323850077053805e-5	-1.48590285639412
Decarboxylation	enzyme	NAD-ME	OG0004504	NAD-ME2	H2	Clusia_rosea	Cro0.g106384	1	T	T08	6.293924642225026e-5	0.6000393433904608
Decarboxylation	enzyme	NAD-ME	OG0004504	NAD-ME2	H2	Clusia_rosea	Cro0.g106384	1	T	T13	6.274720759558372e-5	0.583765711760759
Decarboxylation	enzyme	NAD-ME	OG0004504	NAD-ME2	H2	Clusia_rosea	Cro0.g106384	1	T	T19	5.942335362885517e-5	0.30209780124289876
Decarboxylation	enzyme	NAD-ME	OG0011013	NAD-ME1*	H1	Clusia_major	Cma25.g1243	1	C	T04	6.331995009498062e-5	0.17527250637385317
Decarboxylation	enzyme	NAD-ME	OG0011013	NAD-ME1*	H1	Clusia_major	Cma25.g1243	1	C	T08	8.783928875873399e-5	1.3453635969399127
Decarboxylation	enzyme	NAD-ME	OG0011013	NAD-ME1*	H1	Clusia_major	Cma25.g1243	1	C	T13	4.288835281431634e-5	-0.799746855770696
Decarboxylation	enzyme	NAD-ME	OG0011013	NAD-ME1*	H1	Clusia_major	Cma25.g1243	1	C	T19	4.454081937690795e-5	-0.7208892475430695
Decarboxylation	enzyme	NAD-ME	OG0011013	NAD-ME1*	H1	Clusia_major	Cma25.g1243	1	T	T04	1.3973990080824332e-4	-0.8591107545424828
Decarboxylation	enzyme	NAD-ME	OG0011013	NAD-ME1*	H1	Clusia_major	Cma25.g1243	1	T	T08	2.862857454558689e-4	1.4252759975297185
Decarboxylation	enzyme	NAD-ME	OG0011013	NAD-ME1*	H1	Clusia_major	Cma25.g1243	1	T	T13	1.8871531214643533e-4	-0.09567197463528859
Decarboxylation	enzyme	NAD-ME	OG0011013	NAD-ME1*	H1	Clusia_major	Cma25.g1243	1	T	T19	1.6467012670233442e-4	-0.47049326835194677
Decarboxylation	enzyme	NAD-ME	OG0011013	NAD-ME1*	H1	Clusia_minor	Cmi0.g6222	1	C	T04	5.375881114599329e-5	1.1945870776981837
Decarboxylation	enzyme	NAD-ME	OG0011013	NAD-ME1*	H1	Clusia_minor	Cmi0.g6222	1	C	T08	1.9848372172404965e-5	-0.30417175053209183
Decarboxylation	enzyme	NAD-ME	OG0011013	NAD-ME1*	H1	Clusia_minor	Cmi0.g6222	1	C	T13	0	-1.181421468312558
Decarboxylation	enzyme	NAD-ME	OG0011013	NAD-ME1*	H1	Clusia_minor	Cmi0.g6222	1	C	T19	3.33146772203134e-5	0.2910061411464656
Decarboxylation	enzyme	NAD-ME	OG0011013	NAD-ME1*	H1	Clusia_minor	Cmi0.g6222	1	T	T04	1.3969649246129874e-4	1.1920506220615086
Decarboxylation	enzyme	NAD-ME	OG0011013	NAD-ME1*	H1	Clusia_minor	Cmi0.g6222	1	T	T08	4.6745654086141444e-5	-0.8706645309911287
Decarboxylation	enzyme	NAD-ME	OG0011013	NAD-ME1*	H1	Clusia_minor	Cmi0.g6222	1	T	T13	1.0668666385800112e-4	0.4595142098037086
Decarboxylation	enzyme	NAD-ME	OG0011013	NAD-ME1*	H1	Clusia_minor	Cmi0.g6222	1	T	T19	5.079064325157787e-5	-0.7809003008740882
Decarboxylation	enzyme	NADP-ME	OG0000843	NADP-ME3|4	H1	Clusia_major	Cma12.g292, Cma12.g225	2	C	T04	0.001548658813252739	1.4349675698479594
Decarboxylation	enzyme	NADP-ME	OG0000843	NADP-ME3|4	H1	Clusia_major	Cma12.g292, Cma12.g225	2	C	T08	0.001188744533890316	-0.7475964395058745
Decarboxylation	enzyme	NADP-ME	OG0000843	NADP-ME3|4	H1	Clusia_major	Cma12.g292, Cma12.g225	2	C	T13	0.0012998643829789593	-0.07375214587204051
Decarboxylation	enzyme	NADP-ME	OG0000843	NADP-ME3|4	H1	Clusia_major	Cma12.g292, Cma12.g225	2	C	T19	0.0012108379978040308	-0.6136189844700456
Decarboxylation	enzyme	NADP-ME	OG0000843	NADP-ME3|4	H1	Clusia_major	Cma12.g292, Cma12.g225	2	T	T04	0.0011400316935730197	-1.2050382598193183
Decarboxylation	enzyme	NADP-ME	OG0000843	NADP-ME3|4	H1	Clusia_major	Cma12.g292, Cma12.g225	2	T	T08	0.001359281338237336	0.18248829447820406
Decarboxylation	enzyme	NADP-ME	OG0000843	NADP-ME3|4	H1	Clusia_major	Cma12.g292, Cma12.g225	2	T	T13	0.0015225074109592768	1.2154683506244552
Decarboxylation	enzyme	NADP-ME	OG0000843	NADP-ME3|4	H1	Clusia_major	Cma12.g292, Cma12.g225	2	T	T19	0.001299961550167406	-0.19291838528333957
Decarboxylation	enzyme	NADP-ME	OG0000843	NADP-ME3|4	H1	Clusia_minor	Cmi0.g82073	1	C	T04	6.253003659355498e-4	1.028939389880602
Decarboxylation	enzyme	NADP-ME	OG0000843	NADP-ME3|4	H1	Clusia_minor	Cmi0.g82073	1	C	T08	4.102465865934135e-4	-1.1857784411492938
Decarboxylation	enzyme	NADP-ME	OG0000843	NADP-ME3|4	H1	Clusia_minor	Cmi0.g82073	1	C	T13	5.82653971360315e-4	0.5897481755534829
Decarboxylation	enzyme	NADP-ME	OG0000843	NADP-ME3|4	H1	Clusia_minor	Cmi0.g82073	1	C	T19	4.8335178747905107e-4	-0.43290912428478945
Decarboxylation	enzyme	NADP-ME	OG0000843	NADP-ME3|4	H1	Clusia_minor	Cmi0.g82073	1	T	T04	7.228103567818799e-4	1.2410849617767035
Decarboxylation	enzyme	NADP-ME	OG0000843	NADP-ME3|4	H1	Clusia_minor	Cmi0.g82073	1	T	T08	6.37518724125003e-4	0.3514237236587668
Decarboxylation	enzyme	NADP-ME	OG0000843	NADP-ME3|4	H1	Clusia_minor	Cmi0.g82073	1	T	T13	5.451903505490808e-4	-0.6116364569268073
Decarboxylation	enzyme	NADP-ME	OG0000843	NADP-ME3|4	H1	Clusia_minor	Cmi0.g82073	1	T	T19	5.09791796083383e-4	-0.9808722285086606
Decarboxylation	enzyme	NADP-ME	OG0000843	NADP-ME3|4	H1	Clusia_rosea	Cro0.g29645, Cro0.g67915	2	C	T04	0.0010753223295400592	-1.1508494165245977
Decarboxylation	enzyme	NADP-ME	OG0000843	NADP-ME3|4	H1	Clusia_rosea	Cro0.g29645, Cro0.g67915	2	C	T08	0.0012804573374646017	0.15706669503202725
Decarboxylation	enzyme	NADP-ME	OG0000843	NADP-ME3|4	H1	Clusia_rosea	Cro0.g29645, Cro0.g67915	2	C	T13	0.0014530516789004332	1.2575074350663453
Decarboxylation	enzyme	NADP-ME	OG0000843	NADP-ME3|4	H1	Clusia_rosea	Cro0.g29645, Cro0.g67915	2	C	T19	0.0012144599480477852	-0.26372471357377625
Decarboxylation	enzyme	NADP-ME	OG0000843	NADP-ME3|4	H1	Clusia_rosea	Cro0.g29645, Cro0.g67915	2	T	T04	0.0015086347030711814	1.3014900211826381
Decarboxylation	enzyme	NADP-ME	OG0000843	NADP-ME3|4	H1	Clusia_rosea	Cro0.g29645, Cro0.g67915	2	T	T08	0.001084310553670761	-0.8579546213303747
Decarboxylation	enzyme	NADP-ME	OG0000843	NADP-ME3|4	H1	Clusia_rosea	Cro0.g29645, Cro0.g67915	2	T	T13	0.0013047443667781036	0.2638637277218422
Decarboxylation	enzyme	NADP-ME	OG0000843	NADP-ME3|4	H1	Clusia_rosea	Cro0.g29645, Cro0.g67915	2	T	T19	0.001113894239479602	-0.7073991275741035
Decarboxylation	enzyme	NADP-ME	OG0000843	NADP-ME3|4	H2	Clusia_major	Cma13.g259	1	C	T04	0.0011982092947486584	1.0188207487043075
Decarboxylation	enzyme	NADP-ME	OG0000843	NADP-ME3|4	H2	Clusia_major	Cma13.g259	1	C	T08	0.001075888204882752	0.16717794202365113
Decarboxylation	enzyme	NADP-ME	OG0000843	NADP-ME3|4	H2	Clusia_major	Cma13.g259	1	C	T13	0.0010793761212682257	0.19146205282783577
Decarboxylation	enzyme	NADP-ME	OG0000843	NADP-ME3|4	H2	Clusia_major	Cma13.g259	1	C	T19	8.540324151232698e-4	-1.3774607435557944
Decarboxylation	enzyme	NADP-ME	OG0000843	NADP-ME3|4	H2	Clusia_major	Cma13.g259	1	T	T04	9.048369114908132e-4	-1.1004712183025296
Decarboxylation	enzyme	NADP-ME	OG0000843	NADP-ME3|4	H2	Clusia_major	Cma13.g259	1	T	T08	9.48078031660655e-4	-0.42861528556364137
Decarboxylation	enzyme	NADP-ME	OG0000843	NADP-ME3|4	H2	Clusia_major	Cma13.g259	1	T	T13	0.0010549277349996137	1.2315546364389183
Decarboxylation	enzyme	NADP-ME	OG0000843	NADP-ME3|4	H2	Clusia_major	Cma13.g259	1	T	T19	9.948133729345868e-4	0.29753186742725257
Decarboxylation	enzyme	NADP-ME	OG0000843	NADP-ME3|4	H2	Clusia_minor	Cmi0.g52907	1	C	T04	5.132253387660135e-4	0.4594921953358186
Decarboxylation	enzyme	NADP-ME	OG0000843	NADP-ME3|4	H2	Clusia_minor	Cmi0.g52907	1	C	T08	2.9185559433828924e-4	-1.3563630428920699
Decarboxylation	enzyme	NADP-ME	OG0000843	NADP-ME3|4	H2	Clusia_minor	Cmi0.g52907	1	C	T13	5.756301552126149e-4	0.9713874099603663
Decarboxylation	enzyme	NADP-ME	OG0000843	NADP-ME3|4	H2	Clusia_minor	Cmi0.g52907	1	C	T19	4.4812467449807257e-4	-0.07451656240411503
Decarboxylation	enzyme	NADP-ME	OG0000843	NADP-ME3|4	H2	Clusia_minor	Cmi0.g52907	1	T	T04	5.21933531123799e-4	1.281312027119152
Decarboxylation	enzyme	NADP-ME	OG0000843	NADP-ME3|4	H2	Clusia_minor	Cmi0.g52907	1	T	T08	4.808703451072313e-4	0.30700470790650664
Decarboxylation	enzyme	NADP-ME	OG0000843	NADP-ME3|4	H2	Clusia_minor	Cmi0.g52907	1	T	T13	4.3293742596805363e-4	-0.8303009539017642
Decarboxylation	enzyme	NADP-ME	OG0000843	NADP-ME3|4	H2	Clusia_minor	Cmi0.g52907	1	T	T19	4.359839590664769e-4	-0.7580157811238959
Decarboxylation	enzyme	NADP-ME	OG0000843	NADP-ME3|4	H2	Clusia_rosea	Cro0.g55729	1	C	T04	2.7679061566587365e-4	-1.459280553697522
Decarboxylation	enzyme	NADP-ME	OG0000843	NADP-ME3|4	H2	Clusia_rosea	Cro0.g55729	1	C	T08	3.6886945463208856e-4	0.8117901109576136
Decarboxylation	enzyme	NADP-ME	OG0000843	NADP-ME3|4	H2	Clusia_rosea	Cro0.g55729	1	C	T13	3.503235011431521e-4	0.3543650240466421
Decarboxylation	enzyme	NADP-ME	OG0000843	NADP-ME3|4	H2	Clusia_rosea	Cro0.g55729	1	C	T19	3.478405877545701e-4	0.29312541869326625
Decarboxylation	enzyme	NADP-ME	OG0000843	NADP-ME3|4	H2	Clusia_rosea	Cro0.g55729	1	T	T04	3.7182668114490644e-4	1.1151104557173233
Decarboxylation	enzyme	NADP-ME	OG0000843	NADP-ME3|4	H2	Clusia_rosea	Cro0.g55729	1	T	T08	1.9802345220185113e-4	-0.7757329381355943
Decarboxylation	enzyme	NADP-ME	OG0000843	NADP-ME3|4	H2	Clusia_rosea	Cro0.g55729	1	T	T13	3.2181104190607017e-4	0.570979362070785
Decarboxylation	enzyme	NADP-ME	OG0000843	NADP-ME3|4	H2	Clusia_rosea	Cro0.g55729	1	T	T19	1.85649039913267e-4	-0.9103568796525139
Decarboxylation	enzyme	PEP-CK	OG0002610	PEP-CK1	H1	Clusia_major	Cma10.g720	1	C	T04	0.0017694272588286734	-0.3675566204740672
Decarboxylation	enzyme	PEP-CK	OG0002610	PEP-CK1	H1	Clusia_major	Cma10.g720	1	C	T08	0.0015387501545130189	-0.7129384384819971
Decarboxylation	enzyme	PEP-CK	OG0002610	PEP-CK1	H1	Clusia_major	Cma10.g720	1	C	T13	0.0017469147509761886	-0.40126352395318
Decarboxylation	enzyme	PEP-CK	OG0002610	PEP-CK1	H1	Clusia_major	Cma10.g720	1	C	T19	0.0030045666142929014	1.481758582909244
Decarboxylation	enzyme	PEP-CK	OG0002610	PEP-CK1	H1	Clusia_major	Cma10.g720	1	T	T04	0.00284380992376075	-1.155944196361976
Decarboxylation	enzyme	PEP-CK	OG0002610	PEP-CK1	H1	Clusia_major	Cma10.g720	1	T	T08	0.002999225716419242	-0.25993003920860275
Decarboxylation	enzyme	PEP-CK	OG0002610	PEP-CK1	H1	Clusia_major	Cma10.g720	1	T	T13	0.0030725866031016693	0.16301535086007854
Decarboxylation	enzyme	PEP-CK	OG0002610	PEP-CK1	H1	Clusia_major	Cma10.g720	1	T	T19	0.0032616225634543613	1.2528588847105029
Decarboxylation	enzyme	PEP-CK	OG0002610	PEP-CK1	H1	Clusia_minor	Cmi0.g16320, Cmi0.g8208	2	C	T04	0.0027464678663416224	0.40079594166565546
Decarboxylation	enzyme	PEP-CK	OG0002610	PEP-CK1	H1	Clusia_minor	Cmi0.g16320, Cmi0.g8208	2	C	T08	0.0016723206443455796	-1.4788366135021351
Decarboxylation	enzyme	PEP-CK	OG0002610	PEP-CK1	H1	Clusia_minor	Cmi0.g16320, Cmi0.g8208	2	C	T13	0.002933372690217232	0.7278576185758919
Decarboxylation	enzyme	PEP-CK	OG0002610	PEP-CK1	H1	Clusia_minor	Cmi0.g16320, Cmi0.g8208	2	C	T19	0.002717544291184325	0.3501830532605884
Decarboxylation	enzyme	PEP-CK	OG0002610	PEP-CK1	H1	Clusia_minor	Cmi0.g16320, Cmi0.g8208	2	T	T04	0.00525687520942323	1.2077682237957745
Decarboxylation	enzyme	PEP-CK	OG0002610	PEP-CK1	H1	Clusia_minor	Cmi0.g16320, Cmi0.g8208	2	T	T08	0.004672582090868993	0.2155309937640341
Decarboxylation	enzyme	PEP-CK	OG0002610	PEP-CK1	H1	Clusia_minor	Cmi0.g16320, Cmi0.g8208	2	T	T13	0.004415667911688629	-0.22075655680060485
Decarboxylation	enzyme	PEP-CK	OG0002610	PEP-CK1	H1	Clusia_minor	Cmi0.g16320, Cmi0.g8208	2	T	T19	0.003837529088559774	-1.2025426607592054
Decarboxylation	enzyme	PEP-CK	OG0002610	PEP-CK1	H1	Clusia_rosea	Cro0.g109650, Cro0.g14279, Cro0.g59025	3	C	T04	0.0054172839688995025	-1.3214401085874785
Decarboxylation	enzyme	PEP-CK	OG0002610	PEP-CK1	H1	Clusia_rosea	Cro0.g109650, Cro0.g14279, Cro0.g59025	3	C	T08	0.007270155129804187	-0.22653481452699242
Decarboxylation	enzyme	PEP-CK	OG0002610	PEP-CK1	H1	Clusia_rosea	Cro0.g109650, Cro0.g14279, Cro0.g59025	3	C	T13	0.00904236161324447	0.8207038180499548
Decarboxylation	enzyme	PEP-CK	OG0002610	PEP-CK1	H1	Clusia_rosea	Cro0.g109650, Cro0.g14279, Cro0.g59025	3	C	T19	0.008884248596242067	0.727271105064515
Decarboxylation	enzyme	PEP-CK	OG0002610	PEP-CK1	H1	Clusia_rosea	Cro0.g109650, Cro0.g14279, Cro0.g59025	3	T	T04	0.008207674134585152	0.0929477028607663
Decarboxylation	enzyme	PEP-CK	OG0002610	PEP-CK1	H1	Clusia_rosea	Cro0.g109650, Cro0.g14279, Cro0.g59025	3	T	T08	0.006670329215013851	-1.0098458651441116
Decarboxylation	enzyme	PEP-CK	OG0002610	PEP-CK1	H1	Clusia_rosea	Cro0.g109650, Cro0.g14279, Cro0.g59025	3	T	T13	0.007489481007109029	-0.42223841541569435
Decarboxylation	enzyme	PEP-CK	OG0002610	PEP-CK1	H1	Clusia_rosea	Cro0.g109650, Cro0.g14279, Cro0.g59025	3	T	T19	0.00994491870250996	1.3391365776990378
Decarboxylation	enzyme	PEP-CK	OG0002610	PEP-CK1	H2	Clusia_major	Cma17.g1004	1	C	T04	3.833511837397544e-4	-0.4303489114897693
Decarboxylation	enzyme	PEP-CK	OG0002610	PEP-CK1	H2	Clusia_major	Cma17.g1004	1	C	T08	2.64782612348628e-4	-0.7214733683146021
Decarboxylation	enzyme	PEP-CK	OG0002610	PEP-CK1	H2	Clusia_major	Cma17.g1004	1	C	T13	4.2539424235661665e-4	-0.32711951048169874
Decarboxylation	enzyme	PEP-CK	OG0002610	PEP-CK1	H2	Clusia_major	Cma17.g1004	1	C	T19	0.0011609631829134776	1.4789417902860704
Decarboxylation	enzyme	PEP-CK	OG0002610	PEP-CK1	H2	Clusia_major	Cma17.g1004	1	T	T04	9.283769703923064e-4	-0.6915271065889234
Decarboxylation	enzyme	PEP-CK	OG0002610	PEP-CK1	H2	Clusia_major	Cma17.g1004	1	T	T08	9.924898086906744e-4	0.15270033669711133
Decarboxylation	enzyme	PEP-CK	OG0002610	PEP-CK1	H2	Clusia_major	Cma17.g1004	1	T	T13	9.189755924244937e-4	-0.8153229249583339
Decarboxylation	enzyme	PEP-CK	OG0002610	PEP-CK1	H2	Clusia_major	Cma17.g1004	1	T	T19	0.0010837310127471563	1.3541496948501404
Decarboxylation	enzyme	PEP-CK	OG0002610	PEP-CK1	H2	Clusia_minor	Cmi0.g60265	1	C	T04	8.786063839696784e-4	0.12245697740160774
Decarboxylation	enzyme	PEP-CK	OG0002610	PEP-CK1	H2	Clusia_minor	Cmi0.g60265	1	C	T08	5.878076414517694e-4	-1.441884248395606
Decarboxylation	enzyme	PEP-CK	OG0002610	PEP-CK1	H2	Clusia_minor	Cmi0.g60265	1	C	T13	0.0010032548649723826	0.7929989332476594
Decarboxylation	enzyme	PEP-CK	OG0002610	PEP-CK1	H2	Clusia_minor	Cmi0.g60265	1	C	T19	9.537014857698822e-4	0.5264283377463402
Decarboxylation	enzyme	PEP-CK	OG0002610	PEP-CK1	H2	Clusia_minor	Cmi0.g60265	1	T	T04	0.0019266927613918632	1.3689009392066889
Decarboxylation	enzyme	PEP-CK	OG0002610	PEP-CK1	H2	Clusia_minor	Cmi0.g60265	1	T	T08	0.0015869624258457457	-0.17419475726677178
Decarboxylation	enzyme	PEP-CK	OG0002610	PEP-CK1	H2	Clusia_minor	Cmi0.g60265	1	T	T13	0.0015900308567522255	-0.16025757818294437
Decarboxylation	enzyme	PEP-CK	OG0002610	PEP-CK1	H2	Clusia_minor	Cmi0.g60265	1	T	T19	0.0013975676082781361	-1.0344486037569738
Decarboxylation	transporter	DIT	OG0004449	DIT2	H1	Clusia_major	Cma25.g446	1	C	T04	4.5897879458330885e-5	0.8485949794167968
Decarboxylation	transporter	DIT	OG0004449	DIT2	H1	Clusia_major	Cma25.g446	1	C	T08	0	-0.8659385659520238
Decarboxylation	transporter	DIT	OG0004449	DIT2	H1	Clusia_major	Cma25.g446	1	C	T13	4.682645136795513e-5	0.8832821524872508
Decarboxylation	transporter	DIT	OG0004449	DIT2	H1	Clusia_major	Cma25.g446	1	C	T19	0	-0.8659385659520238
Decarboxylation	transporter	DIT	OG0004449	DIT2	H1	Clusia_major	Cma25.g446	1	T	T04	0
Decarboxylation	transporter	DIT	OG0004449	DIT2	H1	Clusia_major	Cma25.g446	1	T	T08	0
Decarboxylation	transporter	DIT	OG0004449	DIT2	H1	Clusia_major	Cma25.g446	1	T	T13	0
Decarboxylation	transporter	DIT	OG0004449	DIT2	H1	Clusia_major	Cma25.g446	1	T	T19	0
Decarboxylation	transporter	DIT	OG0004449	DIT2	H1	Clusia_minor	Cmi0.g22280	1	C	T04	1.836232378015635e-5	-0.4277708579007432
Decarboxylation	transporter	DIT	OG0004449	DIT2	H1	Clusia_minor	Cmi0.g22280	1	C	T08	2.6101726266121847e-5	1.4951146155382475
Decarboxylation	transporter	DIT	OG0004449	DIT2	H1	Clusia_minor	Cmi0.g22280	1	C	T13	1.762388839624275e-5	-0.6112380797406302
Decarboxylation	transporter	DIT	OG0004449	DIT2	H1	Clusia_minor	Cmi0.g22280	1	C	T19	1.824827924690329e-5	-0.45610567789687423
Decarboxylation	transporter	DIT	OG0004449	DIT2	H1	Clusia_minor	Cmi0.g22280	1	T	T04	0
Decarboxylation	transporter	DIT	OG0004449	DIT2	H1	Clusia_minor	Cmi0.g22280	1	T	T08	0
Decarboxylation	transporter	DIT	OG0004449	DIT2	H1	Clusia_minor	Cmi0.g22280	1	T	T13	0
Decarboxylation	transporter	DIT	OG0004449	DIT2	H1	Clusia_minor	Cmi0.g22280	1	T	T19	0
Decarboxylation	transporter	DIT	OG0004449	DIT2	H1	Clusia_rosea	Cro0.g107637	1	C	T04	5.336714594498857e-5	0.9445635440748525
Decarboxylation	transporter	DIT	OG0004449	DIT2	H1	Clusia_rosea	Cro0.g107637	1	C	T08	4.198317152502604e-5	-0.49187448377731496
Decarboxylation	transporter	DIT	OG0004449	DIT2	H1	Clusia_rosea	Cro0.g107637	1	C	T13	5.152914358243401e-5	0.7126430924419167
Decarboxylation	transporter	DIT	OG0004449	DIT2	H1	Clusia_rosea	Cro0.g107637	1	C	T19	3.664592430117183e-5	-1.165332152739456
Decarboxylation	transporter	DIT	OG0004449	DIT2	H1	Clusia_rosea	Cro0.g107637	1	T	T04	1.814114597526163e-5	1.5
Decarboxylation	transporter	DIT	OG0004449	DIT2	H1	Clusia_rosea	Cro0.g107637	1	T	T08	0	-0.5
Decarboxylation	transporter	DIT	OG0004449	DIT2	H1	Clusia_rosea	Cro0.g107637	1	T	T13	0	-0.5
Decarboxylation	transporter	DIT	OG0004449	DIT2	H1	Clusia_rosea	Cro0.g107637	1	T	T19	0	-0.5
Decarboxylation	transporter	DIT	OG0006972	DIT1	H1	Clusia_minor	Cmi0.g6722	1	C	T04	2.6923894290408578e-5	-0.8618102474514261
Decarboxylation	transporter	DIT	OG0006972	DIT1	H1	Clusia_minor	Cmi0.g6722	1	C	T08	9.467773460363492e-5	1.3979813933691092
Decarboxylation	transporter	DIT	OG0006972	DIT1	H1	Clusia_minor	Cmi0.g6722	1	C	T13	3.626631934012686e-5	-0.5502126474519992
Decarboxylation	transporter	DIT	OG0006972	DIT1	H1	Clusia_minor	Cmi0.g6722	1	C	T19	5.318397883399624e-5	0.014041501534315546
Decarboxylation	transporter	DIT	OG0006972	DIT1	H1	Clusia_minor	Cmi0.g6722	1	T	T04	7.689822023727211e-5	1.1487578100755762
Decarboxylation	transporter	DIT	OG0006972	DIT1	H1	Clusia_minor	Cmi0.g6722	1	T	T08	0	-1.1228339424856095
Decarboxylation	transporter	DIT	OG0006972	DIT1	H1	Clusia_minor	Cmi0.g6722	1	T	T13	5.307091773236045e-5	0.44489361544362677
Decarboxylation	transporter	DIT	OG0006972	DIT1	H1	Clusia_minor	Cmi0.g6722	1	T	T19	2.2072146212336212e-5	-0.47081748303359316
Decarboxylation	transporter	DIT	OG0006972	DIT1	H2	Clusia_major	Cma28.g547	1	C	T04	6.92212915095303e-5	0.15026025967344148
Decarboxylation	transporter	DIT	OG0006972	DIT1	H2	Clusia_major	Cma28.g547	1	C	T08	7.32259613523075e-5	0.4339752247687313
Decarboxylation	transporter	DIT	OG0006972	DIT1	H2	Clusia_major	Cma28.g547	1	C	T13	4.682645136795513e-5	-1.436325286333847
Decarboxylation	transporter	DIT	OG0006972	DIT1	H2	Clusia_major	Cma28.g547	1	C	T19	7.912769740372592e-5	0.8520898018916736
Decarboxylation	transporter	DIT	OG0006972	DIT1	H2	Clusia_major	Cma28.g547	1	T	T04	6.104812308833294e-5	0.3976525182784016
Decarboxylation	transporter	DIT	OG0006972	DIT1	H2	Clusia_major	Cma28.g547	1	T	T08	5.445474746342313e-5	-0.10335600668398272
Decarboxylation	transporter	DIT	OG0006972	DIT1	H2	Clusia_major	Cma28.g547	1	T	T13	3.834079023201379e-5	-1.327801632580773
Decarboxylation	transporter	DIT	OG0006972	DIT1	H2	Clusia_major	Cma28.g547	1	T	T19	6.941607461579418e-5	1.0335051209863546
Decarboxylation	transporter	DIT	OG0006972	DIT1	H2	Clusia_rosea	Cro0.g79697	1	C	T04	4.761736067764223e-5	-0.32000617420308963
Decarboxylation	transporter	DIT	OG0006972	DIT1	H2	Clusia_rosea	Cro0.g79697	1	C	T08	7.976825685857111e-5	0.9134105659045468
Decarboxylation	transporter	DIT	OG0006972	DIT1	H2	Clusia_rosea	Cro0.g79697	1	C	T13	2.2903941059916456e-5	-1.2680962457914693
Decarboxylation	transporter	DIT	OG0006972	DIT1	H2	Clusia_rosea	Cro0.g79697	1	C	T19	7.354568806213627e-5	0.6746918540900126
Decarboxylation	transporter	DIT	OG0006972	DIT1	H2	Clusia_rosea	Cro0.g79697	1	T	T04	6.248642365160188e-5	0.8964093097152024
Decarboxylation	transporter	DIT	OG0006972	DIT1	H2	Clusia_rosea	Cro0.g79697	1	T	T08	2.9480750759318593e-5	-1.4319790068975615
Decarboxylation	transporter	DIT	OG0006972	DIT1	H2	Clusia_rosea	Cro0.g79697	1	T	T13	5.4073523382636e-5	0.302920464357703
Decarboxylation	transporter	DIT	OG0006972	DIT1	H2	Clusia_rosea	Cro0.g79697	1	T	T19	5.307740548203955e-5	0.23264923282465705
