# Supplementary material for: Clusia genomes shed light on the evolution and diversity of crassulacean acid metabolism physiotypes
Source: Nat Commun. 2026 May 5;17:3937. doi: 10.1038/s41467-026-71958-z (PMC13144421; doi:10.1038/s41467-026-71958-z)
Supplement: Supplementary file 14 — Source Data [file 41467_2026_71958_MOESM14_ESM.zip › Fig6a.BAM3.tsv]

Pathway	Type	Function	GeneFamily	Homoeolog	Group	Species	Genes	Genes.n	Condition	Timepoint	TPM.sum	TPM.z
Carbon_breakdown	enzyme	BAM	OG0005653	BAM3	H1	Clusia_major	Cma11.g188	1	C	T04	452.78000000000003	1.4707490275230994
Carbon_breakdown	enzyme	BAM	OG0005653	BAM3	H1	Clusia_major	Cma11.g188	1	C	T08	85.12333333333333	-0.7672280019722814
Carbon_breakdown	enzyme	BAM	OG0005653	BAM3	H1	Clusia_major	Cma11.g188	1	C	T13	156.63666666666666	-0.3319164414511984
Carbon_breakdown	enzyme	BAM	OG0005653	BAM3	H1	Clusia_major	Cma11.g188	1	C	T19	150.11666666666667	-0.37160458409962
Carbon_breakdown	enzyme	BAM	OG0005653	BAM3	H1	Clusia_major	Cma11.g188	1	T	T04	795.9266666666666	1.4916800633148692
Carbon_breakdown	enzyme	BAM	OG0005653	BAM3	H1	Clusia_major	Cma11.g188	1	T	T08	220.15	-0.35989806717015277
Carbon_breakdown	enzyme	BAM	OG0005653	BAM3	H1	Clusia_major	Cma11.g188	1	T	T13	140.70333333333332	-0.6153820404814484
Carbon_breakdown	enzyme	BAM	OG0005653	BAM3	H1	Clusia_major	Cma11.g188	1	T	T19	171.48333333333332	-0.5163999556632684
Carbon_breakdown	enzyme	BAM	OG0005653	BAM3	H1	Clusia_rosea	Cro0.g110588, Cro0.g110589, Cro0.g13810, Cro0.g37026, Cro0.g56426	5	C	T04	579.66	1.29905697542686
Carbon_breakdown	enzyme	BAM	OG0005653	BAM3	H1	Clusia_rosea	Cro0.g110588, Cro0.g110589, Cro0.g13810, Cro0.g37026, Cro0.g56426	5	C	T08	308.63	0.2601538246373424
Carbon_breakdown	enzyme	BAM	OG0005653	BAM3	H1	Clusia_rosea	Cro0.g110588, Cro0.g110589, Cro0.g13810, Cro0.g37026, Cro0.g56426	5	C	T13	5.853333333333333	-0.9004395893225422
Carbon_breakdown	enzyme	BAM	OG0005653	BAM3	H1	Clusia_rosea	Cro0.g110588, Cro0.g110589, Cro0.g13810, Cro0.g37026, Cro0.g56426	5	C	T19	68.9	-0.6587712107416601
Carbon_breakdown	enzyme	BAM	OG0005653	BAM3	H1	Clusia_rosea	Cro0.g110588, Cro0.g110589, Cro0.g13810, Cro0.g37026, Cro0.g56426	5	T	T04	459.34333333333336	1.4836432975805378
Carbon_breakdown	enzyme	BAM	OG0005653	BAM3	H1	Clusia_rosea	Cro0.g110588, Cro0.g110589, Cro0.g13810, Cro0.g37026, Cro0.g56426	5	T	T08	109.72666666666666	-0.38026278680067976
Carbon_breakdown	enzyme	BAM	OG0005653	BAM3	H1	Clusia_rosea	Cro0.g110588, Cro0.g110589, Cro0.g13810, Cro0.g37026, Cro0.g56426	5	T	T13	49.28666666666667	-0.7024856510996761
Carbon_breakdown	enzyme	BAM	OG0005653	BAM3	H1	Clusia_rosea	Cro0.g110588, Cro0.g110589, Cro0.g13810, Cro0.g37026, Cro0.g56426	5	T	T19	105.85666666666665	-0.400894859680182
Carbon_breakdown	enzyme	BAM	OG0005653	BAM3	H2	Clusia_major	Cma17.g179	1	C	T04	217.93333333333334	1.4700731810965382
Carbon_breakdown	enzyme	BAM	OG0005653	BAM3	H2	Clusia_major	Cma17.g179	1	C	T08	63.48	-0.2663508707863836
Carbon_breakdown	enzyme	BAM	OG0005653	BAM3	H2	Clusia_major	Cma17.g179	1	C	T13	46.75	-0.45443599501809073
Carbon_breakdown	enzyme	BAM	OG0005653	BAM3	H2	Clusia_major	Cma17.g179	1	C	T19	20.523333333333333	-0.7492863152920641
Carbon_breakdown	enzyme	BAM	OG0005653	BAM3	H2	Clusia_major	Cma17.g179	1	T	T04	99.08333333333333	1.4752074647927236
Carbon_breakdown	enzyme	BAM	OG0005653	BAM3	H2	Clusia_major	Cma17.g179	1	T	T08	29.303333333333335	-0.2533509818423673
Carbon_breakdown	enzyme	BAM	OG0005653	BAM3	H2	Clusia_major	Cma17.g179	1	T	T13	11.6	-0.6918899094280637
Carbon_breakdown	enzyme	BAM	OG0005653	BAM3	H2	Clusia_major	Cma17.g179	1	T	T19	18.136666666666667	-0.5299665735222926
Carbon_breakdown	enzyme	BAM	OG0005653	BAM3	H2	Clusia_rosea	Cro0.g118015, Cro0.g38851, Cro0.g38852	3	C	T04	190.6	1.0379166911392501
Carbon_breakdown	enzyme	BAM	OG0005653	BAM3	H2	Clusia_rosea	Cro0.g118015, Cro0.g38851, Cro0.g38852	3	C	T08	154.97000000000003	0.6749370411666533
Carbon_breakdown	enzyme	BAM	OG0005653	BAM3	H2	Clusia_rosea	Cro0.g118015, Cro0.g38851, Cro0.g38852	3	C	T13	3.5433333333333334	-0.8677179816563559
Carbon_breakdown	enzyme	BAM	OG0005653	BAM3	H2	Clusia_rosea	Cro0.g118015, Cro0.g38851, Cro0.g38852	3	C	T19	5.760000000000001	-0.8451357506495474
Carbon_breakdown	enzyme	BAM	OG0005653	BAM3	H2	Clusia_rosea	Cro0.g118015, Cro0.g38851, Cro0.g38852	3	T	T04	32.900000000000006	1.1534505961077675
Carbon_breakdown	enzyme	BAM	OG0005653	BAM3	H2	Clusia_rosea	Cro0.g118015, Cro0.g38851, Cro0.g38852	3	T	T08	22.416666666666668	0.41792705094172344
Carbon_breakdown	enzyme	BAM	OG0005653	BAM3	H2	Clusia_rosea	Cro0.g118015, Cro0.g38851, Cro0.g38852	3	T	T13	0.12	-1.1464344732603962
Carbon_breakdown	enzyme	BAM	OG0005653	BAM3	H2	Clusia_rosea	Cro0.g118015, Cro0.g38851, Cro0.g38852	3	T	T19	10.403333333333334	-0.42494317378909424
