# Supplementary material for: Clusia genomes shed light on the evolution and diversity of crassulacean acid metabolism physiotypes
Source: Nat Commun. 2026 May 5;17:3937. doi: 10.1038/s41467-026-71958-z (PMC13144421; doi:10.1038/s41467-026-71958-z)
Supplement: Supplementary file 14 — Source Data [file 41467_2026_71958_MOESM14_ESM.zip › Fig6b.PHS1.tsv]

Pathway	Type	Function	GeneFamily	Homoeolog	Group	Species	Genes	Genes.n	Condition	Timepoint	REG.sum	REG.z
Starch_syn/deg	enzyme	PHS	OG0004814	PHS1	H1	Clusia_major	Cma01.g761	1	C	T04	7.054084087636444e-4	0.49317066349235006
Starch_syn/deg	enzyme	PHS	OG0004814	PHS1	H1	Clusia_major	Cma01.g761	1	C	T08	5.676474264957032e-4	-0.832967062230337
Starch_syn/deg	enzyme	PHS	OG0004814	PHS1	H1	Clusia_major	Cma01.g761	1	C	T13	5.678096546686937e-4	-0.8314053943557624
Starch_syn/deg	enzyme	PHS	OG0004814	PHS1	H1	Clusia_major	Cma01.g761	1	C	T19	7.75843200422428e-4	1.1712017930937504
Starch_syn/deg	enzyme	PHS	OG0004814	PHS1	H1	Clusia_major	Cma01.g761	1	T	T04	2.8931538087206084e-4	-0.7331501892912302
Starch_syn/deg	enzyme	PHS	OG0004814	PHS1	H1	Clusia_major	Cma01.g761	1	T	T08	3.2860818975532325e-4	-0.17257749653030646
Starch_syn/deg	enzyme	PHS	OG0004814	PHS1	H1	Clusia_major	Cma01.g761	1	T	T13	4.429357641220789e-4	1.4584821818450153
Starch_syn/deg	enzyme	PHS	OG0004814	PHS1	H1	Clusia_major	Cma01.g761	1	T	T19	3.019600451421352e-4	-0.5527544960234779
Starch_syn/deg	enzyme	PHS	OG0004814	PHS1	H1	Clusia_minor	Cmi0.g18324, Cmi0.g72736	2	C	T04	0.0014543372922185588	0.16151539030678286
Starch_syn/deg	enzyme	PHS	OG0004814	PHS1	H1	Clusia_minor	Cmi0.g18324, Cmi0.g72736	2	C	T08	4.29475610520775e-4	-1.40567751057842
Starch_syn/deg	enzyme	PHS	OG0004814	PHS1	H1	Clusia_minor	Cmi0.g18324, Cmi0.g72736	2	C	T13	0.001974382406429754	0.9567553975062654
Starch_syn/deg	enzyme	PHS	OG0004814	PHS1	H1	Clusia_minor	Cmi0.g18324, Cmi0.g72736	2	C	T19	0.0015366635984580836	0.287406722765372
Starch_syn/deg	enzyme	PHS	OG0004814	PHS1	H1	Clusia_minor	Cmi0.g18324, Cmi0.g72736	2	T	T04	0.002697927087362522	0.8274214661311557
Starch_syn/deg	enzyme	PHS	OG0004814	PHS1	H1	Clusia_minor	Cmi0.g18324, Cmi0.g72736	2	T	T08	0.0024222390516375767	-0.10665869680390207
Starch_syn/deg	enzyme	PHS	OG0004814	PHS1	H1	Clusia_minor	Cmi0.g18324, Cmi0.g72736	2	T	T13	0.0026457452586671334	0.6506201373325865
Starch_syn/deg	enzyme	PHS	OG0004814	PHS1	H1	Clusia_minor	Cmi0.g18324, Cmi0.g72736	2	T	T19	0.0020489634517646695	-1.3713829066598386
Starch_syn/deg	enzyme	PHS	OG0004814	PHS1	H1	Clusia_rosea	Cro0.g81745, Cro0.g9601	2	C	T04	2.5476927869296976e-4	-1.2943090930405876
Starch_syn/deg	enzyme	PHS	OG0004814	PHS1	H1	Clusia_rosea	Cro0.g81745, Cro0.g9601	2	C	T08	7.506372297680843e-4	-0.26263228453730353
Starch_syn/deg	enzyme	PHS	OG0004814	PHS1	H1	Clusia_rosea	Cro0.g81745, Cro0.g9601	2	C	T13	0.0013221279008232758	0.9263811823046135
Starch_syn/deg	enzyme	PHS	OG0004814	PHS1	H1	Clusia_rosea	Cro0.g81745, Cro0.g9601	2	C	T19	0.001179943695929637	0.6305601952732781
Starch_syn/deg	enzyme	PHS	OG0004814	PHS1	H1	Clusia_rosea	Cro0.g81745, Cro0.g9601	2	T	T04	0.0011497859679017734	0.9531922399887868
Starch_syn/deg	enzyme	PHS	OG0004814	PHS1	H1	Clusia_rosea	Cro0.g81745, Cro0.g9601	2	T	T08	4.152798472691397e-4	-1.0936213718543712
Starch_syn/deg	enzyme	PHS	OG0004814	PHS1	H1	Clusia_rosea	Cro0.g81745, Cro0.g9601	2	T	T13	5.94139590897253e-4	-0.5952013484058496
Starch_syn/deg	enzyme	PHS	OG0004814	PHS1	H1	Clusia_rosea	Cro0.g81745, Cro0.g9601	2	T	T19	0.0010717131804220668	0.7356304802714344
