# Supplementary material for: Clusia genomes shed light on the evolution and diversity of crassulacean acid metabolism physiotypes
Source: Nat Commun. 2026 May 5;17:3937. doi: 10.1038/s41467-026-71958-z (PMC13144421; doi:10.1038/s41467-026-71958-z)
Supplement: Supplementary file 14 — Source Data [file 41467_2026_71958_MOESM14_ESM.zip › Fig6c.PGMP.tsv]

Pathway	Type	Function	GeneFamily	Homoeolog	Group	Species	Genes	Genes.n	Condition	Timepoint	TPM.sum	TPM.z
Starch_syn/deg	enzyme	PGM	OG0008062	PGMP	H1	Clusia_major	Cma04.g1288, Cma00.g15431	2	C	T04	10.383333333333333	-0.09216650477996047
Starch_syn/deg	enzyme	PGM	OG0008062	PGMP	H1	Clusia_major	Cma04.g1288, Cma00.g15431	2	C	T08	21.92666666666667	1.4404750609007246
Starch_syn/deg	enzyme	PGM	OG0008062	PGMP	H1	Clusia_major	Cma04.g1288, Cma00.g15431	2	C	T13	5.536666666666667	-0.7356723772892632
Starch_syn/deg	enzyme	PGM	OG0008062	PGMP	H1	Clusia_major	Cma04.g1288, Cma00.g15431	2	C	T19	6.463333333333333	-0.6126361788315011
Starch_syn/deg	enzyme	PGM	OG0008062	PGMP	H1	Clusia_major	Cma04.g1288, Cma00.g15431	2	T	T04	6.2	0.23281051074013867
Starch_syn/deg	enzyme	PGM	OG0008062	PGMP	H1	Clusia_major	Cma04.g1288, Cma00.g15431	2	T	T08	7.743333333333333	1.058797227005917
Starch_syn/deg	enzyme	PGM	OG0008062	PGMP	H1	Clusia_major	Cma04.g1288, Cma00.g15431	2	T	T13	3.243333333333333	-1.3495873668575837
Starch_syn/deg	enzyme	PGM	OG0008062	PGMP	H1	Clusia_major	Cma04.g1288, Cma00.g15431	2	T	T19	5.873333333333333	0.05797962911152875
Starch_syn/deg	enzyme	PGM	OG0008062	PGMP	H1	Clusia_rosea	Cro0.g50130, Cro0.g9197, Cro0.g95303, Cro0.g96582	4	C	T04	0.22666666666666668	-0.8282119091786602
Starch_syn/deg	enzyme	PGM	OG0008062	PGMP	H1	Clusia_rosea	Cro0.g50130, Cro0.g9197, Cro0.g95303, Cro0.g96582	4	C	T08	0.2733333333333333	-0.7915479827644268
Starch_syn/deg	enzyme	PGM	OG0008062	PGMP	H1	Clusia_rosea	Cro0.g50130, Cro0.g9197, Cro0.g95303, Cro0.g96582	4	C	T13	1.7600000000000002	0.37645995871757304
Starch_syn/deg	enzyme	PGM	OG0008062	PGMP	H1	Clusia_rosea	Cro0.g50130, Cro0.g9197, Cro0.g95303, Cro0.g96582	4	C	T19	2.8633333333333333	1.2432999332255144
Starch_syn/deg	enzyme	PGM	OG0008062	PGMP	H1	Clusia_rosea	Cro0.g50130, Cro0.g9197, Cro0.g95303, Cro0.g96582	4	T	T04	0.9066666666666667	-0.2758733611091952
Starch_syn/deg	enzyme	PGM	OG0008062	PGMP	H1	Clusia_rosea	Cro0.g50130, Cro0.g9197, Cro0.g95303, Cro0.g96582	4	T	T08	1.54	0.9647405705061202
Starch_syn/deg	enzyme	PGM	OG0008062	PGMP	H1	Clusia_rosea	Cro0.g50130, Cro0.g9197, Cro0.g95303, Cro0.g96582	4	T	T13	0.39333333333333337	-1.2814236004184512
Starch_syn/deg	enzyme	PGM	OG0008062	PGMP	H1	Clusia_rosea	Cro0.g50130, Cro0.g9197, Cro0.g95303, Cro0.g96582	4	T	T19	1.35	0.5925563910215257
Starch_syn/deg	enzyme	PGM	OG0008062	PGMP	H2	Clusia_major	Cma08.g106, Cma00.g14109	2	C	T04	17.133333333333333	-0.901136069412807
Starch_syn/deg	enzyme	PGM	OG0008062	PGMP	H2	Clusia_major	Cma08.g106, Cma00.g14109	2	C	T08	20.21	-0.618756645862299
Starch_syn/deg	enzyme	PGM	OG0008062	PGMP	H2	Clusia_major	Cma08.g106, Cma00.g14109	2	C	T13	29.02	0.1898336211409429
Starch_syn/deg	enzyme	PGM	OG0008062	PGMP	H2	Clusia_major	Cma08.g106, Cma00.g14109	2	C	T19	41.44333333333333	1.3300590941341632
Starch_syn/deg	enzyme	PGM	OG0008062	PGMP	H2	Clusia_major	Cma08.g106, Cma00.g14109	2	T	T04	20.846666666666664	1.2871168506265658
Starch_syn/deg	enzyme	PGM	OG0008062	PGMP	H2	Clusia_major	Cma08.g106, Cma00.g14109	2	T	T08	10.776666666666666	-1.1042607666814637
Starch_syn/deg	enzyme	PGM	OG0008062	PGMP	H2	Clusia_major	Cma08.g106, Cma00.g14109	2	T	T13	14.066666666666666	-0.3229665898251161
Starch_syn/deg	enzyme	PGM	OG0008062	PGMP	H2	Clusia_major	Cma08.g106, Cma00.g14109	2	T	T19	16.016666666666666	0.14011050588001361
Starch_syn/deg	enzyme	PGM	OG0008062	PGMP	H2	Clusia_rosea	Cro0.g33738, Cro0.g47321	2	C	T04	9.510000000000002	-1.139580056194621
Starch_syn/deg	enzyme	PGM	OG0008062	PGMP	H2	Clusia_rosea	Cro0.g33738, Cro0.g47321	2	C	T08	14.506666666666668	-0.5313441636413943
Starch_syn/deg	enzyme	PGM	OG0008062	PGMP	H2	Clusia_rosea	Cro0.g33738, Cro0.g47321	2	C	T13	24.85333333333333	0.7281382983233923
Starch_syn/deg	enzyme	PGM	OG0008062	PGMP	H2	Clusia_rosea	Cro0.g33738, Cro0.g47321	2	C	T19	26.616666666666667	0.9427859215126233
Starch_syn/deg	enzyme	PGM	OG0008062	PGMP	H2	Clusia_rosea	Cro0.g33738, Cro0.g47321	2	T	T04	2.1466666666666665	-1.455300725025702
Starch_syn/deg	enzyme	PGM	OG0008062	PGMP	H2	Clusia_rosea	Cro0.g33738, Cro0.g47321	2	T	T08	9.183333333333334	0.7928806365032093
Starch_syn/deg	enzyme	PGM	OG0008062	PGMP	H2	Clusia_rosea	Cro0.g33738, Cro0.g47321	2	T	T13	8.1466666666666665	0.46167059224196266
Starch_syn/deg	enzyme	PGM	OG0008062	PGMP	H2	Clusia_rosea	Cro0.g33738, Cro0.g47321	2	T	T19	7.33	0.2007494962805306
