# Supplementary material for: Clusia genomes shed light on the evolution and diversity of crassulacean acid metabolism physiotypes
Source: Nat Commun. 2026 May 5;17:3937. doi: 10.1038/s41467-026-71958-z (PMC13144421; doi:10.1038/s41467-026-71958-z)
Supplement: Supplementary file 14 — Source Data [file 41467_2026_71958_MOESM14_ESM.zip › Fig6d.Starch.tsv]

species	rep	mstarch_per_mfw
Clusia minor	1	0,011113167
Clusia minor	2	0,011837254
Clusia minor	3	0,009050271
Clusia minor	4	0,009526838
Clusia minor	5	0,011420616
Clusia rosea	1	0,009263919
Clusia rosea	2	0,006430286
Clusia rosea	3	0,007832632
Clusia rosea	4	0,008343191
Clusia rosea	5	0,005157224
Clusia major	1	0,016542206
Clusia major	2	0,025903217
Clusia major	3	0,023661143
Clusia major	4	0,030945017
Clusia major	5	0,029293941
