# Supplementary material for: Clusia genomes shed light on the evolution and diversity of crassulacean acid metabolism physiotypes
Source: Nat Commun. 2026 May 5;17:3937. doi: 10.1038/s41467-026-71958-z (PMC13144421; doi:10.1038/s41467-026-71958-z)
Supplement: Supplementary file 14 — Source Data [file 41467_2026_71958_MOESM14_ESM.zip › Supplementary_Fig11_12.ProteinAbundance.tsv]

Pathway	Type	Function	GeneFamily	Homoeolog	Group	Species	Genes	Genes.n	Condition	Timepoint	REG.sum	REG.z
Starch_biosynthesis	enzyme	AGPase	OG0000623	ADG1*	H2	Clusia_major	Cma15.g715	1	C	T04	8.336507798523664e-4	0.627976456314822
Starch_biosynthesis	enzyme	AGPase	OG0000623	ADG1*	H2	Clusia_major	Cma15.g715	1	C	T08	8.020347125229695e-4	0.054965127692810437
Starch_biosynthesis	enzyme	AGPase	OG0000623	ADG1*	H2	Clusia_major	Cma15.g715	1	C	T13	7.201060406520088e-4	-1.4299145896958616
Starch_biosynthesis	enzyme	AGPase	OG0000623	ADG1*	H2	Clusia_major	Cma15.g715	1	C	T19	8.402164492013528e-4	0.746973005688229
Starch_biosynthesis	enzyme	AGPase	OG0000623	ADG1*	H2	Clusia_major	Cma15.g715	1	T	T04	3.851680076554625e-4	1.1069993301634893
Starch_biosynthesis	enzyme	AGPase	OG0000623	ADG1*	H2	Clusia_major	Cma15.g715	1	T	T08	3.1438092040831267e-4	0.04998351588787736
Starch_biosynthesis	enzyme	AGPase	OG0000623	ADG1*	H2	Clusia_major	Cma15.g715	1	T	T13	2.2256527683507752e-4	-1.3210375421753666
Starch_biosynthesis	enzyme	AGPase	OG0000623	ADG1*	H2	Clusia_major	Cma15.g715	1	T	T19	3.220201311738523e-4	0.1640546961240015
Starch_biosynthesis	enzyme	AGPase	OG0000623	ADG1*	H2	Clusia_minor	Cmi0.g41532	1	C	T04	6.657853312481077e-4	-1.1137251122020055
Starch_biosynthesis	enzyme	AGPase	OG0000623	ADG1*	H2	Clusia_minor	Cmi0.g41532	1	C	T08	7.215071844825813e-4	-0.4357096858627108
Starch_biosynthesis	enzyme	AGPase	OG0000623	ADG1*	H2	Clusia_minor	Cmi0.g41532	1	C	T13	8.563044921616165e-4	1.2044843983291422
Starch_biosynthesis	enzyme	AGPase	OG0000623	ADG1*	H2	Clusia_minor	Cmi0.g41532	1	C	T19	7.856647611775263e-4	0.3449503997355742
Starch_biosynthesis	enzyme	AGPase	OG0000623	ADG1*	H2	Clusia_minor	Cmi0.g41532	1	T	T04	5.978141831813962e-4	-0.03834146756985286
Starch_biosynthesis	enzyme	AGPase	OG0000623	ADG1*	H2	Clusia_minor	Cmi0.g41532	1	T	T08	5.767838132896164e-4	-0.9516512719230783
Starch_biosynthesis	enzyme	AGPase	OG0000623	ADG1*	H2	Clusia_minor	Cmi0.g41532	1	T	T13	6.307089950907221e-4	1.3902189611692397
Starch_biosynthesis	enzyme	AGPase	OG0000623	ADG1*	H2	Clusia_minor	Cmi0.g41532	1	T	T19	5.894812273751852e-4	-0.4002262216763132
Starch_biosynthesis	enzyme	AGPase	OG0000623	ADG1*	H2	Clusia_rosea	Cro0.g4643	1	C	T04	5.260180581794e-4	-1.2916833625137791
Starch_biosynthesis	enzyme	AGPase	OG0000623	ADG1*	H2	Clusia_rosea	Cro0.g4643	1	C	T08	6.072983718652847e-4	-0.14043491669996883
Starch_biosynthesis	enzyme	AGPase	OG0000623	ADG1*	H2	Clusia_rosea	Cro0.g4643	1	C	T13	6.944831797380809e-4	1.0944443549281755
Starch_biosynthesis	enzyme	AGPase	OG0000623	ADG1*	H2	Clusia_rosea	Cro0.g4643	1	C	T19	6.410537586478737e-4	0.33767392428557397
Starch_biosynthesis	enzyme	AGPase	OG0000623	ADG1*	H2	Clusia_rosea	Cro0.g4643	1	T	T04	4.608760988477333e-4	-0.029030311276540547
Starch_biosynthesis	enzyme	AGPase	OG0000623	ADG1*	H2	Clusia_rosea	Cro0.g4643	1	T	T08	3.375199223291954e-4	-1.1257681579583596
Starch_biosynthesis	enzyme	AGPase	OG0000623	ADG1*	H2	Clusia_rosea	Cro0.g4643	1	T	T13	4.4700735966064005e-4	-0.15233480709932257
Starch_biosynthesis	enzyme	AGPase	OG0000623	ADG1*	H2	Clusia_rosea	Cro0.g4643	1	T	T19	6.111618137700655e-4	1.3071332763342232
Starch_biosynthesis	enzyme	AGPase	OG0000623	ADG2A	H2	Clusia_major	Cma15.g909, Cma21.g247	2	C	T04	0.0013030412247385292	0.6818773643560672
Starch_biosynthesis	enzyme	AGPase	OG0000623	ADG2A	H2	Clusia_major	Cma15.g909, Cma21.g247	2	C	T08	0.0011213410315524593	-1.0895742273501756
Starch_biosynthesis	enzyme	AGPase	OG0000623	ADG2A	H2	Clusia_major	Cma15.g909, Cma21.g247	2	C	T13	0.0011724419285528084	-0.5913757183580282
Starch_biosynthesis	enzyme	AGPase	OG0000623	ADG2A	H2	Clusia_major	Cma15.g909, Cma21.g247	2	C	T19	0.0013355763685018256	0.9990725813521346
Starch_biosynthesis	enzyme	AGPase	OG0000623	ADG2A	H2	Clusia_major	Cma15.g909, Cma21.g247	2	T	T04	7.674340232684941e-4	1.2366956567273217
Starch_biosynthesis	enzyme	AGPase	OG0000623	ADG2A	H2	Clusia_major	Cma15.g909, Cma21.g247	2	T	T08	7.066279454765533e-4	0.19470001213800317
Starch_biosynthesis	enzyme	AGPase	OG0000623	ADG2A	H2	Clusia_major	Cma15.g909, Cma21.g247	2	T	T13	6.798657172613318e-4	-0.2639075194180315
Starch_biosynthesis	enzyme	AGPase	OG0000623	ADG2A	H2	Clusia_major	Cma15.g909, Cma21.g247	2	T	T19	6.271369036946448e-4	-1.1674881494472915
Starch_biosynthesis	enzyme	AGPase	OG0000623	ADG2A	H2	Clusia_minor	Cmi0.g15807, Cmi0.g70508	2	C	T04	0.00176957206904323	0.5140475664804856
Starch_biosynthesis	enzyme	AGPase	OG0000623	ADG2A	H2	Clusia_minor	Cmi0.g15807, Cmi0.g70508	2	C	T08	0.0013429507183456814	-1.3270980362803584
Starch_biosynthesis	enzyme	AGPase	OG0000623	ADG2A	H2	Clusia_minor	Cmi0.g15807, Cmi0.g70508	2	C	T13	0.0018761485055616301	0.9739934579201381
Starch_biosynthesis	enzyme	AGPase	OG0000623	ADG2A	H2	Clusia_minor	Cmi0.g15807, Cmi0.g70508	2	C	T19	0.0016131665236697147	-0.16094298812026447
Starch_biosynthesis	enzyme	AGPase	OG0000623	ADG2A	H2	Clusia_minor	Cmi0.g15807, Cmi0.g70508	2	T	T04	0.0015502096566207043	-0.5082455956144754
Starch_biosynthesis	enzyme	AGPase	OG0000623	ADG2A	H2	Clusia_minor	Cmi0.g15807, Cmi0.g70508	2	T	T08	0.0014213317252230854	-1.0485126690884587
Starch_biosynthesis	enzyme	AGPase	OG0000623	ADG2A	H2	Clusia_minor	Cmi0.g15807, Cmi0.g70508	2	T	T13	0.001967807997144389	1.2423615942716557
Starch_biosynthesis	enzyme	AGPase	OG0000623	ADG2A	H2	Clusia_minor	Cmi0.g15807, Cmi0.g70508	2	T	T19	0.0017464467377489357	0.3143966704312776
Starch_biosynthesis	enzyme	AGPase	OG0000623	ADG2A	H2	Clusia_rosea	Cro0.g26342, Cro0.g34678	2	C	T04	0.0014334923896574467	-1.3908674972949862
Starch_biosynthesis	enzyme	AGPase	OG0000623	ADG2A	H2	Clusia_rosea	Cro0.g26342, Cro0.g34678	2	C	T08	0.001880194671273139	0.992000575188698
Starch_biosynthesis	enzyme	AGPase	OG0000623	ADG2A	H2	Clusia_rosea	Cro0.g26342, Cro0.g34678	2	C	T13	0.001725876795244461	0.16881440637797168
Starch_biosynthesis	enzyme	AGPase	OG0000623	ADG2A	H2	Clusia_rosea	Cro0.g26342, Cro0.g34678	2	C	T19	0.001737356743918295	0.2300525157283165
Starch_biosynthesis	enzyme	AGPase	OG0000623	ADG2A	H2	Clusia_rosea	Cro0.g26342, Cro0.g34678	2	T	T04	0.0016476526059284245	0.1048143170483736
Starch_biosynthesis	enzyme	AGPase	OG0000623	ADG2A	H2	Clusia_rosea	Cro0.g26342, Cro0.g34678	2	T	T08	0.001456458794051983	-0.6896112652556653
Starch_biosynthesis	enzyme	AGPase	OG0000623	ADG2A	H2	Clusia_rosea	Cro0.g26342, Cro0.g34678	2	T	T13	0.0014323381370677248	-0.7898345244825835
Starch_biosynthesis	enzyme	AGPase	OG0000623	ADG2A	H2	Clusia_rosea	Cro0.g26342, Cro0.g34678	2	T	T19	0.001953258552893364	1.3746314726898752
Starch_biosynthesis	enzyme	SBE	OG0007432	SBEI	H1	Clusia_major	Cma14.g1142	1	C	T04	1.8498694175690596e-4	-0.48735612278148777
Starch_biosynthesis	enzyme	SBE	OG0007432	SBEI	H1	Clusia_major	Cma14.g1142	1	C	T08	2.241841948188326e-4	1.260569074882585
Starch_biosynthesis	enzyme	SBE	OG0007432	SBEI	H1	Clusia_major	Cma14.g1142	1	C	T13	2.020749442929085e-4	0.274650086256628
Starch_biosynthesis	enzyme	SBE	OG0007432	SBEI	H1	Clusia_major	Cma14.g1142	1	C	T19	1.7241756439329627e-4	-1.0478630383577265
Starch_biosynthesis	enzyme	SBE	OG0007432	SBEI	H1	Clusia_major	Cma14.g1142	1	T	T04	1.532734891670178e-4	-1.4090581931031338
Starch_biosynthesis	enzyme	SBE	OG0007432	SBEI	H1	Clusia_major	Cma14.g1142	1	T	T08	2.4466468272933055e-4	0.17326678766153844
Starch_biosynthesis	enzyme	SBE	OG0007432	SBEI	H1	Clusia_major	Cma14.g1142	1	T	T13	2.511483162509387e-4	0.2855228474357096
Starch_biosynthesis	enzyme	SBE	OG0007432	SBEI	H1	Clusia_major	Cma14.g1142	1	T	T19	2.895423911994852e-4	0.9502685580058868
Starch_biosynthesis	enzyme	SBE	OG0007432	SBEI	H1	Clusia_minor	Cmi0.g11834	1	C	T04	9.042767367409984e-5	0.6484425788462159
Starch_biosynthesis	enzyme	SBE	OG0007432	SBEI	H1	Clusia_minor	Cmi0.g11834	1	C	T08	1.4450379259091463e-5	-1.3991356438896598
Starch_biosynthesis	enzyme	SBE	OG0007432	SBEI	H1	Clusia_minor	Cmi0.g11834	1	C	T13	9.559721882771781e-5	0.7877611497363501
Starch_biosynthesis	enzyme	SBE	OG0007432	SBEI	H1	Clusia_minor	Cmi0.g11834	1	C	T19	6.499116290737149e-5	-0.03706808469290601
Starch_biosynthesis	enzyme	SBE	OG0007432	SBEI	H1	Clusia_minor	Cmi0.g11834	1	T	T04	1.7658309731010836e-4	0.549560919300157
Starch_biosynthesis	enzyme	SBE	OG0007432	SBEI	H1	Clusia_minor	Cmi0.g11834	1	T	T08	1.0508188635210554e-4	-1.4707806318731804
Starch_biosynthesis	enzyme	SBE	OG0007432	SBEI	H1	Clusia_minor	Cmi0.g11834	1	T	T13	1.8175240133204808e-4	0.6956250148062674
Starch_biosynthesis	enzyme	SBE	OG0007432	SBEI	H1	Clusia_minor	Cmi0.g11834	1	T	T19	1.6511772050999555e-4	0.22559469776675692
Starch_biosynthesis	enzyme	SBE	OG0007432	SBEI	H1	Clusia_rosea	Cro0.g73025	1	C	T04	1.1643711552048999e-5	-1.104394345180074
Starch_biosynthesis	enzyme	SBE	OG0007432	SBEI	H1	Clusia_rosea	Cro0.g73025	1	C	T08	2.691361846803135e-5	-0.5461867706943514
Starch_biosynthesis	enzyme	SBE	OG0007432	SBEI	H1	Clusia_rosea	Cro0.g73025	1	C	T13	5.7736111155208956e-5	0.5805620023780786
Starch_biosynthesis	enzyme	SBE	OG0007432	SBEI	H1	Clusia_rosea	Cro0.g73025	1	C	T19	7.112533206111902e-5	1.0700191134963468
Starch_biosynthesis	enzyme	SBE	OG0007432	SBEI	H1	Clusia_rosea	Cro0.g73025	1	T	T04	1.382327313411214e-4	1.2454529737734616
Starch_biosynthesis	enzyme	SBE	OG0007432	SBEI	H1	Clusia_rosea	Cro0.g73025	1	T	T08	6.76315026329468e-5	-1.2019772861535474
Starch_biosynthesis	enzyme	SBE	OG0007432	SBEI	H1	Clusia_rosea	Cro0.g73025	1	T	T13	1.0053269617384954e-4	-0.061439392789703014
Starch_biosynthesis	enzyme	SBE	OG0007432	SBEI	H1	Clusia_rosea	Cro0.g73025	1	T	T19	1.0282324408892796e-4	0.01796370516978818
Starch_biosynthesis	enzyme	SBE	OG0007432	SBEI	H2	Clusia_major	Cma21.g30	1	C	T04	2.0617058910918376e-4	1.2206211943002452
Starch_biosynthesis	enzyme	SBE	OG0007432	SBEI	H2	Clusia_major	Cma21.g30	1	C	T08	1.1938300472222892e-4	-0.5614682477614618
Starch_biosynthesis	enzyme	SBE	OG0007432	SBEI	H2	Clusia_major	Cma21.g30	1	C	T13	1.647242065278781e-4	0.36956442930867084
Starch_biosynthesis	enzyme	SBE	OG0007432	SBEI	H2	Clusia_major	Cma21.g30	1	C	T19	9.662801713497288e-5	-1.0287173758474546
Starch_biosynthesis	enzyme	SBE	OG0007432	SBEI	H2	Clusia_major	Cma21.g30	1	T	T04	8.605370035811278e-5	-0.8754569958196124
Starch_biosynthesis	enzyme	SBE	OG0007432	SBEI	H2	Clusia_major	Cma21.g30	1	T	T08	8.963654869123646e-5	-0.6836627504004942
Starch_biosynthesis	enzyme	SBE	OG0007432	SBEI	H2	Clusia_major	Cma21.g30	1	T	T13	1.0716761337758657e-4	0.25479654519040557
Starch_biosynthesis	enzyme	SBE	OG0007432	SBEI	H2	Clusia_major	Cma21.g30	1	T	T19	1.2677349269490132e-4	1.3043232010297003
Starch_biosynthesis	enzyme	SBE	OG0007432	SBEI	H2	Clusia_rosea	Cro0.g10974	1	C	T04	0	-0.7802804330078744
Starch_biosynthesis	enzyme	SBE	OG0007432	SBEI	H2	Clusia_rosea	Cro0.g10974	1	C	T08	0	-0.7802804330078744
Starch_biosynthesis	enzyme	SBE	OG0007432	SBEI	H2	Clusia_rosea	Cro0.g10974	1	C	T13	2.2536413858803546e-5	0.24893789590954563
Starch_biosynthesis	enzyme	SBE	OG0007432	SBEI	H2	Clusia_rosea	Cro0.g10974	1	C	T19	4.580563668624776e-5	1.3116229701062028
Starch_biosynthesis	enzyme	SBE	OG0007432	SBEI	H2	Clusia_rosea	Cro0.g10974	1	T	T04	0
Starch_biosynthesis	enzyme	SBE	OG0007432	SBEI	H2	Clusia_rosea	Cro0.g10974	1	T	T08	0
Starch_biosynthesis	enzyme	SBE	OG0007432	SBEI	H2	Clusia_rosea	Cro0.g10974	1	T	T13	0
Starch_biosynthesis	enzyme	SBE	OG0007432	SBEI	H2	Clusia_rosea	Cro0.g10974	1	T	T19	0
Starch_biosynthesis	enzyme	SS	OG0003871	WAXY	H1	Clusia_major	Cma25.g585	1	C	T04	6.118439389555557e-4	-0.8580355815180899
Starch_biosynthesis	enzyme	SS	OG0003871	WAXY	H1	Clusia_major	Cma25.g585	1	C	T08	9.100135440822947e-4	1.3588242594127717
Starch_biosynthesis	enzyme	SS	OG0003871	WAXY	H1	Clusia_major	Cma25.g585	1	C	T13	7.449629065798868e-4	0.13169002537976404
Starch_biosynthesis	enzyme	SS	OG0003871	WAXY	H1	Clusia_major	Cma25.g585	1	C	T19	6.421815381477931e-4	-0.6324787032744451
Starch_biosynthesis	enzyme	SS	OG0003871	WAXY	H1	Clusia_major	Cma25.g585	1	T	T04	4.8791420826307556e-4	-1.4262011999727262
Starch_biosynthesis	enzyme	SS	OG0003871	WAXY	H1	Clusia_major	Cma25.g585	1	T	T08	6.391890329430279e-4	0.9134688118501934
Starch_biosynthesis	enzyme	SS	OG0003871	WAXY	H1	Clusia_major	Cma25.g585	1	T	T13	5.963003068336992e-4	0.2501365849870585
Starch_biosynthesis	enzyme	SS	OG0003871	WAXY	H1	Clusia_major	Cma25.g585	1	T	T19	5.971058760086368e-4	0.26259580313547193
Starch_biosynthesis	enzyme	SS	OG0003871	WAXY	H1	Clusia_minor	Cmi0.g40793, Cmi0.g64636	2	C	T04	4.611496619643316e-4	-0.9613847798402213
Starch_biosynthesis	enzyme	SS	OG0003871	WAXY	H1	Clusia_minor	Cmi0.g40793, Cmi0.g64636	2	C	T08	0.00073493477558688315	0.1361164333245812
Starch_biosynthesis	enzyme	SS	OG0003871	WAXY	H1	Clusia_minor	Cmi0.g40793, Cmi0.g64636	2	C	T13	5.727972789693464e-4	-0.5138316112669611
Starch_biosynthesis	enzyme	SS	OG0003871	WAXY	H1	Clusia_minor	Cmi0.g40793, Cmi0.g64636	2	C	T19	0.0010350337431133448	1.3390999577826006
Starch_biosynthesis	enzyme	SS	OG0003871	WAXY	H1	Clusia_minor	Cmi0.g40793, Cmi0.g64636	2	T	T04	5.092959424647234e-4	0.5199547242853367
Starch_biosynthesis	enzyme	SS	OG0003871	WAXY	H1	Clusia_minor	Cmi0.g40793, Cmi0.g64636	2	T	T08	4.386867507904183e-4	-0.2293240332000095
Starch_biosynthesis	enzyme	SS	OG0003871	WAXY	H1	Clusia_minor	Cmi0.g40793, Cmi0.g64636	2	T	T13	3.3844042579248836e-4	-1.2931011428911656
Starch_biosynthesis	enzyme	SS	OG0003871	WAXY	H1	Clusia_minor	Cmi0.g40793, Cmi0.g64636	2	T	T19	5.547663967515957e-4	1.0024704518058385
Starch_biosynthesis	enzyme	SS	OG0003871	WAXY	H1	Clusia_rosea	Cro0.g122319, Cro0.g21417	2	C	T04	1.592138482405382e-5	-0.8429808679206949
Starch_biosynthesis	enzyme	SS	OG0003871	WAXY	H1	Clusia_rosea	Cro0.g122319, Cro0.g21417	2	C	T08	1.1735233781319698e-4	-0.41947758321017786
Starch_biosynthesis	enzyme	SS	OG0003871	WAXY	H1	Clusia_rosea	Cro0.g122319, Cro0.g21417	2	C	T13	1.7468354635694582e-4	-0.18010336440243246
Starch_biosynthesis	enzyme	SS	OG0003871	WAXY	H1	Clusia_rosea	Cro0.g122319, Cro0.g21417	2	C	T19	5.633191993145957e-4	1.4425618155333049
Starch_biosynthesis	enzyme	SS	OG0003871	WAXY	H1	Clusia_rosea	Cro0.g122319, Cro0.g21417	2	T	T04	9.9400195310897e-5	-1.261468508227319
Starch_biosynthesis	enzyme	SS	OG0003871	WAXY	H1	Clusia_rosea	Cro0.g122319, Cro0.g21417	2	T	T08	3.993672577390208e-4	0.8549524418303873
Starch_biosynthesis	enzyme	SS	OG0003871	WAXY	H1	Clusia_rosea	Cro0.g122319, Cro0.g21417	2	T	T13	2.2968604262230444e-4	-0.3422352613705804
Starch_biosynthesis	enzyme	SS	OG0003871	WAXY	H1	Clusia_rosea	Cro0.g122319, Cro0.g21417	2	T	T19	3.843150365770793e-4	0.7487513277675115
Starch_biosynthesis	enzyme	SS	OG0003937	SS4*	H1	Clusia_minor	Cmi0.g80937	1	C	T04	1.8232122999478025e-5	0.5994455965234988
Starch_biosynthesis	enzyme	SS	OG0003937	SS4*	H1	Clusia_minor	Cmi0.g80937	1	C	T08	0	-1.4957582828950047
Starch_biosynthesis	enzyme	SS	OG0003937	SS4*	H1	Clusia_minor	Cmi0.g80937	1	C	T13	1.6663131277537865e-5	0.41913979545586355
Starch_biosynthesis	enzyme	SS	OG0003937	SS4*	H1	Clusia_minor	Cmi0.g80937	1	C	T19	1.7168125824778198e-5	0.4771728909156423
Starch_biosynthesis	enzyme	SS	OG0003937	SS4*	H1	Clusia_minor	Cmi0.g80937	1	T	T04	3.5772483855364516e-5	0.8027201146589464
Starch_biosynthesis	enzyme	SS	OG0003937	SS4*	H1	Clusia_minor	Cmi0.g80937	1	T	T08	1.5294289626486463e-5	-0.3705643695192119
Starch_biosynthesis	enzyme	SS	OG0003937	SS4*	H1	Clusia_minor	Cmi0.g80937	1	T	T13	3.598131142139267e-5	0.8146847508153906
Starch_biosynthesis	enzyme	SS	OG0003937	SS4*	H1	Clusia_minor	Cmi0.g80937	1	T	T19	0	-1.2468404959551247
Starch_biosynthesis	enzyme	SS	OG0003937	SS4*	H1	Clusia_rosea	Cro0.g65700	1	C	T04	0	-0.8660100883360705
Starch_biosynthesis	enzyme	SS	OG0003937	SS4*	H1	Clusia_rosea	Cro0.g65700	1	C	T08	0	-0.8660100883360705
Starch_biosynthesis	enzyme	SS	OG0003937	SS4*	H1	Clusia_rosea	Cro0.g65700	1	C	T13	1.5159895350859217e-5	0.8587262843640744
Starch_biosynthesis	enzyme	SS	OG0003937	SS4*	H1	Clusia_rosea	Cro0.g65700	1	C	T19	1.5287940085949676e-5	0.8732938923080666
Starch_biosynthesis	enzyme	SS	OG0003937	SS4*	H1	Clusia_rosea	Cro0.g65700	1	T	T04	0
Starch_biosynthesis	enzyme	SS	OG0003937	SS4*	H1	Clusia_rosea	Cro0.g65700	1	T	T08	0
Starch_biosynthesis	enzyme	SS	OG0003937	SS4*	H1	Clusia_rosea	Cro0.g65700	1	T	T13	0
Starch_biosynthesis	enzyme	SS	OG0003937	SS4*	H1	Clusia_rosea	Cro0.g65700	1	T	T19	0
Starch_biosynthesis	enzyme	SS	OG0006624	SS3	H2	Clusia_major	Cma23.g1057	1	C	T04	1.138380129242125e-5	0.23885528673345263
Starch_biosynthesis	enzyme	SS	OG0006624	SS3	H2	Clusia_major	Cma23.g1057	1	C	T08	2.3452237289953252e-5	1.3165503453499554
Starch_biosynthesis	enzyme	SS	OG0006624	SS3	H2	Clusia_major	Cma23.g1057	1	C	T13	0	-0.7777028160417041
Starch_biosynthesis	enzyme	SS	OG0006624	SS3	H2	Clusia_major	Cma23.g1057	1	C	T19	0	-0.7777028160417041
Starch_biosynthesis	enzyme	SS	OG0006624	SS3	H2	Clusia_major	Cma23.g1057	1	T	T04	0
Starch_biosynthesis	enzyme	SS	OG0006624	SS3	H2	Clusia_major	Cma23.g1057	1	T	T08	0
Starch_biosynthesis	enzyme	SS	OG0006624	SS3	H2	Clusia_major	Cma23.g1057	1	T	T13	0
Starch_biosynthesis	enzyme	SS	OG0006624	SS3	H2	Clusia_major	Cma23.g1057	1	T	T19	0
Starch_biosynthesis	enzyme	SS	OG0006624	SS3	H2	Clusia_minor	Cmi0.g1767	1	C	T04	0
Starch_biosynthesis	enzyme	SS	OG0006624	SS3	H2	Clusia_minor	Cmi0.g1767	1	C	T08	0
Starch_biosynthesis	enzyme	SS	OG0006624	SS3	H2	Clusia_minor	Cmi0.g1767	1	C	T13	0
Starch_biosynthesis	enzyme	SS	OG0006624	SS3	H2	Clusia_minor	Cmi0.g1767	1	C	T19	0
Starch_biosynthesis	enzyme	SS	OG0006624	SS3	H2	Clusia_minor	Cmi0.g1767	1	T	T04	8.355483622702534e-6	1.5
Starch_biosynthesis	enzyme	SS	OG0006624	SS3	H2	Clusia_minor	Cmi0.g1767	1	T	T08	0	-0.5
Starch_biosynthesis	enzyme	SS	OG0006624	SS3	H2	Clusia_minor	Cmi0.g1767	1	T	T13	0	-0.5
Starch_biosynthesis	enzyme	SS	OG0006624	SS3	H2	Clusia_minor	Cmi0.g1767	1	T	T19	0	-0.5
Starch_biosynthesis	enzyme	SS	OG0006624	SS3	H2	Clusia_rosea	Cro0.g36899	1	C	T04	0	-1.2277581152109798
Starch_biosynthesis	enzyme	SS	OG0006624	SS3	H2	Clusia_rosea	Cro0.g36899	1	C	T08	1.5533929836230028e-5	-0.013693488601482832
Starch_biosynthesis	enzyme	SS	OG0006624	SS3	H2	Clusia_rosea	Cro0.g36899	1	C	T13	3.1338001633184945e-5	1.2214842627701776
Starch_biosynthesis	enzyme	SS	OG0006624	SS3	H2	Clusia_rosea	Cro0.g36899	1	C	T19	1.5964619401229415e-5	0.019967341042285452
Starch_biosynthesis	enzyme	SS	OG0006624	SS3	H2	Clusia_rosea	Cro0.g36899	1	T	T04	0
Starch_biosynthesis	enzyme	SS	OG0006624	SS3	H2	Clusia_rosea	Cro0.g36899	1	T	T08	0
Starch_biosynthesis	enzyme	SS	OG0006624	SS3	H2	Clusia_rosea	Cro0.g36899	1	T	T13	0
Starch_biosynthesis	enzyme	SS	OG0006624	SS3	H2	Clusia_rosea	Cro0.g36899	1	T	T19	0
Starch_biosynthesis	enzyme	SS	OG0008186	SS2	H1	Clusia_major	Cma01.g802	1	C	T04	1.3438521202991548e-4	-0.3988594391344393
Starch_biosynthesis	enzyme	SS	OG0008186	SS2	H1	Clusia_major	Cma01.g802	1	C	T08	1.7668338016921248e-4	1.2090285867471795
Starch_biosynthesis	enzyme	SS	OG0008186	SS2	H1	Clusia_major	Cma01.g802	1	C	T13	1.53291276221575e-4	0.3198202476597656
Starch_biosynthesis	enzyme	SS	OG0008186	SS2	H1	Clusia_major	Cma01.g802	1	C	T19	1.1515162280068535e-4	-1.1299893952725064
Starch_biosynthesis	enzyme	SS	OG0008186	SS2	H1	Clusia_major	Cma01.g802	1	T	T04	3.8073922365741205e-5	-0.39943408539624764
Starch_biosynthesis	enzyme	SS	OG0008186	SS2	H1	Clusia_major	Cma01.g802	1	T	T08	2.3010443448363192e-5	-1.0949845608544346
Starch_biosynthesis	enzyme	SS	OG0008186	SS2	H1	Clusia_major	Cma01.g802	1	T	T13	7.40006247511807e-5	1.2594678895657783
Starch_biosynthesis	enzyme	SS	OG0008186	SS2	H1	Clusia_major	Cma01.g802	1	T	T19	5.1812742237726276e-5	0.23495075668490376
Starch_biosynthesis	enzyme	SS	OG0008186	SS2	H1	Clusia_minor	Cmi0.g72767	1	C	T04	1.4076090743075653e-5	0.02762908124334839
Starch_biosynthesis	enzyme	SS	OG0008186	SS2	H1	Clusia_minor	Cmi0.g72767	1	C	T08	0	-1.247948908846055
Starch_biosynthesis	enzyme	SS	OG0008186	SS2	H1	Clusia_minor	Cmi0.g72767	1	C	T13	2.70200498892672e-5	1.2006130931303496
Starch_biosynthesis	enzyme	SS	OG0008186	SS2	H1	Clusia_minor	Cmi0.g72767	1	C	T19	1.3988667102253211e-5	0.019706734472356883
Starch_biosynthesis	enzyme	SS	OG0008186	SS2	H1	Clusia_minor	Cmi0.g72767	1	T	T04	0	-0.7343928500501952
Starch_biosynthesis	enzyme	SS	OG0008186	SS2	H1	Clusia_minor	Cmi0.g72767	1	T	T08	3.906232143938615e-5	1.3834955257420332
Starch_biosynthesis	enzyme	SS	OG0008186	SS2	H1	Clusia_minor	Cmi0.g72767	1	T	T13	1.5118229149294981e-5	0.08529017435835703
Starch_biosynthesis	enzyme	SS	OG0008186	SS2	H1	Clusia_minor	Cmi0.g72767	1	T	T19	0	-0.7343928500501952
Starch_biosynthesis	enzyme	SS	OG0008186	SS2	H2	Clusia_major	Cma09.g822	1	C	T04	2.204331315812766e-4	-0.6967503039667122
Starch_biosynthesis	enzyme	SS	OG0008186	SS2	H2	Clusia_major	Cma09.g822	1	C	T08	2.688841741555514e-4	1.0494896391334423
Starch_biosynthesis	enzyme	SS	OG0008186	SS2	H2	Clusia_major	Cma09.g822	1	C	T13	2.5767475757496874e-4	0.6454873735092213
Starch_biosynthesis	enzyme	SS	OG0008186	SS2	H2	Clusia_major	Cma09.g822	1	C	T19	2.12068389852958e-4	-0.9982267086759493
Starch_biosynthesis	enzyme	SS	OG0008186	SS2	H2	Clusia_major	Cma09.g822	1	T	T04	5.424826844971536e-5	-0.5535396043246182
Starch_biosynthesis	enzyme	SS	OG0008186	SS2	H2	Clusia_major	Cma09.g822	1	T	T08	3.999133512254049e-5	-1.1298836097841434
Starch_biosynthesis	enzyme	SS	OG0008186	SS2	H2	Clusia_major	Cma09.g822	1	T	T13	8.876720227098158e-5	0.841906395610009
Starch_biosynthesis	enzyme	SS	OG0008186	SS2	H2	Clusia_major	Cma09.g822	1	T	T19	8.875756536169065e-5	0.8415168184987522
Starch_biosynthesis	enzyme	SS	OG0008186	SS2	H2	Clusia_rosea	Cro0.g15315	1	C	T04	0	-0.9889232060436273
Starch_biosynthesis	enzyme	SS	OG0008186	SS2	H2	Clusia_rosea	Cro0.g15315	1	C	T08	1.2583927224568811e-5	-0.637271797611103
Starch_biosynthesis	enzyme	SS	OG0008186	SS2	H2	Clusia_rosea	Cro0.g15315	1	C	T13	5.077338910024652e-5	0.4299131770161179
Starch_biosynthesis	enzyme	SS	OG0008186	SS2	H2	Clusia_rosea	Cro0.g15315	1	C	T19	7.819806900421182e-5	1.1962818266386126
Starch_biosynthesis	enzyme	SS	OG0008186	SS2	H2	Clusia_rosea	Cro0.g15315	1	T	T04	1.4473961609736102e-5	0.2568446815159674
Starch_biosynthesis	enzyme	SS	OG0008186	SS2	H2	Clusia_rosea	Cro0.g15315	1	T	T08	0	-0.7822784998250683
Starch_biosynthesis	enzyme	SS	OG0008186	SS2	H2	Clusia_rosea	Cro0.g15315	1	T	T13	0	-0.7822784998250683
Starch_biosynthesis	enzyme	SS	OG0008186	SS2	H2	Clusia_rosea	Cro0.g15315	1	T	T19	2.9111511904491808e-5	1.3077123181341692
Starch_biosynthesis	enzyme	SS	OG0011525	SS1	H2	Clusia_major	Cma21.g1142	1	C	T04	1.999666180513686e-5	-0.51977151964469
Starch_biosynthesis	enzyme	SS	OG0011525	SS1	H2	Clusia_major	Cma21.g1142	1	C	T08	1.9841083790888922e-5	-0.6023800497117356
Starch_biosynthesis	enzyme	SS	OG0011525	SS1	H2	Clusia_major	Cma21.g1142	1	C	T13	2.027692991684241e-5	-0.37095526919579924
Starch_biosynthesis	enzyme	SS	OG0011525	SS1	H2	Clusia_major	Cma21.g1142	1	C	T19	2.378754898878194e-5	1.4931068385522213
Starch_biosynthesis	enzyme	SS	OG0011525	SS1	H2	Clusia_major	Cma21.g1142	1	T	T04	0
Starch_biosynthesis	enzyme	SS	OG0011525	SS1	H2	Clusia_major	Cma21.g1142	1	T	T08	0
Starch_biosynthesis	enzyme	SS	OG0011525	SS1	H2	Clusia_major	Cma21.g1142	1	T	T13	0
Starch_biosynthesis	enzyme	SS	OG0011525	SS1	H2	Clusia_major	Cma21.g1142	1	T	T19	0
Starch_biosynthesis	enzyme	SS	OG0011525	SS1	H2	Clusia_minor	Cmi0.g48338	1	C	T04	0	-0.8351973978983841
Starch_biosynthesis	enzyme	SS	OG0011525	SS1	H2	Clusia_minor	Cmi0.g48338	1	C	T08	2.245962492666298e-5	1.159065601165603
Starch_biosynthesis	enzyme	SS	OG0011525	SS1	H2	Clusia_minor	Cmi0.g48338	1	C	T13	1.5164741178162369e-5	0.5113291946311651
Starch_biosynthesis	enzyme	SS	OG0011525	SS1	H2	Clusia_minor	Cmi0.g48338	1	C	T19	0	-0.8351973978983841
Starch_biosynthesis	enzyme	SS	OG0011525	SS1	H2	Clusia_minor	Cmi0.g48338	1	T	T04	1.1114874243431983e-4	0.6507482970341862
Starch_biosynthesis	enzyme	SS	OG0011525	SS1	H2	Clusia_minor	Cmi0.g48338	1	T	T08	1.215493279763184e-4	1.041619137939185
Starch_biosynthesis	enzyme	SS	OG0011525	SS1	H2	Clusia_minor	Cmi0.g48338	1	T	T13	6.672762608964707e-5	-1.0186691631143692
Starch_biosynthesis	enzyme	SS	OG0011525	SS1	H2	Clusia_minor	Cmi0.g48338	1	T	T19	7.590687122262685e-5	-0.6736982718590026
Starch_biosynthesis	enzyme	SS	OG0011525	SS1	H2	Clusia_rosea	Cro0.g84551	1	C	T04	0	-1.1610631954551178
Starch_biosynthesis	enzyme	SS	OG0011525	SS1	H2	Clusia_rosea	Cro0.g84551	1	C	T08	1.548316535964104e-5	-0.40110985194677395
Starch_biosynthesis	enzyme	SS	OG0011525	SS1	H2	Clusia_rosea	Cro0.g84551	1	C	T13	4.70666523898376e-5	1.1490884447668093
Starch_biosynthesis	enzyme	SS	OG0011525	SS1	H2	Clusia_rosea	Cro0.g84551	1	C	T19	3.2071430261531324e-5	0.4130846026350827
Starch_biosynthesis	enzyme	SS	OG0011525	SS1	H2	Clusia_rosea	Cro0.g84551	1	T	T04	3.4378747863239444e-5	-0.6040634229939058
Starch_biosynthesis	enzyme	SS	OG0011525	SS1	H2	Clusia_rosea	Cro0.g84551	1	T	T08	3.594817477550519e-5	-0.515720284041077
Starch_biosynthesis	enzyme	SS	OG0011525	SS1	H2	Clusia_rosea	Cro0.g84551	1	T	T13	3.847596600118851e-5	-0.37343075800517367
Starch_biosynthesis	enzyme	SS	OG0011525	SS1	H2	Clusia_rosea	Cro0.g84551	1	T	T19	7.163715184340632e-5	1.4932144650401558
Starch_syn/deg	enzyme	GWD	OG0004007	GWD2	H1	Clusia_major	Cma16.g362	1	C	T04	8.676427488835767e-5	1.1493097980118812
Starch_syn/deg	enzyme	GWD	OG0004007	GWD2	H1	Clusia_major	Cma16.g362	1	C	T08	3.681575269272408e-5	-1.1506536374240088
Starch_syn/deg	enzyme	GWD	OG0004007	GWD2	H1	Clusia_major	Cma16.g362	1	C	T13	5.2668563318267715e-5	-0.4206843973965777
Starch_syn/deg	enzyme	GWD	OG0004007	GWD2	H1	Clusia_major	Cma16.g362	1	C	T19	7.096983283656599e-5	0.4220282368087056
Starch_syn/deg	enzyme	GWD	OG0004007	GWD2	H1	Clusia_major	Cma16.g362	1	T	T04	3.2415687468496186e-5	-1.3187535144618179
Starch_syn/deg	enzyme	GWD	OG0004007	GWD2	H1	Clusia_major	Cma16.g362	1	T	T08	1.0183368544682464e-4	0.7147483112894217
Starch_syn/deg	enzyme	GWD	OG0004007	GWD2	H1	Clusia_major	Cma16.g362	1	T	T13	1.0592977573202611e-4	0.8347374685105714
Starch_syn/deg	enzyme	GWD	OG0004007	GWD2	H1	Clusia_major	Cma16.g362	1	T	T19	6.955765405814549e-5	-0.2307322653381754
Starch_syn/deg	enzyme	GWD	OG0004007	GWD2	H1	Clusia_minor	Cmi0.g71023	1	C	T04	2.1429760365926727e-5	-0.16800679721940612
Starch_syn/deg	enzyme	GWD	OG0004007	GWD2	H1	Clusia_minor	Cmi0.g71023	1	C	T08	0	-1.013098128691984
Starch_syn/deg	enzyme	GWD	OG0004007	GWD2	H1	Clusia_minor	Cmi0.g71023	1	C	T13	6.069561013996477e-5	1.3804579872821179
Starch_syn/deg	enzyme	GWD	OG0004007	GWD2	H1	Clusia_minor	Cmi0.g71023	1	C	T19	2.0634884233474455e-5	-0.19935306137072786
Starch_syn/deg	enzyme	GWD	OG0004007	GWD2	H1	Clusia_minor	Cmi0.g71023	1	T	T04	1.1446366512550263e-4	0.47667968452982185
Starch_syn/deg	enzyme	GWD	OG0004007	GWD2	H1	Clusia_minor	Cmi0.g71023	1	T	T08	1.1888035993941893e-4	0.7787533084241371
Starch_syn/deg	enzyme	GWD	OG0004007	GWD2	H1	Clusia_minor	Cmi0.g71023	1	T	T13	1.1045369143736893e-4	0.20242317944399105
Starch_syn/deg	enzyme	GWD	OG0004007	GWD2	H1	Clusia_minor	Cmi0.g71023	1	T	T19	8.617832734434853e-5	-1.4578561723979482
Starch_syn/deg	enzyme	GWD	OG0004007	GWD2	H2	Clusia_major	Cma27.g378	1	C	T04	2.0189543356946338e-4	1.299209348773959
Starch_syn/deg	enzyme	GWD	OG0004007	GWD2	H2	Clusia_major	Cma27.g378	1	C	T08	1.5467385026580048e-4	0.07206473109919453
Starch_syn/deg	enzyme	GWD	OG0004007	GWD2	H2	Clusia_major	Cma27.g378	1	C	T13	1.0904033916720986e-4	-1.1138107438955918
Starch_syn/deg	enzyme	GWD	OG0004007	GWD2	H2	Clusia_major	Cma27.g378	1	C	T19	1.4199332602584153e-4	-0.25746333597756055
Starch_syn/deg	enzyme	GWD	OG0004007	GWD2	H2	Clusia_major	Cma27.g378	1	T	T04	9.844244492743656e-5	-1.2756662883994576
Starch_syn/deg	enzyme	GWD	OG0004007	GWD2	H2	Clusia_major	Cma27.g378	1	T	T08	1.8967193349589157e-4	-0.02953561939747535
Starch_syn/deg	enzyme	GWD	OG0004007	GWD2	H2	Clusia_major	Cma27.g378	1	T	T13	2.769422995864616e-4	1.162516220275922
Starch_syn/deg	enzyme	GWD	OG0004007	GWD2	H2	Clusia_major	Cma27.g378	1	T	T19	2.0228029162525841e-4	0.14268568752101163
Starch_syn/deg	enzyme	GWD	OG0004007	GWD2	H2	Clusia_minor	Cmi0.g43484	1	C	T04	4.950834900174572e-5	-0.0718088653108826
Starch_syn/deg	enzyme	GWD	OG0004007	GWD2	H2	Clusia_minor	Cmi0.g43484	1	C	T08	0	-1.2905978263594786
Starch_syn/deg	enzyme	GWD	OG0004007	GWD2	H2	Clusia_minor	Cmi0.g43484	1	C	T13	9.828816773844197e-5	1.1290452491363698
Starch_syn/deg	enzyme	GWD	OG0004007	GWD2	H2	Clusia_minor	Cmi0.g43484	1	C	T19	6.190465270042337e-5	0.23336144253399144
Starch_syn/deg	enzyme	GWD	OG0004007	GWD2	H2	Clusia_minor	Cmi0.g43484	1	T	T04	0.00019947790845741995	0.6244433108762596
Starch_syn/deg	enzyme	GWD	OG0004007	GWD2	H2	Clusia_minor	Cmi0.g43484	1	T	T08	2.1241455067280856e-4	0.9150526350784164
Starch_syn/deg	enzyme	GWD	OG0004007	GWD2	H2	Clusia_minor	Cmi0.g43484	1	T	T13	1.615461720742869e-4	-0.22765695537397534
Starch_syn/deg	enzyme	GWD	OG0004007	GWD2	H2	Clusia_minor	Cmi0.g43484	1	T	T19	1.1328318146196722e-4	-1.3118389905807013
Starch_syn/deg	enzyme	GWD	OG0004007	GWD2	H2	Clusia_rosea	Cro0.g89523	1	C	T04	0	-1.0383565149111413
Starch_syn/deg	enzyme	GWD	OG0004007	GWD2	H2	Clusia_rosea	Cro0.g89523	1	C	T08	2.5784210068300173e-5	-0.2645875920620397
Starch_syn/deg	enzyme	GWD	OG0004007	GWD2	H2	Clusia_rosea	Cro0.g89523	1	C	T13	3.2712068715465834e-5	-0.05668664381237308
Starch_syn/deg	enzyme	GWD	OG0004007	GWD2	H2	Clusia_rosea	Cro0.g89523	1	C	T19	7.990784531920301e-5	1.3596307507855543
Starch_syn/deg	enzyme	GWD	OG0004007	GWD2	H2	Clusia_rosea	Cro0.g89523	1	T	T04	2.810992849839799e-5	1.434194611039043
Starch_syn/deg	enzyme	GWD	OG0004007	GWD2	H2	Clusia_rosea	Cro0.g89523	1	T	T08	0	-0.6852072355965776
Starch_syn/deg	enzyme	GWD	OG0004007	GWD2	H2	Clusia_rosea	Cro0.g89523	1	T	T13	8.24207606322911e-6	-0.06378013984588748
Starch_syn/deg	enzyme	GWD	OG0004007	GWD2	H2	Clusia_rosea	Cro0.g89523	1	T	T19	0	-0.6852072355965776
Starch_syn/deg	enzyme	GWD	OG0007193	GWD3/PWD*	H1	Clusia_major	Cma03.g448	1	C	T04	4.3743746437884956e-5	0.5258436446249237
Starch_syn/deg	enzyme	GWD	OG0007193	GWD3/PWD*	H1	Clusia_major	Cma03.g448	1	C	T08	5.528841019990391e-5	1.118603790228399
Starch_syn/deg	enzyme	GWD	OG0007193	GWD3/PWD*	H1	Clusia_major	Cma03.g448	1	C	T13	2.2261480504448258e-5	-0.5771621548588023
Starch_syn/deg	enzyme	GWD	OG0007193	GWD3/PWD*	H1	Clusia_major	Cma03.g448	1	C	T19	1.271578698296292e-5	-1.0672852799945198
Starch_syn/deg	enzyme	GWD	OG0007193	GWD3/PWD*	H1	Clusia_major	Cma03.g448	1	T	T04	0	-0.8660077099661471
Starch_syn/deg	enzyme	GWD	OG0007193	GWD3/PWD*	H1	Clusia_major	Cma03.g448	1	T	T08	0	-0.8660077099661471
Starch_syn/deg	enzyme	GWD	OG0007193	GWD3/PWD*	H1	Clusia_major	Cma03.g448	1	T	T13	2.0797267500801604e-5	0.8581787535619143
Starch_syn/deg	enzyme	GWD	OG0007193	GWD3/PWD*	H1	Clusia_major	Cma03.g448	1	T	T19	2.0986134429100964e-5	0.8738366663703796
Starch_syn/deg	enzyme	GWD	OG0007193	GWD3/PWD*	H1	Clusia_minor	Cmi0.g15469, Cmi0.g15473	2	C	T04	0	-0.726696440488023
Starch_syn/deg	enzyme	GWD	OG0007193	GWD3/PWD*	H1	Clusia_minor	Cmi0.g15469, Cmi0.g15473	2	C	T08	0	-0.726696440488023
Starch_syn/deg	enzyme	GWD	OG0007193	GWD3/PWD*	H1	Clusia_minor	Cmi0.g15469, Cmi0.g15473	2	C	T13	1.444794395851511e-5	0.060494844299546206
Starch_syn/deg	enzyme	GWD	OG0007193	GWD3/PWD*	H1	Clusia_minor	Cmi0.g15469, Cmi0.g15473	2	C	T19	3.8902593070647715e-5	1.3928980366765
Starch_syn/deg	enzyme	GWD	OG0007193	GWD3/PWD*	H1	Clusia_minor	Cmi0.g15469, Cmi0.g15473	2	T	T04	0	-0.5
Starch_syn/deg	enzyme	GWD	OG0007193	GWD3/PWD*	H1	Clusia_minor	Cmi0.g15469, Cmi0.g15473	2	T	T08	2.1223990569143153e-5	1.4999999999999998
Starch_syn/deg	enzyme	GWD	OG0007193	GWD3/PWD*	H1	Clusia_minor	Cmi0.g15469, Cmi0.g15473	2	T	T13	0	-0.5
Starch_syn/deg	enzyme	GWD	OG0007193	GWD3/PWD*	H1	Clusia_minor	Cmi0.g15469, Cmi0.g15473	2	T	T19	0	-0.5
Starch_syn/deg	enzyme	GWD	OG0007193	GWD3/PWD*	H2	Clusia_major	Cma27.g141	1	C	T04	0
Starch_syn/deg	enzyme	GWD	OG0007193	GWD3/PWD*	H2	Clusia_major	Cma27.g141	1	C	T08	0
Starch_syn/deg	enzyme	GWD	OG0007193	GWD3/PWD*	H2	Clusia_major	Cma27.g141	1	C	T13	0
Starch_syn/deg	enzyme	GWD	OG0007193	GWD3/PWD*	H2	Clusia_major	Cma27.g141	1	C	T19	0
Starch_syn/deg	enzyme	GWD	OG0007193	GWD3/PWD*	H2	Clusia_major	Cma27.g141	1	T	T04	0	-0.8182368307480296
Starch_syn/deg	enzyme	GWD	OG0007193	GWD3/PWD*	H2	Clusia_major	Cma27.g141	1	T	T08	3.90355737070447e-5	1.2194561942075226
Starch_syn/deg	enzyme	GWD	OG0007193	GWD3/PWD*	H2	Clusia_major	Cma27.g141	1	T	T13	2.3663456471321015e-5	0.41701746728853695
Starch_syn/deg	enzyme	GWD	OG0007193	GWD3/PWD*	H2	Clusia_major	Cma27.g141	1	T	T19	0	-0.8182368307480296
Starch_syn/deg	enzyme	PGM	OG0006117	PGM2	H1	Clusia_major	Cma14.g846	1	C	T04	4.6655746619393284e-4	0.240952778671062
Starch_syn/deg	enzyme	PGM	OG0006117	PGM2	H1	Clusia_major	Cma14.g846	1	C	T08	4.92290369088306e-4	0.5854465849615955
Starch_syn/deg	enzyme	PGM	OG0006117	PGM2	H1	Clusia_major	Cma14.g846	1	C	T13	3.3832895489493563e-4	-1.4756793523280212
Starch_syn/deg	enzyme	PGM	OG0006117	PGM2	H1	Clusia_major	Cma14.g846	1	C	T19	4.970585789942718e-4	0.6492799886953643
Starch_syn/deg	enzyme	PGM	OG0006117	PGM2	H1	Clusia_major	Cma14.g846	1	T	T04	3.4073691081003e-4	-1.257774012081353
Starch_syn/deg	enzyme	PGM	OG0006117	PGM2	H1	Clusia_major	Cma14.g846	1	T	T08	4.499504356952166e-4	1.1897614851433571
Starch_syn/deg	enzyme	PGM	OG0006117	PGM2	H1	Clusia_major	Cma14.g846	1	T	T13	3.979802923211956e-4	0.0250818281366373
Starch_syn/deg	enzyme	PGM	OG0006117	PGM2	H1	Clusia_major	Cma14.g846	1	T	T19	3.987767416812659e-4	0.042930698801357414
Starch_syn/deg	enzyme	PGM	OG0006117	PGM2	H1	Clusia_minor	Cmi0.g1535, Cmi0.g75219	2	C	T04	0.0015211886015697512	0.4811472902060433
Starch_syn/deg	enzyme	PGM	OG0006117	PGM2	H1	Clusia_minor	Cmi0.g1535, Cmi0.g75219	2	C	T08	0.00105512387418804	-1.16811659701825
Starch_syn/deg	enzyme	PGM	OG0006117	PGM2	H1	Clusia_minor	Cmi0.g1535, Cmi0.g75219	2	C	T13	0.0016982446706580614	1.1076958436692599
Starch_syn/deg	enzyme	PGM	OG0006117	PGM2	H1	Clusia_minor	Cmi0.g1535, Cmi0.g75219	2	C	T19	0.001266328489371284	-0.4207265368570547
Starch_syn/deg	enzyme	PGM	OG0006117	PGM2	H1	Clusia_minor	Cmi0.g1535, Cmi0.g75219	2	T	T04	0.0016899170552851085	0.6884823064934895
Starch_syn/deg	enzyme	PGM	OG0006117	PGM2	H1	Clusia_minor	Cmi0.g1535, Cmi0.g75219	2	T	T08	0.0017109066259070427	0.8086750712302344
Starch_syn/deg	enzyme	PGM	OG0006117	PGM2	H1	Clusia_minor	Cmi0.g1535, Cmi0.g75219	2	T	T13	0.001545991979736956	-0.13567713233753095
Starch_syn/deg	enzyme	PGM	OG0006117	PGM2	H1	Clusia_minor	Cmi0.g1535, Cmi0.g75219	2	T	T19	0.00133192683974059	-1.3614802453861918
Starch_syn/deg	enzyme	PGM	OG0006117	PGM2	H2	Clusia_major	Cma18.g433	1	C	T04	0.001426479059457601	-0.048749563745646624
Starch_syn/deg	enzyme	PGM	OG0006117	PGM2	H2	Clusia_major	Cma18.g433	1	C	T08	0.0014374556759105725	0.007016245118668602
Starch_syn/deg	enzyme	PGM	OG0006117	PGM2	H2	Clusia_major	Cma18.g433	1	C	T13	0.0011992427643815386	-1.2032051150112906
Starch_syn/deg	enzyme	PGM	OG0006117	PGM2	H2	Clusia_major	Cma18.g433	1	C	T19	0.0016811210568802007	1.2449384336382707
Starch_syn/deg	enzyme	PGM	OG0006117	PGM2	H2	Clusia_major	Cma18.g433	1	T	T04	0.0016007836738573006	0.03869548511415549
Starch_syn/deg	enzyme	PGM	OG0006117	PGM2	H2	Clusia_major	Cma18.g433	1	T	T08	0.0015238937474387866	-1.2032357710383756
Starch_syn/deg	enzyme	PGM	OG0006117	PGM2	H2	Clusia_major	Cma18.g433	1	T	T13	0.0016753328565940286	1.24281889209242
Starch_syn/deg	enzyme	PGM	OG0006117	PGM2	H2	Clusia_major	Cma18.g433	1	T	T19	0.0015935416230376468	-0.07827860616820312
Starch_syn/deg	enzyme	PGM	OG0006117	PGM2	H2	Clusia_minor	Cmi0.g48081	1	C	T04	9.91290947692052e-4	0.689961047339917
Starch_syn/deg	enzyme	PGM	OG0006117	PGM2	H2	Clusia_minor	Cmi0.g48081	1	C	T08	6.004105611826777e-4	-1.102475773509474
Starch_syn/deg	enzyme	PGM	OG0006117	PGM2	H2	Clusia_minor	Cmi0.g48081	1	C	T13	0.0010563667431424035	0.9883752321828192
Starch_syn/deg	enzyme	PGM	OG0006117	PGM2	H2	Clusia_minor	Cmi0.g48081	1	C	T19	7.15250636384387e-4	-0.575860506013262
Starch_syn/deg	enzyme	PGM	OG0006117	PGM2	H2	Clusia_minor	Cmi0.g48081	1	T	T04	0.0010368046979413645	-0.03397812662718117
Starch_syn/deg	enzyme	PGM	OG0006117	PGM2	H2	Clusia_minor	Cmi0.g48081	1	T	T08	0.0010671384685866337	0.3525536532726022
Starch_syn/deg	enzyme	PGM	OG0006117	PGM2	H2	Clusia_minor	Cmi0.g48081	1	T	T13	0.0011202196841412274	1.0289475301664084
Starch_syn/deg	enzyme	PGM	OG0006117	PGM2	H2	Clusia_minor	Cmi0.g48081	1	T	T19	9.337219173875693e-4	-1.3475230568118295
Starch_syn/deg	enzyme	PGM	OG0006117	PGM2	H2	Clusia_rosea	Cro0.g108315, Cro0.g79844	2	C	T04	0.0017743258946207423	-0.2441792946383983
Starch_syn/deg	enzyme	PGM	OG0006117	PGM2	H2	Clusia_rosea	Cro0.g108315, Cro0.g79844	2	C	T08	0.001542601499039036	-1.0442294659223124
Starch_syn/deg	enzyme	PGM	OG0006117	PGM2	H2	Clusia_rosea	Cro0.g108315, Cro0.g79844	2	C	T13	0.002238473617467365	1.358334175004222
Starch_syn/deg	enzyme	PGM	OG0006117	PGM2	H2	Clusia_rosea	Cro0.g108315, Cro0.g79844	2	C	T19	0.001824796323245397	-0.06992541444350961
Starch_syn/deg	enzyme	PGM	OG0006117	PGM2	H2	Clusia_rosea	Cro0.g108315, Cro0.g79844	2	T	T04	0.0024402104982042677	-0.2874026579564274
Starch_syn/deg	enzyme	PGM	OG0006117	PGM2	H2	Clusia_rosea	Cro0.g108315, Cro0.g79844	2	T	T08	0.0023196863921231504	-0.7337656944142525
Starch_syn/deg	enzyme	PGM	OG0006117	PGM2	H2	Clusia_rosea	Cro0.g108315, Cro0.g79844	2	T	T13	0.002395454488253009	-0.4531572870605406
Starch_syn/deg	enzyme	PGM	OG0006117	PGM2	H2	Clusia_rosea	Cro0.g108315, Cro0.g79844	2	T	T19	0.0029159011599701585	1.474325639431222
Starch_syn/deg	enzyme	PGM	OG0008062	PGMP	H2	Clusia_major	Cma08.g106	1	C	T04	3.171371532341282e-4	0.904606327999384
Starch_syn/deg	enzyme	PGM	OG0008062	PGMP	H2	Clusia_major	Cma08.g106	1	C	T08	2.5151525855792573e-4	-1.4240769063504641
Starch_syn/deg	enzyme	PGM	OG0008062	PGMP	H2	Clusia_major	Cma08.g106	1	C	T13	3.016945721121102e-4	0.3566050864721137
Starch_syn/deg	enzyme	PGM	OG0008062	PGMP	H2	Clusia_major	Cma08.g106	1	C	T19	2.9623502352110097e-4	0.16286549187896832
Starch_syn/deg	enzyme	PGM	OG0008062	PGMP	H2	Clusia_major	Cma08.g106	1	T	T04	1.2378759148928945e-4	-1.0830153080124942
Starch_syn/deg	enzyme	PGM	OG0008062	PGMP	H2	Clusia_major	Cma08.g106	1	T	T08	2.4934369204081323e-4	1.2364898326212623
Starch_syn/deg	enzyme	PGM	OG0008062	PGMP	H2	Clusia_major	Cma08.g106	1	T	T13	1.987417121825715e-4	0.30167621630261593
Starch_syn/deg	enzyme	PGM	OG0008062	PGMP	H2	Clusia_major	Cma08.g106	1	T	T19	1.577742489614719e-4	-0.4551507409113848
Starch_syn/deg	enzyme	PGM	OG0008062	PGMP	H2	Clusia_minor	Cmi0.g50089	1	C	T04	3.1760402300321476e-4	0.27172934386270076
Starch_syn/deg	enzyme	PGM	OG0008062	PGMP	H2	Clusia_minor	Cmi0.g50089	1	C	T08	1.9911915613499725e-4	-1.2035922229921163
Starch_syn/deg	enzyme	PGM	OG0008062	PGMP	H2	Clusia_minor	Cmi0.g50089	1	C	T13	3.9120692130858493e-4	1.1882003339825555
Starch_syn/deg	enzyme	PGM	OG0008062	PGMP	H2	Clusia_minor	Cmi0.g50089	1	C	T19	2.7519433704115126e-4	-0.2563374548531404
Starch_syn/deg	enzyme	PGM	OG0008062	PGMP	H2	Clusia_minor	Cmi0.g50089	1	T	T04	2.4374790459706357e-4	-0.3781788961332869
Starch_syn/deg	enzyme	PGM	OG0008062	PGMP	H2	Clusia_minor	Cmi0.g50089	1	T	T08	2.57901085687514e-4	0.42758638369683827
Starch_syn/deg	enzyme	PGM	OG0008062	PGMP	H2	Clusia_minor	Cmi0.g50089	1	T	T13	2.702626546886313e-4	1.1313520630638134
Starch_syn/deg	enzyme	PGM	OG0008062	PGMP	H2	Clusia_minor	Cmi0.g50089	1	T	T19	2.2965066111054651e-4	-1.1807595506273585
Starch_syn/deg	enzyme	PGM	OG0008062	PGMP	H2	Clusia_rosea	Cro0.g33738, Cro0.g47321	2	C	T04	3.4441529968398156e-4	-1.0763604866635834
Starch_syn/deg	enzyme	PGM	OG0008062	PGMP	H2	Clusia_rosea	Cro0.g33738, Cro0.g47321	2	C	T08	5.587952115676965e-4	0.2770406289888323
Starch_syn/deg	enzyme	PGM	OG0008062	PGMP	H2	Clusia_rosea	Cro0.g33738, Cro0.g47321	2	C	T13	7.128701561041297e-4	1.2497306538956536
Starch_syn/deg	enzyme	PGM	OG0008062	PGMP	H2	Clusia_rosea	Cro0.g33738, Cro0.g47321	2	C	T19	4.4356627416507834e-4	-0.45041079622090235
Starch_syn/deg	enzyme	PGM	OG0008062	PGMP	H2	Clusia_rosea	Cro0.g33738, Cro0.g47321	2	T	T04	5.810060223455612e-4	0.6921453440267209
Starch_syn/deg	enzyme	PGM	OG0008062	PGMP	H2	Clusia_rosea	Cro0.g33738, Cro0.g47321	2	T	T08	3.929538992269363e-4	-0.4681896622449287
Starch_syn/deg	enzyme	PGM	OG0008062	PGMP	H2	Clusia_rosea	Cro0.g33738, Cro0.g47321	2	T	T13	2.777707827078673e-4	-1.1789022030665706
Starch_syn/deg	enzyme	PGM	OG0008062	PGMP	H2	Clusia_rosea	Cro0.g33738, Cro0.g47321	2	T	T19	6.235974455762086e-4	0.954946521284778
Starch_syn/deg	enzyme	PHS	OG0004814	PHS1	H1	Clusia_major	Cma01.g761	1	C	T04	7.054084087636444e-4	0.49317066349235006
Starch_syn/deg	enzyme	PHS	OG0004814	PHS1	H1	Clusia_major	Cma01.g761	1	C	T08	5.676474264957032e-4	-0.832967062230337
Starch_syn/deg	enzyme	PHS	OG0004814	PHS1	H1	Clusia_major	Cma01.g761	1	C	T13	5.678096546686937e-4	-0.8314053943557624
Starch_syn/deg	enzyme	PHS	OG0004814	PHS1	H1	Clusia_major	Cma01.g761	1	C	T19	7.75843200422428e-4	1.1712017930937504
Starch_syn/deg	enzyme	PHS	OG0004814	PHS1	H1	Clusia_major	Cma01.g761	1	T	T04	2.8931538087206084e-4	-0.7331501892912302
Starch_syn/deg	enzyme	PHS	OG0004814	PHS1	H1	Clusia_major	Cma01.g761	1	T	T08	3.2860818975532325e-4	-0.17257749653030646
Starch_syn/deg	enzyme	PHS	OG0004814	PHS1	H1	Clusia_major	Cma01.g761	1	T	T13	4.429357641220789e-4	1.4584821818450153
Starch_syn/deg	enzyme	PHS	OG0004814	PHS1	H1	Clusia_major	Cma01.g761	1	T	T19	3.019600451421352e-4	-0.5527544960234779
Starch_syn/deg	enzyme	PHS	OG0004814	PHS1	H1	Clusia_minor	Cmi0.g18324, Cmi0.g72736	2	C	T04	0.0014543372922185588	0.16151539030678286
Starch_syn/deg	enzyme	PHS	OG0004814	PHS1	H1	Clusia_minor	Cmi0.g18324, Cmi0.g72736	2	C	T08	4.29475610520775e-4	-1.40567751057842
Starch_syn/deg	enzyme	PHS	OG0004814	PHS1	H1	Clusia_minor	Cmi0.g18324, Cmi0.g72736	2	C	T13	0.001974382406429754	0.9567553975062654
Starch_syn/deg	enzyme	PHS	OG0004814	PHS1	H1	Clusia_minor	Cmi0.g18324, Cmi0.g72736	2	C	T19	0.0015366635984580836	0.287406722765372
Starch_syn/deg	enzyme	PHS	OG0004814	PHS1	H1	Clusia_minor	Cmi0.g18324, Cmi0.g72736	2	T	T04	0.002697927087362522	0.8274214661311557
Starch_syn/deg	enzyme	PHS	OG0004814	PHS1	H1	Clusia_minor	Cmi0.g18324, Cmi0.g72736	2	T	T08	0.0024222390516375767	-0.10665869680390207
Starch_syn/deg	enzyme	PHS	OG0004814	PHS1	H1	Clusia_minor	Cmi0.g18324, Cmi0.g72736	2	T	T13	0.0026457452586671334	0.6506201373325865
Starch_syn/deg	enzyme	PHS	OG0004814	PHS1	H1	Clusia_minor	Cmi0.g18324, Cmi0.g72736	2	T	T19	0.0020489634517646695	-1.3713829066598386
Starch_syn/deg	enzyme	PHS	OG0004814	PHS1	H1	Clusia_rosea	Cro0.g81745, Cro0.g9601	2	C	T04	2.5476927869296976e-4	-1.2943090930405876
Starch_syn/deg	enzyme	PHS	OG0004814	PHS1	H1	Clusia_rosea	Cro0.g81745, Cro0.g9601	2	C	T08	7.506372297680843e-4	-0.26263228453730353
Starch_syn/deg	enzyme	PHS	OG0004814	PHS1	H1	Clusia_rosea	Cro0.g81745, Cro0.g9601	2	C	T13	0.0013221279008232758	0.9263811823046135
Starch_syn/deg	enzyme	PHS	OG0004814	PHS1	H1	Clusia_rosea	Cro0.g81745, Cro0.g9601	2	C	T19	0.001179943695929637	0.6305601952732781
Starch_syn/deg	enzyme	PHS	OG0004814	PHS1	H1	Clusia_rosea	Cro0.g81745, Cro0.g9601	2	T	T04	0.0011497859679017734	0.9531922399887868
Starch_syn/deg	enzyme	PHS	OG0004814	PHS1	H1	Clusia_rosea	Cro0.g81745, Cro0.g9601	2	T	T08	4.152798472691397e-4	-1.0936213718543712
Starch_syn/deg	enzyme	PHS	OG0004814	PHS1	H1	Clusia_rosea	Cro0.g81745, Cro0.g9601	2	T	T13	5.94139590897253e-4	-0.5952013484058496
Starch_syn/deg	enzyme	PHS	OG0004814	PHS1	H1	Clusia_rosea	Cro0.g81745, Cro0.g9601	2	T	T19	0.0010717131804220668	0.7356304802714344
Starch_syn/deg	enzyme	PHS	OG0007754	PHS2	H1	Clusia_major	Cma02.g1529	1	C	T04	5.258594153038042e-4	0.7957017093701377
Starch_syn/deg	enzyme	PHS	OG0007754	PHS2	H1	Clusia_major	Cma02.g1529	1	C	T08	3.9064089191911396e-4	-0.4941164290445093
Starch_syn/deg	enzyme	PHS	OG0007754	PHS2	H1	Clusia_major	Cma02.g1529	1	C	T13	3.197930581601734e-4	-1.1699174861947417
Starch_syn/deg	enzyme	PHS	OG0007754	PHS2	H1	Clusia_major	Cma02.g1529	1	C	T19	5.334736581158642e-4	0.8683322058691133
Starch_syn/deg	enzyme	PHS	OG0007754	PHS2	H1	Clusia_major	Cma02.g1529	1	T	T04	4.209457648294116e-5	-1.407472145075066
Starch_syn/deg	enzyme	PHS	OG0007754	PHS2	H1	Clusia_major	Cma02.g1529	1	T	T08	2.3341435701342047e-4	0.9242513964311196
Starch_syn/deg	enzyme	PHS	OG0007754	PHS2	H1	Clusia_major	Cma02.g1529	1	T	T13	1.9011839140235643e-4	0.3965787115281744
Starch_syn/deg	enzyme	PHS	OG0007754	PHS2	H1	Clusia_major	Cma02.g1529	1	T	T19	1.6468783950741598e-4	0.08664203711577231
Starch_syn/deg	enzyme	PHS	OG0007754	PHS2	H1	Clusia_minor	Cmi0.g15258	1	C	T04	8.57345508191008e-5	-0.05935330194892784
Starch_syn/deg	enzyme	PHS	OG0007754	PHS2	H1	Clusia_minor	Cmi0.g15258	1	C	T08	0	-1.387154486638924
Starch_syn/deg	enzyme	PHS	OG0007754	PHS2	H1	Clusia_minor	Cmi0.g15258	1	C	T13	1.2889225476964182e-4	0.6090452595008343
Starch_syn/deg	enzyme	PHS	OG0007754	PHS2	H1	Clusia_minor	Cmi0.g15258	1	C	T19	1.4364088749651275e-4	0.8374625290870175
Starch_syn/deg	enzyme	PHS	OG0007754	PHS2	H1	Clusia_minor	Cmi0.g15258	1	T	T04	1.6143843658708858e-4	0.8247452262998235
Starch_syn/deg	enzyme	PHS	OG0007754	PHS2	H1	Clusia_minor	Cmi0.g15258	1	T	T08	1.6290907627734916e-4	0.8598150685504243
Starch_syn/deg	enzyme	PHS	OG0007754	PHS2	H1	Clusia_minor	Cmi0.g15258	1	T	T13	1.0345398851568054e-4	-0.5579900965120581
Starch_syn/deg	enzyme	PHS	OG0007754	PHS2	H1	Clusia_minor	Cmi0.g15258	1	T	T19	7.96108112677536e-5	-1.1265701983381888
Starch_syn/deg	enzyme	PHS	OG0007754	PHS2	H1	Clusia_rosea	Cro0.g105334	1	C	T04	0	-1.3812196422626757
Starch_syn/deg	enzyme	PHS	OG0007754	PHS2	H1	Clusia_rosea	Cro0.g105334	1	C	T08	1.4925822232260554e-4	-0.07128488314098877
Starch_syn/deg	enzyme	PHS	OG0007754	PHS2	H1	Clusia_rosea	Cro0.g105334	1	C	T13	2.2565959391884432e-4	0.5992363835680014
Starch_syn/deg	enzyme	PHS	OG0007754	PHS2	H1	Clusia_rosea	Cro0.g105334	1	C	T19	2.5460479778376046e-4	0.853268141835663
Starch_syn/deg	enzyme	PHS	OG0007754	PHS2	H1	Clusia_rosea	Cro0.g105334	1	T	T04	1.939393080164837e-4	1.3984033724164004
Starch_syn/deg	enzyme	PHS	OG0007754	PHS2	H1	Clusia_rosea	Cro0.g105334	1	T	T08	6.619592828460593e-5	-0.9501642274719208
Starch_syn/deg	enzyme	PHS	OG0007754	PHS2	H1	Clusia_rosea	Cro0.g105334	1	T	T13	1.1349339866793412e-4	-0.08059817456090475
Starch_syn/deg	enzyme	PHS	OG0007754	PHS2	H1	Clusia_rosea	Cro0.g105334	1	T	T19	9.788055581520174e-5	-0.3676409703835749
Carbon_breakdown	enzyme	AMY	OG0003208	AMY1*	H1	Clusia_major	Cma01.g205	1	C	T04	0	-0.5000000000000001
Carbon_breakdown	enzyme	AMY	OG0003208	AMY1*	H1	Clusia_major	Cma01.g205	1	C	T08	3.0470235821722275e-5	1.5
Carbon_breakdown	enzyme	AMY	OG0003208	AMY1*	H1	Clusia_major	Cma01.g205	1	C	T13	0	-0.5000000000000001
Carbon_breakdown	enzyme	AMY	OG0003208	AMY1*	H1	Clusia_major	Cma01.g205	1	C	T19	0	-0.5000000000000001
Carbon_breakdown	enzyme	AMY	OG0003208	AMY1*	H1	Clusia_major	Cma01.g205	1	T	T04	1.0403260439607512e-4	0.49334935732798696
Carbon_breakdown	enzyme	AMY	OG0003208	AMY1*	H1	Clusia_major	Cma01.g205	1	T	T08	3.0060805539326107e-5	-0.8346141193833772
Carbon_breakdown	enzyme	AMY	OG0003208	AMY1*	H1	Clusia_major	Cma01.g205	1	T	T13	1.4178441713158377e-4	1.1710809965096722
Carbon_breakdown	enzyme	AMY	OG0003208	AMY1*	H1	Clusia_major	Cma01.g205	1	T	T19	3.032806302429228e-5	-0.8298162344542825
Carbon_breakdown	enzyme	AMY	OG0007842	AMY3	H1	Clusia_minor	Cmi0.g60669	1	C	T04	0
Carbon_breakdown	enzyme	AMY	OG0007842	AMY3	H1	Clusia_minor	Cmi0.g60669	1	C	T08	0
Carbon_breakdown	enzyme	AMY	OG0007842	AMY3	H1	Clusia_minor	Cmi0.g60669	1	C	T13	0
Carbon_breakdown	enzyme	AMY	OG0007842	AMY3	H1	Clusia_minor	Cmi0.g60669	1	C	T19	0
Carbon_breakdown	enzyme	AMY	OG0007842	AMY3	H1	Clusia_minor	Cmi0.g60669	1	T	T04	1.0565583643439701e-5	-0.5728651097783278
Carbon_breakdown	enzyme	AMY	OG0007842	AMY3	H1	Clusia_minor	Cmi0.g60669	1	T	T08	1.146384788364649e-5	0.6188084407747915
Carbon_breakdown	enzyme	AMY	OG0007842	AMY3	H1	Clusia_minor	Cmi0.g60669	1	T	T13	1.1786288953324496e-5	1.0465717615754473
Carbon_breakdown	enzyme	AMY	OG0007842	AMY3	H1	Clusia_minor	Cmi0.g60669	1	T	T19	1.0173879894748722e-5	-1.0925150925719065
Carbon_breakdown	enzyme	DPE	OG0009190	DPE2	H1	Clusia_major	Cma20.g142	1	C	T04	5.2561583171489954e-5	1.4969913156485812
Carbon_breakdown	enzyme	DPE	OG0009190	DPE2	H1	Clusia_major	Cma20.g142	1	C	T08	1.3193297984663251e-5	-0.5456549839103311
Carbon_breakdown	enzyme	DPE	OG0009190	DPE2	H1	Clusia_major	Cma20.g142	1	C	T13	1.3266838820925813e-5	-0.5418392749876458
Carbon_breakdown	enzyme	DPE	OG0009190	DPE2	H1	Clusia_major	Cma20.g142	1	C	T19	1.581749391522098e-5	-0.40949705675060427
Carbon_breakdown	enzyme	DPE	OG0009190	DPE2	H1	Clusia_major	Cma20.g142	1	T	T04	0	-0.8595212178374854
Carbon_breakdown	enzyme	DPE	OG0009190	DPE2	H1	Clusia_major	Cma20.g142	1	T	T08	1.3016018893316459e-5	1.0093429524901458
Carbon_breakdown	enzyme	DPE	OG0009190	DPE2	H1	Clusia_major	Cma20.g142	1	T	T13	1.0929101545517336e-5	0.7096994831848249
Carbon_breakdown	enzyme	DPE	OG0009190	DPE2	H1	Clusia_major	Cma20.g142	1	T	T19	0	-0.8595212178374854
Carbon_breakdown	enzyme	DPE	OG0009190	DPE2	H1	Clusia_minor	Cmi0.g28856	1	C	T04	0	-0.5
Carbon_breakdown	enzyme	DPE	OG0009190	DPE2	H1	Clusia_minor	Cmi0.g28856	1	C	T08	0	-0.5
Carbon_breakdown	enzyme	DPE	OG0009190	DPE2	H1	Clusia_minor	Cmi0.g28856	1	C	T13	1.3718454501984188e-5	1.4999999999999998
Carbon_breakdown	enzyme	DPE	OG0009190	DPE2	H1	Clusia_minor	Cmi0.g28856	1	C	T19	0	-0.5
Carbon_breakdown	enzyme	DPE	OG0009190	DPE2	H1	Clusia_minor	Cmi0.g28856	1	T	T04	3.126536046770183e-5	1.5
Carbon_breakdown	enzyme	DPE	OG0009190	DPE2	H1	Clusia_minor	Cmi0.g28856	1	T	T08	0	-0.5000000000000001
Carbon_breakdown	enzyme	DPE	OG0009190	DPE2	H1	Clusia_minor	Cmi0.g28856	1	T	T13	0	-0.5000000000000001
Carbon_breakdown	enzyme	DPE	OG0009190	DPE2	H1	Clusia_minor	Cmi0.g28856	1	T	T19	0	-0.5000000000000001
Carbon_breakdown	enzyme	DPE	OG0010095	DPE1*	H2	Clusia_major	Cma17.g611	1	C	T04	0	-0.5
Carbon_breakdown	enzyme	DPE	OG0010095	DPE1*	H2	Clusia_major	Cma17.g611	1	C	T08	0	-0.5
Carbon_breakdown	enzyme	DPE	OG0010095	DPE1*	H2	Clusia_major	Cma17.g611	1	C	T13	0	-0.5
Carbon_breakdown	enzyme	DPE	OG0010095	DPE1*	H2	Clusia_major	Cma17.g611	1	C	T19	8.103680861495257e-5	1.5
Carbon_breakdown	enzyme	DPE	OG0010095	DPE1*	H2	Clusia_major	Cma17.g611	1	T	T04	0	-0.49999999999999994
Carbon_breakdown	enzyme	DPE	OG0010095	DPE1*	H2	Clusia_major	Cma17.g611	1	T	T08	0	-0.49999999999999994
Carbon_breakdown	enzyme	DPE	OG0010095	DPE1*	H2	Clusia_major	Cma17.g611	1	T	T13	2.1511258198452363e-5	1.5
Carbon_breakdown	enzyme	DPE	OG0010095	DPE1*	H2	Clusia_major	Cma17.g611	1	T	T19	0	-0.49999999999999994
Carbon_breakdown	enzyme	DPE	OG0010095	DPE1*	H2	Clusia_minor	Cmi0.g2163	1	C	T04	1.2739429734387513e-4	0.5444184357246599
Carbon_breakdown	enzyme	DPE	OG0010095	DPE1*	H2	Clusia_minor	Cmi0.g2163	1	C	T08	4.228262381797537e-5	-1.3405638268113123
Carbon_breakdown	enzyme	DPE	OG0010095	DPE1*	H2	Clusia_minor	Cmi0.g2163	1	C	T13	9.627119876487038e-5	-0.14486995852516135
Carbon_breakdown	enzyme	DPE	OG0010095	DPE1*	H2	Clusia_minor	Cmi0.g2163	1	C	T19	1.453016420054266e-4	0.941015349611813
Carbon_breakdown	enzyme	DPE	OG0010095	DPE1*	H2	Clusia_minor	Cmi0.g2163	1	T	T04	4.06045249245669e-5	-0.37785589161850963
Carbon_breakdown	enzyme	DPE	OG0010095	DPE1*	H2	Clusia_minor	Cmi0.g2163	1	T	T08	9.948631064675694e-5	1.490479342191274
Carbon_breakdown	enzyme	DPE	OG0010095	DPE1*	H2	Clusia_minor	Cmi0.g2163	1	T	T13	3.786287465892309e-5	-0.4648492075864371
Carbon_breakdown	enzyme	DPE	OG0010095	DPE1*	H2	Clusia_minor	Cmi0.g2163	1	T	T19	3.2097874597517104e-5	-0.6477742429863275
Carbon_breakdown	enzyme	DPE	OG0010095	DPE1*	H2	Clusia_rosea	Cro0.g31149, Cro0.g31150	2	C	T04	8.573508992508607e-5	-0.970010889932521
Carbon_breakdown	enzyme	DPE	OG0010095	DPE1*	H2	Clusia_rosea	Cro0.g31149, Cro0.g31150	2	C	T08	1.0459210392825087e-4	-0.7409754856522193
Carbon_breakdown	enzyme	DPE	OG0010095	DPE1*	H2	Clusia_rosea	Cro0.g31149, Cro0.g31150	2	C	T13	2.4855961759412295e-4	1.0076395225436106
Carbon_breakdown	enzyme	DPE	OG0010095	DPE1*	H2	Clusia_rosea	Cro0.g31149, Cro0.g31150	2	C	T19	2.2350649906906632e-4	0.7033468530411303
Carbon_breakdown	enzyme	DPE	OG0010095	DPE1*	H2	Clusia_rosea	Cro0.g31149, Cro0.g31150	2	T	T04	5.2817190625891936e-5	1.0657707655639606
Carbon_breakdown	enzyme	DPE	OG0010095	DPE1*	H2	Clusia_rosea	Cro0.g31149, Cro0.g31150	2	T	T08	0	-0.8528361004269821
Carbon_breakdown	enzyme	DPE	OG0010095	DPE1*	H2	Clusia_rosea	Cro0.g31149, Cro0.g31150	2	T	T13	0	-0.8528361004269821
Carbon_breakdown	enzyme	DPE	OG0010095	DPE1*	H2	Clusia_rosea	Cro0.g31149, Cro0.g31150	2	T	T19	4.109346441730101e-5	0.6399014352900037
Carbon_breakdown	enzyme	SEX/LSF	OG0008629	DSP4	H1	Clusia_major	Cma02.g850	1	C	T04	8.820132305246602e-5	0.19724907212893025
Carbon_breakdown	enzyme	SEX/LSF	OG0008629	DSP4	H1	Clusia_major	Cma02.g850	1	C	T08	6.122438905418672e-5	-1.4106086067474888
Carbon_breakdown	enzyme	SEX/LSF	OG0008629	DSP4	H1	Clusia_major	Cma02.g850	1	C	T13	8.931765267921021e-5	0.2637836591443552
Carbon_breakdown	enzyme	SEX/LSF	OG0008629	DSP4	H1	Clusia_major	Cma02.g850	1	C	T19	1.00824001530554e-4	0.9495758754742026
Carbon_breakdown	enzyme	SEX/LSF	OG0008629	DSP4	H1	Clusia_major	Cma02.g850	1	T	T04	1.1701158507174906e-4	1.2439209508128524
Carbon_breakdown	enzyme	SEX/LSF	OG0008629	DSP4	H1	Clusia_major	Cma02.g850	1	T	T08	9.646809802824245e-5	-0.43413183451578563
Carbon_breakdown	enzyme	SEX/LSF	OG0008629	DSP4	H1	Clusia_major	Cma02.g850	1	T	T13	1.0520255375357813e-4	0.27932434394063493
Carbon_breakdown	enzyme	SEX/LSF	OG0008629	DSP4	H1	Clusia_major	Cma02.g850	1	T	T19	8.844951442980226e-5	-1.0891134602377028
Carbon_breakdown	enzyme	SEX/LSF	OG0008629	DSP4	H1	Clusia_rosea	Cro0.g100632	1	C	T04	2.5499421077046618e-5	-0.8487074892044021
Carbon_breakdown	enzyme	SEX/LSF	OG0008629	DSP4	H1	Clusia_rosea	Cro0.g100632	1	C	T08	2.50018395781011e-5	-0.8820052892460215
Carbon_breakdown	enzyme	SEX/LSF	OG0008629	DSP4	H1	Clusia_rosea	Cro0.g100632	1	C	T13	5.04384722856011e-5	0.8201960816276745
Carbon_breakdown	enzyme	SEX/LSF	OG0008629	DSP4	H1	Clusia_rosea	Cro0.g100632	1	C	T19	5.178816707139095e-5	0.9105166968227495
Carbon_breakdown	enzyme	SEX/LSF	OG0008629	DSP4	H1	Clusia_rosea	Cro0.g100632	1	T	T04	6.809206587892235e-5	1.358357556523265
Carbon_breakdown	enzyme	SEX/LSF	OG0008629	DSP4	H1	Clusia_rosea	Cro0.g100632	1	T	T08	2.9024120003442186e-5	0.1471139532643379
Carbon_breakdown	enzyme	SEX/LSF	OG0008629	DSP4	H1	Clusia_rosea	Cro0.g100632	1	T	T13	0	-0.7527357548938017
Carbon_breakdown	enzyme	SEX/LSF	OG0008629	DSP4	H1	Clusia_rosea	Cro0.g100632	1	T	T19	0	-0.7527357548938017
Carbon_breakdown	enzyme	SEX/LSF	OG0010604	LSF1	H2	Clusia_major	Cma24.g759	1	C	T04	0
Carbon_breakdown	enzyme	SEX/LSF	OG0010604	LSF1	H2	Clusia_major	Cma24.g759	1	C	T08	0
Carbon_breakdown	enzyme	SEX/LSF	OG0010604	LSF1	H2	Clusia_major	Cma24.g759	1	C	T13	0
Carbon_breakdown	enzyme	SEX/LSF	OG0010604	LSF1	H2	Clusia_major	Cma24.g759	1	C	T19	0
Carbon_breakdown	enzyme	SEX/LSF	OG0010604	LSF1	H2	Clusia_major	Cma24.g759	1	T	T04	0	-0.5
Carbon_breakdown	enzyme	SEX/LSF	OG0010604	LSF1	H2	Clusia_major	Cma24.g759	1	T	T08	0	-0.5
Carbon_breakdown	enzyme	SEX/LSF	OG0010604	LSF1	H2	Clusia_major	Cma24.g759	1	T	T13	1.8341225777079262e-5	1.5
Carbon_breakdown	enzyme	SEX/LSF	OG0010604	LSF1	H2	Clusia_major	Cma24.g759	1	T	T19	0	-0.5
Carbon_breakdown	transporter	GPT	OG0001519	GPT2	H2	Clusia_rosea	Cro0.g113164	1	C	T04	2.284699902647912e-5	1.5000000000000002
Carbon_breakdown	transporter	GPT	OG0001519	GPT2	H2	Clusia_rosea	Cro0.g113164	1	C	T08	0	-0.5
Carbon_breakdown	transporter	GPT	OG0001519	GPT2	H2	Clusia_rosea	Cro0.g113164	1	C	T13	0	-0.5
Carbon_breakdown	transporter	GPT	OG0001519	GPT2	H2	Clusia_rosea	Cro0.g113164	1	C	T19	0	-0.5
Carbon_breakdown	transporter	GPT	OG0001519	GPT2	H2	Clusia_rosea	Cro0.g113164	1	T	T04	0
Carbon_breakdown	transporter	GPT	OG0001519	GPT2	H2	Clusia_rosea	Cro0.g113164	1	T	T08	0
Carbon_breakdown	transporter	GPT	OG0001519	GPT2	H2	Clusia_rosea	Cro0.g113164	1	T	T13	0
Carbon_breakdown	transporter	GPT	OG0001519	GPT2	H2	Clusia_rosea	Cro0.g113164	1	T	T19	0
Gluconeogenesis	enzyme	ENO	OG0003532	ENO2	H1	Clusia_major	Cma19.g1028	1	C	T04	0.0019160797968332608	-0.47704701147495576
Gluconeogenesis	enzyme	ENO	OG0003532	ENO2	H1	Clusia_major	Cma19.g1028	1	C	T08	0.00186622412242932	-0.5997268921230787
Gluconeogenesis	enzyme	ENO	OG0003532	ENO2	H1	Clusia_major	Cma19.g1028	1	C	T13	0.0019396850012085042	-0.41896167434830545
Gluconeogenesis	enzyme	ENO	OG0003532	ENO2	H1	Clusia_major	Cma19.g1028	1	C	T19	0.0027177956603337866	1.49573557794634
Gluconeogenesis	enzyme	ENO	OG0003532	ENO2	H1	Clusia_major	Cma19.g1028	1	T	T04	0.0019956971687049717	0.30964250520436776
Gluconeogenesis	enzyme	ENO	OG0003532	ENO2	H1	Clusia_major	Cma19.g1028	1	T	T08	0.001859741241990003	-0.7742314790066498
Gluconeogenesis	enzyme	ENO	OG0003532	ENO2	H1	Clusia_major	Cma19.g1028	1	T	T13	0.001854534221063891	-0.8157431265929087
Gluconeogenesis	enzyme	ENO	OG0003532	ENO2	H1	Clusia_major	Cma19.g1028	1	T	T19	0.0021174557913762335	1.2803321003951924
Gluconeogenesis	enzyme	ENO	OG0003532	ENO2	H1	Clusia_minor	Cmi0.g65122	1	C	T04	0.0019837014885486313	0.8751543020849372
Gluconeogenesis	enzyme	ENO	OG0003532	ENO2	H1	Clusia_minor	Cmi0.g65122	1	C	T08	0.0016602197096890821	-1.3198292677084327
Gluconeogenesis	enzyme	ENO	OG0003532	ENO2	H1	Clusia_minor	Cmi0.g65122	1	C	T13	0.0019528457577725146	0.6657829355544281
Gluconeogenesis	enzyme	ENO	OG0003532	ENO2	H1	Clusia_minor	Cmi0.g65122	1	C	T19	0.0018221417963812374	-0.22110796993093126
Gluconeogenesis	enzyme	ENO	OG0003532	ENO2	H1	Clusia_minor	Cmi0.g65122	1	T	T04	0.0025859015409842455	0.4869942522966056
Gluconeogenesis	enzyme	ENO	OG0003532	ENO2	H1	Clusia_minor	Cmi0.g65122	1	T	T08	0.002640981602756694	0.7532157450689769
Gluconeogenesis	enzyme	ENO	OG0003532	ENO2	H1	Clusia_minor	Cmi0.g65122	1	T	T13	0.0025315759103491558	0.2244191930451584
Gluconeogenesis	enzyme	ENO	OG0003532	ENO2	H1	Clusia_minor	Cmi0.g65122	1	T	T19	0.002182119191702658	-1.464629190410739
Gluconeogenesis	enzyme	ENO	OG0003532	ENO2	H1	Clusia_rosea	Cro0.g4157	1	C	T04	0.0025436789765519202	-1.0539028036806444
Gluconeogenesis	enzyme	ENO	OG0003532	ENO2	H1	Clusia_rosea	Cro0.g4157	1	C	T08	0.002668233413060063	-0.6088358216427988
Gluconeogenesis	enzyme	ENO	OG0003532	ENO2	H1	Clusia_rosea	Cro0.g4157	1	C	T13	0.0029982361621953783	0.5703540309181343
Gluconeogenesis	enzyme	ENO	OG0003532	ENO2	H1	Clusia_rosea	Cro0.g4157	1	C	T19	0.0031443292791852257	1.0923845944053088
Gluconeogenesis	enzyme	ENO	OG0003532	ENO2	H1	Clusia_rosea	Cro0.g4157	1	T	T04	0.0030403079703796307	-0.26887099216197735
Gluconeogenesis	enzyme	ENO	OG0003532	ENO2	H1	Clusia_rosea	Cro0.g4157	1	T	T08	0.0028613813098969784	-1.185934442013173
Gluconeogenesis	enzyme	ENO	OG0003532	ENO2	H1	Clusia_rosea	Cro0.g4157	1	T	T13	0.0033285683700541306	1.2085671708702528
Gluconeogenesis	enzyme	ENO	OG0003532	ENO2	H1	Clusia_rosea	Cro0.g4157	1	T	T19	0.0031408100445592837	0.24623826330489768
Gluconeogenesis	enzyme	ENO	OG0003532	ENO2	H2	Clusia_major	Cma29.g921	1	C	T04	0.0023182898428631537	-0.526101541913327
Gluconeogenesis	enzyme	ENO	OG0003532	ENO2	H2	Clusia_major	Cma29.g921	1	C	T08	0.0023591117881435818	-0.44654429595349743
Gluconeogenesis	enzyme	ENO	OG0003532	ENO2	H2	Clusia_major	Cma29.g921	1	C	T13	0.002318189905778551	-0.526296307722884
Gluconeogenesis	enzyme	ENO	OG0003532	ENO2	H2	Clusia_major	Cma29.g921	1	C	T19	0.0033573683278507473	1.498942145589707
Gluconeogenesis	enzyme	ENO	OG0003532	ENO2	H2	Clusia_major	Cma29.g921	1	T	T04	0.0025227384478245193	0.08042240235706295
Gluconeogenesis	enzyme	ENO	OG0003532	ENO2	H2	Clusia_major	Cma29.g921	1	T	T08	0.0023668139594566857	-0.8444822305210521
Gluconeogenesis	enzyme	ENO	OG0003532	ENO2	H2	Clusia_major	Cma29.g921	1	T	T13	0.0024054862462856825	-0.6150880049793173
Gluconeogenesis	enzyme	ENO	OG0003532	ENO2	H2	Clusia_major	Cma29.g921	1	T	T19	0.002741683289408338	1.3791478331433038
Gluconeogenesis	enzyme	ENO	OG0003532	ENO2	H2	Clusia_minor	Cmi0.g53992	1	C	T04	0.0019357093082764628	0.9153938794282486
Gluconeogenesis	enzyme	ENO	OG0003532	ENO2	H2	Clusia_minor	Cmi0.g53992	1	C	T08	0.0016602197096890821	-1.3829120475345522
Gluconeogenesis	enzyme	ENO	OG0003532	ENO2	H2	Clusia_minor	Cmi0.g53992	1	C	T13	0.0018857542937566866	0.49863801444811223
Gluconeogenesis	enzyme	ENO	OG0003532	ENO2	H2	Clusia_minor	Cmi0.g53992	1	C	T19	0.0018222541397060951	-0.031119846341810448
Gluconeogenesis	enzyme	ENO	OG0003532	ENO2	H2	Clusia_minor	Cmi0.g53992	1	T	T04	0.002631254186453789	0.574189624604804
Gluconeogenesis	enzyme	ENO	OG0003532	ENO2	H2	Clusia_minor	Cmi0.g53992	1	T	T08	0.002687163738192496	0.8333534427066814
Gluconeogenesis	enzyme	ENO	OG0003532	ENO2	H2	Clusia_minor	Cmi0.g53992	1	T	T13	0.0025069734638931574	-0.0019027527013546082
Gluconeogenesis	enzyme	ENO	OG0003532	ENO2	H2	Clusia_minor	Cmi0.g53992	1	T	T19	0.00220414439454269	-1.4056403146101328
Gluconeogenesis	enzyme	ENO	OG0003532	ENO2	H2	Clusia_rosea	Cro0.g105543	1	C	T04	0.0025208846612528564	-1.0946904587387325
Gluconeogenesis	enzyme	ENO	OG0003532	ENO2	H2	Clusia_rosea	Cro0.g105543	1	C	T08	0.002668233413060063	-0.5285338570255004
Gluconeogenesis	enzyme	ENO	OG0003532	ENO2	H2	Clusia_rosea	Cro0.g105543	1	C	T13	0.0029337226322968574	0.49155265413320076
Gluconeogenesis	enzyme	ENO	OG0003532	ENO2	H2	Clusia_rosea	Cro0.g105543	1	C	T19	0.0031003209488711966	1.1316716616310305
Gluconeogenesis	enzyme	ENO	OG0003532	ENO2	H2	Clusia_rosea	Cro0.g105543	1	T	T04	0.0030403079703796307	-0.2885310889637567
Gluconeogenesis	enzyme	ENO	OG0003532	ENO2	H2	Clusia_rosea	Cro0.g105543	1	T	T08	0.002839352760796058	-1.183588899027741
Gluconeogenesis	enzyme	ENO	OG0003532	ENO2	H2	Clusia_rosea	Cro0.g105543	1	T	T13	0.0033747273958810308	1.2009785348594384
Gluconeogenesis	enzyme	ENO	OG0003532	ENO2	H2	Clusia_rosea	Cro0.g105543	1	T	T19	0.0031659636673976766	0.2711414531320591
Gluconeogenesis	enzyme	ENO	OG0009445	ENO1	H1	Clusia_major	Cma04.g392	1	C	T04	0
Gluconeogenesis	enzyme	ENO	OG0009445	ENO1	H1	Clusia_major	Cma04.g392	1	C	T08	0
Gluconeogenesis	enzyme	ENO	OG0009445	ENO1	H1	Clusia_major	Cma04.g392	1	C	T13	0
Gluconeogenesis	enzyme	ENO	OG0009445	ENO1	H1	Clusia_major	Cma04.g392	1	C	T19	0
Gluconeogenesis	enzyme	ENO	OG0009445	ENO1	H1	Clusia_major	Cma04.g392	1	T	T04	2.471528038313765e-5	-1.0635384940407917
Gluconeogenesis	enzyme	ENO	OG0009445	ENO1	H1	Clusia_major	Cma04.g392	1	T	T08	3.628202701401665e-5	-0.515438764962243
Gluconeogenesis	enzyme	ENO	OG0009445	ENO1	H1	Clusia_major	Cma04.g392	1	T	T13	7.273170089191099e-5	1.2117587794312006
Gluconeogenesis	enzyme	ENO	OG0009445	ENO1	H1	Clusia_major	Cma04.g392	1	T	T19	5.4909061781210165e-5	0.3672184795718339
Gluconeogenesis	enzyme	ENO	OG0009445	ENO1	H1	Clusia_rosea	Cro0.g103859	1	C	T04	0	-0.5
Gluconeogenesis	enzyme	ENO	OG0009445	ENO1	H1	Clusia_rosea	Cro0.g103859	1	C	T08	0	-0.5
Gluconeogenesis	enzyme	ENO	OG0009445	ENO1	H1	Clusia_rosea	Cro0.g103859	1	C	T13	0	-0.5
Gluconeogenesis	enzyme	ENO	OG0009445	ENO1	H1	Clusia_rosea	Cro0.g103859	1	C	T19	7.213642840555513e-5	1.5
Gluconeogenesis	enzyme	ENO	OG0009445	ENO1	H1	Clusia_rosea	Cro0.g103859	1	T	T04	2.718947115573545e-4	0.9403240209543688
Gluconeogenesis	enzyme	ENO	OG0009445	ENO1	H1	Clusia_rosea	Cro0.g103859	1	T	T08	2.559529354504843e-4	0.7868540734495633
Gluconeogenesis	enzyme	ENO	OG0009445	ENO1	H1	Clusia_rosea	Cro0.g103859	1	T	T13	8.974705046627257e-5	-0.8131940185898258
Gluconeogenesis	enzyme	ENO	OG0009445	ENO1	H1	Clusia_rosea	Cro0.g103859	1	T	T19	7.92774272456234e-5	-0.9139840758141069
Gluconeogenesis	enzyme	ENO	OG0010390	ENO3	H1	Clusia_major	Cma25.g695	1	C	T04	5.40152074596799e-5	1.305143031623197
Gluconeogenesis	enzyme	ENO	OG0010390	ENO3	H1	Clusia_major	Cma25.g695	1	C	T08	0	-0.7835688919311886
Gluconeogenesis	enzyme	ENO	OG0010390	ENO3	H1	Clusia_major	Cma25.g695	1	C	T13	2.7038835042438477e-5	0.2619947522391801
Gluconeogenesis	enzyme	ENO	OG0010390	ENO3	H1	Clusia_major	Cma25.g695	1	C	T19	0	-0.7835688919311886
Gluconeogenesis	enzyme	ENO	OG0010390	ENO3	H1	Clusia_major	Cma25.g695	1	T	T04	2.5132415917030264e-5	-1.394940099555025
Gluconeogenesis	enzyme	ENO	OG0010390	ENO3	H1	Clusia_major	Cma25.g695	1	T	T08	6.169117345514822e-5	0.9644288496212481
Gluconeogenesis	enzyme	ENO	OG0010390	ENO3	H1	Clusia_major	Cma25.g695	1	T	T13	4.81426648858075e-5	0.090057492968279
Gluconeogenesis	enzyme	ENO	OG0010390	ENO3	H1	Clusia_major	Cma25.g695	1	T	T19	5.2022590620661676e-5	0.3404537569654974
Gluconeogenesis	enzyme	ENO	OG0010390	ENO3	H1	Clusia_minor	Cmi0.g76054	1	C	T04	2.2578599579522363e-5	0.5960568822842914
Gluconeogenesis	enzyme	ENO	OG0010390	ENO3	H1	Clusia_minor	Cmi0.g76054	1	C	T08	0	-1.4958605535483196
Gluconeogenesis	enzyme	ENO	OG0010390	ENO3	H1	Clusia_minor	Cmi0.g76054	1	C	T13	2.0635565527246263e-5	0.4160339008740842
Gluconeogenesis	enzyme	ENO	OG0010390	ENO3	H1	Clusia_minor	Cmi0.g76054	1	C	T19	2.1366656080234863e-5	0.4837697703899433
Gluconeogenesis	enzyme	ENO	OG0010390	ENO3	H1	Clusia_minor	Cmi0.g76054	1	T	T04	4.702996205373714e-5	0.9358519842030474
Gluconeogenesis	enzyme	ENO	OG0010390	ENO3	H1	Clusia_minor	Cmi0.g76054	1	T	T08	4.072441500288612e-5	0.6394702770049772
Gluconeogenesis	enzyme	ENO	OG0010390	ENO3	H1	Clusia_minor	Cmi0.g76054	1	T	T13	0	-1.274712829688214
Gluconeogenesis	enzyme	ENO	OG0010390	ENO3	H1	Clusia_minor	Cmi0.g76054	1	T	T19	2.0724136005600032e-5	-0.3006094315198103
Gluconeogenesis	enzyme	ENO	OG0010390	ENO3	H1	Clusia_rosea	Cro0.g77618	1	C	T04	0	-1.2027584977797992
Gluconeogenesis	enzyme	ENO	OG0010390	ENO3	H1	Clusia_rosea	Cro0.g77618	1	C	T08	1.0299670869674254e-4	-0.020583654681949195
Gluconeogenesis	enzyme	ENO	OG0010390	ENO3	H1	Clusia_rosea	Cro0.g77618	1	C	T13	1.0281877888853802e-4	-0.022625896087118107
Gluconeogenesis	enzyme	ENO	OG0010390	ENO3	H1	Clusia_rosea	Cro0.g77618	1	C	T19	2.1334473173975182e-4	1.2459680485488664
Gluconeogenesis	enzyme	ENO	OG0010390	ENO3	H1	Clusia_rosea	Cro0.g77618	1	T	T04	0
Gluconeogenesis	enzyme	ENO	OG0010390	ENO3	H1	Clusia_rosea	Cro0.g77618	1	T	T08	0
Gluconeogenesis	enzyme	ENO	OG0010390	ENO3	H1	Clusia_rosea	Cro0.g77618	1	T	T13	0
Gluconeogenesis	enzyme	ENO	OG0010390	ENO3	H1	Clusia_rosea	Cro0.g77618	1	T	T19	0
Gluconeogenesis	enzyme	PGlyM	OG0003941	PGlyM1|2	H1	Clusia_major	Cma14.g1323	1	C	T04	7.965575935491968e-4	-0.3096690287387049
Gluconeogenesis	enzyme	PGlyM	OG0003941	PGlyM1|2	H1	Clusia_major	Cma14.g1323	1	C	T08	8.356120775935148e-4	-0.10626719100200227
Gluconeogenesis	enzyme	PGlyM	OG0003941	PGlyM1|2	H1	Clusia_major	Cma14.g1323	1	C	T13	6.68506222741037e-4	-0.9765805187875158
Gluconeogenesis	enzyme	PGlyM	OG0003941	PGlyM1|2	H1	Clusia_major	Cma14.g1323	1	C	T19	0.0011233884011166543	1.3925167385282224
Gluconeogenesis	enzyme	PGlyM	OG0003941	PGlyM1|2	H1	Clusia_major	Cma14.g1323	1	T	T04	0.001011397691505798	1.2682381647349135
Gluconeogenesis	enzyme	PGlyM	OG0003941	PGlyM1|2	H1	Clusia_major	Cma14.g1323	1	T	T08	7.187388417652804e-4	-1.1720985781132383
Gluconeogenesis	enzyme	PGlyM	OG0003941	PGlyM1|2	H1	Clusia_major	Cma14.g1323	1	T	T13	8.632576273684921e-4	0.03297177206413221
Gluconeogenesis	enzyme	PGlyM	OG0003941	PGlyM1|2	H1	Clusia_major	Cma14.g1323	1	T	T19	8.438197105536772e-4	-0.12911135868580562
Gluconeogenesis	enzyme	PGlyM	OG0003941	PGlyM1|2	H1	Clusia_minor	Cmi0.g74185, Cmi0.g12056, Cmi0.g12600	3	C	T04	0.001521074813754437	0.3051296258524568
Gluconeogenesis	enzyme	PGlyM	OG0003941	PGlyM1|2	H1	Clusia_minor	Cmi0.g74185, Cmi0.g12056, Cmi0.g12600	3	C	T08	0.0010694311579075688	-1.4292123674219481
Gluconeogenesis	enzyme	PGlyM	OG0003941	PGlyM1|2	H1	Clusia_minor	Cmi0.g74185, Cmi0.g12056, Cmi0.g12600	3	C	T13	0.001676760116891882	0.9029716534585639
Gluconeogenesis	enzyme	PGlyM	OG0003941	PGlyM1|2	H1	Clusia_minor	Cmi0.g74185, Cmi0.g12056, Cmi0.g12600	3	C	T19	0.001499195369162975	0.2211110881109259
Gluconeogenesis	enzyme	PGlyM	OG0003941	PGlyM1|2	H1	Clusia_minor	Cmi0.g74185, Cmi0.g12056, Cmi0.g12600	3	T	T04	0.002067191047502255	1.3784947488209793
Gluconeogenesis	enzyme	PGlyM	OG0003941	PGlyM1|2	H1	Clusia_minor	Cmi0.g74185, Cmi0.g12056, Cmi0.g12600	3	T	T08	0.0019849868949565657	-0.2336445460616422
Gluconeogenesis	enzyme	PGlyM	OG0003941	PGlyM1|2	H1	Clusia_minor	Cmi0.g74185, Cmi0.g12056, Cmi0.g12600	3	T	T13	0.001990223968731076	-0.13093814789769612
Gluconeogenesis	enzyme	PGlyM	OG0003941	PGlyM1|2	H1	Clusia_minor	Cmi0.g74185, Cmi0.g12056, Cmi0.g12600	3	T	T19	0.0019452004884571755	-1.013912054861641
Gluconeogenesis	enzyme	PGlyM	OG0003941	PGlyM1|2	H1	Clusia_rosea	Cro0.g127557	1	C	T04	6.740726720036208e-4	-1.3439692296393762
Gluconeogenesis	enzyme	PGlyM	OG0003941	PGlyM1|2	H1	Clusia_rosea	Cro0.g127557	1	C	T08	8.378017273402092e-4	-0.17830991774428034
Gluconeogenesis	enzyme	PGlyM	OG0003941	PGlyM1|2	H1	Clusia_rosea	Cro0.g127557	1	C	T13	9.754501250148853e-4	0.8016696966685408
Gluconeogenesis	enzyme	PGlyM	OG0003941	PGlyM1|2	H1	Clusia_rosea	Cro0.g127557	1	C	T19	9.640643647332393e-4	0.720609450715115
Gluconeogenesis	enzyme	PGlyM	OG0003941	PGlyM1|2	H1	Clusia_rosea	Cro0.g127557	1	T	T04	0.001085034484311176	0.4254540270096136
Gluconeogenesis	enzyme	PGlyM	OG0003941	PGlyM1|2	H1	Clusia_rosea	Cro0.g127557	1	T	T08	8.951571059067229e-4	-1.4046417123316324
Gluconeogenesis	enzyme	PGlyM	OG0003941	PGlyM1|2	H1	Clusia_rosea	Cro0.g127557	1	T	T13	0.001047270992795807	0.06147804679719088
Gluconeogenesis	enzyme	PGlyM	OG0003941	PGlyM1|2	H1	Clusia_rosea	Cro0.g127557	1	T	T19	0.0011361073342228607	0.9177096385248249
Gluconeogenesis	enzyme	PPDK	OG0005640	PPDK*	H1	Clusia_major	Cma03.g878	1	C	T04	2.0991581897146798e-4	0.12146820773200159
Gluconeogenesis	enzyme	PPDK	OG0005640	PPDK*	H1	Clusia_major	Cma03.g878	1	C	T08	1.7582076117346533e-4	-0.7073710987799939
Gluconeogenesis	enzyme	PPDK	OG0005640	PPDK*	H1	Clusia_major	Cma03.g878	1	C	T13	1.7272989377806642e-4	-0.7825090382344638
Gluconeogenesis	enzyme	PPDK	OG0005640	PPDK*	H1	Clusia_major	Cma03.g878	1	C	T19	2.6120998169166225e-4	1.3684119292824561
Gluconeogenesis	enzyme	PPDK	OG0005640	PPDK*	H1	Clusia_major	Cma03.g878	1	T	T04	4.689155771306003e-5	-1.0245978656551378
Gluconeogenesis	enzyme	PPDK	OG0005640	PPDK*	H1	Clusia_major	Cma03.g878	1	T	T08	6.682684742175056e-5	0.7737830342084083
Gluconeogenesis	enzyme	PPDK	OG0005640	PPDK*	H1	Clusia_major	Cma03.g878	1	T	T13	6.864513893979111e-5	0.937812791699343
Gluconeogenesis	enzyme	PPDK	OG0005640	PPDK*	H1	Clusia_major	Cma03.g878	1	T	T19	5.063389723653724e-5	-0.6869979602526124
Gluconeogenesis	enzyme	PPDK	OG0005640	PPDK*	H1	Clusia_minor	Cmi0.g25850	1	C	T04	8.047939589746986e-5	-0.37944005347390847
Gluconeogenesis	enzyme	PPDK	OG0005640	PPDK*	H1	Clusia_minor	Cmi0.g25850	1	C	T08	2.684345290469313e-5	-1.1627858478621202
Gluconeogenesis	enzyme	PPDK	OG0005640	PPDK*	H1	Clusia_minor	Cmi0.g25850	1	C	T13	1.8641954636091217e-4	1.1678017156056064
Gluconeogenesis	enzyme	PPDK	OG0005640	PPDK*	H1	Clusia_minor	Cmi0.g25850	1	C	T19	1.3209672715516218e-4	0.37442418573042174
Gluconeogenesis	enzyme	PPDK	OG0005640	PPDK*	H1	Clusia_minor	Cmi0.g25850	1	T	T04	1.5026867695405445e-4	1.2001130025073522e-4
Gluconeogenesis	enzyme	PPDK	OG0005640	PPDK*	H1	Clusia_minor	Cmi0.g25850	1	T	T08	1.4711836531306795e-4	-0.2939029481943068
Gluconeogenesis	enzyme	PPDK	OG0005640	PPDK*	H1	Clusia_minor	Cmi0.g25850	1	T	T13	1.6467737436384538e-4	1.3449037462712012
Gluconeogenesis	enzyme	PPDK	OG0005640	PPDK*	H1	Clusia_minor	Cmi0.g25850	1	T	T19	1.3900514773663116e-4	-1.0511208093771478
Gluconeogenesis	enzyme	PPDK	OG0005640	PPDK*	H1	Clusia_rosea	Cro0.g18234	1	C	T04	2.0537349839149013e-5	-1.044752187851263
Gluconeogenesis	enzyme	PPDK	OG0005640	PPDK*	H1	Clusia_rosea	Cro0.g18234	1	C	T08	6.810049322454026e-5	-0.6661438113168862
Gluconeogenesis	enzyme	PPDK	OG0005640	PPDK*	H1	Clusia_rosea	Cro0.g18234	1	C	T13	2.562233010375736e-4	0.8313365019177822
Gluconeogenesis	enzyme	PPDK	OG0005640	PPDK*	H1	Clusia_rosea	Cro0.g18234	1	C	T19	2.6228137419081907e-4	0.8795594972503665
Gluconeogenesis	enzyme	PPDK	OG0005640	PPDK*	H1	Clusia_rosea	Cro0.g18234	1	T	T04	1.3427794364022117e-4	0.14356605574512943
Gluconeogenesis	enzyme	PPDK	OG0005640	PPDK*	H1	Clusia_rosea	Cro0.g18234	1	T	T08	5.7632594646145624e-5	-1.4554559348225267
Gluconeogenesis	enzyme	PPDK	OG0005640	PPDK*	H1	Clusia_rosea	Cro0.g18234	1	T	T13	1.596025013026793e-4	0.6719024145083898
Gluconeogenesis	enzyme	PPDK	OG0005640	PPDK*	H1	Clusia_rosea	Cro0.g18234	1	T	T19	1.5807273342540078e-4	0.639987464569008
Gluconeogenesis	enzyme	PPDK-RP	OG0007781	PPDK-RP	H2	Clusia_major	Cma23.g297	1	C	T04	0
Gluconeogenesis	enzyme	PPDK-RP	OG0007781	PPDK-RP	H2	Clusia_major	Cma23.g297	1	C	T08	0
Gluconeogenesis	enzyme	PPDK-RP	OG0007781	PPDK-RP	H2	Clusia_major	Cma23.g297	1	C	T13	0
Gluconeogenesis	enzyme	PPDK-RP	OG0007781	PPDK-RP	H2	Clusia_major	Cma23.g297	1	C	T19	0
Gluconeogenesis	enzyme	PPDK-RP	OG0007781	PPDK-RP	H2	Clusia_major	Cma23.g297	1	T	T04	0	-0.5
Gluconeogenesis	enzyme	PPDK-RP	OG0007781	PPDK-RP	H2	Clusia_major	Cma23.g297	1	T	T08	0	-0.5
Gluconeogenesis	enzyme	PPDK-RP	OG0007781	PPDK-RP	H2	Clusia_major	Cma23.g297	1	T	T13	2.9584490694239568e-5	1.5000000000000002
Gluconeogenesis	enzyme	PPDK-RP	OG0007781	PPDK-RP	H2	Clusia_major	Cma23.g297	1	T	T19	0	-0.5
Gluconeogenesis	transporter	BASS	OG0002932	BASS2	H1	Clusia_major	Cma12.g405	1	C	T04	0
Gluconeogenesis	transporter	BASS	OG0002932	BASS2	H1	Clusia_major	Cma12.g405	1	C	T08	0
Gluconeogenesis	transporter	BASS	OG0002932	BASS2	H1	Clusia_major	Cma12.g405	1	C	T13	0
Gluconeogenesis	transporter	BASS	OG0002932	BASS2	H1	Clusia_major	Cma12.g405	1	C	T19	0
Gluconeogenesis	transporter	BASS	OG0002932	BASS2	H1	Clusia_major	Cma12.g405	1	T	T04	0	-0.5000000000000001
Gluconeogenesis	transporter	BASS	OG0002932	BASS2	H1	Clusia_major	Cma12.g405	1	T	T08	2.8322118546949964e-5	1.5000000000000002
Gluconeogenesis	transporter	BASS	OG0002932	BASS2	H1	Clusia_major	Cma12.g405	1	T	T13	0	-0.5000000000000001
Gluconeogenesis	transporter	BASS	OG0002932	BASS2	H1	Clusia_major	Cma12.g405	1	T	T19	0	-0.5000000000000001
Gluconeogenesis	transporter	PPT	OG0002217	PPT	H2	Clusia_major	Cma08.g414	1	C	T04	0
Gluconeogenesis	transporter	PPT	OG0002217	PPT	H2	Clusia_major	Cma08.g414	1	C	T08	0
Gluconeogenesis	transporter	PPT	OG0002217	PPT	H2	Clusia_major	Cma08.g414	1	C	T13	0
Gluconeogenesis	transporter	PPT	OG0002217	PPT	H2	Clusia_major	Cma08.g414	1	C	T19	0
Gluconeogenesis	transporter	PPT	OG0002217	PPT	H2	Clusia_major	Cma08.g414	1	T	T04	2.9269693230153186e-5	-0.4919730904560216
Gluconeogenesis	transporter	PPT	OG0002217	PPT	H2	Clusia_major	Cma08.g414	1	T	T08	2.8878818665808928e-5	-0.5172369841877773
Gluconeogenesis	transporter	PPT	OG0002217	PPT	H2	Clusia_major	Cma08.g414	1	T	T13	6.008710400675499e-5	1.4998878848266208
Gluconeogenesis	transporter	PPT	OG0002217	PPT	H2	Clusia_major	Cma08.g414	1	T	T19	2.9289733375898967e-5	-0.4906778101828228
Gluconeogenesis	transporter	PPT	OG0002217	PPT	H2	Clusia_rosea	Cro0.g5797	1	C	T04	4.7490322300740385e-5	1.2614253170914826
Gluconeogenesis	transporter	PPT	OG0002217	PPT	H2	Clusia_rosea	Cro0.g5797	1	C	T08	0	-0.8030994266412467
Gluconeogenesis	transporter	PPT	OG0002217	PPT	H2	Clusia_rosea	Cro0.g5797	1	C	T13	0	-0.8030994266412467
Gluconeogenesis	transporter	PPT	OG0002217	PPT	H2	Clusia_rosea	Cro0.g5797	1	C	T19	2.6404554913034665e-5	0.3447735361910103
Gluconeogenesis	transporter	PPT	OG0002217	PPT	H2	Clusia_rosea	Cro0.g5797	1	T	T04	3.6628992324275894e-5	0.8768658160025414
Gluconeogenesis	transporter	PPT	OG0002217	PPT	H2	Clusia_rosea	Cro0.g5797	1	T	T08	0	-1.437831524098099
Gluconeogenesis	transporter	PPT	OG0002217	PPT	H2	Clusia_rosea	Cro0.g5797	1	T	T13	2.8087074643195512e-5	0.33707607893539543
Gluconeogenesis	transporter	PPT	OG0002217	PPT	H2	Clusia_rosea	Cro0.g5797	1	T	T19	2.6295952526189575e-5	0.22388962916016183
Gluconeogenesis	transporter	TPT	OG0003222	TPT	H1	Clusia_rosea	Cro0.g106243	1	C	T04	1.4446602703752356e-4	0.12135184430822575
Gluconeogenesis	transporter	TPT	OG0003222	TPT	H1	Clusia_rosea	Cro0.g106243	1	C	T08	1.1091258162458977e-4	-1.240606842910235
Gluconeogenesis	transporter	TPT	OG0003222	TPT	H1	Clusia_rosea	Cro0.g106243	1	C	T13	1.394905145887681e-4	-0.08060781496223479
Gluconeogenesis	transporter	TPT	OG0003222	TPT	H1	Clusia_rosea	Cro0.g106243	1	C	T19	1.7103640635504066e-4	1.1998628135642446
Gluconeogenesis	transporter	TPT	OG0003222	TPT	H1	Clusia_rosea	Cro0.g106243	1	T	T04	1.4769175313422364e-4	0.19984668583397547
Gluconeogenesis	transporter	TPT	OG0003222	TPT	H1	Clusia_rosea	Cro0.g106243	1	T	T08	1.1121453033105958e-4	-0.49818669792231896
Gluconeogenesis	transporter	TPT	OG0003222	TPT	H1	Clusia_rosea	Cro0.g106243	1	T	T13	8.469426288742843e-5	-1.0056823513522175
Gluconeogenesis	transporter	TPT	OG0003222	TPT	H1	Clusia_rosea	Cro0.g106243	1	T	T19	2.053928074722668e-4	1.3040223634405614
Gluconeogenesis	transporter	TPT	OG0003222	TPT	H2	Clusia_major	Cma23.g407	1	C	T04	3.2004582789859246e-5	-1.454824245277243
Gluconeogenesis	transporter	TPT	OG0003222	TPT	H2	Clusia_major	Cma23.g407	1	C	T08	6.872570119777342e-5	0.460082168577661
Gluconeogenesis	transporter	TPT	OG0003222	TPT	H2	Clusia_major	Cma23.g407	1	C	T13	6.373509048737935e-5	0.19983539852484725
Gluconeogenesis	transporter	TPT	OG0003222	TPT	H2	Clusia_major	Cma23.g407	1	C	T19	7.514644864204909e-5	0.7949066781747355
Gluconeogenesis	transporter	TPT	OG0003222	TPT	H2	Clusia_major	Cma23.g407	1	T	T04	8.377074954801023e-5	1.3984085548856153
Gluconeogenesis	transporter	TPT	OG0003222	TPT	H2	Clusia_major	Cma23.g407	1	T	T08	0	-0.721937111735766
Gluconeogenesis	transporter	TPT	OG0003222	TPT	H2	Clusia_major	Cma23.g407	1	T	T13	3.0318597163079257e-5	0.04546566858591682
Gluconeogenesis	transporter	TPT	OG0003222	TPT	H2	Clusia_major	Cma23.g407	1	T	T19	0	-0.721937111735766
Gluconeogenesis	transporter	TPT	OG0003222	TPT	H2	Clusia_minor	Cmi0.g73333	1	C	T04	1.3193581082119574e-4	0.88772938347832
Gluconeogenesis	transporter	TPT	OG0003222	TPT	H2	Clusia_minor	Cmi0.g73333	1	C	T08	6.607162903242551e-5	-0.8092254513581414
Gluconeogenesis	transporter	TPT	OG0003222	TPT	H2	Clusia_minor	Cmi0.g73333	1	C	T13	6.174376046729956e-5	-0.9207306319687566
Gluconeogenesis	transporter	TPT	OG0003222	TPT	H2	Clusia_minor	Cmi0.g73333	1	C	T19	1.3016970782013678e-4	0.8422266998485787
Gluconeogenesis	transporter	TPT	OG0003222	TPT	H2	Clusia_minor	Cmi0.g73333	1	T	T04	5.559152621813318e-5	0.1557839574655574
Gluconeogenesis	transporter	TPT	OG0003222	TPT	H2	Clusia_minor	Cmi0.g73333	1	T	T08	2.238839902929564e-5	-0.826554859022126
Gluconeogenesis	transporter	TPT	OG0003222	TPT	H2	Clusia_minor	Cmi0.g73333	1	T	T13	2.7295755371794427e-5	-0.6813671303435382
Gluconeogenesis	transporter	TPT	OG0003222	TPT	H2	Clusia_minor	Cmi0.g73333	1	T	T19	9.602838550703048e-5	1.352138031900107
Carboxylation	enzyme	BCA	OG0000743	BCA1	H1	Clusia_major	Cma01.g892	1	C	T04	0.0026034977654403944	0.7164605823298565
Carboxylation	enzyme	BCA	OG0000743	BCA1	H1	Clusia_major	Cma01.g892	1	C	T08	0.0025965191977671705	0.6161198502720922
Carboxylation	enzyme	BCA	OG0000743	BCA1	H1	Clusia_major	Cma01.g892	1	C	T13	0.0025616305968381072	0.11447711760569558
Carboxylation	enzyme	BCA	OG0000743	BCA1	H1	Clusia_major	Cma01.g892	1	C	T19	0.0024530278875500465	-1.4470575502076444
Carboxylation	enzyme	BCA	OG0000743	BCA1	H1	Clusia_major	Cma01.g892	1	T	T04	0.002136121573086014	1.4466693860702098
Carboxylation	enzyme	BCA	OG0000743	BCA1	H1	Clusia_major	Cma01.g892	1	T	T08	0.0015501525300853696	-0.7171333771568752
Carboxylation	enzyme	BCA	OG0000743	BCA1	H1	Clusia_major	Cma01.g892	1	T	T13	0.0015773997265698457	-0.6165178928620235
Carboxylation	enzyme	BCA	OG0000743	BCA1	H1	Clusia_major	Cma01.g892	1	T	T19	0.0017137500850141602	-0.11301811605131096
Carboxylation	enzyme	BCA	OG0000743	BCA1	H1	Clusia_minor	Cmi0.g66229	1	C	T04	0.001539211494642254	-0.2549792348110295
Carboxylation	enzyme	BCA	OG0000743	BCA1	H1	Clusia_minor	Cmi0.g66229	1	C	T08	0.0017173188673384268	1.4776178208725868
Carboxylation	enzyme	BCA	OG0000743	BCA1	H1	Clusia_minor	Cmi0.g66229	1	C	T13	0.0014978648599022239	-0.6571919929274792
Carboxylation	enzyme	BCA	OG0000743	BCA1	H1	Clusia_minor	Cmi0.g66229	1	C	T19	0.001507296096126803	-0.5654465931340802
Carboxylation	enzyme	BCA	OG0000743	BCA1	H1	Clusia_minor	Cmi0.g66229	1	T	T04	0.0014370058740554427	1.4468877871529613
Carboxylation	enzyme	BCA	OG0000743	BCA1	H1	Clusia_minor	Cmi0.g66229	1	T	T08	0.0012561394135570906	-0.14229257040049634
Carboxylation	enzyme	BCA	OG0000743	BCA1	H1	Clusia_minor	Cmi0.g66229	1	T	T13	0.0012132119561335617	-0.5194740110568526
Carboxylation	enzyme	BCA	OG0000743	BCA1	H1	Clusia_minor	Cmi0.g66229	1	T	T19	0.0011829783406680414	-0.7851212056956123
Carboxylation	enzyme	BCA	OG0000743	BCA1	H1	Clusia_rosea	Cro0.g108592	1	C	T04	0.0015300286310263077	-1.3064612265707702
Carboxylation	enzyme	BCA	OG0000743	BCA1	H1	Clusia_rosea	Cro0.g108592	1	C	T08	0.001987421324793382	1.0767581023476387
Carboxylation	enzyme	BCA	OG0000743	BCA1	H1	Clusia_rosea	Cro0.g108592	1	C	T13	0.0018472783785328367	0.3465510332557367
Carboxylation	enzyme	BCA	OG0000743	BCA1	H1	Clusia_rosea	Cro0.g108592	1	C	T19	0.001758341834619243	-0.11684790903260518
Carboxylation	enzyme	BCA	OG0000743	BCA1	H1	Clusia_rosea	Cro0.g108592	1	T	T04	0.0013006745670656491	0.5605385106596908
Carboxylation	enzyme	BCA	OG0000743	BCA1	H1	Clusia_rosea	Cro0.g108592	1	T	T08	0.0012975593890352161	0.5214615905168752
Carboxylation	enzyme	BCA	OG0000743	BCA1	H1	Clusia_rosea	Cro0.g108592	1	T	T13	0.0012890857064992137	0.41516737152197697
Carboxylation	enzyme	BCA	OG0000743	BCA1	H1	Clusia_rosea	Cro0.g108592	1	T	T19	0.0011366360387215309	-1.4971674726985487
Carboxylation	enzyme	BCA	OG0000743	BCA1	H2	Clusia_major	Cma09.g908	1	C	T04	6.583001190088169e-4	-1.3080208416499706
Carboxylation	enzyme	BCA	OG0000743	BCA1	H2	Clusia_major	Cma09.g908	1	C	T08	8.250362542325149e-4	0.6458795847751044
Carboxylation	enzyme	BCA	OG0000743	BCA1	H2	Clusia_major	Cma09.g908	1	C	T13	7.494224373884382e-4	-0.24020230009678786
Carboxylation	enzyme	BCA	OG0000743	BCA1	H2	Clusia_major	Cma09.g908	1	C	T19	8.469216128566537e-4	0.9023435569716528
Carboxylation	enzyme	BCA	OG0000743	BCA1	H2	Clusia_major	Cma09.g908	1	T	T04	6.781336959978836e-4	0.8664663084749352
Carboxylation	enzyme	BCA	OG0000743	BCA1	H2	Clusia_major	Cma09.g908	1	T	T08	6.567790803145623e-4	0.5369483552576053
Carboxylation	enzyme	BCA	OG0000743	BCA1	H2	Clusia_major	Cma09.g908	1	T	T13	5.31232808549528e-4	-1.40032605508882
Carboxylation	enzyme	BCA	OG0000743	BCA1	H2	Clusia_major	Cma09.g908	1	T	T19	6.217816493512347e-4	-0.0030886086437224495
Carboxylation	enzyme	BCA	OG0000743	BCA1	H2	Clusia_minor	Cmi0.g25499, Cmi0.g5165	2	C	T04	0.0021086291753021824	0.039591292267657154
Carboxylation	enzyme	BCA	OG0000743	BCA1	H2	Clusia_minor	Cmi0.g25499, Cmi0.g5165	2	C	T08	0.002448551828870627	1.3445014253196852
Carboxylation	enzyme	BCA	OG0000743	BCA1	H2	Clusia_minor	Cmi0.g25499, Cmi0.g5165	2	C	T13	0.0018291493338383567	-1.0332882974902164
Carboxylation	enzyme	BCA	OG0000743	BCA1	H2	Clusia_minor	Cmi0.g25499, Cmi0.g5165	2	C	T19	0.0020069330177450322	-0.3508044200971275
Carboxylation	enzyme	BCA	OG0000743	BCA1	H2	Clusia_minor	Cmi0.g25499, Cmi0.g5165	2	T	T04	0.0020924012092273622	1.212831991001913
Carboxylation	enzyme	BCA	OG0000743	BCA1	H2	Clusia_minor	Cmi0.g25499, Cmi0.g5165	2	T	T08	0.0018357745335625705	-1.1822260719154951
Carboxylation	enzyme	BCA	OG0000743	BCA1	H2	Clusia_minor	Cmi0.g25499, Cmi0.g5165	2	T	T13	0.0019333952782445616	-0.271146383676047
Carboxylation	enzyme	BCA	OG0000743	BCA1	H2	Clusia_minor	Cmi0.g25499, Cmi0.g5165	2	T	T19	0.0019882217130959426	0.24054046458963296
Carboxylation	enzyme	BCA	OG0000743	BCA1	H2	Clusia_rosea	Cro0.g25325	1	C	T04	7.620668269518854e-4	-0.07807022373723094
Carboxylation	enzyme	BCA	OG0000743	BCA1	H2	Clusia_rosea	Cro0.g25325	1	C	T08	8.797083108110046e-4	1.367726328533111
Carboxylation	enzyme	BCA	OG0000743	BCA1	H2	Clusia_rosea	Cro0.g25325	1	C	T13	6.848803270855667e-4	-1.0266809665444179
Carboxylation	enzyme	BCA	OG0000743	BCA1	H2	Clusia_rosea	Cro0.g25325	1	C	T19	7.470214953786847e-4	-0.2629751382514608
Carboxylation	enzyme	BCA	OG0000743	BCA1	H2	Clusia_rosea	Cro0.g25325	1	T	T04	7.491297018143626e-4	1.2033070109628625
Carboxylation	enzyme	BCA	OG0000743	BCA1	H2	Clusia_rosea	Cro0.g25325	1	T	T08	6.626726684950897e-4	-0.27431284172029197
Carboxylation	enzyme	BCA	OG0000743	BCA1	H2	Clusia_rosea	Cro0.g25325	1	T	T13	6.93844850966507e-4	0.25844469000223463
Carboxylation	enzyme	BCA	OG0000743	BCA1	H2	Clusia_rosea	Cro0.g25325	1	T	T19	6.092447408867427e-4	-1.187438859244807
Carboxylation	enzyme	BCA	OG0000743	BCA2	H2	Clusia_major	Cma08.g435	1	C	T04	1.3478652889003612e-4	-1.4068443750035007
Carboxylation	enzyme	BCA	OG0000743	BCA2	H2	Clusia_major	Cma08.g435	1	C	T08	1.910839522261258e-4	0.3867713470985965
Carboxylation	enzyme	BCA	OG0000743	BCA2	H2	Clusia_major	Cma08.g435	1	C	T13	1.818052637995608e-4	0.09115566069283786
Carboxylation	enzyme	BCA	OG0000743	BCA2	H2	Clusia_major	Cma08.g435	1	C	T19	2.0810065409163658e-4	0.9289173672120672
Carboxylation	enzyme	BCA	OG0000743	BCA2	H2	Clusia_major	Cma08.g435	1	T	T04	1.6778542457284996e-4	-0.11253762801998027
Carboxylation	enzyme	BCA	OG0000743	BCA2	H2	Clusia_major	Cma08.g435	1	T	T08	8.584231522359577e-5	-0.8526532462607198
Carboxylation	enzyme	BCA	OG0000743	BCA2	H2	Clusia_major	Cma08.g435	1	T	T13	3.3855159547009086e-4	1.4298337946891038
Carboxylation	enzyme	BCA	OG0000743	BCA2	H2	Clusia_major	Cma08.g435	1	T	T19	1.288015121062835e-4	-0.46464292040840394
Carboxylation	enzyme	BCA	OG0000743	BCA2	H2	Clusia_minor	Cmi0.g73667	1	C	T04	4.070108521833108e-4	0.5318328188853911
Carboxylation	enzyme	BCA	OG0000743	BCA2	H2	Clusia_minor	Cmi0.g73667	1	C	T08	3.456401300647795e-4	0.11471743526742052
Carboxylation	enzyme	BCA	OG0000743	BCA2	H2	Clusia_minor	Cmi0.g73667	1	C	T13	1.1686517901292844e-4	-1.4401860785916893
Carboxylation	enzyme	BCA	OG0000743	BCA2	H2	Clusia_minor	Cmi0.g73667	1	C	T19	4.455302646400205e-4	0.7936358244388771
Carboxylation	enzyme	BCA	OG0000743	BCA2	H2	Clusia_minor	Cmi0.g73667	1	T	T04	1.6586455952708956e-4	-1.0966259784192216
Carboxylation	enzyme	BCA	OG0000743	BCA2	H2	Clusia_minor	Cmi0.g73667	1	T	T08	3.0079444650755473e-4	0.6311773185636926
Carboxylation	enzyme	BCA	OG0000743	BCA2	H2	Clusia_minor	Cmi0.g73667	1	T	T13	2.069425668475006e-4	-0.5706141505728821
Carboxylation	enzyme	BCA	OG0000743	BCA2	H2	Clusia_minor	Cmi0.g73667	1	T	T19	3.3241329672779304e-4	1.0360628104284124
Carboxylation	enzyme	BCA	OG0000743	BCA2	H2	Clusia_rosea	Cro0.g27014, Cro0.g57161	2	C	T04	9.550503187428199e-4	1.2465082998010846
Carboxylation	enzyme	BCA	OG0000743	BCA2	H2	Clusia_rosea	Cro0.g27014, Cro0.g57161	2	C	T08	8.438951735624868e-4	0.016250123479656677
Carboxylation	enzyme	BCA	OG0000743	BCA2	H2	Clusia_rosea	Cro0.g27014, Cro0.g57161	2	C	T13	7.339257147065525e-4	-1.2008849509576638
Carboxylation	enzyme	BCA	OG0000743	BCA2	H2	Clusia_rosea	Cro0.g27014, Cro0.g57161	2	C	T19	8.36836622926044e-4	-0.06187347232307738
Carboxylation	enzyme	BCA	OG0000743	BCA2	H2	Clusia_rosea	Cro0.g27014, Cro0.g57161	2	T	T04	3.203495101859957e-4	-0.7136077639442031
Carboxylation	enzyme	BCA	OG0000743	BCA2	H2	Clusia_rosea	Cro0.g27014, Cro0.g57161	2	T	T08	3.1275229203288357e-4	-0.9023840332073041
Carboxylation	enzyme	BCA	OG0000743	BCA2	H2	Clusia_rosea	Cro0.g27014, Cro0.g57161	2	T	T13	3.989132104740495e-4	1.2385491889014666
Carboxylation	enzyme	BCA	OG0000743	BCA2	H2	Clusia_rosea	Cro0.g27014, Cro0.g57161	2	T	T19	3.642583538449484e-4	0.3774426082500392
Carboxylation	enzyme	BCA	OG0000743	BCA4	H1	Clusia_major	Cma07.g273, Cma07.g295	2	C	T04	0.0015128466296986482	-0.35591365108961265
Carboxylation	enzyme	BCA	OG0000743	BCA4	H1	Clusia_major	Cma07.g273, Cma07.g295	2	C	T08	0.0014579899609419764	-0.5377854729413498
Carboxylation	enzyme	BCA	OG0000743	BCA4	H1	Clusia_major	Cma07.g273, Cma07.g295	2	C	T13	0.0014397310586252618	-0.598321045089994
Carboxylation	enzyme	BCA	OG0000743	BCA4	H1	Clusia_major	Cma07.g273, Cma07.g295	2	C	T19	0.0020702254057367577	1.4920201691209563
Carboxylation	enzyme	BCA	OG0000743	BCA4	H1	Clusia_major	Cma07.g273, Cma07.g295	2	T	T04	7.449261813557346e-4	-0.18691058079967074
Carboxylation	enzyme	BCA	OG0000743	BCA4	H1	Clusia_major	Cma07.g273, Cma07.g295	2	T	T08	5.324425302160887e-4	-1.259690589216691
Carboxylation	enzyme	BCA	OG0000743	BCA4	H1	Clusia_major	Cma07.g273, Cma07.g295	2	T	T13	8.445211089670808e-4	0.3159207980294428
Carboxylation	enzyme	BCA	OG0000743	BCA4	H1	Clusia_major	Cma07.g273, Cma07.g295	2	T	T19	0.0010058991060560877	1.1306803719869183
Carboxylation	enzyme	BCA	OG0000743	BCA4	H1	Clusia_minor	Cmi0.g10394, Cmi0.g50142	2	C	T04	0.0014137337273576246	0.38111997065032327
Carboxylation	enzyme	BCA	OG0000743	BCA4	H1	Clusia_minor	Cmi0.g10394, Cmi0.g50142	2	C	T08	8.90071455336099e-4	-1.3047383210557963
Carboxylation	enzyme	BCA	OG0000743	BCA4	H1	Clusia_minor	Cmi0.g10394, Cmi0.g50142	2	C	T13	0.001625927990296271	1.0642500656381115
Carboxylation	enzyme	BCA	OG0000743	BCA4	H1	Clusia_minor	Cmi0.g10394, Cmi0.g50142	2	C	T19	0.001251666918655674	-0.1406317152326384
Carboxylation	enzyme	BCA	OG0000743	BCA4	H1	Clusia_minor	Cmi0.g10394, Cmi0.g50142	2	T	T04	0.0014578459925447974	1.3701645330584014
Carboxylation	enzyme	BCA	OG0000743	BCA4	H1	Clusia_minor	Cmi0.g10394, Cmi0.g50142	2	T	T08	0.0010750257372799151	-0.01616542664154673
Carboxylation	enzyme	BCA	OG0000743	BCA4	H1	Clusia_minor	Cmi0.g10394, Cmi0.g50142	2	T	T13	8.039782088201221e-4	-0.9977261043711967
Carboxylation	enzyme	BCA	OG0000743	BCA4	H1	Clusia_minor	Cmi0.g10394, Cmi0.g50142	2	T	T19	9.811086521569028e-4	-0.35627300204565876
Carboxylation	enzyme	BCA	OG0000743	BCA4	H1	Clusia_rosea	Cro0.g113843, Cro0.g121805	2	C	T04	0.0010869480160807044	-0.7787855227019125
Carboxylation	enzyme	BCA	OG0000743	BCA4	H1	Clusia_rosea	Cro0.g113843, Cro0.g121805	2	C	T08	0.0011892447518351604	-0.3546573550834492
Carboxylation	enzyme	BCA	OG0000743	BCA4	H1	Clusia_rosea	Cro0.g113843, Cro0.g121805	2	C	T13	0.0016289076671927877	1.468210454775276
Carboxylation	enzyme	BCA	OG0000743	BCA4	H1	Clusia_rosea	Cro0.g113843, Cro0.g121805	2	C	T19	0.001194042026643089	-0.3347675769899159
Carboxylation	enzyme	BCA	OG0000743	BCA4	H1	Clusia_rosea	Cro0.g113843, Cro0.g121805	2	T	T04	7.68055117260219e-4	0.8085572737162736
Carboxylation	enzyme	BCA	OG0000743	BCA4	H1	Clusia_rosea	Cro0.g113843, Cro0.g121805	2	T	T08	7.82648724520271e-4	0.9193510757251748
Carboxylation	enzyme	BCA	OG0000743	BCA4	H1	Clusia_rosea	Cro0.g113843, Cro0.g121805	2	T	T13	5.39322620719022e-4	-0.9279662932950016
Carboxylation	enzyme	BCA	OG0000743	BCA4	H1	Clusia_rosea	Cro0.g113843, Cro0.g121805	2	T	T19	5.561857972039635e-4	-0.7999420561464469
Carboxylation	enzyme	BCA	OG0000743	BCA4	H2	Clusia_major	Cma24.g758	1	C	T04	6.426110956897791e-4	1.4468489705854528
Carboxylation	enzyme	BCA	OG0000743	BCA4	H2	Clusia_major	Cma24.g758	1	C	T08	3.7543898663760367e-4	-0.6969378025561473
Carboxylation	enzyme	BCA	OG0000743	BCA4	H2	Clusia_major	Cma24.g758	1	C	T13	4.485067208126142e-4	-0.11064291337958355
Carboxylation	enzyme	BCA	OG0000743	BCA4	H2	Clusia_major	Cma24.g758	1	C	T19	3.8262612620543765e-4	-0.6392682546497219
Carboxylation	enzyme	BCA	OG0000743	BCA4	H2	Clusia_major	Cma24.g758	1	T	T04	6.598223198949987e-5	-0.2726050750958196
Carboxylation	enzyme	BCA	OG0000743	BCA4	H2	Clusia_major	Cma24.g758	1	T	T08	0	-1.2974104932598545
Carboxylation	enzyme	BCA	OG0000743	BCA4	H2	Clusia_major	Cma24.g758	1	T	T13	1.2953818470939755e-4	0.7145164990014811
Carboxylation	enzyme	BCA	OG0000743	BCA4	H2	Clusia_major	Cma24.g758	1	T	T19	1.3861536609291718e-4	0.8554990693541931
Carboxylation	enzyme	BCA	OG0000743	BCA4	H2	Clusia_minor	Cmi0.g28210	1	C	T04	2.312166056097753e-4	0.5817584101186192
Carboxylation	enzyme	BCA	OG0000743	BCA4	H2	Clusia_minor	Cmi0.g28210	1	C	T08	1.6488726913538106e-4	-1.2997254750389204
Carboxylation	enzyme	BCA	OG0000743	BCA4	H2	Clusia_minor	Cmi0.g28210	1	C	T13	2.444347349102569e-4	0.9567010613297552
Carboxylation	enzyme	BCA	OG0000743	BCA4	H2	Clusia_minor	Cmi0.g28210	1	C	T19	2.0229118278972854e-4	-0.23873399640945556
Carboxylation	enzyme	BCA	OG0000743	BCA4	H2	Clusia_minor	Cmi0.g28210	1	T	T04	0	-0.49999999999999994
Carboxylation	enzyme	BCA	OG0000743	BCA4	H2	Clusia_minor	Cmi0.g28210	1	T	T08	2.7623840033069394e-5	1.4999999999999998
Carboxylation	enzyme	BCA	OG0000743	BCA4	H2	Clusia_minor	Cmi0.g28210	1	T	T13	0	-0.49999999999999994
Carboxylation	enzyme	BCA	OG0000743	BCA4	H2	Clusia_minor	Cmi0.g28210	1	T	T19	0	-0.49999999999999994
Carboxylation	enzyme	PEPC	OG0001285	PEPC1	H1	Clusia_major	Cma02.g612, Cma25.g930	2	C	T04	0.0036426679214265315	-0.12945780398675236
Carboxylation	enzyme	PEPC	OG0001285	PEPC1	H1	Clusia_major	Cma02.g612, Cma25.g930	2	C	T08	0.003125990551473477	-0.8191130134555789
Carboxylation	enzyme	PEPC	OG0001285	PEPC1	H1	Clusia_major	Cma02.g612, Cma25.g930	2	C	T13	0.003372030248021855	-0.49070196174620057
Carboxylation	enzyme	PEPC	OG0001285	PEPC1	H1	Clusia_major	Cma02.g612, Cma25.g930	2	C	T19	0.004817932866505677	1.4392727791885311
Carboxylation	enzyme	PEPC	OG0001285	PEPC1	H1	Clusia_major	Cma02.g612, Cma25.g930	2	T	T04	0.0043496977653098646	-1.2037578242705533
Carboxylation	enzyme	PEPC	OG0001285	PEPC1	H1	Clusia_major	Cma02.g612, Cma25.g930	2	T	T08	0.00456231867383527	-0.17755241055504825
Carboxylation	enzyme	PEPC	OG0001285	PEPC1	H1	Clusia_major	Cma02.g612, Cma25.g930	2	T	T13	0.0048523697238032435	1.2223661571686704
Carboxylation	enzyme	PEPC	OG0001285	PEPC1	H1	Clusia_major	Cma02.g612, Cma25.g930	2	T	T19	0.004632037843197472	0.1589440776569355
Carboxylation	enzyme	PEPC	OG0001285	PEPC1	H1	Clusia_minor	Cmi0.g48726, Cmi0.g32371	2	C	T04	0.0016429450748504687	0.18909326844627933
Carboxylation	enzyme	PEPC	OG0001285	PEPC1	H1	Clusia_minor	Cmi0.g48726, Cmi0.g32371	2	C	T08	0.0011734015589192882	-1.3557254545138708
Carboxylation	enzyme	PEPC	OG0001285	PEPC1	H1	Clusia_minor	Cmi0.g48726, Cmi0.g32371	2	C	T13	0.0019062583721407176	1.0554055437881196
Carboxylation	enzyme	PEPC	OG0001285	PEPC1	H1	Clusia_minor	Cmi0.g48726, Cmi0.g32371	2	C	T19	0.0016192777222474378	0.11122664227947131
Carboxylation	enzyme	PEPC	OG0001285	PEPC1	H1	Clusia_minor	Cmi0.g48726, Cmi0.g32371	2	T	T04	0.0025770440581549176	0.6057966203805495
Carboxylation	enzyme	PEPC	OG0001285	PEPC1	H1	Clusia_minor	Cmi0.g48726, Cmi0.g32371	2	T	T08	0.0026544347132139217	0.9019734451046705
Carboxylation	enzyme	PEPC	OG0001285	PEPC1	H1	Clusia_minor	Cmi0.g48726, Cmi0.g32371	2	T	T13	0.002374432837715821	-0.16960381882465939
Carboxylation	enzyme	PEPC	OG0001285	PEPC1	H1	Clusia_minor	Cmi0.g48726, Cmi0.g32371	2	T	T19	0.002069088853250465	-1.3381662466605588
Carboxylation	enzyme	PEPC	OG0001285	PEPC1	H1	Clusia_rosea	Cro0.g58946	1	C	T04	0.0015898932903359781	-1.2724190974049674
Carboxylation	enzyme	PEPC	OG0001285	PEPC1	H1	Clusia_rosea	Cro0.g58946	1	C	T08	0.001977354603024845	-0.2952819535047225
Carboxylation	enzyme	PEPC	OG0001285	PEPC1	H1	Clusia_rosea	Cro0.g58946	1	C	T13	0.002333821695876383	0.6036909906226701
Carboxylation	enzyme	PEPC	OG0001285	PEPC1	H1	Clusia_rosea	Cro0.g58946	1	C	T19	0.0024766979549465554	0.9640100602870189
Carboxylation	enzyme	PEPC	OG0001285	PEPC1	H1	Clusia_rosea	Cro0.g58946	1	T	T04	0.003469918209009673	0.040897685461509035
Carboxylation	enzyme	PEPC	OG0001285	PEPC1	H1	Clusia_rosea	Cro0.g58946	1	T	T08	0.0029613316852279002	-1.1165198995378687
Carboxylation	enzyme	PEPC	OG0001285	PEPC1	H1	Clusia_rosea	Cro0.g58946	1	T	T13	0.0033517181300015413	-0.22809656349155485
Carboxylation	enzyme	PEPC	OG0001285	PEPC1	H1	Clusia_rosea	Cro0.g58946	1	T	T19	0.004024820603544352	1.3037187775679164
Carboxylation	enzyme	PEPC	OG0001285	PEPC1	H2	Clusia_major	Cma05.g567	1	C	T04	0.001891208465319747	-0.21992270244966994
Carboxylation	enzyme	PEPC	OG0001285	PEPC1	H2	Clusia_major	Cma05.g567	1	C	T08	0.0017181002538753888	-0.6350972470208626
Carboxylation	enzyme	PEPC	OG0001285	PEPC1	H2	Clusia_major	Cma05.g567	1	C	T13	0.0017255707367130654	-0.6171803944118445
Carboxylation	enzyme	PEPC	OG0001285	PEPC1	H2	Clusia_major	Cma05.g567	1	C	T19	0.0025967439995294825	1.472200343882379
Carboxylation	enzyme	PEPC	OG0001285	PEPC1	H2	Clusia_major	Cma05.g567	1	T	T04	0.0021272215524785875	-1.1848888998576417
Carboxylation	enzyme	PEPC	OG0001285	PEPC1	H2	Clusia_major	Cma05.g567	1	T	T08	0.0022016273240618393	-0.45317972188801564
Carboxylation	enzyme	PEPC	OG0001285	PEPC1	H2	Clusia_major	Cma05.g567	1	T	T13	0.002315073920038509	0.6624584029402761
Carboxylation	enzyme	PEPC	OG0001285	PEPC1	H2	Clusia_major	Cma05.g567	1	T	T19	0.002346917585778487	0.9756102188053726
Carboxylation	enzyme	PEPC	OG0001285	PEPC1	H2	Clusia_minor	Cmi0.g16392, Cmi0.g74650	2	C	T04	0.0027899842699648154	0.19802842528524314
Carboxylation	enzyme	PEPC	OG0001285	PEPC1	H2	Clusia_minor	Cmi0.g16392, Cmi0.g74650	2	C	T08	0.0017441228074654362	-1.433263938946998
Carboxylation	enzyme	PEPC	OG0001285	PEPC1	H2	Clusia_minor	Cmi0.g16392, Cmi0.g74650	2	C	T13	0.0032308073455600975	0.8856064104970107
Carboxylation	enzyme	PEPC	OG0001285	PEPC1	H2	Clusia_minor	Cmi0.g16392, Cmi0.g74650	2	C	T19	0.002887179175157407	0.3496291031647432
Carboxylation	enzyme	PEPC	OG0001285	PEPC1	H2	Clusia_minor	Cmi0.g16392, Cmi0.g74650	2	T	T04	0.0057266625833632305	0.9841269141765996
Carboxylation	enzyme	PEPC	OG0001285	PEPC1	H2	Clusia_minor	Cmi0.g16392, Cmi0.g74650	2	T	T08	0.005574013043303813	0.7010892716468236
Carboxylation	enzyme	PEPC	OG0001285	PEPC1	H2	Clusia_minor	Cmi0.g16392, Cmi0.g74650	2	T	T13	0.004873559544031229	-0.5976680456610114
Carboxylation	enzyme	PEPC	OG0001285	PEPC1	H2	Clusia_minor	Cmi0.g16392, Cmi0.g74650	2	T	T19	0.004609354505996277	-1.08754814016241
Carboxylation	enzyme	PEPC	OG0001285	PEPC1	H2	Clusia_rosea	Cro0.g53096	1	C	T04	9.967547651379741e-4	-1.3213338634915517
Carboxylation	enzyme	PEPC	OG0001285	PEPC1	H2	Clusia_rosea	Cro0.g53096	1	C	T08	0.0012703397009824233	-0.2239872576429602
Carboxylation	enzyme	PEPC	OG0001285	PEPC1	H2	Clusia_rosea	Cro0.g53096	1	C	T13	0.0015012799671163875	0.702311978876271
Carboxylation	enzyme	PEPC	OG0001285	PEPC1	H2	Clusia_rosea	Cro0.g53096	1	C	T19	0.0015363578761491356	0.8430091422582391
Carboxylation	enzyme	PEPC	OG0001285	PEPC1	H2	Clusia_rosea	Cro0.g53096	1	T	T04	0.0023455614997220093	0.3405379522473377
Carboxylation	enzyme	PEPC	OG0001285	PEPC1	H2	Clusia_rosea	Cro0.g53096	1	T	T08	0.001787664743746555	-1.1420861319496296
Carboxylation	enzyme	PEPC	OG0001285	PEPC1	H2	Clusia_rosea	Cro0.g53096	1	T	T13	0.0020697424869818	-0.3924577262327443
Carboxylation	enzyme	PEPC	OG0001285	PEPC1	H2	Clusia_rosea	Cro0.g53096	1	T	T19	0.00266671303622175	1.1940059059350367
Carboxylation	enzyme	PEPC	OG0005858	PEPC4	H1	Clusia_major	Cma19.g1220	1	C	T04	5.72415543401858e-4	1.3836290284805859
Carboxylation	enzyme	PEPC	OG0005858	PEPC4	H1	Clusia_major	Cma19.g1220	1	C	T08	3.5549823485746615e-4	-0.8058179380155345
Carboxylation	enzyme	PEPC	OG0005858	PEPC4	H1	Clusia_major	Cma19.g1220	1	C	T13	4.430654078515928e-4	0.07803813858425251
Carboxylation	enzyme	PEPC	OG0005858	PEPC4	H1	Clusia_major	Cma19.g1220	1	C	T19	3.7035623745475786e-4	-0.6558492290493044
Carboxylation	enzyme	PEPC	OG0005858	PEPC4	H1	Clusia_major	Cma19.g1220	1	T	T04	4.3281282257043476e-4	-0.924177527993276
Carboxylation	enzyme	PEPC	OG0005858	PEPC4	H1	Clusia_major	Cma19.g1220	1	T	T08	4.569241478730009e-4	-0.7157769112140057
Carboxylation	enzyme	PEPC	OG0005858	PEPC4	H1	Clusia_major	Cma19.g1220	1	T	T13	6.785737357426277e-4	1.1999996063043057
Carboxylation	enzyme	PEPC	OG0005858	PEPC4	H1	Clusia_major	Cma19.g1220	1	T	T19	5.906388387197247e-4	0.43995483290297743
Carboxylation	enzyme	PEPC	OG0005858	PEPC4	H1	Clusia_minor	Cmi0.g61267	1	C	T04	1.2852013735800049e-4	0.40091497954146593
Carboxylation	enzyme	PEPC	OG0005858	PEPC4	H1	Clusia_minor	Cmi0.g61267	1	C	T08	0	-1.3664234278991754
Carboxylation	enzyme	PEPC	OG0005858	PEPC4	H1	Clusia_minor	Cmi0.g61267	1	C	T13	1.710506012896444e-4	0.9857705822341754
Carboxylation	enzyme	PEPC	OG0005858	PEPC4	H1	Clusia_minor	Cmi0.g61267	1	C	T19	9.789230726013806e-5	-0.0202621338764657
Carboxylation	enzyme	PEPC	OG0005858	PEPC4	H1	Clusia_minor	Cmi0.g61267	1	T	T04	2.6631992211407173e-4	1.4090851185784181
Carboxylation	enzyme	PEPC	OG0005858	PEPC4	H1	Clusia_minor	Cmi0.g61267	1	T	T08	2.0443308021588722e-4	-0.045119805311461376
Carboxylation	enzyme	PEPC	OG0005858	PEPC4	H1	Clusia_minor	Cmi0.g61267	1	T	T13	1.8595991100549763e-4	-0.4791987274480187
Carboxylation	enzyme	PEPC	OG0005858	PEPC4	H1	Clusia_minor	Cmi0.g61267	1	T	T19	1.6870009189909015e-4	-0.8847665858189381
Carboxylation	enzyme	PEPC	OG0005858	PEPC4	H2	Clusia_major	Cma29.g1152	1	C	T04	0.00056013187972155955	1.4616105908812476
Carboxylation	enzyme	PEPC	OG0005858	PEPC4	H2	Clusia_major	Cma29.g1152	1	C	T08	3.8173420781821603e-4	-0.5964908180245744
Carboxylation	enzyme	PEPC	OG0005858	PEPC4	H2	Clusia_major	Cma29.g1152	1	C	T13	4.183535474204867e-4	-0.17402838550209296
Carboxylation	enzyme	PEPC	OG0005858	PEPC4	H2	Clusia_major	Cma29.g1152	1	C	T19	3.73534164197345e-4	-0.6910913873545804
Carboxylation	enzyme	PEPC	OG0005858	PEPC4	H2	Clusia_major	Cma29.g1152	1	T	T04	3.731025434601381e-4	-1.148015313792308
Carboxylation	enzyme	PEPC	OG0005858	PEPC4	H2	Clusia_major	Cma29.g1152	1	T	T08	4.6811812806060493e-4	-0.3147616851313895
Carboxylation	enzyme	PEPC	OG0005858	PEPC4	H2	Clusia_major	Cma29.g1152	1	T	T13	6.451686482690957e-4	1.2379097954512115
Carboxylation	enzyme	PEPC	OG0005858	PEPC4	H2	Clusia_major	Cma29.g1152	1	T	T19	5.296517986674718e-4	0.22486720347248687
Carboxylation	enzyme	PEPC	OG0005858	PEPC4	H2	Clusia_minor	Cmi0.g86085	1	C	T04	1.4243104408624856e-4	0.42457741859379955
Carboxylation	enzyme	PEPC	OG0005858	PEPC4	H2	Clusia_minor	Cmi0.g86085	1	C	T08	0	-1.4319811967113305
Carboxylation	enzyme	PEPC	OG0005858	PEPC4	H2	Clusia_minor	Cmi0.g86085	1	C	T13	1.7625429966057563e-4	0.8654564203383842
Carboxylation	enzyme	PEPC	OG0005858	PEPC4	H2	Clusia_minor	Cmi0.g86085	1	C	T19	1.2074829498253935e-4	0.14194735777914677
Carboxylation	enzyme	PEPC	OG0005858	PEPC4	H2	Clusia_minor	Cmi0.g86085	1	T	T04	3.452889528327787e-4	1.3267281243018902
Carboxylation	enzyme	PEPC	OG0005858	PEPC4	H2	Clusia_minor	Cmi0.g86085	1	T	T08	2.6996914106958966e-4	0.21758385156507049
Carboxylation	enzyme	PEPC	OG0005858	PEPC4	H2	Clusia_minor	Cmi0.g86085	1	T	T13	2.0276318025226554e-4	-0.7720774976782447
Carboxylation	enzyme	PEPC	OG0005858	PEPC4	H2	Clusia_minor	Cmi0.g86085	1	T	T19	2.0275252001374672e-4	-0.7722344781887157
Carboxylation	enzyme	PEPC	OG0005858	PEPC4	H2	Clusia_rosea	Cro0.g9654	1	C	T04	9.908639983803481e-6	-1.308199325498796
Carboxylation	enzyme	PEPC	OG0005858	PEPC4	H2	Clusia_rosea	Cro0.g9654	1	C	T08	6.201559557225405e-5	-0.25518848592072463
Carboxylation	enzyme	PEPC	OG0005858	PEPC4	H2	Clusia_rosea	Cro0.g9654	1	C	T13	1.1201400446983352e-4	0.7552114872927829
Carboxylation	enzyme	PEPC	OG0005858	PEPC4	H2	Clusia_rosea	Cro0.g9654	1	C	T19	1.1463490474637984e-4	0.8081763241267381
Carboxylation	enzyme	PEPC	OG0005858	PEPC4	H2	Clusia_rosea	Cro0.g9654	1	T	T04	8.888913403596422e-5	0.6486843015055578
Carboxylation	enzyme	PEPC	OG0005858	PEPC4	H2	Clusia_rosea	Cro0.g9654	1	T	T08	1.0721385459361198e-5	-1.4472691526597778
Carboxylation	enzyme	PEPC	OG0005858	PEPC4	H2	Clusia_rosea	Cro0.g9654	1	T	T13	6.885172863370575e-5	0.11141068380352016
Carboxylation	enzyme	PEPC	OG0005858	PEPC4	H2	Clusia_rosea	Cro0.g9654	1	T	T19	9.032459823969023e-5	0.6871741673506996
Decarboxylation	enzyme	NAD-ME	OG0004504	NAD-ME2	H2	Clusia_major	Cma27.g1160	1	C	T04	2.104010041120024e-4	-0.3129870527868706
Decarboxylation	enzyme	NAD-ME	OG0004504	NAD-ME2	H2	Clusia_major	Cma27.g1160	1	C	T08	2.6400939015691383e-4	0.8740447912042935
Decarboxylation	enzyme	NAD-ME	OG0004504	NAD-ME2	H2	Clusia_major	Cma27.g1160	1	C	T13	2.5681005435295644e-4	0.714632402856625
Decarboxylation	enzyme	NAD-ME	OG0004504	NAD-ME2	H2	Clusia_major	Cma27.g1160	1	C	T19	1.669236879174141e-4	-1.2756901412740471
Decarboxylation	enzyme	NAD-ME	OG0004504	NAD-ME2	H2	Clusia_major	Cma27.g1160	1	T	T04	2.5038515607581866e-4	-0.8255468657212995
Decarboxylation	enzyme	NAD-ME	OG0004504	NAD-ME2	H2	Clusia_major	Cma27.g1160	1	T	T08	2.5269656544514335e-4	-0.8020820193767976
Decarboxylation	enzyme	NAD-ME	OG0004504	NAD-ME2	H2	Clusia_major	Cma27.g1160	1	T	T13	3.7063078652168404e-4	0.39515651960518466
Decarboxylation	enzyme	NAD-ME	OG0004504	NAD-ME2	H2	Clusia_major	Cma27.g1160	1	T	T19	4.5311075092692275e-4	1.232472365492912
Decarboxylation	enzyme	NAD-ME	OG0004504	NAD-ME2	H2	Clusia_minor	Cmi0.g98084	1	C	T04	7.044845633033227e-5	0.543957092201919
Decarboxylation	enzyme	NAD-ME	OG0004504	NAD-ME2	H2	Clusia_minor	Cmi0.g98084	1	C	T08	0	-1.498232527140314
Decarboxylation	enzyme	NAD-ME	OG0004504	NAD-ME2	H2	Clusia_minor	Cmi0.g98084	1	C	T13	6.658358641700669e-5	0.43192061009516636
Decarboxylation	enzyme	NAD-ME	OG0004504	NAD-ME2	H2	Clusia_minor	Cmi0.g98084	1	C	T19	6.970325305721748e-5	0.5223548248432283
Decarboxylation	enzyme	NAD-ME	OG0004504	NAD-ME2	H2	Clusia_minor	Cmi0.g98084	1	T	T04	9.061542994239236e-5	-0.10725966125587853
Decarboxylation	enzyme	NAD-ME	OG0004504	NAD-ME2	H2	Clusia_minor	Cmi0.g98084	1	T	T08	1.3404143789168794e-4	1.3409137685634074
Decarboxylation	enzyme	NAD-ME	OG0004504	NAD-ME2	H2	Clusia_minor	Cmi0.g98084	1	T	T13	8.923126732547426e-5	-0.15341880917273043
Decarboxylation	enzyme	NAD-ME	OG0004504	NAD-ME2	H2	Clusia_minor	Cmi0.g98084	1	T	T19	6.143905722932064e-5	-1.080235298134798
Decarboxylation	enzyme	NAD-ME	OG0004504	NAD-ME2	H2	Clusia_rosea	Cro0.g106384	1	C	T04	3.6121211678657636e-5	-0.7647459868748088
Decarboxylation	enzyme	NAD-ME	OG0004504	NAD-ME2	H2	Clusia_rosea	Cro0.g106384	1	C	T08	6.00078143580872e-5	0.21836634536106378
Decarboxylation	enzyme	NAD-ME	OG0004504	NAD-ME2	H2	Clusia_rosea	Cro0.g106384	1	C	T13	8.69279536941195e-5	1.3263313968144752
Decarboxylation	enzyme	NAD-ME	OG0004504	NAD-ME2	H2	Clusia_rosea	Cro0.g106384	1	C	T19	3.575175832433e-5	-0.7799517553007307
Decarboxylation	enzyme	NAD-ME	OG0004504	NAD-ME2	H2	Clusia_rosea	Cro0.g106384	1	T	T04	3.8323850077053805e-5	-1.48590285639412
Decarboxylation	enzyme	NAD-ME	OG0004504	NAD-ME2	H2	Clusia_rosea	Cro0.g106384	1	T	T08	6.293924642225026e-5	0.6000393433904608
Decarboxylation	enzyme	NAD-ME	OG0004504	NAD-ME2	H2	Clusia_rosea	Cro0.g106384	1	T	T13	6.274720759558372e-5	0.583765711760759
Decarboxylation	enzyme	NAD-ME	OG0004504	NAD-ME2	H2	Clusia_rosea	Cro0.g106384	1	T	T19	5.942335362885517e-5	0.30209780124289876
Decarboxylation	enzyme	NAD-ME	OG0011013	NAD-ME1*	H1	Clusia_major	Cma25.g1243	1	C	T04	6.331995009498062e-5	0.17527250637385317
Decarboxylation	enzyme	NAD-ME	OG0011013	NAD-ME1*	H1	Clusia_major	Cma25.g1243	1	C	T08	8.783928875873399e-5	1.3453635969399127
Decarboxylation	enzyme	NAD-ME	OG0011013	NAD-ME1*	H1	Clusia_major	Cma25.g1243	1	C	T13	4.288835281431634e-5	-0.799746855770696
Decarboxylation	enzyme	NAD-ME	OG0011013	NAD-ME1*	H1	Clusia_major	Cma25.g1243	1	C	T19	4.454081937690795e-5	-0.7208892475430695
Decarboxylation	enzyme	NAD-ME	OG0011013	NAD-ME1*	H1	Clusia_major	Cma25.g1243	1	T	T04	1.3973990080824332e-4	-0.8591107545424828
Decarboxylation	enzyme	NAD-ME	OG0011013	NAD-ME1*	H1	Clusia_major	Cma25.g1243	1	T	T08	2.862857454558689e-4	1.4252759975297185
Decarboxylation	enzyme	NAD-ME	OG0011013	NAD-ME1*	H1	Clusia_major	Cma25.g1243	1	T	T13	1.8871531214643533e-4	-0.09567197463528859
Decarboxylation	enzyme	NAD-ME	OG0011013	NAD-ME1*	H1	Clusia_major	Cma25.g1243	1	T	T19	1.6467012670233442e-4	-0.47049326835194677
Decarboxylation	enzyme	NAD-ME	OG0011013	NAD-ME1*	H1	Clusia_minor	Cmi0.g6222	1	C	T04	5.375881114599329e-5	1.1945870776981837
Decarboxylation	enzyme	NAD-ME	OG0011013	NAD-ME1*	H1	Clusia_minor	Cmi0.g6222	1	C	T08	1.9848372172404965e-5	-0.30417175053209183
Decarboxylation	enzyme	NAD-ME	OG0011013	NAD-ME1*	H1	Clusia_minor	Cmi0.g6222	1	C	T13	0	-1.181421468312558
Decarboxylation	enzyme	NAD-ME	OG0011013	NAD-ME1*	H1	Clusia_minor	Cmi0.g6222	1	C	T19	3.33146772203134e-5	0.2910061411464656
Decarboxylation	enzyme	NAD-ME	OG0011013	NAD-ME1*	H1	Clusia_minor	Cmi0.g6222	1	T	T04	1.3969649246129874e-4	1.1920506220615086
Decarboxylation	enzyme	NAD-ME	OG0011013	NAD-ME1*	H1	Clusia_minor	Cmi0.g6222	1	T	T08	4.6745654086141444e-5	-0.8706645309911287
Decarboxylation	enzyme	NAD-ME	OG0011013	NAD-ME1*	H1	Clusia_minor	Cmi0.g6222	1	T	T13	1.0668666385800112e-4	0.4595142098037086
Decarboxylation	enzyme	NAD-ME	OG0011013	NAD-ME1*	H1	Clusia_minor	Cmi0.g6222	1	T	T19	5.079064325157787e-5	-0.7809003008740882
Decarboxylation	enzyme	NADP-ME	OG0000843	NADP-ME3|4	H1	Clusia_major	Cma12.g292, Cma12.g225	2	C	T04	0.001548658813252739	1.4349675698479594
Decarboxylation	enzyme	NADP-ME	OG0000843	NADP-ME3|4	H1	Clusia_major	Cma12.g292, Cma12.g225	2	C	T08	0.001188744533890316	-0.7475964395058745
Decarboxylation	enzyme	NADP-ME	OG0000843	NADP-ME3|4	H1	Clusia_major	Cma12.g292, Cma12.g225	2	C	T13	0.0012998643829789593	-0.07375214587204051
Decarboxylation	enzyme	NADP-ME	OG0000843	NADP-ME3|4	H1	Clusia_major	Cma12.g292, Cma12.g225	2	C	T19	0.0012108379978040308	-0.6136189844700456
Decarboxylation	enzyme	NADP-ME	OG0000843	NADP-ME3|4	H1	Clusia_major	Cma12.g292, Cma12.g225	2	T	T04	0.0011400316935730197	-1.2050382598193183
Decarboxylation	enzyme	NADP-ME	OG0000843	NADP-ME3|4	H1	Clusia_major	Cma12.g292, Cma12.g225	2	T	T08	0.001359281338237336	0.18248829447820406
Decarboxylation	enzyme	NADP-ME	OG0000843	NADP-ME3|4	H1	Clusia_major	Cma12.g292, Cma12.g225	2	T	T13	0.0015225074109592768	1.2154683506244552
Decarboxylation	enzyme	NADP-ME	OG0000843	NADP-ME3|4	H1	Clusia_major	Cma12.g292, Cma12.g225	2	T	T19	0.001299961550167406	-0.19291838528333957
Decarboxylation	enzyme	NADP-ME	OG0000843	NADP-ME3|4	H1	Clusia_minor	Cmi0.g82073	1	C	T04	6.253003659355498e-4	1.028939389880602
Decarboxylation	enzyme	NADP-ME	OG0000843	NADP-ME3|4	H1	Clusia_minor	Cmi0.g82073	1	C	T08	4.102465865934135e-4	-1.1857784411492938
Decarboxylation	enzyme	NADP-ME	OG0000843	NADP-ME3|4	H1	Clusia_minor	Cmi0.g82073	1	C	T13	5.82653971360315e-4	0.5897481755534829
Decarboxylation	enzyme	NADP-ME	OG0000843	NADP-ME3|4	H1	Clusia_minor	Cmi0.g82073	1	C	T19	4.8335178747905107e-4	-0.43290912428478945
Decarboxylation	enzyme	NADP-ME	OG0000843	NADP-ME3|4	H1	Clusia_minor	Cmi0.g82073	1	T	T04	7.228103567818799e-4	1.2410849617767035
Decarboxylation	enzyme	NADP-ME	OG0000843	NADP-ME3|4	H1	Clusia_minor	Cmi0.g82073	1	T	T08	6.37518724125003e-4	0.3514237236587668
Decarboxylation	enzyme	NADP-ME	OG0000843	NADP-ME3|4	H1	Clusia_minor	Cmi0.g82073	1	T	T13	5.451903505490808e-4	-0.6116364569268073
Decarboxylation	enzyme	NADP-ME	OG0000843	NADP-ME3|4	H1	Clusia_minor	Cmi0.g82073	1	T	T19	5.09791796083383e-4	-0.9808722285086606
Decarboxylation	enzyme	NADP-ME	OG0000843	NADP-ME3|4	H1	Clusia_rosea	Cro0.g29645, Cro0.g67915	2	C	T04	0.0010753223295400592	-1.1508494165245977
Decarboxylation	enzyme	NADP-ME	OG0000843	NADP-ME3|4	H1	Clusia_rosea	Cro0.g29645, Cro0.g67915	2	C	T08	0.0012804573374646017	0.15706669503202725
Decarboxylation	enzyme	NADP-ME	OG0000843	NADP-ME3|4	H1	Clusia_rosea	Cro0.g29645, Cro0.g67915	2	C	T13	0.0014530516789004332	1.2575074350663453
Decarboxylation	enzyme	NADP-ME	OG0000843	NADP-ME3|4	H1	Clusia_rosea	Cro0.g29645, Cro0.g67915	2	C	T19	0.0012144599480477852	-0.26372471357377625
Decarboxylation	enzyme	NADP-ME	OG0000843	NADP-ME3|4	H1	Clusia_rosea	Cro0.g29645, Cro0.g67915	2	T	T04	0.0015086347030711814	1.3014900211826381
Decarboxylation	enzyme	NADP-ME	OG0000843	NADP-ME3|4	H1	Clusia_rosea	Cro0.g29645, Cro0.g67915	2	T	T08	0.001084310553670761	-0.8579546213303747
Decarboxylation	enzyme	NADP-ME	OG0000843	NADP-ME3|4	H1	Clusia_rosea	Cro0.g29645, Cro0.g67915	2	T	T13	0.0013047443667781036	0.2638637277218422
Decarboxylation	enzyme	NADP-ME	OG0000843	NADP-ME3|4	H1	Clusia_rosea	Cro0.g29645, Cro0.g67915	2	T	T19	0.001113894239479602	-0.7073991275741035
Decarboxylation	enzyme	NADP-ME	OG0000843	NADP-ME3|4	H2	Clusia_major	Cma13.g259	1	C	T04	0.0011982092947486584	1.0188207487043075
Decarboxylation	enzyme	NADP-ME	OG0000843	NADP-ME3|4	H2	Clusia_major	Cma13.g259	1	C	T08	0.001075888204882752	0.16717794202365113
Decarboxylation	enzyme	NADP-ME	OG0000843	NADP-ME3|4	H2	Clusia_major	Cma13.g259	1	C	T13	0.0010793761212682257	0.19146205282783577
Decarboxylation	enzyme	NADP-ME	OG0000843	NADP-ME3|4	H2	Clusia_major	Cma13.g259	1	C	T19	8.540324151232698e-4	-1.3774607435557944
Decarboxylation	enzyme	NADP-ME	OG0000843	NADP-ME3|4	H2	Clusia_major	Cma13.g259	1	T	T04	9.048369114908132e-4	-1.1004712183025296
Decarboxylation	enzyme	NADP-ME	OG0000843	NADP-ME3|4	H2	Clusia_major	Cma13.g259	1	T	T08	9.48078031660655e-4	-0.42861528556364137
Decarboxylation	enzyme	NADP-ME	OG0000843	NADP-ME3|4	H2	Clusia_major	Cma13.g259	1	T	T13	0.0010549277349996137	1.2315546364389183
Decarboxylation	enzyme	NADP-ME	OG0000843	NADP-ME3|4	H2	Clusia_major	Cma13.g259	1	T	T19	9.948133729345868e-4	0.29753186742725257
Decarboxylation	enzyme	NADP-ME	OG0000843	NADP-ME3|4	H2	Clusia_minor	Cmi0.g52907	1	C	T04	5.132253387660135e-4	0.4594921953358186
Decarboxylation	enzyme	NADP-ME	OG0000843	NADP-ME3|4	H2	Clusia_minor	Cmi0.g52907	1	C	T08	2.9185559433828924e-4	-1.3563630428920699
Decarboxylation	enzyme	NADP-ME	OG0000843	NADP-ME3|4	H2	Clusia_minor	Cmi0.g52907	1	C	T13	5.756301552126149e-4	0.9713874099603663
Decarboxylation	enzyme	NADP-ME	OG0000843	NADP-ME3|4	H2	Clusia_minor	Cmi0.g52907	1	C	T19	4.4812467449807257e-4	-0.07451656240411503
Decarboxylation	enzyme	NADP-ME	OG0000843	NADP-ME3|4	H2	Clusia_minor	Cmi0.g52907	1	T	T04	5.21933531123799e-4	1.281312027119152
Decarboxylation	enzyme	NADP-ME	OG0000843	NADP-ME3|4	H2	Clusia_minor	Cmi0.g52907	1	T	T08	4.808703451072313e-4	0.30700470790650664
Decarboxylation	enzyme	NADP-ME	OG0000843	NADP-ME3|4	H2	Clusia_minor	Cmi0.g52907	1	T	T13	4.3293742596805363e-4	-0.8303009539017642
Decarboxylation	enzyme	NADP-ME	OG0000843	NADP-ME3|4	H2	Clusia_minor	Cmi0.g52907	1	T	T19	4.359839590664769e-4	-0.7580157811238959
Decarboxylation	enzyme	NADP-ME	OG0000843	NADP-ME3|4	H2	Clusia_rosea	Cro0.g55729	1	C	T04	2.7679061566587365e-4	-1.459280553697522
Decarboxylation	enzyme	NADP-ME	OG0000843	NADP-ME3|4	H2	Clusia_rosea	Cro0.g55729	1	C	T08	3.6886945463208856e-4	0.8117901109576136
Decarboxylation	enzyme	NADP-ME	OG0000843	NADP-ME3|4	H2	Clusia_rosea	Cro0.g55729	1	C	T13	3.503235011431521e-4	0.3543650240466421
Decarboxylation	enzyme	NADP-ME	OG0000843	NADP-ME3|4	H2	Clusia_rosea	Cro0.g55729	1	C	T19	3.478405877545701e-4	0.29312541869326625
Decarboxylation	enzyme	NADP-ME	OG0000843	NADP-ME3|4	H2	Clusia_rosea	Cro0.g55729	1	T	T04	3.7182668114490644e-4	1.1151104557173233
Decarboxylation	enzyme	NADP-ME	OG0000843	NADP-ME3|4	H2	Clusia_rosea	Cro0.g55729	1	T	T08	1.9802345220185113e-4	-0.7757329381355943
Decarboxylation	enzyme	NADP-ME	OG0000843	NADP-ME3|4	H2	Clusia_rosea	Cro0.g55729	1	T	T13	3.2181104190607017e-4	0.570979362070785
Decarboxylation	enzyme	NADP-ME	OG0000843	NADP-ME3|4	H2	Clusia_rosea	Cro0.g55729	1	T	T19	1.85649039913267e-4	-0.9103568796525139
Decarboxylation	enzyme	PEP-CK	OG0002610	PEP-CK1	H1	Clusia_major	Cma10.g720	1	C	T04	0.0017694272588286734	-0.3675566204740672
Decarboxylation	enzyme	PEP-CK	OG0002610	PEP-CK1	H1	Clusia_major	Cma10.g720	1	C	T08	0.0015387501545130189	-0.7129384384819971
Decarboxylation	enzyme	PEP-CK	OG0002610	PEP-CK1	H1	Clusia_major	Cma10.g720	1	C	T13	0.0017469147509761886	-0.40126352395318
Decarboxylation	enzyme	PEP-CK	OG0002610	PEP-CK1	H1	Clusia_major	Cma10.g720	1	C	T19	0.0030045666142929014	1.481758582909244
Decarboxylation	enzyme	PEP-CK	OG0002610	PEP-CK1	H1	Clusia_major	Cma10.g720	1	T	T04	0.00284380992376075	-1.155944196361976
Decarboxylation	enzyme	PEP-CK	OG0002610	PEP-CK1	H1	Clusia_major	Cma10.g720	1	T	T08	0.002999225716419242	-0.25993003920860275
Decarboxylation	enzyme	PEP-CK	OG0002610	PEP-CK1	H1	Clusia_major	Cma10.g720	1	T	T13	0.0030725866031016693	0.16301535086007854
Decarboxylation	enzyme	PEP-CK	OG0002610	PEP-CK1	H1	Clusia_major	Cma10.g720	1	T	T19	0.0032616225634543613	1.2528588847105029
Decarboxylation	enzyme	PEP-CK	OG0002610	PEP-CK1	H1	Clusia_minor	Cmi0.g16320, Cmi0.g8208	2	C	T04	0.0027464678663416224	0.40079594166565546
Decarboxylation	enzyme	PEP-CK	OG0002610	PEP-CK1	H1	Clusia_minor	Cmi0.g16320, Cmi0.g8208	2	C	T08	0.0016723206443455796	-1.4788366135021351
Decarboxylation	enzyme	PEP-CK	OG0002610	PEP-CK1	H1	Clusia_minor	Cmi0.g16320, Cmi0.g8208	2	C	T13	0.002933372690217232	0.7278576185758919
Decarboxylation	enzyme	PEP-CK	OG0002610	PEP-CK1	H1	Clusia_minor	Cmi0.g16320, Cmi0.g8208	2	C	T19	0.002717544291184325	0.3501830532605884
Decarboxylation	enzyme	PEP-CK	OG0002610	PEP-CK1	H1	Clusia_minor	Cmi0.g16320, Cmi0.g8208	2	T	T04	0.00525687520942323	1.2077682237957745
Decarboxylation	enzyme	PEP-CK	OG0002610	PEP-CK1	H1	Clusia_minor	Cmi0.g16320, Cmi0.g8208	2	T	T08	0.004672582090868993	0.2155309937640341
Decarboxylation	enzyme	PEP-CK	OG0002610	PEP-CK1	H1	Clusia_minor	Cmi0.g16320, Cmi0.g8208	2	T	T13	0.004415667911688629	-0.22075655680060485
Decarboxylation	enzyme	PEP-CK	OG0002610	PEP-CK1	H1	Clusia_minor	Cmi0.g16320, Cmi0.g8208	2	T	T19	0.003837529088559774	-1.2025426607592054
Decarboxylation	enzyme	PEP-CK	OG0002610	PEP-CK1	H1	Clusia_rosea	Cro0.g109650, Cro0.g14279, Cro0.g59025	3	C	T04	0.0054172839688995025	-1.3214401085874785
Decarboxylation	enzyme	PEP-CK	OG0002610	PEP-CK1	H1	Clusia_rosea	Cro0.g109650, Cro0.g14279, Cro0.g59025	3	C	T08	0.007270155129804187	-0.22653481452699242
Decarboxylation	enzyme	PEP-CK	OG0002610	PEP-CK1	H1	Clusia_rosea	Cro0.g109650, Cro0.g14279, Cro0.g59025	3	C	T13	0.00904236161324447	0.8207038180499548
Decarboxylation	enzyme	PEP-CK	OG0002610	PEP-CK1	H1	Clusia_rosea	Cro0.g109650, Cro0.g14279, Cro0.g59025	3	C	T19	0.008884248596242067	0.727271105064515
Decarboxylation	enzyme	PEP-CK	OG0002610	PEP-CK1	H1	Clusia_rosea	Cro0.g109650, Cro0.g14279, Cro0.g59025	3	T	T04	0.008207674134585152	0.0929477028607663
Decarboxylation	enzyme	PEP-CK	OG0002610	PEP-CK1	H1	Clusia_rosea	Cro0.g109650, Cro0.g14279, Cro0.g59025	3	T	T08	0.006670329215013851	-1.0098458651441116
Decarboxylation	enzyme	PEP-CK	OG0002610	PEP-CK1	H1	Clusia_rosea	Cro0.g109650, Cro0.g14279, Cro0.g59025	3	T	T13	0.007489481007109029	-0.42223841541569435
Decarboxylation	enzyme	PEP-CK	OG0002610	PEP-CK1	H1	Clusia_rosea	Cro0.g109650, Cro0.g14279, Cro0.g59025	3	T	T19	0.00994491870250996	1.3391365776990378
Decarboxylation	enzyme	PEP-CK	OG0002610	PEP-CK1	H2	Clusia_major	Cma17.g1004	1	C	T04	3.833511837397544e-4	-0.4303489114897693
Decarboxylation	enzyme	PEP-CK	OG0002610	PEP-CK1	H2	Clusia_major	Cma17.g1004	1	C	T08	2.64782612348628e-4	-0.7214733683146021
Decarboxylation	enzyme	PEP-CK	OG0002610	PEP-CK1	H2	Clusia_major	Cma17.g1004	1	C	T13	4.2539424235661665e-4	-0.32711951048169874
Decarboxylation	enzyme	PEP-CK	OG0002610	PEP-CK1	H2	Clusia_major	Cma17.g1004	1	C	T19	0.0011609631829134776	1.4789417902860704
Decarboxylation	enzyme	PEP-CK	OG0002610	PEP-CK1	H2	Clusia_major	Cma17.g1004	1	T	T04	9.283769703923064e-4	-0.6915271065889234
Decarboxylation	enzyme	PEP-CK	OG0002610	PEP-CK1	H2	Clusia_major	Cma17.g1004	1	T	T08	9.924898086906744e-4	0.15270033669711133
Decarboxylation	enzyme	PEP-CK	OG0002610	PEP-CK1	H2	Clusia_major	Cma17.g1004	1	T	T13	9.189755924244937e-4	-0.8153229249583339
Decarboxylation	enzyme	PEP-CK	OG0002610	PEP-CK1	H2	Clusia_major	Cma17.g1004	1	T	T19	0.0010837310127471563	1.3541496948501404
Decarboxylation	enzyme	PEP-CK	OG0002610	PEP-CK1	H2	Clusia_minor	Cmi0.g60265	1	C	T04	8.786063839696784e-4	0.12245697740160774
Decarboxylation	enzyme	PEP-CK	OG0002610	PEP-CK1	H2	Clusia_minor	Cmi0.g60265	1	C	T08	5.878076414517694e-4	-1.441884248395606
Decarboxylation	enzyme	PEP-CK	OG0002610	PEP-CK1	H2	Clusia_minor	Cmi0.g60265	1	C	T13	0.0010032548649723826	0.7929989332476594
Decarboxylation	enzyme	PEP-CK	OG0002610	PEP-CK1	H2	Clusia_minor	Cmi0.g60265	1	C	T19	9.537014857698822e-4	0.5264283377463402
Decarboxylation	enzyme	PEP-CK	OG0002610	PEP-CK1	H2	Clusia_minor	Cmi0.g60265	1	T	T04	0.0019266927613918632	1.3689009392066889
Decarboxylation	enzyme	PEP-CK	OG0002610	PEP-CK1	H2	Clusia_minor	Cmi0.g60265	1	T	T08	0.0015869624258457457	-0.17419475726677178
Decarboxylation	enzyme	PEP-CK	OG0002610	PEP-CK1	H2	Clusia_minor	Cmi0.g60265	1	T	T13	0.0015900308567522255	-0.16025757818294437
Decarboxylation	enzyme	PEP-CK	OG0002610	PEP-CK1	H2	Clusia_minor	Cmi0.g60265	1	T	T19	0.0013975676082781361	-1.0344486037569738
Decarboxylation	transporter	DIT	OG0004449	DIT2	H1	Clusia_major	Cma25.g446	1	C	T04	4.5897879458330885e-5	0.8485949794167968
Decarboxylation	transporter	DIT	OG0004449	DIT2	H1	Clusia_major	Cma25.g446	1	C	T08	0	-0.8659385659520238
Decarboxylation	transporter	DIT	OG0004449	DIT2	H1	Clusia_major	Cma25.g446	1	C	T13	4.682645136795513e-5	0.8832821524872508
Decarboxylation	transporter	DIT	OG0004449	DIT2	H1	Clusia_major	Cma25.g446	1	C	T19	0	-0.8659385659520238
Decarboxylation	transporter	DIT	OG0004449	DIT2	H1	Clusia_major	Cma25.g446	1	T	T04	0
Decarboxylation	transporter	DIT	OG0004449	DIT2	H1	Clusia_major	Cma25.g446	1	T	T08	0
Decarboxylation	transporter	DIT	OG0004449	DIT2	H1	Clusia_major	Cma25.g446	1	T	T13	0
Decarboxylation	transporter	DIT	OG0004449	DIT2	H1	Clusia_major	Cma25.g446	1	T	T19	0
Decarboxylation	transporter	DIT	OG0004449	DIT2	H1	Clusia_minor	Cmi0.g22280	1	C	T04	1.836232378015635e-5	-0.4277708579007432
Decarboxylation	transporter	DIT	OG0004449	DIT2	H1	Clusia_minor	Cmi0.g22280	1	C	T08	2.6101726266121847e-5	1.4951146155382475
Decarboxylation	transporter	DIT	OG0004449	DIT2	H1	Clusia_minor	Cmi0.g22280	1	C	T13	1.762388839624275e-5	-0.6112380797406302
Decarboxylation	transporter	DIT	OG0004449	DIT2	H1	Clusia_minor	Cmi0.g22280	1	C	T19	1.824827924690329e-5	-0.45610567789687423
Decarboxylation	transporter	DIT	OG0004449	DIT2	H1	Clusia_minor	Cmi0.g22280	1	T	T04	0
Decarboxylation	transporter	DIT	OG0004449	DIT2	H1	Clusia_minor	Cmi0.g22280	1	T	T08	0
Decarboxylation	transporter	DIT	OG0004449	DIT2	H1	Clusia_minor	Cmi0.g22280	1	T	T13	0
Decarboxylation	transporter	DIT	OG0004449	DIT2	H1	Clusia_minor	Cmi0.g22280	1	T	T19	0
Decarboxylation	transporter	DIT	OG0004449	DIT2	H1	Clusia_rosea	Cro0.g107637	1	C	T04	5.336714594498857e-5	0.9445635440748525
Decarboxylation	transporter	DIT	OG0004449	DIT2	H1	Clusia_rosea	Cro0.g107637	1	C	T08	4.198317152502604e-5	-0.49187448377731496
Decarboxylation	transporter	DIT	OG0004449	DIT2	H1	Clusia_rosea	Cro0.g107637	1	C	T13	5.152914358243401e-5	0.7126430924419167
Decarboxylation	transporter	DIT	OG0004449	DIT2	H1	Clusia_rosea	Cro0.g107637	1	C	T19	3.664592430117183e-5	-1.165332152739456
Decarboxylation	transporter	DIT	OG0004449	DIT2	H1	Clusia_rosea	Cro0.g107637	1	T	T04	1.814114597526163e-5	1.5
Decarboxylation	transporter	DIT	OG0004449	DIT2	H1	Clusia_rosea	Cro0.g107637	1	T	T08	0	-0.5
Decarboxylation	transporter	DIT	OG0004449	DIT2	H1	Clusia_rosea	Cro0.g107637	1	T	T13	0	-0.5
Decarboxylation	transporter	DIT	OG0004449	DIT2	H1	Clusia_rosea	Cro0.g107637	1	T	T19	0	-0.5
Decarboxylation	transporter	DIT	OG0006972	DIT1	H1	Clusia_minor	Cmi0.g6722	1	C	T04	2.6923894290408578e-5	-0.8618102474514261
Decarboxylation	transporter	DIT	OG0006972	DIT1	H1	Clusia_minor	Cmi0.g6722	1	C	T08	9.467773460363492e-5	1.3979813933691092
Decarboxylation	transporter	DIT	OG0006972	DIT1	H1	Clusia_minor	Cmi0.g6722	1	C	T13	3.626631934012686e-5	-0.5502126474519992
Decarboxylation	transporter	DIT	OG0006972	DIT1	H1	Clusia_minor	Cmi0.g6722	1	C	T19	5.318397883399624e-5	0.014041501534315546
Decarboxylation	transporter	DIT	OG0006972	DIT1	H1	Clusia_minor	Cmi0.g6722	1	T	T04	7.689822023727211e-5	1.1487578100755762
Decarboxylation	transporter	DIT	OG0006972	DIT1	H1	Clusia_minor	Cmi0.g6722	1	T	T08	0	-1.1228339424856095
Decarboxylation	transporter	DIT	OG0006972	DIT1	H1	Clusia_minor	Cmi0.g6722	1	T	T13	5.307091773236045e-5	0.44489361544362677
Decarboxylation	transporter	DIT	OG0006972	DIT1	H1	Clusia_minor	Cmi0.g6722	1	T	T19	2.2072146212336212e-5	-0.47081748303359316
Decarboxylation	transporter	DIT	OG0006972	DIT1	H2	Clusia_major	Cma28.g547	1	C	T04	6.92212915095303e-5	0.15026025967344148
Decarboxylation	transporter	DIT	OG0006972	DIT1	H2	Clusia_major	Cma28.g547	1	C	T08	7.32259613523075e-5	0.4339752247687313
Decarboxylation	transporter	DIT	OG0006972	DIT1	H2	Clusia_major	Cma28.g547	1	C	T13	4.682645136795513e-5	-1.436325286333847
Decarboxylation	transporter	DIT	OG0006972	DIT1	H2	Clusia_major	Cma28.g547	1	C	T19	7.912769740372592e-5	0.8520898018916736
Decarboxylation	transporter	DIT	OG0006972	DIT1	H2	Clusia_major	Cma28.g547	1	T	T04	6.104812308833294e-5	0.3976525182784016
Decarboxylation	transporter	DIT	OG0006972	DIT1	H2	Clusia_major	Cma28.g547	1	T	T08	5.445474746342313e-5	-0.10335600668398272
Decarboxylation	transporter	DIT	OG0006972	DIT1	H2	Clusia_major	Cma28.g547	1	T	T13	3.834079023201379e-5	-1.327801632580773
Decarboxylation	transporter	DIT	OG0006972	DIT1	H2	Clusia_major	Cma28.g547	1	T	T19	6.941607461579418e-5	1.0335051209863546
Decarboxylation	transporter	DIT	OG0006972	DIT1	H2	Clusia_rosea	Cro0.g79697	1	C	T04	4.761736067764223e-5	-0.32000617420308963
Decarboxylation	transporter	DIT	OG0006972	DIT1	H2	Clusia_rosea	Cro0.g79697	1	C	T08	7.976825685857111e-5	0.9134105659045468
Decarboxylation	transporter	DIT	OG0006972	DIT1	H2	Clusia_rosea	Cro0.g79697	1	C	T13	2.2903941059916456e-5	-1.2680962457914693
Decarboxylation	transporter	DIT	OG0006972	DIT1	H2	Clusia_rosea	Cro0.g79697	1	C	T19	7.354568806213627e-5	0.6746918540900126
Decarboxylation	transporter	DIT	OG0006972	DIT1	H2	Clusia_rosea	Cro0.g79697	1	T	T04	6.248642365160188e-5	0.8964093097152024
Decarboxylation	transporter	DIT	OG0006972	DIT1	H2	Clusia_rosea	Cro0.g79697	1	T	T08	2.9480750759318593e-5	-1.4319790068975615
Decarboxylation	transporter	DIT	OG0006972	DIT1	H2	Clusia_rosea	Cro0.g79697	1	T	T13	5.4073523382636e-5	0.302920464357703
Decarboxylation	transporter	DIT	OG0006972	DIT1	H2	Clusia_rosea	Cro0.g79697	1	T	T19	5.307740548203955e-5	0.23264923282465705
Malate_turnover	enzyme	NAD-MDH	OG0001880	MDH	H1	Clusia_major	Cma16.g533	1	C	T04	0.0013824322881679713	-0.356247981467798
Malate_turnover	enzyme	NAD-MDH	OG0001880	MDH	H1	Clusia_major	Cma16.g533	1	C	T08	0.0013827069961944724	-0.35561999038728176
Malate_turnover	enzyme	NAD-MDH	OG0001880	MDH	H1	Clusia_major	Cma16.g533	1	C	T13	0.0012055579346319965	-0.7605882470487088
Malate_turnover	enzyme	NAD-MDH	OG0001880	MDH	H1	Clusia_major	Cma16.g533	1	C	T19	0.0021823795127772945	1.4724562189037884
Malate_turnover	enzyme	NAD-MDH	OG0001880	MDH	H1	Clusia_major	Cma16.g533	1	T	T04	0.001754333847656249	1.4206851937539628
Malate_turnover	enzyme	NAD-MDH	OG0001880	MDH	H1	Clusia_major	Cma16.g533	1	T	T08	0.0013725189797969591	-0.2880259694095444
Malate_turnover	enzyme	NAD-MDH	OG0001880	MDH	H1	Clusia_major	Cma16.g533	1	T	T13	0.0012301940941791488	-0.9249632427394694
Malate_turnover	enzyme	NAD-MDH	OG0001880	MDH	H1	Clusia_major	Cma16.g533	1	T	T19	0.0013904688734594818	-0.20769598160494807
Malate_turnover	enzyme	NAD-MDH	OG0001880	MDH	H1	Clusia_minor	Cmi0.g7567	1	C	T04	0.001734100270567582	-0.978216126483635
Malate_turnover	enzyme	NAD-MDH	OG0001880	MDH	H1	Clusia_minor	Cmi0.g7567	1	C	T08	0.0019493036375784244	0.6599012751932305
Malate_turnover	enzyme	NAD-MDH	OG0001880	MDH	H1	Clusia_minor	Cmi0.g7567	1	C	T13	0.001999431612289485	1.0414729430792125
Malate_turnover	enzyme	NAD-MDH	OG0001880	MDH	H1	Clusia_minor	Cmi0.g7567	1	C	T19	0.0017676078493243353	-0.7231580917888047
Malate_turnover	enzyme	NAD-MDH	OG0001880	MDH	H1	Clusia_minor	Cmi0.g7567	1	T	T04	0.0020775694336687416	1.2524857490966554
Malate_turnover	enzyme	NAD-MDH	OG0001880	MDH	H1	Clusia_minor	Cmi0.g7567	1	T	T08	0.0019327464491620137	0.15299019939508057
Malate_turnover	enzyme	NAD-MDH	OG0001880	MDH	H1	Clusia_minor	Cmi0.g7567	1	T	T13	0.0017596575133867122	-1.16110034524968
Malate_turnover	enzyme	NAD-MDH	OG0001880	MDH	H1	Clusia_minor	Cmi0.g7567	1	T	T19	0.0018804063542026109	-0.24437560324205446
Malate_turnover	enzyme	NAD-MDH	OG0001880	MDH	H1	Clusia_rosea	Cro0.g18702, Cro0.g23421	2	C	T04	0.003483410055500646	-1.0252279951775873
Malate_turnover	enzyme	NAD-MDH	OG0001880	MDH	H1	Clusia_rosea	Cro0.g18702, Cro0.g23421	2	C	T08	0.003731267010224943	0.23043600552142024
Malate_turnover	enzyme	NAD-MDH	OG0001880	MDH	H1	Clusia_rosea	Cro0.g18702, Cro0.g23421	2	C	T13	0.003588780586611898	-0.4914120980279241
Malate_turnover	enzyme	NAD-MDH	OG0001880	MDH	H1	Clusia_rosea	Cro0.g18702, Cro0.g23421	2	C	T19	0.003939666280725873	1.2862040876840934
Malate_turnover	enzyme	NAD-MDH	OG0001880	MDH	H1	Clusia_rosea	Cro0.g18702, Cro0.g23421	2	T	T04	0.004689224186532374	-0.4314476300604525
Malate_turnover	enzyme	NAD-MDH	OG0001880	MDH	H1	Clusia_rosea	Cro0.g18702, Cro0.g23421	2	T	T08	0.004665263501683006	-0.47519489521899094
Malate_turnover	enzyme	NAD-MDH	OG0001880	MDH	H1	Clusia_rosea	Cro0.g18702, Cro0.g23421	2	T	T13	0.004602383425670183	-0.5900009358566218
Malate_turnover	enzyme	NAD-MDH	OG0001880	MDH	H1	Clusia_rosea	Cro0.g18702, Cro0.g23421	2	T	T19	0.005745253239539755	1.4966434611360653
Malate_turnover	enzyme	NAD-MDH	OG0001880	MDH	H2	Clusia_major	Cma27.g562	1	C	T04	0.002045253461962302	-0.42472495671006183
Malate_turnover	enzyme	NAD-MDH	OG0001880	MDH	H2	Clusia_major	Cma27.g562	1	C	T08	0.0019638750083784146	-0.7217897150619212
Malate_turnover	enzyme	NAD-MDH	OG0001880	MDH	H2	Clusia_major	Cma27.g562	1	C	T13	0.002070473301869407	-0.3326621892607672
Malate_turnover	enzyme	NAD-MDH	OG0001880	MDH	H2	Clusia_major	Cma27.g562	1	C	T19	0.0025668117463009217	1.4791768610327503
Malate_turnover	enzyme	NAD-MDH	OG0001880	MDH	H2	Clusia_major	Cma27.g562	1	T	T04	0.0025936823615066947	1.2368240769930263
Malate_turnover	enzyme	NAD-MDH	OG0001880	MDH	H2	Clusia_major	Cma27.g562	1	T	T08	0.0023350390552860016	-0.03948248020020716
Malate_turnover	enzyme	NAD-MDH	OG0001880	MDH	H2	Clusia_major	Cma27.g562	1	T	T13	0.0020974658830559393	-1.2118159225808884
Malate_turnover	enzyme	NAD-MDH	OG0001880	MDH	H2	Clusia_major	Cma27.g562	1	T	T19	0.0023459733928205564	0.014474325788069382
Malate_turnover	enzyme	NAD-MDH	OG0001880	MDH	H2	Clusia_minor	Cmi0.g29745, Cmi0.g51576	2	C	T04	0.003927042287090529	-0.4092091202758735
Malate_turnover	enzyme	NAD-MDH	OG0001880	MDH	H2	Clusia_minor	Cmi0.g29745, Cmi0.g51576	2	C	T08	0.0039135361481290945	-0.5017588581561553
Malate_turnover	enzyme	NAD-MDH	OG0001880	MDH	H2	Clusia_minor	Cmi0.g29745, Cmi0.g51576	2	C	T13	0.004205094569215726	1.4961219222360975
Malate_turnover	enzyme	NAD-MDH	OG0001880	MDH	H2	Clusia_minor	Cmi0.g29745, Cmi0.g51576	2	C	T19	0.0039013659827536046	-0.5851539438040568
Malate_turnover	enzyme	NAD-MDH	OG0001880	MDH	H2	Clusia_minor	Cmi0.g29745, Cmi0.g51576	2	T	T04	0.004347206675207904	1.0958100813343423
Malate_turnover	enzyme	NAD-MDH	OG0001880	MDH	H2	Clusia_minor	Cmi0.g29745, Cmi0.g51576	2	T	T08	0.0037181928803425197	-1.299382459347782
Malate_turnover	enzyme	NAD-MDH	OG0001880	MDH	H2	Clusia_minor	Cmi0.g29745, Cmi0.g51576	2	T	T13	0.004141896232565339	0.3140179413911205
Malate_turnover	enzyme	NAD-MDH	OG0001880	MDH	H2	Clusia_minor	Cmi0.g29745, Cmi0.g51576	2	T	T19	0.004030425695069238	-0.11044556337768725
Malate_turnover	enzyme	NAD-MDH	OG0001880	MDH	H2	Clusia_rosea	Cro0.g65327	1	C	T04	0.0024628096168429307	-1.1773088145587407
Malate_turnover	enzyme	NAD-MDH	OG0001880	MDH	H2	Clusia_rosea	Cro0.g65327	1	C	T08	0.0026886955761344245	0.2609523608249558
Malate_turnover	enzyme	NAD-MDH	OG0001880	MDH	H2	Clusia_rosea	Cro0.g65327	1	C	T13	0.0028375140225401605	1.2085092356198273
Malate_turnover	enzyme	NAD-MDH	OG0001880	MDH	H2	Clusia_rosea	Cro0.g65327	1	C	T19	0.002601827705480124	-0.29215278188604515
Malate_turnover	enzyme	NAD-MDH	OG0001880	MDH	H2	Clusia_rosea	Cro0.g65327	1	T	T04	0.0033969600556201097	-0.024466267206889422
Malate_turnover	enzyme	NAD-MDH	OG0001880	MDH	H2	Clusia_rosea	Cro0.g65327	1	T	T08	0.003197813694028322	-0.8076520102899751
Malate_turnover	enzyme	NAD-MDH	OG0001880	MDH	H2	Clusia_rosea	Cro0.g65327	1	T	T13	0.0032546418418214415	-0.5841631410902427
Malate_turnover	enzyme	NAD-MDH	OG0001880	MDH	H2	Clusia_rosea	Cro0.g65327	1	T	T19	0.003763309497156386	1.4162814185871055
Malate_turnover	enzyme	NAD-MDH	OG0003054	MDHG1	H1	Clusia_major	Cma25.g476	1	C	T04	0.0019371704802755452	0.9685689629784137
Malate_turnover	enzyme	NAD-MDH	OG0003054	MDHG1	H1	Clusia_major	Cma25.g476	1	C	T08	0.0017037588835881585	-1.1588277355035201
Malate_turnover	enzyme	NAD-MDH	OG0003054	MDHG1	H1	Clusia_major	Cma25.g476	1	C	T13	0.001776388447616585	-0.49685593581955767
Malate_turnover	enzyme	NAD-MDH	OG0003054	MDHG1	H1	Clusia_major	Cma25.g476	1	C	T19	0.0019062901620841145	0.6871147083446663
Malate_turnover	enzyme	NAD-MDH	OG0003054	MDHG1	H1	Clusia_major	Cma25.g476	1	T	T04	0.0011664459104842432	0.739012771962804
Malate_turnover	enzyme	NAD-MDH	OG0003054	MDHG1	H1	Clusia_major	Cma25.g476	1	T	T08	7.625859912607653e-4	-1.4768310215829996
Malate_turnover	enzyme	NAD-MDH	OG0003054	MDHG1	H1	Clusia_major	Cma25.g476	1	T	T13	0.0010957243777394879	0.350987464316968
Malate_turnover	enzyme	NAD-MDH	OG0003054	MDHG1	H1	Clusia_major	Cma25.g476	1	T	T19	0.0011022571851333916	0.38683078530322706
Malate_turnover	enzyme	NAD-MDH	OG0003054	MDHG1	H1	Clusia_minor	Cmi0.g16637	1	C	T04	0.001254715917791459	-0.7920765244795245
Malate_turnover	enzyme	NAD-MDH	OG0003054	MDHG1	H1	Clusia_minor	Cmi0.g16637	1	C	T08	0.00148210863424881	0.9129660536860792
Malate_turnover	enzyme	NAD-MDH	OG0003054	MDHG1	H1	Clusia_minor	Cmi0.g16637	1	C	T13	0.0012355746573160969	-0.9356020719056309
Malate_turnover	enzyme	NAD-MDH	OG0003054	MDHG1	H1	Clusia_minor	Cmi0.g16637	1	C	T19	0.0014690050712933066	0.8147125426990762
Malate_turnover	enzyme	NAD-MDH	OG0003054	MDHG1	H1	Clusia_minor	Cmi0.g16637	1	T	T04	0.0012094118197749086	-0.26559086681458643
Malate_turnover	enzyme	NAD-MDH	OG0003054	MDHG1	H1	Clusia_minor	Cmi0.g16637	1	T	T08	0.0011530952476160278	-0.8839152265874004
Malate_turnover	enzyme	NAD-MDH	OG0003054	MDHG1	H1	Clusia_minor	Cmi0.g16637	1	T	T13	0.001364496755774438	1.4371547032066703
Malate_turnover	enzyme	NAD-MDH	OG0003054	MDHG1	H1	Clusia_minor	Cmi0.g16637	1	T	T19	0.0012074028151883508	-0.2876486098046859
Malate_turnover	enzyme	NAD-MDH	OG0003054	MDHG1	H1	Clusia_rosea	Cro0.g107597, Cro0.g59842	2	C	T04	0.002012472973941799	0.505658111962948
Malate_turnover	enzyme	NAD-MDH	OG0003054	MDHG1	H1	Clusia_rosea	Cro0.g107597, Cro0.g59842	2	C	T08	0.002001874005880277	0.2869368514968581
Malate_turnover	enzyme	NAD-MDH	OG0003054	MDHG1	H1	Clusia_rosea	Cro0.g107597, Cro0.g59842	2	C	T13	0.0019162609856525966	-1.4797811523517121
Malate_turnover	enzyme	NAD-MDH	OG0003054	MDHG1	H1	Clusia_rosea	Cro0.g107597, Cro0.g59842	2	C	T19	0.0020212696052593925	0.6871861888919016
Malate_turnover	enzyme	NAD-MDH	OG0003054	MDHG1	H1	Clusia_rosea	Cro0.g107597, Cro0.g59842	2	T	T04	0.001541870690016209	0.21072863204000072
Malate_turnover	enzyme	NAD-MDH	OG0003054	MDHG1	H1	Clusia_rosea	Cro0.g107597, Cro0.g59842	2	T	T08	0.0012887052550625577	-1.0334196015328019
Malate_turnover	enzyme	NAD-MDH	OG0003054	MDHG1	H1	Clusia_rosea	Cro0.g107597, Cro0.g59842	2	T	T13	0.001403601756236608	-0.4687758577865013
Malate_turnover	enzyme	NAD-MDH	OG0003054	MDHG1	H1	Clusia_rosea	Cro0.g107597, Cro0.g59842	2	T	T19	0.0017617846422974999	1.2914668272793015
Malate_turnover	enzyme	NAD-MDH	OG0003054	MDHG2	H2	Clusia_major	Cma13.g635	1	C	T04	4.270832844236026e-4	0.2990514460650899
Malate_turnover	enzyme	NAD-MDH	OG0003054	MDHG2	H2	Clusia_major	Cma13.g635	1	C	T08	4.1355657746646693e-4	-0.34674382592883485
Malate_turnover	enzyme	NAD-MDH	OG0003054	MDHG2	H2	Clusia_major	Cma13.g635	1	C	T13	3.9658331076744573e-4	-1.1570855757172043
Malate_turnover	enzyme	NAD-MDH	OG0003054	MDHG2	H2	Clusia_major	Cma13.g635	1	C	T19	4.4605446245608215e-4	1.204777955580944
Malate_turnover	enzyme	NAD-MDH	OG0003054	MDHG2	H2	Clusia_major	Cma13.g635	1	T	T04	6.402892317843682e-4	0.044011657397242505
Malate_turnover	enzyme	NAD-MDH	OG0003054	MDHG2	H2	Clusia_major	Cma13.g635	1	T	T08	5.366843554468457e-4	-0.7279075849337945
Malate_turnover	enzyme	NAD-MDH	OG0003054	MDHG2	H2	Clusia_major	Cma13.g635	1	T	T13	8.221405684025521e-4	1.3989145436463863
Malate_turnover	enzyme	NAD-MDH	OG0003054	MDHG2	H2	Clusia_major	Cma13.g635	1	T	T19	5.384142773711809e-4	-0.7150186161098335
Malate_turnover	enzyme	NAD-MDH	OG0003054	MDHG2	H2	Clusia_minor	Cmi0.g32102	1	C	T04	3.5625835323958e-4	-0.623784180436641
Malate_turnover	enzyme	NAD-MDH	OG0003054	MDHG2	H2	Clusia_minor	Cmi0.g32102	1	C	T08	4.3689278649498576e-4	1.0723476947218968
Malate_turnover	enzyme	NAD-MDH	OG0003054	MDHG2	H2	Clusia_minor	Cmi0.g32102	1	C	T13	3.3604295362971403e-4	-1.0490117446802627
Malate_turnover	enzyme	NAD-MDH	OG0003054	MDHG2	H2	Clusia_minor	Cmi0.g32102	1	C	T19	4.144585958422266e-4	0.6004482303950048
Malate_turnover	enzyme	NAD-MDH	OG0003054	MDHG2	H2	Clusia_minor	Cmi0.g32102	1	T	T04	5.000617448865455e-4	0.14850502656958503
Malate_turnover	enzyme	NAD-MDH	OG0003054	MDHG2	H2	Clusia_minor	Cmi0.g32102	1	T	T08	5.748184922058113e-4	1.159161866562649
Malate_turnover	enzyme	NAD-MDH	OG0003054	MDHG2	H2	Clusia_minor	Cmi0.g32102	1	T	T13	3.945416106384772e-4	-1.2780504250653835
Malate_turnover	enzyme	NAD-MDH	OG0003054	MDHG2	H2	Clusia_minor	Cmi0.g32102	1	T	T19	4.8688636919052067e-4	-0.029616468066848402
Malate_turnover	enzyme	NAD-MDH	OG0003054	MDHG2	H2	Clusia_rosea	Cro0.g1969, Cro0.g31138	2	C	T04	8.556315616296785e-4	0.596749061321585
Malate_turnover	enzyme	NAD-MDH	OG0003054	MDHG2	H2	Clusia_rosea	Cro0.g1969, Cro0.g31138	2	C	T08	7.172639743133749e-4	-1.3580758145911047
Malate_turnover	enzyme	NAD-MDH	OG0003054	MDHG2	H2	Clusia_rosea	Cro0.g1969, Cro0.g31138	2	C	T13	8.046031078933131e-4	-0.12416898515109008
Malate_turnover	enzyme	NAD-MDH	OG0003054	MDHG2	H2	Clusia_rosea	Cro0.g1969, Cro0.g31138	2	C	T19	8.76069802184162e-4	0.8854957384206114
Malate_turnover	enzyme	NAD-MDH	OG0003054	MDHG2	H2	Clusia_rosea	Cro0.g1969, Cro0.g31138	2	T	T04	9.998937170360564e-4	1.1613904400306236
Malate_turnover	enzyme	NAD-MDH	OG0003054	MDHG2	H2	Clusia_rosea	Cro0.g1969, Cro0.g31138	2	T	T08	7.173789756759021e-4	-0.5415203682226374
Malate_turnover	enzyme	NAD-MDH	OG0003054	MDHG2	H2	Clusia_rosea	Cro0.g1969, Cro0.g31138	2	T	T13	8.824616635016724e-4	0.4535466219123151
Malate_turnover	enzyme	NAD-MDH	OG0003054	MDHG2	H2	Clusia_rosea	Cro0.g1969, Cro0.g31138	2	T	T19	6.291368011004029e-4	-1.0734166937203007
Malate_turnover	enzyme	NAD-MDH	OG0004070	MDHP	H1	Clusia_minor	Cmi0.g33295	1	C	T04	6.972854463181596e-4	0.754284115823817
Malate_turnover	enzyme	NAD-MDH	OG0004070	MDHP	H1	Clusia_minor	Cmi0.g33295	1	C	T08	5.388452553361863e-4	-1.138098379127963
Malate_turnover	enzyme	NAD-MDH	OG0004070	MDHP	H1	Clusia_minor	Cmi0.g33295	1	C	T13	7.112144285199632e-4	0.9206494927387376
Malate_turnover	enzyme	NAD-MDH	OG0004070	MDHP	H1	Clusia_minor	Cmi0.g33295	1	C	T19	5.891861607937101e-4	-0.5368352294345916
Malate_turnover	enzyme	NAD-MDH	OG0004070	MDHP	H1	Clusia_minor	Cmi0.g33295	1	T	T04	7.658367171016475e-4	0.2884352307129953
Malate_turnover	enzyme	NAD-MDH	OG0004070	MDHP	H1	Clusia_minor	Cmi0.g33295	1	T	T08	6.429149612695092e-4	-1.4838601632497368
Malate_turnover	enzyme	NAD-MDH	OG0004070	MDHP	H1	Clusia_minor	Cmi0.g33295	1	T	T13	7.883204836321265e-4	0.6126079175668804
Malate_turnover	enzyme	NAD-MDH	OG0004070	MDHP	H1	Clusia_minor	Cmi0.g33295	1	T	T19	7.862542648361377e-4	0.582817014969858
Malate_turnover	enzyme	NAD-MDH	OG0004070	MDHP	H1	Clusia_rosea	Cro0.g51973	1	C	T04	5.056599910863832e-4	1.0527745212207136
Malate_turnover	enzyme	NAD-MDH	OG0004070	MDHP	H1	Clusia_rosea	Cro0.g51973	1	C	T08	4.972836373485254e-4	0.6554353511367306
Malate_turnover	enzyme	NAD-MDH	OG0004070	MDHP	H1	Clusia_rosea	Cro0.g51973	1	C	T13	4.66288100302519e-4	-0.8148632240661283
Malate_turnover	enzyme	NAD-MDH	OG0004070	MDHP	H1	Clusia_rosea	Cro0.g51973	1	C	T19	4.646335820134473e-4	-0.8933466482913134
Malate_turnover	enzyme	NAD-MDH	OG0004070	MDHP	H1	Clusia_rosea	Cro0.g51973	1	T	T04	6.563115805689375e-4	0.09147074576826263
Malate_turnover	enzyme	NAD-MDH	OG0004070	MDHP	H1	Clusia_rosea	Cro0.g51973	1	T	T08	6.194817539966026e-4	-0.6723308743001056
Malate_turnover	enzyme	NAD-MDH	OG0004070	MDHP	H1	Clusia_rosea	Cro0.g51973	1	T	T13	6.134049927190352e-4	-0.7983548212078865
Malate_turnover	enzyme	NAD-MDH	OG0004070	MDHP	H1	Clusia_rosea	Cro0.g51973	1	T	T19	7.184054469023886e-4	1.379214949739734
Malate_turnover	enzyme	NAD-MDH	OG0004070	MDHP	H2	Clusia_major	Cma21.g763, Cma08.g743	2	C	T04	8.968003126097566e-4	0.5008030392772324
Malate_turnover	enzyme	NAD-MDH	OG0004070	MDHP	H2	Clusia_major	Cma21.g763, Cma08.g743	2	C	T08	9.521620223472145e-4	1.117679150180111
Malate_turnover	enzyme	NAD-MDH	OG0004070	MDHP	H2	Clusia_major	Cma21.g763, Cma08.g743	2	C	T13	7.515507086793812e-4	-1.1176623442463032
Malate_turnover	enzyme	NAD-MDH	OG0004070	MDHP	H2	Clusia_major	Cma21.g763, Cma08.g743	2	C	T19	8.069094019108895e-4	-0.5008198452110401
Malate_turnover	enzyme	NAD-MDH	OG0004070	MDHP	H2	Clusia_major	Cma21.g763, Cma08.g743	2	T	T04	0.0016774131731527677	1.3812191549344586
Malate_turnover	enzyme	NAD-MDH	OG0004070	MDHP	H2	Clusia_major	Cma21.g763, Cma08.g743	2	T	T08	0.0015869629172712953	0.007819257371584176
Malate_turnover	enzyme	NAD-MDH	OG0004070	MDHP	H2	Clusia_major	Cma21.g763, Cma08.g743	2	T	T13	0.0015573336539742026	-0.44207252878781683
Malate_turnover	enzyme	NAD-MDH	OG0004070	MDHP	H2	Clusia_major	Cma21.g763, Cma08.g743	2	T	T19	0.0015240820619147753	-0.9469658835182194
Malate_turnover	enzyme	NAD-MDH	OG0004070	MDHP	H2	Clusia_minor	Cmi0.g54283	1	C	T04	5.688721935528696e-4	0.3586409190647852
Malate_turnover	enzyme	NAD-MDH	OG0004070	MDHP	H2	Clusia_minor	Cmi0.g54283	1	C	T08	5.096989806655431e-4	-0.8659139914494783
Malate_turnover	enzyme	NAD-MDH	OG0004070	MDHP	H2	Clusia_minor	Cmi0.g54283	1	C	T13	6.120346019335454e-4	1.2518616274420862
Malate_turnover	enzyme	NAD-MDH	OG0004070	MDHP	H2	Clusia_minor	Cmi0.g54283	1	C	T19	5.155616952034007e-4	-0.7445885550573886
Malate_turnover	enzyme	NAD-MDH	OG0004070	MDHP	H2	Clusia_minor	Cmi0.g54283	1	T	T04	6.396565111856043e-4	0.8157605732837394
Malate_turnover	enzyme	NAD-MDH	OG0004070	MDHP	H2	Clusia_minor	Cmi0.g54283	1	T	T08	5.242781818362973e-4	-1.3833453445196877
Malate_turnover	enzyme	NAD-MDH	OG0004070	MDHP	H2	Clusia_minor	Cmi0.g54283	1	T	T13	6.306563869057011e-4	0.6442185976239893
Malate_turnover	enzyme	NAD-MDH	OG0004070	MDHP	H2	Clusia_minor	Cmi0.g54283	1	T	T19	5.928361310841985e-4	-0.07663382638803681
Malate_turnover	enzyme	NAD-MDH	OG0004070	MDHP	H2	Clusia_rosea	Cro0.g122810, Cro0.g17847	2	C	T04	9.611502296722089e-4	1.453116855067922
Malate_turnover	enzyme	NAD-MDH	OG0004070	MDHP	H2	Clusia_rosea	Cro0.g122810, Cro0.g17847	2	C	T08	8.603862227284686e-4	-0.32068289556465557
Malate_turnover	enzyme	NAD-MDH	OG0004070	MDHP	H2	Clusia_rosea	Cro0.g122810, Cro0.g17847	2	C	T13	8.61702796177649e-4	-0.29750658760828813
Malate_turnover	enzyme	NAD-MDH	OG0004070	MDHP	H2	Clusia_rosea	Cro0.g122810, Cro0.g17847	2	C	T19	8.311736050328976e-4	-0.8349273718949765
Malate_turnover	enzyme	NAD-MDH	OG0004070	MDHP	H2	Clusia_rosea	Cro0.g122810, Cro0.g17847	2	T	T04	0.0011417988840683466	0.09446938549059054
Malate_turnover	enzyme	NAD-MDH	OG0004070	MDHP	H2	Clusia_rosea	Cro0.g122810, Cro0.g17847	2	T	T08	0.0010416750549950757	-0.696483729008887
Malate_turnover	enzyme	NAD-MDH	OG0004070	MDHP	H2	Clusia_rosea	Cro0.g122810, Cro0.g17847	2	T	T13	0.0010314658782769898	-0.7771336621605275
Malate_turnover	enzyme	NAD-MDH	OG0004070	MDHP	H2	Clusia_rosea	Cro0.g122810, Cro0.g17847	2	T	T19	0.001304421598643797	1.3791480056788223
Malate_turnover	enzyme	NAD-MDH	OG0004470	MMDH	H1	Clusia_major	Cma25.g837	1	C	T04	3.3294874845508346e-4	0.10723894479040562
Malate_turnover	enzyme	NAD-MDH	OG0004470	MMDH	H1	Clusia_major	Cma25.g837	1	C	T08	3.5581341620457717e-4	1.0192567475055383
Malate_turnover	enzyme	NAD-MDH	OG0004470	MMDH	H1	Clusia_major	Cma25.g837	1	C	T13	3.364689786906272e-4	0.24765264682388838
Malate_turnover	enzyme	NAD-MDH	OG0004470	MMDH	H1	Clusia_major	Cma25.g837	1	C	T19	2.958097496832446e-4	-1.3741483391198324
Malate_turnover	enzyme	NAD-MDH	OG0004470	MMDH	H1	Clusia_major	Cma25.g837	1	T	T04	8.141235861956228e-4	1.48271276511764
Malate_turnover	enzyme	NAD-MDH	OG0004470	MMDH	H1	Clusia_major	Cma25.g837	1	T	T08	4.321994841354787e-4	-0.5314012115617703
Malate_turnover	enzyme	NAD-MDH	OG0004470	MMDH	H1	Clusia_major	Cma25.g837	1	T	T13	4.7739371787727846e-4	-0.29306501504086946
Malate_turnover	enzyme	NAD-MDH	OG0004470	MMDH	H1	Clusia_major	Cma25.g837	1	T	T19	4.0814658139111295e-4	-0.6582465385149999
Malate_turnover	enzyme	NAD-MDH	OG0004470	MMDH	H1	Clusia_rosea	Cro0.g24827	1	C	T04	8.637483922581232e-4	0.4361861760271788
Malate_turnover	enzyme	NAD-MDH	OG0004470	MMDH	H1	Clusia_rosea	Cro0.g24827	1	C	T08	9.483660331932082e-4	0.904757820105594
Malate_turnover	enzyme	NAD-MDH	OG0004470	MMDH	H1	Clusia_rosea	Cro0.g24827	1	C	T13	5.304570434401349e-4	-1.4094204084504591
Malate_turnover	enzyme	NAD-MDH	OG0004470	MMDH	H1	Clusia_rosea	Cro0.g24827	1	C	T19	7.973450297262501e-4	0.06847641231768564
Malate_turnover	enzyme	NAD-MDH	OG0004470	MMDH	H1	Clusia_rosea	Cro0.g24827	1	T	T04	0.0010081769568079332	1.2449330284203746
Malate_turnover	enzyme	NAD-MDH	OG0004470	MMDH	H1	Clusia_rosea	Cro0.g24827	1	T	T08	9.105253016220661e-4	0.3673118311591853
Malate_turnover	enzyme	NAD-MDH	OG0004470	MMDH	H1	Clusia_rosea	Cro0.g24827	1	T	T13	7.897723804499712e-4	-0.7179265403781927
Malate_turnover	enzyme	NAD-MDH	OG0004470	MMDH	H1	Clusia_rosea	Cro0.g24827	1	T	T19	7.70145519548005e-4	-0.8943183192013682
Malate_turnover	enzyme	NAD-MDH	OG0004470	MMDH	H2	Clusia_major	Cma26.g408, Cma05.g586	2	C	T04	0.0020114116021429465	-1.0539803178278102
Malate_turnover	enzyme	NAD-MDH	OG0004470	MMDH	H2	Clusia_major	Cma26.g408, Cma05.g586	2	C	T08	0.0020665940937484558	-0.6491379215328806
Malate_turnover	enzyme	NAD-MDH	OG0004470	MMDH	H2	Clusia_major	Cma26.g408, Cma05.g586	2	C	T13	0.002258420028265116	0.7581793043077455
Malate_turnover	enzyme	NAD-MDH	OG0004470	MMDH	H2	Clusia_major	Cma26.g408, Cma05.g586	2	C	T19	0.0022838765067618415	0.944938935052939
Malate_turnover	enzyme	NAD-MDH	OG0004470	MMDH	H2	Clusia_major	Cma26.g408, Cma05.g586	2	T	T04	0.003746140667198858	1.3920800203679895
Malate_turnover	enzyme	NAD-MDH	OG0004470	MMDH	H2	Clusia_major	Cma26.g408, Cma05.g586	2	T	T08	0.002903124548453583	-0.40495716980221386
Malate_turnover	enzyme	NAD-MDH	OG0004470	MMDH	H2	Clusia_major	Cma26.g408, Cma05.g586	2	T	T13	0.002648920977972183	-0.9468368087218558
Malate_turnover	enzyme	NAD-MDH	OG0004470	MMDH	H2	Clusia_major	Cma26.g408, Cma05.g586	2	T	T19	0.00307419704522297	-0.04028604184392174
Malate_turnover	enzyme	NAD-MDH	OG0004470	MMDH	H2	Clusia_rosea	Cro0.g80663, Cro0.g67788	2	C	T04	0.0026794203858321822	0.43265821393418924
Malate_turnover	enzyme	NAD-MDH	OG0004470	MMDH	H2	Clusia_rosea	Cro0.g80663, Cro0.g67788	2	C	T08	0.0027974419374024485	0.8900410578658269
Malate_turnover	enzyme	NAD-MDH	OG0004470	MMDH	H2	Clusia_rosea	Cro0.g80663, Cro0.g67788	2	C	T13	0.002201812138700858	-1.4182733782341388
Malate_turnover	enzyme	NAD-MDH	OG0004470	MMDH	H2	Clusia_rosea	Cro0.g80663, Cro0.g67788	2	C	T19	0.0025924403210906576	0.09557410643412106
Malate_turnover	enzyme	NAD-MDH	OG0004470	MMDH	H2	Clusia_rosea	Cro0.g80663, Cro0.g67788	2	T	T04	0.0027121411130295618	0.754016938027031
Malate_turnover	enzyme	NAD-MDH	OG0004470	MMDH	H2	Clusia_rosea	Cro0.g80663, Cro0.g67788	2	T	T08	0.002690960419505113	0.6597627508127843
Malate_turnover	enzyme	NAD-MDH	OG0004470	MMDH	H2	Clusia_rosea	Cro0.g80663, Cro0.g67788	2	T	T13	0.0025424924033509867	-9.206292552902947e-4
Malate_turnover	enzyme	NAD-MDH	OG0004470	MMDH	H2	Clusia_rosea	Cro0.g80663, Cro0.g67788	2	T	T19	0.0022252032085461272	-1.412859059584523
Malate_turnover	enzyme	NADP-MDH	OG0006785	NADP-MDH	H1	Clusia_major	Cma06.g352	1	C	T04	0.0014721515164608785	0.8679941343259912
Malate_turnover	enzyme	NADP-MDH	OG0006785	NADP-MDH	H1	Clusia_major	Cma06.g352	1	C	T08	0.001240596932363343	-0.7190940343335975
Malate_turnover	enzyme	NADP-MDH	OG0006785	NADP-MDH	H1	Clusia_major	Cma06.g352	1	C	T13	0.0011994114521606627	-1.001381636649882
Malate_turnover	enzyme	NADP-MDH	OG0006785	NADP-MDH	H1	Clusia_major	Cma06.g352	1	C	T19	0.0014698882439015241	0.8524815366574854
Malate_turnover	enzyme	NADP-MDH	OG0006785	NADP-MDH	H1	Clusia_major	Cma06.g352	1	T	T04	9.588819433790906e-4	0.2692293594349895
Malate_turnover	enzyme	NADP-MDH	OG0006785	NADP-MDH	H1	Clusia_major	Cma06.g352	1	T	T08	7.078553488427678e-4	-1.1900254684218288
Malate_turnover	enzyme	NADP-MDH	OG0006785	NADP-MDH	H1	Clusia_major	Cma06.g352	1	T	T13	8.649227052652416e-4	-0.2769696283361772
Malate_turnover	enzyme	NADP-MDH	OG0006785	NADP-MDH	H1	Clusia_major	Cma06.g352	1	T	T19	0.0011186123210997902	1.1977657373230177
Malate_turnover	enzyme	NADP-MDH	OG0006785	NADP-MDH	H1	Clusia_minor	Cmi0.g85487	1	C	T04	5.931293595155807e-4	-0.23206293999407723
Malate_turnover	enzyme	NADP-MDH	OG0006785	NADP-MDH	H1	Clusia_minor	Cmi0.g85487	1	C	T08	3.309471251794093e-4	-1.3089768684359504
Malate_turnover	enzyme	NADP-MDH	OG0006785	NADP-MDH	H1	Clusia_minor	Cmi0.g85487	1	C	T13	8.738651559208485e-4	0.9210597730170875
Malate_turnover	enzyme	NADP-MDH	OG0006785	NADP-MDH	H1	Clusia_minor	Cmi0.g85487	1	C	T19	8.005651862263212e-4	0.6199800354129396
Malate_turnover	enzyme	NADP-MDH	OG0006785	NADP-MDH	H1	Clusia_minor	Cmi0.g85487	1	T	T04	9.502710474375296e-4	0.6749545593462813
Malate_turnover	enzyme	NADP-MDH	OG0006785	NADP-MDH	H1	Clusia_minor	Cmi0.g85487	1	T	T08	9.743378849394481e-4	0.99772739196463045
Malate_turnover	enzyme	NADP-MDH	OG0006785	NADP-MDH	H1	Clusia_minor	Cmi0.g85487	1	T	T13	8.580075082265069e-4	-0.562439589185364
Malate_turnover	enzyme	NADP-MDH	OG0006785	NADP-MDH	H1	Clusia_minor	Cmi0.g85487	1	T	T19	8.171618143293361e-4	-1.1102423621255508
Malate_turnover	enzyme	NADP-MDH	OG0006785	NADP-MDH	H1	Clusia_rosea	Cro0.g11551, Cro0.g32129	2	C	T04	0.0012643330778525962	-0.24494933904492813
Malate_turnover	enzyme	NADP-MDH	OG0006785	NADP-MDH	H1	Clusia_rosea	Cro0.g11551, Cro0.g32129	2	C	T08	9.280880013848939e-4	-1.2319414015602073
Malate_turnover	enzyme	NADP-MDH	OG0006785	NADP-MDH	H1	Clusia_rosea	Cro0.g11551, Cro0.g32129	2	C	T13	0.00173809565498663	1.145702705767954
Malate_turnover	enzyme	NADP-MDH	OG0006785	NADP-MDH	H1	Clusia_rosea	Cro0.g11551, Cro0.g32129	2	C	T19	0.0014606095857337242	0.33118803483718096
Malate_turnover	enzyme	NADP-MDH	OG0006785	NADP-MDH	H1	Clusia_rosea	Cro0.g11551, Cro0.g32129	2	T	T04	0.001313627772069181	0.8126859353858222
Malate_turnover	enzyme	NADP-MDH	OG0006785	NADP-MDH	H1	Clusia_rosea	Cro0.g11551, Cro0.g32129	2	T	T08	6.475383130815895e-4	-1.400086566376546
Malate_turnover	enzyme	NADP-MDH	OG0006785	NADP-MDH	H1	Clusia_rosea	Cro0.g11551, Cro0.g32129	2	T	T13	0.0010606116762451974	-0.027842392736261472
Malate_turnover	enzyme	NADP-MDH	OG0006785	NADP-MDH	H1	Clusia_rosea	Cro0.g11551, Cro0.g32129	2	T	T19	0.0012541934460808457	0.6152430237269859
Malate_turnover	enzyme	NADP-MDH	OG0006785	NADP-MDH	H2	Clusia_major	Cma28.g865	1	C	T04	0.0010063955278792937	1.0033341804984217
Malate_turnover	enzyme	NADP-MDH	OG0006785	NADP-MDH	H2	Clusia_major	Cma28.g865	1	C	T08	8.781349589341572e-4	-0.4588861287890882
Malate_turnover	enzyme	NADP-MDH	OG0006785	NADP-MDH	H2	Clusia_major	Cma28.g865	1	C	T13	8.152102954084649e-4	-1.1762517363103482
Malate_turnover	enzyme	NADP-MDH	OG0006785	NADP-MDH	H2	Clusia_major	Cma28.g865	1	C	T19	9.738062439789149e-4	0.6318036846010133
Malate_turnover	enzyme	NADP-MDH	OG0006785	NADP-MDH	H2	Clusia_major	Cma28.g865	1	T	T04	4.772813276729257e-4	-0.3520004711377348
Malate_turnover	enzyme	NADP-MDH	OG0006785	NADP-MDH	H2	Clusia_major	Cma28.g865	1	T	T08	4.0625972984906873e-4	-1.2090578262162635
Malate_turnover	enzyme	NADP-MDH	OG0006785	NADP-MDH	H2	Clusia_major	Cma28.g865	1	T	T13	5.452007126298027e-4	0.4676207456936858
Malate_turnover	enzyme	NADP-MDH	OG0006785	NADP-MDH	H2	Clusia_major	Cma28.g865	1	T	T19	5.97060146822162e-4	1.0934375516603119
Malate_turnover	enzyme	NADP-MDH	OG0006785	NADP-MDH	H2	Clusia_minor	Cmi0.g25745	1	C	T04	4.7339053020391703e-4	0.10964173753034108
Malate_turnover	enzyme	NADP-MDH	OG0006785	NADP-MDH	H2	Clusia_minor	Cmi0.g25745	1	C	T08	2.3715641443603302e-4	-1.4467429776873528
Malate_turnover	enzyme	NADP-MDH	OG0006785	NADP-MDH	H2	Clusia_minor	Cmi0.g25745	1	C	T13	5.548408075987893e-4	0.6462618034998919
Malate_turnover	enzyme	NADP-MDH	OG0006785	NADP-MDH	H2	Clusia_minor	Cmi0.g25745	1	C	T19	5.616069738615118e-4	0.6908394366571203
Malate_turnover	enzyme	NADP-MDH	OG0006785	NADP-MDH	H2	Clusia_minor	Cmi0.g25745	1	T	T04	6.280737614326413e-4	0.019437145390258793
Malate_turnover	enzyme	NADP-MDH	OG0006785	NADP-MDH	H2	Clusia_minor	Cmi0.g25745	1	T	T08	7.439480169015092e-4	1.4056857577949788
Malate_turnover	enzyme	NADP-MDH	OG0006785	NADP-MDH	H2	Clusia_minor	Cmi0.g25745	1	T	T13	5.615407723728415e-4	-0.7765227802212222
Malate_turnover	enzyme	NADP-MDH	OG0006785	NADP-MDH	H2	Clusia_minor	Cmi0.g25745	1	T	T19	5.722336181832078e-4	-0.6486001229640167
Vacuolar_storage	enzyme	PPase	OG0000791	PPase/AVP1	H1	Clusia_major	Cma04.g55	1	C	T04	2.521697905452586e-4	1.376829746502359
Vacuolar_storage	enzyme	PPase	OG0000791	PPase/AVP1	H1	Clusia_major	Cma04.g55	1	C	T08	1.7672026739747846e-4	-0.6441401316905399
Vacuolar_storage	enzyme	PPase	OG0000791	PPase/AVP1	H1	Clusia_major	Cma04.g55	1	C	T13	2.0422005165339488e-4	0.09246141752210826
Vacuolar_storage	enzyme	PPase	OG0000791	PPase/AVP1	H1	Clusia_major	Cma04.g55	1	C	T19	1.69962528805993e-4	-0.8251510323339274
Vacuolar_storage	enzyme	PPase	OG0000791	PPase/AVP1	H1	Clusia_major	Cma04.g55	1	T	T04	2.878372453646347e-5	-0.24599169418031772
Vacuolar_storage	enzyme	PPase	OG0000791	PPase/AVP1	H1	Clusia_major	Cma04.g55	1	T	T08	1.6634437847848436e-5	-1.07703682860372
Vacuolar_storage	enzyme	PPase	OG0000791	PPase/AVP1	H1	Clusia_major	Cma04.g55	1	T	T13	3.222062098912949e-5	-0.010898379839347059
Vacuolar_storage	enzyme	PPase	OG0000791	PPase/AVP1	H1	Clusia_major	Cma04.g55	1	T	T19	5.188100672025293e-5	1.3339269026233842
Vacuolar_storage	enzyme	PPase	OG0000791	PPase/AVP1	H1	Clusia_rosea	Cro0.g112094	1	C	T04	1.273291250092315e-5	-1.202516787690216
Vacuolar_storage	enzyme	PPase	OG0000791	PPase/AVP1	H1	Clusia_rosea	Cro0.g112094	1	C	T08	7.135212594313251e-5	0.5479527770103183
Vacuolar_storage	enzyme	PPase	OG0000791	PPase/AVP1	H1	Clusia_rosea	Cro0.g112094	1	C	T13	8.810459091193003e-5	1.0482099169411043
Vacuolar_storage	enzyme	PPase	OG0000791	PPase/AVP1	H1	Clusia_rosea	Cro0.g112094	1	C	T19	3.9820144293945975e-5	-0.3936459062612065
Vacuolar_storage	enzyme	PPase	OG0000791	PPase/AVP1	H1	Clusia_rosea	Cro0.g112094	1	T	T04	6.172158980291715e-5	1.4142679978314974
Vacuolar_storage	enzyme	PPase	OG0000791	PPase/AVP1	H1	Clusia_rosea	Cro0.g112094	1	T	T08	1.4492940028069287e-5	-0.7135037284103525
Vacuolar_storage	enzyme	PPase	OG0000791	PPase/AVP1	H1	Clusia_rosea	Cro0.g112094	1	T	T13	3.0325135164947155e-5	-2.227572797106915e-4
Vacuolar_storage	enzyme	PPase	OG0000791	PPase/AVP1	H1	Clusia_rosea	Cro0.g112094	1	T	T19	1.4780653209384949e-5	-0.7005415121414345
Vacuolar_storage	enzyme	PPase	OG0000791	PPase/AVP1	H2	Clusia_minor	Cmi0.g96587	1	C	T04	4.2403979325881166e-5	0.978767069575241
Vacuolar_storage	enzyme	PPase	OG0000791	PPase/AVP1	H2	Clusia_minor	Cmi0.g96587	1	C	T08	2.009217486504525e-5	-0.22146241507239858
Vacuolar_storage	enzyme	PPase	OG0000791	PPase/AVP1	H2	Clusia_minor	Cmi0.g96587	1	C	T13	3.434014971898353e-5	0.5449856571232906
Vacuolar_storage	enzyme	PPase	OG0000791	PPase/AVP1	H2	Clusia_minor	Cmi0.g96587	1	C	T19	0	-1.3022903116261333
Vacuolar_storage	enzyme	PPase	OG0000791	PPase/AVP1	H2	Clusia_minor	Cmi0.g96587	1	T	T04	0
Vacuolar_storage	enzyme	PPase	OG0000791	PPase/AVP1	H2	Clusia_minor	Cmi0.g96587	1	T	T08	0
Vacuolar_storage	enzyme	PPase	OG0000791	PPase/AVP1	H2	Clusia_minor	Cmi0.g96587	1	T	T13	0
Vacuolar_storage	enzyme	PPase	OG0000791	PPase/AVP1	H2	Clusia_minor	Cmi0.g96587	1	T	T19	0
