# Supplementary material for: Clusia genomes shed light on the evolution and diversity of crassulacean acid metabolism physiotypes
Source: Nat Commun. 2026 May 5;17:3937. doi: 10.1038/s41467-026-71958-z (PMC13144421; doi:10.1038/s41467-026-71958-z)
Supplement: Supplementary file 14 — Source Data [file 41467_2026_71958_MOESM14_ESM.zip › Supplementary_Fig1a.SoilWater.tsv]

DateTime	Species	Individual	Sensor	Power	WaterContent
2025-11-01T00:00:00Z	Clusia major	A	Theta(7)	10.7	26.2
2025-11-01T00:00:00Z	Clusia major	B	Theta(8)	10.7	25.9
2025-11-01T00:00:00Z	Clusia major	C	Theta(9)	10.7	27.3
2025-11-01T00:00:00Z	Clusia minor s.l.	A	Theta(4)	10.7	28.5
2025-11-01T00:00:00Z	Clusia minor s.l.	B	Theta(5)	10.7	26.5
2025-11-01T00:00:00Z	Clusia minor s.l.	C	Theta(6)	10.7	28.3
2025-11-01T00:00:00Z	Clusia rosea	A	Theta(1)	10.7	28.2
2025-11-01T00:00:00Z	Clusia rosea	B	Theta(2)	10.7	27.4
2025-11-01T00:00:00Z	Clusia rosea	C	Theta(3)	10.7	29
2025-11-01T00:30:00Z	Clusia major	A	Theta(7)	10.7	26.1
2025-11-01T00:30:00Z	Clusia major	B	Theta(8)	10.7	25.9
2025-11-01T00:30:00Z	Clusia major	C	Theta(9)	10.7	27.2
2025-11-01T00:30:00Z	Clusia minor s.l.	A	Theta(4)	10.7	28.3
2025-11-01T00:30:00Z	Clusia minor s.l.	B	Theta(5)	10.7	26.4
2025-11-01T00:30:00Z	Clusia minor s.l.	C	Theta(6)	10.7	28.3
2025-11-01T00:30:00Z	Clusia rosea	A	Theta(1)	10.7	28.1
2025-11-01T00:30:00Z	Clusia rosea	B	Theta(2)	10.7	27.3
2025-11-01T00:30:00Z	Clusia rosea	C	Theta(3)	10.7	28.9
2025-11-01T01:00:00Z	Clusia major	A	Theta(7)	10.7	26
2025-11-01T01:00:00Z	Clusia major	B	Theta(8)	10.7	25.8
2025-11-01T01:00:00Z	Clusia major	C	Theta(9)	10.7	27.1
2025-11-01T01:00:00Z	Clusia minor s.l.	A	Theta(4)	10.7	28.1
2025-11-01T01:00:00Z	Clusia minor s.l.	B	Theta(5)	10.7	26.4
2025-11-01T01:00:00Z	Clusia minor s.l.	C	Theta(6)	10.7	28.2
2025-11-01T01:00:00Z	Clusia rosea	A	Theta(1)	10.7	28
2025-11-01T01:00:00Z	Clusia rosea	B	Theta(2)	10.7	27.2
2025-11-01T01:00:00Z	Clusia rosea	C	Theta(3)	10.7	28.7
2025-11-01T01:30:00Z	Clusia major	A	Theta(7)	10.7	26
2025-11-01T01:30:00Z	Clusia major	B	Theta(8)	10.7	25.7
2025-11-01T01:30:00Z	Clusia major	C	Theta(9)	10.7	27.1
2025-11-01T01:30:00Z	Clusia minor s.l.	A	Theta(4)	10.7	27.9
2025-11-01T01:30:00Z	Clusia minor s.l.	B	Theta(5)	10.7	26.3
2025-11-01T01:30:00Z	Clusia minor s.l.	C	Theta(6)	10.7	28.2
2025-11-01T01:30:00Z	Clusia rosea	A	Theta(1)	10.7	27.9
2025-11-01T01:30:00Z	Clusia rosea	B	Theta(2)	10.7	27.1
2025-11-01T01:30:00Z	Clusia rosea	C	Theta(3)	10.7	28.5
2025-11-01T02:00:00Z	Clusia major	A	Theta(7)	10.7	25.9
2025-11-01T02:00:00Z	Clusia major	B	Theta(8)	10.7	25.7
2025-11-01T02:00:00Z	Clusia major	C	Theta(9)	10.7	27
2025-11-01T02:00:00Z	Clusia minor s.l.	A	Theta(4)	10.7	27.8
2025-11-01T02:00:00Z	Clusia minor s.l.	B	Theta(5)	10.7	26.2
2025-11-01T02:00:00Z	Clusia minor s.l.	C	Theta(6)	10.7	28.2
2025-11-01T02:00:00Z	Clusia rosea	A	Theta(1)	10.7	27.8
2025-11-01T02:00:00Z	Clusia rosea	B	Theta(2)	10.7	27.1
2025-11-01T02:00:00Z	Clusia rosea	C	Theta(3)	10.7	28.4
2025-11-01T02:30:00Z	Clusia major	A	Theta(7)	10.7	25.9
2025-11-01T02:30:00Z	Clusia major	B	Theta(8)	10.7	25.6
2025-11-01T02:30:00Z	Clusia major	C	Theta(9)	10.7	26.9
2025-11-01T02:30:00Z	Clusia minor s.l.	A	Theta(4)	10.7	27.6
2025-11-01T02:30:00Z	Clusia minor s.l.	B	Theta(5)	10.7	26.2
2025-11-01T02:30:00Z	Clusia minor s.l.	C	Theta(6)	10.7	28.2
2025-11-01T02:30:00Z	Clusia rosea	A	Theta(1)	10.7	27.7
2025-11-01T02:30:00Z	Clusia rosea	B	Theta(2)	10.7	27
2025-11-01T02:30:00Z	Clusia rosea	C	Theta(3)	10.7	28.2
2025-11-01T03:00:00Z	Clusia major	A	Theta(7)	10.7	25.8
2025-11-01T03:00:00Z	Clusia major	B	Theta(8)	10.7	25.5
2025-11-01T03:00:00Z	Clusia major	C	Theta(9)	10.7	26.8
2025-11-01T03:00:00Z	Clusia minor s.l.	A	Theta(4)	10.7	27.4
2025-11-01T03:00:00Z	Clusia minor s.l.	B	Theta(5)	10.7	26.1
2025-11-01T03:00:00Z	Clusia minor s.l.	C	Theta(6)	10.7	28.1
2025-11-01T03:00:00Z	Clusia rosea	A	Theta(1)	10.7	27.6
2025-11-01T03:00:00Z	Clusia rosea	B	Theta(2)	10.7	26.9
2025-11-01T03:00:00Z	Clusia rosea	C	Theta(3)	10.7	28.1
2025-11-01T03:30:00Z	Clusia major	A	Theta(7)	10.7	25.8
2025-11-01T03:30:00Z	Clusia major	B	Theta(8)	10.7	25.5
2025-11-01T03:30:00Z	Clusia major	C	Theta(9)	10.7	26.8
2025-11-01T03:30:00Z	Clusia minor s.l.	A	Theta(4)	10.7	27.3
2025-11-01T03:30:00Z	Clusia minor s.l.	B	Theta(5)	10.7	26.1
2025-11-01T03:30:00Z	Clusia minor s.l.	C	Theta(6)	10.7	28.1
2025-11-01T03:30:00Z	Clusia rosea	A	Theta(1)	10.7	27.5
2025-11-01T03:30:00Z	Clusia rosea	B	Theta(2)	10.7	26.9
2025-11-01T03:30:00Z	Clusia rosea	C	Theta(3)	10.7	28
2025-11-01T04:00:00Z	Clusia major	A	Theta(7)	10.7	25.7
2025-11-01T04:00:00Z	Clusia major	B	Theta(8)	10.7	25.4
2025-11-01T04:00:00Z	Clusia major	C	Theta(9)	10.7	26.7
2025-11-01T04:00:00Z	Clusia minor s.l.	A	Theta(4)	10.7	27.2
2025-11-01T04:00:00Z	Clusia minor s.l.	B	Theta(5)	10.7	26
2025-11-01T04:00:00Z	Clusia minor s.l.	C	Theta(6)	10.7	28.1
2025-11-01T04:00:00Z	Clusia rosea	A	Theta(1)	10.7	27.5
2025-11-01T04:00:00Z	Clusia rosea	B	Theta(2)	10.7	26.8
2025-11-01T04:00:00Z	Clusia rosea	C	Theta(3)	10.7	27.8
2025-11-01T04:30:00Z	Clusia major	A	Theta(7)	10.7	25.7
2025-11-01T04:30:00Z	Clusia major	B	Theta(8)	10.7	25.4
2025-11-01T04:30:00Z	Clusia major	C	Theta(9)	10.7	26.6
2025-11-01T04:30:00Z	Clusia minor s.l.	A	Theta(4)	10.7	27
2025-11-01T04:30:00Z	Clusia minor s.l.	B	Theta(5)	10.7	26
2025-11-01T04:30:00Z	Clusia minor s.l.	C	Theta(6)	10.7	28
2025-11-01T04:30:00Z	Clusia rosea	A	Theta(1)	10.7	27.3
2025-11-01T04:30:00Z	Clusia rosea	B	Theta(2)	10.7	26.7
2025-11-01T04:30:00Z	Clusia rosea	C	Theta(3)	10.7	27.6
2025-11-01T05:00:00Z	Clusia major	A	Theta(7)	10.7	25.6
2025-11-01T05:00:00Z	Clusia major	B	Theta(8)	10.7	25.3
2025-11-01T05:00:00Z	Clusia major	C	Theta(9)	10.7	26.5
2025-11-01T05:00:00Z	Clusia minor s.l.	A	Theta(4)	10.7	26.9
2025-11-01T05:00:00Z	Clusia minor s.l.	B	Theta(5)	10.7	25.9
2025-11-01T05:00:00Z	Clusia minor s.l.	C	Theta(6)	10.7	28
2025-11-01T05:00:00Z	Clusia rosea	A	Theta(1)	10.7	27.2
2025-11-01T05:00:00Z	Clusia rosea	B	Theta(2)	10.7	26.6
2025-11-01T05:00:00Z	Clusia rosea	C	Theta(3)	10.7	27.5
2025-11-01T05:30:00Z	Clusia major	A	Theta(7)	10.7	25.6
2025-11-01T05:30:00Z	Clusia major	B	Theta(8)	10.7	25.3
2025-11-01T05:30:00Z	Clusia major	C	Theta(9)	10.7	26.5
2025-11-01T05:30:00Z	Clusia minor s.l.	A	Theta(4)	10.7	26.8
2025-11-01T05:30:00Z	Clusia minor s.l.	B	Theta(5)	10.7	25.9
2025-11-01T05:30:00Z	Clusia minor s.l.	C	Theta(6)	10.7	28
2025-11-01T05:30:00Z	Clusia rosea	A	Theta(1)	10.7	27.1
2025-11-01T05:30:00Z	Clusia rosea	B	Theta(2)	10.7	26.5
2025-11-01T05:30:00Z	Clusia rosea	C	Theta(3)	10.7	27.3
2025-11-01T06:00:00Z	Clusia major	A	Theta(7)	10.7	25.5
2025-11-01T06:00:00Z	Clusia major	B	Theta(8)	10.7	25.2
2025-11-01T06:00:00Z	Clusia major	C	Theta(9)	10.7	26.4
2025-11-01T06:00:00Z	Clusia minor s.l.	A	Theta(4)	10.7	26.6
2025-11-01T06:00:00Z	Clusia minor s.l.	B	Theta(5)	10.7	25.8
2025-11-01T06:00:00Z	Clusia minor s.l.	C	Theta(6)	10.7	28
2025-11-01T06:00:00Z	Clusia rosea	A	Theta(1)	10.7	27
2025-11-01T06:00:00Z	Clusia rosea	B	Theta(2)	10.7	26.4
2025-11-01T06:00:00Z	Clusia rosea	C	Theta(3)	10.7	27.1
2025-11-01T06:30:00Z	Clusia major	A	Theta(7)	10.7	25.5
2025-11-01T06:30:00Z	Clusia major	B	Theta(8)	10.7	25.2
2025-11-01T06:30:00Z	Clusia major	C	Theta(9)	10.7	26.3
2025-11-01T06:30:00Z	Clusia minor s.l.	A	Theta(4)	10.7	26.5
2025-11-01T06:30:00Z	Clusia minor s.l.	B	Theta(5)	10.7	25.8
2025-11-01T06:30:00Z	Clusia minor s.l.	C	Theta(6)	10.7	27.9
2025-11-01T06:30:00Z	Clusia rosea	A	Theta(1)	10.7	26.9
2025-11-01T06:30:00Z	Clusia rosea	B	Theta(2)	10.7	26.3
2025-11-01T06:30:00Z	Clusia rosea	C	Theta(3)	10.7	27
2025-11-01T07:00:00Z	Clusia major	A	Theta(7)	10.7	25.4
2025-11-01T07:00:00Z	Clusia major	B	Theta(8)	10.7	25.1
2025-11-01T07:00:00Z	Clusia major	C	Theta(9)	10.7	26.3
2025-11-01T07:00:00Z	Clusia minor s.l.	A	Theta(4)	10.7	26.4
2025-11-01T07:00:00Z	Clusia minor s.l.	B	Theta(5)	10.7	25.7
2025-11-01T07:00:00Z	Clusia minor s.l.	C	Theta(6)	10.7	27.9
2025-11-01T07:00:00Z	Clusia rosea	A	Theta(1)	10.7	26.8
2025-11-01T07:00:00Z	Clusia rosea	B	Theta(2)	10.7	26.2
2025-11-01T07:00:00Z	Clusia rosea	C	Theta(3)	10.7	26.8
2025-11-01T07:30:00Z	Clusia major	A	Theta(7)	10.7	25.4
2025-11-01T07:30:00Z	Clusia major	B	Theta(8)	10.7	25.1
2025-11-01T07:30:00Z	Clusia major	C	Theta(9)	10.7	26.2
2025-11-01T07:30:00Z	Clusia minor s.l.	A	Theta(4)	10.7	26.3
2025-11-01T07:30:00Z	Clusia minor s.l.	B	Theta(5)	10.7	25.7
2025-11-01T07:30:00Z	Clusia minor s.l.	C	Theta(6)	10.7	27.9
2025-11-01T07:30:00Z	Clusia rosea	A	Theta(1)	10.7	26.6
2025-11-01T07:30:00Z	Clusia rosea	B	Theta(2)	10.7	26.1
2025-11-01T07:30:00Z	Clusia rosea	C	Theta(3)	10.7	26.6
2025-11-01T08:00:00Z	Clusia major	A	Theta(7)	10.7	25.4
2025-11-01T08:00:00Z	Clusia major	B	Theta(8)	10.7	25
2025-11-01T08:00:00Z	Clusia major	C	Theta(9)	10.7	26.1
2025-11-01T08:00:00Z	Clusia minor s.l.	A	Theta(4)	10.7	26.2
2025-11-01T08:00:00Z	Clusia minor s.l.	B	Theta(5)	10.7	25.6
2025-11-01T08:00:00Z	Clusia minor s.l.	C	Theta(6)	10.7	27.8
2025-11-01T08:00:00Z	Clusia rosea	A	Theta(1)	10.7	26.4
2025-11-01T08:00:00Z	Clusia rosea	B	Theta(2)	10.7	26
2025-11-01T08:00:00Z	Clusia rosea	C	Theta(3)	10.7	26.3
2025-11-01T08:30:00Z	Clusia major	A	Theta(7)	10.7	25.3
2025-11-01T08:30:00Z	Clusia major	B	Theta(8)	10.7	25
2025-11-01T08:30:00Z	Clusia major	C	Theta(9)	10.7	26.1
2025-11-01T08:30:00Z	Clusia minor s.l.	A	Theta(4)	10.7	26
2025-11-01T08:30:00Z	Clusia minor s.l.	B	Theta(5)	10.7	25.5
2025-11-01T08:30:00Z	Clusia minor s.l.	C	Theta(6)	10.7	27.8
2025-11-01T08:30:00Z	Clusia rosea	A	Theta(1)	10.7	26.2
2025-11-01T08:30:00Z	Clusia rosea	B	Theta(2)	10.7	25.8
2025-11-01T08:30:00Z	Clusia rosea	C	Theta(3)	10.7	26
2025-11-01T09:00:00Z	Clusia major	A	Theta(7)	10.7	35.3
2025-11-01T09:00:00Z	Clusia major	B	Theta(8)	10.7	34.5
2025-11-01T09:00:00Z	Clusia major	C	Theta(9)	10.7	35.2
2025-11-01T09:00:00Z	Clusia minor s.l.	A	Theta(4)	10.7	47.4
2025-11-01T09:00:00Z	Clusia minor s.l.	B	Theta(5)	10.7	35.8
2025-11-01T09:00:00Z	Clusia minor s.l.	C	Theta(6)	10.7	31.4
2025-11-01T09:00:00Z	Clusia rosea	A	Theta(1)	10.7	34.6
2025-11-01T09:00:00Z	Clusia rosea	B	Theta(2)	10.7	26.9
2025-11-01T09:00:00Z	Clusia rosea	C	Theta(3)	10.7	36.2
2025-11-01T09:30:00Z	Clusia major	A	Theta(7)	10.7	34.3
2025-11-01T09:30:00Z	Clusia major	B	Theta(8)	10.7	34.4
2025-11-01T09:30:00Z	Clusia major	C	Theta(9)	10.7	34.2
2025-11-01T09:30:00Z	Clusia minor s.l.	A	Theta(4)	10.7	46.9
2025-11-01T09:30:00Z	Clusia minor s.l.	B	Theta(5)	10.7	34.8
2025-11-01T09:30:00Z	Clusia minor s.l.	C	Theta(6)	10.7	31.6
2025-11-01T09:30:00Z	Clusia rosea	A	Theta(1)	10.7	34.1
2025-11-01T09:30:00Z	Clusia rosea	B	Theta(2)	10.7	28.4
2025-11-01T09:30:00Z	Clusia rosea	C	Theta(3)	10.7	35.9
2025-11-01T10:00:00Z	Clusia major	A	Theta(7)	10.7	33.8
2025-11-01T10:00:00Z	Clusia major	B	Theta(8)	10.7	34.1
2025-11-01T10:00:00Z	Clusia major	C	Theta(9)	10.7	33.7
2025-11-01T10:00:00Z	Clusia minor s.l.	A	Theta(4)	10.7	46.4
2025-11-01T10:00:00Z	Clusia minor s.l.	B	Theta(5)	10.7	34.4
2025-11-01T10:00:00Z	Clusia minor s.l.	C	Theta(6)	10.7	31.6
2025-11-01T10:00:00Z	Clusia rosea	A	Theta(1)	10.7	33.7
2025-11-01T10:00:00Z	Clusia rosea	B	Theta(2)	10.7	29
2025-11-01T10:00:00Z	Clusia rosea	C	Theta(3)	10.7	35.6
2025-11-01T10:30:00Z	Clusia major	A	Theta(7)	10.7	33.4
2025-11-01T10:30:00Z	Clusia major	B	Theta(8)	10.7	33.7
2025-11-01T10:30:00Z	Clusia major	C	Theta(9)	10.7	33.3
2025-11-01T10:30:00Z	Clusia minor s.l.	A	Theta(4)	10.7	45.9
2025-11-01T10:30:00Z	Clusia minor s.l.	B	Theta(5)	10.7	34
2025-11-01T10:30:00Z	Clusia minor s.l.	C	Theta(6)	10.7	31.6
2025-11-01T10:30:00Z	Clusia rosea	A	Theta(1)	10.7	33.3
2025-11-01T10:30:00Z	Clusia rosea	B	Theta(2)	10.7	29.2
2025-11-01T10:30:00Z	Clusia rosea	C	Theta(3)	10.7	35.3
2025-11-01T11:00:00Z	Clusia major	A	Theta(7)	10.7	33.1
2025-11-01T11:00:00Z	Clusia major	B	Theta(8)	10.7	33.3
2025-11-01T11:00:00Z	Clusia major	C	Theta(9)	10.7	32.9
2025-11-01T11:00:00Z	Clusia minor s.l.	A	Theta(4)	10.7	45.4
2025-11-01T11:00:00Z	Clusia minor s.l.	B	Theta(5)	10.7	33.6
2025-11-01T11:00:00Z	Clusia minor s.l.	C	Theta(6)	10.7	31.5
2025-11-01T11:00:00Z	Clusia rosea	A	Theta(1)	10.7	33
2025-11-01T11:00:00Z	Clusia rosea	B	Theta(2)	10.7	29.1
2025-11-01T11:00:00Z	Clusia rosea	C	Theta(3)	10.7	35
2025-11-01T11:30:00Z	Clusia major	A	Theta(7)	10.7	32.8
2025-11-01T11:30:00Z	Clusia major	B	Theta(8)	10.7	32.9
2025-11-01T11:30:00Z	Clusia major	C	Theta(9)	10.7	32.5
2025-11-01T11:30:00Z	Clusia minor s.l.	A	Theta(4)	10.7	44.8
2025-11-01T11:30:00Z	Clusia minor s.l.	B	Theta(5)	10.7	33.2
2025-11-01T11:30:00Z	Clusia minor s.l.	C	Theta(6)	10.7	31.4
2025-11-01T11:30:00Z	Clusia rosea	A	Theta(1)	10.7	32.7
2025-11-01T11:30:00Z	Clusia rosea	B	Theta(2)	10.7	29
2025-11-01T11:30:00Z	Clusia rosea	C	Theta(3)	10.7	34.7
2025-11-01T12:00:00Z	Clusia major	A	Theta(7)	10.7	32.4
2025-11-01T12:00:00Z	Clusia major	B	Theta(8)	10.7	32.5
2025-11-01T12:00:00Z	Clusia major	C	Theta(9)	10.7	32.1
2025-11-01T12:00:00Z	Clusia minor s.l.	A	Theta(4)	10.7	44.2
2025-11-01T12:00:00Z	Clusia minor s.l.	B	Theta(5)	10.7	32.9
2025-11-01T12:00:00Z	Clusia minor s.l.	C	Theta(6)	10.7	31.3
2025-11-01T12:00:00Z	Clusia rosea	A	Theta(1)	10.7	32.5
2025-11-01T12:00:00Z	Clusia rosea	B	Theta(2)	10.7	28.9
2025-11-01T12:00:00Z	Clusia rosea	C	Theta(3)	10.7	34.5
2025-11-01T12:30:00Z	Clusia major	A	Theta(7)	10.7	32.1
2025-11-01T12:30:00Z	Clusia major	B	Theta(8)	10.7	32.1
2025-11-01T12:30:00Z	Clusia major	C	Theta(9)	10.7	31.7
2025-11-01T12:30:00Z	Clusia minor s.l.	A	Theta(4)	10.7	43.6
2025-11-01T12:30:00Z	Clusia minor s.l.	B	Theta(5)	10.7	32.4
2025-11-01T12:30:00Z	Clusia minor s.l.	C	Theta(6)	10.7	31.2
2025-11-01T12:30:00Z	Clusia rosea	A	Theta(1)	10.7	32.3
2025-11-01T12:30:00Z	Clusia rosea	B	Theta(2)	10.7	28.8
2025-11-01T12:30:00Z	Clusia rosea	C	Theta(3)	10.7	34.3
2025-11-01T13:00:00Z	Clusia major	A	Theta(7)	10.7	31.7
2025-11-01T13:00:00Z	Clusia major	B	Theta(8)	10.7	31.6
2025-11-01T13:00:00Z	Clusia major	C	Theta(9)	10.7	31.2
2025-11-01T13:00:00Z	Clusia minor s.l.	A	Theta(4)	10.7	42.9
2025-11-01T13:00:00Z	Clusia minor s.l.	B	Theta(5)	10.7	32
2025-11-01T13:00:00Z	Clusia minor s.l.	C	Theta(6)	10.7	31.1
2025-11-01T13:00:00Z	Clusia rosea	A	Theta(1)	10.7	32.1
2025-11-01T13:00:00Z	Clusia rosea	B	Theta(2)	10.7	28.7
2025-11-01T13:00:00Z	Clusia rosea	C	Theta(3)	10.7	34.1
2025-11-01T13:30:00Z	Clusia major	A	Theta(7)	10.7	31.4
2025-11-01T13:30:00Z	Clusia major	B	Theta(8)	10.7	31.2
2025-11-01T13:30:00Z	Clusia major	C	Theta(9)	10.7	30.8
2025-11-01T13:30:00Z	Clusia minor s.l.	A	Theta(4)	10.7	42.2
2025-11-01T13:30:00Z	Clusia minor s.l.	B	Theta(5)	10.7	31.5
2025-11-01T13:30:00Z	Clusia minor s.l.	C	Theta(6)	10.7	30.9
2025-11-01T13:30:00Z	Clusia rosea	A	Theta(1)	10.7	32
2025-11-01T13:30:00Z	Clusia rosea	B	Theta(2)	10.7	28.7
2025-11-01T13:30:00Z	Clusia rosea	C	Theta(3)	10.7	33.9
2025-11-01T14:00:00Z	Clusia major	A	Theta(7)	10.7	31
2025-11-01T14:00:00Z	Clusia major	B	Theta(8)	10.7	30.7
2025-11-01T14:00:00Z	Clusia major	C	Theta(9)	10.7	30.4
2025-11-01T14:00:00Z	Clusia minor s.l.	A	Theta(4)	10.7	41.5
2025-11-01T14:00:00Z	Clusia minor s.l.	B	Theta(5)	10.7	31.1
2025-11-01T14:00:00Z	Clusia minor s.l.	C	Theta(6)	10.7	30.8
2025-11-01T14:00:00Z	Clusia rosea	A	Theta(1)	10.7	31.8
2025-11-01T14:00:00Z	Clusia rosea	B	Theta(2)	10.7	28.6
2025-11-01T14:00:00Z	Clusia rosea	C	Theta(3)	10.7	33.7
2025-11-01T14:30:00Z	Clusia major	A	Theta(7)	10.7	30.7
2025-11-01T14:30:00Z	Clusia major	B	Theta(8)	10.7	30.2
2025-11-01T14:30:00Z	Clusia major	C	Theta(9)	10.7	29.9
2025-11-01T14:30:00Z	Clusia minor s.l.	A	Theta(4)	10.7	40.8
2025-11-01T14:30:00Z	Clusia minor s.l.	B	Theta(5)	10.7	30.7
2025-11-01T14:30:00Z	Clusia minor s.l.	C	Theta(6)	10.7	30.7
2025-11-01T14:30:00Z	Clusia rosea	A	Theta(1)	10.7	31.6
2025-11-01T14:30:00Z	Clusia rosea	B	Theta(2)	10.7	28.5
2025-11-01T14:30:00Z	Clusia rosea	C	Theta(3)	10.7	33.5
2025-11-01T15:00:00Z	Clusia major	A	Theta(7)	10.7	30.4
2025-11-01T15:00:00Z	Clusia major	B	Theta(8)	10.7	29.8
2025-11-01T15:00:00Z	Clusia major	C	Theta(9)	10.7	29.5
2025-11-01T15:00:00Z	Clusia minor s.l.	A	Theta(4)	10.7	40.2
2025-11-01T15:00:00Z	Clusia minor s.l.	B	Theta(5)	10.7	30.2
2025-11-01T15:00:00Z	Clusia minor s.l.	C	Theta(6)	10.7	30.5
2025-11-01T15:00:00Z	Clusia rosea	A	Theta(1)	10.7	31.4
2025-11-01T15:00:00Z	Clusia rosea	B	Theta(2)	10.7	28.4
2025-11-01T15:00:00Z	Clusia rosea	C	Theta(3)	10.7	33.3
2025-11-01T15:30:00Z	Clusia major	A	Theta(7)	10.7	30
2025-11-01T15:30:00Z	Clusia major	B	Theta(8)	10.7	29.3
2025-11-01T15:30:00Z	Clusia major	C	Theta(9)	10.7	29.1
2025-11-01T15:30:00Z	Clusia minor s.l.	A	Theta(4)	10.7	39.5
2025-11-01T15:30:00Z	Clusia minor s.l.	B	Theta(5)	10.7	29.8
2025-11-01T15:30:00Z	Clusia minor s.l.	C	Theta(6)	10.7	30.4
2025-11-01T15:30:00Z	Clusia rosea	A	Theta(1)	10.7	31.3
2025-11-01T15:30:00Z	Clusia rosea	B	Theta(2)	10.7	28.3
2025-11-01T15:30:00Z	Clusia rosea	C	Theta(3)	10.7	33.2
2025-11-01T16:00:00Z	Clusia major	A	Theta(7)	10.7	29.7
2025-11-01T16:00:00Z	Clusia major	B	Theta(8)	10.7	28.9
2025-11-01T16:00:00Z	Clusia major	C	Theta(9)	10.7	28.7
2025-11-01T16:00:00Z	Clusia minor s.l.	A	Theta(4)	10.7	38.8
2025-11-01T16:00:00Z	Clusia minor s.l.	B	Theta(5)	10.7	29.3
2025-11-01T16:00:00Z	Clusia minor s.l.	C	Theta(6)	10.7	30.3
2025-11-01T16:00:00Z	Clusia rosea	A	Theta(1)	10.7	31.1
2025-11-01T16:00:00Z	Clusia rosea	B	Theta(2)	10.7	28.2
2025-11-01T16:00:00Z	Clusia rosea	C	Theta(3)	10.7	33
2025-11-01T16:30:00Z	Clusia major	A	Theta(7)	10.7	29.4
2025-11-01T16:30:00Z	Clusia major	B	Theta(8)	10.7	28.4
2025-11-01T16:30:00Z	Clusia major	C	Theta(9)	10.7	28.3
2025-11-01T16:30:00Z	Clusia minor s.l.	A	Theta(4)	10.7	38
2025-11-01T16:30:00Z	Clusia minor s.l.	B	Theta(5)	10.7	28.9
2025-11-01T16:30:00Z	Clusia minor s.l.	C	Theta(6)	10.7	30.1
2025-11-01T16:30:00Z	Clusia rosea	A	Theta(1)	10.7	31
2025-11-01T16:30:00Z	Clusia rosea	B	Theta(2)	10.7	28.1
2025-11-01T16:30:00Z	Clusia rosea	C	Theta(3)	10.7	32.8
2025-11-01T17:00:00Z	Clusia major	A	Theta(7)	10.7	29
2025-11-01T17:00:00Z	Clusia major	B	Theta(8)	10.7	28.1
2025-11-01T17:00:00Z	Clusia major	C	Theta(9)	10.7	28
2025-11-01T17:00:00Z	Clusia minor s.l.	A	Theta(4)	10.7	37.3
2025-11-01T17:00:00Z	Clusia minor s.l.	B	Theta(5)	10.7	28.4
2025-11-01T17:00:00Z	Clusia minor s.l.	C	Theta(6)	10.7	30
2025-11-01T17:00:00Z	Clusia rosea	A	Theta(1)	10.7	30.8
2025-11-01T17:00:00Z	Clusia rosea	B	Theta(2)	10.7	28
2025-11-01T17:00:00Z	Clusia rosea	C	Theta(3)	10.7	32.7
2025-11-01T17:30:00Z	Clusia major	A	Theta(7)	10.7	28.7
2025-11-01T17:30:00Z	Clusia major	B	Theta(8)	10.7	27.7
2025-11-01T17:30:00Z	Clusia major	C	Theta(9)	10.7	27.6
2025-11-01T17:30:00Z	Clusia minor s.l.	A	Theta(4)	10.7	36.5
2025-11-01T17:30:00Z	Clusia minor s.l.	B	Theta(5)	10.7	28
2025-11-01T17:30:00Z	Clusia minor s.l.	C	Theta(6)	10.7	29.8
2025-11-01T17:30:00Z	Clusia rosea	A	Theta(1)	10.7	30.6
2025-11-01T17:30:00Z	Clusia rosea	B	Theta(2)	10.7	27.9
2025-11-01T17:30:00Z	Clusia rosea	C	Theta(3)	10.7	32.5
2025-11-01T18:00:00Z	Clusia major	A	Theta(7)	10.7	28.4
2025-11-01T18:00:00Z	Clusia major	B	Theta(8)	10.7	27.3
2025-11-01T18:00:00Z	Clusia major	C	Theta(9)	10.7	27.3
2025-11-01T18:00:00Z	Clusia minor s.l.	A	Theta(4)	10.7	35.9
2025-11-01T18:00:00Z	Clusia minor s.l.	B	Theta(5)	10.7	27.6
2025-11-01T18:00:00Z	Clusia minor s.l.	C	Theta(6)	10.7	29.7
2025-11-01T18:00:00Z	Clusia rosea	A	Theta(1)	10.7	30.5
2025-11-01T18:00:00Z	Clusia rosea	B	Theta(2)	10.7	27.8
2025-11-01T18:00:00Z	Clusia rosea	C	Theta(3)	10.7	32.3
2025-11-01T18:30:00Z	Clusia major	A	Theta(7)	10.7	28.1
2025-11-01T18:30:00Z	Clusia major	B	Theta(8)	10.7	27
2025-11-01T18:30:00Z	Clusia major	C	Theta(9)	10.7	27
2025-11-01T18:30:00Z	Clusia minor s.l.	A	Theta(4)	10.7	35.2
2025-11-01T18:30:00Z	Clusia minor s.l.	B	Theta(5)	10.7	27.2
2025-11-01T18:30:00Z	Clusia minor s.l.	C	Theta(6)	10.7	29.5
2025-11-01T18:30:00Z	Clusia rosea	A	Theta(1)	10.7	30.2
2025-11-01T18:30:00Z	Clusia rosea	B	Theta(2)	10.7	27.6
2025-11-01T18:30:00Z	Clusia rosea	C	Theta(3)	10.7	32
2025-11-01T19:00:00Z	Clusia major	A	Theta(7)	10.7	27.8
2025-11-01T19:00:00Z	Clusia major	B	Theta(8)	10.7	26.7
2025-11-01T19:00:00Z	Clusia major	C	Theta(9)	10.7	26.7
2025-11-01T19:00:00Z	Clusia minor s.l.	A	Theta(4)	10.7	34.5
2025-11-01T19:00:00Z	Clusia minor s.l.	B	Theta(5)	10.7	26.8
2025-11-01T19:00:00Z	Clusia minor s.l.	C	Theta(6)	10.7	29.4
2025-11-01T19:00:00Z	Clusia rosea	A	Theta(1)	10.7	29.9
2025-11-01T19:00:00Z	Clusia rosea	B	Theta(2)	10.7	27.3
2025-11-01T19:00:00Z	Clusia rosea	C	Theta(3)	10.7	31.6
2025-11-01T19:30:00Z	Clusia major	A	Theta(7)	10.7	27.6
2025-11-01T19:30:00Z	Clusia major	B	Theta(8)	10.7	26.3
2025-11-01T19:30:00Z	Clusia major	C	Theta(9)	10.7	26.4
2025-11-01T19:30:00Z	Clusia minor s.l.	A	Theta(4)	10.7	33.8
2025-11-01T19:30:00Z	Clusia minor s.l.	B	Theta(5)	10.7	26.5
2025-11-01T19:30:00Z	Clusia minor s.l.	C	Theta(6)	10.7	29.2
2025-11-01T19:30:00Z	Clusia rosea	A	Theta(1)	10.7	29.6
2025-11-01T19:30:00Z	Clusia rosea	B	Theta(2)	10.7	27.1
2025-11-01T19:30:00Z	Clusia rosea	C	Theta(3)	10.7	31.3
2025-11-01T20:00:00Z	Clusia major	A	Theta(7)	10.7	27.4
2025-11-01T20:00:00Z	Clusia major	B	Theta(8)	10.7	26
2025-11-01T20:00:00Z	Clusia major	C	Theta(9)	10.7	26.1
2025-11-01T20:00:00Z	Clusia minor s.l.	A	Theta(4)	10.7	33.2
2025-11-01T20:00:00Z	Clusia minor s.l.	B	Theta(5)	10.7	26.2
2025-11-01T20:00:00Z	Clusia minor s.l.	C	Theta(6)	10.7	29.1
2025-11-01T20:00:00Z	Clusia rosea	A	Theta(1)	10.7	29.3
2025-11-01T20:00:00Z	Clusia rosea	B	Theta(2)	10.7	26.8
2025-11-01T20:00:00Z	Clusia rosea	C	Theta(3)	10.7	30.9
2025-11-01T20:30:00Z	Clusia major	A	Theta(7)	10.7	27.2
2025-11-01T20:30:00Z	Clusia major	B	Theta(8)	10.7	25.7
2025-11-01T20:30:00Z	Clusia major	C	Theta(9)	10.7	25.9
2025-11-01T20:30:00Z	Clusia minor s.l.	A	Theta(4)	10.7	32.7
2025-11-01T20:30:00Z	Clusia minor s.l.	B	Theta(5)	10.7	25.9
2025-11-01T20:30:00Z	Clusia minor s.l.	C	Theta(6)	10.7	29
2025-11-01T20:30:00Z	Clusia rosea	A	Theta(1)	10.7	28.9
2025-11-01T20:30:00Z	Clusia rosea	B	Theta(2)	10.7	26.6
2025-11-01T20:30:00Z	Clusia rosea	C	Theta(3)	10.7	30.5
2025-11-01T21:00:00Z	Clusia major	A	Theta(7)	10.7	27
2025-11-01T21:00:00Z	Clusia major	B	Theta(8)	10.7	25.5
2025-11-01T21:00:00Z	Clusia major	C	Theta(9)	10.7	25.7
2025-11-01T21:00:00Z	Clusia minor s.l.	A	Theta(4)	10.7	32.2
2025-11-01T21:00:00Z	Clusia minor s.l.	B	Theta(5)	10.7	25.7
2025-11-01T21:00:00Z	Clusia minor s.l.	C	Theta(6)	10.7	28.9
2025-11-01T21:00:00Z	Clusia rosea	A	Theta(1)	10.7	28.6
2025-11-01T21:00:00Z	Clusia rosea	B	Theta(2)	10.7	26.4
2025-11-01T21:00:00Z	Clusia rosea	C	Theta(3)	10.7	30.1
2025-11-01T21:30:00Z	Clusia major	A	Theta(7)	10.7	26.9
2025-11-01T21:30:00Z	Clusia major	B	Theta(8)	10.7	25.3
2025-11-01T21:30:00Z	Clusia major	C	Theta(9)	10.7	25.5
2025-11-01T21:30:00Z	Clusia minor s.l.	A	Theta(4)	10.7	31.7
2025-11-01T21:30:00Z	Clusia minor s.l.	B	Theta(5)	10.7	25.6
2025-11-01T21:30:00Z	Clusia minor s.l.	C	Theta(6)	10.7	28.9
2025-11-01T21:30:00Z	Clusia rosea	A	Theta(1)	10.7	28.3
2025-11-01T21:30:00Z	Clusia rosea	B	Theta(2)	10.7	26.3
2025-11-01T21:30:00Z	Clusia rosea	C	Theta(3)	10.7	29.8
2025-11-01T22:00:00Z	Clusia major	A	Theta(7)	10.7	26.8
2025-11-01T22:00:00Z	Clusia major	B	Theta(8)	10.7	25.1
2025-11-01T22:00:00Z	Clusia major	C	Theta(9)	10.7	25.3
2025-11-01T22:00:00Z	Clusia minor s.l.	A	Theta(4)	10.7	31.3
2025-11-01T22:00:00Z	Clusia minor s.l.	B	Theta(5)	10.7	25.4
2025-11-01T22:00:00Z	Clusia minor s.l.	C	Theta(6)	10.7	28.8
2025-11-01T22:00:00Z	Clusia rosea	A	Theta(1)	10.7	28.1
2025-11-01T22:00:00Z	Clusia rosea	B	Theta(2)	10.7	26.1
2025-11-01T22:00:00Z	Clusia rosea	C	Theta(3)	10.7	29.5
2025-11-01T22:30:00Z	Clusia major	A	Theta(7)	10.7	26.7
2025-11-01T22:30:00Z	Clusia major	B	Theta(8)	10.7	24.9
2025-11-01T22:30:00Z	Clusia major	C	Theta(9)	10.7	25.2
2025-11-01T22:30:00Z	Clusia minor s.l.	A	Theta(4)	10.7	30.9
2025-11-01T22:30:00Z	Clusia minor s.l.	B	Theta(5)	10.7	25.4
2025-11-01T22:30:00Z	Clusia minor s.l.	C	Theta(6)	10.7	28.8
2025-11-01T22:30:00Z	Clusia rosea	A	Theta(1)	10.7	28
2025-11-01T22:30:00Z	Clusia rosea	B	Theta(2)	10.7	26
2025-11-01T22:30:00Z	Clusia rosea	C	Theta(3)	10.7	29.3
2025-11-01T23:00:00Z	Clusia major	A	Theta(7)	10.7	26.6
2025-11-01T23:00:00Z	Clusia major	B	Theta(8)	10.7	24.8
2025-11-01T23:00:00Z	Clusia major	C	Theta(9)	10.7	25.1
2025-11-01T23:00:00Z	Clusia minor s.l.	A	Theta(4)	10.7	30.6
2025-11-01T23:00:00Z	Clusia minor s.l.	B	Theta(5)	10.7	25.3
2025-11-01T23:00:00Z	Clusia minor s.l.	C	Theta(6)	10.7	28.8
2025-11-01T23:00:00Z	Clusia rosea	A	Theta(1)	10.7	27.9
2025-11-01T23:00:00Z	Clusia rosea	B	Theta(2)	10.7	26
2025-11-01T23:00:00Z	Clusia rosea	C	Theta(3)	10.7	29.1
2025-11-01T23:30:00Z	Clusia major	A	Theta(7)	10.7	26.6
2025-11-01T23:30:00Z	Clusia major	B	Theta(8)	10.7	24.7
2025-11-01T23:30:00Z	Clusia major	C	Theta(9)	10.7	25.1
2025-11-01T23:30:00Z	Clusia minor s.l.	A	Theta(4)	10.7	30.3
2025-11-01T23:30:00Z	Clusia minor s.l.	B	Theta(5)	10.7	25.2
2025-11-01T23:30:00Z	Clusia minor s.l.	C	Theta(6)	10.7	28.8
2025-11-01T23:30:00Z	Clusia rosea	A	Theta(1)	10.7	27.8
2025-11-01T23:30:00Z	Clusia rosea	B	Theta(2)	10.7	25.9
2025-11-01T23:30:00Z	Clusia rosea	C	Theta(3)	10.7	28.9
2025-11-02T00:00:00Z	Clusia major	A	Theta(7)	10.7	26.5
2025-11-02T00:00:00Z	Clusia major	B	Theta(8)	10.7	24.6
2025-11-02T00:00:00Z	Clusia major	C	Theta(9)	10.7	25
2025-11-02T00:00:00Z	Clusia minor s.l.	A	Theta(4)	10.7	30.1
2025-11-02T00:00:00Z	Clusia minor s.l.	B	Theta(5)	10.7	25.1
2025-11-02T00:00:00Z	Clusia minor s.l.	C	Theta(6)	10.7	28.7
2025-11-02T00:00:00Z	Clusia rosea	A	Theta(1)	10.7	27.7
2025-11-02T00:00:00Z	Clusia rosea	B	Theta(2)	10.7	25.8
2025-11-02T00:00:00Z	Clusia rosea	C	Theta(3)	10.7	28.7
2025-11-02T00:30:00Z	Clusia major	A	Theta(7)	10.7	26.5
2025-11-02T00:30:00Z	Clusia major	B	Theta(8)	10.7	24.6
2025-11-02T00:30:00Z	Clusia major	C	Theta(9)	10.7	24.9
2025-11-02T00:30:00Z	Clusia minor s.l.	A	Theta(4)	10.7	29.8
2025-11-02T00:30:00Z	Clusia minor s.l.	B	Theta(5)	10.7	25.1
2025-11-02T00:30:00Z	Clusia minor s.l.	C	Theta(6)	10.7	28.7
2025-11-02T00:30:00Z	Clusia rosea	A	Theta(1)	10.7	27.6
2025-11-02T00:30:00Z	Clusia rosea	B	Theta(2)	10.7	25.8
2025-11-02T00:30:00Z	Clusia rosea	C	Theta(3)	10.7	28.6
2025-11-02T01:00:00Z	Clusia major	A	Theta(7)	10.7	26.4
2025-11-02T01:00:00Z	Clusia major	B	Theta(8)	10.7	24.5
2025-11-02T01:00:00Z	Clusia major	C	Theta(9)	10.7	24.8
2025-11-02T01:00:00Z	Clusia minor s.l.	A	Theta(4)	10.7	29.6
2025-11-02T01:00:00Z	Clusia minor s.l.	B	Theta(5)	10.7	25
2025-11-02T01:00:00Z	Clusia minor s.l.	C	Theta(6)	10.7	28.7
2025-11-02T01:00:00Z	Clusia rosea	A	Theta(1)	10.7	27.5
2025-11-02T01:00:00Z	Clusia rosea	B	Theta(2)	10.7	25.7
2025-11-02T01:00:00Z	Clusia rosea	C	Theta(3)	10.7	28.4
2025-11-02T01:30:00Z	Clusia major	A	Theta(7)	10.7	26.4
2025-11-02T01:30:00Z	Clusia major	B	Theta(8)	10.7	24.4
2025-11-02T01:30:00Z	Clusia major	C	Theta(9)	10.7	24.8
2025-11-02T01:30:00Z	Clusia minor s.l.	A	Theta(4)	10.7	29.3
2025-11-02T01:30:00Z	Clusia minor s.l.	B	Theta(5)	10.7	25
2025-11-02T01:30:00Z	Clusia minor s.l.	C	Theta(6)	10.7	28.6
2025-11-02T01:30:00Z	Clusia rosea	A	Theta(1)	10.7	27.4
2025-11-02T01:30:00Z	Clusia rosea	B	Theta(2)	10.7	25.6
2025-11-02T01:30:00Z	Clusia rosea	C	Theta(3)	10.7	28.3
2025-11-02T02:00:00Z	Clusia major	A	Theta(7)	10.7	26.3
2025-11-02T02:00:00Z	Clusia major	B	Theta(8)	10.7	24.3
2025-11-02T02:00:00Z	Clusia major	C	Theta(9)	10.7	24.7
2025-11-02T02:00:00Z	Clusia minor s.l.	A	Theta(4)	10.7	29.1
2025-11-02T02:00:00Z	Clusia minor s.l.	B	Theta(5)	10.7	24.9
2025-11-02T02:00:00Z	Clusia minor s.l.	C	Theta(6)	10.7	28.6
2025-11-02T02:00:00Z	Clusia rosea	A	Theta(1)	10.7	27.3
2025-11-02T02:00:00Z	Clusia rosea	B	Theta(2)	10.7	25.6
2025-11-02T02:00:00Z	Clusia rosea	C	Theta(3)	10.7	28.1
2025-11-02T02:30:00Z	Clusia major	A	Theta(7)	10.7	26.3
2025-11-02T02:30:00Z	Clusia major	B	Theta(8)	10.7	24.3
2025-11-02T02:30:00Z	Clusia major	C	Theta(9)	10.7	24.7
2025-11-02T02:30:00Z	Clusia minor s.l.	A	Theta(4)	10.7	28.9
2025-11-02T02:30:00Z	Clusia minor s.l.	B	Theta(5)	10.7	24.9
2025-11-02T02:30:00Z	Clusia minor s.l.	C	Theta(6)	10.7	28.6
2025-11-02T02:30:00Z	Clusia rosea	A	Theta(1)	10.7	27.2
2025-11-02T02:30:00Z	Clusia rosea	B	Theta(2)	10.7	25.5
2025-11-02T02:30:00Z	Clusia rosea	C	Theta(3)	10.7	28
2025-11-02T03:00:00Z	Clusia major	A	Theta(7)	10.7	26.2
2025-11-02T03:00:00Z	Clusia major	B	Theta(8)	10.7	24.2
2025-11-02T03:00:00Z	Clusia major	C	Theta(9)	10.7	24.6
2025-11-02T03:00:00Z	Clusia minor s.l.	A	Theta(4)	10.7	28.7
2025-11-02T03:00:00Z	Clusia minor s.l.	B	Theta(5)	10.7	24.8
2025-11-02T03:00:00Z	Clusia minor s.l.	C	Theta(6)	10.7	28.5
2025-11-02T03:00:00Z	Clusia rosea	A	Theta(1)	10.7	27.1
2025-11-02T03:00:00Z	Clusia rosea	B	Theta(2)	10.7	25.5
2025-11-02T03:00:00Z	Clusia rosea	C	Theta(3)	10.7	27.9
2025-11-02T03:30:00Z	Clusia major	A	Theta(7)	10.7	26.2
2025-11-02T03:30:00Z	Clusia major	B	Theta(8)	10.7	24.2
2025-11-02T03:30:00Z	Clusia major	C	Theta(9)	10.7	24.5
2025-11-02T03:30:00Z	Clusia minor s.l.	A	Theta(4)	10.7	28.5
2025-11-02T03:30:00Z	Clusia minor s.l.	B	Theta(5)	10.7	24.8
2025-11-02T03:30:00Z	Clusia minor s.l.	C	Theta(6)	10.7	28.5
2025-11-02T03:30:00Z	Clusia rosea	A	Theta(1)	10.7	27
2025-11-02T03:30:00Z	Clusia rosea	B	Theta(2)	10.7	25.4
2025-11-02T03:30:00Z	Clusia rosea	C	Theta(3)	10.7	27.7
2025-11-02T04:00:00Z	Clusia major	A	Theta(7)	10.7	26.2
2025-11-02T04:00:00Z	Clusia major	B	Theta(8)	10.7	24.1
2025-11-02T04:00:00Z	Clusia major	C	Theta(9)	10.7	24.5
2025-11-02T04:00:00Z	Clusia minor s.l.	A	Theta(4)	10.7	28.3
2025-11-02T04:00:00Z	Clusia minor s.l.	B	Theta(5)	10.7	24.7
2025-11-02T04:00:00Z	Clusia minor s.l.	C	Theta(6)	10.7	28.5
2025-11-02T04:00:00Z	Clusia rosea	A	Theta(1)	10.7	26.9
2025-11-02T04:00:00Z	Clusia rosea	B	Theta(2)	10.7	25.3
2025-11-02T04:00:00Z	Clusia rosea	C	Theta(3)	10.7	27.6
2025-11-02T04:30:00Z	Clusia major	A	Theta(7)	10.7	26.1
2025-11-02T04:30:00Z	Clusia major	B	Theta(8)	10.7	24.1
2025-11-02T04:30:00Z	Clusia major	C	Theta(9)	10.7	24.4
2025-11-02T04:30:00Z	Clusia minor s.l.	A	Theta(4)	10.7	28.1
2025-11-02T04:30:00Z	Clusia minor s.l.	B	Theta(5)	10.7	24.6
2025-11-02T04:30:00Z	Clusia minor s.l.	C	Theta(6)	10.7	28.5
2025-11-02T04:30:00Z	Clusia rosea	A	Theta(1)	10.7	26.8
2025-11-02T04:30:00Z	Clusia rosea	B	Theta(2)	10.7	25.2
2025-11-02T04:30:00Z	Clusia rosea	C	Theta(3)	10.7	27.4
2025-11-02T05:00:00Z	Clusia major	A	Theta(7)	10.7	26.1
2025-11-02T05:00:00Z	Clusia major	B	Theta(8)	10.7	24
2025-11-02T05:00:00Z	Clusia major	C	Theta(9)	10.7	24.4
2025-11-02T05:00:00Z	Clusia minor s.l.	A	Theta(4)	10.7	28
2025-11-02T05:00:00Z	Clusia minor s.l.	B	Theta(5)	10.7	24.6
2025-11-02T05:00:00Z	Clusia minor s.l.	C	Theta(6)	10.7	28.4
2025-11-02T05:00:00Z	Clusia rosea	A	Theta(1)	10.7	26.7
2025-11-02T05:00:00Z	Clusia rosea	B	Theta(2)	10.7	25.2
2025-11-02T05:00:00Z	Clusia rosea	C	Theta(3)	10.7	27.2
2025-11-02T05:30:00Z	Clusia major	A	Theta(7)	10.7	26
2025-11-02T05:30:00Z	Clusia major	B	Theta(8)	10.7	24
2025-11-02T05:30:00Z	Clusia major	C	Theta(9)	10.7	24.3
2025-11-02T05:30:00Z	Clusia minor s.l.	A	Theta(4)	10.7	27.8
2025-11-02T05:30:00Z	Clusia minor s.l.	B	Theta(5)	10.7	24.5
2025-11-02T05:30:00Z	Clusia minor s.l.	C	Theta(6)	10.7	28.4
2025-11-02T05:30:00Z	Clusia rosea	A	Theta(1)	10.7	26.5
2025-11-02T05:30:00Z	Clusia rosea	B	Theta(2)	10.7	25.1
2025-11-02T05:30:00Z	Clusia rosea	C	Theta(3)	10.7	27.1
2025-11-02T06:00:00Z	Clusia major	A	Theta(7)	10.7	26
2025-11-02T06:00:00Z	Clusia major	B	Theta(8)	10.7	23.9
2025-11-02T06:00:00Z	Clusia major	C	Theta(9)	10.7	24.3
2025-11-02T06:00:00Z	Clusia minor s.l.	A	Theta(4)	10.7	27.7
2025-11-02T06:00:00Z	Clusia minor s.l.	B	Theta(5)	10.7	24.5
2025-11-02T06:00:00Z	Clusia minor s.l.	C	Theta(6)	10.7	28.4
2025-11-02T06:00:00Z	Clusia rosea	A	Theta(1)	10.7	26.4
2025-11-02T06:00:00Z	Clusia rosea	B	Theta(2)	10.7	25
2025-11-02T06:00:00Z	Clusia rosea	C	Theta(3)	10.7	26.9
2025-11-02T06:30:00Z	Clusia major	A	Theta(7)	10.7	25.9
2025-11-02T06:30:00Z	Clusia major	B	Theta(8)	10.7	23.9
2025-11-02T06:30:00Z	Clusia major	C	Theta(9)	10.7	24.2
2025-11-02T06:30:00Z	Clusia minor s.l.	A	Theta(4)	10.7	27.6
2025-11-02T06:30:00Z	Clusia minor s.l.	B	Theta(5)	10.7	24.4
2025-11-02T06:30:00Z	Clusia minor s.l.	C	Theta(6)	10.7	28.3
2025-11-02T06:30:00Z	Clusia rosea	A	Theta(1)	10.7	26.3
2025-11-02T06:30:00Z	Clusia rosea	B	Theta(2)	10.7	24.9
2025-11-02T06:30:00Z	Clusia rosea	C	Theta(3)	10.7	26.7
2025-11-02T07:00:00Z	Clusia major	A	Theta(7)	10.7	25.9
2025-11-02T07:00:00Z	Clusia major	B	Theta(8)	10.7	23.8
2025-11-02T07:00:00Z	Clusia major	C	Theta(9)	10.7	24.1
2025-11-02T07:00:00Z	Clusia minor s.l.	A	Theta(4)	10.7	27.4
2025-11-02T07:00:00Z	Clusia minor s.l.	B	Theta(5)	10.7	24.4
2025-11-02T07:00:00Z	Clusia minor s.l.	C	Theta(6)	10.7	28.3
2025-11-02T07:00:00Z	Clusia rosea	A	Theta(1)	10.7	26.1
2025-11-02T07:00:00Z	Clusia rosea	B	Theta(2)	10.7	24.8
2025-11-02T07:00:00Z	Clusia rosea	C	Theta(3)	10.7	26.5
2025-11-02T07:30:00Z	Clusia major	A	Theta(7)	10.7	25.8
2025-11-02T07:30:00Z	Clusia major	B	Theta(8)	10.7	23.8
2025-11-02T07:30:00Z	Clusia major	C	Theta(9)	10.7	24.1
2025-11-02T07:30:00Z	Clusia minor s.l.	A	Theta(4)	10.7	27.3
2025-11-02T07:30:00Z	Clusia minor s.l.	B	Theta(5)	10.7	24.3
2025-11-02T07:30:00Z	Clusia minor s.l.	C	Theta(6)	10.7	28.3
2025-11-02T07:30:00Z	Clusia rosea	A	Theta(1)	10.7	26
2025-11-02T07:30:00Z	Clusia rosea	B	Theta(2)	10.7	24.7
2025-11-02T07:30:00Z	Clusia rosea	C	Theta(3)	10.7	26.3
2025-11-02T08:00:00Z	Clusia major	A	Theta(7)	10.7	25.8
2025-11-02T08:00:00Z	Clusia major	B	Theta(8)	10.7	23.7
2025-11-02T08:00:00Z	Clusia major	C	Theta(9)	10.7	24
2025-11-02T08:00:00Z	Clusia minor s.l.	A	Theta(4)	10.7	27.2
2025-11-02T08:00:00Z	Clusia minor s.l.	B	Theta(5)	10.7	24.3
2025-11-02T08:00:00Z	Clusia minor s.l.	C	Theta(6)	10.7	28.2
2025-11-02T08:00:00Z	Clusia rosea	A	Theta(1)	10.7	25.8
2025-11-02T08:00:00Z	Clusia rosea	B	Theta(2)	10.7	24.6
2025-11-02T08:00:00Z	Clusia rosea	C	Theta(3)	10.7	26
2025-11-02T08:30:00Z	Clusia major	A	Theta(7)	10.7	25.8
2025-11-02T08:30:00Z	Clusia major	B	Theta(8)	10.7	23.7
2025-11-02T08:30:00Z	Clusia major	C	Theta(9)	10.7	24
2025-11-02T08:30:00Z	Clusia minor s.l.	A	Theta(4)	10.7	27
2025-11-02T08:30:00Z	Clusia minor s.l.	B	Theta(5)	10.7	24.2
2025-11-02T08:30:00Z	Clusia minor s.l.	C	Theta(6)	10.7	28.2
2025-11-02T08:30:00Z	Clusia rosea	A	Theta(1)	10.7	25.5
2025-11-02T08:30:00Z	Clusia rosea	B	Theta(2)	10.7	24.4
2025-11-02T08:30:00Z	Clusia rosea	C	Theta(3)	10.7	25.7
2025-11-02T09:00:00Z	Clusia major	A	Theta(7)	10.7	36.2
2025-11-02T09:00:00Z	Clusia major	B	Theta(8)	10.7	33.9
2025-11-02T09:00:00Z	Clusia major	C	Theta(9)	10.7	34.4
2025-11-02T09:00:00Z	Clusia minor s.l.	A	Theta(4)	10.7	46.8
2025-11-02T09:00:00Z	Clusia minor s.l.	B	Theta(5)	10.7	37.6
2025-11-02T09:00:00Z	Clusia minor s.l.	C	Theta(6)	10.7	31.4
2025-11-02T09:00:00Z	Clusia rosea	A	Theta(1)	10.7	33.8
2025-11-02T09:00:00Z	Clusia rosea	B	Theta(2)	10.7	27.4
2025-11-02T09:00:00Z	Clusia rosea	C	Theta(3)	10.7	33
2025-11-02T09:30:00Z	Clusia major	A	Theta(7)	10.7	34.7
2025-11-02T09:30:00Z	Clusia major	B	Theta(8)	10.7	34.2
2025-11-02T09:30:00Z	Clusia major	C	Theta(9)	10.7	33.2
2025-11-02T09:30:00Z	Clusia minor s.l.	A	Theta(4)	10.7	46.5
2025-11-02T09:30:00Z	Clusia minor s.l.	B	Theta(5)	10.7	36.1
2025-11-02T09:30:00Z	Clusia minor s.l.	C	Theta(6)	10.7	31.7
2025-11-02T09:30:00Z	Clusia rosea	A	Theta(1)	10.7	33.3
2025-11-02T09:30:00Z	Clusia rosea	B	Theta(2)	10.7	28.6
2025-11-02T09:30:00Z	Clusia rosea	C	Theta(3)	10.7	33.9
2025-11-02T10:00:00Z	Clusia major	A	Theta(7)	10.7	34.2
2025-11-02T10:00:00Z	Clusia major	B	Theta(8)	10.7	34
2025-11-02T10:00:00Z	Clusia major	C	Theta(9)	10.7	32.6
2025-11-02T10:00:00Z	Clusia minor s.l.	A	Theta(4)	10.7	46.1
2025-11-02T10:00:00Z	Clusia minor s.l.	B	Theta(5)	10.7	35.4
2025-11-02T10:00:00Z	Clusia minor s.l.	C	Theta(6)	10.7	31.7
2025-11-02T10:00:00Z	Clusia rosea	A	Theta(1)	10.7	33
2025-11-02T10:00:00Z	Clusia rosea	B	Theta(2)	10.7	29
2025-11-02T10:00:00Z	Clusia rosea	C	Theta(3)	10.7	33.8
2025-11-02T10:30:00Z	Clusia major	A	Theta(7)	10.7	33.9
2025-11-02T10:30:00Z	Clusia major	B	Theta(8)	10.7	33.7
2025-11-02T10:30:00Z	Clusia major	C	Theta(9)	10.7	32.2
2025-11-02T10:30:00Z	Clusia minor s.l.	A	Theta(4)	10.7	45.7
2025-11-02T10:30:00Z	Clusia minor s.l.	B	Theta(5)	10.7	34.8
2025-11-02T10:30:00Z	Clusia minor s.l.	C	Theta(6)	10.7	31.7
2025-11-02T10:30:00Z	Clusia rosea	A	Theta(1)	10.7	32.6
2025-11-02T10:30:00Z	Clusia rosea	B	Theta(2)	10.7	29.1
2025-11-02T10:30:00Z	Clusia rosea	C	Theta(3)	10.7	33.5
2025-11-02T11:00:00Z	Clusia major	A	Theta(7)	10.7	33.5
2025-11-02T11:00:00Z	Clusia major	B	Theta(8)	10.7	33.3
2025-11-02T11:00:00Z	Clusia major	C	Theta(9)	10.7	31.7
2025-11-02T11:00:00Z	Clusia minor s.l.	A	Theta(4)	10.7	45.2
2025-11-02T11:00:00Z	Clusia minor s.l.	B	Theta(5)	10.7	34.3
2025-11-02T11:00:00Z	Clusia minor s.l.	C	Theta(6)	10.7	31.6
2025-11-02T11:00:00Z	Clusia rosea	A	Theta(1)	10.7	32.3
2025-11-02T11:00:00Z	Clusia rosea	B	Theta(2)	10.7	29
2025-11-02T11:00:00Z	Clusia rosea	C	Theta(3)	10.7	33.3
2025-11-02T11:30:00Z	Clusia major	A	Theta(7)	10.7	33.2
2025-11-02T11:30:00Z	Clusia major	B	Theta(8)	10.7	32.9
2025-11-02T11:30:00Z	Clusia major	C	Theta(9)	10.7	31.3
2025-11-02T11:30:00Z	Clusia minor s.l.	A	Theta(4)	10.7	44.7
2025-11-02T11:30:00Z	Clusia minor s.l.	B	Theta(5)	10.7	33.8
2025-11-02T11:30:00Z	Clusia minor s.l.	C	Theta(6)	10.7	31.6
2025-11-02T11:30:00Z	Clusia rosea	A	Theta(1)	10.7	32.1
2025-11-02T11:30:00Z	Clusia rosea	B	Theta(2)	10.7	28.8
2025-11-02T11:30:00Z	Clusia rosea	C	Theta(3)	10.7	33
2025-11-02T12:00:00Z	Clusia major	A	Theta(7)	10.7	32.9
2025-11-02T12:00:00Z	Clusia major	B	Theta(8)	10.7	32.5
2025-11-02T12:00:00Z	Clusia major	C	Theta(9)	10.7	30.9
2025-11-02T12:00:00Z	Clusia minor s.l.	A	Theta(4)	10.7	44.2
2025-11-02T12:00:00Z	Clusia minor s.l.	B	Theta(5)	10.7	33.2
2025-11-02T12:00:00Z	Clusia minor s.l.	C	Theta(6)	10.7	31.5
2025-11-02T12:00:00Z	Clusia rosea	A	Theta(1)	10.7	31.8
2025-11-02T12:00:00Z	Clusia rosea	B	Theta(2)	10.7	28.7
2025-11-02T12:00:00Z	Clusia rosea	C	Theta(3)	10.7	32.8
2025-11-02T12:30:00Z	Clusia major	A	Theta(7)	10.7	32.5
2025-11-02T12:30:00Z	Clusia major	B	Theta(8)	10.7	32
2025-11-02T12:30:00Z	Clusia major	C	Theta(9)	10.7	30.5
2025-11-02T12:30:00Z	Clusia minor s.l.	A	Theta(4)	10.7	43.5
2025-11-02T12:30:00Z	Clusia minor s.l.	B	Theta(5)	10.7	32.7
2025-11-02T12:30:00Z	Clusia minor s.l.	C	Theta(6)	10.7	31.4
2025-11-02T12:30:00Z	Clusia rosea	A	Theta(1)	10.7	31.7
2025-11-02T12:30:00Z	Clusia rosea	B	Theta(2)	10.7	28.5
2025-11-02T12:30:00Z	Clusia rosea	C	Theta(3)	10.7	32.6
2025-11-02T13:00:00Z	Clusia major	A	Theta(7)	10.7	32.1
2025-11-02T13:00:00Z	Clusia major	B	Theta(8)	10.7	31.6
2025-11-02T13:00:00Z	Clusia major	C	Theta(9)	10.7	30
2025-11-02T13:00:00Z	Clusia minor s.l.	A	Theta(4)	10.7	42.9
2025-11-02T13:00:00Z	Clusia minor s.l.	B	Theta(5)	10.7	32.1
2025-11-02T13:00:00Z	Clusia minor s.l.	C	Theta(6)	10.7	31.3
2025-11-02T13:00:00Z	Clusia rosea	A	Theta(1)	10.7	31.5
2025-11-02T13:00:00Z	Clusia rosea	B	Theta(2)	10.7	28.4
2025-11-02T13:00:00Z	Clusia rosea	C	Theta(3)	10.7	32.3
2025-11-02T13:30:00Z	Clusia major	A	Theta(7)	10.7	31.8
2025-11-02T13:30:00Z	Clusia major	B	Theta(8)	10.7	31.1
2025-11-02T13:30:00Z	Clusia major	C	Theta(9)	10.7	29.6
2025-11-02T13:30:00Z	Clusia minor s.l.	A	Theta(4)	10.7	42.2
2025-11-02T13:30:00Z	Clusia minor s.l.	B	Theta(5)	10.7	31.6
2025-11-02T13:30:00Z	Clusia minor s.l.	C	Theta(6)	10.7	31.2
2025-11-02T13:30:00Z	Clusia rosea	A	Theta(1)	10.7	31.3
2025-11-02T13:30:00Z	Clusia rosea	B	Theta(2)	10.7	28.3
2025-11-02T13:30:00Z	Clusia rosea	C	Theta(3)	10.7	32.1
2025-11-02T14:00:00Z	Clusia major	A	Theta(7)	10.7	31.4
2025-11-02T14:00:00Z	Clusia major	B	Theta(8)	10.7	30.6
2025-11-02T14:00:00Z	Clusia major	C	Theta(9)	10.7	29.2
2025-11-02T14:00:00Z	Clusia minor s.l.	A	Theta(4)	10.7	41.6
2025-11-02T14:00:00Z	Clusia minor s.l.	B	Theta(5)	10.7	31.1
2025-11-02T14:00:00Z	Clusia minor s.l.	C	Theta(6)	10.7	31.1
2025-11-02T14:00:00Z	Clusia rosea	A	Theta(1)	10.7	31.1
2025-11-02T14:00:00Z	Clusia rosea	B	Theta(2)	10.7	28.2
2025-11-02T14:00:00Z	Clusia rosea	C	Theta(3)	10.7	31.9
2025-11-02T14:30:00Z	Clusia major	A	Theta(7)	10.7	31.1
2025-11-02T14:30:00Z	Clusia major	B	Theta(8)	10.7	30.2
2025-11-02T14:30:00Z	Clusia major	C	Theta(9)	10.7	28.7
2025-11-02T14:30:00Z	Clusia minor s.l.	A	Theta(4)	10.7	40.9
2025-11-02T14:30:00Z	Clusia minor s.l.	B	Theta(5)	10.7	30.6
2025-11-02T14:30:00Z	Clusia minor s.l.	C	Theta(6)	10.7	31
2025-11-02T14:30:00Z	Clusia rosea	A	Theta(1)	10.7	31
2025-11-02T14:30:00Z	Clusia rosea	B	Theta(2)	10.7	28.1
2025-11-02T14:30:00Z	Clusia rosea	C	Theta(3)	10.7	31.7
2025-11-02T15:00:00Z	Clusia major	A	Theta(7)	10.7	30.8
2025-11-02T15:00:00Z	Clusia major	B	Theta(8)	10.7	29.7
2025-11-02T15:00:00Z	Clusia major	C	Theta(9)	10.7	28.3
2025-11-02T15:00:00Z	Clusia minor s.l.	A	Theta(4)	10.7	40.2
2025-11-02T15:00:00Z	Clusia minor s.l.	B	Theta(5)	10.7	30.2
2025-11-02T15:00:00Z	Clusia minor s.l.	C	Theta(6)	10.7	30.9
2025-11-02T15:00:00Z	Clusia rosea	A	Theta(1)	10.7	30.8
2025-11-02T15:00:00Z	Clusia rosea	B	Theta(2)	10.7	28
2025-11-02T15:00:00Z	Clusia rosea	C	Theta(3)	10.7	31.5
2025-11-02T15:30:00Z	Clusia major	A	Theta(7)	10.7	30.5
2025-11-02T15:30:00Z	Clusia major	B	Theta(8)	10.7	29.2
2025-11-02T15:30:00Z	Clusia major	C	Theta(9)	10.7	27.9
2025-11-02T15:30:00Z	Clusia minor s.l.	A	Theta(4)	10.7	39.5
2025-11-02T15:30:00Z	Clusia minor s.l.	B	Theta(5)	10.7	29.7
2025-11-02T15:30:00Z	Clusia minor s.l.	C	Theta(6)	10.7	30.8
2025-11-02T15:30:00Z	Clusia rosea	A	Theta(1)	10.7	30.6
2025-11-02T15:30:00Z	Clusia rosea	B	Theta(2)	10.7	28
2025-11-02T15:30:00Z	Clusia rosea	C	Theta(3)	10.7	31.3
2025-11-02T16:00:00Z	Clusia major	A	Theta(7)	10.7	30.1
2025-11-02T16:00:00Z	Clusia major	B	Theta(8)	10.7	28.8
2025-11-02T16:00:00Z	Clusia major	C	Theta(9)	10.7	27.6
2025-11-02T16:00:00Z	Clusia minor s.l.	A	Theta(4)	10.7	38.8
2025-11-02T16:00:00Z	Clusia minor s.l.	B	Theta(5)	10.7	29.2
2025-11-02T16:00:00Z	Clusia minor s.l.	C	Theta(6)	10.7	30.7
2025-11-02T16:00:00Z	Clusia rosea	A	Theta(1)	10.7	30.5
2025-11-02T16:00:00Z	Clusia rosea	B	Theta(2)	10.7	27.9
2025-11-02T16:00:00Z	Clusia rosea	C	Theta(3)	10.7	31.1
2025-11-02T16:30:00Z	Clusia major	A	Theta(7)	10.7	29.8
2025-11-02T16:30:00Z	Clusia major	B	Theta(8)	10.7	28.3
2025-11-02T16:30:00Z	Clusia major	C	Theta(9)	10.7	27.2
2025-11-02T16:30:00Z	Clusia minor s.l.	A	Theta(4)	10.7	38.1
2025-11-02T16:30:00Z	Clusia minor s.l.	B	Theta(5)	10.7	28.7
2025-11-02T16:30:00Z	Clusia minor s.l.	C	Theta(6)	10.7	30.5
2025-11-02T16:30:00Z	Clusia rosea	A	Theta(1)	10.7	30.3
2025-11-02T16:30:00Z	Clusia rosea	B	Theta(2)	10.7	27.8
2025-11-02T16:30:00Z	Clusia rosea	C	Theta(3)	10.7	31
2025-11-02T17:00:00Z	Clusia major	A	Theta(7)	10.7	29.5
2025-11-02T17:00:00Z	Clusia major	B	Theta(8)	10.7	28
2025-11-02T17:00:00Z	Clusia major	C	Theta(9)	10.7	26.9
2025-11-02T17:00:00Z	Clusia minor s.l.	A	Theta(4)	10.7	37.3
2025-11-02T17:00:00Z	Clusia minor s.l.	B	Theta(5)	10.7	28.2
2025-11-02T17:00:00Z	Clusia minor s.l.	C	Theta(6)	10.7	30.4
2025-11-02T17:00:00Z	Clusia rosea	A	Theta(1)	10.7	30.2
2025-11-02T17:00:00Z	Clusia rosea	B	Theta(2)	10.7	27.7
2025-11-02T17:00:00Z	Clusia rosea	C	Theta(3)	10.7	30.8
2025-11-02T17:30:00Z	Clusia major	A	Theta(7)	10.7	29.1
2025-11-02T17:30:00Z	Clusia major	B	Theta(8)	10.7	27.6
2025-11-02T17:30:00Z	Clusia major	C	Theta(9)	10.7	26.6
2025-11-02T17:30:00Z	Clusia minor s.l.	A	Theta(4)	10.7	36.6
2025-11-02T17:30:00Z	Clusia minor s.l.	B	Theta(5)	10.7	27.8
2025-11-02T17:30:00Z	Clusia minor s.l.	C	Theta(6)	10.7	30.3
2025-11-02T17:30:00Z	Clusia rosea	A	Theta(1)	10.7	30
2025-11-02T17:30:00Z	Clusia rosea	B	Theta(2)	10.7	27.6
2025-11-02T17:30:00Z	Clusia rosea	C	Theta(3)	10.7	30.6
2025-11-02T18:00:00Z	Clusia major	A	Theta(7)	10.7	28.8
2025-11-02T18:00:00Z	Clusia major	B	Theta(8)	10.7	27.2
2025-11-02T18:00:00Z	Clusia major	C	Theta(9)	10.7	26.3
2025-11-02T18:00:00Z	Clusia minor s.l.	A	Theta(4)	10.7	35.9
2025-11-02T18:00:00Z	Clusia minor s.l.	B	Theta(5)	10.7	27.4
2025-11-02T18:00:00Z	Clusia minor s.l.	C	Theta(6)	10.7	30.2
2025-11-02T18:00:00Z	Clusia rosea	A	Theta(1)	10.7	29.9
2025-11-02T18:00:00Z	Clusia rosea	B	Theta(2)	10.7	27.4
2025-11-02T18:00:00Z	Clusia rosea	C	Theta(3)	10.7	30.3
2025-11-02T18:30:00Z	Clusia major	A	Theta(7)	10.7	28.5
2025-11-02T18:30:00Z	Clusia major	B	Theta(8)	10.7	26.9
2025-11-02T18:30:00Z	Clusia major	C	Theta(9)	10.7	25.9
2025-11-02T18:30:00Z	Clusia minor s.l.	A	Theta(4)	10.7	35.2
2025-11-02T18:30:00Z	Clusia minor s.l.	B	Theta(5)	10.7	27
2025-11-02T18:30:00Z	Clusia minor s.l.	C	Theta(6)	10.7	30
2025-11-02T18:30:00Z	Clusia rosea	A	Theta(1)	10.7	29.7
2025-11-02T18:30:00Z	Clusia rosea	B	Theta(2)	10.7	27.2
2025-11-02T18:30:00Z	Clusia rosea	C	Theta(3)	10.7	30.1
2025-11-02T19:00:00Z	Clusia major	A	Theta(7)	10.7	28.2
2025-11-02T19:00:00Z	Clusia major	B	Theta(8)	10.7	26.5
2025-11-02T19:00:00Z	Clusia major	C	Theta(9)	10.7	25.6
2025-11-02T19:00:00Z	Clusia minor s.l.	A	Theta(4)	10.7	34.5
2025-11-02T19:00:00Z	Clusia minor s.l.	B	Theta(5)	10.7	26.6
2025-11-02T19:00:00Z	Clusia minor s.l.	C	Theta(6)	10.7	29.9
2025-11-02T19:00:00Z	Clusia rosea	A	Theta(1)	10.7	29.4
2025-11-02T19:00:00Z	Clusia rosea	B	Theta(2)	10.7	27
2025-11-02T19:00:00Z	Clusia rosea	C	Theta(3)	10.7	29.7
2025-11-02T19:30:00Z	Clusia major	A	Theta(7)	10.7	28
2025-11-02T19:30:00Z	Clusia major	B	Theta(8)	10.7	26.2
2025-11-02T19:30:00Z	Clusia major	C	Theta(9)	10.7	25.3
2025-11-02T19:30:00Z	Clusia minor s.l.	A	Theta(4)	10.7	33.9
2025-11-02T19:30:00Z	Clusia minor s.l.	B	Theta(5)	10.7	26.2
2025-11-02T19:30:00Z	Clusia minor s.l.	C	Theta(6)	10.7	29.8
2025-11-02T19:30:00Z	Clusia rosea	A	Theta(1)	10.7	29.1
2025-11-02T19:30:00Z	Clusia rosea	B	Theta(2)	10.7	26.7
2025-11-02T19:30:00Z	Clusia rosea	C	Theta(3)	10.7	29.3
2025-11-02T20:00:00Z	Clusia major	A	Theta(7)	10.7	27.8
2025-11-02T20:00:00Z	Clusia major	B	Theta(8)	10.7	25.9
2025-11-02T20:00:00Z	Clusia major	C	Theta(9)	10.7	25.1
2025-11-02T20:00:00Z	Clusia minor s.l.	A	Theta(4)	10.7	33.3
2025-11-02T20:00:00Z	Clusia minor s.l.	B	Theta(5)	10.7	26
2025-11-02T20:00:00Z	Clusia minor s.l.	C	Theta(6)	10.7	29.7
2025-11-02T20:00:00Z	Clusia rosea	A	Theta(1)	10.7	28.8
2025-11-02T20:00:00Z	Clusia rosea	B	Theta(2)	10.7	26.5
2025-11-02T20:00:00Z	Clusia rosea	C	Theta(3)	10.7	29
2025-11-02T20:30:00Z	Clusia major	A	Theta(7)	10.7	27.6
2025-11-02T20:30:00Z	Clusia major	B	Theta(8)	10.7	25.6
2025-11-02T20:30:00Z	Clusia major	C	Theta(9)	10.7	24.9
2025-11-02T20:30:00Z	Clusia minor s.l.	A	Theta(4)	10.7	32.8
2025-11-02T20:30:00Z	Clusia minor s.l.	B	Theta(5)	10.7	25.7
2025-11-02T20:30:00Z	Clusia minor s.l.	C	Theta(6)	10.7	29.6
2025-11-02T20:30:00Z	Clusia rosea	A	Theta(1)	10.7	28.5
2025-11-02T20:30:00Z	Clusia rosea	B	Theta(2)	10.7	26.3
2025-11-02T20:30:00Z	Clusia rosea	C	Theta(3)	10.7	28.6
2025-11-02T21:00:00Z	Clusia major	A	Theta(7)	10.7	27.4
2025-11-02T21:00:00Z	Clusia major	B	Theta(8)	10.7	25.3
2025-11-02T21:00:00Z	Clusia major	C	Theta(9)	10.7	24.6
2025-11-02T21:00:00Z	Clusia minor s.l.	A	Theta(4)	10.7	32.2
2025-11-02T21:00:00Z	Clusia minor s.l.	B	Theta(5)	10.7	25.5
2025-11-02T21:00:00Z	Clusia minor s.l.	C	Theta(6)	10.7	29.6
2025-11-02T21:00:00Z	Clusia rosea	A	Theta(1)	10.7	28.3
2025-11-02T21:00:00Z	Clusia rosea	B	Theta(2)	10.7	26.1
2025-11-02T21:00:00Z	Clusia rosea	C	Theta(3)	10.7	28.2
2025-11-02T21:30:00Z	Clusia major	A	Theta(7)	10.7	27.3
2025-11-02T21:30:00Z	Clusia major	B	Theta(8)	10.7	25.1
2025-11-02T21:30:00Z	Clusia major	C	Theta(9)	10.7	24.5
2025-11-02T21:30:00Z	Clusia minor s.l.	A	Theta(4)	10.7	31.8
2025-11-02T21:30:00Z	Clusia minor s.l.	B	Theta(5)	10.7	25.3
2025-11-02T21:30:00Z	Clusia minor s.l.	C	Theta(6)	10.7	29.5
2025-11-02T21:30:00Z	Clusia rosea	A	Theta(1)	10.7	28
2025-11-02T21:30:00Z	Clusia rosea	B	Theta(2)	10.7	26
2025-11-02T21:30:00Z	Clusia rosea	C	Theta(3)	10.7	28
2025-11-02T22:00:00Z	Clusia major	A	Theta(7)	10.7	27.2
2025-11-02T22:00:00Z	Clusia major	B	Theta(8)	10.7	24.9
2025-11-02T22:00:00Z	Clusia major	C	Theta(9)	10.7	24.3
2025-11-02T22:00:00Z	Clusia minor s.l.	A	Theta(4)	10.7	31.4
2025-11-02T22:00:00Z	Clusia minor s.l.	B	Theta(5)	10.7	25.2
2025-11-02T22:00:00Z	Clusia minor s.l.	C	Theta(6)	10.7	29.5
2025-11-02T22:00:00Z	Clusia rosea	A	Theta(1)	10.7	27.9
2025-11-02T22:00:00Z	Clusia rosea	B	Theta(2)	10.7	25.8
2025-11-02T22:00:00Z	Clusia rosea	C	Theta(3)	10.7	27.7
2025-11-02T22:30:00Z	Clusia major	A	Theta(7)	10.7	27.1
2025-11-02T22:30:00Z	Clusia major	B	Theta(8)	10.7	24.8
2025-11-02T22:30:00Z	Clusia major	C	Theta(9)	10.7	24.2
2025-11-02T22:30:00Z	Clusia minor s.l.	A	Theta(4)	10.7	31.1
2025-11-02T22:30:00Z	Clusia minor s.l.	B	Theta(5)	10.7	25.1
2025-11-02T22:30:00Z	Clusia minor s.l.	C	Theta(6)	10.7	29.5
2025-11-02T22:30:00Z	Clusia rosea	A	Theta(1)	10.7	27.7
2025-11-02T22:30:00Z	Clusia rosea	B	Theta(2)	10.7	25.7
2025-11-02T22:30:00Z	Clusia rosea	C	Theta(3)	10.7	27.5
2025-11-02T23:00:00Z	Clusia major	A	Theta(7)	10.7	27.1
2025-11-02T23:00:00Z	Clusia major	B	Theta(8)	10.7	24.6
2025-11-02T23:00:00Z	Clusia major	C	Theta(9)	10.7	24.1
2025-11-02T23:00:00Z	Clusia minor s.l.	A	Theta(4)	10.7	30.7
2025-11-02T23:00:00Z	Clusia minor s.l.	B	Theta(5)	10.7	25
2025-11-02T23:00:00Z	Clusia minor s.l.	C	Theta(6)	10.7	29.4
2025-11-02T23:00:00Z	Clusia rosea	A	Theta(1)	10.7	27.6
2025-11-02T23:00:00Z	Clusia rosea	B	Theta(2)	10.7	25.7
2025-11-02T23:00:00Z	Clusia rosea	C	Theta(3)	10.7	27.4
2025-11-02T23:30:00Z	Clusia major	A	Theta(7)	10.7	27
2025-11-02T23:30:00Z	Clusia major	B	Theta(8)	10.7	24.5
2025-11-02T23:30:00Z	Clusia major	C	Theta(9)	10.7	24
2025-11-02T23:30:00Z	Clusia minor s.l.	A	Theta(4)	10.7	30.4
2025-11-02T23:30:00Z	Clusia minor s.l.	B	Theta(5)	10.7	24.9
2025-11-02T23:30:00Z	Clusia minor s.l.	C	Theta(6)	10.7	29.4
2025-11-02T23:30:00Z	Clusia rosea	A	Theta(1)	10.7	27.5
2025-11-02T23:30:00Z	Clusia rosea	B	Theta(2)	10.7	25.6
2025-11-02T23:30:00Z	Clusia rosea	C	Theta(3)	10.7	27.2
2025-11-03T00:00:00Z	Clusia major	A	Theta(7)	10.7	27
2025-11-03T00:00:00Z	Clusia major	B	Theta(8)	10.7	24.4
2025-11-03T00:00:00Z	Clusia major	C	Theta(9)	10.7	23.9
2025-11-03T00:00:00Z	Clusia minor s.l.	A	Theta(4)	10.7	30.2
2025-11-03T00:00:00Z	Clusia minor s.l.	B	Theta(5)	10.7	24.9
2025-11-03T00:00:00Z	Clusia minor s.l.	C	Theta(6)	10.7	29.4
2025-11-03T00:00:00Z	Clusia rosea	A	Theta(1)	10.7	27.4
2025-11-03T00:00:00Z	Clusia rosea	B	Theta(2)	10.7	25.5
2025-11-03T00:00:00Z	Clusia rosea	C	Theta(3)	10.7	27.1
2025-11-03T00:30:00Z	Clusia major	A	Theta(7)	10.7	26.9
2025-11-03T00:30:00Z	Clusia major	B	Theta(8)	10.7	24.4
2025-11-03T00:30:00Z	Clusia major	C	Theta(9)	10.7	23.9
2025-11-03T00:30:00Z	Clusia minor s.l.	A	Theta(4)	10.7	29.9
2025-11-03T00:30:00Z	Clusia minor s.l.	B	Theta(5)	10.7	24.8
2025-11-03T00:30:00Z	Clusia minor s.l.	C	Theta(6)	10.7	29.4
2025-11-03T00:30:00Z	Clusia rosea	A	Theta(1)	10.7	27.3
2025-11-03T00:30:00Z	Clusia rosea	B	Theta(2)	10.7	25.5
2025-11-03T00:30:00Z	Clusia rosea	C	Theta(3)	10.7	26.9
2025-11-03T01:00:00Z	Clusia major	A	Theta(7)	10.7	26.9
2025-11-03T01:00:00Z	Clusia major	B	Theta(8)	10.7	24.3
2025-11-03T01:00:00Z	Clusia major	C	Theta(9)	10.7	23.8
2025-11-03T01:00:00Z	Clusia minor s.l.	A	Theta(4)	10.7	29.7
2025-11-03T01:00:00Z	Clusia minor s.l.	B	Theta(5)	10.7	24.7
2025-11-03T01:00:00Z	Clusia minor s.l.	C	Theta(6)	10.7	29.4
2025-11-03T01:00:00Z	Clusia rosea	A	Theta(1)	10.7	27.2
2025-11-03T01:00:00Z	Clusia rosea	B	Theta(2)	10.7	25.4
2025-11-03T01:00:00Z	Clusia rosea	C	Theta(3)	10.7	26.8
2025-11-03T01:30:00Z	Clusia major	A	Theta(7)	10.7	26.8
2025-11-03T01:30:00Z	Clusia major	B	Theta(8)	10.7	24.2
2025-11-03T01:30:00Z	Clusia major	C	Theta(9)	10.7	23.8
2025-11-03T01:30:00Z	Clusia minor s.l.	A	Theta(4)	10.7	29.4
2025-11-03T01:30:00Z	Clusia minor s.l.	B	Theta(5)	10.7	24.7
2025-11-03T01:30:00Z	Clusia minor s.l.	C	Theta(6)	10.7	29.4
2025-11-03T01:30:00Z	Clusia rosea	A	Theta(1)	10.7	27.1
2025-11-03T01:30:00Z	Clusia rosea	B	Theta(2)	10.7	25.3
2025-11-03T01:30:00Z	Clusia rosea	C	Theta(3)	10.7	26.6
2025-11-03T02:00:00Z	Clusia major	A	Theta(7)	10.7	26.8
2025-11-03T02:00:00Z	Clusia major	B	Theta(8)	10.7	24.1
2025-11-03T02:00:00Z	Clusia major	C	Theta(9)	10.7	23.7
2025-11-03T02:00:00Z	Clusia minor s.l.	A	Theta(4)	10.7	29.2
2025-11-03T02:00:00Z	Clusia minor s.l.	B	Theta(5)	10.7	24.6
2025-11-03T02:00:00Z	Clusia minor s.l.	C	Theta(6)	10.7	29.3
2025-11-03T02:00:00Z	Clusia rosea	A	Theta(1)	10.7	27
2025-11-03T02:00:00Z	Clusia rosea	B	Theta(2)	10.7	25.3
2025-11-03T02:00:00Z	Clusia rosea	C	Theta(3)	10.7	26.5
2025-11-03T02:30:00Z	Clusia major	A	Theta(7)	10.7	26.7
2025-11-03T02:30:00Z	Clusia major	B	Theta(8)	10.7	24.1
2025-11-03T02:30:00Z	Clusia major	C	Theta(9)	10.7	23.6
2025-11-03T02:30:00Z	Clusia minor s.l.	A	Theta(4)	10.7	29
2025-11-03T02:30:00Z	Clusia minor s.l.	B	Theta(5)	10.7	24.6
2025-11-03T02:30:00Z	Clusia minor s.l.	C	Theta(6)	10.7	29.3
2025-11-03T02:30:00Z	Clusia rosea	A	Theta(1)	10.7	26.9
2025-11-03T02:30:00Z	Clusia rosea	B	Theta(2)	10.7	25.2
2025-11-03T02:30:00Z	Clusia rosea	C	Theta(3)	10.7	26.4
2025-11-03T03:00:00Z	Clusia major	A	Theta(7)	10.7	26.7
2025-11-03T03:00:00Z	Clusia major	B	Theta(8)	10.7	24
2025-11-03T03:00:00Z	Clusia major	C	Theta(9)	10.7	23.6
2025-11-03T03:00:00Z	Clusia minor s.l.	A	Theta(4)	10.7	28.8
2025-11-03T03:00:00Z	Clusia minor s.l.	B	Theta(5)	10.7	24.5
2025-11-03T03:00:00Z	Clusia minor s.l.	C	Theta(6)	10.7	29.3
2025-11-03T03:00:00Z	Clusia rosea	A	Theta(1)	10.7	26.8
2025-11-03T03:00:00Z	Clusia rosea	B	Theta(2)	10.7	25.1
2025-11-03T03:00:00Z	Clusia rosea	C	Theta(3)	10.7	26.2
2025-11-03T03:30:00Z	Clusia major	A	Theta(7)	10.7	26.6
2025-11-03T03:30:00Z	Clusia major	B	Theta(8)	10.7	24
2025-11-03T03:30:00Z	Clusia major	C	Theta(9)	10.7	23.5
2025-11-03T03:30:00Z	Clusia minor s.l.	A	Theta(4)	10.7	28.6
2025-11-03T03:30:00Z	Clusia minor s.l.	B	Theta(5)	10.7	24.4
2025-11-03T03:30:00Z	Clusia minor s.l.	C	Theta(6)	10.7	29.3
2025-11-03T03:30:00Z	Clusia rosea	A	Theta(1)	10.7	26.7
2025-11-03T03:30:00Z	Clusia rosea	B	Theta(2)	10.7	25.1
2025-11-03T03:30:00Z	Clusia rosea	C	Theta(3)	10.7	26.1
2025-11-03T04:00:00Z	Clusia major	A	Theta(7)	10.7	26.6
2025-11-03T04:00:00Z	Clusia major	B	Theta(8)	10.7	23.9
2025-11-03T04:00:00Z	Clusia major	C	Theta(9)	10.7	23.5
2025-11-03T04:00:00Z	Clusia minor s.l.	A	Theta(4)	10.7	28.4
2025-11-03T04:00:00Z	Clusia minor s.l.	B	Theta(5)	10.7	24.4
2025-11-03T04:00:00Z	Clusia minor s.l.	C	Theta(6)	10.7	29.2
2025-11-03T04:00:00Z	Clusia rosea	A	Theta(1)	10.7	26.6
2025-11-03T04:00:00Z	Clusia rosea	B	Theta(2)	10.7	25
2025-11-03T04:00:00Z	Clusia rosea	C	Theta(3)	10.7	25.9
2025-11-03T04:30:00Z	Clusia major	A	Theta(7)	10.7	26.6
2025-11-03T04:30:00Z	Clusia major	B	Theta(8)	10.7	23.8
2025-11-03T04:30:00Z	Clusia major	C	Theta(9)	10.7	23.4
2025-11-03T04:30:00Z	Clusia minor s.l.	A	Theta(4)	10.7	28.2
2025-11-03T04:30:00Z	Clusia minor s.l.	B	Theta(5)	10.7	24.3
2025-11-03T04:30:00Z	Clusia minor s.l.	C	Theta(6)	10.7	29.2
2025-11-03T04:30:00Z	Clusia rosea	A	Theta(1)	10.7	26.5
2025-11-03T04:30:00Z	Clusia rosea	B	Theta(2)	10.7	24.9
2025-11-03T04:30:00Z	Clusia rosea	C	Theta(3)	10.7	25.7
2025-11-03T05:00:00Z	Clusia major	A	Theta(7)	10.7	26.5
2025-11-03T05:00:00Z	Clusia major	B	Theta(8)	10.7	23.8
2025-11-03T05:00:00Z	Clusia major	C	Theta(9)	10.7	23.4
2025-11-03T05:00:00Z	Clusia minor s.l.	A	Theta(4)	10.7	28.1
2025-11-03T05:00:00Z	Clusia minor s.l.	B	Theta(5)	10.7	24.3
2025-11-03T05:00:00Z	Clusia minor s.l.	C	Theta(6)	10.7	29.2
2025-11-03T05:00:00Z	Clusia rosea	A	Theta(1)	10.7	26.4
2025-11-03T05:00:00Z	Clusia rosea	B	Theta(2)	10.7	24.8
2025-11-03T05:00:00Z	Clusia rosea	C	Theta(3)	10.7	25.6
2025-11-03T05:30:00Z	Clusia major	A	Theta(7)	10.7	26.5
2025-11-03T05:30:00Z	Clusia major	B	Theta(8)	10.7	23.7
2025-11-03T05:30:00Z	Clusia major	C	Theta(9)	10.7	23.3
2025-11-03T05:30:00Z	Clusia minor s.l.	A	Theta(4)	10.7	27.9
2025-11-03T05:30:00Z	Clusia minor s.l.	B	Theta(5)	10.7	24.2
2025-11-03T05:30:00Z	Clusia minor s.l.	C	Theta(6)	10.7	29.1
2025-11-03T05:30:00Z	Clusia rosea	A	Theta(1)	10.7	26.2
2025-11-03T05:30:00Z	Clusia rosea	B	Theta(2)	10.7	24.7
2025-11-03T05:30:00Z	Clusia rosea	C	Theta(3)	10.7	25.4
2025-11-03T06:00:00Z	Clusia major	A	Theta(7)	10.7	26.4
2025-11-03T06:00:00Z	Clusia major	B	Theta(8)	10.7	23.7
2025-11-03T06:00:00Z	Clusia major	C	Theta(9)	10.7	23.2
2025-11-03T06:00:00Z	Clusia minor s.l.	A	Theta(4)	10.7	27.8
2025-11-03T06:00:00Z	Clusia minor s.l.	B	Theta(5)	10.7	24.2
2025-11-03T06:00:00Z	Clusia minor s.l.	C	Theta(6)	10.7	29.1
2025-11-03T06:00:00Z	Clusia rosea	A	Theta(1)	10.7	26.1
2025-11-03T06:00:00Z	Clusia rosea	B	Theta(2)	10.7	24.7
2025-11-03T06:00:00Z	Clusia rosea	C	Theta(3)	10.7	25.2
2025-11-03T06:30:00Z	Clusia major	A	Theta(7)	10.7	26.4
2025-11-03T06:30:00Z	Clusia major	B	Theta(8)	10.7	23.6
2025-11-03T06:30:00Z	Clusia major	C	Theta(9)	10.7	23.2
2025-11-03T06:30:00Z	Clusia minor s.l.	A	Theta(4)	10.7	27.7
2025-11-03T06:30:00Z	Clusia minor s.l.	B	Theta(5)	10.7	24.1
2025-11-03T06:30:00Z	Clusia minor s.l.	C	Theta(6)	10.7	29.1
2025-11-03T06:30:00Z	Clusia rosea	A	Theta(1)	10.7	26
2025-11-03T06:30:00Z	Clusia rosea	B	Theta(2)	10.7	24.6
2025-11-03T06:30:00Z	Clusia rosea	C	Theta(3)	10.7	25
2025-11-03T07:00:00Z	Clusia major	A	Theta(7)	10.7	26.3
2025-11-03T07:00:00Z	Clusia major	B	Theta(8)	10.7	23.6
2025-11-03T07:00:00Z	Clusia major	C	Theta(9)	10.7	23.1
2025-11-03T07:00:00Z	Clusia minor s.l.	A	Theta(4)	10.7	27.5
2025-11-03T07:00:00Z	Clusia minor s.l.	B	Theta(5)	10.7	24.1
2025-11-03T07:00:00Z	Clusia minor s.l.	C	Theta(6)	10.7	29
2025-11-03T07:00:00Z	Clusia rosea	A	Theta(1)	10.7	25.8
2025-11-03T07:00:00Z	Clusia rosea	B	Theta(2)	10.7	24.5
2025-11-03T07:00:00Z	Clusia rosea	C	Theta(3)	10.7	24.8
2025-11-03T07:30:00Z	Clusia major	A	Theta(7)	10.7	26.3
2025-11-03T07:30:00Z	Clusia major	B	Theta(8)	10.7	23.5
2025-11-03T07:30:00Z	Clusia major	C	Theta(9)	10.7	23.1
2025-11-03T07:30:00Z	Clusia minor s.l.	A	Theta(4)	10.7	27.4
2025-11-03T07:30:00Z	Clusia minor s.l.	B	Theta(5)	10.7	24
2025-11-03T07:30:00Z	Clusia minor s.l.	C	Theta(6)	10.7	29
2025-11-03T07:30:00Z	Clusia rosea	A	Theta(1)	10.7	25.7
2025-11-03T07:30:00Z	Clusia rosea	B	Theta(2)	10.7	24.3
2025-11-03T07:30:00Z	Clusia rosea	C	Theta(3)	10.7	24.6
2025-11-03T08:00:00Z	Clusia major	A	Theta(7)	10.7	26.3
2025-11-03T08:00:00Z	Clusia major	B	Theta(8)	10.7	23.5
2025-11-03T08:00:00Z	Clusia major	C	Theta(9)	10.7	23
2025-11-03T08:00:00Z	Clusia minor s.l.	A	Theta(4)	10.7	27.3
2025-11-03T08:00:00Z	Clusia minor s.l.	B	Theta(5)	10.7	24
2025-11-03T08:00:00Z	Clusia minor s.l.	C	Theta(6)	10.7	29
2025-11-03T08:00:00Z	Clusia rosea	A	Theta(1)	10.7	25.4
2025-11-03T08:00:00Z	Clusia rosea	B	Theta(2)	10.7	24.2
2025-11-03T08:00:00Z	Clusia rosea	C	Theta(3)	10.7	24.3
2025-11-03T08:30:00Z	Clusia major	A	Theta(7)	10.7	26.2
2025-11-03T08:30:00Z	Clusia major	B	Theta(8)	10.7	23.4
2025-11-03T08:30:00Z	Clusia major	C	Theta(9)	10.7	23
2025-11-03T08:30:00Z	Clusia minor s.l.	A	Theta(4)	10.7	27.1
2025-11-03T08:30:00Z	Clusia minor s.l.	B	Theta(5)	10.7	23.9
2025-11-03T08:30:00Z	Clusia minor s.l.	C	Theta(6)	10.7	28.9
2025-11-03T08:30:00Z	Clusia rosea	A	Theta(1)	10.7	25.1
2025-11-03T08:30:00Z	Clusia rosea	B	Theta(2)	10.7	24
2025-11-03T08:30:00Z	Clusia rosea	C	Theta(3)	10.7	23.9
2025-11-03T09:00:00Z	Clusia major	A	Theta(7)	10.7	26.1
2025-11-03T09:00:00Z	Clusia major	B	Theta(8)	10.7	23.3
2025-11-03T09:00:00Z	Clusia major	C	Theta(9)	10.7	22.9
2025-11-03T09:00:00Z	Clusia minor s.l.	A	Theta(4)	10.7	27
2025-11-03T09:00:00Z	Clusia minor s.l.	B	Theta(5)	10.7	23.7
2025-11-03T09:00:00Z	Clusia minor s.l.	C	Theta(6)	10.7	28.9
2025-11-03T09:00:00Z	Clusia rosea	A	Theta(1)	10.7	24.8
2025-11-03T09:00:00Z	Clusia rosea	B	Theta(2)	10.7	23.8
2025-11-03T09:00:00Z	Clusia rosea	C	Theta(3)	10.7	23.5
2025-11-03T09:30:00Z	Clusia major	A	Theta(7)	10.7	26
2025-11-03T09:30:00Z	Clusia major	B	Theta(8)	10.7	23.2
2025-11-03T09:30:00Z	Clusia major	C	Theta(9)	10.7	22.8
2025-11-03T09:30:00Z	Clusia minor s.l.	A	Theta(4)	10.7	26.8
2025-11-03T09:30:00Z	Clusia minor s.l.	B	Theta(5)	10.7	23.5
2025-11-03T09:30:00Z	Clusia minor s.l.	C	Theta(6)	10.7	28.8
2025-11-03T09:30:00Z	Clusia rosea	A	Theta(1)	10.7	24.4
2025-11-03T09:30:00Z	Clusia rosea	B	Theta(2)	10.7	23.5
2025-11-03T09:30:00Z	Clusia rosea	C	Theta(3)	10.7	23.1
2025-11-03T10:00:00Z	Clusia major	A	Theta(7)	10.7	33.3
2025-11-03T10:00:00Z	Clusia major	B	Theta(8)	10.7	35.2
2025-11-03T10:00:00Z	Clusia major	C	Theta(9)	10.7	35.5
2025-11-03T10:00:00Z	Clusia minor s.l.	A	Theta(4)	10.7	41.7
2025-11-03T10:00:00Z	Clusia minor s.l.	B	Theta(5)	10.7	35.9
2025-11-03T10:00:00Z	Clusia minor s.l.	C	Theta(6)	10.7	31.7
2025-11-03T10:00:00Z	Clusia rosea	A	Theta(1)	10.7	32
2025-11-03T10:00:00Z	Clusia rosea	B	Theta(2)	10.7	33
2025-11-03T10:00:00Z	Clusia rosea	C	Theta(3)	10.7	34.1
2025-11-03T10:30:00Z	Clusia major	A	Theta(7)	10.7	32.7
2025-11-03T10:30:00Z	Clusia major	B	Theta(8)	10.7	34.9
2025-11-03T10:30:00Z	Clusia major	C	Theta(9)	10.7	34.6
2025-11-03T10:30:00Z	Clusia minor s.l.	A	Theta(4)	10.7	41.2
2025-11-03T10:30:00Z	Clusia minor s.l.	B	Theta(5)	10.7	35.2
2025-11-03T10:30:00Z	Clusia minor s.l.	C	Theta(6)	10.7	31.7
2025-11-03T10:30:00Z	Clusia rosea	A	Theta(1)	10.7	31.7
2025-11-03T10:30:00Z	Clusia rosea	B	Theta(2)	10.7	32.8
2025-11-03T10:30:00Z	Clusia rosea	C	Theta(3)	10.7	34.6
2025-11-03T11:00:00Z	Clusia major	A	Theta(7)	10.7	32.3
2025-11-03T11:00:00Z	Clusia major	B	Theta(8)	10.7	34.4
2025-11-03T11:00:00Z	Clusia major	C	Theta(9)	10.7	34
2025-11-03T11:00:00Z	Clusia minor s.l.	A	Theta(4)	10.7	40.7
2025-11-03T11:00:00Z	Clusia minor s.l.	B	Theta(5)	10.7	34.8
2025-11-03T11:00:00Z	Clusia minor s.l.	C	Theta(6)	10.7	31.6
2025-11-03T11:00:00Z	Clusia rosea	A	Theta(1)	10.7	31.4
2025-11-03T11:00:00Z	Clusia rosea	B	Theta(2)	10.7	32.5
2025-11-03T11:00:00Z	Clusia rosea	C	Theta(3)	10.7	34.5
2025-11-03T11:30:00Z	Clusia major	A	Theta(7)	10.7	32
2025-11-03T11:30:00Z	Clusia major	B	Theta(8)	10.7	34
2025-11-03T11:30:00Z	Clusia major	C	Theta(9)	10.7	33.5
2025-11-03T11:30:00Z	Clusia minor s.l.	A	Theta(4)	10.7	40.2
2025-11-03T11:30:00Z	Clusia minor s.l.	B	Theta(5)	10.7	34.5
2025-11-03T11:30:00Z	Clusia minor s.l.	C	Theta(6)	10.7	31.5
2025-11-03T11:30:00Z	Clusia rosea	A	Theta(1)	10.7	31.2
2025-11-03T11:30:00Z	Clusia rosea	B	Theta(2)	10.7	32.2
2025-11-03T11:30:00Z	Clusia rosea	C	Theta(3)	10.7	34.4
2025-11-03T12:00:00Z	Clusia major	A	Theta(7)	10.7	31.7
2025-11-03T12:00:00Z	Clusia major	B	Theta(8)	10.7	33.6
2025-11-03T12:00:00Z	Clusia major	C	Theta(9)	10.7	33.1
2025-11-03T12:00:00Z	Clusia minor s.l.	A	Theta(4)	10.7	39.6
2025-11-03T12:00:00Z	Clusia minor s.l.	B	Theta(5)	10.7	34.2
2025-11-03T12:00:00Z	Clusia minor s.l.	C	Theta(6)	10.7	31.3
2025-11-03T12:00:00Z	Clusia rosea	A	Theta(1)	10.7	31
2025-11-03T12:00:00Z	Clusia rosea	B	Theta(2)	10.7	31.9
2025-11-03T12:00:00Z	Clusia rosea	C	Theta(3)	10.7	34.2
2025-11-03T12:30:00Z	Clusia major	A	Theta(7)	10.7	31.4
2025-11-03T12:30:00Z	Clusia major	B	Theta(8)	10.7	33.2
2025-11-03T12:30:00Z	Clusia major	C	Theta(9)	10.7	32.6
2025-11-03T12:30:00Z	Clusia minor s.l.	A	Theta(4)	10.7	38.9
2025-11-03T12:30:00Z	Clusia minor s.l.	B	Theta(5)	10.7	33.9
2025-11-03T12:30:00Z	Clusia minor s.l.	C	Theta(6)	10.7	31.2
2025-11-03T12:30:00Z	Clusia rosea	A	Theta(1)	10.7	30.8
2025-11-03T12:30:00Z	Clusia rosea	B	Theta(2)	10.7	31.7
2025-11-03T12:30:00Z	Clusia rosea	C	Theta(3)	10.7	34.1
2025-11-03T13:00:00Z	Clusia major	A	Theta(7)	10.7	31.2
2025-11-03T13:00:00Z	Clusia major	B	Theta(8)	10.7	32.7
2025-11-03T13:00:00Z	Clusia major	C	Theta(9)	10.7	32.2
2025-11-03T13:00:00Z	Clusia minor s.l.	A	Theta(4)	10.7	38.3
2025-11-03T13:00:00Z	Clusia minor s.l.	B	Theta(5)	10.7	33.7
2025-11-03T13:00:00Z	Clusia minor s.l.	C	Theta(6)	10.7	31
2025-11-03T13:00:00Z	Clusia rosea	A	Theta(1)	10.7	30.6
2025-11-03T13:00:00Z	Clusia rosea	B	Theta(2)	10.7	31.5
2025-11-03T13:00:00Z	Clusia rosea	C	Theta(3)	10.7	33.9
2025-11-03T13:30:00Z	Clusia major	A	Theta(7)	10.7	30.9
2025-11-03T13:30:00Z	Clusia major	B	Theta(8)	10.7	32.3
2025-11-03T13:30:00Z	Clusia major	C	Theta(9)	10.7	31.8
2025-11-03T13:30:00Z	Clusia minor s.l.	A	Theta(4)	10.7	37.6
2025-11-03T13:30:00Z	Clusia minor s.l.	B	Theta(5)	10.7	33.3
2025-11-03T13:30:00Z	Clusia minor s.l.	C	Theta(6)	10.7	30.8
2025-11-03T13:30:00Z	Clusia rosea	A	Theta(1)	10.7	30.4
2025-11-03T13:30:00Z	Clusia rosea	B	Theta(2)	10.7	31.3
2025-11-03T13:30:00Z	Clusia rosea	C	Theta(3)	10.7	33.7
2025-11-03T14:00:00Z	Clusia major	A	Theta(7)	10.7	30.6
2025-11-03T14:00:00Z	Clusia major	B	Theta(8)	10.7	31.8
2025-11-03T14:00:00Z	Clusia major	C	Theta(9)	10.7	31.3
2025-11-03T14:00:00Z	Clusia minor s.l.	A	Theta(4)	10.7	36.9
2025-11-03T14:00:00Z	Clusia minor s.l.	B	Theta(5)	10.7	33
2025-11-03T14:00:00Z	Clusia minor s.l.	C	Theta(6)	10.7	30.7
2025-11-03T14:00:00Z	Clusia rosea	A	Theta(1)	10.7	30.3
2025-11-03T14:00:00Z	Clusia rosea	B	Theta(2)	10.7	31.1
2025-11-03T14:00:00Z	Clusia rosea	C	Theta(3)	10.7	33.5
2025-11-03T14:30:00Z	Clusia major	A	Theta(7)	10.7	30.3
2025-11-03T14:30:00Z	Clusia major	B	Theta(8)	10.7	31.4
2025-11-03T14:30:00Z	Clusia major	C	Theta(9)	10.7	30.9
2025-11-03T14:30:00Z	Clusia minor s.l.	A	Theta(4)	10.7	36.3
2025-11-03T14:30:00Z	Clusia minor s.l.	B	Theta(5)	10.7	32.6
2025-11-03T14:30:00Z	Clusia minor s.l.	C	Theta(6)	10.7	30.5
2025-11-03T14:30:00Z	Clusia rosea	A	Theta(1)	10.7	30.1
2025-11-03T14:30:00Z	Clusia rosea	B	Theta(2)	10.7	30.9
2025-11-03T14:30:00Z	Clusia rosea	C	Theta(3)	10.7	33.4
2025-11-03T15:00:00Z	Clusia major	A	Theta(7)	10.7	30
2025-11-03T15:00:00Z	Clusia major	B	Theta(8)	10.7	31
2025-11-03T15:00:00Z	Clusia major	C	Theta(9)	10.7	30.5
2025-11-03T15:00:00Z	Clusia minor s.l.	A	Theta(4)	10.7	35.7
2025-11-03T15:00:00Z	Clusia minor s.l.	B	Theta(5)	10.7	32.3
2025-11-03T15:00:00Z	Clusia minor s.l.	C	Theta(6)	10.7	30.4
2025-11-03T15:00:00Z	Clusia rosea	A	Theta(1)	10.7	30
2025-11-03T15:00:00Z	Clusia rosea	B	Theta(2)	10.7	30.8
2025-11-03T15:00:00Z	Clusia rosea	C	Theta(3)	10.7	33.2
2025-11-03T15:30:00Z	Clusia major	A	Theta(7)	10.7	29.7
2025-11-03T15:30:00Z	Clusia major	B	Theta(8)	10.7	30.5
2025-11-03T15:30:00Z	Clusia major	C	Theta(9)	10.7	30.1
2025-11-03T15:30:00Z	Clusia minor s.l.	A	Theta(4)	10.7	35
2025-11-03T15:30:00Z	Clusia minor s.l.	B	Theta(5)	10.7	31.9
2025-11-03T15:30:00Z	Clusia minor s.l.	C	Theta(6)	10.7	30.2
2025-11-03T15:30:00Z	Clusia rosea	A	Theta(1)	10.7	29.8
2025-11-03T15:30:00Z	Clusia rosea	B	Theta(2)	10.7	30.6
2025-11-03T15:30:00Z	Clusia rosea	C	Theta(3)	10.7	33
2025-11-03T16:00:00Z	Clusia major	A	Theta(7)	10.7	29.4
2025-11-03T16:00:00Z	Clusia major	B	Theta(8)	10.7	30.1
2025-11-03T16:00:00Z	Clusia major	C	Theta(9)	10.7	29.7
2025-11-03T16:00:00Z	Clusia minor s.l.	A	Theta(4)	10.7	34.4
2025-11-03T16:00:00Z	Clusia minor s.l.	B	Theta(5)	10.7	31.5
2025-11-03T16:00:00Z	Clusia minor s.l.	C	Theta(6)	10.7	30.1
2025-11-03T16:00:00Z	Clusia rosea	A	Theta(1)	10.7	29.7
2025-11-03T16:00:00Z	Clusia rosea	B	Theta(2)	10.7	30.4
2025-11-03T16:00:00Z	Clusia rosea	C	Theta(3)	10.7	32.9
2025-11-03T16:30:00Z	Clusia major	A	Theta(7)	10.7	29.2
2025-11-03T16:30:00Z	Clusia major	B	Theta(8)	10.7	29.7
2025-11-03T16:30:00Z	Clusia major	C	Theta(9)	10.7	29.3
2025-11-03T16:30:00Z	Clusia minor s.l.	A	Theta(4)	10.7	33.8
2025-11-03T16:30:00Z	Clusia minor s.l.	B	Theta(5)	10.7	31.2
2025-11-03T16:30:00Z	Clusia minor s.l.	C	Theta(6)	10.7	29.9
2025-11-03T16:30:00Z	Clusia rosea	A	Theta(1)	10.7	29.5
2025-11-03T16:30:00Z	Clusia rosea	B	Theta(2)	10.7	30.3
2025-11-03T16:30:00Z	Clusia rosea	C	Theta(3)	10.7	32.7
2025-11-03T17:00:00Z	Clusia major	A	Theta(7)	10.7	28.9
2025-11-03T17:00:00Z	Clusia major	B	Theta(8)	10.7	29.4
2025-11-03T17:00:00Z	Clusia major	C	Theta(9)	10.7	29
2025-11-03T17:00:00Z	Clusia minor s.l.	A	Theta(4)	10.7	33.2
2025-11-03T17:00:00Z	Clusia minor s.l.	B	Theta(5)	10.7	30.8
2025-11-03T17:00:00Z	Clusia minor s.l.	C	Theta(6)	10.7	29.7
2025-11-03T17:00:00Z	Clusia rosea	A	Theta(1)	10.7	29.4
2025-11-03T17:00:00Z	Clusia rosea	B	Theta(2)	10.7	30.1
2025-11-03T17:00:00Z	Clusia rosea	C	Theta(3)	10.7	32.6
2025-11-03T17:30:00Z	Clusia major	A	Theta(7)	10.7	28.6
2025-11-03T17:30:00Z	Clusia major	B	Theta(8)	10.7	29
2025-11-03T17:30:00Z	Clusia major	C	Theta(9)	10.7	28.6
2025-11-03T17:30:00Z	Clusia minor s.l.	A	Theta(4)	10.7	32.5
2025-11-03T17:30:00Z	Clusia minor s.l.	B	Theta(5)	10.7	30.4
2025-11-03T17:30:00Z	Clusia minor s.l.	C	Theta(6)	10.7	29.6
2025-11-03T17:30:00Z	Clusia rosea	A	Theta(1)	10.7	29.2
2025-11-03T17:30:00Z	Clusia rosea	B	Theta(2)	10.7	30
2025-11-03T17:30:00Z	Clusia rosea	C	Theta(3)	10.7	32.4
2025-11-03T18:00:00Z	Clusia major	A	Theta(7)	10.7	28.4
2025-11-03T18:00:00Z	Clusia major	B	Theta(8)	10.7	28.6
2025-11-03T18:00:00Z	Clusia major	C	Theta(9)	10.7	28.3
2025-11-03T18:00:00Z	Clusia minor s.l.	A	Theta(4)	10.7	31.9
2025-11-03T18:00:00Z	Clusia minor s.l.	B	Theta(5)	10.7	30.1
2025-11-03T18:00:00Z	Clusia minor s.l.	C	Theta(6)	10.7	29.4
2025-11-03T18:00:00Z	Clusia rosea	A	Theta(1)	10.7	29.1
2025-11-03T18:00:00Z	Clusia rosea	B	Theta(2)	10.7	29.8
2025-11-03T18:00:00Z	Clusia rosea	C	Theta(3)	10.7	32.2
2025-11-03T18:30:00Z	Clusia major	A	Theta(7)	10.7	28.1
2025-11-03T18:30:00Z	Clusia major	B	Theta(8)	10.7	28.2
2025-11-03T18:30:00Z	Clusia major	C	Theta(9)	10.7	28
2025-11-03T18:30:00Z	Clusia minor s.l.	A	Theta(4)	10.7	31.3
2025-11-03T18:30:00Z	Clusia minor s.l.	B	Theta(5)	10.7	29.7
2025-11-03T18:30:00Z	Clusia minor s.l.	C	Theta(6)	10.7	29.3
2025-11-03T18:30:00Z	Clusia rosea	A	Theta(1)	10.7	28.9
2025-11-03T18:30:00Z	Clusia rosea	B	Theta(2)	10.7	29.6
2025-11-03T18:30:00Z	Clusia rosea	C	Theta(3)	10.7	32
2025-11-03T19:00:00Z	Clusia major	A	Theta(7)	10.7	27.9
2025-11-03T19:00:00Z	Clusia major	B	Theta(8)	10.7	27.9
2025-11-03T19:00:00Z	Clusia major	C	Theta(9)	10.7	27.7
2025-11-03T19:00:00Z	Clusia minor s.l.	A	Theta(4)	10.7	30.7
2025-11-03T19:00:00Z	Clusia minor s.l.	B	Theta(5)	10.7	29.3
2025-11-03T19:00:00Z	Clusia minor s.l.	C	Theta(6)	10.7	29.1
2025-11-03T19:00:00Z	Clusia rosea	A	Theta(1)	10.7	28.7
2025-11-03T19:00:00Z	Clusia rosea	B	Theta(2)	10.7	29.3
2025-11-03T19:00:00Z	Clusia rosea	C	Theta(3)	10.7	31.8
2025-11-03T19:30:00Z	Clusia major	A	Theta(7)	10.7	27.7
2025-11-03T19:30:00Z	Clusia major	B	Theta(8)	10.7	27.6
2025-11-03T19:30:00Z	Clusia major	C	Theta(9)	10.7	27.4
2025-11-03T19:30:00Z	Clusia minor s.l.	A	Theta(4)	10.7	30.1
2025-11-03T19:30:00Z	Clusia minor s.l.	B	Theta(5)	10.7	29
2025-11-03T19:30:00Z	Clusia minor s.l.	C	Theta(6)	10.7	29
2025-11-03T19:30:00Z	Clusia rosea	A	Theta(1)	10.7	28.5
2025-11-03T19:30:00Z	Clusia rosea	B	Theta(2)	10.7	29
2025-11-03T19:30:00Z	Clusia rosea	C	Theta(3)	10.7	31.5
2025-11-03T20:00:00Z	Clusia major	A	Theta(7)	10.7	27.5
2025-11-03T20:00:00Z	Clusia major	B	Theta(8)	10.7	27.3
2025-11-03T20:00:00Z	Clusia major	C	Theta(9)	10.7	27.2
2025-11-03T20:00:00Z	Clusia minor s.l.	A	Theta(4)	10.7	29.6
2025-11-03T20:00:00Z	Clusia minor s.l.	B	Theta(5)	10.7	28.8
2025-11-03T20:00:00Z	Clusia minor s.l.	C	Theta(6)	10.7	28.9
2025-11-03T20:00:00Z	Clusia rosea	A	Theta(1)	10.7	28.2
2025-11-03T20:00:00Z	Clusia rosea	B	Theta(2)	10.7	28.7
2025-11-03T20:00:00Z	Clusia rosea	C	Theta(3)	10.7	31.1
2025-11-03T20:30:00Z	Clusia major	A	Theta(7)	10.7	27.3
2025-11-03T20:30:00Z	Clusia major	B	Theta(8)	10.7	27.1
2025-11-03T20:30:00Z	Clusia major	C	Theta(9)	10.7	26.9
2025-11-03T20:30:00Z	Clusia minor s.l.	A	Theta(4)	10.7	29.2
2025-11-03T20:30:00Z	Clusia minor s.l.	B	Theta(5)	10.7	28.6
2025-11-03T20:30:00Z	Clusia minor s.l.	C	Theta(6)	10.7	28.7
2025-11-03T20:30:00Z	Clusia rosea	A	Theta(1)	10.7	28
2025-11-03T20:30:00Z	Clusia rosea	B	Theta(2)	10.7	28.5
2025-11-03T20:30:00Z	Clusia rosea	C	Theta(3)	10.7	30.8
2025-11-03T21:00:00Z	Clusia major	A	Theta(7)	10.7	27.2
2025-11-03T21:00:00Z	Clusia major	B	Theta(8)	10.7	26.8
2025-11-03T21:00:00Z	Clusia major	C	Theta(9)	10.7	26.7
2025-11-03T21:00:00Z	Clusia minor s.l.	A	Theta(4)	10.7	28.8
2025-11-03T21:00:00Z	Clusia minor s.l.	B	Theta(5)	10.7	28.4
2025-11-03T21:00:00Z	Clusia minor s.l.	C	Theta(6)	10.7	28.7
2025-11-03T21:00:00Z	Clusia rosea	A	Theta(1)	10.7	27.8
2025-11-03T21:00:00Z	Clusia rosea	B	Theta(2)	10.7	28.3
2025-11-03T21:00:00Z	Clusia rosea	C	Theta(3)	10.7	30.5
2025-11-03T21:30:00Z	Clusia major	A	Theta(7)	10.7	27.1
2025-11-03T21:30:00Z	Clusia major	B	Theta(8)	10.7	26.6
2025-11-03T21:30:00Z	Clusia major	C	Theta(9)	10.7	26.5
2025-11-03T21:30:00Z	Clusia minor s.l.	A	Theta(4)	10.7	28.4
2025-11-03T21:30:00Z	Clusia minor s.l.	B	Theta(5)	10.7	28.3
2025-11-03T21:30:00Z	Clusia minor s.l.	C	Theta(6)	10.7	28.6
2025-11-03T21:30:00Z	Clusia rosea	A	Theta(1)	10.7	27.6
2025-11-03T21:30:00Z	Clusia rosea	B	Theta(2)	10.7	28.1
2025-11-03T21:30:00Z	Clusia rosea	C	Theta(3)	10.7	30.2
2025-11-03T22:00:00Z	Clusia major	A	Theta(7)	10.7	27
2025-11-03T22:00:00Z	Clusia major	B	Theta(8)	10.7	26.5
2025-11-03T22:00:00Z	Clusia major	C	Theta(9)	10.7	26.4
2025-11-03T22:00:00Z	Clusia minor s.l.	A	Theta(4)	10.7	28.2
2025-11-03T22:00:00Z	Clusia minor s.l.	B	Theta(5)	10.7	28.2
2025-11-03T22:00:00Z	Clusia minor s.l.	C	Theta(6)	10.7	28.5
2025-11-03T22:00:00Z	Clusia rosea	A	Theta(1)	10.7	27.4
2025-11-03T22:00:00Z	Clusia rosea	B	Theta(2)	10.7	28
2025-11-03T22:00:00Z	Clusia rosea	C	Theta(3)	10.7	29.9
2025-11-03T22:30:00Z	Clusia major	A	Theta(7)	10.7	26.9
2025-11-03T22:30:00Z	Clusia major	B	Theta(8)	10.7	26.3
2025-11-03T22:30:00Z	Clusia major	C	Theta(9)	10.7	26.3
2025-11-03T22:30:00Z	Clusia minor s.l.	A	Theta(4)	10.7	27.9
2025-11-03T22:30:00Z	Clusia minor s.l.	B	Theta(5)	10.7	28.1
2025-11-03T22:30:00Z	Clusia minor s.l.	C	Theta(6)	10.7	28.5
2025-11-03T22:30:00Z	Clusia rosea	A	Theta(1)	10.7	27.3
2025-11-03T22:30:00Z	Clusia rosea	B	Theta(2)	10.7	27.8
2025-11-03T22:30:00Z	Clusia rosea	C	Theta(3)	10.7	29.7
2025-11-03T23:00:00Z	Clusia major	A	Theta(7)	10.7	26.9
2025-11-03T23:00:00Z	Clusia major	B	Theta(8)	10.7	26.2
2025-11-03T23:00:00Z	Clusia major	C	Theta(9)	10.7	26.2
2025-11-03T23:00:00Z	Clusia minor s.l.	A	Theta(4)	10.7	27.7
2025-11-03T23:00:00Z	Clusia minor s.l.	B	Theta(5)	10.7	28.1
2025-11-03T23:00:00Z	Clusia minor s.l.	C	Theta(6)	10.7	28.5
2025-11-03T23:00:00Z	Clusia rosea	A	Theta(1)	10.7	27.1
2025-11-03T23:00:00Z	Clusia rosea	B	Theta(2)	10.7	27.8
2025-11-03T23:00:00Z	Clusia rosea	C	Theta(3)	10.7	29.5
2025-11-03T23:30:00Z	Clusia major	A	Theta(7)	10.7	26.8
2025-11-03T23:30:00Z	Clusia major	B	Theta(8)	10.7	26.1
2025-11-03T23:30:00Z	Clusia major	C	Theta(9)	10.7	26.1
2025-11-03T23:30:00Z	Clusia minor s.l.	A	Theta(4)	10.7	27.5
2025-11-03T23:30:00Z	Clusia minor s.l.	B	Theta(5)	10.7	28
2025-11-03T23:30:00Z	Clusia minor s.l.	C	Theta(6)	10.7	28.4
2025-11-03T23:30:00Z	Clusia rosea	A	Theta(1)	10.7	27
2025-11-03T23:30:00Z	Clusia rosea	B	Theta(2)	10.7	27.7
2025-11-03T23:30:00Z	Clusia rosea	C	Theta(3)	10.7	29.4
2025-11-04T00:00:00Z	Clusia major	A	Theta(7)	10.7	26.8
2025-11-04T00:00:00Z	Clusia major	B	Theta(8)	10.7	26
2025-11-04T00:00:00Z	Clusia major	C	Theta(9)	10.7	26
2025-11-04T00:00:00Z	Clusia minor s.l.	A	Theta(4)	10.7	27.4
2025-11-04T00:00:00Z	Clusia minor s.l.	B	Theta(5)	10.7	28
2025-11-04T00:00:00Z	Clusia minor s.l.	C	Theta(6)	10.7	28.4
2025-11-04T00:00:00Z	Clusia rosea	A	Theta(1)	10.7	26.9
2025-11-04T00:00:00Z	Clusia rosea	B	Theta(2)	10.7	27.6
2025-11-04T00:00:00Z	Clusia rosea	C	Theta(3)	10.7	29.2
2025-11-04T00:30:00Z	Clusia major	A	Theta(7)	10.7	26.7
2025-11-04T00:30:00Z	Clusia major	B	Theta(8)	10.7	25.9
2025-11-04T00:30:00Z	Clusia major	C	Theta(9)	10.7	25.9
2025-11-04T00:30:00Z	Clusia minor s.l.	A	Theta(4)	10.7	27.2
2025-11-04T00:30:00Z	Clusia minor s.l.	B	Theta(5)	10.7	27.9
2025-11-04T00:30:00Z	Clusia minor s.l.	C	Theta(6)	10.7	28.4
2025-11-04T00:30:00Z	Clusia rosea	A	Theta(1)	10.7	26.8
2025-11-04T00:30:00Z	Clusia rosea	B	Theta(2)	10.7	27.5
2025-11-04T00:30:00Z	Clusia rosea	C	Theta(3)	10.7	29
2025-11-04T01:00:00Z	Clusia major	A	Theta(7)	10.7	26.7
2025-11-04T01:00:00Z	Clusia major	B	Theta(8)	10.7	25.9
2025-11-04T01:00:00Z	Clusia major	C	Theta(9)	10.7	25.8
2025-11-04T01:00:00Z	Clusia minor s.l.	A	Theta(4)	10.7	27
2025-11-04T01:00:00Z	Clusia minor s.l.	B	Theta(5)	10.7	27.8
2025-11-04T01:00:00Z	Clusia minor s.l.	C	Theta(6)	10.7	28.4
2025-11-04T01:00:00Z	Clusia rosea	A	Theta(1)	10.7	26.8
2025-11-04T01:00:00Z	Clusia rosea	B	Theta(2)	10.7	27.4
2025-11-04T01:00:00Z	Clusia rosea	C	Theta(3)	10.7	28.9
2025-11-04T01:30:00Z	Clusia major	A	Theta(7)	10.7	26.6
2025-11-04T01:30:00Z	Clusia major	B	Theta(8)	10.7	25.8
2025-11-04T01:30:00Z	Clusia major	C	Theta(9)	10.7	25.8
2025-11-04T01:30:00Z	Clusia minor s.l.	A	Theta(4)	10.7	26.9
2025-11-04T01:30:00Z	Clusia minor s.l.	B	Theta(5)	10.7	27.8
2025-11-04T01:30:00Z	Clusia minor s.l.	C	Theta(6)	10.7	28.3
2025-11-04T01:30:00Z	Clusia rosea	A	Theta(1)	10.7	26.7
2025-11-04T01:30:00Z	Clusia rosea	B	Theta(2)	10.7	27.4
2025-11-04T01:30:00Z	Clusia rosea	C	Theta(3)	10.7	28.7
2025-11-04T02:00:00Z	Clusia major	A	Theta(7)	10.7	26.6
2025-11-04T02:00:00Z	Clusia major	B	Theta(8)	10.7	25.7
2025-11-04T02:00:00Z	Clusia major	C	Theta(9)	10.7	25.7
2025-11-04T02:00:00Z	Clusia minor s.l.	A	Theta(4)	10.7	26.7
2025-11-04T02:00:00Z	Clusia minor s.l.	B	Theta(5)	10.7	27.7
2025-11-04T02:00:00Z	Clusia minor s.l.	C	Theta(6)	10.7	28.3
2025-11-04T02:00:00Z	Clusia rosea	A	Theta(1)	10.7	26.6
2025-11-04T02:00:00Z	Clusia rosea	B	Theta(2)	10.7	27.3
2025-11-04T02:00:00Z	Clusia rosea	C	Theta(3)	10.7	28.5
2025-11-04T02:30:00Z	Clusia major	A	Theta(7)	10.7	26.6
2025-11-04T02:30:00Z	Clusia major	B	Theta(8)	10.7	25.7
2025-11-04T02:30:00Z	Clusia major	C	Theta(9)	10.7	25.6
2025-11-04T02:30:00Z	Clusia minor s.l.	A	Theta(4)	10.7	26.6
2025-11-04T02:30:00Z	Clusia minor s.l.	B	Theta(5)	10.7	27.7
2025-11-04T02:30:00Z	Clusia minor s.l.	C	Theta(6)	10.7	28.3
2025-11-04T02:30:00Z	Clusia rosea	A	Theta(1)	10.7	26.5
2025-11-04T02:30:00Z	Clusia rosea	B	Theta(2)	10.7	27.2
2025-11-04T02:30:00Z	Clusia rosea	C	Theta(3)	10.7	28.4
2025-11-04T03:00:00Z	Clusia major	A	Theta(7)	10.7	26.5
2025-11-04T03:00:00Z	Clusia major	B	Theta(8)	10.7	25.6
2025-11-04T03:00:00Z	Clusia major	C	Theta(9)	10.7	25.5
2025-11-04T03:00:00Z	Clusia minor s.l.	A	Theta(4)	10.7	26.5
2025-11-04T03:00:00Z	Clusia minor s.l.	B	Theta(5)	10.7	27.7
2025-11-04T03:00:00Z	Clusia minor s.l.	C	Theta(6)	10.7	28.3
2025-11-04T03:00:00Z	Clusia rosea	A	Theta(1)	10.7	26.4
2025-11-04T03:00:00Z	Clusia rosea	B	Theta(2)	10.7	27.1
2025-11-04T03:00:00Z	Clusia rosea	C	Theta(3)	10.7	28.2
2025-11-04T03:30:00Z	Clusia major	A	Theta(7)	10.7	26.5
2025-11-04T03:30:00Z	Clusia major	B	Theta(8)	10.7	25.5
2025-11-04T03:30:00Z	Clusia major	C	Theta(9)	10.7	25.5
2025-11-04T03:30:00Z	Clusia minor s.l.	A	Theta(4)	10.7	26.3
2025-11-04T03:30:00Z	Clusia minor s.l.	B	Theta(5)	10.7	27.6
2025-11-04T03:30:00Z	Clusia minor s.l.	C	Theta(6)	10.7	28.2
2025-11-04T03:30:00Z	Clusia rosea	A	Theta(1)	10.7	26.3
2025-11-04T03:30:00Z	Clusia rosea	B	Theta(2)	10.7	27.1
2025-11-04T03:30:00Z	Clusia rosea	C	Theta(3)	10.7	28.1
2025-11-04T04:00:00Z	Clusia major	A	Theta(7)	10.7	26.4
2025-11-04T04:00:00Z	Clusia major	B	Theta(8)	10.7	25.5
2025-11-04T04:00:00Z	Clusia major	C	Theta(9)	10.7	25.4
2025-11-04T04:00:00Z	Clusia minor s.l.	A	Theta(4)	10.7	26.2
2025-11-04T04:00:00Z	Clusia minor s.l.	B	Theta(5)	10.7	27.6
2025-11-04T04:00:00Z	Clusia minor s.l.	C	Theta(6)	10.7	28.2
2025-11-04T04:00:00Z	Clusia rosea	A	Theta(1)	10.7	26.2
2025-11-04T04:00:00Z	Clusia rosea	B	Theta(2)	10.7	27
2025-11-04T04:00:00Z	Clusia rosea	C	Theta(3)	10.7	27.9
2025-11-04T04:30:00Z	Clusia major	A	Theta(7)	10.7	26.4
2025-11-04T04:30:00Z	Clusia major	B	Theta(8)	10.7	25.4
2025-11-04T04:30:00Z	Clusia major	C	Theta(9)	10.7	25.3
2025-11-04T04:30:00Z	Clusia minor s.l.	A	Theta(4)	10.7	26.1
2025-11-04T04:30:00Z	Clusia minor s.l.	B	Theta(5)	10.7	27.5
2025-11-04T04:30:00Z	Clusia minor s.l.	C	Theta(6)	10.7	28.2
2025-11-04T04:30:00Z	Clusia rosea	A	Theta(1)	10.7	26
2025-11-04T04:30:00Z	Clusia rosea	B	Theta(2)	10.7	26.9
2025-11-04T04:30:00Z	Clusia rosea	C	Theta(3)	10.7	27.8
2025-11-04T05:00:00Z	Clusia major	A	Theta(7)	10.7	26.4
2025-11-04T05:00:00Z	Clusia major	B	Theta(8)	10.7	25.4
2025-11-04T05:00:00Z	Clusia major	C	Theta(9)	10.7	25.3
2025-11-04T05:00:00Z	Clusia minor s.l.	A	Theta(4)	10.7	26
2025-11-04T05:00:00Z	Clusia minor s.l.	B	Theta(5)	10.7	27.5
2025-11-04T05:00:00Z	Clusia minor s.l.	C	Theta(6)	10.7	28.1
2025-11-04T05:00:00Z	Clusia rosea	A	Theta(1)	10.7	25.9
2025-11-04T05:00:00Z	Clusia rosea	B	Theta(2)	10.7	26.8
2025-11-04T05:00:00Z	Clusia rosea	C	Theta(3)	10.7	27.6
2025-11-04T05:30:00Z	Clusia major	A	Theta(7)	10.7	26.3
2025-11-04T05:30:00Z	Clusia major	B	Theta(8)	10.7	25.3
2025-11-04T05:30:00Z	Clusia major	C	Theta(9)	10.7	25.2
2025-11-04T05:30:00Z	Clusia minor s.l.	A	Theta(4)	10.7	25.9
2025-11-04T05:30:00Z	Clusia minor s.l.	B	Theta(5)	10.7	27.4
2025-11-04T05:30:00Z	Clusia minor s.l.	C	Theta(6)	10.7	28.1
2025-11-04T05:30:00Z	Clusia rosea	A	Theta(1)	10.7	25.8
2025-11-04T05:30:00Z	Clusia rosea	B	Theta(2)	10.7	26.7
2025-11-04T05:30:00Z	Clusia rosea	C	Theta(3)	10.7	27.4
2025-11-04T06:00:00Z	Clusia major	A	Theta(7)	10.7	26.3
2025-11-04T06:00:00Z	Clusia major	B	Theta(8)	10.7	25.2
2025-11-04T06:00:00Z	Clusia major	C	Theta(9)	10.7	25.1
2025-11-04T06:00:00Z	Clusia minor s.l.	A	Theta(4)	10.7	25.8
2025-11-04T06:00:00Z	Clusia minor s.l.	B	Theta(5)	10.7	27.4
2025-11-04T06:00:00Z	Clusia minor s.l.	C	Theta(6)	10.7	28.1
2025-11-04T06:00:00Z	Clusia rosea	A	Theta(1)	10.7	25.7
2025-11-04T06:00:00Z	Clusia rosea	B	Theta(2)	10.7	26.6
2025-11-04T06:00:00Z	Clusia rosea	C	Theta(3)	10.7	27.2
2025-11-04T06:30:00Z	Clusia major	A	Theta(7)	10.7	26.2
2025-11-04T06:30:00Z	Clusia major	B	Theta(8)	10.7	25.2
2025-11-04T06:30:00Z	Clusia major	C	Theta(9)	10.7	25.1
2025-11-04T06:30:00Z	Clusia minor s.l.	A	Theta(4)	10.7	25.6
2025-11-04T06:30:00Z	Clusia minor s.l.	B	Theta(5)	10.7	27.3
2025-11-04T06:30:00Z	Clusia minor s.l.	C	Theta(6)	10.7	28
2025-11-04T06:30:00Z	Clusia rosea	A	Theta(1)	10.7	25.5
2025-11-04T06:30:00Z	Clusia rosea	B	Theta(2)	10.7	26.5
2025-11-04T06:30:00Z	Clusia rosea	C	Theta(3)	10.7	27.1
2025-11-04T07:00:00Z	Clusia major	A	Theta(7)	10.7	26.2
2025-11-04T07:00:00Z	Clusia major	B	Theta(8)	10.7	25.1
2025-11-04T07:00:00Z	Clusia major	C	Theta(9)	10.7	25
2025-11-04T07:00:00Z	Clusia minor s.l.	A	Theta(4)	10.7	25.5
2025-11-04T07:00:00Z	Clusia minor s.l.	B	Theta(5)	10.7	27.3
2025-11-04T07:00:00Z	Clusia minor s.l.	C	Theta(6)	10.7	28
2025-11-04T07:00:00Z	Clusia rosea	A	Theta(1)	10.7	25.4
2025-11-04T07:00:00Z	Clusia rosea	B	Theta(2)	10.7	26.4
2025-11-04T07:00:00Z	Clusia rosea	C	Theta(3)	10.7	26.9
2025-11-04T07:30:00Z	Clusia major	A	Theta(7)	10.7	26.2
2025-11-04T07:30:00Z	Clusia major	B	Theta(8)	10.7	25.1
2025-11-04T07:30:00Z	Clusia major	C	Theta(9)	10.7	24.9
2025-11-04T07:30:00Z	Clusia minor s.l.	A	Theta(4)	10.7	25.4
2025-11-04T07:30:00Z	Clusia minor s.l.	B	Theta(5)	10.7	27.2
2025-11-04T07:30:00Z	Clusia minor s.l.	C	Theta(6)	10.7	28
2025-11-04T07:30:00Z	Clusia rosea	A	Theta(1)	10.7	25.2
2025-11-04T07:30:00Z	Clusia rosea	B	Theta(2)	10.7	26.3
2025-11-04T07:30:00Z	Clusia rosea	C	Theta(3)	10.7	26.7
2025-11-04T08:00:00Z	Clusia major	A	Theta(7)	10.7	26.1
2025-11-04T08:00:00Z	Clusia major	B	Theta(8)	10.7	25
2025-11-04T08:00:00Z	Clusia major	C	Theta(9)	10.7	24.9
2025-11-04T08:00:00Z	Clusia minor s.l.	A	Theta(4)	10.7	25.3
2025-11-04T08:00:00Z	Clusia minor s.l.	B	Theta(5)	10.7	27.2
2025-11-04T08:00:00Z	Clusia minor s.l.	C	Theta(6)	10.7	28
2025-11-04T08:00:00Z	Clusia rosea	A	Theta(1)	10.7	25
2025-11-04T08:00:00Z	Clusia rosea	B	Theta(2)	10.7	26.2
2025-11-04T08:00:00Z	Clusia rosea	C	Theta(3)	10.7	26.4
2025-11-04T08:30:00Z	Clusia major	A	Theta(7)	10.7	26.1
2025-11-04T08:30:00Z	Clusia major	B	Theta(8)	10.7	25
2025-11-04T08:30:00Z	Clusia major	C	Theta(9)	10.7	24.8
2025-11-04T08:30:00Z	Clusia minor s.l.	A	Theta(4)	10.7	25.2
2025-11-04T08:30:00Z	Clusia minor s.l.	B	Theta(5)	10.7	27.1
2025-11-04T08:30:00Z	Clusia minor s.l.	C	Theta(6)	10.7	27.9
2025-11-04T08:30:00Z	Clusia rosea	A	Theta(1)	10.7	24.7
2025-11-04T08:30:00Z	Clusia rosea	B	Theta(2)	10.7	26
2025-11-04T08:30:00Z	Clusia rosea	C	Theta(3)	10.7	26.1
2025-11-04T09:00:00Z	Clusia major	A	Theta(7)	10.7	26
2025-11-04T09:00:00Z	Clusia major	B	Theta(8)	10.7	24.9
2025-11-04T09:00:00Z	Clusia major	C	Theta(9)	10.7	24.7
2025-11-04T09:00:00Z	Clusia minor s.l.	A	Theta(4)	10.7	25.1
2025-11-04T09:00:00Z	Clusia minor s.l.	B	Theta(5)	10.7	26.9
2025-11-04T09:00:00Z	Clusia minor s.l.	C	Theta(6)	10.7	27.8
2025-11-04T09:00:00Z	Clusia rosea	A	Theta(1)	10.7	24.4
2025-11-04T09:00:00Z	Clusia rosea	B	Theta(2)	10.7	25.7
2025-11-04T09:00:00Z	Clusia rosea	C	Theta(3)	10.7	25.7
2025-11-04T09:30:00Z	Clusia major	A	Theta(7)	10.7	32.9
2025-11-04T09:30:00Z	Clusia major	B	Theta(8)	10.7	35.7
2025-11-04T09:30:00Z	Clusia major	C	Theta(9)	10.7	38.6
2025-11-04T09:30:00Z	Clusia minor s.l.	A	Theta(4)	10.7	42.5
2025-11-04T09:30:00Z	Clusia minor s.l.	B	Theta(5)	10.7	37.2
2025-11-04T09:30:00Z	Clusia minor s.l.	C	Theta(6)	10.7	30.6
2025-11-04T09:30:00Z	Clusia rosea	A	Theta(1)	10.7	33.3
2025-11-04T09:30:00Z	Clusia rosea	B	Theta(2)	10.7	29.4
2025-11-04T09:30:00Z	Clusia rosea	C	Theta(3)	10.7	33.6
2025-11-04T10:00:00Z	Clusia major	A	Theta(7)	10.7	31.8
2025-11-04T10:00:00Z	Clusia major	B	Theta(8)	10.7	36.1
2025-11-04T10:00:00Z	Clusia major	C	Theta(9)	10.7	36.1
2025-11-04T10:00:00Z	Clusia minor s.l.	A	Theta(4)	10.7	42
2025-11-04T10:00:00Z	Clusia minor s.l.	B	Theta(5)	10.7	35.9
2025-11-04T10:00:00Z	Clusia minor s.l.	C	Theta(6)	10.7	31
2025-11-04T10:00:00Z	Clusia rosea	A	Theta(1)	10.7	32.9
2025-11-04T10:00:00Z	Clusia rosea	B	Theta(2)	10.7	31
2025-11-04T10:00:00Z	Clusia rosea	C	Theta(3)	10.7	34.6
2025-11-04T10:30:00Z	Clusia major	A	Theta(7)	10.7	31.3
2025-11-04T10:30:00Z	Clusia major	B	Theta(8)	10.7	35.9
2025-11-04T10:30:00Z	Clusia major	C	Theta(9)	10.7	35.2
2025-11-04T10:30:00Z	Clusia minor s.l.	A	Theta(4)	10.7	41.5
2025-11-04T10:30:00Z	Clusia minor s.l.	B	Theta(5)	10.7	35.2
2025-11-04T10:30:00Z	Clusia minor s.l.	C	Theta(6)	10.7	31
2025-11-04T10:30:00Z	Clusia rosea	A	Theta(1)	10.7	32.6
2025-11-04T10:30:00Z	Clusia rosea	B	Theta(2)	10.7	31.1
2025-11-04T10:30:00Z	Clusia rosea	C	Theta(3)	10.7	34.5
2025-11-04T11:00:00Z	Clusia major	A	Theta(7)	10.7	30.9
2025-11-04T11:00:00Z	Clusia major	B	Theta(8)	10.7	35.5
2025-11-04T11:00:00Z	Clusia major	C	Theta(9)	10.7	34.6
2025-11-04T11:00:00Z	Clusia minor s.l.	A	Theta(4)	10.7	40.9
2025-11-04T11:00:00Z	Clusia minor s.l.	B	Theta(5)	10.7	34.7
2025-11-04T11:00:00Z	Clusia minor s.l.	C	Theta(6)	10.7	30.9
2025-11-04T11:00:00Z	Clusia rosea	A	Theta(1)	10.7	32.4
2025-11-04T11:00:00Z	Clusia rosea	B	Theta(2)	10.7	31
2025-11-04T11:00:00Z	Clusia rosea	C	Theta(3)	10.7	34.4
2025-11-04T11:30:00Z	Clusia major	A	Theta(7)	10.7	30.6
2025-11-04T11:30:00Z	Clusia major	B	Theta(8)	10.7	35.1
2025-11-04T11:30:00Z	Clusia major	C	Theta(9)	10.7	34.1
2025-11-04T11:30:00Z	Clusia minor s.l.	A	Theta(4)	10.7	40.4
2025-11-04T11:30:00Z	Clusia minor s.l.	B	Theta(5)	10.7	34.2
2025-11-04T11:30:00Z	Clusia minor s.l.	C	Theta(6)	10.7	30.8
2025-11-04T11:30:00Z	Clusia rosea	A	Theta(1)	10.7	32.1
2025-11-04T11:30:00Z	Clusia rosea	B	Theta(2)	10.7	30.9
2025-11-04T11:30:00Z	Clusia rosea	C	Theta(3)	10.7	34.2
2025-11-04T12:00:00Z	Clusia major	A	Theta(7)	10.7	30.3
2025-11-04T12:00:00Z	Clusia major	B	Theta(8)	10.7	34.7
2025-11-04T12:00:00Z	Clusia major	C	Theta(9)	10.7	33.7
2025-11-04T12:00:00Z	Clusia minor s.l.	A	Theta(4)	10.7	39.7
2025-11-04T12:00:00Z	Clusia minor s.l.	B	Theta(5)	10.7	33.8
2025-11-04T12:00:00Z	Clusia minor s.l.	C	Theta(6)	10.7	30.7
2025-11-04T12:00:00Z	Clusia rosea	A	Theta(1)	10.7	31.9
2025-11-04T12:00:00Z	Clusia rosea	B	Theta(2)	10.7	30.7
2025-11-04T12:00:00Z	Clusia rosea	C	Theta(3)	10.7	34
2025-11-04T12:30:00Z	Clusia major	A	Theta(7)	10.7	30
2025-11-04T12:30:00Z	Clusia major	B	Theta(8)	10.7	34.4
2025-11-04T12:30:00Z	Clusia major	C	Theta(9)	10.7	33.2
2025-11-04T12:30:00Z	Clusia minor s.l.	A	Theta(4)	10.7	39.1
2025-11-04T12:30:00Z	Clusia minor s.l.	B	Theta(5)	10.7	33.4
2025-11-04T12:30:00Z	Clusia minor s.l.	C	Theta(6)	10.7	30.5
2025-11-04T12:30:00Z	Clusia rosea	A	Theta(1)	10.7	31.8
2025-11-04T12:30:00Z	Clusia rosea	B	Theta(2)	10.7	30.6
2025-11-04T12:30:00Z	Clusia rosea	C	Theta(3)	10.7	33.9
2025-11-04T13:00:00Z	Clusia major	A	Theta(7)	10.7	29.7
2025-11-04T13:00:00Z	Clusia major	B	Theta(8)	10.7	34
2025-11-04T13:00:00Z	Clusia major	C	Theta(9)	10.7	32.8
2025-11-04T13:00:00Z	Clusia minor s.l.	A	Theta(4)	10.7	38.4
2025-11-04T13:00:00Z	Clusia minor s.l.	B	Theta(5)	10.7	32.9
2025-11-04T13:00:00Z	Clusia minor s.l.	C	Theta(6)	10.7	30.4
2025-11-04T13:00:00Z	Clusia rosea	A	Theta(1)	10.7	31.6
2025-11-04T13:00:00Z	Clusia rosea	B	Theta(2)	10.7	30.4
2025-11-04T13:00:00Z	Clusia rosea	C	Theta(3)	10.7	33.7
2025-11-04T13:30:00Z	Clusia major	A	Theta(7)	10.7	29.4
2025-11-04T13:30:00Z	Clusia major	B	Theta(8)	10.7	33.6
2025-11-04T13:30:00Z	Clusia major	C	Theta(9)	10.7	32.4
2025-11-04T13:30:00Z	Clusia minor s.l.	A	Theta(4)	10.7	37.7
2025-11-04T13:30:00Z	Clusia minor s.l.	B	Theta(5)	10.7	32.5
2025-11-04T13:30:00Z	Clusia minor s.l.	C	Theta(6)	10.7	30.2
2025-11-04T13:30:00Z	Clusia rosea	A	Theta(1)	10.7	31.4
2025-11-04T13:30:00Z	Clusia rosea	B	Theta(2)	10.7	30.3
2025-11-04T13:30:00Z	Clusia rosea	C	Theta(3)	10.7	33.5
2025-11-04T14:00:00Z	Clusia major	A	Theta(7)	10.7	29.1
2025-11-04T14:00:00Z	Clusia major	B	Theta(8)	10.7	33.1
2025-11-04T14:00:00Z	Clusia major	C	Theta(9)	10.7	32
2025-11-04T14:00:00Z	Clusia minor s.l.	A	Theta(4)	10.7	37
2025-11-04T14:00:00Z	Clusia minor s.l.	B	Theta(5)	10.7	32.1
2025-11-04T14:00:00Z	Clusia minor s.l.	C	Theta(6)	10.7	30
2025-11-04T14:00:00Z	Clusia rosea	A	Theta(1)	10.7	31.3
2025-11-04T14:00:00Z	Clusia rosea	B	Theta(2)	10.7	30.2
2025-11-04T14:00:00Z	Clusia rosea	C	Theta(3)	10.7	33.4
2025-11-04T14:30:00Z	Clusia major	A	Theta(7)	10.7	28.8
2025-11-04T14:30:00Z	Clusia major	B	Theta(8)	10.7	32.7
2025-11-04T14:30:00Z	Clusia major	C	Theta(9)	10.7	31.6
2025-11-04T14:30:00Z	Clusia minor s.l.	A	Theta(4)	10.7	36.4
2025-11-04T14:30:00Z	Clusia minor s.l.	B	Theta(5)	10.7	31.6
2025-11-04T14:30:00Z	Clusia minor s.l.	C	Theta(6)	10.7	29.9
2025-11-04T14:30:00Z	Clusia rosea	A	Theta(1)	10.7	31.1
2025-11-04T14:30:00Z	Clusia rosea	B	Theta(2)	10.7	30.1
2025-11-04T14:30:00Z	Clusia rosea	C	Theta(3)	10.7	33.2
2025-11-04T15:00:00Z	Clusia major	A	Theta(7)	10.7	28.5
2025-11-04T15:00:00Z	Clusia major	B	Theta(8)	10.7	32.3
2025-11-04T15:00:00Z	Clusia major	C	Theta(9)	10.7	31.2
2025-11-04T15:00:00Z	Clusia minor s.l.	A	Theta(4)	10.7	35.7
2025-11-04T15:00:00Z	Clusia minor s.l.	B	Theta(5)	10.7	31.2
2025-11-04T15:00:00Z	Clusia minor s.l.	C	Theta(6)	10.7	29.7
2025-11-04T15:00:00Z	Clusia rosea	A	Theta(1)	10.7	31
2025-11-04T15:00:00Z	Clusia rosea	B	Theta(2)	10.7	29.9
2025-11-04T15:00:00Z	Clusia rosea	C	Theta(3)	10.7	33.1
2025-11-04T15:30:00Z	Clusia major	A	Theta(7)	10.7	28.2
2025-11-04T15:30:00Z	Clusia major	B	Theta(8)	10.7	31.9
2025-11-04T15:30:00Z	Clusia major	C	Theta(9)	10.7	30.7
2025-11-04T15:30:00Z	Clusia minor s.l.	A	Theta(4)	10.7	35.1
2025-11-04T15:30:00Z	Clusia minor s.l.	B	Theta(5)	10.7	30.8
2025-11-04T15:30:00Z	Clusia minor s.l.	C	Theta(6)	10.7	29.5
2025-11-04T15:30:00Z	Clusia rosea	A	Theta(1)	10.7	30.9
2025-11-04T15:30:00Z	Clusia rosea	B	Theta(2)	10.7	29.8
2025-11-04T15:30:00Z	Clusia rosea	C	Theta(3)	10.7	32.9
2025-11-04T16:00:00Z	Clusia major	A	Theta(7)	10.7	27.9
2025-11-04T16:00:00Z	Clusia major	B	Theta(8)	10.7	31.5
2025-11-04T16:00:00Z	Clusia major	C	Theta(9)	10.7	30.4
2025-11-04T16:00:00Z	Clusia minor s.l.	A	Theta(4)	10.7	34.5
2025-11-04T16:00:00Z	Clusia minor s.l.	B	Theta(5)	10.7	30.4
2025-11-04T16:00:00Z	Clusia minor s.l.	C	Theta(6)	10.7	29.4
2025-11-04T16:00:00Z	Clusia rosea	A	Theta(1)	10.7	30.7
2025-11-04T16:00:00Z	Clusia rosea	B	Theta(2)	10.7	29.7
2025-11-04T16:00:00Z	Clusia rosea	C	Theta(3)	10.7	32.8
2025-11-04T16:30:00Z	Clusia major	A	Theta(7)	10.7	27.7
2025-11-04T16:30:00Z	Clusia major	B	Theta(8)	10.7	31.1
2025-11-04T16:30:00Z	Clusia major	C	Theta(9)	10.7	30
2025-11-04T16:30:00Z	Clusia minor s.l.	A	Theta(4)	10.7	33.8
2025-11-04T16:30:00Z	Clusia minor s.l.	B	Theta(5)	10.7	29.9
2025-11-04T16:30:00Z	Clusia minor s.l.	C	Theta(6)	10.7	29.2
2025-11-04T16:30:00Z	Clusia rosea	A	Theta(1)	10.7	30.6
2025-11-04T16:30:00Z	Clusia rosea	B	Theta(2)	10.7	29.6
2025-11-04T16:30:00Z	Clusia rosea	C	Theta(3)	10.7	32.6
2025-11-04T17:00:00Z	Clusia major	A	Theta(7)	10.7	27.4
2025-11-04T17:00:00Z	Clusia major	B	Theta(8)	10.7	30.7
2025-11-04T17:00:00Z	Clusia major	C	Theta(9)	10.7	29.6
2025-11-04T17:00:00Z	Clusia minor s.l.	A	Theta(4)	10.7	33.1
2025-11-04T17:00:00Z	Clusia minor s.l.	B	Theta(5)	10.7	29.5
2025-11-04T17:00:00Z	Clusia minor s.l.	C	Theta(6)	10.7	29
2025-11-04T17:00:00Z	Clusia rosea	A	Theta(1)	10.7	30.4
2025-11-04T17:00:00Z	Clusia rosea	B	Theta(2)	10.7	29.4
2025-11-04T17:00:00Z	Clusia rosea	C	Theta(3)	10.7	32.5
2025-11-04T17:30:00Z	Clusia major	A	Theta(7)	10.7	27.2
2025-11-04T17:30:00Z	Clusia major	B	Theta(8)	10.7	30.3
2025-11-04T17:30:00Z	Clusia major	C	Theta(9)	10.7	29.2
2025-11-04T17:30:00Z	Clusia minor s.l.	A	Theta(4)	10.7	32.5
2025-11-04T17:30:00Z	Clusia minor s.l.	B	Theta(5)	10.7	29.1
2025-11-04T17:30:00Z	Clusia minor s.l.	C	Theta(6)	10.7	28.8
2025-11-04T17:30:00Z	Clusia rosea	A	Theta(1)	10.7	30.3
2025-11-04T17:30:00Z	Clusia rosea	B	Theta(2)	10.7	29.3
2025-11-04T17:30:00Z	Clusia rosea	C	Theta(3)	10.7	32.3
2025-11-04T18:00:00Z	Clusia major	A	Theta(7)	10.7	26.9
2025-11-04T18:00:00Z	Clusia major	B	Theta(8)	10.7	29.9
2025-11-04T18:00:00Z	Clusia major	C	Theta(9)	10.7	28.8
2025-11-04T18:00:00Z	Clusia minor s.l.	A	Theta(4)	10.7	31.8
2025-11-04T18:00:00Z	Clusia minor s.l.	B	Theta(5)	10.7	28.6
2025-11-04T18:00:00Z	Clusia minor s.l.	C	Theta(6)	10.7	28.6
2025-11-04T18:00:00Z	Clusia rosea	A	Theta(1)	10.7	30.1
2025-11-04T18:00:00Z	Clusia rosea	B	Theta(2)	10.7	29.1
2025-11-04T18:00:00Z	Clusia rosea	C	Theta(3)	10.7	32.1
2025-11-04T18:30:00Z	Clusia major	A	Theta(7)	10.7	26.6
2025-11-04T18:30:00Z	Clusia major	B	Theta(8)	10.7	29.5
2025-11-04T18:30:00Z	Clusia major	C	Theta(9)	10.7	28.4
2025-11-04T18:30:00Z	Clusia minor s.l.	A	Theta(4)	10.7	31.1
2025-11-04T18:30:00Z	Clusia minor s.l.	B	Theta(5)	10.7	28.2
2025-11-04T18:30:00Z	Clusia minor s.l.	C	Theta(6)	10.7	28.4
2025-11-04T18:30:00Z	Clusia rosea	A	Theta(1)	10.7	29.9
2025-11-04T18:30:00Z	Clusia rosea	B	Theta(2)	10.7	28.8
2025-11-04T18:30:00Z	Clusia rosea	C	Theta(3)	10.7	31.9
2025-11-04T19:00:00Z	Clusia major	A	Theta(7)	10.7	26.4
2025-11-04T19:00:00Z	Clusia major	B	Theta(8)	10.7	29.1
2025-11-04T19:00:00Z	Clusia major	C	Theta(9)	10.7	28.1
2025-11-04T19:00:00Z	Clusia minor s.l.	A	Theta(4)	10.7	30.5
2025-11-04T19:00:00Z	Clusia minor s.l.	B	Theta(5)	10.7	27.9
2025-11-04T19:00:00Z	Clusia minor s.l.	C	Theta(6)	10.7	28.3
2025-11-04T19:00:00Z	Clusia rosea	A	Theta(1)	10.7	29.7
2025-11-04T19:00:00Z	Clusia rosea	B	Theta(2)	10.7	28.5
2025-11-04T19:00:00Z	Clusia rosea	C	Theta(3)	10.7	31.6
2025-11-04T19:30:00Z	Clusia major	A	Theta(7)	10.7	26.2
2025-11-04T19:30:00Z	Clusia major	B	Theta(8)	10.7	28.7
2025-11-04T19:30:00Z	Clusia major	C	Theta(9)	10.7	27.8
2025-11-04T19:30:00Z	Clusia minor s.l.	A	Theta(4)	10.7	29.9
2025-11-04T19:30:00Z	Clusia minor s.l.	B	Theta(5)	10.7	27.6
2025-11-04T19:30:00Z	Clusia minor s.l.	C	Theta(6)	10.7	28.2
2025-11-04T19:30:00Z	Clusia rosea	A	Theta(1)	10.7	29.4
2025-11-04T19:30:00Z	Clusia rosea	B	Theta(2)	10.7	28.2
2025-11-04T19:30:00Z	Clusia rosea	C	Theta(3)	10.7	31.3
2025-11-04T20:00:00Z	Clusia major	A	Theta(7)	10.7	26
2025-11-04T20:00:00Z	Clusia major	B	Theta(8)	10.7	28.3
2025-11-04T20:00:00Z	Clusia major	C	Theta(9)	10.7	27.6
2025-11-04T20:00:00Z	Clusia minor s.l.	A	Theta(4)	10.7	29.4
2025-11-04T20:00:00Z	Clusia minor s.l.	B	Theta(5)	10.7	27.3
2025-11-04T20:00:00Z	Clusia minor s.l.	C	Theta(6)	10.7	28
2025-11-04T20:00:00Z	Clusia rosea	A	Theta(1)	10.7	29.1
2025-11-04T20:00:00Z	Clusia rosea	B	Theta(2)	10.7	28
2025-11-04T20:00:00Z	Clusia rosea	C	Theta(3)	10.7	31
2025-11-04T20:30:00Z	Clusia major	A	Theta(7)	10.7	25.8
2025-11-04T20:30:00Z	Clusia major	B	Theta(8)	10.7	28
2025-11-04T20:30:00Z	Clusia major	C	Theta(9)	10.7	27.3
2025-11-04T20:30:00Z	Clusia minor s.l.	A	Theta(4)	10.7	28.9
2025-11-04T20:30:00Z	Clusia minor s.l.	B	Theta(5)	10.7	27.1
2025-11-04T20:30:00Z	Clusia minor s.l.	C	Theta(6)	10.7	27.9
2025-11-04T20:30:00Z	Clusia rosea	A	Theta(1)	10.7	28.8
2025-11-04T20:30:00Z	Clusia rosea	B	Theta(2)	10.7	27.7
2025-11-04T20:30:00Z	Clusia rosea	C	Theta(3)	10.7	30.6
2025-11-04T21:00:00Z	Clusia major	A	Theta(7)	10.7	25.6
2025-11-04T21:00:00Z	Clusia major	B	Theta(8)	10.7	27.8
2025-11-04T21:00:00Z	Clusia major	C	Theta(9)	10.7	27.1
2025-11-04T21:00:00Z	Clusia minor s.l.	A	Theta(4)	10.7	28.5
2025-11-04T21:00:00Z	Clusia minor s.l.	B	Theta(5)	10.7	26.9
2025-11-04T21:00:00Z	Clusia minor s.l.	C	Theta(6)	10.7	27.9
2025-11-04T21:00:00Z	Clusia rosea	A	Theta(1)	10.7	28.5
2025-11-04T21:00:00Z	Clusia rosea	B	Theta(2)	10.7	27.5
2025-11-04T21:00:00Z	Clusia rosea	C	Theta(3)	10.7	30.3
2025-11-04T21:30:00Z	Clusia major	A	Theta(7)	10.7	25.5
2025-11-04T21:30:00Z	Clusia major	B	Theta(8)	10.7	27.6
2025-11-04T21:30:00Z	Clusia major	C	Theta(9)	10.7	27
2025-11-04T21:30:00Z	Clusia minor s.l.	A	Theta(4)	10.7	28.2
2025-11-04T21:30:00Z	Clusia minor s.l.	B	Theta(5)	10.7	26.8
2025-11-04T21:30:00Z	Clusia minor s.l.	C	Theta(6)	10.7	27.8
2025-11-04T21:30:00Z	Clusia rosea	A	Theta(1)	10.7	28.2
2025-11-04T21:30:00Z	Clusia rosea	B	Theta(2)	10.7	27.4
2025-11-04T21:30:00Z	Clusia rosea	C	Theta(3)	10.7	30
2025-11-04T22:00:00Z	Clusia major	A	Theta(7)	10.7	25.4
2025-11-04T22:00:00Z	Clusia major	B	Theta(8)	10.7	27.4
2025-11-04T22:00:00Z	Clusia major	C	Theta(9)	10.7	26.8
2025-11-04T22:00:00Z	Clusia minor s.l.	A	Theta(4)	10.7	27.9
2025-11-04T22:00:00Z	Clusia minor s.l.	B	Theta(5)	10.7	26.7
2025-11-04T22:00:00Z	Clusia minor s.l.	C	Theta(6)	10.7	27.7
2025-11-04T22:00:00Z	Clusia rosea	A	Theta(1)	10.7	28
2025-11-04T22:00:00Z	Clusia rosea	B	Theta(2)	10.7	27.2
2025-11-04T22:00:00Z	Clusia rosea	C	Theta(3)	10.7	29.7
2025-11-04T22:30:00Z	Clusia major	A	Theta(7)	10.7	25.4
2025-11-04T22:30:00Z	Clusia major	B	Theta(8)	10.7	27.3
2025-11-04T22:30:00Z	Clusia major	C	Theta(9)	10.7	26.7
2025-11-04T22:30:00Z	Clusia minor s.l.	A	Theta(4)	10.7	27.6
2025-11-04T22:30:00Z	Clusia minor s.l.	B	Theta(5)	10.7	26.6
2025-11-04T22:30:00Z	Clusia minor s.l.	C	Theta(6)	10.7	27.7
2025-11-04T22:30:00Z	Clusia rosea	A	Theta(1)	10.7	27.9
2025-11-04T22:30:00Z	Clusia rosea	B	Theta(2)	10.7	27.1
2025-11-04T22:30:00Z	Clusia rosea	C	Theta(3)	10.7	29.5
2025-11-04T23:00:00Z	Clusia major	A	Theta(7)	10.7	25.3
2025-11-04T23:00:00Z	Clusia major	B	Theta(8)	10.7	27.1
2025-11-04T23:00:00Z	Clusia major	C	Theta(9)	10.7	26.6
2025-11-04T23:00:00Z	Clusia minor s.l.	A	Theta(4)	10.7	27.4
2025-11-04T23:00:00Z	Clusia minor s.l.	B	Theta(5)	10.7	26.6
2025-11-04T23:00:00Z	Clusia minor s.l.	C	Theta(6)	10.7	27.6
2025-11-04T23:00:00Z	Clusia rosea	A	Theta(1)	10.7	27.8
2025-11-04T23:00:00Z	Clusia rosea	B	Theta(2)	10.7	27.1
2025-11-04T23:00:00Z	Clusia rosea	C	Theta(3)	10.7	29.3
2025-11-04T23:30:00Z	Clusia major	A	Theta(7)	10.7	25.3
2025-11-04T23:30:00Z	Clusia major	B	Theta(8)	10.7	27.1
2025-11-04T23:30:00Z	Clusia major	C	Theta(9)	10.7	26.5
2025-11-04T23:30:00Z	Clusia minor s.l.	A	Theta(4)	10.7	27.2
2025-11-04T23:30:00Z	Clusia minor s.l.	B	Theta(5)	10.7	26.5
2025-11-04T23:30:00Z	Clusia minor s.l.	C	Theta(6)	10.7	27.6
2025-11-04T23:30:00Z	Clusia rosea	A	Theta(1)	10.7	27.7
2025-11-04T23:30:00Z	Clusia rosea	B	Theta(2)	10.7	27
2025-11-04T23:30:00Z	Clusia rosea	C	Theta(3)	10.7	29.1
2025-11-05T00:00:00Z	Clusia major	A	Theta(7)	10.7	25.2
2025-11-05T00:00:00Z	Clusia major	B	Theta(8)	10.7	27
2025-11-05T00:00:00Z	Clusia major	C	Theta(9)	10.7	26.4
2025-11-05T00:00:00Z	Clusia minor s.l.	A	Theta(4)	10.7	27.1
2025-11-05T00:00:00Z	Clusia minor s.l.	B	Theta(5)	10.7	26.5
2025-11-05T00:00:00Z	Clusia minor s.l.	C	Theta(6)	10.7	27.6
2025-11-05T00:00:00Z	Clusia rosea	A	Theta(1)	10.7	27.6
2025-11-05T00:00:00Z	Clusia rosea	B	Theta(2)	10.7	26.9
2025-11-05T00:00:00Z	Clusia rosea	C	Theta(3)	10.7	29
2025-11-05T00:30:00Z	Clusia major	A	Theta(7)	10.7	25.2
2025-11-05T00:30:00Z	Clusia major	B	Theta(8)	10.7	26.9
2025-11-05T00:30:00Z	Clusia major	C	Theta(9)	10.7	26.3
2025-11-05T00:30:00Z	Clusia minor s.l.	A	Theta(4)	10.7	26.9
2025-11-05T00:30:00Z	Clusia minor s.l.	B	Theta(5)	10.7	26.4
2025-11-05T00:30:00Z	Clusia minor s.l.	C	Theta(6)	10.7	27.6
2025-11-05T00:30:00Z	Clusia rosea	A	Theta(1)	10.7	27.5
2025-11-05T00:30:00Z	Clusia rosea	B	Theta(2)	10.7	26.8
2025-11-05T00:30:00Z	Clusia rosea	C	Theta(3)	10.7	28.8
2025-11-05T01:00:00Z	Clusia major	A	Theta(7)	10.7	25.2
2025-11-05T01:00:00Z	Clusia major	B	Theta(8)	10.7	26.8
2025-11-05T01:00:00Z	Clusia major	C	Theta(9)	10.7	26.2
2025-11-05T01:00:00Z	Clusia minor s.l.	A	Theta(4)	10.7	26.7
2025-11-05T01:00:00Z	Clusia minor s.l.	B	Theta(5)	10.7	26.3
2025-11-05T01:00:00Z	Clusia minor s.l.	C	Theta(6)	10.7	27.5
2025-11-05T01:00:00Z	Clusia rosea	A	Theta(1)	10.7	27.4
2025-11-05T01:00:00Z	Clusia rosea	B	Theta(2)	10.7	26.8
2025-11-05T01:00:00Z	Clusia rosea	C	Theta(3)	10.7	28.7
2025-11-05T01:30:00Z	Clusia major	A	Theta(7)	10.7	25.1
2025-11-05T01:30:00Z	Clusia major	B	Theta(8)	10.7	26.7
2025-11-05T01:30:00Z	Clusia major	C	Theta(9)	10.7	26.2
2025-11-05T01:30:00Z	Clusia minor s.l.	A	Theta(4)	10.7	26.6
2025-11-05T01:30:00Z	Clusia minor s.l.	B	Theta(5)	10.7	26.3
2025-11-05T01:30:00Z	Clusia minor s.l.	C	Theta(6)	10.7	27.5
2025-11-05T01:30:00Z	Clusia rosea	A	Theta(1)	10.7	27.3
2025-11-05T01:30:00Z	Clusia rosea	B	Theta(2)	10.7	26.7
2025-11-05T01:30:00Z	Clusia rosea	C	Theta(3)	10.7	28.5
2025-11-05T02:00:00Z	Clusia major	A	Theta(7)	10.7	25.1
2025-11-05T02:00:00Z	Clusia major	B	Theta(8)	10.7	26.7
2025-11-05T02:00:00Z	Clusia major	C	Theta(9)	10.7	26.1
2025-11-05T02:00:00Z	Clusia minor s.l.	A	Theta(4)	10.7	26.4
2025-11-05T02:00:00Z	Clusia minor s.l.	B	Theta(5)	10.7	26.2
2025-11-05T02:00:00Z	Clusia minor s.l.	C	Theta(6)	10.7	27.5
2025-11-05T02:00:00Z	Clusia rosea	A	Theta(1)	10.7	27.2
2025-11-05T02:00:00Z	Clusia rosea	B	Theta(2)	10.7	26.6
2025-11-05T02:00:00Z	Clusia rosea	C	Theta(3)	10.7	28.4
2025-11-05T02:30:00Z	Clusia major	A	Theta(7)	10.7	25
2025-11-05T02:30:00Z	Clusia major	B	Theta(8)	10.7	26.6
2025-11-05T02:30:00Z	Clusia major	C	Theta(9)	10.7	26
2025-11-05T02:30:00Z	Clusia minor s.l.	A	Theta(4)	10.7	26.3
2025-11-05T02:30:00Z	Clusia minor s.l.	B	Theta(5)	10.7	26.2
2025-11-05T02:30:00Z	Clusia minor s.l.	C	Theta(6)	10.7	27.4
2025-11-05T02:30:00Z	Clusia rosea	A	Theta(1)	10.7	27.1
2025-11-05T02:30:00Z	Clusia rosea	B	Theta(2)	10.7	26.6
2025-11-05T02:30:00Z	Clusia rosea	C	Theta(3)	10.7	28.2
2025-11-05T03:00:00Z	Clusia major	A	Theta(7)	10.7	25
2025-11-05T03:00:00Z	Clusia major	B	Theta(8)	10.7	26.6
2025-11-05T03:00:00Z	Clusia major	C	Theta(9)	10.7	26
2025-11-05T03:00:00Z	Clusia minor s.l.	A	Theta(4)	10.7	26.1
2025-11-05T03:00:00Z	Clusia minor s.l.	B	Theta(5)	10.7	26.1
2025-11-05T03:00:00Z	Clusia minor s.l.	C	Theta(6)	10.7	27.4
2025-11-05T03:00:00Z	Clusia rosea	A	Theta(1)	10.7	27
2025-11-05T03:00:00Z	Clusia rosea	B	Theta(2)	10.7	26.5
2025-11-05T03:00:00Z	Clusia rosea	C	Theta(3)	10.7	28.1
2025-11-05T03:30:00Z	Clusia major	A	Theta(7)	10.7	25
2025-11-05T03:30:00Z	Clusia major	B	Theta(8)	10.7	26.5
2025-11-05T03:30:00Z	Clusia major	C	Theta(9)	10.7	25.9
2025-11-05T03:30:00Z	Clusia minor s.l.	A	Theta(4)	10.7	26
2025-11-05T03:30:00Z	Clusia minor s.l.	B	Theta(5)	10.7	26.1
2025-11-05T03:30:00Z	Clusia minor s.l.	C	Theta(6)	10.7	27.4
2025-11-05T03:30:00Z	Clusia rosea	A	Theta(1)	10.7	26.9
2025-11-05T03:30:00Z	Clusia rosea	B	Theta(2)	10.7	26.4
2025-11-05T03:30:00Z	Clusia rosea	C	Theta(3)	10.7	28
2025-11-05T04:00:00Z	Clusia major	A	Theta(7)	10.7	24.9
2025-11-05T04:00:00Z	Clusia major	B	Theta(8)	10.7	26.4
2025-11-05T04:00:00Z	Clusia major	C	Theta(9)	10.7	25.8
2025-11-05T04:00:00Z	Clusia minor s.l.	A	Theta(4)	10.7	25.9
2025-11-05T04:00:00Z	Clusia minor s.l.	B	Theta(5)	10.7	26
2025-11-05T04:00:00Z	Clusia minor s.l.	C	Theta(6)	10.7	27.3
2025-11-05T04:00:00Z	Clusia rosea	A	Theta(1)	10.7	26.8
2025-11-05T04:00:00Z	Clusia rosea	B	Theta(2)	10.7	26.4
2025-11-05T04:00:00Z	Clusia rosea	C	Theta(3)	10.7	27.8
2025-11-05T04:30:00Z	Clusia major	A	Theta(7)	10.7	24.9
2025-11-05T04:30:00Z	Clusia major	B	Theta(8)	10.7	26.4
2025-11-05T04:30:00Z	Clusia major	C	Theta(9)	10.7	25.8
2025-11-05T04:30:00Z	Clusia minor s.l.	A	Theta(4)	10.7	25.7
2025-11-05T04:30:00Z	Clusia minor s.l.	B	Theta(5)	10.7	26
2025-11-05T04:30:00Z	Clusia minor s.l.	C	Theta(6)	10.7	27.3
2025-11-05T04:30:00Z	Clusia rosea	A	Theta(1)	10.7	26.7
2025-11-05T04:30:00Z	Clusia rosea	B	Theta(2)	10.7	26.3
2025-11-05T04:30:00Z	Clusia rosea	C	Theta(3)	10.7	27.6
2025-11-05T05:00:00Z	Clusia major	A	Theta(7)	10.7	24.8
2025-11-05T05:00:00Z	Clusia major	B	Theta(8)	10.7	26.3
2025-11-05T05:00:00Z	Clusia major	C	Theta(9)	10.7	25.7
2025-11-05T05:00:00Z	Clusia minor s.l.	A	Theta(4)	10.7	25.6
2025-11-05T05:00:00Z	Clusia minor s.l.	B	Theta(5)	10.7	25.9
2025-11-05T05:00:00Z	Clusia minor s.l.	C	Theta(6)	10.7	27.2
2025-11-05T05:00:00Z	Clusia rosea	A	Theta(1)	10.7	26.6
2025-11-05T05:00:00Z	Clusia rosea	B	Theta(2)	10.7	26.2
2025-11-05T05:00:00Z	Clusia rosea	C	Theta(3)	10.7	27.5
2025-11-05T05:30:00Z	Clusia major	A	Theta(7)	10.7	24.8
2025-11-05T05:30:00Z	Clusia major	B	Theta(8)	10.7	26.3
2025-11-05T05:30:00Z	Clusia major	C	Theta(9)	10.7	25.6
2025-11-05T05:30:00Z	Clusia minor s.l.	A	Theta(4)	10.7	25.5
2025-11-05T05:30:00Z	Clusia minor s.l.	B	Theta(5)	10.7	25.9
2025-11-05T05:30:00Z	Clusia minor s.l.	C	Theta(6)	10.7	27.2
2025-11-05T05:30:00Z	Clusia rosea	A	Theta(1)	10.7	26.5
2025-11-05T05:30:00Z	Clusia rosea	B	Theta(2)	10.7	26.1
2025-11-05T05:30:00Z	Clusia rosea	C	Theta(3)	10.7	27.3
2025-11-05T06:00:00Z	Clusia major	A	Theta(7)	10.7	24.8
2025-11-05T06:00:00Z	Clusia major	B	Theta(8)	10.7	26.2
2025-11-05T06:00:00Z	Clusia major	C	Theta(9)	10.7	25.6
2025-11-05T06:00:00Z	Clusia minor s.l.	A	Theta(4)	10.7	25.4
2025-11-05T06:00:00Z	Clusia minor s.l.	B	Theta(5)	10.7	25.8
2025-11-05T06:00:00Z	Clusia minor s.l.	C	Theta(6)	10.7	27.2
2025-11-05T06:00:00Z	Clusia rosea	A	Theta(1)	10.7	26.3
2025-11-05T06:00:00Z	Clusia rosea	B	Theta(2)	10.7	26
2025-11-05T06:00:00Z	Clusia rosea	C	Theta(3)	10.7	27.1
2025-11-05T06:30:00Z	Clusia major	A	Theta(7)	10.7	24.7
2025-11-05T06:30:00Z	Clusia major	B	Theta(8)	10.7	26.2
2025-11-05T06:30:00Z	Clusia major	C	Theta(9)	10.7	25.5
2025-11-05T06:30:00Z	Clusia minor s.l.	A	Theta(4)	10.7	25.3
2025-11-05T06:30:00Z	Clusia minor s.l.	B	Theta(5)	10.7	25.8
2025-11-05T06:30:00Z	Clusia minor s.l.	C	Theta(6)	10.7	27.1
2025-11-05T06:30:00Z	Clusia rosea	A	Theta(1)	10.7	26.2
2025-11-05T06:30:00Z	Clusia rosea	B	Theta(2)	10.7	25.9
2025-11-05T06:30:00Z	Clusia rosea	C	Theta(3)	10.7	26.9
2025-11-05T07:00:00Z	Clusia major	A	Theta(7)	10.7	24.7
2025-11-05T07:00:00Z	Clusia major	B	Theta(8)	10.7	26.1
2025-11-05T07:00:00Z	Clusia major	C	Theta(9)	10.7	25.4
2025-11-05T07:00:00Z	Clusia minor s.l.	A	Theta(4)	10.7	25.2
2025-11-05T07:00:00Z	Clusia minor s.l.	B	Theta(5)	10.7	25.7
2025-11-05T07:00:00Z	Clusia minor s.l.	C	Theta(6)	10.7	27.1
2025-11-05T07:00:00Z	Clusia rosea	A	Theta(1)	10.7	26.1
2025-11-05T07:00:00Z	Clusia rosea	B	Theta(2)	10.7	25.8
2025-11-05T07:00:00Z	Clusia rosea	C	Theta(3)	10.7	26.8
2025-11-05T07:30:00Z	Clusia major	A	Theta(7)	10.7	24.7
2025-11-05T07:30:00Z	Clusia major	B	Theta(8)	10.7	26
2025-11-05T07:30:00Z	Clusia major	C	Theta(9)	10.7	25.4
2025-11-05T07:30:00Z	Clusia minor s.l.	A	Theta(4)	10.7	25.1
2025-11-05T07:30:00Z	Clusia minor s.l.	B	Theta(5)	10.7	25.7
2025-11-05T07:30:00Z	Clusia minor s.l.	C	Theta(6)	10.7	27.1
2025-11-05T07:30:00Z	Clusia rosea	A	Theta(1)	10.7	25.9
2025-11-05T07:30:00Z	Clusia rosea	B	Theta(2)	10.7	25.7
2025-11-05T07:30:00Z	Clusia rosea	C	Theta(3)	10.7	26.6
2025-11-05T08:00:00Z	Clusia major	A	Theta(7)	10.7	24.6
2025-11-05T08:00:00Z	Clusia major	B	Theta(8)	10.7	26
2025-11-05T08:00:00Z	Clusia major	C	Theta(9)	10.7	25.3
2025-11-05T08:00:00Z	Clusia minor s.l.	A	Theta(4)	10.7	25
2025-11-05T08:00:00Z	Clusia minor s.l.	B	Theta(5)	10.7	25.6
2025-11-05T08:00:00Z	Clusia minor s.l.	C	Theta(6)	10.7	27
2025-11-05T08:00:00Z	Clusia rosea	A	Theta(1)	10.7	25.7
2025-11-05T08:00:00Z	Clusia rosea	B	Theta(2)	10.7	25.6
2025-11-05T08:00:00Z	Clusia rosea	C	Theta(3)	10.7	26.3
2025-11-05T08:30:00Z	Clusia major	A	Theta(7)	10.7	24.6
2025-11-05T08:30:00Z	Clusia major	B	Theta(8)	10.7	25.9
2025-11-05T08:30:00Z	Clusia major	C	Theta(9)	10.7	25.2
2025-11-05T08:30:00Z	Clusia minor s.l.	A	Theta(4)	10.7	24.8
2025-11-05T08:30:00Z	Clusia minor s.l.	B	Theta(5)	10.7	25.6
2025-11-05T08:30:00Z	Clusia minor s.l.	C	Theta(6)	10.7	27
2025-11-05T08:30:00Z	Clusia rosea	A	Theta(1)	10.7	25.4
2025-11-05T08:30:00Z	Clusia rosea	B	Theta(2)	10.7	25.4
2025-11-05T08:30:00Z	Clusia rosea	C	Theta(3)	10.7	26
2025-11-05T09:00:00Z	Clusia major	A	Theta(7)	10.7	24.5
2025-11-05T09:00:00Z	Clusia major	B	Theta(8)	10.7	25.8
2025-11-05T09:00:00Z	Clusia major	C	Theta(9)	10.7	25.2
2025-11-05T09:00:00Z	Clusia minor s.l.	A	Theta(4)	10.7	24.7
2025-11-05T09:00:00Z	Clusia minor s.l.	B	Theta(5)	10.7	25.4
2025-11-05T09:00:00Z	Clusia minor s.l.	C	Theta(6)	10.7	26.9
2025-11-05T09:00:00Z	Clusia rosea	A	Theta(1)	10.7	25.1
2025-11-05T09:00:00Z	Clusia rosea	B	Theta(2)	10.7	25.2
2025-11-05T09:00:00Z	Clusia rosea	C	Theta(3)	10.7	25.6
2025-11-05T09:30:00Z	Clusia major	A	Theta(7)	10.7	31.9
2025-11-05T09:30:00Z	Clusia major	B	Theta(8)	10.7	35.7
2025-11-05T09:30:00Z	Clusia major	C	Theta(9)	10.7	39.2
2025-11-05T09:30:00Z	Clusia minor s.l.	A	Theta(4)	10.7	43.8
2025-11-05T09:30:00Z	Clusia minor s.l.	B	Theta(5)	10.7	38.4
2025-11-05T09:30:00Z	Clusia minor s.l.	C	Theta(6)	10.7	29.6
2025-11-05T09:30:00Z	Clusia rosea	A	Theta(1)	10.7	34.6
2025-11-05T09:30:00Z	Clusia rosea	B	Theta(2)	10.7	33.4
2025-11-05T09:30:00Z	Clusia rosea	C	Theta(3)	10.7	33
2025-11-05T10:00:00Z	Clusia major	A	Theta(7)	10.7	31.1
2025-11-05T10:00:00Z	Clusia major	B	Theta(8)	10.7	35.9
2025-11-05T10:00:00Z	Clusia major	C	Theta(9)	10.7	37.5
2025-11-05T10:00:00Z	Clusia minor s.l.	A	Theta(4)	10.7	43.3
2025-11-05T10:00:00Z	Clusia minor s.l.	B	Theta(5)	10.7	36.8
2025-11-05T10:00:00Z	Clusia minor s.l.	C	Theta(6)	10.7	30.2
2025-11-05T10:00:00Z	Clusia rosea	A	Theta(1)	10.7	33.9
2025-11-05T10:00:00Z	Clusia rosea	B	Theta(2)	10.7	33.5
2025-11-05T10:00:00Z	Clusia rosea	C	Theta(3)	10.7	34.8
2025-11-05T10:30:00Z	Clusia major	A	Theta(7)	10.7	30.6
2025-11-05T10:30:00Z	Clusia major	B	Theta(8)	10.7	35.6
2025-11-05T10:30:00Z	Clusia major	C	Theta(9)	10.7	36.6
2025-11-05T10:30:00Z	Clusia minor s.l.	A	Theta(4)	10.7	42.9
2025-11-05T10:30:00Z	Clusia minor s.l.	B	Theta(5)	10.7	36
2025-11-05T10:30:00Z	Clusia minor s.l.	C	Theta(6)	10.7	30.2
2025-11-05T10:30:00Z	Clusia rosea	A	Theta(1)	10.7	33.5
2025-11-05T10:30:00Z	Clusia rosea	B	Theta(2)	10.7	33.1
2025-11-05T10:30:00Z	Clusia rosea	C	Theta(3)	10.7	34.9
2025-11-05T11:00:00Z	Clusia major	A	Theta(7)	10.7	30.2
2025-11-05T11:00:00Z	Clusia major	B	Theta(8)	10.7	35.3
2025-11-05T11:00:00Z	Clusia major	C	Theta(9)	10.7	36
2025-11-05T11:00:00Z	Clusia minor s.l.	A	Theta(4)	10.7	42.4
2025-11-05T11:00:00Z	Clusia minor s.l.	B	Theta(5)	10.7	35.3
2025-11-05T11:00:00Z	Clusia minor s.l.	C	Theta(6)	10.7	30.2
2025-11-05T11:00:00Z	Clusia rosea	A	Theta(1)	10.7	33.2
2025-11-05T11:00:00Z	Clusia rosea	B	Theta(2)	10.7	32.8
2025-11-05T11:00:00Z	Clusia rosea	C	Theta(3)	10.7	34.9
2025-11-05T11:30:00Z	Clusia major	A	Theta(7)	10.7	29.8
2025-11-05T11:30:00Z	Clusia major	B	Theta(8)	10.7	35
2025-11-05T11:30:00Z	Clusia major	C	Theta(9)	10.7	35.5
2025-11-05T11:30:00Z	Clusia minor s.l.	A	Theta(4)	10.7	41.8
2025-11-05T11:30:00Z	Clusia minor s.l.	B	Theta(5)	10.7	34.8
2025-11-05T11:30:00Z	Clusia minor s.l.	C	Theta(6)	10.7	30.1
2025-11-05T11:30:00Z	Clusia rosea	A	Theta(1)	10.7	32.9
2025-11-05T11:30:00Z	Clusia rosea	B	Theta(2)	10.7	32.4
2025-11-05T11:30:00Z	Clusia rosea	C	Theta(3)	10.7	34.8
2025-11-05T12:00:00Z	Clusia major	A	Theta(7)	10.7	29.5
2025-11-05T12:00:00Z	Clusia major	B	Theta(8)	10.7	34.6
2025-11-05T12:00:00Z	Clusia major	C	Theta(9)	10.7	35
2025-11-05T12:00:00Z	Clusia minor s.l.	A	Theta(4)	10.7	41.2
2025-11-05T12:00:00Z	Clusia minor s.l.	B	Theta(5)	10.7	34.3
2025-11-05T12:00:00Z	Clusia minor s.l.	C	Theta(6)	10.7	30
2025-11-05T12:00:00Z	Clusia rosea	A	Theta(1)	10.7	32.7
2025-11-05T12:00:00Z	Clusia rosea	B	Theta(2)	10.7	32.1
2025-11-05T12:00:00Z	Clusia rosea	C	Theta(3)	10.7	34.7
2025-11-05T12:30:00Z	Clusia major	A	Theta(7)	10.7	29.2
2025-11-05T12:30:00Z	Clusia major	B	Theta(8)	10.7	34.3
2025-11-05T12:30:00Z	Clusia major	C	Theta(9)	10.7	34.5
2025-11-05T12:30:00Z	Clusia minor s.l.	A	Theta(4)	10.7	40.6
2025-11-05T12:30:00Z	Clusia minor s.l.	B	Theta(5)	10.7	33.7
2025-11-05T12:30:00Z	Clusia minor s.l.	C	Theta(6)	10.7	29.9
2025-11-05T12:30:00Z	Clusia rosea	A	Theta(1)	10.7	32.5
2025-11-05T12:30:00Z	Clusia rosea	B	Theta(2)	10.7	31.9
2025-11-05T12:30:00Z	Clusia rosea	C	Theta(3)	10.7	34.6
2025-11-05T13:00:00Z	Clusia major	A	Theta(7)	10.7	28.9
2025-11-05T13:00:00Z	Clusia major	B	Theta(8)	10.7	33.9
2025-11-05T13:00:00Z	Clusia major	C	Theta(9)	10.7	34.1
2025-11-05T13:00:00Z	Clusia minor s.l.	A	Theta(4)	10.7	39.9
2025-11-05T13:00:00Z	Clusia minor s.l.	B	Theta(5)	10.7	33.2
2025-11-05T13:00:00Z	Clusia minor s.l.	C	Theta(6)	10.7	29.7
2025-11-05T13:00:00Z	Clusia rosea	A	Theta(1)	10.7	32.3
2025-11-05T13:00:00Z	Clusia rosea	B	Theta(2)	10.7	31.7
2025-11-05T13:00:00Z	Clusia rosea	C	Theta(3)	10.7	34.4
2025-11-05T13:30:00Z	Clusia major	A	Theta(7)	10.7	28.6
2025-11-05T13:30:00Z	Clusia major	B	Theta(8)	10.7	33.5
2025-11-05T13:30:00Z	Clusia major	C	Theta(9)	10.7	33.6
2025-11-05T13:30:00Z	Clusia minor s.l.	A	Theta(4)	10.7	39.3
2025-11-05T13:30:00Z	Clusia minor s.l.	B	Theta(5)	10.7	32.7
2025-11-05T13:30:00Z	Clusia minor s.l.	C	Theta(6)	10.7	29.6
2025-11-05T13:30:00Z	Clusia rosea	A	Theta(1)	10.7	32.1
2025-11-05T13:30:00Z	Clusia rosea	B	Theta(2)	10.7	31.5
2025-11-05T13:30:00Z	Clusia rosea	C	Theta(3)	10.7	34.3
2025-11-05T14:00:00Z	Clusia major	A	Theta(7)	10.7	28.3
2025-11-05T14:00:00Z	Clusia major	B	Theta(8)	10.7	33.1
2025-11-05T14:00:00Z	Clusia major	C	Theta(9)	10.7	33.2
2025-11-05T14:00:00Z	Clusia minor s.l.	A	Theta(4)	10.7	38.6
2025-11-05T14:00:00Z	Clusia minor s.l.	B	Theta(5)	10.7	32.3
2025-11-05T14:00:00Z	Clusia minor s.l.	C	Theta(6)	10.7	29.4
2025-11-05T14:00:00Z	Clusia rosea	A	Theta(1)	10.7	32
2025-11-05T14:00:00Z	Clusia rosea	B	Theta(2)	10.7	31.3
2025-11-05T14:00:00Z	Clusia rosea	C	Theta(3)	10.7	34.2
2025-11-05T14:30:00Z	Clusia major	A	Theta(7)	10.7	28
2025-11-05T14:30:00Z	Clusia major	B	Theta(8)	10.7	32.7
2025-11-05T14:30:00Z	Clusia major	C	Theta(9)	10.7	32.8
2025-11-05T14:30:00Z	Clusia minor s.l.	A	Theta(4)	10.7	38
2025-11-05T14:30:00Z	Clusia minor s.l.	B	Theta(5)	10.7	31.8
2025-11-05T14:30:00Z	Clusia minor s.l.	C	Theta(6)	10.7	29.2
2025-11-05T14:30:00Z	Clusia rosea	A	Theta(1)	10.7	31.8
2025-11-05T14:30:00Z	Clusia rosea	B	Theta(2)	10.7	31.1
2025-11-05T14:30:00Z	Clusia rosea	C	Theta(3)	10.7	34.1
2025-11-05T15:00:00Z	Clusia major	A	Theta(7)	10.7	27.7
[truncated: 12,689 more rows]
