# Supplementary material for: Clusia genomes shed light on the evolution and diversity of crassulacean acid metabolism physiotypes
Source: Nat Commun. 2026 May 5;17:3937. doi: 10.1038/s41467-026-71958-z (PMC13144421; doi:10.1038/s41467-026-71958-z)
Supplement: Supplementary file 14 — Source Data [file 41467_2026_71958_MOESM14_ESM.zip › Supplementary_Fig1b.ENV.tsv]

DateTime	Date	T_Set	Rh_Set	CoolWhite1	CoolWhite2	CoolWhite3	CoolWhite4	CoolWhite5	CoolWhite6	CoolWhite7	CoolWhite8	DeepRed1	DeepRed2	DeepRed3	DeepRed4	DeepRed5	DeepRed6	DeepRed7	DeepRed8	FarRed1	FarRed2	FarRed3	FarRed4	FarRed5	FarRed6	FarRed7	FarRed8	UVA1	UVA2	UVA3	UVA4	UVA5	UVA6	UVA7	UVA8	Cyan1	Cyan2	Cyan3	Cyan4	Cyan5	Cyan6	Cyan7	Cyan8	Amber1	Amber2	Amber3	Amber4	Amber5	Amber6
2025-11-01T00:09:51Z	01.11.2025 0:09:51	200	65	0	0	0	0	0	0	0	0	0	0	0	0	0	0	0	0	0	0	0	0	0	0	0	0	0	0	0	0	0	0	0	0	0	0	0	0	0	0	0	0	0	0	0	0	0	0
2025-11-01T00:19:51Z	01.11.2025 0:19:51	200	65	0	0	0	0	0	0	0	0	0	0	0	0	0	0	0	0	0	0	0	0	0	0	0	0	0	0	0	0	0	0	0	0	0	0	0	0	0	0	0	0	0	0	0	0	0	0
2025-11-01T00:29:51Z	01.11.2025 0:29:51	200	65	0	0	0	0	0	0	0	0	0	0	0	0	0	0	0	0	0	0	0	0	0	0	0	0	0	0	0	0	0	0	0	0	0	0	0	0	0	0	0	0	0	0	0	0	0	0
2025-11-01T00:39:52Z	01.11.2025 0:39:52	200	65	0	0	0	0	0	0	0	0	0	0	0	0	0	0	0	0	0	0	0	0	0	0	0	0	0	0	0	0	0	0	0	0	0	0	0	0	0	0	0	0	0	0	0	0	0	0
2025-11-01T00:49:52Z	01.11.2025 0:49:52	200	65	0	0	0	0	0	0	0	0	0	0	0	0	0	0	0	0	0	0	0	0	0	0	0	0	0	0	0	0	0	0	0	0	0	0	0	0	0	0	0	0	0	0	0	0	0	0
2025-11-01T00:59:52Z	01.11.2025 0:59:52	200	65	0	0	0	0	0	0	0	0	0	0	0	0	0	0	0	0	0	0	0	0	0	0	0	0	0	0	0	0	0	0	0	0	0	0	0	0	0	0	0	0	0	0	0	0	0	0
2025-11-01T01:09:52Z	01.11.2025 1:09:52	200	65	0	0	0	0	0	0	0	0	0	0	0	0	0	0	0	0	0	0	0	0	0	0	0	0	0	0	0	0	0	0	0	0	0	0	0	0	0	0	0	0	0	0	0	0	0	0
2025-11-01T01:19:52Z	01.11.2025 1:19:52	200	65	0	0	0	0	0	0	0	0	0	0	0	0	0	0	0	0	0	0	0	0	0	0	0	0	0	0	0	0	0	0	0	0	0	0	0	0	0	0	0	0	0	0	0	0	0	0
2025-11-01T01:29:52Z	01.11.2025 1:29:52	200	65	0	0	0	0	0	0	0	0	0	0	0	0	0	0	0	0	0	0	0	0	0	0	0	0	0	0	0	0	0	0	0	0	0	0	0	0	0	0	0	0	0	0	0	0	0	0
2025-11-01T01:39:52Z	01.11.2025 1:39:52	200	65	0	0	0	0	0	0	0	0	0	0	0	0	0	0	0	0	0	0	0	0	0	0	0	0	0	0	0	0	0	0	0	0	0	0	0	0	0	0	0	0	0	0	0	0	0	0
2025-11-01T01:49:52Z	01.11.2025 1:49:52	200	65	0	0	0	0	0	0	0	0	0	0	0	0	0	0	0	0	0	0	0	0	0	0	0	0	0	0	0	0	0	0	0	0	0	0	0	0	0	0	0	0	0	0	0	0	0	0
2025-11-01T01:59:52Z	01.11.2025 1:59:52	200	65	0	0	0	0	0	0	0	0	0	0	0	0	0	0	0	0	0	0	0	0	0	0	0	0	0	0	0	0	0	0	0	0	0	0	0	0	0	0	0	0	0	0	0	0	0	0
2025-11-01T02:09:52Z	01.11.2025 2:09:52	200	65	0	0	0	0	0	0	0	0	0	0	0	0	0	0	0	0	0	0	0	0	0	0	0	0	0	0	0	0	0	0	0	0	0	0	0	0	0	0	0	0	0	0	0	0	0	0
2025-11-01T02:19:53Z	01.11.2025 2:19:53	200	65	0	0	0	0	0	0	0	0	0	0	0	0	0	0	0	0	0	0	0	0	0	0	0	0	0	0	0	0	0	0	0	0	0	0	0	0	0	0	0	0	0	0	0	0	0	0
2025-11-01T02:29:53Z	01.11.2025 2:29:53	200	65	0	0	0	0	0	0	0	0	0	0	0	0	0	0	0	0	0	0	0	0	0	0	0	0	0	0	0	0	0	0	0	0	0	0	0	0	0	0	0	0	0	0	0	0	0	0
2025-11-01T02:39:53Z	01.11.2025 2:39:53	200	65	0	0	0	0	0	0	0	0	0	0	0	0	0	0	0	0	0	0	0	0	0	0	0	0	0	0	0	0	0	0	0	0	0	0	0	0	0	0	0	0	0	0	0	0	0	0
2025-11-01T02:49:53Z	01.11.2025 2:49:53	200	65	0	0	0	0	0	0	0	0	0	0	0	0	0	0	0	0	0	0	0	0	0	0	0	0	0	0	0	0	0	0	0	0	0	0	0	0	0	0	0	0	0	0	0	0	0	0
2025-11-01T02:59:53Z	01.11.2025 2:59:53	200	65	0	0	0	0	0	0	0	0	0	0	0	0	0	0	0	0	0	0	0	0	0	0	0	0	0	0	0	0	0	0	0	0	0	0	0	0	0	0	0	0	0	0	0	0	0	0
2025-11-01T03:09:53Z	01.11.2025 3:09:53	200	65	0	0	0	0	0	0	0	0	0	0	0	0	0	0	0	0	0	0	0	0	0	0	0	0	0	0	0	0	0	0	0	0	0	0	0	0	0	0	0	0	0	0	0	0	0	0
2025-11-01T03:19:53Z	01.11.2025 3:19:53	200	65	0	0	0	0	0	0	0	0	0	0	0	0	0	0	0	0	0	0	0	0	0	0	0	0	0	0	0	0	0	0	0	0	0	0	0	0	0	0	0	0	0	0	0	0	0	0
2025-11-01T03:29:53Z	01.11.2025 3:29:53	200	65	0	0	0	0	0	0	0	0	0	0	0	0	0	0	0	0	0	0	0	0	0	0	0	0	0	0	0	0	0	0	0	0	0	0	0	0	0	0	0	0	0	0	0	0	0	0
2025-11-01T03:39:53Z	01.11.2025 3:39:53	200	65	0	0	0	0	0	0	0	0	0	0	0	0	0	0	0	0	0	0	0	0	0	0	0	0	0	0	0	0	0	0	0	0	0	0	0	0	0	0	0	0	0	0	0	0	0	0
2025-11-01T03:49:53Z	01.11.2025 3:49:53	200	65	0	0	0	0	0	0	0	0	0	0	0	0	0	0	0	0	0	0	0	0	0	0	0	0	0	0	0	0	0	0	0	0	0	0	0	0	0	0	0	0	0	0	0	0	0	0
2025-11-01T03:59:54Z	01.11.2025 3:59:54	200	65	0	0	0	0	0	0	0	0	0	0	0	0	0	0	0	0	0	0	0	0	0	0	0	0	0	0	0	0	0	0	0	0	0	0	0	0	0	0	0	0	0	0	0	0	0	0
2025-11-01T04:09:54Z	01.11.2025 4:09:54	200	65	0	0	0	0	0	0	0	0	0	0	0	0	0	0	0	0	0	0	0	0	0	0	0	0	0	0	0	0	0	0	0	0	0	0	0	0	0	0	0	0	0	0	0	0	0	0
2025-11-01T04:19:54Z	01.11.2025 4:19:54	200	65	0	0	0	0	0	0	0	0	0	0	0	0	0	0	0	0	0	0	0	0	0	0	0	0	0	0	0	0	0	0	0	0	0	0	0	0	0	0	0	0	0	0	0	0	0	0
2025-11-01T04:29:54Z	01.11.2025 4:29:54	200	65	0	0	0	0	0	0	0	0	0	0	0	0	0	0	0	0	0	0	0	0	0	0	0	0	0	0	0	0	0	0	0	0	0	0	0	0	0	0	0	0	0	0	0	0	0	0
2025-11-01T04:39:54Z	01.11.2025 4:39:54	200	65	0	0	0	0	0	0	0	0	0	0	0	0	0	0	0	0	0	0	0	0	0	0	0	0	0	0	0	0	0	0	0	0	0	0	0	0	0	0	0	0	0	0	0	0	0	0
2025-11-01T04:49:54Z	01.11.2025 4:49:54	200	65	0	0	0	0	0	0	0	0	0	0	0	0	0	0	0	0	0	0	0	0	0	0	0	0	0	0	0	0	0	0	0	0	0	0	0	0	0	0	0	0	0	0	0	0	0	0
2025-11-01T04:59:54Z	01.11.2025 4:59:54	200	65	0	0	0	0	0	0	0	0	0	0	0	0	0	0	0	0	0	0	0	0	0	0	0	0	0	0	0	0	0	0	0	0	0	0	0	0	0	0	0	0	0	0	0	0	0	0
2025-11-01T05:09:54Z	01.11.2025 5:09:54	200	65	0	0	0	0	0	0	0	0	0	0	0	0	0	0	0	0	0	0	0	0	0	0	0	0	0	0	0	0	0	0	0	0	0	0	0	0	0	0	0	0	0	0	0	0	0	0
2025-11-01T05:19:54Z	01.11.2025 5:19:54	200	65	0	0	0	0	0	0	0	0	0	0	0	0	0	0	0	0	0	0	0	0	0	0	0	0	0	0	0	0	0	0	0	0	0	0	0	0	0	0	0	0	0	0	0	0	0	0
2025-11-01T05:29:54Z	01.11.2025 5:29:54	200	65	0	0	0	0	0	0	0	0	0	0	0	0	0	0	0	0	0	0	0	0	0	0	0	0	0	0	0	0	0	0	0	0	0	0	0	0	0	0	0	0	0	0	0	0	0	0
2025-11-01T05:39:54Z	01.11.2025 5:39:54	200	65	0	0	0	0	0	0	0	0	0	0	0	0	0	0	0	0	0	0	0	0	0	0	0	0	0	0	0	0	0	0	0	0	0	0	0	0	0	0	0	0	0	0	0	0	0	0
2025-11-01T05:49:55Z	01.11.2025 5:49:55	200	65	0	0	0	0	0	0	0	0	0	0	0	0	0	0	0	0	0	0	0	0	0	0	0	0	0	0	0	0	0	0	0	0	0	0	0	0	0	0	0	0	0	0	0	0	0	0
2025-11-01T05:59:55Z	01.11.2025 5:59:55	200	65	0	0	0	0	0	0	0	0	0	0	0	0	0	0	0	0	0	0	0	0	0	0	0	0	0	0	0	0	0	0	0	0	0	0	0	0	0	0	0	0	0	0	0	0	0	0
2025-11-01T06:09:55Z	01.11.2025 6:09:55	203	64	0,98	0,98	0,98	0,98	0,98	0,98	0,98	0,98	0,98	0,98	0,98	0,98	0,98	0,98	0,98	0,98	0	0	0	0	0	0	0	0	0	0	0	0	0	0	0	0	0,98	0,98	0,98	0,98	0,98	0,98	0,98	0,98	0,98	0,98	0,98	0,98	0,98	0,98
2025-11-01T06:19:55Z	01.11.2025 6:19:55	205	63	3,03	3,03	3,03	3,03	3,03	3,03	3,03	3,03	0,98	0,98	0,98	0,98	0,98	0,98	0,98	0,98	0	0	0	0	0	0	0	0	0	0	0	0	0	0	0	0	1,96	1,96	1,96	1,96	1,96	1,96	1,96	1,96	1,96	1,96	1,96	1,96	1,96	1,96
2025-11-01T06:29:55Z	01.11.2025 6:29:55	208	63	4,01	4,01	4,01	4,01	4,01	4,01	4,01	4,01	1,96	1,96	1,96	1,96	1,96	1,96	1,96	1,96	0	0	0	0	0	0	0	0	0	0	0	0	0	0	0	0	3,03	3,03	3,03	3,03	3,03	3,03	3,03	3,03	3,03	3,03	3,03	3,03	3,03	3,03
2025-11-01T06:39:55Z	01.11.2025 6:39:55	211	62	5,96	5,96	5,96	5,96	5,96	5,96	5,96	5,96	3,03	3,03	3,03	3,03	3,03	3,03	3,03	3,03	0,98	0,98	0,98	0,98	0,98	0,98	0,98	0,98	0	0	0	0	0	0	0	0	4,99	4,99	4,99	4,99	4,99	4,99	4,99	4,99	4,01	4,01	4,01	4,01	4,01	4,01
2025-11-01T06:49:55Z	01.11.2025 6:49:55	213	61	7,04	7,04	7,04	7,04	7,04	7,04	7,04	7,04	3,03	3,03	3,03	3,03	3,03	3,03	3,03	3,03	0,98	0,98	0,98	0,98	0,98	0,98	0,98	0,98	0	0	0	0	0	0	0	0	5,96	5,96	5,96	5,96	5,96	5,96	5,96	5,96	4,99	4,99	4,99	4,99	4,99	4,99
2025-11-01T06:59:55Z	01.11.2025 6:59:55	216	60	8,99	8,99	8,99	8,99	8,99	8,99	8,99	8,99	4,01	4,01	4,01	4,01	4,01	4,01	4,01	4,01	0,98	0,98	0,98	0,98	0,98	0,98	0,98	0,98	0,98	0,98	0,98	0,98	0,98	0,98	0,98	0,98	7,04	7,04	7,04	7,04	7,04	7,04	7,04	7,04	5,96	5,96	5,96	5,96	5,96	5,96
2025-11-01T07:09:55Z	01.11.2025 7:09:55	219	59	9,97	9,97	9,97	9,97	9,97	9,97	9,97	9,97	4,99	4,99	4,99	4,99	4,99	4,99	4,99	4,99	0,98	0,98	0,98	0,98	0,98	0,98	0,98	0,98	0,98	0,98	0,98	0,98	0,98	0,98	0,98	0,98	8,02	8,02	8,02	8,02	8,02	8,02	8,02	8,02	7,04	7,04	7,04	7,04	7,04	7,04
2025-11-01T07:19:55Z	01.11.2025 7:19:55	221	58	12,02	12,02	12,02	12,02	12,02	12,02	12,02	12,02	4,99	4,99	4,99	4,99	4,99	4,99	4,99	4,99	0,98	0,98	0,98	0,98	0,98	0,98	0,98	0,98	0,98	0,98	0,98	0,98	0,98	0,98	0,98	0,98	8,99	8,99	8,99	8,99	8,99	8,99	8,99	8,99	8,02	8,02	8,02	8,02	8,02	8,02
2025-11-01T07:29:56Z	01.11.2025 7:29:56	224	58	13	13	13	13	13	13	13	13	5,96	5,96	5,96	5,96	5,96	5,96	5,96	5,96	0,98	0,98	0,98	0,98	0,98	0,98	0,98	0,98	0,98	0,98	0,98	0,98	0,98	0,98	0,98	0,98	9,97	9,97	9,97	9,97	9,97	9,97	9,97	9,97	8,99	8,99	8,99	8,99	8,99	8,99
2025-11-01T07:39:56Z	01.11.2025 7:39:56	227	57	14,96	14,96	14,96	14,96	14,96	14,96	14,96	14,96	7,04	7,04	7,04	7,04	7,04	7,04	7,04	7,04	1,96	1,96	1,96	1,96	1,96	1,96	1,96	1,96	0,98	0,98	0,98	0,98	0,98	0,98	0,98	0,98	12,02	12,02	12,02	12,02	12,02	12,02	12,02	12,02	9,97	9,97	9,97	9,97	9,97	9,97
2025-11-01T07:49:56Z	01.11.2025 7:49:56	229	56	16,03	16,03	16,03	16,03	16,03	16,03	16,03	16,03	7,04	7,04	7,04	7,04	7,04	7,04	7,04	7,04	1,96	1,96	1,96	1,96	1,96	1,96	1,96	1,96	0,98	0,98	0,98	0,98	0,98	0,98	0,98	0,98	13	13	13	13	13	13	13	13	11,05	11,05	11,05	11,05	11,05	11,05
2025-11-01T07:59:56Z	01.11.2025 7:59:56	232	55	17,99	17,99	17,99	17,99	17,99	17,99	17,99	17,99	8,02	8,02	8,02	8,02	8,02	8,02	8,02	8,02	1,96	1,96	1,96	1,96	1,96	1,96	1,96	1,96	0,98	0,98	0,98	0,98	0,98	0,98	0,98	0,98	13,98	13,98	13,98	13,98	13,98	13,98	13,98	13,98	12,02	12,02	12,02	12,02	12,02	12,02
2025-11-01T08:09:56Z	01.11.2025 8:09:56	235	54	18,96	18,96	18,96	18,96	18,96	18,96	18,96	18,96	8,99	8,99	8,99	8,99	8,99	8,99	8,99	8,99	1,96	1,96	1,96	1,96	1,96	1,96	1,96	1,96	0,98	0,98	0,98	0,98	0,98	0,98	0,98	0,98	14,96	14,96	14,96	14,96	14,96	14,96	14,96	14,96	13	13	13	13	13	13
2025-11-01T08:19:56Z	01.11.2025 8:19:56	237	53	21,02	21,02	21,02	21,02	21,02	21,02	21,02	21,02	8,99	8,99	8,99	8,99	8,99	8,99	8,99	8,99	1,96	1,96	1,96	1,96	1,96	1,96	1,96	1,96	0,98	0,98	0,98	0,98	0,98	0,98	0,98	0,98	16,03	16,03	16,03	16,03	16,03	16,03	16,03	16,03	13,98	13,98	13,98	13,98	13,98	13,98
2025-11-01T08:29:56Z	01.11.2025 8:29:56	240	53	21,99	21,99	21,99	21,99	21,99	21,99	21,99	21,99	9,97	9,97	9,97	9,97	9,97	9,97	9,97	9,97	1,96	1,96	1,96	1,96	1,96	1,96	1,96	1,96	0,98	0,98	0,98	0,98	0,98	0,98	0,98	0,98	17,01	17,01	17,01	17,01	17,01	17,01	17,01	17,01	14,96	14,96	14,96	14,96	14,96	14,96
2025-11-01T08:39:56Z	01.11.2025 8:39:56	243	52	24,05	24,05	24,05	24,05	24,05	24,05	24,05	24,05	11,05	11,05	11,05	11,05	11,05	11,05	11,05	11,05	3,03	3,03	3,03	3,03	3,03	3,03	3,03	3,03	1,96	1,96	1,96	1,96	1,96	1,96	1,96	1,96	18,96	18,96	18,96	18,96	18,96	18,96	18,96	18,96	16,03	16,03	16,03	16,03	16,03	16,03
2025-11-01T08:49:56Z	01.11.2025 8:49:56	245	51	25,02	25,02	25,02	25,02	25,02	25,02	25,02	25,02	11,05	11,05	11,05	11,05	11,05	11,05	11,05	11,05	3,03	3,03	3,03	3,03	3,03	3,03	3,03	3,03	1,96	1,96	1,96	1,96	1,96	1,96	1,96	1,96	20,04	20,04	20,04	20,04	20,04	20,04	20,04	20,04	17,01	17,01	17,01	17,01	17,01	17,01
2025-11-01T08:59:57Z	01.11.2025 8:59:57	248	50	26,98	26,98	26,98	26,98	26,98	26,98	26,98	26,98	12,02	12,02	12,02	12,02	12,02	12,02	12,02	12,02	3,03	3,03	3,03	3,03	3,03	3,03	3,03	3,03	1,96	1,96	1,96	1,96	1,96	1,96	1,96	1,96	21,02	21,02	21,02	21,02	21,02	21,02	21,02	21,02	17,99	17,99	17,99	17,99	17,99	17,99
2025-11-01T09:09:57Z	01.11.2025 9:09:57	251	49	27,96	27,96	27,96	27,96	27,96	27,96	27,96	27,96	13	13	13	13	13	13	13	13	3,03	3,03	3,03	3,03	3,03	3,03	3,03	3,03	1,96	1,96	1,96	1,96	1,96	1,96	1,96	1,96	21,99	21,99	21,99	21,99	21,99	21,99	21,99	21,99	18,96	18,96	18,96	18,96	18,96	18,96
2025-11-01T09:19:57Z	01.11.2025 9:19:57	253	48	30,01	30,01	30,01	30,01	30,01	30,01	30,01	30,01	13	13	13	13	13	13	13	13	3,03	3,03	3,03	3,03	3,03	3,03	3,03	3,03	1,96	1,96	1,96	1,96	1,96	1,96	1,96	1,96	22,97	22,97	22,97	22,97	22,97	22,97	22,97	22,97	20,04	20,04	20,04	20,04	20,04	20,04
2025-11-01T09:29:57Z	01.11.2025 9:29:57	256	48	30,99	30,99	30,99	30,99	30,99	30,99	30,99	30,99	13,98	13,98	13,98	13,98	13,98	13,98	13,98	13,98	3,03	3,03	3,03	3,03	3,03	3,03	3,03	3,03	1,96	1,96	1,96	1,96	1,96	1,96	1,96	1,96	24,05	24,05	24,05	24,05	24,05	24,05	24,05	24,05	21,02	21,02	21,02	21,02	21,02	21,02
2025-11-01T09:39:57Z	01.11.2025 9:39:57	259	47	33,04	33,04	33,04	33,04	33,04	33,04	33,04	33,04	14,96	14,96	14,96	14,96	14,96	14,96	14,96	14,96	4,01	4,01	4,01	4,01	4,01	4,01	4,01	4,01	1,96	1,96	1,96	1,96	1,96	1,96	1,96	1,96	26	26	26	26	26	26	26	26	21,99	21,99	21,99	21,99	21,99	21,99
2025-11-01T09:49:57Z	01.11.2025 9:49:57	261	46	34,02	34,02	34,02	34,02	34,02	34,02	34,02	34,02	14,96	14,96	14,96	14,96	14,96	14,96	14,96	14,96	4,01	4,01	4,01	4,01	4,01	4,01	4,01	4,01	1,96	1,96	1,96	1,96	1,96	1,96	1,96	1,96	26,98	26,98	26,98	26,98	26,98	26,98	26,98	26,98	22,97	22,97	22,97	22,97	22,97	22,97
2025-11-01T09:59:57Z	01.11.2025 9:59:57	264	45	35,97	35,97	35,97	35,97	35,97	35,97	35,97	35,97	16,03	16,03	16,03	16,03	16,03	16,03	16,03	16,03	4,01	4,01	4,01	4,01	4,01	4,01	4,01	4,01	1,96	1,96	1,96	1,96	1,96	1,96	1,96	1,96	27,96	27,96	27,96	27,96	27,96	27,96	27,96	27,96	24,05	24,05	24,05	24,05	24,05	24,05
2025-11-01T10:09:57Z	01.11.2025 10:09:57	267	44	37,05	37,05	37,05	37,05	37,05	37,05	37,05	37,05	17,01	17,01	17,01	17,01	17,01	17,01	17,01	17,01	4,01	4,01	4,01	4,01	4,01	4,01	4,01	4,01	1,96	1,96	1,96	1,96	1,96	1,96	1,96	1,96	29,03	29,03	29,03	29,03	29,03	29,03	29,03	29,03	25,02	25,02	25,02	25,02	25,02	25,02
2025-11-01T10:19:57Z	01.11.2025 10:19:57	269	43	39	39	39	39	39	39	39	39	17,01	17,01	17,01	17,01	17,01	17,01	17,01	17,01	4,01	4,01	4,01	4,01	4,01	4,01	4,01	4,01	3,03	3,03	3,03	3,03	3,03	3,03	3,03	3,03	30,01	30,01	30,01	30,01	30,01	30,01	30,01	30,01	26	26	26	26	26	26
2025-11-01T10:29:57Z	01.11.2025 10:29:57	272	43	39,98	39,98	39,98	39,98	39,98	39,98	39,98	39,98	17,99	17,99	17,99	17,99	17,99	17,99	17,99	17,99	4,01	4,01	4,01	4,01	4,01	4,01	4,01	4,01	3,03	3,03	3,03	3,03	3,03	3,03	3,03	3,03	30,99	30,99	30,99	30,99	30,99	30,99	30,99	30,99	26,98	26,98	26,98	26,98	26,98	26,98
2025-11-01T10:39:58Z	01.11.2025 10:39:58	275	42	42,03	42,03	42,03	42,03	42,03	42,03	42,03	42,03	18,96	18,96	18,96	18,96	18,96	18,96	18,96	18,96	4,99	4,99	4,99	4,99	4,99	4,99	4,99	4,99	3,03	3,03	3,03	3,03	3,03	3,03	3,03	3,03	33,04	33,04	33,04	33,04	33,04	33,04	33,04	33,04	27,96	27,96	27,96	27,96	27,96	27,96
2025-11-01T10:49:58Z	01.11.2025 10:49:58	277	41	43,01	43,01	43,01	43,01	43,01	43,01	43,01	43,01	18,96	18,96	18,96	18,96	18,96	18,96	18,96	18,96	4,99	4,99	4,99	4,99	4,99	4,99	4,99	4,99	3,03	3,03	3,03	3,03	3,03	3,03	3,03	3,03	34,02	34,02	34,02	34,02	34,02	34,02	34,02	34,02	29,03	29,03	29,03	29,03	29,03	29,03
2025-11-01T10:59:58Z	01.11.2025 10:59:58	280	40	44,97	44,97	44,97	44,97	44,97	44,97	44,97	44,97	20,04	20,04	20,04	20,04	20,04	20,04	20,04	20,04	4,99	4,99	4,99	4,99	4,99	4,99	4,99	4,99	3,03	3,03	3,03	3,03	3,03	3,03	3,03	3,03	35	35	35	35	35	35	35	35	30,01	30,01	30,01	30,01	30,01	30,01
2025-11-01T11:09:58Z	01.11.2025 11:09:58	280	40	44,97	44,97	44,97	44,97	44,97	44,97	44,97	44,97	20,04	20,04	20,04	20,04	20,04	20,04	20,04	20,04	4,99	4,99	4,99	4,99	4,99	4,99	4,99	4,99	3,03	3,03	3,03	3,03	3,03	3,03	3,03	3,03	35	35	35	35	35	35	35	35	30,01	30,01	30,01	30,01	30,01	30,01
2025-11-01T11:19:58Z	01.11.2025 11:19:58	280	40	44,97	44,97	44,97	44,97	44,97	44,97	44,97	44,97	20,04	20,04	20,04	20,04	20,04	20,04	20,04	20,04	4,99	4,99	4,99	4,99	4,99	4,99	4,99	4,99	3,03	3,03	3,03	3,03	3,03	3,03	3,03	3,03	35	35	35	35	35	35	35	35	30,01	30,01	30,01	30,01	30,01	30,01
2025-11-01T11:29:58Z	01.11.2025 11:29:58	280	40	44,97	44,97	44,97	44,97	44,97	44,97	44,97	44,97	20,04	20,04	20,04	20,04	20,04	20,04	20,04	20,04	4,99	4,99	4,99	4,99	4,99	4,99	4,99	4,99	3,03	3,03	3,03	3,03	3,03	3,03	3,03	3,03	35	35	35	35	35	35	35	35	30,01	30,01	30,01	30,01	30,01	30,01
2025-11-01T11:39:58Z	01.11.2025 11:39:58	280	40	44,97	44,97	44,97	44,97	44,97	44,97	44,97	44,97	20,04	20,04	20,04	20,04	20,04	20,04	20,04	20,04	4,99	4,99	4,99	4,99	4,99	4,99	4,99	4,99	3,03	3,03	3,03	3,03	3,03	3,03	3,03	3,03	35	35	35	35	35	35	35	35	30,01	30,01	30,01	30,01	30,01	30,01
2025-11-01T11:49:58Z	01.11.2025 11:49:58	280	40	44,97	44,97	44,97	44,97	44,97	44,97	44,97	44,97	20,04	20,04	20,04	20,04	20,04	20,04	20,04	20,04	4,99	4,99	4,99	4,99	4,99	4,99	4,99	4,99	3,03	3,03	3,03	3,03	3,03	3,03	3,03	3,03	35	35	35	35	35	35	35	35	30,01	30,01	30,01	30,01	30,01	30,01
2025-11-01T11:59:58Z	01.11.2025 11:59:58	280	40	44,97	44,97	44,97	44,97	44,97	44,97	44,97	44,97	20,04	20,04	20,04	20,04	20,04	20,04	20,04	20,04	4,99	4,99	4,99	4,99	4,99	4,99	4,99	4,99	3,03	3,03	3,03	3,03	3,03	3,03	3,03	3,03	35	35	35	35	35	35	35	35	30,01	30,01	30,01	30,01	30,01	30,01
2025-11-01T12:09:59Z	01.11.2025 12:09:59	280	40	44,97	44,97	44,97	44,97	44,97	44,97	44,97	44,97	20,04	20,04	20,04	20,04	20,04	20,04	20,04	20,04	4,99	4,99	4,99	4,99	4,99	4,99	4,99	4,99	3,03	3,03	3,03	3,03	3,03	3,03	3,03	3,03	35	35	35	35	35	35	35	35	30,01	30,01	30,01	30,01	30,01	30,01
2025-11-01T12:19:59Z	01.11.2025 12:19:59	280	40	44,97	44,97	44,97	44,97	44,97	44,97	44,97	44,97	20,04	20,04	20,04	20,04	20,04	20,04	20,04	20,04	4,99	4,99	4,99	4,99	4,99	4,99	4,99	4,99	3,03	3,03	3,03	3,03	3,03	3,03	3,03	3,03	35	35	35	35	35	35	35	35	30,01	30,01	30,01	30,01	30,01	30,01
2025-11-01T12:29:59Z	01.11.2025 12:29:59	280	40	44,97	44,97	44,97	44,97	44,97	44,97	44,97	44,97	20,04	20,04	20,04	20,04	20,04	20,04	20,04	20,04	4,99	4,99	4,99	4,99	4,99	4,99	4,99	4,99	3,03	3,03	3,03	3,03	3,03	3,03	3,03	3,03	35	35	35	35	35	35	35	35	30,01	30,01	30,01	30,01	30,01	30,01
2025-11-01T12:39:59Z	01.11.2025 12:39:59	280	40	44,97	44,97	44,97	44,97	44,97	44,97	44,97	44,97	20,04	20,04	20,04	20,04	20,04	20,04	20,04	20,04	4,99	4,99	4,99	4,99	4,99	4,99	4,99	4,99	3,03	3,03	3,03	3,03	3,03	3,03	3,03	3,03	35	35	35	35	35	35	35	35	30,01	30,01	30,01	30,01	30,01	30,01
2025-11-01T12:49:59Z	01.11.2025 12:49:59	280	40	44,97	44,97	44,97	44,97	44,97	44,97	44,97	44,97	20,04	20,04	20,04	20,04	20,04	20,04	20,04	20,04	4,99	4,99	4,99	4,99	4,99	4,99	4,99	4,99	3,03	3,03	3,03	3,03	3,03	3,03	3,03	3,03	35	35	35	35	35	35	35	35	30,01	30,01	30,01	30,01	30,01	30,01
2025-11-01T12:59:59Z	01.11.2025 12:59:59	280	40	44,97	44,97	44,97	44,97	44,97	44,97	44,97	44,97	20,04	20,04	20,04	20,04	20,04	20,04	20,04	20,04	4,99	4,99	4,99	4,99	4,99	4,99	4,99	4,99	3,03	3,03	3,03	3,03	3,03	3,03	3,03	3,03	35	35	35	35	35	35	35	35	30,01	30,01	30,01	30,01	30,01	30,01
2025-11-01T13:09:59Z	01.11.2025 13:09:59	280	40	44,97	44,97	44,97	44,97	44,97	44,97	44,97	44,97	20,04	20,04	20,04	20,04	20,04	20,04	20,04	20,04	4,99	4,99	4,99	4,99	4,99	4,99	4,99	4,99	3,03	3,03	3,03	3,03	3,03	3,03	3,03	3,03	35	35	35	35	35	35	35	35	30,01	30,01	30,01	30,01	30,01	30,01
2025-11-01T13:19:59Z	01.11.2025 13:19:59	280	40	44,97	44,97	44,97	44,97	44,97	44,97	44,97	44,97	20,04	20,04	20,04	20,04	20,04	20,04	20,04	20,04	4,99	4,99	4,99	4,99	4,99	4,99	4,99	4,99	3,03	3,03	3,03	3,03	3,03	3,03	3,03	3,03	35	35	35	35	35	35	35	35	30,01	30,01	30,01	30,01	30,01	30,01
2025-11-01T13:29:59Z	01.11.2025 13:29:59	280	40	44,97	44,97	44,97	44,97	44,97	44,97	44,97	44,97	20,04	20,04	20,04	20,04	20,04	20,04	20,04	20,04	4,99	4,99	4,99	4,99	4,99	4,99	4,99	4,99	3,03	3,03	3,03	3,03	3,03	3,03	3,03	3,03	35	35	35	35	35	35	35	35	30,01	30,01	30,01	30,01	30,01	30,01
2025-11-01T13:39:59Z	01.11.2025 13:39:59	280	40	44,97	44,97	44,97	44,97	44,97	44,97	44,97	44,97	20,04	20,04	20,04	20,04	20,04	20,04	20,04	20,04	4,99	4,99	4,99	4,99	4,99	4,99	4,99	4,99	3,03	3,03	3,03	3,03	3,03	3,03	3,03	3,03	35	35	35	35	35	35	35	35	30,01	30,01	30,01	30,01	30,01	30,01
2025-11-01T13:49:59Z	01.11.2025 13:49:59	280	40	44,97	44,97	44,97	44,97	44,97	44,97	44,97	44,97	20,04	20,04	20,04	20,04	20,04	20,04	20,04	20,04	4,99	4,99	4,99	4,99	4,99	4,99	4,99	4,99	3,03	3,03	3,03	3,03	3,03	3,03	3,03	3,03	35	35	35	35	35	35	35	35	30,01	30,01	30,01	30,01	30,01	30,01
2025-11-01T14:00:00Z	01.11.2025 14:00:00	280	40	44,97	44,97	44,97	44,97	44,97	44,97	44,97	44,97	20,04	20,04	20,04	20,04	20,04	20,04	20,04	20,04	4,99	4,99	4,99	4,99	4,99	4,99	4,99	4,99	3,03	3,03	3,03	3,03	3,03	3,03	3,03	3,03	35	35	35	35	35	35	35	35	30,01	30,01	30,01	30,01	30,01	30,01
2025-11-01T14:10:00Z	01.11.2025 14:10:00	280	40	44,97	44,97	44,97	44,97	44,97	44,97	44,97	44,97	20,04	20,04	20,04	20,04	20,04	20,04	20,04	20,04	4,99	4,99	4,99	4,99	4,99	4,99	4,99	4,99	3,03	3,03	3,03	3,03	3,03	3,03	3,03	3,03	35	35	35	35	35	35	35	35	30,01	30,01	30,01	30,01	30,01	30,01
2025-11-01T14:20:00Z	01.11.2025 14:20:00	280	40	44,97	44,97	44,97	44,97	44,97	44,97	44,97	44,97	20,04	20,04	20,04	20,04	20,04	20,04	20,04	20,04	4,99	4,99	4,99	4,99	4,99	4,99	4,99	4,99	3,03	3,03	3,03	3,03	3,03	3,03	3,03	3,03	35	35	35	35	35	35	35	35	30,01	30,01	30,01	30,01	30,01	30,01
2025-11-01T14:30:00Z	01.11.2025 14:30:00	280	40	44,97	44,97	44,97	44,97	44,97	44,97	44,97	44,97	20,04	20,04	20,04	20,04	20,04	20,04	20,04	20,04	4,99	4,99	4,99	4,99	4,99	4,99	4,99	4,99	3,03	3,03	3,03	3,03	3,03	3,03	3,03	3,03	35	35	35	35	35	35	35	35	30,01	30,01	30,01	30,01	30,01	30,01
2025-11-01T14:40:00Z	01.11.2025 14:40:00	280	40	44,97	44,97	44,97	44,97	44,97	44,97	44,97	44,97	20,04	20,04	20,04	20,04	20,04	20,04	20,04	20,04	4,99	4,99	4,99	4,99	4,99	4,99	4,99	4,99	3,03	3,03	3,03	3,03	3,03	3,03	3,03	3,03	35	35	35	35	35	35	35	35	30,01	30,01	30,01	30,01	30,01	30,01
2025-11-01T14:50:00Z	01.11.2025 14:50:00	280	40	44,97	44,97	44,97	44,97	44,97	44,97	44,97	44,97	20,04	20,04	20,04	20,04	20,04	20,04	20,04	20,04	4,99	4,99	4,99	4,99	4,99	4,99	4,99	4,99	3,03	3,03	3,03	3,03	3,03	3,03	3,03	3,03	35	35	35	35	35	35	35	35	30,01	30,01	30,01	30,01	30,01	30,01
2025-11-01T15:00:00Z	01.11.2025 15:00:00	280	40	44,97	44,97	44,97	44,97	44,97	44,97	44,97	44,97	20,04	20,04	20,04	20,04	20,04	20,04	20,04	20,04	4,99	4,99	4,99	4,99	4,99	4,99	4,99	4,99	3,03	3,03	3,03	3,03	3,03	3,03	3,03	3,03	35	35	35	35	35	35	35	35	30,01	30,01	30,01	30,01	30,01	30,01
2025-11-01T15:10:59Z	01.11.2025 15:10:59	280	40	44,97	44,97	44,97	44,97	44,97	44,97	44,97	44,97	20,04	20,04	20,04	20,04	20,04	20,04	20,04	20,04	4,99	4,99	4,99	4,99	4,99	4,99	4,99	4,99	3,03	3,03	3,03	3,03	3,03	3,03	3,03	3,03	35	35	35	35	35	35	35	35	30,01	30,01	30,01	30,01	30,01	30,01
2025-11-01T15:20:59Z	01.11.2025 15:20:59	280	40	44,97	44,97	44,97	44,97	44,97	44,97	44,97	44,97	20,04	20,04	20,04	20,04	20,04	20,04	20,04	20,04	4,99	4,99	4,99	4,99	4,99	4,99	4,99	4,99	3,03	3,03	3,03	3,03	3,03	3,03	3,03	3,03	35	35	35	35	35	35	35	35	30,01	30,01	30,01	30,01	30,01	30,01
2025-11-01T15:30:59Z	01.11.2025 15:30:59	280	40	44,97	44,97	44,97	44,97	44,97	44,97	44,97	44,97	20,04	20,04	20,04	20,04	20,04	20,04	20,04	20,04	4,99	4,99	4,99	4,99	4,99	4,99	4,99	4,99	3,03	3,03	3,03	3,03	3,03	3,03	3,03	3,03	35	35	35	35	35	35	35	35	30,01	30,01	30,01	30,01	30,01	30,01
2025-11-01T15:40:59Z	01.11.2025 15:40:59	280	40	44,97	44,97	44,97	44,97	44,97	44,97	44,97	44,97	20,04	20,04	20,04	20,04	20,04	20,04	20,04	20,04	4,99	4,99	4,99	4,99	4,99	4,99	4,99	4,99	3,03	3,03	3,03	3,03	3,03	3,03	3,03	3,03	35	35	35	35	35	35	35	35	30,01	30,01	30,01	30,01	30,01	30,01
2025-11-01T15:50:59Z	01.11.2025 15:50:59	280	40	44,97	44,97	44,97	44,97	44,97	44,97	44,97	44,97	20,04	20,04	20,04	20,04	20,04	20,04	20,04	20,04	4,99	4,99	4,99	4,99	4,99	4,99	4,99	4,99	3,03	3,03	3,03	3,03	3,03	3,03	3,03	3,03	35	35	35	35	35	35	35	35	30,01	30,01	30,01	30,01	30,01	30,01
2025-11-01T16:00:59Z	01.11.2025 16:00:59	280	40	44,97	44,97	44,97	44,97	44,97	44,97	44,97	44,97	20,04	20,04	20,04	20,04	20,04	20,04	20,04	20,04	4,99	4,99	4,99	4,99	4,99	4,99	4,99	4,99	3,03	3,03	3,03	3,03	3,03	3,03	3,03	3,03	35	35	35	35	35	35	35	35	30,01	30,01	30,01	30,01	30,01	30,01
2025-11-01T16:10:59Z	01.11.2025 16:10:59	280	40	44,97	44,97	44,97	44,97	44,97	44,97	44,97	44,97	20,04	20,04	20,04	20,04	20,04	20,04	20,04	20,04	4,99	4,99	4,99	4,99	4,99	4,99	4,99	4,99	3,03	3,03	3,03	3,03	3,03	3,03	3,03	3,03	35	35	35	35	35	35	35	35	30,01	30,01	30,01	30,01	30,01	30,01
2025-11-01T16:21:00Z	01.11.2025 16:21:00	280	40	44,97	44,97	44,97	44,97	44,97	44,97	44,97	44,97	20,04	20,04	20,04	20,04	20,04	20,04	20,04	20,04	4,99	4,99	4,99	4,99	4,99	4,99	4,99	4,99	3,03	3,03	3,03	3,03	3,03	3,03	3,03	3,03	35	35	35	35	35	35	35	35	30,01	30,01	30,01	30,01	30,01	30,01
2025-11-01T16:31:00Z	01.11.2025 16:31:00	280	40	44,97	44,97	44,97	44,97	44,97	44,97	44,97	44,97	20,04	20,04	20,04	20,04	20,04	20,04	20,04	20,04	4,99	4,99	4,99	4,99	4,99	4,99	4,99	4,99	3,03	3,03	3,03	3,03	3,03	3,03	3,03	3,03	35	35	35	35	35	35	35	35	30,01	30,01	30,01	30,01	30,01	30,01
2025-11-01T16:41:00Z	01.11.2025 16:41:00	280	40	44,97	44,97	44,97	44,97	44,97	44,97	44,97	44,97	20,04	20,04	20,04	20,04	20,04	20,04	20,04	20,04	4,99	4,99	4,99	4,99	4,99	4,99	4,99	4,99	3,03	3,03	3,03	3,03	3,03	3,03	3,03	3,03	35	35	35	35	35	35	35	35	30,01	30,01	30,01	30,01	30,01	30,01
2025-11-01T16:51:00Z	01.11.2025 16:51:00	280	40	44,97	44,97	44,97	44,97	44,97	44,97	44,97	44,97	20,04	20,04	20,04	20,04	20,04	20,04	20,04	20,04	4,99	4,99	4,99	4,99	4,99	4,99	4,99	4,99	3,03	3,03	3,03	3,03	3,03	3,03	3,03	3,03	35	35	35	35	35	35	35	35	30,01	30,01	30,01	30,01	30,01	30,01
2025-11-01T17:01:00Z	01.11.2025 17:01:00	280	40	44,97	44,97	44,97	44,97	44,97	44,97	44,97	44,97	20,04	20,04	20,04	20,04	20,04	20,04	20,04	20,04	4,99	4,99	4,99	4,99	4,99	4,99	4,99	4,99	3,03	3,03	3,03	3,03	3,03	3,03	3,03	3,03	35	35	35	35	35	35	35	35	30,01	30,01	30,01	30,01	30,01	30,01
2025-11-01T17:11:00Z	01.11.2025 17:11:00	276	41	43,01	43,01	43,01	43,01	43,01	43,01	43,01	43,01	18,96	18,96	18,96	18,96	18,96	18,96	18,96	18,96	4,99	4,99	4,99	4,99	4,99	4,99	4,99	4,99	3,03	3,03	3,03	3,03	3,03	3,03	3,03	3,03	33,04	33,04	33,04	33,04	33,04	33,04	33,04	33,04	29,03	29,03	29,03	29,03	29,03	29,03
2025-11-01T17:21:00Z	01.11.2025 17:21:00	273	42	40,96	40,96	40,96	40,96	40,96	40,96	40,96	40,96	17,99	17,99	17,99	17,99	17,99	17,99	17,99	17,99	4,99	4,99	4,99	4,99	4,99	4,99	4,99	4,99	3,03	3,03	3,03	3,03	3,03	3,03	3,03	3,03	31,97	31,97	31,97	31,97	31,97	31,97	31,97	31,97	26,98	26,98	26,98	26,98	26,98	26,98
2025-11-01T17:31:00Z	01.11.2025 17:31:00	270	43	39	39	39	39	39	39	39	39	17,01	17,01	17,01	17,01	17,01	17,01	17,01	17,01	4,01	4,01	4,01	4,01	4,01	4,01	4,01	4,01	3,03	3,03	3,03	3,03	3,03	3,03	3,03	3,03	30,01	30,01	30,01	30,01	30,01	30,01	30,01	30,01	26	26	26	26	26	26
2025-11-01T17:41:00Z	01.11.2025 17:41:00	266	44	37,05	37,05	37,05	37,05	37,05	37,05	37,05	37,05	17,01	17,01	17,01	17,01	17,01	17,01	17,01	17,01	4,01	4,01	4,01	4,01	4,01	4,01	4,01	4,01	1,96	1,96	1,96	1,96	1,96	1,96	1,96	1,96	29,03	29,03	29,03	29,03	29,03	29,03	29,03	29,03	25,02	25,02	25,02	25,02	25,02	25,02
2025-11-01T17:51:01Z	01.11.2025 17:51:01	263	45	35	35	35	35	35	35	35	35	16,03	16,03	16,03	16,03	16,03	16,03	16,03	16,03	4,01	4,01	4,01	4,01	4,01	4,01	4,01	4,01	1,96	1,96	1,96	1,96	1,96	1,96	1,96	1,96	27,96	27,96	27,96	27,96	27,96	27,96	27,96	27,96	24,05	24,05	24,05	24,05	24,05	24,05
2025-11-01T18:01:01Z	01.11.2025 18:01:01	260	46	34,02	34,02	34,02	34,02	34,02	34,02	34,02	34,02	14,96	14,96	14,96	14,96	14,96	14,96	14,96	14,96	4,01	4,01	4,01	4,01	4,01	4,01	4,01	4,01	1,96	1,96	1,96	1,96	1,96	1,96	1,96	1,96	26	26	26	26	26	26	26	26	21,99	21,99	21,99	21,99	21,99	21,99
2025-11-01T18:11:01Z	01.11.2025 18:11:01	256	47	31,97	31,97	31,97	31,97	31,97	31,97	31,97	31,97	13,98	13,98	13,98	13,98	13,98	13,98	13,98	13,98	4,01	4,01	4,01	4,01	4,01	4,01	4,01	4,01	1,96	1,96	1,96	1,96	1,96	1,96	1,96	1,96	25,02	25,02	25,02	25,02	25,02	25,02	25,02	25,02	21,02	21,02	21,02	21,02	21,02	21,02
2025-11-01T18:21:01Z	01.11.2025 18:21:01	253	48	30,01	30,01	30,01	30,01	30,01	30,01	30,01	30,01	13	13	13	13	13	13	13	13	3,03	3,03	3,03	3,03	3,03	3,03	3,03	3,03	1,96	1,96	1,96	1,96	1,96	1,96	1,96	1,96	22,97	22,97	22,97	22,97	22,97	22,97	22,97	22,97	20,04	20,04	20,04	20,04	20,04	20,04
2025-11-01T18:31:01Z	01.11.2025 18:31:01	250	49	27,96	27,96	27,96	27,96	27,96	27,96	27,96	27,96	12,02	12,02	12,02	12,02	12,02	12,02	12,02	12,02	3,03	3,03	3,03	3,03	3,03	3,03	3,03	3,03	1,96	1,96	1,96	1,96	1,96	1,96	1,96	1,96	21,99	21,99	21,99	21,99	21,99	21,99	21,99	21,99	18,96	18,96	18,96	18,96	18,96	18,96
2025-11-01T18:41:01Z	01.11.2025 18:41:01	246	51	26	26	26	26	26	26	26	26	12,02	12,02	12,02	12,02	12,02	12,02	12,02	12,02	3,03	3,03	3,03	3,03	3,03	3,03	3,03	3,03	1,96	1,96	1,96	1,96	1,96	1,96	1,96	1,96	20,04	20,04	20,04	20,04	20,04	20,04	20,04	20,04	17,01	17,01	17,01	17,01	17,01	17,01
2025-11-01T18:51:01Z	01.11.2025 18:51:01	243	52	24,05	24,05	24,05	24,05	24,05	24,05	24,05	24,05	11,05	11,05	11,05	11,05	11,05	11,05	11,05	11,05	3,03	3,03	3,03	3,03	3,03	3,03	3,03	3,03	1,96	1,96	1,96	1,96	1,96	1,96	1,96	1,96	18,96	18,96	18,96	18,96	18,96	18,96	18,96	18,96	16,03	16,03	16,03	16,03	16,03	16,03
2025-11-01T19:01:01Z	01.11.2025 19:01:01	240	53	21,99	21,99	21,99	21,99	21,99	21,99	21,99	21,99	9,97	9,97	9,97	9,97	9,97	9,97	9,97	9,97	1,96	1,96	1,96	1,96	1,96	1,96	1,96	1,96	0,98	0,98	0,98	0,98	0,98	0,98	0,98	0,98	17,01	17,01	17,01	17,01	17,01	17,01	17,01	17,01	14,96	14,96	14,96	14,96	14,96	14,96
2025-11-01T19:11:01Z	01.11.2025 19:11:01	236	54	20,04	20,04	20,04	20,04	20,04	20,04	20,04	20,04	8,99	8,99	8,99	8,99	8,99	8,99	8,99	8,99	1,96	1,96	1,96	1,96	1,96	1,96	1,96	1,96	0,98	0,98	0,98	0,98	0,98	0,98	0,98	0,98	16,03	16,03	16,03	16,03	16,03	16,03	16,03	16,03	13,98	13,98	13,98	13,98	13,98	13,98
2025-11-01T19:21:02Z	01.11.2025 19:21:02	233	55	18,96	18,96	18,96	18,96	18,96	18,96	18,96	18,96	8,02	8,02	8,02	8,02	8,02	8,02	8,02	8,02	1,96	1,96	1,96	1,96	1,96	1,96	1,96	1,96	0,98	0,98	0,98	0,98	0,98	0,98	0,98	0,98	13,98	13,98	13,98	13,98	13,98	13,98	13,98	13,98	12,02	12,02	12,02	12,02	12,02	12,02
2025-11-01T19:31:02Z	01.11.2025 19:31:02	230	56	17,01	17,01	17,01	17,01	17,01	17,01	17,01	17,01	7,04	7,04	7,04	7,04	7,04	7,04	7,04	7,04	1,96	1,96	1,96	1,96	1,96	1,96	1,96	1,96	0,98	0,98	0,98	0,98	0,98	0,98	0,98	0,98	13	13	13	13	13	13	13	13	11,05	11,05	11,05	11,05	11,05	11,05
2025-11-01T19:41:02Z	01.11.2025 19:41:02	226	57	14,96	14,96	14,96	14,96	14,96	14,96	14,96	14,96	7,04	7,04	7,04	7,04	7,04	7,04	7,04	7,04	1,96	1,96	1,96	1,96	1,96	1,96	1,96	1,96	0,98	0,98	0,98	0,98	0,98	0,98	0,98	0,98	12,02	12,02	12,02	12,02	12,02	12,02	12,02	12,02	9,97	9,97	9,97	9,97	9,97	9,97
2025-11-01T19:51:02Z	01.11.2025 19:51:02	223	58	13	13	13	13	13	13	13	13	5,96	5,96	5,96	5,96	5,96	5,96	5,96	5,96	0,98	0,98	0,98	0,98	0,98	0,98	0,98	0,98	0,98	0,98	0,98	0,98	0,98	0,98	0,98	0,98	9,97	9,97	9,97	9,97	9,97	9,97	9,97	9,97	8,99	8,99	8,99	8,99	8,99	8,99
2025-11-01T20:01:02Z	01.11.2025 20:01:02	220	59	11,05	11,05	11,05	11,05	11,05	11,05	11,05	11,05	4,99	4,99	4,99	4,99	4,99	4,99	4,99	4,99	0,98	0,98	0,98	0,98	0,98	0,98	0,98	0,98	0,98	0,98	0,98	0,98	0,98	0,98	0,98	0,98	8,99	8,99	8,99	8,99	8,99	8,99	8,99	8,99	7,04	7,04	7,04	7,04	7,04	7,04
2025-11-01T20:11:02Z	01.11.2025 20:11:02	216	60	8,99	8,99	8,99	8,99	8,99	8,99	8,99	8,99	4,01	4,01	4,01	4,01	4,01	4,01	4,01	4,01	0,98	0,98	0,98	0,98	0,98	0,98	0,98	0,98	0,98	0,98	0,98	0,98	0,98	0,98	0,98	0,98	7,04	7,04	7,04	7,04	7,04	7,04	7,04	7,04	5,96	5,96	5,96	5,96	5,96	5,96
2025-11-01T20:21:02Z	01.11.2025 20:21:02	213	61	7,04	7,04	7,04	7,04	7,04	7,04	7,04	7,04	3,03	3,03	3,03	3,03	3,03	3,03	3,03	3,03	0,98	0,98	0,98	0,98	0,98	0,98	0,98	0,98	0	0	0	0	0	0	0	0	5,96	5,96	5,96	5,96	5,96	5,96	5,96	5,96	4,99	4,99	4,99	4,99	4,99	4,99
2025-11-01T20:31:02Z	01.11.2025 20:31:02	210	62	4,99	4,99	4,99	4,99	4,99	4,99	4,99	4,99	1,96	1,96	1,96	1,96	1,96	1,96	1,96	1,96	0,98	0,98	0,98	0,98	0,98	0,98	0,98	0,98	0	0	0	0	0	0	0	0	4,01	4,01	4,01	4,01	4,01	4,01	4,01	4,01	4,01	4,01	4,01	4,01	4,01	4,01
2025-11-01T20:41:02Z	01.11.2025 20:41:02	206	63	4,01	4,01	4,01	4,01	4,01	4,01	4,01	4,01	1,96	1,96	1,96	1,96	1,96	1,96	1,96	1,96	0	0	0	0	0	0	0	0	0	0	0	0	0	0	0	0	3,03	3,03	3,03	3,03	3,03	3,03	3,03	3,03	1,96	1,96	1,96	1,96	1,96	1,96
2025-11-01T20:51:02Z	01.11.2025 20:51:02	203	64	1,96	1,96	1,96	1,96	1,96	1,96	1,96	1,96	0,98	0,98	0,98	0,98	0,98	0,98	0,98	0,98	0	0	0	0	0	0	0	0	0	0	0	0	0	0	0	0	0,98	0,98	0,98	0,98	0,98	0,98	0,98	0,98	0,98	0,98	0,98	0,98	0,98	0,98
2025-11-01T21:01:03Z	01.11.2025 21:01:03	200	65	0	0	0	0	0	0	0	0	0	0	0	0	0	0	0	0	0	0	0	0	0	0	0	0	0	0	0	0	0	0	0	0	0	0	0	0	0	0	0	0	0	0	0	0	0	0
2025-11-01T21:11:03Z	01.11.2025 21:11:03	200	65	0	0	0	0	0	0	0	0	0	0	0	0	0	0	0	0	0	0	0	0	0	0	0	0	0	0	0	0	0	0	0	0	0	0	0	0	0	0	0	0	0	0	0	0	0	0
2025-11-01T21:21:03Z	01.11.2025 21:21:03	200	65	0	0	0	0	0	0	0	0	0	0	0	0	0	0	0	0	0	0	0	0	0	0	0	0	0	0	0	0	0	0	0	0	0	0	0	0	0	0	0	0	0	0	0	0	0	0
2025-11-01T21:31:03Z	01.11.2025 21:31:03	200	65	0	0	0	0	0	0	0	0	0	0	0	0	0	0	0	0	0	0	0	0	0	0	0	0	0	0	0	0	0	0	0	0	0	0	0	0	0	0	0	0	0	0	0	0	0	0
2025-11-01T21:41:03Z	01.11.2025 21:41:03	200	65	0	0	0	0	0	0	0	0	0	0	0	0	0	0	0	0	0	0	0	0	0	0	0	0	0	0	0	0	0	0	0	0	0	0	0	0	0	0	0	0	0	0	0	0	0	0
2025-11-01T21:51:03Z	01.11.2025 21:51:03	200	65	0	0	0	0	0	0	0	0	0	0	0	0	0	0	0	0	0	0	0	0	0	0	0	0	0	0	0	0	0	0	0	0	0	0	0	0	0	0	0	0	0	0	0	0	0	0
2025-11-01T22:01:03Z	01.11.2025 22:01:03	200	65	0	0	0	0	0	0	0	0	0	0	0	0	0	0	0	0	0	0	0	0	0	0	0	0	0	0	0	0	0	0	0	0	0	0	0	0	0	0	0	0	0	0	0	0	0	0
2025-11-01T22:11:03Z	01.11.2025 22:11:03	200	65	0	0	0	0	0	0	0	0	0	0	0	0	0	0	0	0	0	0	0	0	0	0	0	0	0	0	0	0	0	0	0	0	0	0	0	0	0	0	0	0	0	0	0	0	0	0
2025-11-01T22:21:03Z	01.11.2025 22:21:03	200	65	0	0	0	0	0	0	0	0	0	0	0	0	0	0	0	0	0	0	0	0	0	0	0	0	0	0	0	0	0	0	0	0	0	0	0	0	0	0	0	0	0	0	0	0	0	0
2025-11-01T22:31:04Z	01.11.2025 22:31:04	200	65	0	0	0	0	0	0	0	0	0	0	0	0	0	0	0	0	0	0	0	0	0	0	0	0	0	0	0	0	0	0	0	0	0	0	0	0	0	0	0	0	0	0	0	0	0	0
2025-11-01T22:41:04Z	01.11.2025 22:41:04	200	65	0	0	0	0	0	0	0	0	0	0	0	0	0	0	0	0	0	0	0	0	0	0	0	0	0	0	0	0	0	0	0	0	0	0	0	0	0	0	0	0	0	0	0	0	0	0
2025-11-01T22:51:04Z	01.11.2025 22:51:04	200	65	0	0	0	0	0	0	0	0	0	0	0	0	0	0	0	0	0	0	0	0	0	0	0	0	0	0	0	0	0	0	0	0	0	0	0	0	0	0	0	0	0	0	0	0	0	0
2025-11-01T23:01:04Z	01.11.2025 23:01:04	200	65	0	0	0	0	0	0	0	0	0	0	0	0	0	0	0	0	0	0	0	0	0	0	0	0	0	0	0	0	0	0	0	0	0	0	0	0	0	0	0	0	0	0	0	0	0	0
2025-11-01T23:11:04Z	01.11.2025 23:11:04	200	65	0	0	0	0	0	0	0	0	0	0	0	0	0	0	0	0	0	0	0	0	0	0	0	0	0	0	0	0	0	0	0	0	0	0	0	0	0	0	0	0	0	0	0	0	0	0
2025-11-01T23:21:04Z	01.11.2025 23:21:04	200	65	0	0	0	0	0	0	0	0	0	0	0	0	0	0	0	0	0	0	0	0	0	0	0	0	0	0	0	0	0	0	0	0	0	0	0	0	0	0	0	0	0	0	0	0	0	0
2025-11-01T23:31:04Z	01.11.2025 23:31:04	200	65	0	0	0	0	0	0	0	0	0	0	0	0	0	0	0	0	0	0	0	0	0	0	0	0	0	0	0	0	0	0	0	0	0	0	0	0	0	0	0	0	0	0	0	0	0	0
2025-11-01T23:41:04Z	01.11.2025 23:41:04	200	65	0	0	0	0	0	0	0	0	0	0	0	0	0	0	0	0	0	0	0	0	0	0	0	0	0	0	0	0	0	0	0	0	0	0	0	0	0	0	0	0	0	0	0	0	0	0
2025-11-01T23:51:04Z	01.11.2025 23:51:04	200	65	0	0	0	0	0	0	0	0	0	0	0	0	0	0	0	0	0	0	0	0	0	0	0	0	0	0	0	0	0	0	0	0	0	0	0	0	0	0	0	0	0	0	0	0	0	0
2025-11-02T00:01:04Z	02.11.2025 0:01:04	200	65	0	0	0	0	0	0	0	0	0	0	0	0	0	0	0	0	0	0	0	0	0	0	0	0	0	0	0	0	0	0	0	0	0	0	0	0	0	0	0	0	0	0	0	0	0	0
2025-11-02T00:11:05Z	02.11.2025 0:11:05	200	65	0	0	0	0	0	0	0	0	0	0	0	0	0	0	0	0	0	0	0	0	0	0	0	0	0	0	0	0	0	0	0	0	0	0	0	0	0	0	0	0	0	0	0	0	0	0
2025-11-02T00:21:05Z	02.11.2025 0:21:05	200	65	0	0	0	0	0	0	0	0	0	0	0	0	0	0	0	0	0	0	0	0	0	0	0	0	0	0	0	0	0	0	0	0	0	0	0	0	0	0	0	0	0	0	0	0	0	0
2025-11-02T00:31:05Z	02.11.2025 0:31:05	200	65	0	0	0	0	0	0	0	0	0	0	0	0	0	0	0	0	0	0	0	0	0	0	0	0	0	0	0	0	0	0	0	0	0	0	0	0	0	0	0	0	0	0	0	0	0	0
2025-11-02T00:41:05Z	02.11.2025 0:41:05	200	65	0	0	0	0	0	0	0	0	0	0	0	0	0	0	0	0	0	0	0	0	0	0	0	0	0	0	0	0	0	0	0	0	0	0	0	0	0	0	0	0	0	0	0	0	0	0
2025-11-02T00:51:05Z	02.11.2025 0:51:05	200	65	0	0	0	0	0	0	0	0	0	0	0	0	0	0	0	0	0	0	0	0	0	0	0	0	0	0	0	0	0	0	0	0	0	0	0	0	0	0	0	0	0	0	0	0	0	0
2025-11-02T01:01:05Z	02.11.2025 1:01:05	200	65	0	0	0	0	0	0	0	0	0	0	0	0	0	0	0	0	0	0	0	0	0	0	0	0	0	0	0	0	0	0	0	0	0	0	0	0	0	0	0	0	0	0	0	0	0	0
2025-11-02T01:11:05Z	02.11.2025 1:11:05	200	65	0	0	0	0	0	0	0	0	0	0	0	0	0	0	0	0	0	0	0	0	0	0	0	0	0	0	0	0	0	0	0	0	0	0	0	0	0	0	0	0	0	0	0	0	0	0
2025-11-02T01:21:05Z	02.11.2025 1:21:05	200	65	0	0	0	0	0	0	0	0	0	0	0	0	0	0	0	0	0	0	0	0	0	0	0	0	0	0	0	0	0	0	0	0	0	0	0	0	0	0	0	0	0	0	0	0	0	0
2025-11-02T01:31:05Z	02.11.2025 1:31:05	200	65	0	0	0	0	0	0	0	0	0	0	0	0	0	0	0	0	0	0	0	0	0	0	0	0	0	0	0	0	0	0	0	0	0	0	0	0	0	0	0	0	0	0	0	0	0	0
2025-11-02T01:41:06Z	02.11.2025 1:41:06	200	65	0	0	0	0	0	0	0	0	0	0	0	0	0	0	0	0	0	0	0	0	0	0	0	0	0	0	0	0	0	0	0	0	0	0	0	0	0	0	0	0	0	0	0	0	0	0
2025-11-02T01:51:06Z	02.11.2025 1:51:06	200	65	0	0	0	0	0	0	0	0	0	0	0	0	0	0	0	0	0	0	0	0	0	0	0	0	0	0	0	0	0	0	0	0	0	0	0	0	0	0	0	0	0	0	0	0	0	0
2025-11-02T02:01:06Z	02.11.2025 2:01:06	200	65	0	0	0	0	0	0	0	0	0	0	0	0	0	0	0	0	0	0	0	0	0	0	0	0	0	0	0	0	0	0	0	0	0	0	0	0	0	0	0	0	0	0	0	0	0	0
2025-11-02T02:11:06Z	02.11.2025 2:11:06	200	65	0	0	0	0	0	0	0	0	0	0	0	0	0	0	0	0	0	0	0	0	0	0	0	0	0	0	0	0	0	0	0	0	0	0	0	0	0	0	0	0	0	0	0	0	0	0
2025-11-02T02:21:06Z	02.11.2025 2:21:06	200	65	0	0	0	0	0	0	0	0	0	0	0	0	0	0	0	0	0	0	0	0	0	0	0	0	0	0	0	0	0	0	0	0	0	0	0	0	0	0	0	0	0	0	0	0	0	0
2025-11-02T02:31:06Z	02.11.2025 2:31:06	200	65	0	0	0	0	0	0	0	0	0	0	0	0	0	0	0	0	0	0	0	0	0	0	0	0	0	0	0	0	0	0	0	0	0	0	0	0	0	0	0	0	0	0	0	0	0	0
2025-11-02T02:41:06Z	02.11.2025 2:41:06	200	65	0	0	0	0	0	0	0	0	0	0	0	0	0	0	0	0	0	0	0	0	0	0	0	0	0	0	0	0	0	0	0	0	0	0	0	0	0	0	0	0	0	0	0	0	0	0
2025-11-02T02:51:06Z	02.11.2025 2:51:06	200	65	0	0	0	0	0	0	0	0	0	0	0	0	0	0	0	0	0	0	0	0	0	0	0	0	0	0	0	0	0	0	0	0	0	0	0	0	0	0	0	0	0	0	0	0	0	0
2025-11-02T03:01:06Z	02.11.2025 3:01:06	200	65	0	0	0	0	0	0	0	0	0	0	0	0	0	0	0	0	0	0	0	0	0	0	0	0	0	0	0	0	0	0	0	0	0	0	0	0	0	0	0	0	0	0	0	0	0	0
2025-11-02T03:11:06Z	02.11.2025 3:11:06	200	65	0	0	0	0	0	0	0	0	0	0	0	0	0	0	0	0	0	0	0	0	0	0	0	0	0	0	0	0	0	0	0	0	0	0	0	0	0	0	0	0	0	0	0	0	0	0
2025-11-02T03:21:06Z	02.11.2025 3:21:06	200	65	0	0	0	0	0	0	0	0	0	0	0	0	0	0	0	0	0	0	0	0	0	0	0	0	0	0	0	0	0	0	0	0	0	0	0	0	0	0	0	0	0	0	0	0	0	0
2025-11-02T03:31:07Z	02.11.2025 3:31:07	200	65	0	0	0	0	0	0	0	0	0	0	0	0	0	0	0	0	0	0	0	0	0	0	0	0	0	0	0	0	0	0	0	0	0	0	0	0	0	0	0	0	0	0	0	0	0	0
2025-11-02T03:41:07Z	02.11.2025 3:41:07	200	65	0	0	0	0	0	0	0	0	0	0	0	0	0	0	0	0	0	0	0	0	0	0	0	0	0	0	0	0	0	0	0	0	0	0	0	0	0	0	0	0	0	0	0	0	0	0
2025-11-02T03:51:07Z	02.11.2025 3:51:07	200	65	0	0	0	0	0	0	0	0	0	0	0	0	0	0	0	0	0	0	0	0	0	0	0	0	0	0	0	0	0	0	0	0	0	0	0	0	0	0	0	0	0	0	0	0	0	0
2025-11-02T04:01:07Z	02.11.2025 4:01:07	200	65	0	0	0	0	0	0	0	0	0	0	0	0	0	0	0	0	0	0	0	0	0	0	0	0	0	0	0	0	0	0	0	0	0	0	0	0	0	0	0	0	0	0	0	0	0	0
2025-11-02T04:11:07Z	02.11.2025 4:11:07	200	65	0	0	0	0	0	0	0	0	0	0	0	0	0	0	0	0	0	0	0	0	0	0	0	0	0	0	0	0	0	0	0	0	0	0	0	0	0	0	0	0	0	0	0	0	0	0
2025-11-02T04:21:07Z	02.11.2025 4:21:07	200	65	0	0	0	0	0	0	0	0	0	0	0	0	0	0	0	0	0	0	0	0	0	0	0	0	0	0	0	0	0	0	0	0	0	0	0	0	0	0	0	0	0	0	0	0	0	0
2025-11-02T04:31:07Z	02.11.2025 4:31:07	200	65	0	0	0	0	0	0	0	0	0	0	0	0	0	0	0	0	0	0	0	0	0	0	0	0	0	0	0	0	0	0	0	0	0	0	0	0	0	0	0	0	0	0	0	0	0	0
2025-11-02T04:41:07Z	02.11.2025 4:41:07	200	65	0	0	0	0	0	0	0	0	0	0	0	0	0	0	0	0	0	0	0	0	0	0	0	0	0	0	0	0	0	0	0	0	0	0	0	0	0	0	0	0	0	0	0	0	0	0
2025-11-02T04:51:07Z	02.11.2025 4:51:07	200	65	0	0	0	0	0	0	0	0	0	0	0	0	0	0	0	0	0	0	0	0	0	0	0	0	0	0	0	0	0	0	0	0	0	0	0	0	0	0	0	0	0	0	0	0	0	0
2025-11-02T05:01:08Z	02.11.2025 5:01:08	200	65	0	0	0	0	0	0	0	0	0	0	0	0	0	0	0	0	0	0	0	0	0	0	0	0	0	0	0	0	0	0	0	0	0	0	0	0	0	0	0	0	0	0	0	0	0	0
2025-11-02T05:11:08Z	02.11.2025 5:11:08	200	65	0	0	0	0	0	0	0	0	0	0	0	0	0	0	0	0	0	0	0	0	0	0	0	0	0	0	0	0	0	0	0	0	0	0	0	0	0	0	0	0	0	0	0	0	0	0
2025-11-02T05:21:08Z	02.11.2025 5:21:08	200	65	0	0	0	0	0	0	0	0	0	0	0	0	0	0	0	0	0	0	0	0	0	0	0	0	0	0	0	0	0	0	0	0	0	0	0	0	0	0	0	0	0	0	0	0	0	0
2025-11-02T05:31:08Z	02.11.2025 5:31:08	200	65	0	0	0	0	0	0	0	0	0	0	0	0	0	0	0	0	0	0	0	0	0	0	0	0	0	0	0	0	0	0	0	0	0	0	0	0	0	0	0	0	0	0	0	0	0	0
2025-11-02T05:41:08Z	02.11.2025 5:41:08	200	65	0	0	0	0	0	0	0	0	0	0	0	0	0	0	0	0	0	0	0	0	0	0	0	0	0	0	0	0	0	0	0	0	0	0	0	0	0	0	0	0	0	0	0	0	0	0
2025-11-02T05:51:08Z	02.11.2025 5:51:08	200	65	0	0	0	0	0	0	0	0	0	0	0	0	0	0	0	0	0	0	0	0	0	0	0	0	0	0	0	0	0	0	0	0	0	0	0	0	0	0	0	0	0	0	0	0	0	0
2025-11-02T06:01:08Z	02.11.2025 6:01:08	200	65	0	0	0	0	0	0	0	0	0	0	0	0	0	0	0	0	0	0	0	0	0	0	0	0	0	0	0	0	0	0	0	0	0	0	0	0	0	0	0	0	0	0	0	0	0	0
2025-11-02T06:11:08Z	02.11.2025 6:11:08	203	64	1,96	1,96	1,96	1,96	1,96	1,96	1,96	1,96	0,98	0,98	0,98	0,98	0,98	0,98	0,98	0,98	0	0	0	0	0	0	0	0	0	0	0	0	0	0	0	0	0,98	0,98	0,98	0,98	0,98	0,98	0,98	0,98	0,98	0,98	0,98	0,98	0,98	0,98
2025-11-02T06:21:08Z	02.11.2025 6:21:08	206	63	3,03	3,03	3,03	3,03	3,03	3,03	3,03	3,03	0,98	0,98	0,98	0,98	0,98	0,98	0,98	0,98	0	0	0	0	0	0	0	0	0	0	0	0	0	0	0	0	1,96	1,96	1,96	1,96	1,96	1,96	1,96	1,96	1,96	1,96	1,96	1,96	1,96	1,96
2025-11-02T06:31:08Z	02.11.2025 6:31:08	208	62	4,99	4,99	4,99	4,99	4,99	4,99	4,99	4,99	1,96	1,96	1,96	1,96	1,96	1,96	1,96	1,96	0,98	0,98	0,98	0,98	0,98	0,98	0,98	0,98	0	0	0	0	0	0	0	0	4,01	4,01	4,01	4,01	4,01	4,01	4,01	4,01	3,03	3,03	3,03	3,03	3,03	3,03
2025-11-02T06:41:09Z	02.11.2025 6:41:09	211	62	5,96	5,96	5,96	5,96	5,96	5,96	5,96	5,96	3,03	3,03	3,03	3,03	3,03	3,03	3,03	3,03	0,98	0,98	0,98	0,98	0,98	0,98	0,98	0,98	0	0	0	0	0	0	0	0	4,99	4,99	4,99	4,99	4,99	4,99	4,99	4,99	4,01	4,01	4,01	4,01	4,01	4,01
2025-11-02T06:51:09Z	02.11.2025 6:51:09	214	61	8,02	8,02	8,02	8,02	8,02	8,02	8,02	8,02	3,03	3,03	3,03	3,03	3,03	3,03	3,03	3,03	0,98	0,98	0,98	0,98	0,98	0,98	0,98	0,98	0,98	0,98	0,98	0,98	0,98	0,98	0,98	0,98	5,96	5,96	5,96	5,96	5,96	5,96	5,96	5,96	4,99	4,99	4,99	4,99	4,99	4,99
2025-11-02T07:01:09Z	02.11.2025 7:01:09	216	60	8,99	8,99	8,99	8,99	8,99	8,99	8,99	8,99	4,01	4,01	4,01	4,01	4,01	4,01	4,01	4,01	0,98	0,98	0,98	0,98	0,98	0,98	0,98	0,98	0,98	0,98	0,98	0,98	0,98	0,98	0,98	0,98	7,04	7,04	7,04	7,04	7,04	7,04	7,04	7,04	5,96	5,96	5,96	5,96	5,96	5,96
2025-11-02T07:11:09Z	02.11.2025 7:11:09	219	59	11,05	11,05	11,05	11,05	11,05	11,05	11,05	11,05	4,99	4,99	4,99	4,99	4,99	4,99	4,99	4,99	0,98	0,98	0,98	0,98	0,98	0,98	0,98	0,98	0,98	0,98	0,98	0,98	0,98	0,98	0,98	0,98	8,02	8,02	8,02	8,02	8,02	8,02	8,02	8,02	7,04	7,04	7,04	7,04	7,04	7,04
2025-11-02T07:21:09Z	02.11.2025 7:21:09	222	58	12,02	12,02	12,02	12,02	12,02	12,02	12,02	12,02	4,99	4,99	4,99	4,99	4,99	4,99	4,99	4,99	0,98	0,98	0,98	0,98	0,98	0,98	0,98	0,98	0,98	0,98	0,98	0,98	0,98	0,98	0,98	0,98	8,99	8,99	8,99	8,99	8,99	8,99	8,99	8,99	8,02	8,02	8,02	8,02	8,02	8,02
2025-11-02T07:31:09Z	02.11.2025 7:31:09	224	57	13,98	13,98	13,98	13,98	13,98	13,98	13,98	13,98	5,96	5,96	5,96	5,96	5,96	5,96	5,96	5,96	1,96	1,96	1,96	1,96	1,96	1,96	1,96	1,96	0,98	0,98	0,98	0,98	0,98	0,98	0,98	0,98	11,05	11,05	11,05	11,05	11,05	11,05	11,05	11,05	8,99	8,99	8,99	8,99	8,99	8,99
2025-11-02T07:41:09Z	02.11.2025 7:41:09	227	57	14,96	14,96	14,96	14,96	14,96	14,96	14,96	14,96	7,04	7,04	7,04	7,04	7,04	7,04	7,04	7,04	1,96	1,96	1,96	1,96	1,96	1,96	1,96	1,96	0,98	0,98	0,98	0,98	0,98	0,98	0,98	0,98	12,02	12,02	12,02	12,02	12,02	12,02	12,02	12,02	9,97	9,97	9,97	9,97	9,97	9,97
2025-11-02T07:51:09Z	02.11.2025 7:51:09	230	56	17,01	17,01	17,01	17,01	17,01	17,01	17,01	17,01	7,04	7,04	7,04	7,04	7,04	7,04	7,04	7,04	1,96	1,96	1,96	1,96	1,96	1,96	1,96	1,96	0,98	0,98	0,98	0,98	0,98	0,98	0,98	0,98	13	13	13	13	13	13	13	13	11,05	11,05	11,05	11,05	11,05	11,05
2025-11-02T08:01:09Z	02.11.2025 8:01:09	232	55	17,99	17,99	17,99	17,99	17,99	17,99	17,99	17,99	8,02	8,02	8,02	8,02	8,02	8,02	8,02	8,02	1,96	1,96	1,96	1,96	1,96	1,96	1,96	1,96	0,98	0,98	0,98	0,98	0,98	0,98	0,98	0,98	13,98	13,98	13,98	13,98	13,98	13,98	13,98	13,98	12,02	12,02	12,02	12,02	12,02	12,02
2025-11-02T08:11:10Z	02.11.2025 8:11:10	235	54	20,04	20,04	20,04	20,04	20,04	20,04	20,04	20,04	8,99	8,99	8,99	8,99	8,99	8,99	8,99	8,99	1,96	1,96	1,96	1,96	1,96	1,96	1,96	1,96	0,98	0,98	0,98	0,98	0,98	0,98	0,98	0,98	14,96	14,96	14,96	14,96	14,96	14,96	14,96	14,96	13	13	13	13	13	13
2025-11-02T08:21:10Z	02.11.2025 8:21:10	238	53	21,02	21,02	21,02	21,02	21,02	21,02	21,02	21,02	8,99	8,99	8,99	8,99	8,99	8,99	8,99	8,99	1,96	1,96	1,96	1,96	1,96	1,96	1,96	1,96	0,98	0,98	0,98	0,98	0,98	0,98	0,98	0,98	16,03	16,03	16,03	16,03	16,03	16,03	16,03	16,03	13,98	13,98	13,98	13,98	13,98	13,98
2025-11-02T08:31:10Z	02.11.2025 8:31:10	240	52	22,97	22,97	22,97	22,97	22,97	22,97	22,97	22,97	9,97	9,97	9,97	9,97	9,97	9,97	9,97	9,97	3,03	3,03	3,03	3,03	3,03	3,03	3,03	3,03	1,96	1,96	1,96	1,96	1,96	1,96	1,96	1,96	17,99	17,99	17,99	17,99	17,99	17,99	17,99	17,99	14,96	14,96	14,96	14,96	14,96	14,96
2025-11-02T08:41:10Z	02.11.2025 8:41:10	243	52	24,05	24,05	24,05	24,05	24,05	24,05	24,05	24,05	11,05	11,05	11,05	11,05	11,05	11,05	11,05	11,05	3,03	3,03	3,03	3,03	3,03	3,03	3,03	3,03	1,96	1,96	1,96	1,96	1,96	1,96	1,96	1,96	18,96	18,96	18,96	18,96	18,96	18,96	18,96	18,96	16,03	16,03	16,03	16,03	16,03	16,03
2025-11-02T08:51:10Z	02.11.2025 8:51:10	246	51	26	26	26	26	26	26	26	26	11,05	11,05	11,05	11,05	11,05	11,05	11,05	11,05	3,03	3,03	3,03	3,03	3,03	3,03	3,03	3,03	1,96	1,96	1,96	1,96	1,96	1,96	1,96	1,96	20,04	20,04	20,04	20,04	20,04	20,04	20,04	20,04	17,01	17,01	17,01	17,01	17,01	17,01
2025-11-02T09:01:10Z	02.11.2025 9:01:10	248	50	26,98	26,98	26,98	26,98	26,98	26,98	26,98	26,98	12,02	12,02	12,02	12,02	12,02	12,02	12,02	12,02	3,03	3,03	3,03	3,03	3,03	3,03	3,03	3,03	1,96	1,96	1,96	1,96	1,96	1,96	1,96	1,96	21,02	21,02	21,02	21,02	21,02	21,02	21,02	21,02	17,99	17,99	17,99	17,99	17,99	17,99
2025-11-02T09:11:10Z	02.11.2025 9:11:10	251	49	29,03	29,03	29,03	29,03	29,03	29,03	29,03	29,03	13	13	13	13	13	13	13	13	3,03	3,03	3,03	3,03	3,03	3,03	3,03	3,03	1,96	1,96	1,96	1,96	1,96	1,96	1,96	1,96	21,99	21,99	21,99	21,99	21,99	21,99	21,99	21,99	18,96	18,96	18,96	18,96	18,96	18,96
2025-11-02T09:21:10Z	02.11.2025 9:21:10	254	48	30,01	30,01	30,01	30,01	30,01	30,01	30,01	30,01	13	13	13	13	13	13	13	13	3,03	3,03	3,03	3,03	3,03	3,03	3,03	3,03	1,96	1,96	1,96	1,96	1,96	1,96	1,96	1,96	22,97	22,97	22,97	22,97	22,97	22,97	22,97	22,97	20,04	20,04	20,04	20,04	20,04	20,04
2025-11-02T09:31:10Z	02.11.2025 9:31:10	256	47	31,97	31,97	31,97	31,97	31,97	31,97	31,97	31,97	13,98	13,98	13,98	13,98	13,98	13,98	13,98	13,98	4,01	4,01	4,01	4,01	4,01	4,01	4,01	4,01	1,96	1,96	1,96	1,96	1,96	1,96	1,96	1,96	25,02	25,02	25,02	25,02	25,02	25,02	25,02	25,02	21,02	21,02	21,02	21,02	21,02	21,02
2025-11-02T09:41:10Z	02.11.2025 9:41:10	259	47	33,04	33,04	33,04	33,04	33,04	33,04	33,04	33,04	14,96	14,96	14,96	14,96	14,96	14,96	14,96	14,96	4,01	4,01	4,01	4,01	4,01	4,01	4,01	4,01	1,96	1,96	1,96	1,96	1,96	1,96	1,96	1,96	26	26	26	26	26	26	26	26	21,99	21,99	21,99	21,99	21,99	21,99
2025-11-02T09:51:11Z	02.11.2025 9:51:11	262	46	35	35	35	35	35	35	35	35	14,96	14,96	14,96	14,96	14,96	14,96	14,96	14,96	4,01	4,01	4,01	4,01	4,01	4,01	4,01	4,01	1,96	1,96	1,96	1,96	1,96	1,96	1,96	1,96	26,98	26,98	26,98	26,98	26,98	26,98	26,98	26,98	22,97	22,97	22,97	22,97	22,97	22,97
2025-11-02T10:01:11Z	02.11.2025 10:01:11	264	45	35,97	35,97	35,97	35,97	35,97	35,97	35,97	35,97	16,03	16,03	16,03	16,03	16,03	16,03	16,03	16,03	4,01	4,01	4,01	4,01	4,01	4,01	4,01	4,01	1,96	1,96	1,96	1,96	1,96	1,96	1,96	1,96	27,96	27,96	27,96	27,96	27,96	27,96	27,96	27,96	24,05	24,05	24,05	24,05	24,05	24,05
2025-11-02T10:11:11Z	02.11.2025 10:11:11	267	44	38,03	38,03	38,03	38,03	38,03	38,03	38,03	38,03	17,01	17,01	17,01	17,01	17,01	17,01	17,01	17,01	4,01	4,01	4,01	4,01	4,01	4,01	4,01	4,01	3,03	3,03	3,03	3,03	3,03	3,03	3,03	3,03	29,03	29,03	29,03	29,03	29,03	29,03	29,03	29,03	25,02	25,02	25,02	25,02	25,02	25,02
2025-11-02T10:21:11Z	02.11.2025 10:21:11	270	43	39	39	39	39	39	39	39	39	17,01	17,01	17,01	17,01	17,01	17,01	17,01	17,01	4,01	4,01	4,01	4,01	4,01	4,01	4,01	4,01	3,03	3,03	3,03	3,03	3,03	3,03	3,03	3,03	30,01	30,01	30,01	30,01	30,01	30,01	30,01	30,01	26	26	26	26	26	26
2025-11-02T10:31:11Z	02.11.2025 10:31:11	272	42	40,96	40,96	40,96	40,96	40,96	40,96	40,96	40,96	17,99	17,99	17,99	17,99	17,99	17,99	17,99	17,99	4,99	4,99	4,99	4,99	4,99	4,99	4,99	4,99	3,03	3,03	3,03	3,03	3,03	3,03	3,03	3,03	31,97	31,97	31,97	31,97	31,97	31,97	31,97	31,97	26,98	26,98	26,98	26,98	26,98	26,98
2025-11-02T10:41:11Z	02.11.2025 10:41:11	275	42	42,03	42,03	42,03	42,03	42,03	42,03	42,03	42,03	18,96	18,96	18,96	18,96	18,96	18,96	18,96	18,96	4,99	4,99	4,99	4,99	4,99	4,99	4,99	4,99	3,03	3,03	3,03	3,03	3,03	3,03	3,03	3,03	33,04	33,04	33,04	33,04	33,04	33,04	33,04	33,04	27,96	27,96	27,96	27,96	27,96	27,96
2025-11-02T10:51:11Z	02.11.2025 10:51:11	278	41	43,99	43,99	43,99	43,99	43,99	43,99	43,99	43,99	18,96	18,96	18,96	18,96	18,96	18,96	18,96	18,96	4,99	4,99	4,99	4,99	4,99	4,99	4,99	4,99	3,03	3,03	3,03	3,03	3,03	3,03	3,03	3,03	34,02	34,02	34,02	34,02	34,02	34,02	34,02	34,02	29,03	29,03	29,03	29,03	29,03	29,03
2025-11-02T11:01:11Z	02.11.2025 11:01:11	280	40	44,97	44,97	44,97	44,97	44,97	44,97	44,97	44,97	20,04	20,04	20,04	20,04	20,04	20,04	20,04	20,04	4,99	4,99	4,99	4,99	4,99	4,99	4,99	4,99	3,03	3,03	3,03	3,03	3,03	3,03	3,03	3,03	35	35	35	35	35	35	35	35	30,01	30,01	30,01	30,01	30,01	30,01
2025-11-02T11:11:11Z	02.11.2025 11:11:11	280	40	44,97	44,97	44,97	44,97	44,97	44,97	44,97	44,97	20,04	20,04	20,04	20,04	20,04	20,04	20,04	20,04	4,99	4,99	4,99	4,99	4,99	4,99	4,99	4,99	3,03	3,03	3,03	3,03	3,03	3,03	3,03	3,03	35	35	35	35	35	35	35	35	30,01	30,01	30,01	30,01	30,01	30,01
2025-11-02T11:21:11Z	02.11.2025 11:21:11	280	40	44,97	44,97	44,97	44,97	44,97	44,97	44,97	44,97	20,04	20,04	20,04	20,04	20,04	20,04	20,04	20,04	4,99	4,99	4,99	4,99	4,99	4,99	4,99	4,99	3,03	3,03	3,03	3,03	3,03	3,03	3,03	3,03	35	35	35	35	35	35	35	35	30,01	30,01	30,01	30,01	30,01	30,01
2025-11-02T11:31:12Z	02.11.2025 11:31:12	280	40	44,97	44,97	44,97	44,97	44,97	44,97	44,97	44,97	20,04	20,04	20,04	20,04	20,04	20,04	20,04	20,04	4,99	4,99	4,99	4,99	4,99	4,99	4,99	4,99	3,03	3,03	3,03	3,03	3,03	3,03	3,03	3,03	35	35	35	35	35	35	35	35	30,01	30,01	30,01	30,01	30,01	30,01
2025-11-02T11:41:12Z	02.11.2025 11:41:12	280	40	44,97	44,97	44,97	44,97	44,97	44,97	44,97	44,97	20,04	20,04	20,04	20,04	20,04	20,04	20,04	20,04	4,99	4,99	4,99	4,99	4,99	4,99	4,99	4,99	3,03	3,03	3,03	3,03	3,03	3,03	3,03	3,03	35	35	35	35	35	35	35	35	30,01	30,01	30,01	30,01	30,01	30,01
2025-11-02T11:51:12Z	02.11.2025 11:51:12	280	40	44,97	44,97	44,97	44,97	44,97	44,97	44,97	44,97	20,04	20,04	20,04	20,04	20,04	20,04	20,04	20,04	4,99	4,99	4,99	4,99	4,99	4,99	4,99	4,99	3,03	3,03	3,03	3,03	3,03	3,03	3,03	3,03	35	35	35	35	35	35	35	35	30,01	30,01	30,01	30,01	30,01	30,01
2025-11-02T12:01:12Z	02.11.2025 12:01:12	280	40	44,97	44,97	44,97	44,97	44,97	44,97	44,97	44,97	20,04	20,04	20,04	20,04	20,04	20,04	20,04	20,04	4,99	4,99	4,99	4,99	4,99	4,99	4,99	4,99	3,03	3,03	3,03	3,03	3,03	3,03	3,03	3,03	35	35	35	35	35	35	35	35	30,01	30,01	30,01	30,01	30,01	30,01
2025-11-02T12:11:12Z	02.11.2025 12:11:12	280	40	44,97	44,97	44,97	44,97	44,97	44,97	44,97	44,97	20,04	20,04	20,04	20,04	20,04	20,04	20,04	20,04	4,99	4,99	4,99	4,99	4,99	4,99	4,99	4,99	3,03	3,03	3,03	3,03	3,03	3,03	3,03	3,03	35	35	35	35	35	35	35	35	30,01	30,01	30,01	30,01	30,01	30,01
2025-11-02T12:21:12Z	02.11.2025 12:21:12	280	40	44,97	44,97	44,97	44,97	44,97	44,97	44,97	44,97	20,04	20,04	20,04	20,04	20,04	20,04	20,04	20,04	4,99	4,99	4,99	4,99	4,99	4,99	4,99	4,99	3,03	3,03	3,03	3,03	3,03	3,03	3,03	3,03	35	35	35	35	35	35	35	35	30,01	30,01	30,01	30,01	30,01	30,01
2025-11-02T12:31:12Z	02.11.2025 12:31:12	280	40	44,97	44,97	44,97	44,97	44,97	44,97	44,97	44,97	20,04	20,04	20,04	20,04	20,04	20,04	20,04	20,04	4,99	4,99	4,99	4,99	4,99	4,99	4,99	4,99	3,03	3,03	3,03	3,03	3,03	3,03	3,03	3,03	35	35	35	35	35	35	35	35	30,01	30,01	30,01	30,01	30,01	30,01
2025-11-02T12:41:12Z	02.11.2025 12:41:12	280	40	44,97	44,97	44,97	44,97	44,97	44,97	44,97	44,97	20,04	20,04	20,04	20,04	20,04	20,04	20,04	20,04	4,99	4,99	4,99	4,99	4,99	4,99	4,99	4,99	3,03	3,03	3,03	3,03	3,03	3,03	3,03	3,03	35	35	35	35	35	35	35	35	30,01	30,01	30,01	30,01	30,01	30,01
2025-11-02T12:51:12Z	02.11.2025 12:51:12	280	40	44,97	44,97	44,97	44,97	44,97	44,97	44,97	44,97	20,04	20,04	20,04	20,04	20,04	20,04	20,04	20,04	4,99	4,99	4,99	4,99	4,99	4,99	4,99	4,99	3,03	3,03	3,03	3,03	3,03	3,03	3,03	3,03	35	35	35	35	35	35	35	35	30,01	30,01	30,01	30,01	30,01	30,01
2025-11-02T13:01:12Z	02.11.2025 13:01:12	280	40	44,97	44,97	44,97	44,97	44,97	44,97	44,97	44,97	20,04	20,04	20,04	20,04	20,04	20,04	20,04	20,04	4,99	4,99	4,99	4,99	4,99	4,99	4,99	4,99	3,03	3,03	3,03	3,03	3,03	3,03	3,03	3,03	35	35	35	35	35	35	35	35	30,01	30,01	30,01	30,01	30,01	30,01
2025-11-02T13:11:13Z	02.11.2025 13:11:13	280	40	44,97	44,97	44,97	44,97	44,97	44,97	44,97	44,97	20,04	20,04	20,04	20,04	20,04	20,04	20,04	20,04	4,99	4,99	4,99	4,99	4,99	4,99	4,99	4,99	3,03	3,03	3,03	3,03	3,03	3,03	3,03	3,03	35	35	35	35	35	35	35	35	30,01	30,01	30,01	30,01	30,01	30,01
2025-11-02T13:21:13Z	02.11.2025 13:21:13	280	40	44,97	44,97	44,97	44,97	44,97	44,97	44,97	44,97	20,04	20,04	20,04	20,04	20,04	20,04	20,04	20,04	4,99	4,99	4,99	4,99	4,99	4,99	4,99	4,99	3,03	3,03	3,03	3,03	3,03	3,03	3,03	3,03	35	35	35	35	35	35	35	35	30,01	30,01	30,01	30,01	30,01	30,01
2025-11-02T13:31:13Z	02.11.2025 13:31:13	280	40	44,97	44,97	44,97	44,97	44,97	44,97	44,97	44,97	20,04	20,04	20,04	20,04	20,04	20,04	20,04	20,04	4,99	4,99	4,99	4,99	4,99	4,99	4,99	4,99	3,03	3,03	3,03	3,03	3,03	3,03	3,03	3,03	35	35	35	35	35	35	35	35	30,01	30,01	30,01	30,01	30,01	30,01
2025-11-02T13:41:13Z	02.11.2025 13:41:13	280	40	44,97	44,97	44,97	44,97	44,97	44,97	44,97	44,97	20,04	20,04	20,04	20,04	20,04	20,04	20,04	20,04	4,99	4,99	4,99	4,99	4,99	4,99	4,99	4,99	3,03	3,03	3,03	3,03	3,03	3,03	3,03	3,03	35	35	35	35	35	35	35	35	30,01	30,01	30,01	30,01	30,01	30,01
2025-11-02T13:51:13Z	02.11.2025 13:51:13	280	40	44,97	44,97	44,97	44,97	44,97	44,97	44,97	44,97	20,04	20,04	20,04	20,04	20,04	20,04	20,04	20,04	4,99	4,99	4,99	4,99	4,99	4,99	4,99	4,99	3,03	3,03	3,03	3,03	3,03	3,03	3,03	3,03	35	35	35	35	35	35	35	35	30,01	30,01	30,01	30,01	30,01	30,01
2025-11-02T14:01:13Z	02.11.2025 14:01:13	280	40	44,97	44,97	44,97	44,97	44,97	44,97	44,97	44,97	20,04	20,04	20,04	20,04	20,04	20,04	20,04	20,04	4,99	4,99	4,99	4,99	4,99	4,99	4,99	4,99	3,03	3,03	3,03	3,03	3,03	3,03	3,03	3,03	35	35	35	35	35	35	35	35	30,01	30,01	30,01	30,01	30,01	30,01
2025-11-02T14:11:13Z	02.11.2025 14:11:13	280	40	44,97	44,97	44,97	44,97	44,97	44,97	44,97	44,97	20,04	20,04	20,04	20,04	20,04	20,04	20,04	20,04	4,99	4,99	4,99	4,99	4,99	4,99	4,99	4,99	3,03	3,03	3,03	3,03	3,03	3,03	3,03	3,03	35	35	35	35	35	35	35	35	30,01	30,01	30,01	30,01	30,01	30,01
2025-11-02T14:21:13Z	02.11.2025 14:21:13	280	40	44,97	44,97	44,97	44,97	44,97	44,97	44,97	44,97	20,04	20,04	20,04	20,04	20,04	20,04	20,04	20,04	4,99	4,99	4,99	4,99	4,99	4,99	4,99	4,99	3,03	3,03	3,03	3,03	3,03	3,03	3,03	3,03	35	35	35	35	35	35	35	35	30,01	30,01	30,01	30,01	30,01	30,01
2025-11-02T14:31:13Z	02.11.2025 14:31:13	280	40	44,97	44,97	44,97	44,97	44,97	44,97	44,97	44,97	20,04	20,04	20,04	20,04	20,04	20,04	20,04	20,04	4,99	4,99	4,99	4,99	4,99	4,99	4,99	4,99	3,03	3,03	3,03	3,03	3,03	3,03	3,03	3,03	35	35	35	35	35	35	35	35	30,01	30,01	30,01	30,01	30,01	30,01
2025-11-02T14:41:14Z	02.11.2025 14:41:14	280	40	44,97	44,97	44,97	44,97	44,97	44,97	44,97	44,97	20,04	20,04	20,04	20,04	20,04	20,04	20,04	20,04	4,99	4,99	4,99	4,99	4,99	4,99	4,99	4,99	3,03	3,03	3,03	3,03	3,03	3,03	3,03	3,03	35	35	35	35	35	35	35	35	30,01	30,01	30,01	30,01	30,01	30,01
2025-11-02T14:51:14Z	02.11.2025 14:51:14	280	40	44,97	44,97	44,97	44,97	44,97	44,97	44,97	44,97	20,04	20,04	20,04	20,04	20,04	20,04	20,04	20,04	4,99	4,99	4,99	4,99	4,99	4,99	4,99	4,99	3,03	3,03	3,03	3,03	3,03	3,03	3,03	3,03	35	35	35	35	35	35	35	35	30,01	30,01	30,01	30,01	30,01	30,01
2025-11-02T15:02:12Z	02.11.2025 15:02:12	280	40	44,97	44,97	44,97	44,97	44,97	44,97	44,97	44,97	20,04	20,04	20,04	20,04	20,04	20,04	20,04	20,04	4,99	4,99	4,99	4,99	4,99	4,99	4,99	4,99	3,03	3,03	3,03	3,03	3,03	3,03	3,03	3,03	35	35	35	35	35	35	35	35	30,01	30,01	30,01	30,01	30,01	30,01
2025-11-02T15:12:12Z	02.11.2025 15:12:12	280	40	44,97	44,97	44,97	44,97	44,97	44,97	44,97	44,97	20,04	20,04	20,04	20,04	20,04	20,04	20,04	20,04	4,99	4,99	4,99	4,99	4,99	4,99	4,99	4,99	3,03	3,03	3,03	3,03	3,03	3,03	3,03	3,03	35	35	35	35	35	35	35	35	30,01	30,01	30,01	30,01	30,01	30,01
2025-11-02T15:22:12Z	02.11.2025 15:22:12	280	40	44,97	44,97	44,97	44,97	44,97	44,97	44,97	44,97	20,04	20,04	20,04	20,04	20,04	20,04	20,04	20,04	4,99	4,99	4,99	4,99	4,99	4,99	4,99	4,99	3,03	3,03	3,03	3,03	3,03	3,03	3,03	3,03	35	35	35	35	35	35	35	35	30,01	30,01	30,01	30,01	30,01	30,01
2025-11-02T15:32:13Z	02.11.2025 15:32:13	280	40	44,97	44,97	44,97	44,97	44,97	44,97	44,97	44,97	20,04	20,04	20,04	20,04	20,04	20,04	20,04	20,04	4,99	4,99	4,99	4,99	4,99	4,99	4,99	4,99	3,03	3,03	3,03	3,03	3,03	3,03	3,03	3,03	35	35	35	35	35	35	35	35	30,01	30,01	30,01	30,01	30,01	30,01
2025-11-02T15:42:13Z	02.11.2025 15:42:13	280	40	44,97	44,97	44,97	44,97	44,97	44,97	44,97	44,97	20,04	20,04	20,04	20,04	20,04	20,04	20,04	20,04	4,99	4,99	4,99	4,99	4,99	4,99	4,99	4,99	3,03	3,03	3,03	3,03	3,03	3,03	3,03	3,03	35	35	35	35	35	35	35	35	30,01	30,01	30,01	30,01	30,01	30,01
2025-11-02T15:52:13Z	02.11.2025 15:52:13	280	40	44,97	44,97	44,97	44,97	44,97	44,97	44,97	44,97	20,04	20,04	20,04	20,04	20,04	20,04	20,04	20,04	4,99	4,99	4,99	4,99	4,99	4,99	4,99	4,99	3,03	3,03	3,03	3,03	3,03	3,03	3,03	3,03	35	35	35	35	35	35	35	35	30,01	30,01	30,01	30,01	30,01	30,01
2025-11-02T16:02:13Z	02.11.2025 16:02:13	280	40	44,97	44,97	44,97	44,97	44,97	44,97	44,97	44,97	20,04	20,04	20,04	20,04	20,04	20,04	20,04	20,04	4,99	4,99	4,99	4,99	4,99	4,99	4,99	4,99	3,03	3,03	3,03	3,03	3,03	3,03	3,03	3,03	35	35	35	35	35	35	35	35	30,01	30,01	30,01	30,01	30,01	30,01
2025-11-02T16:12:13Z	02.11.2025 16:12:13	280	40	44,97	44,97	44,97	44,97	44,97	44,97	44,97	44,97	20,04	20,04	20,04	20,04	20,04	20,04	20,04	20,04	4,99	4,99	4,99	4,99	4,99	4,99	4,99	4,99	3,03	3,03	3,03	3,03	3,03	3,03	3,03	3,03	35	35	35	35	35	35	35	35	30,01	30,01	30,01	30,01	30,01	30,01
2025-11-02T16:22:13Z	02.11.2025 16:22:13	280	40	44,97	44,97	44,97	44,97	44,97	44,97	44,97	44,97	20,04	20,04	20,04	20,04	20,04	20,04	20,04	20,04	4,99	4,99	4,99	4,99	4,99	4,99	4,99	4,99	3,03	3,03	3,03	3,03	3,03	3,03	3,03	3,03	35	35	35	35	35	35	35	35	30,01	30,01	30,01	30,01	30,01	30,01
2025-11-02T16:32:13Z	02.11.2025 16:32:13	280	40	44,97	44,97	44,97	44,97	44,97	44,97	44,97	44,97	20,04	20,04	20,04	20,04	20,04	20,04	20,04	20,04	4,99	4,99	4,99	4,99	4,99	4,99	4,99	4,99	3,03	3,03	3,03	3,03	3,03	3,03	3,03	3,03	35	35	35	35	35	35	35	35	30,01	30,01	30,01	30,01	30,01	30,01
2025-11-02T16:42:13Z	02.11.2025 16:42:13	280	40	44,97	44,97	44,97	44,97	44,97	44,97	44,97	44,97	20,04	20,04	20,04	20,04	20,04	20,04	20,04	20,04	4,99	4,99	4,99	4,99	4,99	4,99	4,99	4,99	3,03	3,03	3,03	3,03	3,03	3,03	3,03	3,03	35	35	35	35	35	35	35	35	30,01	30,01	30,01	30,01	30,01	30,01
2025-11-02T16:52:13Z	02.11.2025 16:52:13	280	40	44,97	44,97	44,97	44,97	44,97	44,97	44,97	44,97	20,04	20,04	20,04	20,04	20,04	20,04	20,04	20,04	4,99	4,99	4,99	4,99	4,99	4,99	4,99	4,99	3,03	3,03	3,03	3,03	3,03	3,03	3,03	3,03	35	35	35	35	35	35	35	35	30,01	30,01	30,01	30,01	30,01	30,01
2025-11-02T17:02:13Z	02.11.2025 17:02:13	279	40	44,97	44,97	44,97	44,97	44,97	44,97	44,97	44,97	20,04	20,04	20,04	20,04	20,04	20,04	20,04	20,04	4,99	4,99	4,99	4,99	4,99	4,99	4,99	4,99	3,03	3,03	3,03	3,03	3,03	3,03	3,03	3,03	35	35	35	35	35	35	35	35	30,01	30,01	30,01	30,01	30,01	30,01
2025-11-02T17:12:14Z	02.11.2025 17:12:14	276	41	43,01	43,01	43,01	43,01	43,01	43,01	43,01	43,01	18,96	18,96	18,96	18,96	18,96	18,96	18,96	18,96	4,99	4,99	4,99	4,99	4,99	4,99	4,99	4,99	3,03	3,03	3,03	3,03	3,03	3,03	3,03	3,03	33,04	33,04	33,04	33,04	33,04	33,04	33,04	33,04	27,96	27,96	27,96	27,96	27,96	27,96
2025-11-02T17:22:14Z	02.11.2025 17:22:14	273	42	40,96	40,96	40,96	40,96	40,96	40,96	40,96	40,96	17,99	17,99	17,99	17,99	17,99	17,99	17,99	17,99	4,99	4,99	4,99	4,99	4,99	4,99	4,99	4,99	3,03	3,03	3,03	3,03	3,03	3,03	3,03	3,03	31,97	31,97	31,97	31,97	31,97	31,97	31,97	31,97	26,98	26,98	26,98	26,98	26,98	26,98
2025-11-02T17:32:14Z	02.11.2025 17:32:14	269	43	39	39	39	39	39	39	39	39	17,01	17,01	17,01	17,01	17,01	17,01	17,01	17,01	4,01	4,01	4,01	4,01	4,01	4,01	4,01	4,01	3,03	3,03	3,03	3,03	3,03	3,03	3,03	3,03	30,01	30,01	30,01	30,01	30,01	30,01	30,01	30,01	26	26	26	26	26	26
2025-11-02T17:42:14Z	02.11.2025 17:42:14	266	44	37,05	37,05	37,05	37,05	37,05	37,05	37,05	37,05	16,03	16,03	16,03	16,03	16,03	16,03	16,03	16,03	4,01	4,01	4,01	4,01	4,01	4,01	4,01	4,01	1,96	1,96	1,96	1,96	1,96	1,96	1,96	1,96	29,03	29,03	29,03	29,03	29,03	29,03	29,03	29,03	25,02	25,02	25,02	25,02	25,02	25,02
2025-11-02T17:52:14Z	02.11.2025 17:52:14	263	45	35	35	35	35	35	35	35	35	16,03	16,03	16,03	16,03	16,03	16,03	16,03	16,03	4,01	4,01	4,01	4,01	4,01	4,01	4,01	4,01	1,96	1,96	1,96	1,96	1,96	1,96	1,96	1,96	26,98	26,98	26,98	26,98	26,98	26,98	26,98	26,98	22,97	22,97	22,97	22,97	22,97	22,97
2025-11-02T18:02:14Z	02.11.2025 18:02:14	259	46	33,04	33,04	33,04	33,04	33,04	33,04	33,04	33,04	14,96	14,96	14,96	14,96	14,96	14,96	14,96	14,96	4,01	4,01	4,01	4,01	4,01	4,01	4,01	4,01	1,96	1,96	1,96	1,96	1,96	1,96	1,96	1,96	26	26	26	26	26	26	26	26	21,99	21,99	21,99	21,99	21,99	21,99
2025-11-02T18:12:14Z	02.11.2025 18:12:14	256	48	30,99	30,99	30,99	30,99	30,99	30,99	30,99	30,99	13,98	13,98	13,98	13,98	13,98	13,98	13,98	13,98	3,03	3,03	3,03	3,03	3,03	3,03	3,03	3,03	1,96	1,96	1,96	1,96	1,96	1,96	1,96	1,96	24,05	24,05	24,05	24,05	24,05	24,05	24,05	24,05	21,02	21,02	21,02	21,02	21,02	21,02
2025-11-02T18:22:14Z	02.11.2025 18:22:14	253	49	30,01	30,01	30,01	30,01	30,01	30,01	30,01	30,01	13	13	13	13	13	13	13	13	3,03	3,03	3,03	3,03	3,03	3,03	3,03	3,03	1,96	1,96	1,96	1,96	1,96	1,96	1,96	1,96	22,97	22,97	22,97	22,97	22,97	22,97	22,97	22,97	20,04	20,04	20,04	20,04	20,04	20,04
2025-11-02T18:32:14Z	02.11.2025 18:32:14	249	50	27,96	27,96	27,96	27,96	27,96	27,96	27,96	27,96	12,02	12,02	12,02	12,02	12,02	12,02	12,02	12,02	3,03	3,03	3,03	3,03	3,03	3,03	3,03	3,03	1,96	1,96	1,96	1,96	1,96	1,96	1,96	1,96	21,99	21,99	21,99	21,99	21,99	21,99	21,99	21,99	17,99	17,99	17,99	17,99	17,99	17,99
2025-11-02T18:42:14Z	02.11.2025 18:42:14	246	51	26	26	26	26	26	26	26	26	11,05	11,05	11,05	11,05	11,05	11,05	11,05	11,05	3,03	3,03	3,03	3,03	3,03	3,03	3,03	3,03	1,96	1,96	1,96	1,96	1,96	1,96	1,96	1,96	20,04	20,04	20,04	20,04	20,04	20,04	20,04	20,04	17,01	17,01	17,01	17,01	17,01	17,01
2025-11-02T18:52:15Z	02.11.2025 18:52:15	243	52	24,05	24,05	24,05	24,05	24,05	24,05	24,05	24,05	11,05	11,05	11,05	11,05	11,05	11,05	11,05	11,05	3,03	3,03	3,03	3,03	3,03	3,03	3,03	3,03	1,96	1,96	1,96	1,96	1,96	1,96	1,96	1,96	18,96	18,96	18,96	18,96	18,96	18,96	18,96	18,96	16,03	16,03	16,03	16,03	16,03	16,03
2025-11-02T19:02:15Z	02.11.2025 19:02:15	239	53	21,99	21,99	21,99	21,99	21,99	21,99	21,99	21,99	9,97	9,97	9,97	9,97	9,97	9,97	9,97	9,97	1,96	1,96	1,96	1,96	1,96	1,96	1,96	1,96	0,98	0,98	0,98	0,98	0,98	0,98	0,98	0,98	17,01	17,01	17,01	17,01	17,01	17,01	17,01	17,01	14,96	14,96	14,96	14,96	14,96	14,96
2025-11-02T19:12:15Z	02.11.2025 19:12:15	236	54	20,04	20,04	20,04	20,04	20,04	20,04	20,04	20,04	8,99	8,99	8,99	8,99	8,99	8,99	8,99	8,99	1,96	1,96	1,96	1,96	1,96	1,96	1,96	1,96	0,98	0,98	0,98	0,98	0,98	0,98	0,98	0,98	16,03	16,03	16,03	16,03	16,03	16,03	16,03	16,03	13	13	13	13	13	13
2025-11-02T19:22:15Z	02.11.2025 19:22:15	233	55	17,99	17,99	17,99	17,99	17,99	17,99	17,99	17,99	8,02	8,02	8,02	8,02	8,02	8,02	8,02	8,02	1,96	1,96	1,96	1,96	1,96	1,96	1,96	1,96	0,98	0,98	0,98	0,98	0,98	0,98	0,98	0,98	13,98	13,98	13,98	13,98	13,98	13,98	13,98	13,98	12,02	12,02	12,02	12,02	12,02	12,02
2025-11-02T19:32:15Z	02.11.2025 19:32:15	229	56	16,03	16,03	16,03	16,03	16,03	16,03	16,03	16,03	7,04	7,04	7,04	7,04	7,04	7,04	7,04	7,04	1,96	1,96	1,96	1,96	1,96	1,96	1,96	1,96	0,98	0,98	0,98	0,98	0,98	0,98	0,98	0,98	13	13	13	13	13	13	13	13	11,05	11,05	11,05	11,05	11,05	11,05
2025-11-02T19:42:15Z	02.11.2025 19:42:15	226	57	14,96	14,96	14,96	14,96	14,96	14,96	14,96	14,96	5,96	5,96	5,96	5,96	5,96	5,96	5,96	5,96	1,96	1,96	1,96	1,96	1,96	1,96	1,96	1,96	0,98	0,98	0,98	0,98	0,98	0,98	0,98	0,98	11,05	11,05	11,05	11,05	11,05	11,05	11,05	11,05	9,97	9,97	9,97	9,97	9,97	9,97
2025-11-02T19:52:15Z	02.11.2025 19:52:15	223	58	13	13	13	13	13	13	13	13	5,96	5,96	5,96	5,96	5,96	5,96	5,96	5,96	0,98	0,98	0,98	0,98	0,98	0,98	0,98	0,98	0,98	0,98	0,98	0,98	0,98	0,98	0,98	0,98	9,97	9,97	9,97	9,97	9,97	9,97	9,97	9,97	8,02	8,02	8,02	8,02	8,02	8,02
2025-11-02T20:02:15Z	02.11.2025 20:02:15	219	59	11,05	11,05	11,05	11,05	11,05	11,05	11,05	11,05	4,99	4,99	4,99	4,99	4,99	4,99	4,99	4,99	0,98	0,98	0,98	0,98	0,98	0,98	0,98	0,98	0,98	0,98	0,98	0,98	0,98	0,98	0,98	0,98	8,02	8,02	8,02	8,02	8,02	8,02	8,02	8,02	7,04	7,04	7,04	7,04	7,04	7,04
2025-11-02T20:12:15Z	02.11.2025 20:12:15	216	60	8,99	8,99	8,99	8,99	8,99	8,99	8,99	8,99	4,01	4,01	4,01	4,01	4,01	4,01	4,01	4,01	0,98	0,98	0,98	0,98	0,98	0,98	0,98	0,98	0,98	0,98	0,98	0,98	0,98	0,98	0,98	0,98	7,04	7,04	7,04	7,04	7,04	7,04	7,04	7,04	5,96	5,96	5,96	5,96	5,96	5,96
2025-11-02T20:22:15Z	02.11.2025 20:22:15	213	61	7,04	7,04	7,04	7,04	7,04	7,04	7,04	7,04	3,03	3,03	3,03	3,03	3,03	3,03	3,03	3,03	0,98	0,98	0,98	0,98	0,98	0,98	0,98	0,98	0	0	0	0	0	0	0	0	5,96	5,96	5,96	5,96	5,96	5,96	5,96	5,96	4,99	4,99	4,99	4,99	4,99	4,99
2025-11-02T20:32:16Z	02.11.2025 20:32:16	209	62	4,99	4,99	4,99	4,99	4,99	4,99	4,99	4,99	1,96	1,96	1,96	1,96	1,96	1,96	1,96	1,96	0,98	0,98	0,98	0,98	0,98	0,98	0,98	0,98	0	0	0	0	0	0	0	0	4,01	4,01	4,01	4,01	4,01	4,01	4,01	4,01	3,03	3,03	3,03	3,03	3,03	3,03
2025-11-02T20:42:16Z	02.11.2025 20:42:16	206	63	3,03	3,03	3,03	3,03	3,03	3,03	3,03	3,03	0,98	0,98	0,98	0,98	0,98	0,98	0,98	0,98	0	0	0	0	0	0	0	0	0	0	0	0	0	0	0	0	3,03	3,03	3,03	3,03	3,03	3,03	3,03	3,03	1,96	1,96	1,96	1,96	1,96	1,96
2025-11-02T20:52:16Z	02.11.2025 20:52:16	203	64	0,98	0,98	0,98	0,98	0,98	0,98	0,98	0,98	0,98	0,98	0,98	0,98	0,98	0,98	0,98	0,98	0	0	0	0	0	0	0	0	0	0	0	0	0	0	0	0	0,98	0,98	0,98	0,98	0,98	0,98	0,98	0,98	0,98	0,98	0,98	0,98	0,98	0,98
2025-11-02T21:02:16Z	02.11.2025 21:02:16	200	65	0	0	0	0	0	0	0	0	0	0	0	0	0	0	0	0	0	0	0	0	0	0	0	0	0	0	0	0	0	0	0	0	0	0	0	0	0	0	0	0	0	0	0	0	0	0
2025-11-02T21:12:16Z	02.11.2025 21:12:16	200	65	0	0	0	0	0	0	0	0	0	0	0	0	0	0	0	0	0	0	0	0	0	0	0	0	0	0	0	0	0	0	0	0	0	0	0	0	0	0	0	0	0	0	0	0	0	0
2025-11-02T21:22:16Z	02.11.2025 21:22:16	200	65	0	0	0	0	0	0	0	0	0	0	0	0	0	0	0	0	0	0	0	0	0	0	0	0	0	0	0	0	0	0	0	0	0	0	0	0	0	0	0	0	0	0	0	0	0	0
2025-11-02T21:32:16Z	02.11.2025 21:32:16	200	65	0	0	0	0	0	0	0	0	0	0	0	0	0	0	0	0	0	0	0	0	0	0	0	0	0	0	0	0	0	0	0	0	0	0	0	0	0	0	0	0	0	0	0	0	0	0
2025-11-02T21:42:16Z	02.11.2025 21:42:16	200	65	0	0	0	0	0	0	0	0	0	0	0	0	0	0	0	0	0	0	0	0	0	0	0	0	0	0	0	0	0	0	0	0	0	0	0	0	0	0	0	0	0	0	0	0	0	0
2025-11-02T21:52:16Z	02.11.2025 21:52:16	200	65	0	0	0	0	0	0	0	0	0	0	0	0	0	0	0	0	0	0	0	0	0	0	0	0	0	0	0	0	0	0	0	0	0	0	0	0	0	0	0	0	0	0	0	0	0	0
2025-11-02T22:02:17Z	02.11.2025 22:02:17	200	65	0	0	0	0	0	0	0	0	0	0	0	0	0	0	0	0	0	0	0	0	0	0	0	0	0	0	0	0	0	0	0	0	0	0	0	0	0	0	0	0	0	0	0	0	0	0
2025-11-02T22:12:17Z	02.11.2025 22:12:17	200	65	0	0	0	0	0	0	0	0	0	0	0	0	0	0	0	0	0	0	0	0	0	0	0	0	0	0	0	0	0	0	0	0	0	0	0	0	0	0	0	0	0	0	0	0	0	0
2025-11-02T22:22:17Z	02.11.2025 22:22:17	200	65	0	0	0	0	0	0	0	0	0	0	0	0	0	0	0	0	0	0	0	0	0	0	0	0	0	0	0	0	0	0	0	0	0	0	0	0	0	0	0	0	0	0	0	0	0	0
2025-11-02T22:32:17Z	02.11.2025 22:32:17	200	65	0	0	0	0	0	0	0	0	0	0	0	0	0	0	0	0	0	0	0	0	0	0	0	0	0	0	0	0	0	0	0	0	0	0	0	0	0	0	0	0	0	0	0	0	0	0
2025-11-02T22:42:17Z	02.11.2025 22:42:17	200	65	0	0	0	0	0	0	0	0	0	0	0	0	0	0	0	0	0	0	0	0	0	0	0	0	0	0	0	0	0	0	0	0	0	0	0	0	0	0	0	0	0	0	0	0	0	0
2025-11-02T22:52:17Z	02.11.2025 22:52:17	200	65	0	0	0	0	0	0	0	0	0	0	0	0	0	0	0	0	0	0	0	0	0	0	0	0	0	0	0	0	0	0	0	0	0	0	0	0	0	0	0	0	0	0	0	0	0	0
2025-11-02T23:02:17Z	02.11.2025 23:02:17	200	65	0	0	0	0	0	0	0	0	0	0	0	0	0	0	0	0	0	0	0	0	0	0	0	0	0	0	0	0	0	0	0	0	0	0	0	0	0	0	0	0	0	0	0	0	0	0
2025-11-02T23:12:17Z	02.11.2025 23:12:17	200	65	0	0	0	0	0	0	0	0	0	0	0	0	0	0	0	0	0	0	0	0	0	0	0	0	0	0	0	0	0	0	0	0	0	0	0	0	0	0	0	0	0	0	0	0	0	0
2025-11-02T23:22:17Z	02.11.2025 23:22:17	200	65	0	0	0	0	0	0	0	0	0	0	0	0	0	0	0	0	0	0	0	0	0	0	0	0	0	0	0	0	0	0	0	0	0	0	0	0	0	0	0	0	0	0	0	0	0	0
2025-11-02T23:32:18Z	02.11.2025 23:32:18	200	65	0	0	0	0	0	0	0	0	0	0	0	0	0	0	0	0	0	0	0	0	0	0	0	0	0	0	0	0	0	0	0	0	0	0	0	0	0	0	0	0	0	0	0	0	0	0
2025-11-02T23:42:18Z	02.11.2025 23:42:18	200	65	0	0	0	0	0	0	0	0	0	0	0	0	0	0	0	0	0	0	0	0	0	0	0	0	0	0	0	0	0	0	0	0	0	0	0	0	0	0	0	0	0	0	0	0	0	0
2025-11-02T23:52:18Z	02.11.2025 23:52:18	200	65	0	0	0	0	0	0	0	0	0	0	0	0	0	0	0	0	0	0	0	0	0	0	0	0	0	0	0	0	0	0	0	0	0	0	0	0	0	0	0	0	0	0	0	0	0	0
2025-11-03T00:02:18Z	03.11.2025 0:02:18	200	65	0	0	0	0	0	0	0	0	0	0	0	0	0	0	0	0	0	0	0	0	0	0	0	0	0	0	0	0	0	0	0	0	0	0	0	0	0	0	0	0	0	0	0	0	0	0
2025-11-03T00:12:18Z	03.11.2025 0:12:18	200	65	0	0	0	0	0	0	0	0	0	0	0	0	0	0	0	0	0	0	0	0	0	0	0	0	0	0	0	0	0	0	0	0	0	0	0	0	0	0	0	0	0	0	0	0	0	0
2025-11-03T00:22:18Z	03.11.2025 0:22:18	200	65	0	0	0	0	0	0	0	0	0	0	0	0	0	0	0	0	0	0	0	0	0	0	0	0	0	0	0	0	0	0	0	0	0	0	0	0	0	0	0	0	0	0	0	0	0	0
2025-11-03T00:32:18Z	03.11.2025 0:32:18	200	65	0	0	0	0	0	0	0	0	0	0	0	0	0	0	0	0	0	0	0	0	0	0	0	0	0	0	0	0	0	0	0	0	0	0	0	0	0	0	0	0	0	0	0	0	0	0
2025-11-03T00:42:18Z	03.11.2025 0:42:18	200	65	0	0	0	0	0	0	0	0	0	0	0	0	0	0	0	0	0	0	0	0	0	0	0	0	0	0	0	0	0	0	0	0	0	0	0	0	0	0	0	0	0	0	0	0	0	0
2025-11-03T00:52:18Z	03.11.2025 0:52:18	200	65	0	0	0	0	0	0	0	0	0	0	0	0	0	0	0	0	0	0	0	0	0	0	0	0	0	0	0	0	0	0	0	0	0	0	0	0	0	0	0	0	0	0	0	0	0	0
2025-11-03T01:02:19Z	03.11.2025 1:02:19	200	65	0	0	0	0	0	0	0	0	0	0	0	0	0	0	0	0	0	0	0	0	0	0	0	0	0	0	0	0	0	0	0	0	0	0	0	0	0	0	0	0	0	0	0	0	0	0
2025-11-03T01:12:19Z	03.11.2025 1:12:19	200	65	0	0	0	0	0	0	0	0	0	0	0	0	0	0	0	0	0	0	0	0	0	0	0	0	0	0	0	0	0	0	0	0	0	0	0	0	0	0	0	0	0	0	0	0	0	0
2025-11-03T01:22:19Z	03.11.2025 1:22:19	200	65	0	0	0	0	0	0	0	0	0	0	0	0	0	0	0	0	0	0	0	0	0	0	0	0	0	0	0	0	0	0	0	0	0	0	0	0	0	0	0	0	0	0	0	0	0	0
2025-11-03T01:32:19Z	03.11.2025 1:32:19	200	65	0	0	0	0	0	0	0	0	0	0	0	0	0	0	0	0	0	0	0	0	0	0	0	0	0	0	0	0	0	0	0	0	0	0	0	0	0	0	0	0	0	0	0	0	0	0
2025-11-03T01:42:19Z	03.11.2025 1:42:19	200	65	0	0	0	0	0	0	0	0	0	0	0	0	0	0	0	0	0	0	0	0	0	0	0	0	0	0	0	0	0	0	0	0	0	0	0	0	0	0	0	0	0	0	0	0	0	0
2025-11-03T01:52:19Z	03.11.2025 1:52:19	200	65	0	0	0	0	0	0	0	0	0	0	0	0	0	0	0	0	0	0	0	0	0	0	0	0	0	0	0	0	0	0	0	0	0	0	0	0	0	0	0	0	0	0	0	0	0	0
2025-11-03T02:02:19Z	03.11.2025 2:02:19	200	65	0	0	0	0	0	0	0	0	0	0	0	0	0	0	0	0	0	0	0	0	0	0	0	0	0	0	0	0	0	0	0	0	0	0	0	0	0	0	0	0	0	0	0	0	0	0
2025-11-03T02:12:19Z	03.11.2025 2:12:19	200	65	0	0	0	0	0	0	0	0	0	0	0	0	0	0	0	0	0	0	0	0	0	0	0	0	0	0	0	0	0	0	0	0	0	0	0	0	0	0	0	0	0	0	0	0	0	0
2025-11-03T02:22:19Z	03.11.2025 2:22:19	200	65	0	0	0	0	0	0	0	0	0	0	0	0	0	0	0	0	0	0	0	0	0	0	0	0	0	0	0	0	0	0	0	0	0	0	0	0	0	0	0	0	0	0	0	0	0	0
2025-11-03T02:32:19Z	03.11.2025 2:32:19	200	65	0	0	0	0	0	0	0	0	0	0	0	0	0	0	0	0	0	0	0	0	0	0	0	0	0	0	0	0	0	0	0	0	0	0	0	0	0	0	0	0	0	0	0	0	0	0
2025-11-03T02:42:20Z	03.11.2025 2:42:20	200	65	0	0	0	0	0	0	0	0	0	0	0	0	0	0	0	0	0	0	0	0	0	0	0	0	0	0	0	0	0	0	0	0	0	0	0	0	0	0	0	0	0	0	0	0	0	0
2025-11-03T02:52:20Z	03.11.2025 2:52:20	200	65	0	0	0	0	0	0	0	0	0	0	0	0	0	0	0	0	0	0	0	0	0	0	0	0	0	0	0	0	0	0	0	0	0	0	0	0	0	0	0	0	0	0	0	0	0	0
2025-11-03T03:02:20Z	03.11.2025 3:02:20	200	65	0	0	0	0	0	0	0	0	0	0	0	0	0	0	0	0	0	0	0	0	0	0	0	0	0	0	0	0	0	0	0	0	0	0	0	0	0	0	0	0	0	0	0	0	0	0
2025-11-03T03:12:20Z	03.11.2025 3:12:20	200	65	0	0	0	0	0	0	0	0	0	0	0	0	0	0	0	0	0	0	0	0	0	0	0	0	0	0	0	0	0	0	0	0	0	0	0	0	0	0	0	0	0	0	0	0	0	0
2025-11-03T03:22:20Z	03.11.2025 3:22:20	200	65	0	0	0	0	0	0	0	0	0	0	0	0	0	0	0	0	0	0	0	0	0	0	0	0	0	0	0	0	0	0	0	0	0	0	0	0	0	0	0	0	0	0	0	0	0	0
2025-11-03T03:32:20Z	03.11.2025 3:32:20	200	65	0	0	0	0	0	0	0	0	0	0	0	0	0	0	0	0	0	0	0	0	0	0	0	0	0	0	0	0	0	0	0	0	0	0	0	0	0	0	0	0	0	0	0	0	0	0
2025-11-03T03:42:20Z	03.11.2025 3:42:20	200	65	0	0	0	0	0	0	0	0	0	0	0	0	0	0	0	0	0	0	0	0	0	0	0	0	0	0	0	0	0	0	0	0	0	0	0	0	0	0	0	0	0	0	0	0	0	0
2025-11-03T03:52:20Z	03.11.2025 3:52:20	200	65	0	0	0	0	0	0	0	0	0	0	0	0	0	0	0	0	0	0	0	0	0	0	0	0	0	0	0	0	0	0	0	0	0	0	0	0	0	0	0	0	0	0	0	0	0	0
2025-11-03T04:02:20Z	03.11.2025 4:02:20	200	65	0	0	0	0	0	0	0	0	0	0	0	0	0	0	0	0	0	0	0	0	0	0	0	0	0	0	0	0	0	0	0	0	0	0	0	0	0	0	0	0	0	0	0	0	0	0
2025-11-03T04:12:20Z	03.11.2025 4:12:20	200	65	0	0	0	0	0	0	0	0	0	0	0	0	0	0	0	0	0	0	0	0	0	0	0	0	0	0	0	0	0	0	0	0	0	0	0	0	0	0	0	0	0	0	0	0	0	0
2025-11-03T04:22:21Z	03.11.2025 4:22:21	200	65	0	0	0	0	0	0	0	0	0	0	0	0	0	0	0	0	0	0	0	0	0	0	0	0	0	0	0	0	0	0	0	0	0	0	0	0	0	0	0	0	0	0	0	0	0	0
2025-11-03T04:32:21Z	03.11.2025 4:32:21	200	65	0	0	0	0	0	0	0	0	0	0	0	0	0	0	0	0	0	0	0	0	0	0	0	0	0	0	0	0	0	0	0	0	0	0	0	0	0	0	0	0	0	0	0	0	0	0
2025-11-03T04:42:21Z	03.11.2025 4:42:21	200	65	0	0	0	0	0	0	0	0	0	0	0	0	0	0	0	0	0	0	0	0	0	0	0	0	0	0	0	0	0	0	0	0	0	0	0	0	0	0	0	0	0	0	0	0	0	0
2025-11-03T04:52:21Z	03.11.2025 4:52:21	200	65	0	0	0	0	0	0	0	0	0	0	0	0	0	0	0	0	0	0	0	0	0	0	0	0	0	0	0	0	0	0	0	0	0	0	0	0	0	0	0	0	0	0	0	0	0	0
2025-11-03T05:02:21Z	03.11.2025 5:02:21	200	65	0	0	0	0	0	0	0	0	0	0	0	0	0	0	0	0	0	0	0	0	0	0	0	0	0	0	0	0	0	0	0	0	0	0	0	0	0	0	0	0	0	0	0	0	0	0
2025-11-03T05:12:21Z	03.11.2025 5:12:21	200	65	0	0	0	0	0	0	0	0	0	0	0	0	0	0	0	0	0	0	0	0	0	0	0	0	0	0	0	0	0	0	0	0	0	0	0	0	0	0	0	0	0	0	0	0	0	0
2025-11-03T05:22:21Z	03.11.2025 5:22:21	200	65	0	0	0	0	0	0	0	0	0	0	0	0	0	0	0	0	0	0	0	0	0	0	0	0	0	0	0	0	0	0	0	0	0	0	0	0	0	0	0	0	0	0	0	0	0	0
2025-11-03T05:32:21Z	03.11.2025 5:32:21	200	65	0	0	0	0	0	0	0	0	0	0	0	0	0	0	0	0	0	0	0	0	0	0	0	0	0	0	0	0	0	0	0	0	0	0	0	0	0	0	0	0	0	0	0	0	0	0
2025-11-03T05:42:21Z	03.11.2025 5:42:21	200	65	0	0	0	0	0	0	0	0	0	0	0	0	0	0	0	0	0	0	0	0	0	0	0	0	0	0	0	0	0	0	0	0	0	0	0	0	0	0	0	0	0	0	0	0	0	0
2025-11-03T05:52:21Z	03.11.2025 5:52:21	200	65	0	0	0	0	0	0	0	0	0	0	0	0	0	0	0	0	0	0	0	0	0	0	0	0	0	0	0	0	0	0	0	0	0	0	0	0	0	0	0	0	0	0	0	0	0	0
2025-11-03T06:02:22Z	03.11.2025 6:02:22	201	65	0	0	0	0	0	0	0	0	0	0	0	0	0	0	0	0	0	0	0	0	0	0	0	0	0	0	0	0	0	0	0	0	0	0	0	0	0	0	0	0	0	0	0	0	0	0
2025-11-03T06:12:22Z	03.11.2025 6:12:22	203	64	1,96	1,96	1,96	1,96	1,96	1,96	1,96	1,96	0,98	0,98	0,98	0,98	0,98	0,98	0,98	0,98	0	0	0	0	0	0	0	0	0	0	0	0	0	0	0	0	0,98	0,98	0,98	0,98	0,98	0,98	0,98	0,98	0,98	0,98	0,98	0,98	0,98	0,98
2025-11-03T06:22:22Z	03.11.2025 6:22:22	206	63	3,03	3,03	3,03	3,03	3,03	3,03	3,03	3,03	0,98	0,98	0,98	0,98	0,98	0,98	0,98	0,98	0	0	0	0	0	0	0	0	0	0	0	0	0	0	0	0	3,03	3,03	3,03	3,03	3,03	3,03	3,03	3,03	1,96	1,96	1,96	1,96	1,96	1,96
2025-11-03T06:32:22Z	03.11.2025 6:32:22	209	62	4,99	4,99	4,99	4,99	4,99	4,99	4,99	4,99	1,96	1,96	1,96	1,96	1,96	1,96	1,96	1,96	0,98	0,98	0,98	0,98	0,98	0,98	0,98	0,98	0	0	0	0	0	0	0	0	4,01	4,01	4,01	4,01	4,01	4,01	4,01	4,01	3,03	3,03	3,03	3,03	3,03	3,03
2025-11-03T06:42:22Z	03.11.2025 6:42:22	211	61	5,96	5,96	5,96	5,96	5,96	5,96	5,96	5,96	3,03	3,03	3,03	3,03	3,03	3,03	3,03	3,03	0,98	0,98	0,98	0,98	0,98	0,98	0,98	0,98	0	0	0	0	0	0	0	0	4,99	4,99	4,99	4,99	4,99	4,99	4,99	4,99	4,01	4,01	4,01	4,01	4,01	4,01
2025-11-03T06:52:22Z	03.11.2025 6:52:22	214	61	8,02	8,02	8,02	8,02	8,02	8,02	8,02	8,02	3,03	3,03	3,03	3,03	3,03	3,03	3,03	3,03	0,98	0,98	0,98	0,98	0,98	0,98	0,98	0,98	0,98	0,98	0,98	0,98	0,98	0,98	0,98	0,98	5,96	5,96	5,96	5,96	5,96	5,96	5,96	5,96	4,99	4,99	4,99	4,99	4,99	4,99
2025-11-03T07:02:22Z	03.11.2025 7:02:22	217	60	8,99	8,99	8,99	8,99	8,99	8,99	8,99	8,99	4,01	4,01	4,01	4,01	4,01	4,01	4,01	4,01	0,98	0,98	0,98	0,98	0,98	0,98	0,98	0,98	0,98	0,98	0,98	0,98	0,98	0,98	0,98	0,98	7,04	7,04	7,04	7,04	7,04	7,04	7,04	7,04	5,96	5,96	5,96	5,96	5,96	5,96
2025-11-03T07:12:22Z	03.11.2025 7:12:22	219	59	11,05	11,05	11,05	11,05	11,05	11,05	11,05	11,05	4,99	4,99	4,99	4,99	4,99	4,99	4,99	4,99	0,98	0,98	0,98	0,98	0,98	0,98	0,98	0,98	0,98	0,98	0,98	0,98	0,98	0,98	0,98	0,98	8,02	8,02	8,02	8,02	8,02	8,02	8,02	8,02	7,04	7,04	7,04	7,04	7,04	7,04
2025-11-03T07:22:22Z	03.11.2025 7:22:22	222	58	12,02	12,02	12,02	12,02	12,02	12,02	12,02	12,02	4,99	4,99	4,99	4,99	4,99	4,99	4,99	4,99	0,98	0,98	0,98	0,98	0,98	0,98	0,98	0,98	0,98	0,98	0,98	0,98	0,98	0,98	0,98	0,98	9,97	9,97	9,97	9,97	9,97	9,97	9,97	9,97	8,02	8,02	8,02	8,02	8,02	8,02
2025-11-03T07:32:22Z	03.11.2025 7:32:22	225	57	13,98	13,98	13,98	13,98	13,98	13,98	13,98	13,98	5,96	5,96	5,96	5,96	5,96	5,96	5,96	5,96	1,96	1,96	1,96	1,96	1,96	1,96	1,96	1,96	0,98	0,98	0,98	0,98	0,98	0,98	0,98	0,98	11,05	11,05	11,05	11,05	11,05	11,05	11,05	11,05	8,99	8,99	8,99	8,99	8,99	8,99
2025-11-03T07:42:22Z	03.11.2025 7:42:22	227	56	14,96	14,96	14,96	14,96	14,96	14,96	14,96	14,96	7,04	7,04	7,04	7,04	7,04	7,04	7,04	7,04	1,96	1,96	1,96	1,96	1,96	1,96	1,96	1,96	0,98	0,98	0,98	0,98	0,98	0,98	0,98	0,98	12,02	12,02	12,02	12,02	12,02	12,02	12,02	12,02	9,97	9,97	9,97	9,97	9,97	9,97
2025-11-03T07:52:23Z	03.11.2025 7:52:23	230	56	17,01	17,01	17,01	17,01	17,01	17,01	17,01	17,01	7,04	7,04	7,04	7,04	7,04	7,04	7,04	7,04	1,96	1,96	1,96	1,96	1,96	1,96	1,96	1,96	0,98	0,98	0,98	0,98	0,98	0,98	0,98	0,98	13	13	13	13	13	13	13	13	11,05	11,05	11,05	11,05	11,05	11,05
2025-11-03T08:02:23Z	03.11.2025 8:02:23	233	55	17,99	17,99	17,99	17,99	17,99	17,99	17,99	17,99	8,02	8,02	8,02	8,02	8,02	8,02	8,02	8,02	1,96	1,96	1,96	1,96	1,96	1,96	1,96	1,96	0,98	0,98	0,98	0,98	0,98	0,98	0,98	0,98	13,98	13,98	13,98	13,98	13,98	13,98	13,98	13,98	12,02	12,02	12,02	12,02	12,02	12,02
2025-11-03T08:12:23Z	03.11.2025 8:12:23	235	54	20,04	20,04	20,04	20,04	20,04	20,04	20,04	20,04	8,99	8,99	8,99	8,99	8,99	8,99	8,99	8,99	1,96	1,96	1,96	1,96	1,96	1,96	1,96	1,96	0,98	0,98	0,98	0,98	0,98	0,98	0,98	0,98	14,96	14,96	14,96	14,96	14,96	14,96	14,96	14,96	13	13	13	13	13	13
2025-11-03T08:22:23Z	03.11.2025 8:22:23	238	53	21,02	21,02	21,02	21,02	21,02	21,02	21,02	21,02	8,99	8,99	8,99	8,99	8,99	8,99	8,99	8,99	1,96	1,96	1,96	1,96	1,96	1,96	1,96	1,96	0,98	0,98	0,98	0,98	0,98	0,98	0,98	0,98	17,01	17,01	17,01	17,01	17,01	17,01	17,01	17,01	13,98	13,98	13,98	13,98	13,98	13,98
2025-11-03T08:32:23Z	03.11.2025 8:32:23	241	52	22,97	22,97	22,97	22,97	22,97	22,97	22,97	22,97	9,97	9,97	9,97	9,97	9,97	9,97	9,97	9,97	3,03	3,03	3,03	3,03	3,03	3,03	3,03	3,03	1,96	1,96	1,96	1,96	1,96	1,96	1,96	1,96	17,99	17,99	17,99	17,99	17,99	17,99	17,99	17,99	14,96	14,96	14,96	14,96	14,96	14,96
2025-11-03T08:42:23Z	03.11.2025 8:42:23	243	51	24,05	24,05	24,05	24,05	24,05	24,05	24,05	24,05	11,05	11,05	11,05	11,05	11,05	11,05	11,05	11,05	3,03	3,03	3,03	3,03	3,03	3,03	3,03	3,03	1,96	1,96	1,96	1,96	1,96	1,96	1,96	1,96	18,96	18,96	18,96	18,96	18,96	18,96	18,96	18,96	16,03	16,03	16,03	16,03	16,03	16,03
2025-11-03T08:52:23Z	03.11.2025 8:52:23	246	51	26	26	26	26	26	26	26	26	11,05	11,05	11,05	11,05	11,05	11,05	11,05	11,05	3,03	3,03	3,03	3,03	3,03	3,03	3,03	3,03	1,96	1,96	1,96	1,96	1,96	1,96	1,96	1,96	20,04	20,04	20,04	20,04	20,04	20,04	20,04	20,04	17,01	17,01	17,01	17,01	17,01	17,01
2025-11-03T09:02:23Z	03.11.2025 9:02:23	249	50	26,98	26,98	26,98	26,98	26,98	26,98	26,98	26,98	12,02	12,02	12,02	12,02	12,02	12,02	12,02	12,02	3,03	3,03	3,03	3,03	3,03	3,03	3,03	3,03	1,96	1,96	1,96	1,96	1,96	1,96	1,96	1,96	21,02	21,02	21,02	21,02	21,02	21,02	21,02	21,02	17,99	17,99	17,99	17,99	17,99	17,99
2025-11-03T09:12:23Z	03.11.2025 9:12:23	251	49	29,03	29,03	29,03	29,03	29,03	29,03	29,03	29,03	13	13	13	13	13	13	13	13	3,03	3,03	3,03	3,03	3,03	3,03	3,03	3,03	1,96	1,96	1,96	1,96	1,96	1,96	1,96	1,96	21,99	21,99	21,99	21,99	21,99	21,99	21,99	21,99	18,96	18,96	18,96	18,96	18,96	18,96
2025-11-03T09:22:24Z	03.11.2025 9:22:24	254	48	30,01	30,01	30,01	30,01	30,01	30,01	30,01	30,01	13	13	13	13	13	13	13	13	3,03	3,03	3,03	3,03	3,03	3,03	3,03	3,03	1,96	1,96	1,96	1,96	1,96	1,96	1,96	1,96	24,05	24,05	24,05	24,05	24,05	24,05	24,05	24,05	20,04	20,04	20,04	20,04	20,04	20,04
2025-11-03T09:32:24Z	03.11.2025 9:32:24	257	47	31,97	31,97	31,97	31,97	31,97	31,97	31,97	31,97	13,98	13,98	13,98	13,98	13,98	13,98	13,98	13,98	4,01	4,01	4,01	4,01	4,01	4,01	4,01	4,01	1,96	1,96	1,96	1,96	1,96	1,96	1,96	1,96	25,02	25,02	25,02	25,02	25,02	25,02	25,02	25,02	21,02	21,02	21,02	21,02	21,02	21,02
2025-11-03T09:42:24Z	03.11.2025 9:42:24	259	46	33,04	33,04	33,04	33,04	33,04	33,04	33,04	33,04	14,96	14,96	14,96	14,96	14,96	14,96	14,96	14,96	4,01	4,01	4,01	4,01	4,01	4,01	4,01	4,01	1,96	1,96	1,96	1,96	1,96	1,96	1,96	1,96	26	26	26	26	26	26	26	26	21,99	21,99	21,99	21,99	21,99	21,99
2025-11-03T09:52:24Z	03.11.2025 9:52:24	262	46	35	35	35	35	35	35	35	35	14,96	14,96	14,96	14,96	14,96	14,96	14,96	14,96	4,01	4,01	4,01	4,01	4,01	4,01	4,01	4,01	1,96	1,96	1,96	1,96	1,96	1,96	1,96	1,96	26,98	26,98	26,98	26,98	26,98	26,98	26,98	26,98	22,97	22,97	22,97	22,97	22,97	22,97
2025-11-03T10:02:24Z	03.11.2025 10:02:24	265	45	35,97	35,97	35,97	35,97	35,97	35,97	35,97	35,97	16,03	16,03	16,03	16,03	16,03	16,03	16,03	16,03	4,01	4,01	4,01	4,01	4,01	4,01	4,01	4,01	1,96	1,96	1,96	1,96	1,96	1,96	1,96	1,96	27,96	27,96	27,96	27,96	27,96	27,96	27,96	27,96	24,05	24,05	24,05	24,05	24,05	24,05
2025-11-03T10:12:24Z	03.11.2025 10:12:24	267	44	38,03	38,03	38,03	38,03	38,03	38,03	38,03	38,03	17,01	17,01	17,01	17,01	17,01	17,01	17,01	17,01	4,01	4,01	4,01	4,01	4,01	4,01	4,01	4,01	3,03	3,03	3,03	3,03	3,03	3,03	3,03	3,03	29,03	29,03	29,03	29,03	29,03	29,03	29,03	29,03	25,02	25,02	25,02	25,02	25,02	25,02
2025-11-03T10:22:24Z	03.11.2025 10:22:24	270	43	39	39	39	39	39	39	39	39	17,01	17,01	17,01	17,01	17,01	17,01	17,01	17,01	4,01	4,01	4,01	4,01	4,01	4,01	4,01	4,01	3,03	3,03	3,03	3,03	3,03	3,03	3,03	3,03	30,99	30,99	30,99	30,99	30,99	30,99	30,99	30,99	26	26	26	26	26	26
2025-11-03T10:32:24Z	03.11.2025 10:32:24	273	42	40,96	40,96	40,96	40,96	40,96	40,96	40,96	40,96	17,99	17,99	17,99	17,99	17,99	17,99	17,99	17,99	4,99	4,99	4,99	4,99	4,99	4,99	4,99	4,99	3,03	3,03	3,03	3,03	3,03	3,03	3,03	3,03	31,97	31,97	31,97	31,97	31,97	31,97	31,97	31,97	26,98	26,98	26,98	26,98	26,98	26,98
2025-11-03T10:42:24Z	03.11.2025 10:42:24	275	41	42,03	42,03	42,03	42,03	42,03	42,03	42,03	42,03	18,96	18,96	18,96	18,96	18,96	18,96	18,96	18,96	4,99	4,99	4,99	4,99	4,99	4,99	4,99	4,99	3,03	3,03	3,03	3,03	3,03	3,03	3,03	3,03	33,04	33,04	33,04	33,04	33,04	33,04	33,04	33,04	27,96	27,96	27,96	27,96	27,96	27,96
2025-11-03T10:52:25Z	03.11.2025 10:52:25	278	41	43,99	43,99	43,99	43,99	43,99	43,99	43,99	43,99	18,96	18,96	18,96	18,96	18,96	18,96	18,96	18,96	4,99	4,99	4,99	4,99	4,99	4,99	4,99	4,99	3,03	3,03	3,03	3,03	3,03	3,03	3,03	3,03	34,02	34,02	34,02	34,02	34,02	34,02	34,02	34,02	29,03	29,03	29,03	29,03	29,03	29,03
2025-11-03T11:02:25Z	03.11.2025 11:02:25	280	40	44,97	44,97	44,97	44,97	44,97	44,97	44,97	44,97	20,04	20,04	20,04	20,04	20,04	20,04	20,04	20,04	4,99	4,99	4,99	4,99	4,99	4,99	4,99	4,99	3,03	3,03	3,03	3,03	3,03	3,03	3,03	3,03	35	35	35	35	35	35	35	35	30,01	30,01	30,01	30,01	30,01	30,01
2025-11-03T11:12:25Z	03.11.2025 11:12:25	280	40	44,97	44,97	44,97	44,97	44,97	44,97	44,97	44,97	20,04	20,04	20,04	20,04	20,04	20,04	20,04	20,04	4,99	4,99	4,99	4,99	4,99	4,99	4,99	4,99	3,03	3,03	3,03	3,03	3,03	3,03	3,03	3,03	35	35	35	35	35	35	35	35	30,01	30,01	30,01	30,01	30,01	30,01
2025-11-03T11:22:25Z	03.11.2025 11:22:25	280	40	44,97	44,97	44,97	44,97	44,97	44,97	44,97	44,97	20,04	20,04	20,04	20,04	20,04	20,04	20,04	20,04	4,99	4,99	4,99	4,99	4,99	4,99	4,99	4,99	3,03	3,03	3,03	3,03	3,03	3,03	3,03	3,03	35	35	35	35	35	35	35	35	30,01	30,01	30,01	30,01	30,01	30,01
2025-11-03T11:32:25Z	03.11.2025 11:32:25	280	40	44,97	44,97	44,97	44,97	44,97	44,97	44,97	44,97	20,04	20,04	20,04	20,04	20,04	20,04	20,04	20,04	4,99	4,99	4,99	4,99	4,99	4,99	4,99	4,99	3,03	3,03	3,03	3,03	3,03	3,03	3,03	3,03	35	35	35	35	35	35	35	35	30,01	30,01	30,01	30,01	30,01	30,01
2025-11-03T11:42:25Z	03.11.2025 11:42:25	280	40	44,97	44,97	44,97	44,97	44,97	44,97	44,97	44,97	20,04	20,04	20,04	20,04	20,04	20,04	20,04	20,04	4,99	4,99	4,99	4,99	4,99	4,99	4,99	4,99	3,03	3,03	3,03	3,03	3,03	3,03	3,03	3,03	35	35	35	35	35	35	35	35	30,01	30,01	30,01	30,01	30,01	30,01
2025-11-03T11:52:25Z	03.11.2025 11:52:25	280	40	44,97	44,97	44,97	44,97	44,97	44,97	44,97	44,97	20,04	20,04	20,04	20,04	20,04	20,04	20,04	20,04	4,99	4,99	4,99	4,99	4,99	4,99	4,99	4,99	3,03	3,03	3,03	3,03	3,03	3,03	3,03	3,03	35	35	35	35	35	35	35	35	30,01	30,01	30,01	30,01	30,01	30,01
2025-11-03T12:02:25Z	03.11.2025 12:02:25	280	40	44,97	44,97	44,97	44,97	44,97	44,97	44,97	44,97	20,04	20,04	20,04	20,04	20,04	20,04	20,04	20,04	4,99	4,99	4,99	4,99	4,99	4,99	4,99	4,99	3,03	3,03	3,03	3,03	3,03	3,03	3,03	3,03	35	35	35	35	35	35	35	35	30,01	30,01	30,01	30,01	30,01	30,01
2025-11-03T12:12:25Z	03.11.2025 12:12:25	280	40	44,97	44,97	44,97	44,97	44,97	44,97	44,97	44,97	20,04	20,04	20,04	20,04	20,04	20,04	20,04	20,04	4,99	4,99	4,99	4,99	4,99	4,99	4,99	4,99	3,03	3,03	3,03	3,03	3,03	3,03	3,03	3,03	35	35	35	35	35	35	35	35	30,01	30,01	30,01	30,01	30,01	30,01
2025-11-03T12:22:25Z	03.11.2025 12:22:25	280	40	44,97	44,97	44,97	44,97	44,97	44,97	44,97	44,97	20,04	20,04	20,04	20,04	20,04	20,04	20,04	20,04	4,99	4,99	4,99	4,99	4,99	4,99	4,99	4,99	3,03	3,03	3,03	3,03	3,03	3,03	3,03	3,03	35	35	35	35	35	35	35	35	30,01	30,01	30,01	30,01	30,01	30,01
2025-11-03T12:32:26Z	03.11.2025 12:32:26	280	40	44,97	44,97	44,97	44,97	44,97	44,97	44,97	44,97	20,04	20,04	20,04	20,04	20,04	20,04	20,04	20,04	4,99	4,99	4,99	4,99	4,99	4,99	4,99	4,99	3,03	3,03	3,03	3,03	3,03	3,03	3,03	3,03	35	35	35	35	35	35	35	35	30,01	30,01	30,01	30,01	30,01	30,01
2025-11-03T12:42:26Z	03.11.2025 12:42:26	280	40	44,97	44,97	44,97	44,97	44,97	44,97	44,97	44,97	20,04	20,04	20,04	20,04	20,04	20,04	20,04	20,04	4,99	4,99	4,99	4,99	4,99	4,99	4,99	4,99	3,03	3,03	3,03	3,03	3,03	3,03	3,03	3,03	35	35	35	35	35	35	35	35	30,01	30,01	30,01	30,01	30,01	30,01
2025-11-03T12:52:26Z	03.11.2025 12:52:26	280	40	44,97	44,97	44,97	44,97	44,97	44,97	44,97	44,97	20,04	20,04	20,04	20,04	20,04	20,04	20,04	20,04	4,99	4,99	4,99	4,99	4,99	4,99	4,99	4,99	3,03	3,03	3,03	3,03	3,03	3,03	3,03	3,03	35	35	35	35	35	35	35	35	30,01	30,01	30,01	30,01	30,01	30,01
2025-11-03T13:02:26Z	03.11.2025 13:02:26	280	40	44,97	44,97	44,97	44,97	44,97	44,97	44,97	44,97	20,04	20,04	20,04	20,04	20,04	20,04	20,04	20,04	4,99	4,99	4,99	4,99	4,99	4,99	4,99	4,99	3,03	3,03	3,03	3,03	3,03	3,03	3,03	3,03	35	35	35	35	35	35	35	35	30,01	30,01	30,01	30,01	30,01	30,01
2025-11-03T13:12:26Z	03.11.2025 13:12:26	280	40	44,97	44,97	44,97	44,97	44,97	44,97	44,97	44,97	20,04	20,04	20,04	20,04	20,04	20,04	20,04	20,04	4,99	4,99	4,99	4,99	4,99	4,99	4,99	4,99	3,03	3,03	3,03	3,03	3,03	3,03	3,03	3,03	35	35	35	35	35	35	35	35	30,01	30,01	30,01	30,01	30,01	30,01
2025-11-03T13:22:26Z	03.11.2025 13:22:26	280	40	44,97	44,97	44,97	44,97	44,97	44,97	44,97	44,97	20,04	20,04	20,04	20,04	20,04	20,04	20,04	20,04	4,99	4,99	4,99	4,99	4,99	4,99	4,99	4,99	3,03	3,03	3,03	3,03	3,03	3,03	3,03	3,03	35	35	35	35	35	35	35	35	30,01	30,01	30,01	30,01	30,01	30,01
2025-11-03T13:32:26Z	03.11.2025 13:32:26	280	40	44,97	44,97	44,97	44,97	44,97	44,97	44,97	44,97	20,04	20,04	20,04	20,04	20,04	20,04	20,04	20,04	4,99	4,99	4,99	4,99	4,99	4,99	4,99	4,99	3,03	3,03	3,03	3,03	3,03	3,03	3,03	3,03	35	35	35	35	35	35	35	35	30,01	30,01	30,01	30,01	30,01	30,01
2025-11-03T13:42:26Z	03.11.2025 13:42:26	280	40	44,97	44,97	44,97	44,97	44,97	44,97	44,97	44,97	20,04	20,04	20,04	20,04	20,04	20,04	20,04	20,04	4,99	4,99	4,99	4,99	4,99	4,99	4,99	4,99	3,03	3,03	3,03	3,03	3,03	3,03	3,03	3,03	35	35	35	35	35	35	35	35	30,01	30,01	30,01	30,01	30,01	30,01
2025-11-03T13:52:26Z	03.11.2025 13:52:26	280	40	44,97	44,97	44,97	44,97	44,97	44,97	44,97	44,97	20,04	20,04	20,04	20,04	20,04	20,04	20,04	20,04	4,99	4,99	4,99	4,99	4,99	4,99	4,99	4,99	3,03	3,03	3,03	3,03	3,03	3,03	3,03	3,03	35	35	35	35	35	35	35	35	30,01	30,01	30,01	30,01	30,01	30,01
2025-11-03T14:02:26Z	03.11.2025 14:02:26	280	40	44,97	44,97	44,97	44,97	44,97	44,97	44,97	44,97	20,04	20,04	20,04	20,04	20,04	20,04	20,04	20,04	4,99	4,99	4,99	4,99	4,99	4,99	4,99	4,99	3,03	3,03	3,03	3,03	3,03	3,03	3,03	3,03	35	35	35	35	35	35	35	35	30,01	30,01	30,01	30,01	30,01	30,01
2025-11-03T14:12:27Z	03.11.2025 14:12:27	280	40	44,97	44,97	44,97	44,97	44,97	44,97	44,97	44,97	20,04	20,04	20,04	20,04	20,04	20,04	20,04	20,04	4,99	4,99	4,99	4,99	4,99	4,99	4,99	4,99	3,03	3,03	3,03	3,03	3,03	3,03	3,03	3,03	35	35	35	35	35	35	35	35	30,01	30,01	30,01	30,01	30,01	30,01
2025-11-03T14:22:27Z	03.11.2025 14:22:27	280	40	44,97	44,97	44,97	44,97	44,97	44,97	44,97	44,97	20,04	20,04	20,04	20,04	20,04	20,04	20,04	20,04	4,99	4,99	4,99	4,99	4,99	4,99	4,99	4,99	3,03	3,03	3,03	3,03	3,03	3,03	3,03	3,03	35	35	35	35	35	35	35	35	30,01	30,01	30,01	30,01	30,01	30,01
2025-11-03T14:32:27Z	03.11.2025 14:32:27	280	40	44,97	44,97	44,97	44,97	44,97	44,97	44,97	44,97	20,04	20,04	20,04	20,04	20,04	20,04	20,04	20,04	4,99	4,99	4,99	4,99	4,99	4,99	4,99	4,99	3,03	3,03	3,03	3,03	3,03	3,03	3,03	3,03	35	35	35	35	35	35	35	35	30,01	30,01	30,01	30,01	30,01	30,01
2025-11-03T14:42:27Z	03.11.2025 14:42:27	280	40	44,97	44,97	44,97	44,97	44,97	44,97	44,97	44,97	20,04	20,04	20,04	20,04	20,04	20,04	20,04	20,04	4,99	4,99	4,99	4,99	4,99	4,99	4,99	4,99	3,03	3,03	3,03	3,03	3,03	3,03	3,03	3,03	35	35	35	35	35	35	35	35	30,01	30,01	30,01	30,01	30,01	30,01
2025-11-03T14:52:27Z	03.11.2025 14:52:27	280	40	44,97	44,97	44,97	44,97	44,97	44,97	44,97	44,97	20,04	20,04	20,04	20,04	20,04	20,04	20,04	20,04	4,99	4,99	4,99	4,99	4,99	4,99	4,99	4,99	3,03	3,03	3,03	3,03	3,03	3,03	3,03	3,03	35	35	35	35	35	35	35	35	30,01	30,01	30,01	30,01	30,01	30,01
2025-11-03T15:03:25Z	03.11.2025 15:03:25	280	40	44,97	44,97	44,97	44,97	44,97	44,97	44,97	44,97	20,04	20,04	20,04	20,04	20,04	20,04	20,04	20,04	4,99	4,99	4,99	4,99	4,99	4,99	4,99	4,99	3,03	3,03	3,03	3,03	3,03	3,03	3,03	3,03	35	35	35	35	35	35	35	35	30,01	30,01	30,01	30,01	30,01	30,01
2025-11-03T15:13:26Z	03.11.2025 15:13:26	280	40	44,97	44,97	44,97	44,97	44,97	44,97	44,97	44,97	20,04	20,04	20,04	20,04	20,04	20,04	20,04	20,04	4,99	4,99	4,99	4,99	4,99	4,99	4,99	4,99	3,03	3,03	3,03	3,03	3,03	3,03	3,03	3,03	35	35	35	35	35	35	35	35	30,01	30,01	30,01	30,01	30,01	30,01
2025-11-03T15:23:26Z	03.11.2025 15:23:26	280	40	44,97	44,97	44,97	44,97	44,97	44,97	44,97	44,97	20,04	20,04	20,04	20,04	20,04	20,04	20,04	20,04	4,99	4,99	4,99	4,99	4,99	4,99	4,99	4,99	3,03	3,03	3,03	3,03	3,03	3,03	3,03	3,03	35	35	35	35	35	35	35	35	30,01	30,01	30,01	30,01	30,01	30,01
2025-11-03T15:33:26Z	03.11.2025 15:33:26	280	40	44,97	44,97	44,97	44,97	44,97	44,97	44,97	44,97	20,04	20,04	20,04	20,04	20,04	20,04	20,04	20,04	4,99	4,99	4,99	4,99	4,99	4,99	4,99	4,99	3,03	3,03	3,03	3,03	3,03	3,03	3,03	3,03	35	35	35	35	35	35	35	35	30,01	30,01	30,01	30,01	30,01	30,01
2025-11-03T15:43:26Z	03.11.2025 15:43:26	280	40	44,97	44,97	44,97	44,97	44,97	44,97	44,97	44,97	20,04	20,04	20,04	20,04	20,04	20,04	20,04	20,04	4,99	4,99	4,99	4,99	4,99	4,99	4,99	4,99	3,03	3,03	3,03	3,03	3,03	3,03	3,03	3,03	35	35	35	35	35	35	35	35	30,01	30,01	30,01	30,01	30,01	30,01
2025-11-03T15:53:26Z	03.11.2025 15:53:26	280	40	44,97	44,97	44,97	44,97	44,97	44,97	44,97	44,97	20,04	20,04	20,04	20,04	20,04	20,04	20,04	20,04	4,99	4,99	4,99	4,99	4,99	4,99	4,99	4,99	3,03	3,03	3,03	3,03	3,03	3,03	3,03	3,03	35	35	35	35	35	35	35	35	30,01	30,01	30,01	30,01	30,01	30,01
2025-11-03T16:03:26Z	03.11.2025 16:03:26	280	40	44,97	44,97	44,97	44,97	44,97	44,97	44,97	44,97	20,04	20,04	20,04	20,04	20,04	20,04	20,04	20,04	4,99	4,99	4,99	4,99	4,99	4,99	4,99	4,99	3,03	3,03	3,03	3,03	3,03	3,03	3,03	3,03	35	35	35	35	35	35	35	35	30,01	30,01	30,01	30,01	30,01	30,01
2025-11-03T16:13:26Z	03.11.2025 16:13:26	280	40	44,97	44,97	44,97	44,97	44,97	44,97	44,97	44,97	20,04	20,04	20,04	20,04	20,04	20,04	20,04	20,04	4,99	4,99	4,99	4,99	4,99	4,99	4,99	4,99	3,03	3,03	3,03	3,03	3,03	3,03	3,03	3,03	35	35	35	35	35	35	35	35	30,01	30,01	30,01	30,01	30,01	30,01
2025-11-03T16:23:26Z	03.11.2025 16:23:26	280	40	44,97	44,97	44,97	44,97	44,97	44,97	44,97	44,97	20,04	20,04	20,04	20,04	20,04	20,04	20,04	20,04	4,99	4,99	4,99	4,99	4,99	4,99	4,99	4,99	3,03	3,03	3,03	3,03	3,03	3,03	3,03	3,03	35	35	35	35	35	35	35	35	30,01	30,01	30,01	30,01	30,01	30,01
2025-11-03T16:33:26Z	03.11.2025 16:33:26	280	40	44,97	44,97	44,97	44,97	44,97	44,97	44,97	44,97	20,04	20,04	20,04	20,04	20,04	20,04	20,04	20,04	4,99	4,99	4,99	4,99	4,99	4,99	4,99	4,99	3,03	3,03	3,03	3,03	3,03	3,03	3,03	3,03	35	35	35	35	35	35	35	35	30,01	30,01	30,01	30,01	30,01	30,01
2025-11-03T16:43:26Z	03.11.2025 16:43:26	280	40	44,97	44,97	44,97	44,97	44,97	44,97	44,97	44,97	20,04	20,04	20,04	20,04	20,04	20,04	20,04	20,04	4,99	4,99	4,99	4,99	4,99	4,99	4,99	4,99	3,03	3,03	3,03	3,03	3,03	3,03	3,03	3,03	35	35	35	35	35	35	35	35	30,01	30,01	30,01	30,01	30,01	30,01
2025-11-03T16:53:27Z	03.11.2025 16:53:27	280	40	44,97	44,97	44,97	44,97	44,97	44,97	44,97	44,97	20,04	20,04	20,04	20,04	20,04	20,04	20,04	20,04	4,99	4,99	4,99	4,99	4,99	4,99	4,99	4,99	3,03	3,03	3,03	3,03	3,03	3,03	3,03	3,03	35	35	35	35	35	35	35	35	30,01	30,01	30,01	30,01	30,01	30,01
2025-11-03T17:03:27Z	03.11.2025 17:03:27	279	40	43,99	43,99	43,99	43,99	43,99	43,99	43,99	43,99	20,04	20,04	20,04	20,04	20,04	20,04	20,04	20,04	4,99	4,99	4,99	4,99	4,99	4,99	4,99	4,99	3,03	3,03	3,03	3,03	3,03	3,03	3,03	3,03	35	35	35	35	35	35	35	35	30,01	30,01	30,01	30,01	30,01	30,01
2025-11-03T17:13:27Z	03.11.2025 17:13:27	276	41	42,03	42,03	42,03	42,03	42,03	42,03	42,03	42,03	18,96	18,96	18,96	18,96	18,96	18,96	18,96	18,96	4,99	4,99	4,99	4,99	4,99	4,99	4,99	4,99	3,03	3,03	3,03	3,03	3,03	3,03	3,03	3,03	33,04	33,04	33,04	33,04	33,04	33,04	33,04	33,04	27,96	27,96	27,96	27,96	27,96	27,96
2025-11-03T17:23:27Z	03.11.2025 17:23:27	272	42	40,96	40,96	40,96	40,96	40,96	40,96	40,96	40,96	17,99	17,99	17,99	17,99	17,99	17,99	17,99	17,99	4,99	4,99	4,99	4,99	4,99	4,99	4,99	4,99	3,03	3,03	3,03	3,03	3,03	3,03	3,03	3,03	31,97	31,97	31,97	31,97	31,97	31,97	31,97	31,97	26,98	26,98	26,98	26,98	26,98	26,98
2025-11-03T17:33:27Z	03.11.2025 17:33:27	269	43	39	39	39	39	39	39	39	39	17,01	17,01	17,01	17,01	17,01	17,01	17,01	17,01	4,01	4,01	4,01	4,01	4,01	4,01	4,01	4,01	3,03	3,03	3,03	3,03	3,03	3,03	3,03	3,03	30,01	30,01	30,01	30,01	30,01	30,01	30,01	30,01	26	26	26	26	26	26
2025-11-03T17:43:27Z	03.11.2025 17:43:27	266	45	37,05	37,05	37,05	37,05	37,05	37,05	37,05	37,05	16,03	16,03	16,03	16,03	16,03	16,03	16,03	16,03	4,01	4,01	4,01	4,01	4,01	4,01	4,01	4,01	1,96	1,96	1,96	1,96	1,96	1,96	1,96	1,96	29,03	29,03	29,03	29,03	29,03	29,03	29,03	29,03	25,02	25,02	25,02	25,02	25,02	25,02
2025-11-03T17:53:27Z	03.11.2025 17:53:27	262	46	35	35	35	35	35	35	35	35	16,03	16,03	16,03	16,03	16,03	16,03	16,03	16,03	4,01	4,01	4,01	4,01	4,01	4,01	4,01	4,01	1,96	1,96	1,96	1,96	1,96	1,96	1,96	1,96	26,98	26,98	26,98	26,98	26,98	26,98	26,98	26,98	22,97	22,97	22,97	22,97	22,97	22,97
2025-11-03T18:03:27Z	03.11.2025 18:03:27	259	47	33,04	33,04	33,04	33,04	33,04	33,04	33,04	33,04	14,96	14,96	14,96	14,96	14,96	14,96	14,96	14,96	4,01	4,01	4,01	4,01	4,01	4,01	4,01	4,01	1,96	1,96	1,96	1,96	1,96	1,96	1,96	1,96	26	26	26	26	26	26	26	26	21,99	21,99	21,99	21,99	21,99	21,99
2025-11-03T18:13:27Z	03.11.2025 18:13:27	256	48	30,99	30,99	30,99	30,99	30,99	30,99	30,99	30,99	13,98	13,98	13,98	13,98	13,98	13,98	13,98	13,98	3,03	3,03	3,03	3,03	3,03	3,03	3,03	3,03	1,96	1,96	1,96	1,96	1,96	1,96	1,96	1,96	24,05	24,05	24,05	24,05	24,05	24,05	24,05	24,05	21,02	21,02	21,02	21,02	21,02	21,02
2025-11-03T18:23:27Z	03.11.2025 18:23:27	252	49	29,03	29,03	29,03	29,03	29,03	29,03	29,03	29,03	13	13	13	13	13	13	13	13	3,03	3,03	3,03	3,03	3,03	3,03	3,03	3,03	1,96	1,96	1,96	1,96	1,96	1,96	1,96	1,96	22,97	22,97	22,97	22,97	22,97	22,97	22,97	22,97	20,04	20,04	20,04	20,04	20,04	20,04
2025-11-03T18:33:28Z	03.11.2025 18:33:28	249	50	26,98	26,98	26,98	26,98	26,98	26,98	26,98	26,98	12,02	12,02	12,02	12,02	12,02	12,02	12,02	12,02	3,03	3,03	3,03	3,03	3,03	3,03	3,03	3,03	1,96	1,96	1,96	1,96	1,96	1,96	1,96	1,96	21,02	21,02	21,02	21,02	21,02	21,02	21,02	21,02	17,99	17,99	17,99	17,99	17,99	17,99
2025-11-03T18:43:28Z	03.11.2025 18:43:28	246	51	26	26	26	26	26	26	26	26	11,05	11,05	11,05	11,05	11,05	11,05	11,05	11,05	3,03	3,03	3,03	3,03	3,03	3,03	3,03	3,03	1,96	1,96	1,96	1,96	1,96	1,96	1,96	1,96	20,04	20,04	20,04	20,04	20,04	20,04	20,04	20,04	17,01	17,01	17,01	17,01	17,01	17,01
2025-11-03T18:53:28Z	03.11.2025 18:53:28	242	52	24,05	24,05	24,05	24,05	24,05	24,05	24,05	24,05	11,05	11,05	11,05	11,05	11,05	11,05	11,05	11,05	3,03	3,03	3,03	3,03	3,03	3,03	3,03	3,03	1,96	1,96	1,96	1,96	1,96	1,96	1,96	1,96	17,99	17,99	17,99	17,99	17,99	17,99	17,99	17,99	16,03	16,03	16,03	16,03	16,03	16,03
2025-11-03T19:03:28Z	03.11.2025 19:03:28	239	53	21,99	21,99	21,99	21,99	21,99	21,99	21,99	21,99	9,97	9,97	9,97	9,97	9,97	9,97	9,97	9,97	1,96	1,96	1,96	1,96	1,96	1,96	1,96	1,96	0,98	0,98	0,98	0,98	0,98	0,98	0,98	0,98	17,01	17,01	17,01	17,01	17,01	17,01	17,01	17,01	14,96	14,96	14,96	14,96	14,96	14,96
2025-11-03T19:13:28Z	03.11.2025 19:13:28	236	54	20,04	20,04	20,04	20,04	20,04	20,04	20,04	20,04	8,99	8,99	8,99	8,99	8,99	8,99	8,99	8,99	1,96	1,96	1,96	1,96	1,96	1,96	1,96	1,96	0,98	0,98	0,98	0,98	0,98	0,98	0,98	0,98	16,03	16,03	16,03	16,03	16,03	16,03	16,03	16,03	13	13	13	13	13	13
2025-11-03T19:23:28Z	03.11.2025 19:23:28	232	55	17,99	17,99	17,99	17,99	17,99	17,99	17,99	17,99	8,02	8,02	8,02	8,02	8,02	8,02	8,02	8,02	1,96	1,96	1,96	1,96	1,96	1,96	1,96	1,96	0,98	0,98	0,98	0,98	0,98	0,98	0,98	0,98	13,98	13,98	13,98	13,98	13,98	13,98	13,98	13,98	12,02	12,02	12,02	12,02	12,02	12,02
2025-11-03T19:33:28Z	03.11.2025 19:33:28	229	56	16,03	16,03	16,03	16,03	16,03	16,03	16,03	16,03	7,04	7,04	7,04	7,04	7,04	7,04	7,04	7,04	1,96	1,96	1,96	1,96	1,96	1,96	1,96	1,96	0,98	0,98	0,98	0,98	0,98	0,98	0,98	0,98	13	13	13	13	13	13	13	13	11,05	11,05	11,05	11,05	11,05	11,05
2025-11-03T19:43:28Z	03.11.2025 19:43:28	226	57	13,98	13,98	13,98	13,98	13,98	13,98	13,98	13,98	5,96	5,96	5,96	5,96	5,96	5,96	5,96	5,96	1,96	1,96	1,96	1,96	1,96	1,96	1,96	1,96	0,98	0,98	0,98	0,98	0,98	0,98	0,98	0,98	11,05	11,05	11,05	11,05	11,05	11,05	11,05	11,05	9,97	9,97	9,97	9,97	9,97	9,97
2025-11-03T19:53:28Z	03.11.2025 19:53:28	222	58	12,02	12,02	12,02	12,02	12,02	12,02	12,02	12,02	5,96	5,96	5,96	5,96	5,96	5,96	5,96	5,96	0,98	0,98	0,98	0,98	0,98	0,98	0,98	0,98	0,98	0,98	0,98	0,98	0,98	0,98	0,98	0,98	9,97	9,97	9,97	9,97	9,97	9,97	9,97	9,97	8,02	8,02	8,02	8,02	8,02	8,02
2025-11-03T20:03:28Z	03.11.2025 20:03:28	219	59	11,05	11,05	11,05	11,05	11,05	11,05	11,05	11,05	4,99	4,99	4,99	4,99	4,99	4,99	4,99	4,99	0,98	0,98	0,98	0,98	0,98	0,98	0,98	0,98	0,98	0,98	0,98	0,98	0,98	0,98	0,98	0,98	8,02	8,02	8,02	8,02	8,02	8,02	8,02	8,02	7,04	7,04	7,04	7,04	7,04	7,04
2025-11-03T20:13:29Z	03.11.2025 20:13:29	216	60	8,99	8,99	8,99	8,99	8,99	8,99	8,99	8,99	4,01	4,01	4,01	4,01	4,01	4,01	4,01	4,01	0,98	0,98	0,98	0,98	0,98	0,98	0,98	0,98	0,98	0,98	0,98	0,98	0,98	0,98	0,98	0,98	7,04	7,04	7,04	7,04	7,04	7,04	7,04	7,04	5,96	5,96	5,96	5,96	5,96	5,96
2025-11-03T20:23:29Z	03.11.2025 20:23:29	212	61	7,04	7,04	7,04	7,04	7,04	7,04	7,04	7,04	3,03	3,03	3,03	3,03	3,03	3,03	3,03	3,03	0,98	0,98	0,98	0,98	0,98	0,98	0,98	0,98	0	0	0	0	0	0	0	0	4,99	4,99	4,99	4,99	4,99	4,99	4,99	4,99	4,99	4,99	4,99	4,99	4,99	4,99
2025-11-03T20:33:29Z	03.11.2025 20:33:29	209	62	4,99	4,99	4,99	4,99	4,99	4,99	4,99	4,99	1,96	1,96	1,96	1,96	1,96	1,96	1,96	1,96	0,98	0,98	0,98	0,98	0,98	0,98	0,98	0,98	0	0	0	0	0	0	0	0	4,01	4,01	4,01	4,01	4,01	4,01	4,01	4,01	3,03	3,03	3,03	3,03	3,03	3,03
2025-11-03T20:43:29Z	03.11.2025 20:43:29	206	63	3,03	3,03	3,03	3,03	3,03	3,03	3,03	3,03	0,98	0,98	0,98	0,98	0,98	0,98	0,98	0,98	0	0	0	0	0	0	0	0	0	0	0	0	0	0	0	0	1,96	1,96	1,96	1,96	1,96	1,96	1,96	1,96	1,96	1,96	1,96	1,96	1,96	1,96
2025-11-03T20:53:29Z	03.11.2025 20:53:29	202	64	0,98	0,98	0,98	0,98	0,98	0,98	0,98	0,98	0,98	0,98	0,98	0,98	0,98	0,98	0,98	0,98	0	0	0	0	0	0	0	0	0	0	0	0	0	0	0	0	0,98	0,98	0,98	0,98	0,98	0,98	0,98	0,98	0,98	0,98	0,98	0,98	0,98	0,98
2025-11-03T21:03:29Z	03.11.2025 21:03:29	200	65	0	0	0	0	0	0	0	0	0	0	0	0	0	0	0	0	0	0	0	0	0	0	0	0	0	0	0	0	0	0	0	0	0	0	0	0	0	0	0	0	0	0	0	0	0	0
2025-11-03T21:13:29Z	03.11.2025 21:13:29	200	65	0	0	0	0	0	0	0	0	0	0	0	0	0	0	0	0	0	0	0	0	0	0	0	0	0	0	0	0	0	0	0	0	0	0	0	0	0	0	0	0	0	0	0	0	0	0
2025-11-03T21:23:29Z	03.11.2025 21:23:29	200	65	0	0	0	0	0	0	0	0	0	0	0	0	0	0	0	0	0	0	0	0	0	0	0	0	0	0	0	0	0	0	0	0	0	0	0	0	0	0	0	0	0	0	0	0	0	0
2025-11-03T21:33:29Z	03.11.2025 21:33:29	200	65	0	0	0	0	0	0	0	0	0	0	0	0	0	0	0	0	0	0	0	0	0	0	0	0	0	0	0	0	0	0	0	0	0	0	0	0	0	0	0	0	0	0	0	0	0	0
2025-11-03T21:43:30Z	03.11.2025 21:43:30	200	65	0	0	0	0	0	0	0	0	0	0	0	0	0	0	0	0	0	0	0	0	0	0	0	0	0	0	0	0	0	0	0	0	0	0	0	0	0	0	0	0	0	0	0	0	0	0
2025-11-03T21:53:30Z	03.11.2025 21:53:30	200	65	0	0	0	0	0	0	0	0	0	0	0	0	0	0	0	0	0	0	0	0	0	0	0	0	0	0	0	0	0	0	0	0	0	0	0	0	0	0	0	0	0	0	0	0	0	0
2025-11-03T22:03:30Z	03.11.2025 22:03:30	200	65	0	0	0	0	0	0	0	0	0	0	0	0	0	0	0	0	0	0	0	0	0	0	0	0	0	0	0	0	0	0	0	0	0	0	0	0	0	0	0	0	0	0	0	0	0	0
2025-11-03T22:13:30Z	03.11.2025 22:13:30	200	65	0	0	0	0	0	0	0	0	0	0	0	0	0	0	0	0	0	0	0	0	0	0	0	0	0	0	0	0	0	0	0	0	0	0	0	0	0	0	0	0	0	0	0	0	0	0
2025-11-03T22:23:30Z	03.11.2025 22:23:30	200	65	0	0	0	0	0	0	0	0	0	0	0	0	0	0	0	0	0	0	0	0	0	0	0	0	0	0	0	0	0	0	0	0	0	0	0	0	0	0	0	0	0	0	0	0	0	0
2025-11-03T22:33:30Z	03.11.2025 22:33:30	200	65	0	0	0	0	0	0	0	0	0	0	0	0	0	0	0	0	0	0	0	0	0	0	0	0	0	0	0	0	0	0	0	0	0	0	0	0	0	0	0	0	0	0	0	0	0	0
2025-11-03T22:43:30Z	03.11.2025 22:43:30	200	65	0	0	0	0	0	0	0	0	0	0	0	0	0	0	0	0	0	0	0	0	0	0	0	0	0	0	0	0	0	0	0	0	0	0	0	0	0	0	0	0	0	0	0	0	0	0
2025-11-03T22:53:30Z	03.11.2025 22:53:30	200	65	0	0	0	0	0	0	0	0	0	0	0	0	0	0	0	0	0	0	0	0	0	0	0	0	0	0	0	0	0	0	0	0	0	0	0	0	0	0	0	0	0	0	0	0	0	0
2025-11-03T23:03:30Z	03.11.2025 23:03:30	200	65	0	0	0	0	0	0	0	0	0	0	0	0	0	0	0	0	0	0	0	0	0	0	0	0	0	0	0	0	0	0	0	0	0	0	0	0	0	0	0	0	0	0	0	0	0	0
2025-11-03T23:13:30Z	03.11.2025 23:13:30	200	65	0	0	0	0	0	0	0	0	0	0	0	0	0	0	0	0	0	0	0	0	0	0	0	0	0	0	0	0	0	0	0	0	0	0	0	0	0	0	0	0	0	0	0	0	0	0
2025-11-03T23:23:31Z	03.11.2025 23:23:31	200	65	0	0	0	0	0	0	0	0	0	0	0	0	0	0	0	0	0	0	0	0	0	0	0	0	0	0	0	0	0	0	0	0	0	0	0	0	0	0	0	0	0	0	0	0	0	0
2025-11-03T23:33:31Z	03.11.2025 23:33:31	200	65	0	0	0	0	0	0	0	0	0	0	0	0	0	0	0	0	0	0	0	0	0	0	0	0	0	0	0	0	0	0	0	0	0	0	0	0	0	0	0	0	0	0	0	0	0	0
2025-11-03T23:43:31Z	03.11.2025 23:43:31	200	65	0	0	0	0	0	0	0	0	0	0	0	0	0	0	0	0	0	0	0	0	0	0	0	0	0	0	0	0	0	0	0	0	0	0	0	0	0	0	0	0	0	0	0	0	0	0
2025-11-03T23:53:31Z	03.11.2025 23:53:31	200	65	0	0	0	0	0	0	0	0	0	0	0	0	0	0	0	0	0	0	0	0	0	0	0	0	0	0	0	0	0	0	0	0	0	0	0	0	0	0	0	0	0	0	0	0	0	0
2025-11-04T00:03:31Z	04.11.2025 0:03:31	200	65	0	0	0	0	0	0	0	0	0	0	0	0	0	0	0	0	0	0	0	0	0	0	0	0	0	0	0	0	0	0	0	0	0	0	0	0	0	0	0	0	0	0	0	0	0	0
2025-11-04T00:13:31Z	04.11.2025 0:13:31	200	65	0	0	0	0	0	0	0	0	0	0	0	0	0	0	0	0	0	0	0	0	0	0	0	0	0	0	0	0	0	0	0	0	0	0	0	0	0	0	0	0	0	0	0	0	0	0
2025-11-04T00:23:31Z	04.11.2025 0:23:31	200	65	0	0	0	0	0	0	0	0	0	0	0	0	0	0	0	0	0	0	0	0	0	0	0	0	0	0	0	0	0	0	0	0	0	0	0	0	0	0	0	0	0	0	0	0	0	0
2025-11-04T00:33:31Z	04.11.2025 0:33:31	200	65	0	0	0	0	0	0	0	0	0	0	0	0	0	0	0	0	0	0	0	0	0	0	0	0	0	0	0	0	0	0	0	0	0	0	0	0	0	0	0	0	0	0	0	0	0	0
2025-11-04T00:43:31Z	04.11.2025 0:43:31	200	65	0	0	0	0	0	0	0	0	0	0	0	0	0	0	0	0	0	0	0	0	0	0	0	0	0	0	0	0	0	0	0	0	0	0	0	0	0	0	0	0	0	0	0	0	0	0
2025-11-04T00:53:32Z	04.11.2025 0:53:32	200	65	0	0	0	0	0	0	0	0	0	0	0	0	0	0	0	0	0	0	0	0	0	0	0	0	0	0	0	0	0	0	0	0	0	0	0	0	0	0	0	0	0	0	0	0	0	0
2025-11-04T01:03:32Z	04.11.2025 1:03:32	200	65	0	0	0	0	0	0	0	0	0	0	0	0	0	0	0	0	0	0	0	0	0	0	0	0	0	0	0	0	0	0	0	0	0	0	0	0	0	0	0	0	0	0	0	0	0	0
2025-11-04T01:13:32Z	04.11.2025 1:13:32	200	65	0	0	0	0	0	0	0	0	0	0	0	0	0	0	0	0	0	0	0	0	0	0	0	0	0	0	0	0	0	0	0	0	0	0	0	0	0	0	0	0	0	0	0	0	0	0
2025-11-04T01:23:32Z	04.11.2025 1:23:32	200	65	0	0	0	0	0	0	0	0	0	0	0	0	0	0	0	0	0	0	0	0	0	0	0	0	0	0	0	0	0	0	0	0	0	0	0	0	0	0	0	0	0	0	0	0	0	0
2025-11-04T01:33:32Z	04.11.2025 1:33:32	200	65	0	0	0	0	0	0	0	0	0	0	0	0	0	0	0	0	0	0	0	0	0	0	0	0	0	0	0	0	0	0	0	0	0	0	0	0	0	0	0	0	0	0	0	0	0	0
2025-11-04T01:43:32Z	04.11.2025 1:43:32	200	65	0	0	0	0	0	0	0	0	0	0	0	0	0	0	0	0	0	0	0	0	0	0	0	0	0	0	0	0	0	0	0	0	0	0	0	0	0	0	0	0	0	0	0	0	0	0
2025-11-04T01:53:32Z	04.11.2025 1:53:32	200	65	0	0	0	0	0	0	0	0	0	0	0	0	0	0	0	0	0	0	0	0	0	0	0	0	0	0	0	0	0	0	0	0	0	0	0	0	0	0	0	0	0	0	0	0	0	0
2025-11-04T02:03:32Z	04.11.2025 2:03:32	200	65	0	0	0	0	0	0	0	0	0	0	0	0	0	0	0	0	0	0	0	0	0	0	0	0	0	0	0	0	0	0	0	0	0	0	0	0	0	0	0	0	0	0	0	0	0	0
2025-11-04T02:13:32Z	04.11.2025 2:13:32	200	65	0	0	0	0	0	0	0	0	0	0	0	0	0	0	0	0	0	0	0	0	0	0	0	0	0	0	0	0	0	0	0	0	0	0	0	0	0	0	0	0	0	0	0	0	0	0
2025-11-04T02:23:32Z	04.11.2025 2:23:32	200	65	0	0	0	0	0	0	0	0	0	0	0	0	0	0	0	0	0	0	0	0	0	0	0	0	0	0	0	0	0	0	0	0	0	0	0	0	0	0	0	0	0	0	0	0	0	0
2025-11-04T02:33:33Z	04.11.2025 2:33:33	200	65	0	0	0	0	0	0	0	0	0	0	0	0	0	0	0	0	0	0	0	0	0	0	0	0	0	0	0	0	0	0	0	0	0	0	0	0	0	0	0	0	0	0	0	0	0	0
2025-11-04T02:43:33Z	04.11.2025 2:43:33	200	65	0	0	0	0	0	0	0	0	0	0	0	0	0	0	0	0	0	0	0	0	0	0	0	0	0	0	0	0	0	0	0	0	0	0	0	0	0	0	0	0	0	0	0	0	0	0
2025-11-04T02:53:33Z	04.11.2025 2:53:33	200	65	0	0	0	0	0	0	0	0	0	0	0	0	0	0	0	0	0	0	0	0	0	0	0	0	0	0	0	0	0	0	0	0	0	0	0	0	0	0	0	0	0	0	0	0	0	0
2025-11-04T03:03:33Z	04.11.2025 3:03:33	200	65	0	0	0	0	0	0	0	0	0	0	0	0	0	0	0	0	0	0	0	0	0	0	0	0	0	0	0	0	0	0	0	0	0	0	0	0	0	0	0	0	0	0	0	0	0	0
2025-11-04T03:13:33Z	04.11.2025 3:13:33	200	65	0	0	0	0	0	0	0	0	0	0	0	0	0	0	0	0	0	0	0	0	0	0	0	0	0	0	0	0	0	0	0	0	0	0	0	0	0	0	0	0	0	0	0	0	0	0
2025-11-04T03:23:33Z	04.11.2025 3:23:33	200	65	0	0	0	0	0	0	0	0	0	0	0	0	0	0	0	0	0	0	0	0	0	0	0	0	0	0	0	0	0	0	0	0	0	0	0	0	0	0	0	0	0	0	0	0	0	0
2025-11-04T03:33:33Z	04.11.2025 3:33:33	200	65	0	0	0	0	0	0	0	0	0	0	0	0	0	0	0	0	0	0	0	0	0	0	0	0	0	0	0	0	0	0	0	0	0	0	0	0	0	0	0	0	0	0	0	0	0	0
2025-11-04T03:43:33Z	04.11.2025 3:43:33	200	65	0	0	0	0	0	0	0	0	0	0	0	0	0	0	0	0	0	0	0	0	0	0	0	0	0	0	0	0	0	0	0	0	0	0	0	0	0	0	0	0	0	0	0	0	0	0
2025-11-04T03:53:33Z	04.11.2025 3:53:33	200	65	0	0	0	0	0	0	0	0	0	0	0	0	0	0	0	0	0	0	0	0	0	0	0	0	0	0	0	0	0	0	0	0	0	0	0	0	0	0	0	0	0	0	0	0	0	0
2025-11-04T04:03:33Z	04.11.2025 4:03:33	200	65	0	0	0	0	0	0	0	0	0	0	0	0	0	0	0	0	0	0	0	0	0	0	0	0	0	0	0	0	0	0	0	0	0	0	0	0	0	0	0	0	0	0	0	0	0	0
2025-11-04T04:13:34Z	04.11.2025 4:13:34	200	65	0	0	0	0	0	0	0	0	0	0	0	0	0	0	0	0	0	0	0	0	0	0	0	0	0	0	0	0	0	0	0	0	0	0	0	0	0	0	0	0	0	0	0	0	0	0
2025-11-04T04:23:34Z	04.11.2025 4:23:34	200	65	0	0	0	0	0	0	0	0	0	0	0	0	0	0	0	0	0	0	0	0	0	0	0	0	0	0	0	0	0	0	0	0	0	0	0	0	0	0	0	0	0	0	0	0	0	0
2025-11-04T04:33:34Z	04.11.2025 4:33:34	200	65	0	0	0	0	0	0	0	0	0	0	0	0	0	0	0	0	0	0	0	0	0	0	0	0	0	0	0	0	0	0	0	0	0	0	0	0	0	0	0	0	0	0	0	0	0	0
2025-11-04T04:43:34Z	04.11.2025 4:43:34	200	65	0	0	0	0	0	0	0	0	0	0	0	0	0	0	0	0	0	0	0	0	0	0	0	0	0	0	0	0	0	0	0	0	0	0	0	0	0	0	0	0	0	0	0	0	0	0
2025-11-04T04:53:34Z	04.11.2025 4:53:34	200	65	0	0	0	0	0	0	0	0	0	0	0	0	0	0	0	0	0	0	0	0	0	0	0	0	0	0	0	0	0	0	0	0	0	0	0	0	0	0	0	0	0	0	0	0	0	0
2025-11-04T05:03:34Z	04.11.2025 5:03:34	200	65	0	0	0	0	0	0	0	0	0	0	0	0	0	0	0	0	0	0	0	0	0	0	0	0	0	0	0	0	0	0	0	0	0	0	0	0	0	0	0	0	0	0	0	0	0	0
2025-11-04T05:13:34Z	04.11.2025 5:13:34	200	65	0	0	0	0	0	0	0	0	0	0	0	0	0	0	0	0	0	0	0	0	0	0	0	0	0	0	0	0	0	0	0	0	0	0	0	0	0	0	0	0	0	0	0	0	0	0
2025-11-04T05:23:34Z	04.11.2025 5:23:34	200	65	0	0	0	0	0	0	0	0	0	0	0	0	0	0	0	0	0	0	0	0	0	0	0	0	0	0	0	0	0	0	0	0	0	0	0	0	0	0	0	0	0	0	0	0	0	0
2025-11-04T05:33:34Z	04.11.2025 5:33:34	200	65	0	0	0	0	0	0	0	0	0	0	0	0	0	0	0	0	0	0	0	0	0	0	0	0	0	0	0	0	0	0	0	0	0	0	0	0	0	0	0	0	0	0	0	0	0	0
2025-11-04T05:43:35Z	04.11.2025 5:43:35	200	65	0	0	0	0	0	0	0	0	0	0	0	0	0	0	0	0	0	0	0	0	0	0	0	0	0	0	0	0	0	0	0	0	0	0	0	0	0	0	0	0	0	0	0	0	0	0
2025-11-04T05:53:35Z	04.11.2025 5:53:35	200	65	0	0	0	0	0	0	0	0	0	0	0	0	0	0	0	0	0	0	0	0	0	0	0	0	0	0	0	0	0	0	0	0	0	0	0	0	0	0	0	0	0	0	0	0	0	0
2025-11-04T06:03:35Z	04.11.2025 6:03:35	201	65	0,98	0,98	0,98	0,98	0,98	0,98	0,98	0,98	0	0	0	0	0	0	0	0	0	0	0	0	0	0	0	0	0	0	0	0	0	0	0	0	0	0	0	0	0	0	0	0	0	0	0	0	0	0
2025-11-04T06:13:35Z	04.11.2025 6:13:35	204	64	1,96	1,96	1,96	1,96	1,96	1,96	1,96	1,96	0,98	0,98	0,98	0,98	0,98	0,98	0,98	0,98	0	0	0	0	0	0	0	0	0	0	0	0	0	0	0	0	1,96	1,96	1,96	1,96	1,96	1,96	1,96	1,96	0,98	0,98	0,98	0,98	0,98	0,98
2025-11-04T06:23:35Z	04.11.2025 6:23:35	206	63	4,01	4,01	4,01	4,01	4,01	4,01	4,01	4,01	1,96	1,96	1,96	1,96	1,96	1,96	1,96	1,96	0	0	0	0	0	0	0	0	0	0	0	0	0	0	0	0	3,03	3,03	3,03	3,03	3,03	3,03	3,03	3,03	1,96	1,96	1,96	1,96	1,96	1,96
2025-11-04T06:33:35Z	04.11.2025 6:33:35	209	62	4,99	4,99	4,99	4,99	4,99	4,99	4,99	4,99	1,96	1,96	1,96	1,96	1,96	1,96	1,96	1,96	0,98	0,98	0,98	0,98	0,98	0,98	0,98	0,98	0	0	0	0	0	0	0	0	4,01	4,01	4,01	4,01	4,01	4,01	4,01	4,01	3,03	3,03	3,03	3,03	3,03	3,03
2025-11-04T06:43:35Z	04.11.2025 6:43:35	212	61	7,04	7,04	7,04	7,04	7,04	7,04	7,04	7,04	3,03	3,03	3,03	3,03	3,03	3,03	3,03	3,03	0,98	0,98	0,98	0,98	0,98	0,98	0,98	0,98	0	0	0	0	0	0	0	0	4,99	4,99	4,99	4,99	4,99	4,99	4,99	4,99	4,01	4,01	4,01	4,01	4,01	4,01
2025-11-04T06:53:35Z	04.11.2025 6:53:35	214	61	8,02	8,02	8,02	8,02	8,02	8,02	8,02	8,02	4,01	4,01	4,01	4,01	4,01	4,01	4,01	4,01	0,98	0,98	0,98	0,98	0,98	0,98	0,98	0,98	0,98	0,98	0,98	0,98	0,98	0,98	0,98	0,98	5,96	5,96	5,96	5,96	5,96	5,96	5,96	5,96	4,99	4,99	4,99	4,99	4,99	4,99
2025-11-04T07:03:35Z	04.11.2025 7:03:35	217	60	9,97	9,97	9,97	9,97	9,97	9,97	9,97	9,97	4,01	4,01	4,01	4,01	4,01	4,01	4,01	4,01	0,98	0,98	0,98	0,98	0,98	0,98	0,98	0,98	0,98	0,98	0,98	0,98	0,98	0,98	0,98	0,98	7,04	7,04	7,04	7,04	7,04	7,04	7,04	7,04	5,96	5,96	5,96	5,96	5,96	5,96
2025-11-04T07:13:35Z	04.11.2025 7:13:35	220	59	11,05	11,05	11,05	11,05	11,05	11,05	11,05	11,05	4,99	4,99	4,99	4,99	4,99	4,99	4,99	4,99	0,98	0,98	0,98	0,98	0,98	0,98	0,98	0,98	0,98	0,98	0,98	0,98	0,98	0,98	0,98	0,98	8,99	8,99	8,99	8,99	8,99	8,99	8,99	8,99	7,04	7,04	7,04	7,04	7,04	7,04
2025-11-04T07:23:35Z	04.11.2025 7:23:35	222	58	13	13	13	13	13	13	13	13	5,96	5,96	5,96	5,96	5,96	5,96	5,96	5,96	0,98	0,98	0,98	0,98	0,98	0,98	0,98	0,98	0,98	0,98	0,98	0,98	0,98	0,98	0,98	0,98	9,97	9,97	9,97	9,97	9,97	9,97	9,97	9,97	8,02	8,02	8,02	8,02	8,02	8,02
2025-11-04T07:33:36Z	04.11.2025 7:33:36	225	57	13,98	13,98	13,98	13,98	13,98	13,98	13,98	13,98	5,96	5,96	5,96	5,96	5,96	5,96	5,96	5,96	1,96	1,96	1,96	1,96	1,96	1,96	1,96	1,96	0,98	0,98	0,98	0,98	0,98	0,98	0,98	0,98	11,05	11,05	11,05	11,05	11,05	11,05	11,05	11,05	8,99	8,99	8,99	8,99	8,99	8,99
2025-11-04T07:43:36Z	04.11.2025 7:43:36	228	56	16,03	16,03	16,03	16,03	16,03	16,03	16,03	16,03	7,04	7,04	7,04	7,04	7,04	7,04	7,04	7,04	1,96	1,96	1,96	1,96	1,96	1,96	1,96	1,96	0,98	0,98	0,98	0,98	0,98	0,98	0,98	0,98	12,02	12,02	12,02	12,02	12,02	12,02	12,02	12,02	9,97	9,97	9,97	9,97	9,97	9,97
2025-11-04T07:53:36Z	04.11.2025 7:53:36	230	56	17,01	17,01	17,01	17,01	17,01	17,01	17,01	17,01	8,02	8,02	8,02	8,02	8,02	8,02	8,02	8,02	1,96	1,96	1,96	1,96	1,96	1,96	1,96	1,96	0,98	0,98	0,98	0,98	0,98	0,98	0,98	0,98	13	13	13	13	13	13	13	13	11,05	11,05	11,05	11,05	11,05	11,05
2025-11-04T08:03:36Z	04.11.2025 8:03:36	233	55	18,96	18,96	18,96	18,96	18,96	18,96	18,96	18,96	8,02	8,02	8,02	8,02	8,02	8,02	8,02	8,02	1,96	1,96	1,96	1,96	1,96	1,96	1,96	1,96	0,98	0,98	0,98	0,98	0,98	0,98	0,98	0,98	13,98	13,98	13,98	13,98	13,98	13,98	13,98	13,98	12,02	12,02	12,02	12,02	12,02	12,02
2025-11-04T08:13:36Z	04.11.2025 8:13:36	236	54	20,04	20,04	20,04	20,04	20,04	20,04	20,04	20,04	8,99	8,99	8,99	8,99	8,99	8,99	8,99	8,99	1,96	1,96	1,96	1,96	1,96	1,96	1,96	1,96	0,98	0,98	0,98	0,98	0,98	0,98	0,98	0,98	16,03	16,03	16,03	16,03	16,03	16,03	16,03	16,03	13	13	13	13	13	13
2025-11-04T08:23:36Z	04.11.2025 8:23:36	238	53	21,99	21,99	21,99	21,99	21,99	21,99	21,99	21,99	9,97	9,97	9,97	9,97	9,97	9,97	9,97	9,97	1,96	1,96	1,96	1,96	1,96	1,96	1,96	1,96	0,98	0,98	0,98	0,98	0,98	0,98	0,98	0,98	17,01	17,01	17,01	17,01	17,01	17,01	17,01	17,01	13,98	13,98	13,98	13,98	13,98	13,98
2025-11-04T08:33:36Z	04.11.2025 8:33:36	241	52	22,97	22,97	22,97	22,97	22,97	22,97	22,97	22,97	9,97	9,97	9,97	9,97	9,97	9,97	9,97	9,97	3,03	3,03	3,03	3,03	3,03	3,03	3,03	3,03	1,96	1,96	1,96	1,96	1,96	1,96	1,96	1,96	17,99	17,99	17,99	17,99	17,99	17,99	17,99	17,99	14,96	14,96	14,96	14,96	14,96	14,96
2025-11-04T08:43:36Z	04.11.2025 8:43:36	244	51	25,02	25,02	25,02	25,02	25,02	25,02	25,02	25,02	11,05	11,05	11,05	11,05	11,05	11,05	11,05	11,05	3,03	3,03	3,03	3,03	3,03	3,03	3,03	3,03	1,96	1,96	1,96	1,96	1,96	1,96	1,96	1,96	18,96	18,96	18,96	18,96	18,96	18,96	18,96	18,96	16,03	16,03	16,03	16,03	16,03	16,03
2025-11-04T08:53:36Z	04.11.2025 8:53:36	246	51	26	26	26	26	26	26	26	26	12,02	12,02	12,02	12,02	12,02	12,02	12,02	12,02	3,03	3,03	3,03	3,03	3,03	3,03	3,03	3,03	1,96	1,96	1,96	1,96	1,96	1,96	1,96	1,96	20,04	20,04	20,04	20,04	20,04	20,04	20,04	20,04	17,01	17,01	17,01	17,01	17,01	17,01
2025-11-04T09:03:36Z	04.11.2025 9:03:36	249	50	27,96	27,96	27,96	27,96	27,96	27,96	27,96	27,96	12,02	12,02	12,02	12,02	12,02	12,02	12,02	12,02	3,03	3,03	3,03	3,03	3,03	3,03	3,03	3,03	1,96	1,96	1,96	1,96	1,96	1,96	1,96	1,96	21,02	21,02	21,02	21,02	21,02	21,02	21,02	21,02	17,99	17,99	17,99	17,99	17,99	17,99
2025-11-04T09:13:37Z	04.11.2025 9:13:37	252	49	29,03	29,03	29,03	29,03	29,03	29,03	29,03	29,03	13	13	13	13	13	13	13	13	3,03	3,03	3,03	3,03	3,03	3,03	3,03	3,03	1,96	1,96	1,96	1,96	1,96	1,96	1,96	1,96	22,97	22,97	22,97	22,97	22,97	22,97	22,97	22,97	18,96	18,96	18,96	18,96	18,96	18,96
2025-11-04T09:23:37Z	04.11.2025 9:23:37	254	48	30,99	30,99	30,99	30,99	30,99	30,99	30,99	30,99	13,98	13,98	13,98	13,98	13,98	13,98	13,98	13,98	3,03	3,03	3,03	3,03	3,03	3,03	3,03	3,03	1,96	1,96	1,96	1,96	1,96	1,96	1,96	1,96	24,05	24,05	24,05	24,05	24,05	24,05	24,05	24,05	20,04	20,04	20,04	20,04	20,04	20,04
2025-11-04T09:33:37Z	04.11.2025 9:33:37	257	47	31,97	31,97	31,97	31,97	31,97	31,97	31,97	31,97	13,98	13,98	13,98	13,98	13,98	13,98	13,98	13,98	4,01	4,01	4,01	4,01	4,01	4,01	4,01	4,01	1,96	1,96	1,96	1,96	1,96	1,96	1,96	1,96	25,02	25,02	25,02	25,02	25,02	25,02	25,02	25,02	21,02	21,02	21,02	21,02	21,02	21,02
2025-11-04T09:43:37Z	04.11.2025 9:43:37	260	46	34,02	34,02	34,02	34,02	34,02	34,02	34,02	34,02	14,96	14,96	14,96	14,96	14,96	14,96	14,96	14,96	4,01	4,01	4,01	4,01	4,01	4,01	4,01	4,01	1,96	1,96	1,96	1,96	1,96	1,96	1,96	1,96	26	26	26	26	26	26	26	26	21,99	21,99	21,99	21,99	21,99	21,99
2025-11-04T09:53:37Z	04.11.2025 9:53:37	262	46	35	35	35	35	35	35	35	35	16,03	16,03	16,03	16,03	16,03	16,03	16,03	16,03	4,01	4,01	4,01	4,01	4,01	4,01	4,01	4,01	1,96	1,96	1,96	1,96	1,96	1,96	1,96	1,96	26,98	26,98	26,98	26,98	26,98	26,98	26,98	26,98	22,97	22,97	22,97	22,97	22,97	22,97
2025-11-04T10:03:37Z	04.11.2025 10:03:37	265	45	37,05	37,05	37,05	37,05	37,05	37,05	37,05	37,05	16,03	16,03	16,03	16,03	16,03	16,03	16,03	16,03	4,01	4,01	4,01	4,01	4,01	4,01	4,01	4,01	1,96	1,96	1,96	1,96	1,96	1,96	1,96	1,96	27,96	27,96	27,96	27,96	27,96	27,96	27,96	27,96	24,05	24,05	24,05	24,05	24,05	24,05
2025-11-04T10:13:37Z	04.11.2025 10:13:37	268	44	38,03	38,03	38,03	38,03	38,03	38,03	38,03	38,03	17,01	17,01	17,01	17,01	17,01	17,01	17,01	17,01	4,01	4,01	4,01	4,01	4,01	4,01	4,01	4,01	3,03	3,03	3,03	3,03	3,03	3,03	3,03	3,03	30,01	30,01	30,01	30,01	30,01	30,01	30,01	30,01	25,02	25,02	25,02	25,02	25,02	25,02
2025-11-04T10:23:37Z	04.11.2025 10:23:37	270	43	39,98	39,98	39,98	39,98	39,98	39,98	39,98	39,98	17,99	17,99	17,99	17,99	17,99	17,99	17,99	17,99	4,01	4,01	4,01	4,01	4,01	4,01	4,01	4,01	3,03	3,03	3,03	3,03	3,03	3,03	3,03	3,03	30,99	30,99	30,99	30,99	30,99	30,99	30,99	30,99	26	26	26	26	26	26
2025-11-04T10:33:37Z	04.11.2025 10:33:37	273	42	40,96	40,96	40,96	40,96	40,96	40,96	40,96	40,96	17,99	17,99	17,99	17,99	17,99	17,99	17,99	17,99	4,99	4,99	4,99	4,99	4,99	4,99	4,99	4,99	3,03	3,03	3,03	3,03	3,03	3,03	3,03	3,03	31,97	31,97	31,97	31,97	31,97	31,97	31,97	31,97	26,98	26,98	26,98	26,98	26,98	26,98
2025-11-04T10:43:38Z	04.11.2025 10:43:38	276	41	43,01	43,01	43,01	43,01	43,01	43,01	43,01	43,01	18,96	18,96	18,96	18,96	18,96	18,96	18,96	18,96	4,99	4,99	4,99	4,99	4,99	4,99	4,99	4,99	3,03	3,03	3,03	3,03	3,03	3,03	3,03	3,03	33,04	33,04	33,04	33,04	33,04	33,04	33,04	33,04	27,96	27,96	27,96	27,96	27,96	27,96
2025-11-04T10:53:38Z	04.11.2025 10:53:38	278	41	43,99	43,99	43,99	43,99	43,99	43,99	43,99	43,99	20,04	20,04	20,04	20,04	20,04	20,04	20,04	20,04	4,99	4,99	4,99	4,99	4,99	4,99	4,99	4,99	3,03	3,03	3,03	3,03	3,03	3,03	3,03	3,03	34,02	34,02	34,02	34,02	34,02	34,02	34,02	34,02	29,03	29,03	29,03	29,03	29,03	29,03
2025-11-04T11:03:38Z	04.11.2025 11:03:38	280	40	44,97	44,97	44,97	44,97	44,97	44,97	44,97	44,97	20,04	20,04	20,04	20,04	20,04	20,04	20,04	20,04	4,99	4,99	4,99	4,99	4,99	4,99	4,99	4,99	3,03	3,03	3,03	3,03	3,03	3,03	3,03	3,03	35	35	35	35	35	35	35	35	30,01	30,01	30,01	30,01	30,01	30,01
2025-11-04T11:13:38Z	04.11.2025 11:13:38	280	40	44,97	44,97	44,97	44,97	44,97	44,97	44,97	44,97	20,04	20,04	20,04	20,04	20,04	20,04	20,04	20,04	4,99	4,99	4,99	4,99	4,99	4,99	4,99	4,99	3,03	3,03	3,03	3,03	3,03	3,03	3,03	3,03	35	35	35	35	35	35	35	35	30,01	30,01	30,01	30,01	30,01	30,01
2025-11-04T11:23:38Z	04.11.2025 11:23:38	280	40	44,97	44,97	44,97	44,97	44,97	44,97	44,97	44,97	20,04	20,04	20,04	20,04	20,04	20,04	20,04	20,04	4,99	4,99	4,99	4,99	4,99	4,99	4,99	4,99	3,03	3,03	3,03	3,03	3,03	3,03	3,03	3,03	35	35	35	35	35	35	35	35	30,01	30,01	30,01	30,01	30,01	30,01
2025-11-04T11:33:38Z	04.11.2025 11:33:38	280	40	44,97	44,97	44,97	44,97	44,97	44,97	44,97	44,97	20,04	20,04	20,04	20,04	20,04	20,04	20,04	20,04	4,99	4,99	4,99	4,99	4,99	4,99	4,99	4,99	3,03	3,03	3,03	3,03	3,03	3,03	3,03	3,03	35	35	35	35	35	35	35	35	30,01	30,01	30,01	30,01	30,01	30,01
2025-11-04T11:43:38Z	04.11.2025 11:43:38	280	40	44,97	44,97	44,97	44,97	44,97	44,97	44,97	44,97	20,04	20,04	20,04	20,04	20,04	20,04	20,04	20,04	4,99	4,99	4,99	4,99	4,99	4,99	4,99	4,99	3,03	3,03	3,03	3,03	3,03	3,03	3,03	3,03	35	35	35	35	35	35	35	35	30,01	30,01	30,01	30,01	30,01	30,01
2025-11-04T11:53:38Z	04.11.2025 11:53:38	280	40	44,97	44,97	44,97	44,97	44,97	44,97	44,97	44,97	20,04	20,04	20,04	20,04	20,04	20,04	20,04	20,04	4,99	4,99	4,99	4,99	4,99	4,99	4,99	4,99	3,03	3,03	3,03	3,03	3,03	3,03	3,03	3,03	35	35	35	35	35	35	35	35	30,01	30,01	30,01	30,01	30,01	30,01
2025-11-04T12:03:38Z	04.11.2025 12:03:38	280	40	44,97	44,97	44,97	44,97	44,97	44,97	44,97	44,97	20,04	20,04	20,04	20,04	20,04	20,04	20,04	20,04	4,99	4,99	4,99	4,99	4,99	4,99	4,99	4,99	3,03	3,03	3,03	3,03	3,03	3,03	3,03	3,03	35	35	35	35	35	35	35	35	30,01	30,01	30,01	30,01	30,01	30,01
2025-11-04T12:13:38Z	04.11.2025 12:13:38	280	40	44,97	44,97	44,97	44,97	44,97	44,97	44,97	44,97	20,04	20,04	20,04	20,04	20,04	20,04	20,04	20,04	4,99	4,99	4,99	4,99	4,99	4,99	4,99	4,99	3,03	3,03	3,03	3,03	3,03	3,03	3,03	3,03	35	35	35	35	35	35	35	35	30,01	30,01	30,01	30,01	30,01	30,01
2025-11-04T12:23:39Z	04.11.2025 12:23:39	280	40	44,97	44,97	44,97	44,97	44,97	44,97	44,97	44,97	20,04	20,04	20,04	20,04	20,04	20,04	20,04	20,04	4,99	4,99	4,99	4,99	4,99	4,99	4,99	4,99	3,03	3,03	3,03	3,03	3,03	3,03	3,03	3,03	35	35	35	35	35	35	35	35	30,01	30,01	30,01	30,01	30,01	30,01
2025-11-04T12:33:39Z	04.11.2025 12:33:39	280	40	44,97	44,97	44,97	44,97	44,97	44,97	44,97	44,97	20,04	20,04	20,04	20,04	20,04	20,04	20,04	20,04	4,99	4,99	4,99	4,99	4,99	4,99	4,99	4,99	3,03	3,03	3,03	3,03	3,03	3,03	3,03	3,03	35	35	35	35	35	35	35	35	30,01	30,01	30,01	30,01	30,01	30,01
2025-11-04T12:43:39Z	04.11.2025 12:43:39	280	40	44,97	44,97	44,97	44,97	44,97	44,97	44,97	44,97	20,04	20,04	20,04	20,04	20,04	20,04	20,04	20,04	4,99	4,99	4,99	4,99	4,99	4,99	4,99	4,99	3,03	3,03	3,03	3,03	3,03	3,03	3,03	3,03	35	35	35	35	35	35	35	35	30,01	30,01	30,01	30,01	30,01	30,01
2025-11-04T12:53:39Z	04.11.2025 12:53:39	280	40	44,97	44,97	44,97	44,97	44,97	44,97	44,97	44,97	20,04	20,04	20,04	20,04	20,04	20,04	20,04	20,04	4,99	4,99	4,99	4,99	4,99	4,99	4,99	4,99	3,03	3,03	3,03	3,03	3,03	3,03	3,03	3,03	35	35	35	35	35	35	35	35	30,01	30,01	30,01	30,01	30,01	30,01
2025-11-04T13:03:39Z	04.11.2025 13:03:39	280	40	44,97	44,97	44,97	44,97	44,97	44,97	44,97	44,97	20,04	20,04	20,04	20,04	20,04	20,04	20,04	20,04	4,99	4,99	4,99	4,99	4,99	4,99	4,99	4,99	3,03	3,03	3,03	3,03	3,03	3,03	3,03	3,03	35	35	35	35	35	35	35	35	30,01	30,01	30,01	30,01	30,01	30,01
2025-11-04T13:13:39Z	04.11.2025 13:13:39	280	40	44,97	44,97	44,97	44,97	44,97	44,97	44,97	44,97	20,04	20,04	20,04	20,04	20,04	20,04	20,04	20,04	4,99	4,99	4,99	4,99	4,99	4,99	4,99	4,99	3,03	3,03	3,03	3,03	3,03	3,03	3,03	3,03	35	35	35	35	35	35	35	35	30,01	30,01	30,01	30,01	30,01	30,01
2025-11-04T13:23:39Z	04.11.2025 13:23:39	280	40	44,97	44,97	44,97	44,97	44,97	44,97	44,97	44,97	20,04	20,04	20,04	20,04	20,04	20,04	20,04	20,04	4,99	4,99	4,99	4,99	4,99	4,99	4,99	4,99	3,03	3,03	3,03	3,03	3,03	3,03	3,03	3,03	35	35	35	35	35	35	35	35	30,01	30,01	30,01	30,01	30,01	30,01
2025-11-04T13:33:39Z	04.11.2025 13:33:39	280	40	44,97	44,97	44,97	44,97	44,97	44,97	44,97	44,97	20,04	20,04	20,04	20,04	20,04	20,04	20,04	20,04	4,99	4,99	4,99	4,99	4,99	4,99	4,99	4,99	3,03	3,03	3,03	3,03	3,03	3,03	3,03	3,03	35	35	35	35	35	35	35	35	30,01	30,01	30,01	30,01	30,01	30,01
2025-11-04T13:43:39Z	04.11.2025 13:43:39	280	40	44,97	44,97	44,97	44,97	44,97	44,97	44,97	44,97	20,04	20,04	20,04	20,04	20,04	20,04	20,04	20,04	4,99	4,99	4,99	4,99	4,99	4,99	4,99	4,99	3,03	3,03	3,03	3,03	3,03	3,03	3,03	3,03	35	35	35	35	35	35	35	35	30,01	30,01	30,01	30,01	30,01	30,01
2025-11-04T13:53:39Z	04.11.2025 13:53:39	280	40	44,97	44,97	44,97	44,97	44,97	44,97	44,97	44,97	20,04	20,04	20,04	20,04	20,04	20,04	20,04	20,04	4,99	4,99	4,99	4,99	4,99	4,99	4,99	4,99	3,03	3,03	3,03	3,03	3,03	3,03	3,03	3,03	35	35	35	35	35	35	35	35	30,01	30,01	30,01	30,01	30,01	30,01
2025-11-04T14:03:39Z	04.11.2025 14:03:39	280	40	44,97	44,97	44,97	44,97	44,97	44,97	44,97	44,97	20,04	20,04	20,04	20,04	20,04	20,04	20,04	20,04	4,99	4,99	4,99	4,99	4,99	4,99	4,99	4,99	3,03	3,03	3,03	3,03	3,03	3,03	3,03	3,03	35	35	35	35	35	35	35	35	30,01	30,01	30,01	30,01	30,01	30,01
2025-11-04T14:13:40Z	04.11.2025 14:13:40	280	40	44,97	44,97	44,97	44,97	44,97	44,97	44,97	44,97	20,04	20,04	20,04	20,04	20,04	20,04	20,04	20,04	4,99	4,99	4,99	4,99	4,99	4,99	4,99	4,99	3,03	3,03	3,03	3,03	3,03	3,03	3,03	3,03	35	35	35	35	35	35	35	35	30,01	30,01	30,01	30,01	30,01	30,01
2025-11-04T14:23:40Z	04.11.2025 14:23:40	280	40	44,97	44,97	44,97	44,97	44,97	44,97	44,97	44,97	20,04	20,04	20,04	20,04	20,04	20,04	20,04	20,04	4,99	4,99	4,99	4,99	4,99	4,99	4,99	4,99	3,03	3,03	3,03	3,03	3,03	3,03	3,03	3,03	35	35	35	35	35	35	35	35	30,01	30,01	30,01	30,01	30,01	30,01
2025-11-04T14:33:40Z	04.11.2025 14:33:40	280	40	44,97	44,97	44,97	44,97	44,97	44,97	44,97	44,97	20,04	20,04	20,04	20,04	20,04	20,04	20,04	20,04	4,99	4,99	4,99	4,99	4,99	4,99	4,99	4,99	3,03	3,03	3,03	3,03	3,03	3,03	3,03	3,03	35	35	35	35	35	35	35	35	30,01	30,01	30,01	30,01	30,01	30,01
2025-11-04T14:43:40Z	04.11.2025 14:43:40	280	40	44,97	44,97	44,97	44,97	44,97	44,97	44,97	44,97	20,04	20,04	20,04	20,04	20,04	20,04	20,04	20,04	4,99	4,99	4,99	4,99	4,99	4,99	4,99	4,99	3,03	3,03	3,03	3,03	3,03	3,03	3,03	3,03	35	35	35	35	35	35	35	35	30,01	30,01	30,01	30,01	30,01	30,01
2025-11-04T14:53:40Z	04.11.2025 14:53:40	280	40	44,97	44,97	44,97	44,97	44,97	44,97	44,97	44,97	20,04	20,04	20,04	20,04	20,04	20,04	20,04	20,04	4,99	4,99	4,99	4,99	4,99	4,99	4,99	4,99	3,03	3,03	3,03	3,03	3,03	3,03	3,03	3,03	35	35	35	35	35	35	35	35	30,01	30,01	30,01	30,01	30,01	30,01
2025-11-04T15:04:38Z	04.11.2025 15:04:38	280	40	44,97	44,97	44,97	44,97	44,97	44,97	44,97	44,97	20,04	20,04	20,04	20,04	20,04	20,04	20,04	20,04	4,99	4,99	4,99	4,99	4,99	4,99	4,99	4,99	3,03	3,03	3,03	3,03	3,03	3,03	3,03	3,03	35	35	35	35	35	35	35	35	30,01	30,01	30,01	30,01	30,01	30,01
2025-11-04T15:14:39Z	04.11.2025 15:14:39	280	40	44,97	44,97	44,97	44,97	44,97	44,97	44,97	44,97	20,04	20,04	20,04	20,04	20,04	20,04	20,04	20,04	4,99	4,99	4,99	4,99	4,99	4,99	4,99	4,99	3,03	3,03	3,03	3,03	3,03	3,03	3,03	3,03	35	35	35	35	35	35	35	35	30,01	30,01	30,01	30,01	30,01	30,01
2025-11-04T15:24:39Z	04.11.2025 15:24:39	280	40	44,97	44,97	44,97	44,97	44,97	44,97	44,97	44,97	20,04	20,04	20,04	20,04	20,04	20,04	20,04	20,04	4,99	4,99	4,99	4,99	4,99	4,99	4,99	4,99	3,03	3,03	3,03	3,03	3,03	3,03	3,03	3,03	35	35	35	35	35	35	35	35	30,01	30,01	30,01	30,01	30,01	30,01
2025-11-04T15:34:39Z	04.11.2025 15:34:39	280	40	44,97	44,97	44,97	44,97	44,97	44,97	44,97	44,97	20,04	20,04	20,04	20,04	20,04	20,04	20,04	20,04	4,99	4,99	4,99	4,99	4,99	4,99	4,99	4,99	3,03	3,03	3,03	3,03	3,03	3,03	3,03	3,03	35	35	35	35	35	35	35	35	30,01	30,01	30,01	30,01	30,01	30,01
2025-11-04T15:44:39Z	04.11.2025 15:44:39	280	40	44,97	44,97	44,97	44,97	44,97	44,97	44,97	44,97	20,04	20,04	20,04	20,04	20,04	20,04	20,04	20,04	4,99	4,99	4,99	4,99	4,99	4,99	4,99	4,99	3,03	3,03	3,03	3,03	3,03	3,03	3,03	3,03	35	35	35	35	35	35	35	35	30,01	30,01	30,01	30,01	30,01	30,01
2025-11-04T15:54:39Z	04.11.2025 15:54:39	280	40	44,97	44,97	44,97	44,97	44,97	44,97	44,97	44,97	20,04	20,04	20,04	20,04	20,04	20,04	20,04	20,04	4,99	4,99	4,99	4,99	4,99	4,99	4,99	4,99	3,03	3,03	3,03	3,03	3,03	3,03	3,03	3,03	35	35	35	35	35	35	35	35	30,01	30,01	30,01	30,01	30,01	30,01
2025-11-04T16:04:39Z	04.11.2025 16:04:39	280	40	44,97	44,97	44,97	44,97	44,97	44,97	44,97	44,97	20,04	20,04	20,04	20,04	20,04	20,04	20,04	20,04	4,99	4,99	4,99	4,99	4,99	4,99	4,99	4,99	3,03	3,03	3,03	3,03	3,03	3,03	3,03	3,03	35	35	35	35	35	35	35	35	30,01	30,01	30,01	30,01	30,01	30,01
2025-11-04T16:14:39Z	04.11.2025 16:14:39	280	40	44,97	44,97	44,97	44,97	44,97	44,97	44,97	44,97	20,04	20,04	20,04	20,04	20,04	20,04	20,04	20,04	4,99	4,99	4,99	4,99	4,99	4,99	4,99	4,99	3,03	3,03	3,03	3,03	3,03	3,03	3,03	3,03	35	35	35	35	35	35	35	35	30,01	30,01	30,01	30,01	30,01	30,01
2025-11-04T16:24:39Z	04.11.2025 16:24:39	280	40	44,97	44,97	44,97	44,97	44,97	44,97	44,97	44,97	20,04	20,04	20,04	20,04	20,04	20,04	20,04	20,04	4,99	4,99	4,99	4,99	4,99	4,99	4,99	4,99	3,03	3,03	3,03	3,03	3,03	3,03	3,03	3,03	35	35	35	35	35	35	35	35	30,01	30,01	30,01	30,01	30,01	30,01
2025-11-04T16:34:39Z	04.11.2025 16:34:39	280	40	44,97	44,97	44,97	44,97	44,97	44,97	44,97	44,97	20,04	20,04	20,04	20,04	20,04	20,04	20,04	20,04	4,99	4,99	4,99	4,99	4,99	4,99	4,99	4,99	3,03	3,03	3,03	3,03	3,03	3,03	3,03	3,03	35	35	35	35	35	35	35	35	30,01	30,01	30,01	30,01	30,01	30,01
2025-11-04T16:44:39Z	04.11.2025 16:44:39	280	40	44,97	44,97	44,97	44,97	44,97	44,97	44,97	44,97	20,04	20,04	20,04	20,04	20,04	20,04	20,04	20,04	4,99	4,99	4,99	4,99	4,99	4,99	4,99	4,99	3,03	3,03	3,03	3,03	3,03	3,03	3,03	3,03	35	35	35	35	35	35	35	35	30,01	30,01	30,01	30,01	30,01	30,01
2025-11-04T16:54:40Z	04.11.2025 16:54:40	280	40	44,97	44,97	44,97	44,97	44,97	44,97	44,97	44,97	20,04	20,04	20,04	20,04	20,04	20,04	20,04	20,04	4,99	4,99	4,99	4,99	4,99	4,99	4,99	4,99	3,03	3,03	3,03	3,03	3,03	3,03	3,03	3,03	35	35	35	35	35	35	35	35	30,01	30,01	30,01	30,01	30,01	30,01
2025-11-04T17:04:40Z	04.11.2025 17:04:40	278	40	43,99	43,99	43,99	43,99	43,99	43,99	43,99	43,99	20,04	20,04	20,04	20,04	20,04	20,04	20,04	20,04	4,99	4,99	4,99	4,99	4,99	4,99	4,99	4,99	3,03	3,03	3,03	3,03	3,03	3,03	3,03	3,03	34,02	34,02	34,02	34,02	34,02	34,02	34,02	34,02	29,03	29,03	29,03	29,03	29,03	29,03
2025-11-04T17:14:40Z	04.11.2025 17:14:40	275	42	42,03	42,03	42,03	42,03	42,03	42,03	42,03	42,03	18,96	18,96	18,96	18,96	18,96	18,96	18,96	18,96	4,99	4,99	4,99	4,99	4,99	4,99	4,99	4,99	3,03	3,03	3,03	3,03	3,03	3,03	3,03	3,03	33,04	33,04	33,04	33,04	33,04	33,04	33,04	33,04	27,96	27,96	27,96	27,96	27,96	27,96
2025-11-04T17:24:40Z	04.11.2025 17:24:40	272	43	39,98	39,98	39,98	39,98	39,98	39,98	39,98	39,98	17,99	17,99	17,99	17,99	17,99	17,99	17,99	17,99	4,01	4,01	4,01	4,01	4,01	4,01	4,01	4,01	3,03	3,03	3,03	3,03	3,03	3,03	3,03	3,03	30,99	30,99	30,99	30,99	30,99	30,99	30,99	30,99	26,98	26,98	26,98	26,98	26,98	26,98
2025-11-04T17:34:40Z	04.11.2025 17:34:40	268	44	39	39	39	39	39	39	39	39	17,01	17,01	17,01	17,01	17,01	17,01	17,01	17,01	4,01	4,01	4,01	4,01	4,01	4,01	4,01	4,01	3,03	3,03	3,03	3,03	3,03	3,03	3,03	3,03	30,01	30,01	30,01	30,01	30,01	30,01	30,01	30,01	26	26	26	26	26	26
2025-11-04T17:44:40Z	04.11.2025 17:44:40	265	45	37,05	37,05	37,05	37,05	37,05	37,05	37,05	37,05	16,03	16,03	16,03	16,03	16,03	16,03	16,03	16,03	4,01	4,01	4,01	4,01	4,01	4,01	4,01	4,01	1,96	1,96	1,96	1,96	1,96	1,96	1,96	1,96	27,96	27,96	27,96	27,96	27,96	27,96	27,96	27,96	24,05	24,05	24,05	24,05	24,05	24,05
2025-11-04T17:54:40Z	04.11.2025 17:54:40	262	46	35	35	35	35	35	35	35	35	14,96	14,96	14,96	14,96	14,96	14,96	14,96	14,96	4,01	4,01	4,01	4,01	4,01	4,01	4,01	4,01	1,96	1,96	1,96	1,96	1,96	1,96	1,96	1,96	26,98	26,98	26,98	26,98	26,98	26,98	26,98	26,98	22,97	22,97	22,97	22,97	22,97	22,97
2025-11-04T18:04:40Z	04.11.2025 18:04:40	258	47	33,04	33,04	33,04	33,04	33,04	33,04	33,04	33,04	14,96	14,96	14,96	14,96	14,96	14,96	14,96	14,96	4,01	4,01	4,01	4,01	4,01	4,01	4,01	4,01	1,96	1,96	1,96	1,96	1,96	1,96	1,96	1,96	26	26	26	26	26	26	26	26	21,99	21,99	21,99	21,99	21,99	21,99
2025-11-04T18:14:40Z	04.11.2025 18:14:40	255	48	30,99	30,99	30,99	30,99	30,99	30,99	30,99	30,99	13,98	13,98	13,98	13,98	13,98	13,98	13,98	13,98	3,03	3,03	3,03	3,03	3,03	3,03	3,03	3,03	1,96	1,96	1,96	1,96	1,96	1,96	1,96	1,96	24,05	24,05	24,05	24,05	24,05	24,05	24,05	24,05	21,02	21,02	21,02	21,02	21,02	21,02
2025-11-04T18:24:41Z	04.11.2025 18:24:41	252	49	29,03	29,03	29,03	29,03	29,03	29,03	29,03	29,03	13	13	13	13	13	13	13	13	3,03	3,03	3,03	3,03	3,03	3,03	3,03	3,03	1,96	1,96	1,96	1,96	1,96	1,96	1,96	1,96	22,97	22,97	22,97	22,97	22,97	22,97	22,97	22,97	18,96	18,96	18,96	18,96	18,96	18,96
2025-11-04T18:34:41Z	04.11.2025 18:34:41	248	50	26,98	26,98	26,98	26,98	26,98	26,98	26,98	26,98	12,02	12,02	12,02	12,02	12,02	12,02	12,02	12,02	3,03	3,03	3,03	3,03	3,03	3,03	3,03	3,03	1,96	1,96	1,96	1,96	1,96	1,96	1,96	1,96	21,02	21,02	21,02	21,02	21,02	21,02	21,02	21,02	17,99	17,99	17,99	17,99	17,99	17,99
2025-11-04T18:44:41Z	04.11.2025 18:44:41	245	51	25,02	25,02	25,02	25,02	25,02	25,02	25,02	25,02	11,05	11,05	11,05	11,05	11,05	11,05	11,05	11,05	3,03	3,03	3,03	3,03	3,03	3,03	3,03	3,03	1,96	1,96	1,96	1,96	1,96	1,96	1,96	1,96	20,04	20,04	20,04	20,04	20,04	20,04	20,04	20,04	17,01	17,01	17,01	17,01	17,01	17,01
2025-11-04T18:54:41Z	04.11.2025 18:54:41	242	52	24,05	24,05	24,05	24,05	24,05	24,05	24,05	24,05	9,97	9,97	9,97	9,97	9,97	9,97	9,97	9,97	3,03	3,03	3,03	3,03	3,03	3,03	3,03	3,03	1,96	1,96	1,96	1,96	1,96	1,96	1,96	1,96	17,99	17,99	17,99	17,99	17,99	17,99	17,99	17,99	16,03	16,03	16,03	16,03	16,03	16,03
2025-11-04T19:04:41Z	04.11.2025 19:04:41	238	53	21,99	21,99	21,99	21,99	21,99	21,99	21,99	21,99	9,97	9,97	9,97	9,97	9,97	9,97	9,97	9,97	1,96	1,96	1,96	1,96	1,96	1,96	1,96	1,96	0,98	0,98	0,98	0,98	0,98	0,98	0,98	0,98	17,01	17,01	17,01	17,01	17,01	17,01	17,01	17,01	13,98	13,98	13,98	13,98	13,98	13,98
2025-11-04T19:14:41Z	04.11.2025 19:14:41	235	54	20,04	20,04	20,04	20,04	20,04	20,04	20,04	20,04	8,99	8,99	8,99	8,99	8,99	8,99	8,99	8,99	1,96	1,96	1,96	1,96	1,96	1,96	1,96	1,96	0,98	0,98	0,98	0,98	0,98	0,98	0,98	0,98	14,96	14,96	14,96	14,96	14,96	14,96	14,96	14,96	13	13	13	13	13	13
2025-11-04T19:24:41Z	04.11.2025 19:24:41	232	55	17,99	17,99	17,99	17,99	17,99	17,99	17,99	17,99	8,02	8,02	8,02	8,02	8,02	8,02	8,02	8,02	1,96	1,96	1,96	1,96	1,96	1,96	1,96	1,96	0,98	0,98	0,98	0,98	0,98	0,98	0,98	0,98	13,98	13,98	13,98	13,98	13,98	13,98	13,98	13,98	12,02	12,02	12,02	12,02	12,02	12,02
2025-11-04T19:34:41Z	04.11.2025 19:34:41	228	56	16,03	16,03	16,03	16,03	16,03	16,03	16,03	16,03	7,04	7,04	7,04	7,04	7,04	7,04	7,04	7,04	1,96	1,96	1,96	1,96	1,96	1,96	1,96	1,96	0,98	0,98	0,98	0,98	0,98	0,98	0,98	0,98	12,02	12,02	12,02	12,02	12,02	12,02	12,02	12,02	11,05	11,05	11,05	11,05	11,05	11,05
2025-11-04T19:44:41Z	04.11.2025 19:44:41	225	57	13,98	13,98	13,98	13,98	13,98	13,98	13,98	13,98	5,96	5,96	5,96	5,96	5,96	5,96	5,96	5,96	1,96	1,96	1,96	1,96	1,96	1,96	1,96	1,96	0,98	0,98	0,98	0,98	0,98	0,98	0,98	0,98	11,05	11,05	11,05	11,05	11,05	11,05	11,05	11,05	8,99	8,99	8,99	8,99	8,99	8,99
2025-11-04T19:54:41Z	04.11.2025 19:54:41	222	58	12,02	12,02	12,02	12,02	12,02	12,02	12,02	12,02	4,99	4,99	4,99	4,99	4,99	4,99	4,99	4,99	0,98	0,98	0,98	0,98	0,98	0,98	0,98	0,98	0,98	0,98	0,98	0,98	0,98	0,98	0,98	0,98	9,97	9,97	9,97	9,97	9,97	9,97	9,97	9,97	8,02	8,02	8,02	8,02	8,02	8,02
2025-11-04T20:04:42Z	04.11.2025 20:04:42	218	59	9,97	9,97	9,97	9,97	9,97	9,97	9,97	9,97	4,99	4,99	4,99	4,99	4,99	4,99	4,99	4,99	0,98	0,98	0,98	0,98	0,98	0,98	0,98	0,98	0,98	0,98	0,98	0,98	0,98	0,98	0,98	0,98	8,02	8,02	8,02	8,02	8,02	8,02	8,02	8,02	7,04	7,04	7,04	7,04	7,04	7,04
2025-11-04T20:14:42Z	04.11.2025 20:14:42	215	60	8,02	8,02	8,02	8,02	8,02	8,02	8,02	8,02	4,01	4,01	4,01	4,01	4,01	4,01	4,01	4,01	0,98	0,98	0,98	0,98	0,98	0,98	0,98	0,98	0,98	0,98	0,98	0,98	0,98	0,98	0,98	0,98	7,04	7,04	7,04	7,04	7,04	7,04	7,04	7,04	5,96	5,96	5,96	5,96	5,96	5,96
2025-11-04T20:24:42Z	04.11.2025 20:24:42	212	61	7,04	7,04	7,04	7,04	7,04	7,04	7,04	7,04	3,03	3,03	3,03	3,03	3,03	3,03	3,03	3,03	0,98	0,98	0,98	0,98	0,98	0,98	0,98	0,98	0	0	0	0	0	0	0	0	4,99	4,99	4,99	4,99	4,99	4,99	4,99	4,99	4,01	4,01	4,01	4,01	4,01	4,01
2025-11-04T20:34:42Z	04.11.2025 20:34:42	208	62	4,99	4,99	4,99	4,99	4,99	4,99	4,99	4,99	1,96	1,96	1,96	1,96	1,96	1,96	1,96	1,96	0,98	0,98	0,98	0,98	0,98	0,98	0,98	0,98	0	0	0	0	0	0	0	0	4,01	4,01	4,01	4,01	4,01	4,01	4,01	4,01	3,03	3,03	3,03	3,03	3,03	3,03
2025-11-04T20:44:42Z	04.11.2025 20:44:42	205	63	3,03	3,03	3,03	3,03	3,03	3,03	3,03	3,03	0,98	0,98	0,98	0,98	0,98	0,98	0,98	0,98	0	0	0	0	0	0	0	0	0	0	0	0	0	0	0	0	1,96	1,96	1,96	1,96	1,96	1,96	1,96	1,96	1,96	1,96	1,96	1,96	1,96	1,96
2025-11-04T20:54:42Z	04.11.2025 20:54:42	202	64	0,98	0,98	0,98	0,98	0,98	0,98	0,98	0,98	0	0	0	0	0	0	0	0	0	0	0	0	0	0	0	0	0	0	0	0	0	0	0	0	0,98	0,98	0,98	0,98	0,98	0,98	0,98	0,98	0,98	0,98	0,98	0,98	0,98	0,98
2025-11-04T21:04:42Z	04.11.2025 21:04:42	200	65	0	0	0	0	0	0	0	0	0	0	0	0	0	0	0	0	0	0	0	0	0	0	0	0	0	0	0	0	0	0	0	0	0	0	0	0	0	0	0	0	0	0	0	0	0	0
2025-11-04T21:14:42Z	04.11.2025 21:14:42	200	65	0	0	0	0	0	0	0	0	0	0	0	0	0	0	0	0	0	0	0	0	0	0	0	0	0	0	0	0	0	0	0	0	0	0	0	0	0	0	0	0	0	0	0	0	0	0
2025-11-04T21:24:42Z	04.11.2025 21:24:42	200	65	0	0	0	0	0	0	0	0	0	0	0	0	0	0	0	0	0	0	0	0	0	0	0	0	0	0	0	0	0	0	0	0	0	0	0	0	0	0	0	0	0	0	0	0	0	0
2025-11-04T21:34:42Z	04.11.2025 21:34:42	200	65	0	0	0	0	0	0	0	0	0	0	0	0	0	0	0	0	0	0	0	0	0	0	0	0	0	0	0	0	0	0	0	0	0	0	0	0	0	0	0	0	0	0	0	0	0	0
2025-11-04T21:44:43Z	04.11.2025 21:44:43	200	65	0	0	0	0	0	0	0	0	0	0	0	0	0	0	0	0	0	0	0	0	0	0	0	0	0	0	0	0	0	0	0	0	0	0	0	0	0	0	0	0	0	0	0	0	0	0
2025-11-04T21:54:43Z	04.11.2025 21:54:43	200	65	0	0	0	0	0	0	0	0	0	0	0	0	0	0	0	0	0	0	0	0	0	0	0	0	0	0	0	0	0	0	0	0	0	0	0	0	0	0	0	0	0	0	0	0	0	0
2025-11-04T22:04:43Z	04.11.2025 22:04:43	200	65	0	0	0	0	0	0	0	0	0	0	0	0	0	0	0	0	0	0	0	0	0	0	0	0	0	0	0	0	0	0	0	0	0	0	0	0	0	0	0	0	0	0	0	0	0	0
2025-11-04T22:14:43Z	04.11.2025 22:14:43	200	65	0	0	0	0	0	0	0	0	0	0	0	0	0	0	0	0	0	0	0	0	0	0	0	0	0	0	0	0	0	0	0	0	0	0	0	0	0	0	0	0	0	0	0	0	0	0
2025-11-04T22:24:43Z	04.11.2025 22:24:43	200	65	0	0	0	0	0	0	0	0	0	0	0	0	0	0	0	0	0	0	0	0	0	0	0	0	0	0	0	0	0	0	0	0	0	0	0	0	0	0	0	0	0	0	0	0	0	0
2025-11-04T22:34:43Z	04.11.2025 22:34:43	200	65	0	0	0	0	0	0	0	0	0	0	0	0	0	0	0	0	0	0	0	0	0	0	0	0	0	0	0	0	0	0	0	0	0	0	0	0	0	0	0	0	0	0	0	0	0	0
2025-11-04T22:44:43Z	04.11.2025 22:44:43	200	65	0	0	0	0	0	0	0	0	0	0	0	0	0	0	0	0	0	0	0	0	0	0	0	0	0	0	0	0	0	0	0	0	0	0	0	0	0	0	0	0	0	0	0	0	0	0
2025-11-04T22:54:43Z	04.11.2025 22:54:43	200	65	0	0	0	0	0	0	0	0	0	0	0	0	0	0	0	0	0	0	0	0	0	0	0	0	0	0	0	0	0	0	0	0	0	0	0	0	0	0	0	0	0	0	0	0	0	0
2025-11-04T23:04:43Z	04.11.2025 23:04:43	200	65	0	0	0	0	0	0	0	0	0	0	0	0	0	0	0	0	0	0	0	0	0	0	0	0	0	0	0	0	0	0	0	0	0	0	0	0	0	0	0	0	0	0	0	0	0	0
2025-11-04T23:14:44Z	04.11.2025 23:14:44	200	65	0	0	0	0	0	0	0	0	0	0	0	0	0	0	0	0	0	0	0	0	0	0	0	0	0	0	0	0	0	0	0	0	0	0	0	0	0	0	0	0	0	0	0	0	0	0
2025-11-04T23:24:44Z	04.11.2025 23:24:44	200	65	0	0	0	0	0	0	0	0	0	0	0	0	0	0	0	0	0	0	0	0	0	0	0	0	0	0	0	0	0	0	0	0	0	0	0	0	0	0	0	0	0	0	0	0	0	0
2025-11-04T23:34:44Z	04.11.2025 23:34:44	200	65	0	0	0	0	0	0	0	0	0	0	0	0	0	0	0	0	0	0	0	0	0	0	0	0	0	0	0	0	0	0	0	0	0	0	0	0	0	0	0	0	0	0	0	0	0	0
2025-11-04T23:44:44Z	04.11.2025 23:44:44	200	65	0	0	0	0	0	0	0	0	0	0	0	0	0	0	0	0	0	0	0	0	0	0	0	0	0	0	0	0	0	0	0	0	0	0	0	0	0	0	0	0	0	0	0	0	0	0
2025-11-04T23:54:44Z	04.11.2025 23:54:44	200	65	0	0	0	0	0	0	0	0	0	0	0	0	0	0	0	0	0	0	0	0	0	0	0	0	0	0	0	0	0	0	0	0	0	0	0	0	0	0	0	0	0	0	0	0	0	0
2025-11-05T00:04:44Z	05.11.2025 0:04:44	200	65	0	0	0	0	0	0	0	0	0	0	0	0	0	0	0	0	0	0	0	0	0	0	0	0	0	0	0	0	0	0	0	0	0	0	0	0	0	0	0	0	0	0	0	0	0	0
2025-11-05T00:14:44Z	05.11.2025 0:14:44	200	65	0	0	0	0	0	0	0	0	0	0	0	0	0	0	0	0	0	0	0	0	0	0	0	0	0	0	0	0	0	0	0	0	0	0	0	0	0	0	0	0	0	0	0	0	0	0
2025-11-05T00:24:44Z	05.11.2025 0:24:44	200	65	0	0	0	0	0	0	0	0	0	0	0	0	0	0	0	0	0	0	0	0	0	0	0	0	0	0	0	0	0	0	0	0	0	0	0	0	0	0	0	0	0	0	0	0	0	0
2025-11-05T00:34:44Z	05.11.2025 0:34:44	200	65	0	0	0	0	0	0	0	0	0	0	0	0	0	0	0	0	0	0	0	0	0	0	0	0	0	0	0	0	0	0	0	0	0	0	0	0	0	0	0	0	0	0	0	0	0	0
2025-11-05T00:44:44Z	05.11.2025 0:44:44	200	65	0	0	0	0	0	0	0	0	0	0	0	0	0	0	0	0	0	0	0	0	0	0	0	0	0	0	0	0	0	0	0	0	0	0	0	0	0	0	0	0	0	0	0	0	0	0
2025-11-05T00:54:44Z	05.11.2025 0:54:44	200	65	0	0	0	0	0	0	0	0	0	0	0	0	0	0	0	0	0	0	0	0	0	0	0	0	0	0	0	0	0	0	0	0	0	0	0	0	0	0	0	0	0	0	0	0	0	0
2025-11-05T01:04:45Z	05.11.2025 1:04:45	200	65	0	0	0	0	0	0	0	0	0	0	0	0	0	0	0	0	0	0	0	0	0	0	0	0	0	0	0	0	0	0	0	0	0	0	0	0	0	0	0	0	0	0	0	0	0	0
2025-11-05T01:14:45Z	05.11.2025 1:14:45	200	65	0	0	0	0	0	0	0	0	0	0	0	0	0	0	0	0	0	0	0	0	0	0	0	0	0	0	0	0	0	0	0	0	0	0	0	0	0	0	0	0	0	0	0	0	0	0
2025-11-05T01:24:45Z	05.11.2025 1:24:45	200	65	0	0	0	0	0	0	0	0	0	0	0	0	0	0	0	0	0	0	0	0	0	0	0	0	0	0	0	0	0	0	0	0	0	0	0	0	0	0	0	0	0	0	0	0	0	0
2025-11-05T01:34:45Z	05.11.2025 1:34:45	200	65	0	0	0	0	0	0	0	0	0	0	0	0	0	0	0	0	0	0	0	0	0	0	0	0	0	0	0	0	0	0	0	0	0	0	0	0	0	0	0	0	0	0	0	0	0	0
2025-11-05T01:44:45Z	05.11.2025 1:44:45	200	65	0	0	0	0	0	0	0	0	0	0	0	0	0	0	0	0	0	0	0	0	0	0	0	0	0	0	0	0	0	0	0	0	0	0	0	0	0	0	0	0	0	0	0	0	0	0
2025-11-05T01:54:45Z	05.11.2025 1:54:45	200	65	0	0	0	0	0	0	0	0	0	0	0	0	0	0	0	0	0	0	0	0	0	0	0	0	0	0	0	0	0	0	0	0	0	0	0	0	0	0	0	0	0	0	0	0	0	0
2025-11-05T02:04:45Z	05.11.2025 2:04:45	200	65	0	0	0	0	0	0	0	0	0	0	0	0	0	0	0	0	0	0	0	0	0	0	0	0	0	0	0	0	0	0	0	0	0	0	0	0	0	0	0	0	0	0	0	0	0	0
2025-11-05T02:14:45Z	05.11.2025 2:14:45	200	65	0	0	0	0	0	0	0	0	0	0	0	0	0	0	0	0	0	0	0	0	0	0	0	0	0	0	0	0	0	0	0	0	0	0	0	0	0	0	0	0	0	0	0	0	0	0
2025-11-05T02:24:45Z	05.11.2025 2:24:45	200	65	0	0	0	0	0	0	0	0	0	0	0	0	0	0	0	0	0	0	0	0	0	0	0	0	0	0	0	0	0	0	0	0	0	0	0	0	0	0	0	0	0	0	0	0	0	0
2025-11-05T02:34:45Z	05.11.2025 2:34:45	200	65	0	0	0	0	0	0	0	0	0	0	0	0	0	0	0	0	0	0	0	0	0	0	0	0	0	0	0	0	0	0	0	0	0	0	0	0	0	0	0	0	0	0	0	0	0	0
2025-11-05T02:44:46Z	05.11.2025 2:44:46	200	65	0	0	0	0	0	0	0	0	0	0	0	0	0	0	0	0	0	0	0	0	0	0	0	0	0	0	0	0	0	0	0	0	0	0	0	0	0	0	0	0	0	0	0	0	0	0
2025-11-05T02:54:46Z	05.11.2025 2:54:46	200	65	0	0	0	0	0	0	0	0	0	0	0	0	0	0	0	0	0	0	0	0	0	0	0	0	0	0	0	0	0	0	0	0	0	0	0	0	0	0	0	0	0	0	0	0	0	0
2025-11-05T03:04:46Z	05.11.2025 3:04:46	200	65	0	0	0	0	0	0	0	0	0	0	0	0	0	0	0	0	0	0	0	0	0	0	0	0	0	0	0	0	0	0	0	0	0	0	0	0	0	0	0	0	0	0	0	0	0	0
2025-11-05T03:14:46Z	05.11.2025 3:14:46	200	65	0	0	0	0	0	0	0	0	0	0	0	0	0	0	0	0	0	0	0	0	0	0	0	0	0	0	0	0	0	0	0	0	0	0	0	0	0	0	0	0	0	0	0	0	0	0
2025-11-05T03:24:46Z	05.11.2025 3:24:46	200	65	0	0	0	0	0	0	0	0	0	0	0	0	0	0	0	0	0	0	0	0	0	0	0	0	0	0	0	0	0	0	0	0	0	0	0	0	0	0	0	0	0	0	0	0	0	0
2025-11-05T03:34:46Z	05.11.2025 3:34:46	200	65	0	0	0	0	0	0	0	0	0	0	0	0	0	0	0	0	0	0	0	0	0	0	0	0	0	0	0	0	0	0	0	0	0	0	0	0	0	0	0	0	0	0	0	0	0	0
2025-11-05T03:44:46Z	05.11.2025 3:44:46	200	65	0	0	0	0	0	0	0	0	0	0	0	0	0	0	0	0	0	0	0	0	0	0	0	0	0	0	0	0	0	0	0	0	0	0	0	0	0	0	0	0	0	0	0	0	0	0
2025-11-05T03:54:46Z	05.11.2025 3:54:46	200	65	0	0	0	0	0	0	0	0	0	0	0	0	0	0	0	0	0	0	0	0	0	0	0	0	0	0	0	0	0	0	0	0	0	0	0	0	0	0	0	0	0	0	0	0	0	0
2025-11-05T04:04:46Z	05.11.2025 4:04:46	200	65	0	0	0	0	0	0	0	0	0	0	0	0	0	0	0	0	0	0	0	0	0	0	0	0	0	0	0	0	0	0	0	0	0	0	0	0	0	0	0	0	0	0	0	0	0	0
2025-11-05T04:14:47Z	05.11.2025 4:14:47	200	65	0	0	0	0	0	0	0	0	0	0	0	0	0	0	0	0	0	0	0	0	0	0	0	0	0	0	0	0	0	0	0	0	0	0	0	0	0	0	0	0	0	0	0	0	0	0
2025-11-05T04:24:47Z	05.11.2025 4:24:47	200	65	0	0	0	0	0	0	0	0	0	0	0	0	0	0	0	0	0	0	0	0	0	0	0	0	0	0	0	0	0	0	0	0	0	0	0	0	0	0	0	0	0	0	0	0	0	0
2025-11-05T04:34:47Z	05.11.2025 4:34:47	200	65	0	0	0	0	0	0	0	0	0	0	0	0	0	0	0	0	0	0	0	0	0	0	0	0	0	0	0	0	0	0	0	0	0	0	0	0	0	0	0	0	0	0	0	0	0	0
2025-11-05T04:44:47Z	05.11.2025 4:44:47	200	65	0	0	0	0	0	0	0	0	0	0	0	0	0	0	0	0	0	0	0	0	0	0	0	0	0	0	0	0	0	0	0	0	0	0	0	0	0	0	0	0	0	0	0	0	0	0
2025-11-05T04:54:47Z	05.11.2025 4:54:47	200	65	0	0	0	0	0	0	0	0	0	0	0	0	0	0	0	0	0	0	0	0	0	0	0	0	0	0	0	0	0	0	0	0	0	0	0	0	0	0	0	0	0	0	0	0	0	0
2025-11-05T05:04:47Z	05.11.2025 5:04:47	200	65	0	0	0	0	0	0	0	0	0	0	0	0	0	0	0	0	0	0	0	0	0	0	0	0	0	0	0	0	0	0	0	0	0	0	0	0	0	0	0	0	0	0	0	0	0	0
2025-11-05T05:14:47Z	05.11.2025 5:14:47	200	65	0	0	0	0	0	0	0	0	0	0	0	0	0	0	0	0	0	0	0	0	0	0	0	0	0	0	0	0	0	0	0	0	0	0	0	0	0	0	0	0	0	0	0	0	0	0
2025-11-05T05:24:47Z	05.11.2025 5:24:47	200	65	0	0	0	0	0	0	0	0	0	0	0	0	0	0	0	0	0	0	0	0	0	0	0	0	0	0	0	0	0	0	0	0	0	0	0	0	0	0	0	0	0	0	0	0	0	0
2025-11-05T05:34:47Z	05.11.2025 5:34:47	200	65	0	0	0	0	0	0	0	0	0	0	0	0	0	0	0	0	0	0	0	0	0	0	0	0	0	0	0	0	0	0	0	0	0	0	0	0	0	0	0	0	0	0	0	0	0	0
2025-11-05T05:44:47Z	05.11.2025 5:44:47	200	65	0	0	0	0	0	0	0	0	0	0	0	0	0	0	0	0	0	0	0	0	0	0	0	0	0	0	0	0	0	0	0	0	0	0	0	0	0	0	0	0	0	0	0	0	0	0
2025-11-05T05:54:48Z	05.11.2025 5:54:48	200	65	0	0	0	0	0	0	0	0	0	0	0	0	0	0	0	0	0	0	0	0	0	0	0	0	0	0	0	0	0	0	0	0	0	0	0	0	0	0	0	0	0	0	0	0	0	0
2025-11-05T06:04:48Z	05.11.2025 6:04:48	201	65	0,98	0,98	0,98	0,98	0,98	0,98	0,98	0,98	0	0	0	0	0	0	0	0	0	0	0	0	0	0	0	0	0	0	0	0	0	0	0	0	0,98	0,98	0,98	0,98	0,98	0,98	0,98	0,98	0	0	0	0	0	0
2025-11-05T06:14:48Z	05.11.2025 6:14:48	204	64	1,96	1,96	1,96	1,96	1,96	1,96	1,96	1,96	0,98	0,98	0,98	0,98	0,98	0,98	0,98	0,98	0	0	0	0	0	0	0	0	0	0	0	0	0	0	0	0	1,96	1,96	1,96	1,96	1,96	1,96	1,96	1,96	0,98	0,98	0,98	0,98	0,98	0,98
2025-11-05T06:24:48Z	05.11.2025 6:24:48	207	63	4,01	4,01	4,01	4,01	4,01	4,01	4,01	4,01	1,96	1,96	1,96	1,96	1,96	1,96	1,96	1,96	0	0	0	0	0	0	0	0	0	0	0	0	0	0	0	0	3,03	3,03	3,03	3,03	3,03	3,03	3,03	3,03	1,96	1,96	1,96	1,96	1,96	1,96
2025-11-05T06:34:48Z	05.11.2025 6:34:48	209	62	4,99	4,99	4,99	4,99	4,99	4,99	4,99	4,99	1,96	1,96	1,96	1,96	1,96	1,96	1,96	1,96	0,98	0,98	0,98	0,98	0,98	0,98	0,98	0,98	0	0	0	0	0	0	0	0	4,01	4,01	4,01	4,01	4,01	4,01	4,01	4,01	3,03	3,03	3,03	3,03	3,03	3,03
2025-11-05T06:44:48Z	05.11.2025 6:44:48	212	61	7,04	7,04	7,04	7,04	7,04	7,04	7,04	7,04	3,03	3,03	3,03	3,03	3,03	3,03	3,03	3,03	0,98	0,98	0,98	0,98	0,98	0,98	0,98	0,98	0	0	0	0	0	0	0	0	4,99	4,99	4,99	4,99	4,99	4,99	4,99	4,99	4,01	4,01	4,01	4,01	4,01	4,01
2025-11-05T06:54:48Z	05.11.2025 6:54:48	215	60	8,02	8,02	8,02	8,02	8,02	8,02	8,02	8,02	4,01	4,01	4,01	4,01	4,01	4,01	4,01	4,01	0,98	0,98	0,98	0,98	0,98	0,98	0,98	0,98	0,98	0,98	0,98	0,98	0,98	0,98	0,98	0,98	5,96	5,96	5,96	5,96	5,96	5,96	5,96	5,96	4,99	4,99	4,99	4,99	4,99	4,99
2025-11-05T07:04:48Z	05.11.2025 7:04:48	217	60	9,97	9,97	9,97	9,97	9,97	9,97	9,97	9,97	4,01	4,01	4,01	4,01	4,01	4,01	4,01	4,01	0,98	0,98	0,98	0,98	0,98	0,98	0,98	0,98	0,98	0,98	0,98	0,98	0,98	0,98	0,98	0,98	8,02	8,02	8,02	8,02	8,02	8,02	8,02	8,02	5,96	5,96	5,96	5,96	5,96	5,96
2025-11-05T07:14:48Z	05.11.2025 7:14:48	220	59	11,05	11,05	11,05	11,05	11,05	11,05	11,05	11,05	4,99	4,99	4,99	4,99	4,99	4,99	4,99	4,99	0,98	0,98	0,98	0,98	0,98	0,98	0,98	0,98	0,98	0,98	0,98	0,98	0,98	0,98	0,98	0,98	8,99	8,99	8,99	8,99	8,99	8,99	8,99	8,99	7,04	7,04	7,04	7,04	7,04	7,04
2025-11-05T07:24:48Z	05.11.2025 7:24:48	223	58	13	13	13	13	13	13	13	13	5,96	5,96	5,96	5,96	5,96	5,96	5,96	5,96	0,98	0,98	0,98	0,98	0,98	0,98	0,98	0,98	0,98	0,98	0,98	0,98	0,98	0,98	0,98	0,98	9,97	9,97	9,97	9,97	9,97	9,97	9,97	9,97	8,02	8,02	8,02	8,02	8,02	8,02
2025-11-05T07:34:49Z	05.11.2025 7:34:49	225	57	13,98	13,98	13,98	13,98	13,98	13,98	13,98	13,98	5,96	5,96	5,96	5,96	5,96	5,96	5,96	5,96	1,96	1,96	1,96	1,96	1,96	1,96	1,96	1,96	0,98	0,98	0,98	0,98	0,98	0,98	0,98	0,98	11,05	11,05	11,05	11,05	11,05	11,05	11,05	11,05	8,99	8,99	8,99	8,99	8,99	8,99
2025-11-05T07:44:49Z	05.11.2025 7:44:49	228	56	16,03	16,03	16,03	16,03	16,03	16,03	16,03	16,03	7,04	7,04	7,04	7,04	7,04	7,04	7,04	7,04	1,96	1,96	1,96	1,96	1,96	1,96	1,96	1,96	0,98	0,98	0,98	0,98	0,98	0,98	0,98	0,98	12,02	12,02	12,02	12,02	12,02	12,02	12,02	12,02	9,97	9,97	9,97	9,97	9,97	9,97
2025-11-05T07:54:49Z	05.11.2025 7:54:49	231	55	17,01	17,01	17,01	17,01	17,01	17,01	17,01	17,01	8,02	8,02	8,02	8,02	8,02	8,02	8,02	8,02	1,96	1,96	1,96	1,96	1,96	1,96	1,96	1,96	0,98	0,98	0,98	0,98	0,98	0,98	0,98	0,98	13	13	13	13	13	13	13	13	11,05	11,05	11,05	11,05	11,05	11,05
2025-11-05T08:04:49Z	05.11.2025 8:04:49	233	55	18,96	18,96	18,96	18,96	18,96	18,96	18,96	18,96	8,02	8,02	8,02	8,02	8,02	8,02	8,02	8,02	1,96	1,96	1,96	1,96	1,96	1,96	1,96	1,96	0,98	0,98	0,98	0,98	0,98	0,98	0,98	0,98	14,96	14,96	14,96	14,96	14,96	14,96	14,96	14,96	12,02	12,02	12,02	12,02	12,02	12,02
2025-11-05T08:14:49Z	05.11.2025 8:14:49	236	54	20,04	20,04	20,04	20,04	20,04	20,04	20,04	20,04	8,99	8,99	8,99	8,99	8,99	8,99	8,99	8,99	1,96	1,96	1,96	1,96	1,96	1,96	1,96	1,96	0,98	0,98	0,98	0,98	0,98	0,98	0,98	0,98	16,03	16,03	16,03	16,03	16,03	16,03	16,03	16,03	13	13	13	13	13	13
2025-11-05T08:24:49Z	05.11.2025 8:24:49	239	53	21,99	21,99	21,99	21,99	21,99	21,99	21,99	21,99	9,97	9,97	9,97	9,97	9,97	9,97	9,97	9,97	1,96	1,96	1,96	1,96	1,96	1,96	1,96	1,96	0,98	0,98	0,98	0,98	0,98	0,98	0,98	0,98	17,01	17,01	17,01	17,01	17,01	17,01	17,01	17,01	13,98	13,98	13,98	13,98	13,98	13,98
2025-11-05T08:34:49Z	05.11.2025 8:34:49	241	52	22,97	22,97	22,97	22,97	22,97	22,97	22,97	22,97	9,97	9,97	9,97	9,97	9,97	9,97	9,97	9,97	3,03	3,03	3,03	3,03	3,03	3,03	3,03	3,03	1,96	1,96	1,96	1,96	1,96	1,96	1,96	1,96	17,99	17,99	17,99	17,99	17,99	17,99	17,99	17,99	14,96	14,96	14,96	14,96	14,96	14,96
2025-11-05T08:44:49Z	05.11.2025 8:44:49	244	51	25,02	25,02	25,02	25,02	25,02	25,02	25,02	25,02	11,05	11,05	11,05	11,05	11,05	11,05	11,05	11,05	3,03	3,03	3,03	3,03	3,03	3,03	3,03	3,03	1,96	1,96	1,96	1,96	1,96	1,96	1,96	1,96	18,96	18,96	18,96	18,96	18,96	18,96	18,96	18,96	16,03	16,03	16,03	16,03	16,03	16,03
2025-11-05T08:54:49Z	05.11.2025 8:54:49	247	50	26	26	26	26	26	26	26	26	12,02	12,02	12,02	12,02	12,02	12,02	12,02	12,02	3,03	3,03	3,03	3,03	3,03	3,03	3,03	3,03	1,96	1,96	1,96	1,96	1,96	1,96	1,96	1,96	20,04	20,04	20,04	20,04	20,04	20,04	20,04	20,04	17,01	17,01	17,01	17,01	17,01	17,01
2025-11-05T09:04:50Z	05.11.2025 9:04:50	249	50	27,96	27,96	27,96	27,96	27,96	27,96	27,96	27,96	12,02	12,02	12,02	12,02	12,02	12,02	12,02	12,02	3,03	3,03	3,03	3,03	3,03	3,03	3,03	3,03	1,96	1,96	1,96	1,96	1,96	1,96	1,96	1,96	21,99	21,99	21,99	21,99	21,99	21,99	21,99	21,99	17,99	17,99	17,99	17,99	17,99	17,99
2025-11-05T09:14:50Z	05.11.2025 9:14:50	252	49	29,03	29,03	29,03	29,03	29,03	29,03	29,03	29,03	13	13	13	13	13	13	13	13	3,03	3,03	3,03	3,03	3,03	3,03	3,03	3,03	1,96	1,96	1,96	1,96	1,96	1,96	1,96	1,96	22,97	22,97	22,97	22,97	22,97	22,97	22,97	22,97	18,96	18,96	18,96	18,96	18,96	18,96
2025-11-05T09:24:50Z	05.11.2025 9:24:50	255	48	30,99	30,99	30,99	30,99	30,99	30,99	30,99	30,99	13,98	13,98	13,98	13,98	13,98	13,98	13,98	13,98	3,03	3,03	3,03	3,03	3,03	3,03	3,03	3,03	1,96	1,96	1,96	1,96	1,96	1,96	1,96	1,96	24,05	24,05	24,05	24,05	24,05	24,05	24,05	24,05	20,04	20,04	20,04	20,04	20,04	20,04
2025-11-05T09:34:50Z	05.11.2025 9:34:50	257	47	31,97	31,97	31,97	31,97	31,97	31,97	31,97	31,97	13,98	13,98	13,98	13,98	13,98	13,98	13,98	13,98	4,01	4,01	4,01	4,01	4,01	4,01	4,01	4,01	1,96	1,96	1,96	1,96	1,96	1,96	1,96	1,96	25,02	25,02	25,02	25,02	25,02	25,02	25,02	25,02	21,02	21,02	21,02	21,02	21,02	21,02
2025-11-05T09:44:50Z	05.11.2025 9:44:50	260	46	34,02	34,02	34,02	34,02	34,02	34,02	34,02	34,02	14,96	14,96	14,96	14,96	14,96	14,96	14,96	14,96	4,01	4,01	4,01	4,01	4,01	4,01	4,01	4,01	1,96	1,96	1,96	1,96	1,96	1,96	1,96	1,96	26	26	26	26	26	26	26	26	21,99	21,99	21,99	21,99	21,99	21,99
2025-11-05T09:54:50Z	05.11.2025 9:54:50	263	45	35	35	35	35	35	35	35	35	16,03	16,03	16,03	16,03	16,03	16,03	16,03	16,03	4,01	4,01	4,01	4,01	4,01	4,01	4,01	4,01	1,96	1,96	1,96	1,96	1,96	1,96	1,96	1,96	26,98	26,98	26,98	26,98	26,98	26,98	26,98	26,98	22,97	22,97	22,97	22,97	22,97	22,97
2025-11-05T10:04:50Z	05.11.2025 10:04:50	265	45	37,05	37,05	37,05	37,05	37,05	37,05	37,05	37,05	16,03	16,03	16,03	16,03	16,03	16,03	16,03	16,03	4,01	4,01	4,01	4,01	4,01	4,01	4,01	4,01	1,96	1,96	1,96	1,96	1,96	1,96	1,96	1,96	29,03	29,03	29,03	29,03	29,03	29,03	29,03	29,03	24,05	24,05	24,05	24,05	24,05	24,05
2025-11-05T10:14:50Z	05.11.2025 10:14:50	268	44	38,03	38,03	38,03	38,03	38,03	38,03	38,03	38,03	17,01	17,01	17,01	17,01	17,01	17,01	17,01	17,01	4,01	4,01	4,01	4,01	4,01	4,01	4,01	4,01	3,03	3,03	3,03	3,03	3,03	3,03	3,03	3,03	30,01	30,01	30,01	30,01	30,01	30,01	30,01	30,01	25,02	25,02	25,02	25,02	25,02	25,02
2025-11-05T10:24:50Z	05.11.2025 10:24:50	271	43	39,98	39,98	39,98	39,98	39,98	39,98	39,98	39,98	17,99	17,99	17,99	17,99	17,99	17,99	17,99	17,99	4,01	4,01	4,01	4,01	4,01	4,01	4,01	4,01	3,03	3,03	3,03	3,03	3,03	3,03	3,03	3,03	30,99	30,99	30,99	30,99	30,99	30,99	30,99	30,99	26	26	26	26	26	26
2025-11-05T10:34:51Z	05.11.2025 10:34:51	273	42	40,96	40,96	40,96	40,96	40,96	40,96	40,96	40,96	17,99	17,99	17,99	17,99	17,99	17,99	17,99	17,99	4,99	4,99	4,99	4,99	4,99	4,99	4,99	4,99	3,03	3,03	3,03	3,03	3,03	3,03	3,03	3,03	31,97	31,97	31,97	31,97	31,97	31,97	31,97	31,97	26,98	26,98	26,98	26,98	26,98	26,98
2025-11-05T10:44:51Z	05.11.2025 10:44:51	276	41	43,01	43,01	43,01	43,01	43,01	43,01	43,01	43,01	18,96	18,96	18,96	18,96	18,96	18,96	18,96	18,96	4,99	4,99	4,99	4,99	4,99	4,99	4,99	4,99	3,03	3,03	3,03	3,03	3,03	3,03	3,03	3,03	33,04	33,04	33,04	33,04	33,04	33,04	33,04	33,04	27,96	27,96	27,96	27,96	27,96	27,96
2025-11-05T10:54:51Z	05.11.2025 10:54:51	279	40	43,99	43,99	43,99	43,99	43,99	43,99	43,99	43,99	20,04	20,04	20,04	20,04	20,04	20,04	20,04	20,04	4,99	4,99	4,99	4,99	4,99	4,99	4,99	4,99	3,03	3,03	3,03	3,03	3,03	3,03	3,03	3,03	34,02	34,02	34,02	34,02	34,02	34,02	34,02	34,02	29,03	29,03	29,03	29,03	29,03	29,03
2025-11-05T11:04:51Z	05.11.2025 11:04:51	280	40	44,97	44,97	44,97	44,97	44,97	44,97	44,97	44,97	20,04	20,04	20,04	20,04	20,04	20,04	20,04	20,04	4,99	4,99	4,99	4,99	4,99	4,99	4,99	4,99	3,03	3,03	3,03	3,03	3,03	3,03	3,03	3,03	35	35	35	35	35	35	35	35	30,01	30,01	30,01	30,01	30,01	30,01
2025-11-05T11:14:51Z	05.11.2025 11:14:51	280	40	44,97	44,97	44,97	44,97	44,97	44,97	44,97	44,97	20,04	20,04	20,04	20,04	20,04	20,04	20,04	20,04	4,99	4,99	4,99	4,99	4,99	4,99	4,99	4,99	3,03	3,03	3,03	3,03	3,03	3,03	3,03	3,03	35	35	35	35	35	35	35	35	30,01	30,01	30,01	30,01	30,01	30,01
2025-11-05T11:24:51Z	05.11.2025 11:24:51	280	40	44,97	44,97	44,97	44,97	44,97	44,97	44,97	44,97	20,04	20,04	20,04	20,04	20,04	20,04	20,04	20,04	4,99	4,99	4,99	4,99	4,99	4,99	4,99	4,99	3,03	3,03	3,03	3,03	3,03	3,03	3,03	3,03	35	35	35	35	35	35	35	35	30,01	30,01	30,01	30,01	30,01	30,01
2025-11-05T11:34:51Z	05.11.2025 11:34:51	280	40	44,97	44,97	44,97	44,97	44,97	44,97	44,97	44,97	20,04	20,04	20,04	20,04	20,04	20,04	20,04	20,04	4,99	4,99	4,99	4,99	4,99	4,99	4,99	4,99	3,03	3,03	3,03	3,03	3,03	3,03	3,03	3,03	35	35	35	35	35	35	35	35	30,01	30,01	30,01	30,01	30,01	30,01
2025-11-05T11:44:51Z	05.11.2025 11:44:51	280	40	44,97	44,97	44,97	44,97	44,97	44,97	44,97	44,97	20,04	20,04	20,04	20,04	20,04	20,04	20,04	20,04	4,99	4,99	4,99	4,99	4,99	4,99	4,99	4,99	3,03	3,03	3,03	3,03	3,03	3,03	3,03	3,03	35	35	35	35	35	35	35	35	30,01	30,01	30,01	30,01	30,01	30,01
2025-11-05T11:54:51Z	05.11.2025 11:54:51	280	40	44,97	44,97	44,97	44,97	44,97	44,97	44,97	44,97	20,04	20,04	20,04	20,04	20,04	20,04	20,04	20,04	4,99	4,99	4,99	4,99	4,99	4,99	4,99	4,99	3,03	3,03	3,03	3,03	3,03	3,03	3,03	3,03	35	35	35	35	35	35	35	35	30,01	30,01	30,01	30,01	30,01	30,01
2025-11-05T12:04:51Z	05.11.2025 12:04:51	280	40	44,97	44,97	44,97	44,97	44,97	44,97	44,97	44,97	20,04	20,04	20,04	20,04	20,04	20,04	20,04	20,04	4,99	4,99	4,99	4,99	4,99	4,99	4,99	4,99	3,03	3,03	3,03	3,03	3,03	3,03	3,03	3,03	35	35	35	35	35	35	35	35	30,01	30,01	30,01	30,01	30,01	30,01
2025-11-05T12:14:52Z	05.11.2025 12:14:52	280	40	44,97	44,97	44,97	44,97	44,97	44,97	44,97	44,97	20,04	20,04	20,04	20,04	20,04	20,04	20,04	20,04	4,99	4,99	4,99	4,99	4,99	4,99	4,99	4,99	3,03	3,03	3,03	3,03	3,03	3,03	3,03	3,03	35	35	35	35	35	35	35	35	30,01	30,01	30,01	30,01	30,01	30,01
2025-11-05T12:24:52Z	05.11.2025 12:24:52	280	40	44,97	44,97	44,97	44,97	44,97	44,97	44,97	44,97	20,04	20,04	20,04	20,04	20,04	20,04	20,04	20,04	4,99	4,99	4,99	4,99	4,99	4,99	4,99	4,99	3,03	3,03	3,03	3,03	3,03	3,03	3,03	3,03	35	35	35	35	35	35	35	35	30,01	30,01	30,01	30,01	30,01	30,01
2025-11-05T12:34:52Z	05.11.2025 12:34:52	280	40	44,97	44,97	44,97	44,97	44,97	44,97	44,97	44,97	20,04	20,04	20,04	20,04	20,04	20,04	20,04	20,04	4,99	4,99	4,99	4,99	4,99	4,99	4,99	4,99	3,03	3,03	3,03	3,03	3,03	3,03	3,03	3,03	35	35	35	35	35	35	35	35	30,01	30,01	30,01	30,01	30,01	30,01
2025-11-05T12:44:52Z	05.11.2025 12:44:52	280	40	44,97	44,97	44,97	44,97	44,97	44,97	44,97	44,97	20,04	20,04	20,04	20,04	20,04	20,04	20,04	20,04	4,99	4,99	4,99	4,99	4,99	4,99	4,99	4,99	3,03	3,03	3,03	3,03	3,03	3,03	3,03	3,03	35	35	35	35	35	35	35	35	30,01	30,01	30,01	30,01	30,01	30,01
2025-11-05T12:54:52Z	05.11.2025 12:54:52	280	40	44,97	44,97	44,97	44,97	44,97	44,97	44,97	44,97	20,04	20,04	20,04	20,04	20,04	20,04	20,04	20,04	4,99	4,99	4,99	4,99	4,99	4,99	4,99	4,99	3,03	3,03	3,03	3,03	3,03	3,03	3,03	3,03	35	35	35	35	35	35	35	35	30,01	30,01	30,01	30,01	30,01	30,01
2025-11-05T13:04:52Z	05.11.2025 13:04:52	280	40	44,97	44,97	44,97	44,97	44,97	44,97	44,97	44,97	20,04	20,04	20,04	20,04	20,04	20,04	20,04	20,04	4,99	4,99	4,99	4,99	4,99	4,99	4,99	4,99	3,03	3,03	3,03	3,03	3,03	3,03	3,03	3,03	35	35	35	35	35	35	35	35	30,01	30,01	30,01	30,01	30,01	30,01
2025-11-05T13:14:52Z	05.11.2025 13:14:52	280	40	44,97	44,97	44,97	44,97	44,97	44,97	44,97	44,97	20,04	20,04	20,04	20,04	20,04	20,04	20,04	20,04	4,99	4,99	4,99	4,99	4,99	4,99	4,99	4,99	3,03	3,03	3,03	3,03	3,03	3,03	3,03	3,03	35	35	35	35	35	35	35	35	30,01	30,01	30,01	30,01	30,01	30,01
2025-11-05T13:24:52Z	05.11.2025 13:24:52	280	40	44,97	44,97	44,97	44,97	44,97	44,97	44,97	44,97	20,04	20,04	20,04	20,04	20,04	20,04	20,04	20,04	4,99	4,99	4,99	4,99	4,99	4,99	4,99	4,99	3,03	3,03	3,03	3,03	3,03	3,03	3,03	3,03	35	35	35	35	35	35	35	35	30,01	30,01	30,01	30,01	30,01	30,01
2025-11-05T13:34:52Z	05.11.2025 13:34:52	280	40	44,97	44,97	44,97	44,97	44,97	44,97	44,97	44,97	20,04	20,04	20,04	20,04	20,04	20,04	20,04	20,04	4,99	4,99	4,99	4,99	4,99	4,99	4,99	4,99	3,03	3,03	3,03	3,03	3,03	3,03	3,03	3,03	35	35	35	35	35	35	35	35	30,01	30,01	30,01	30,01	30,01	30,01
2025-11-05T13:44:53Z	05.11.2025 13:44:53	280	40	44,97	44,97	44,97	44,97	44,97	44,97	44,97	44,97	20,04	20,04	20,04	20,04	20,04	20,04	20,04	20,04	4,99	4,99	4,99	4,99	4,99	4,99	4,99	4,99	3,03	3,03	3,03	3,03	3,03	3,03	3,03	3,03	35	35	35	35	35	35	35	35	30,01	30,01	30,01	30,01	30,01	30,01
2025-11-05T13:54:53Z	05.11.2025 13:54:53	280	40	44,97	44,97	44,97	44,97	44,97	44,97	44,97	44,97	20,04	20,04	20,04	20,04	20,04	20,04	20,04	20,04	4,99	4,99	4,99	4,99	4,99	4,99	4,99	4,99	3,03	3,03	3,03	3,03	3,03	3,03	3,03	3,03	35	35	35	35	35	35	35	35	30,01	30,01	30,01	30,01	30,01	30,01
2025-11-05T14:04:53Z	05.11.2025 14:04:53	280	40	44,97	44,97	44,97	44,97	44,97	44,97	44,97	44,97	20,04	20,04	20,04	20,04	20,04	20,04	20,04	20,04	4,99	4,99	4,99	4,99	4,99	4,99	4,99	4,99	3,03	3,03	3,03	3,03	3,03	3,03	3,03	3,03	35	35	35	35	35	35	35	35	30,01	30,01	30,01	30,01	30,01	30,01
2025-11-05T14:14:53Z	05.11.2025 14:14:53	280	40	44,97	44,97	44,97	44,97	44,97	44,97	44,97	44,97	20,04	20,04	20,04	20,04	20,04	20,04	20,04	20,04	4,99	4,99	4,99	4,99	4,99	4,99	4,99	4,99	3,03	3,03	3,03	3,03	3,03	3,03	3,03	3,03	35	35	35	35	35	35	35	35	30,01	30,01	30,01	30,01	30,01	30,01
2025-11-05T14:24:53Z	05.11.2025 14:24:53	280	40	44,97	44,97	44,97	44,97	44,97	44,97	44,97	44,97	20,04	20,04	20,04	20,04	20,04	20,04	20,04	20,04	4,99	4,99	4,99	4,99	4,99	4,99	4,99	4,99	3,03	3,03	3,03	3,03	3,03	3,03	3,03	3,03	35	35	35	35	35	35	35	35	30,01	30,01	30,01	30,01	30,01	30,01
2025-11-05T14:34:53Z	05.11.2025 14:34:53	280	40	44,97	44,97	44,97	44,97	44,97	44,97	44,97	44,97	20,04	20,04	20,04	20,04	20,04	20,04	20,04	20,04	4,99	4,99	4,99	4,99	4,99	4,99	4,99	4,99	3,03	3,03	3,03	3,03	3,03	3,03	3,03	3,03	35	35	35	35	35	35	35	35	30,01	30,01	30,01	30,01	30,01	30,01
2025-11-05T14:44:53Z	05.11.2025 14:44:53	280	40	44,97	44,97	44,97	44,97	44,97	44,97	44,97	44,97	20,04	20,04	20,04	20,04	20,04	20,04	20,04	20,04	4,99	4,99	4,99	4,99	4,99	4,99	4,99	4,99	3,03	3,03	3,03	3,03	3,03	3,03	3,03	3,03	35	35	35	35	35	35	35	35	30,01	30,01	30,01	30,01	30,01	30,01
2025-11-05T14:54:53Z	05.11.2025 14:54:53	280	40	44,97	44,97	44,97	44,97	44,97	44,97	44,97	44,97	20,04	20,04	20,04	20,04	20,04	20,04	20,04	20,04	4,99	4,99	4,99	4,99	4,99	4,99	4,99	4,99	3,03	3,03	3,03	3,03	3,03	3,03	3,03	3,03	35	35	35	35	35	35	35	35	30,01	30,01	30,01	30,01	30,01	30,01
2025-11-05T15:05:52Z	05.11.2025 15:05:52	280	40	44,97	44,97	44,97	44,97	44,97	44,97	44,97	44,97	20,04	20,04	20,04	20,04	20,04	20,04	20,04	20,04	4,99	4,99	4,99	4,99	4,99	4,99	4,99	4,99	3,03	3,03	3,03	3,03	3,03	3,03	3,03	3,03	35	35	35	35	35	35	35	35	30,01	30,01	30,01	30,01	30,01	30,01
2025-11-05T15:15:52Z	05.11.2025 15:15:52	280	40	44,97	44,97	44,97	44,97	44,97	44,97	44,97	44,97	20,04	20,04	20,04	20,04	20,04	20,04	20,04	20,04	4,99	4,99	4,99	4,99	4,99	4,99	4,99	4,99	3,03	3,03	3,03	3,03	3,03	3,03	3,03	3,03	35	35	35	35	35	35	35	35	30,01	30,01	30,01	30,01	30,01	30,01
2025-11-05T15:25:52Z	05.11.2025 15:25:52	280	40	44,97	44,97	44,97	44,97	44,97	44,97	44,97	44,97	20,04	20,04	20,04	20,04	20,04	20,04	20,04	20,04	4,99	4,99	4,99	4,99	4,99	4,99	4,99	4,99	3,03	3,03	3,03	3,03	3,03	3,03	3,03	3,03	35	35	35	35	35	35	35	35	30,01	30,01	30,01	30,01	30,01	30,01
2025-11-05T15:35:52Z	05.11.2025 15:35:52	280	40	44,97	44,97	44,97	44,97	44,97	44,97	44,97	44,97	20,04	20,04	20,04	20,04	20,04	20,04	20,04	20,04	4,99	4,99	4,99	4,99	4,99	4,99	4,99	4,99	3,03	3,03	3,03	3,03	3,03	3,03	3,03	3,03	35	35	35	35	35	35	35	35	30,01	30,01	30,01	30,01	30,01	30,01
2025-11-05T15:45:52Z	05.11.2025 15:45:52	280	40	44,97	44,97	44,97	44,97	44,97	44,97	44,97	44,97	20,04	20,04	20,04	20,04	20,04	20,04	20,04	20,04	4,99	4,99	4,99	4,99	4,99	4,99	4,99	4,99	3,03	3,03	3,03	3,03	3,03	3,03	3,03	3,03	35	35	35	35	35	35	35	35	30,01	30,01	30,01	30,01	30,01	30,01
2025-11-05T15:55:52Z	05.11.2025 15:55:52	280	40	44,97	44,97	44,97	44,97	44,97	44,97	44,97	44,97	20,04	20,04	20,04	20,04	20,04	20,04	20,04	20,04	4,99	4,99	4,99	4,99	4,99	4,99	4,99	4,99	3,03	3,03	3,03	3,03	3,03	3,03	3,03	3,03	35	35	35	35	35	35	35	35	30,01	30,01	30,01	30,01	30,01	30,01
2025-11-05T16:05:52Z	05.11.2025 16:05:52	280	40	44,97	44,97	44,97	44,97	44,97	44,97	44,97	44,97	20,04	20,04	20,04	20,04	20,04	20,04	20,04	20,04	4,99	4,99	4,99	4,99	4,99	4,99	4,99	4,99	3,03	3,03	3,03	3,03	3,03	3,03	3,03	3,03	35	35	35	35	35	35	35	35	30,01	30,01	30,01	30,01	30,01	30,01
2025-11-05T16:15:52Z	05.11.2025 16:15:52	280	40	44,97	44,97	44,97	44,97	44,97	44,97	44,97	44,97	20,04	20,04	20,04	20,04	20,04	20,04	20,04	20,04	4,99	4,99	4,99	4,99	4,99	4,99	4,99	4,99	3,03	3,03	3,03	3,03	3,03	3,03	3,03	3,03	35	35	35	35	35	35	35	35	30,01	30,01	30,01	30,01	30,01	30,01
2025-11-05T16:25:53Z	05.11.2025 16:25:53	280	40	44,97	44,97	44,97	44,97	44,97	44,97	44,97	44,97	20,04	20,04	20,04	20,04	20,04	20,04	20,04	20,04	4,99	4,99	4,99	4,99	4,99	4,99	4,99	4,99	3,03	3,03	3,03	3,03	3,03	3,03	3,03	3,03	35	35	35	35	35	35	35	35	30,01	30,01	30,01	30,01	30,01	30,01
2025-11-05T16:35:53Z	05.11.2025 16:35:53	280	40	44,97	44,97	44,97	44,97	44,97	44,97	44,97	44,97	20,04	20,04	20,04	20,04	20,04	20,04	20,04	20,04	4,99	4,99	4,99	4,99	4,99	4,99	4,99	4,99	3,03	3,03	3,03	3,03	3,03	3,03	3,03	3,03	35	35	35	35	35	35	35	35	30,01	30,01	30,01	30,01	30,01	30,01
2025-11-05T16:45:53Z	05.11.2025 16:45:53	280	40	44,97	44,97	44,97	44,97	44,97	44,97	44,97	44,97	20,04	20,04	20,04	20,04	20,04	20,04	20,04	20,04	4,99	4,99	4,99	4,99	4,99	4,99	4,99	4,99	3,03	3,03	3,03	3,03	3,03	3,03	3,03	3,03	35	35	35	35	35	35	35	35	30,01	30,01	30,01	30,01	30,01	30,01
2025-11-05T16:55:53Z	05.11.2025 16:55:53	280	40	44,97	44,97	44,97	44,97	44,97	44,97	44,97	44,97	20,04	20,04	20,04	20,04	20,04	20,04	20,04	20,04	4,99	4,99	4,99	4,99	4,99	4,99	4,99	4,99	3,03	3,03	3,03	3,03	3,03	3,03	3,03	3,03	35	35	35	35	35	35	35	35	30,01	30,01	30,01	30,01	30,01	30,01
2025-11-05T17:05:53Z	05.11.2025 17:05:53	278	41	43,99	43,99	43,99	43,99	43,99	43,99	43,99	43,99	20,04	20,04	20,04	20,04	20,04	20,04	20,04	20,04	4,99	4,99	4,99	4,99	4,99	4,99	4,99	4,99	3,03	3,03	3,03	3,03	3,03	3,03	3,03	3,03	34,02	34,02	34,02	34,02	34,02	34,02	34,02	34,02	29,03	29,03	29,03	29,03	29,03	29,03
2025-11-05T17:15:53Z	05.11.2025 17:15:53	275	42	42,03	42,03	42,03	42,03	42,03	42,03	42,03	42,03	18,96	18,96	18,96	18,96	18,96	18,96	18,96	18,96	4,99	4,99	4,99	4,99	4,99	4,99	4,99	4,99	3,03	3,03	3,03	3,03	3,03	3,03	3,03	3,03	33,04	33,04	33,04	33,04	33,04	33,04	33,04	33,04	27,96	27,96	27,96	27,96	27,96	27,96
2025-11-05T17:25:53Z	05.11.2025 17:25:53	271	43	39,98	39,98	39,98	39,98	39,98	39,98	39,98	39,98	17,99	17,99	17,99	17,99	17,99	17,99	17,99	17,99	4,01	4,01	4,01	4,01	4,01	4,01	4,01	4,01	3,03	3,03	3,03	3,03	3,03	3,03	3,03	3,03	30,99	30,99	30,99	30,99	30,99	30,99	30,99	30,99	26,98	26,98	26,98	26,98	26,98	26,98
2025-11-05T17:35:53Z	05.11.2025 17:35:53	268	44	38,03	38,03	38,03	38,03	38,03	38,03	38,03	38,03	17,01	17,01	17,01	17,01	17,01	17,01	17,01	17,01	4,01	4,01	4,01	4,01	4,01	4,01	4,01	4,01	3,03	3,03	3,03	3,03	3,03	3,03	3,03	3,03	30,01	30,01	30,01	30,01	30,01	30,01	30,01	30,01	26	26	26	26	26	26
2025-11-05T17:45:53Z	05.11.2025 17:45:53	265	45	35,97	35,97	35,97	35,97	35,97	35,97	35,97	35,97	16,03	16,03	16,03	16,03	16,03	16,03	16,03	16,03	4,01	4,01	4,01	4,01	4,01	4,01	4,01	4,01	1,96	1,96	1,96	1,96	1,96	1,96	1,96	1,96	27,96	27,96	27,96	27,96	27,96	27,96	27,96	27,96	24,05	24,05	24,05	24,05	24,05	24,05
2025-11-05T17:55:54Z	05.11.2025 17:55:54	261	46	35	35	35	35	35	35	35	35	14,96	14,96	14,96	14,96	14,96	14,96	14,96	14,96	4,01	4,01	4,01	4,01	4,01	4,01	4,01	4,01	1,96	1,96	1,96	1,96	1,96	1,96	1,96	1,96	26,98	26,98	26,98	26,98	26,98	26,98	26,98	26,98	22,97	22,97	22,97	22,97	22,97	22,97
2025-11-05T18:05:54Z	05.11.2025 18:05:54	258	47	33,04	33,04	33,04	33,04	33,04	33,04	33,04	33,04	14,96	14,96	14,96	14,96	14,96	14,96	14,96	14,96	4,01	4,01	4,01	4,01	4,01	4,01	4,01	4,01	1,96	1,96	1,96	1,96	1,96	1,96	1,96	1,96	25,02	25,02	25,02	25,02	25,02	25,02	25,02	25,02	21,99	21,99	21,99	21,99	21,99	21,99
2025-11-05T18:15:54Z	05.11.2025 18:15:54	255	48	30,99	30,99	30,99	30,99	30,99	30,99	30,99	30,99	13,98	13,98	13,98	13,98	13,98	13,98	13,98	13,98	3,03	3,03	3,03	3,03	3,03	3,03	3,03	3,03	1,96	1,96	1,96	1,96	1,96	1,96	1,96	1,96	24,05	24,05	24,05	24,05	24,05	24,05	24,05	24,05	21,02	21,02	21,02	21,02	21,02	21,02
2025-11-05T18:25:54Z	05.11.2025 18:25:54	251	49	29,03	29,03	29,03	29,03	29,03	29,03	29,03	29,03	13	13	13	13	13	13	13	13	3,03	3,03	3,03	3,03	3,03	3,03	3,03	3,03	1,96	1,96	1,96	1,96	1,96	1,96	1,96	1,96	21,99	21,99	21,99	21,99	21,99	21,99	21,99	21,99	18,96	18,96	18,96	18,96	18,96	18,96
2025-11-05T18:35:54Z	05.11.2025 18:35:54	248	50	26,98	26,98	26,98	26,98	26,98	26,98	26,98	26,98	12,02	12,02	12,02	12,02	12,02	12,02	12,02	12,02	3,03	3,03	3,03	3,03	3,03	3,03	3,03	3,03	1,96	1,96	1,96	1,96	1,96	1,96	1,96	1,96	21,02	21,02	21,02	21,02	21,02	21,02	21,02	21,02	17,99	17,99	17,99	17,99	17,99	17,99
2025-11-05T18:45:54Z	05.11.2025 18:45:54	245	51	25,02	25,02	25,02	25,02	25,02	25,02	25,02	25,02	11,05	11,05	11,05	11,05	11,05	11,05	11,05	11,05	3,03	3,03	3,03	3,03	3,03	3,03	3,03	3,03	1,96	1,96	1,96	1,96	1,96	1,96	1,96	1,96	20,04	20,04	20,04	20,04	20,04	20,04	20,04	20,04	17,01	17,01	17,01	17,01	17,01	17,01
2025-11-05T18:55:54Z	05.11.2025 18:55:54	241	52	22,97	22,97	22,97	22,97	22,97	22,97	22,97	22,97	9,97	9,97	9,97	9,97	9,97	9,97	9,97	9,97	3,03	3,03	3,03	3,03	3,03	3,03	3,03	3,03	1,96	1,96	1,96	1,96	1,96	1,96	1,96	1,96	17,99	17,99	17,99	17,99	17,99	17,99	17,99	17,99	16,03	16,03	16,03	16,03	16,03	16,03
2025-11-05T19:05:54Z	05.11.2025 19:05:54	238	53	21,02	21,02	21,02	21,02	21,02	21,02	21,02	21,02	9,97	9,97	9,97	9,97	9,97	9,97	9,97	9,97	1,96	1,96	1,96	1,96	1,96	1,96	1,96	1,96	0,98	0,98	0,98	0,98	0,98	0,98	0,98	0,98	17,01	17,01	17,01	17,01	17,01	17,01	17,01	17,01	13,98	13,98	13,98	13,98	13,98	13,98
2025-11-05T19:15:54Z	05.11.2025 19:15:54	235	54	20,04	20,04	20,04	20,04	20,04	20,04	20,04	20,04	8,99	8,99	8,99	8,99	8,99	8,99	8,99	8,99	1,96	1,96	1,96	1,96	1,96	1,96	1,96	1,96	0,98	0,98	0,98	0,98	0,98	0,98	0,98	0,98	14,96	14,96	14,96	14,96	14,96	14,96	14,96	14,96	13	13	13	13	13	13
2025-11-05T19:25:54Z	05.11.2025 19:25:54	231	55	17,99	17,99	17,99	17,99	17,99	17,99	17,99	17,99	8,02	8,02	8,02	8,02	8,02	8,02	8,02	8,02	1,96	1,96	1,96	1,96	1,96	1,96	1,96	1,96	0,98	0,98	0,98	0,98	0,98	0,98	0,98	0,98	13,98	13,98	13,98	13,98	13,98	13,98	13,98	13,98	12,02	12,02	12,02	12,02	12,02	12,02
2025-11-05T19:35:54Z	05.11.2025 19:35:54	228	56	16,03	16,03	16,03	16,03	16,03	16,03	16,03	16,03	7,04	7,04	7,04	7,04	7,04	7,04	7,04	7,04	1,96	1,96	1,96	1,96	1,96	1,96	1,96	1,96	0,98	0,98	0,98	0,98	0,98	0,98	0,98	0,98	12,02	12,02	12,02	12,02	12,02	12,02	12,02	12,02	11,05	11,05	11,05	11,05	11,05	11,05
2025-11-05T19:45:55Z	05.11.2025 19:45:55	225	57	13,98	13,98	13,98	13,98	13,98	13,98	13,98	13,98	5,96	5,96	5,96	5,96	5,96	5,96	5,96	5,96	1,96	1,96	1,96	1,96	1,96	1,96	1,96	1,96	0,98	0,98	0,98	0,98	0,98	0,98	0,98	0,98	11,05	11,05	11,05	11,05	11,05	11,05	11,05	11,05	8,99	8,99	8,99	8,99	8,99	8,99
2025-11-05T19:55:55Z	05.11.2025 19:55:55	221	58	12,02	12,02	12,02	12,02	12,02	12,02	12,02	12,02	4,99	4,99	4,99	4,99	4,99	4,99	4,99	4,99	0,98	0,98	0,98	0,98	0,98	0,98	0,98	0,98	0,98	0,98	0,98	0,98	0,98	0,98	0,98	0,98	8,99	8,99	8,99	8,99	8,99	8,99	8,99	8,99	8,02	8,02	8,02	8,02	8,02	8,02
2025-11-05T20:05:55Z	05.11.2025 20:05:55	218	59	9,97	9,97	9,97	9,97	9,97	9,97	9,97	9,97	4,99	4,99	4,99	4,99	4,99	4,99	4,99	4,99	0,98	0,98	0,98	0,98	0,98	0,98	0,98	0,98	0,98	0,98	0,98	0,98	0,98	0,98	0,98	0,98	8,02	8,02	8,02	8,02	8,02	8,02	8,02	8,02	7,04	7,04	7,04	7,04	7,04	7,04
2025-11-05T20:15:55Z	05.11.2025 20:15:55	215	60	8,02	8,02	8,02	8,02	8,02	8,02	8,02	8,02	4,01	4,01	4,01	4,01	4,01	4,01	4,01	4,01	0,98	0,98	0,98	0,98	0,98	0,98	0,98	0,98	0,98	0,98	0,98	0,98	0,98	0,98	0,98	0,98	5,96	5,96	5,96	5,96	5,96	5,96	5,96	5,96	5,96	5,96	5,96	5,96	5,96	5,96
2025-11-05T20:25:55Z	05.11.2025 20:25:55	211	61	5,96	5,96	5,96	5,96	5,96	5,96	5,96	5,96	3,03	3,03	3,03	3,03	3,03	3,03	3,03	3,03	0,98	0,98	0,98	0,98	0,98	0,98	0,98	0,98	0	0	0	0	0	0	0	0	4,99	4,99	4,99	4,99	4,99	4,99	4,99	4,99	4,01	4,01	4,01	4,01	4,01	4,01
2025-11-05T20:35:55Z	05.11.2025 20:35:55	208	62	4,99	4,99	4,99	4,99	4,99	4,99	4,99	4,99	1,96	1,96	1,96	1,96	1,96	1,96	1,96	1,96	0,98	0,98	0,98	0,98	0,98	0,98	0,98	0,98	0	0	0	0	0	0	0	0	4,01	4,01	4,01	4,01	4,01	4,01	4,01	4,01	3,03	3,03	3,03	3,03	3,03	3,03
2025-11-05T20:45:55Z	05.11.2025 20:45:55	205	64	3,03	3,03	3,03	3,03	3,03	3,03	3,03	3,03	0,98	0,98	0,98	0,98	0,98	0,98	0,98	0,98	0	0	0	0	0	0	0	0	0	0	0	0	0	0	0	0	1,96	1,96	1,96	1,96	1,96	1,96	1,96	1,96	1,96	1,96	1,96	1,96	1,96	1,96
2025-11-05T20:55:55Z	05.11.2025 20:55:55	201	65	0,98	0,98	0,98	0,98	0,98	0,98	0,98	0,98	0	0	0	0	0	0	0	0	0	0	0	0	0	0	0	0	0	0	0	0	0	0	0	0	0,98	0,98	0,98	0,98	0,98	0,98	0,98	0,98	0,98	0,98	0,98	0,98	0,98	0,98
2025-11-05T21:05:55Z	05.11.2025 21:05:55	200	65	0	0	0	0	0	0	0	0	0	0	0	0	0	0	0	0	0	0	0	0	0	0	0	0	0	0	0	0	0	0	0	0	0	0	0	0	0	0	0	0	0	0	0	0	0	0
2025-11-05T21:15:55Z	05.11.2025 21:15:55	200	65	0	0	0	0	0	0	0	0	0	0	0	0	0	0	0	0	0	0	0	0	0	0	0	0	0	0	0	0	0	0	0	0	0	0	0	0	0	0	0	0	0	0	0	0	0	0
2025-11-05T21:25:55Z	05.11.2025 21:25:55	200	65	0	0	0	0	0	0	0	0	0	0	0	0	0	0	0	0	0	0	0	0	0	0	0	0	0	0	0	0	0	0	0	0	0	0	0	0	0	0	0	0	0	0	0	0	0	0
2025-11-05T21:35:56Z	05.11.2025 21:35:56	200	65	0	0	0	0	0	0	0	0	0	0	0	0	0	0	0	0	0	0	0	0	0	0	0	0	0	0	0	0	0	0	0	0	0	0	0	0	0	0	0	0	0	0	0	0	0	0
2025-11-05T21:45:56Z	05.11.2025 21:45:56	200	65	0	0	0	0	0	0	0	0	0	0	0	0	0	0	0	0	0	0	0	0	0	0	0	0	0	0	0	0	0	0	0	0	0	0	0	0	0	0	0	0	0	0	0	0	0	0
2025-11-05T21:55:56Z	05.11.2025 21:55:56	200	65	0	0	0	0	0	0	0	0	0	0	0	0	0	0	0	0	0	0	0	0	0	0	0	0	0	0	0	0	0	0	0	0	0	0	0	0	0	0	0	0	0	0	0	0	0	0
2025-11-05T22:05:56Z	05.11.2025 22:05:56	200	65	0	0	0	0	0	0	0	0	0	0	0	0	0	0	0	0	0	0	0	0	0	0	0	0	0	0	0	0	0	0	0	0	0	0	0	0	0	0	0	0	0	0	0	0	0	0
2025-11-05T22:15:56Z	05.11.2025 22:15:56	200	65	0	0	0	0	0	0	0	0	0	0	0	0	0	0	0	0	0	0	0	0	0	0	0	0	0	0	0	0	0	0	0	0	0	0	0	0	0	0	0	0	0	0	0	0	0	0
2025-11-05T22:25:56Z	05.11.2025 22:25:56	200	65	0	0	0	0	0	0	0	0	0	0	0	0	0	0	0	0	0	0	0	0	0	0	0	0	0	0	0	0	0	0	0	0	0	0	0	0	0	0	0	0	0	0	0	0	0	0
2025-11-05T22:35:56Z	05.11.2025 22:35:56	200	65	0	0	0	0	0	0	0	0	0	0	0	0	0	0	0	0	0	0	0	0	0	0	0	0	0	0	0	0	0	0	0	0	0	0	0	0	0	0	0	0	0	0	0	0	0	0
2025-11-05T22:45:56Z	05.11.2025 22:45:56	200	65	0	0	0	0	0	0	0	0	0	0	0	0	0	0	0	0	0	0	0	0	0	0	0	0	0	0	0	0	0	0	0	0	0	0	0	0	0	0	0	0	0	0	0	0	0	0
2025-11-05T22:55:56Z	05.11.2025 22:55:56	200	65	0	0	0	0	0	0	0	0	0	0	0	0	0	0	0	0	0	0	0	0	0	0	0	0	0	0	0	0	0	0	0	0	0	0	0	0	0	0	0	0	0	0	0	0	0	0
2025-11-05T23:05:57Z	05.11.2025 23:05:57	200	65	0	0	0	0	0	0	0	0	0	0	0	0	0	0	0	0	0	0	0	0	0	0	0	0	0	0	0	0	0	0	0	0	0	0	0	0	0	0	0	0	0	0	0	0	0	0
2025-11-05T23:15:57Z	05.11.2025 23:15:57	200	65	0	0	0	0	0	0	0	0	0	0	0	0	0	0	0	0	0	0	0	0	0	0	0	0	0	0	0	0	0	0	0	0	0	0	0	0	0	0	0	0	0	0	0	0	0	0
2025-11-05T23:25:57Z	05.11.2025 23:25:57	200	65	0	0	0	0	0	0	0	0	0	0	0	0	0	0	0	0	0	0	0	0	0	0	0	0	0	0	0	0	0	0	0	0	0	0	0	0	0	0	0	0	0	0	0	0	0	0
2025-11-05T23:35:57Z	05.11.2025 23:35:57	200	65	0	0	0	0	0	0	0	0	0	0	0	0	0	0	0	0	0	0	0	0	0	0	0	0	0	0	0	0	0	0	0	0	0	0	0	0	0	0	0	0	0	0	0	0	0	0
2025-11-05T23:45:57Z	05.11.2025 23:45:57	200	65	0	0	0	0	0	0	0	0	0	0	0	0	0	0	0	0	0	0	0	0	0	0	0	0	0	0	0	0	0	0	0	0	0	0	0	0	0	0	0	0	0	0	0	0	0	0
2025-11-05T23:55:57Z	05.11.2025 23:55:57	200	65	0	0	0	0	0	0	0	0	0	0	0	0	0	0	0	0	0	0	0	0	0	0	0	0	0	0	0	0	0	0	0	0	0	0	0	0	0	0	0	0	0	0	0	0	0	0
2025-11-06T00:05:57Z	06.11.2025 0:05:57	200	65	0	0	0	0	0	0	0	0	0	0	0	0	0	0	0	0	0	0	0	0	0	0	0	0	0	0	0	0	0	0	0	0	0	0	0	0	0	0	0	0	0	0	0	0	0	0
2025-11-06T00:15:57Z	06.11.2025 0:15:57	200	65	0	0	0	0	0	0	0	0	0	0	0	0	0	0	0	0	0	0	0	0	0	0	0	0	0	0	0	0	0	0	0	0	0	0	0	0	0	0	0	0	0	0	0	0	0	0
2025-11-06T00:25:57Z	06.11.2025 0:25:57	200	65	0	0	0	0	0	0	0	0	0	0	0	0	0	0	0	0	0	0	0	0	0	0	0	0	0	0	0	0	0	0	0	0	0	0	0	0	0	0	0	0	0	0	0	0	0	0
2025-11-06T00:35:58Z	06.11.2025 0:35:58	200	65	0	0	0	0	0	0	0	0	0	0	0	0	0	0	0	0	0	0	0	0	0	0	0	0	0	0	0	0	0	0	0	0	0	0	0	0	0	0	0	0	0	0	0	0	0	0
2025-11-06T00:45:58Z	06.11.2025 0:45:58	200	65	0	0	0	0	0	0	0	0	0	0	0	0	0	0	0	0	0	0	0	0	0	0	0	0	0	0	0	0	0	0	0	0	0	0	0	0	0	0	0	0	0	0	0	0	0	0
2025-11-06T00:55:58Z	06.11.2025 0:55:58	200	65	0	0	0	0	0	0	0	0	0	0	0	0	0	0	0	0	0	0	0	0	0	0	0	0	0	0	0	0	0	0	0	0	0	0	0	0	0	0	0	0	0	0	0	0	0	0
2025-11-06T01:05:58Z	06.11.2025 1:05:58	200	65	0	0	0	0	0	0	0	0	0	0	0	0	0	0	0	0	0	0	0	0	0	0	0	0	0	0	0	0	0	0	0	0	0	0	0	0	0	0	0	0	0	0	0	0	0	0
2025-11-06T01:15:58Z	06.11.2025 1:15:58	200	65	0	0	0	0	0	0	0	0	0	0	0	0	0	0	0	0	0	0	0	0	0	0	0	0	0	0	0	0	0	0	0	0	0	0	0	0	0	0	0	0	0	0	0	0	0	0
2025-11-06T01:25:58Z	06.11.2025 1:25:58	200	65	0	0	0	0	0	0	0	0	0	0	0	0	0	0	0	0	0	0	0	0	0	0	0	0	0	0	0	0	0	0	0	0	0	0	0	0	0	0	0	0	0	0	0	0	0	0
2025-11-06T01:35:58Z	06.11.2025 1:35:58	200	65	0	0	0	0	0	0	0	0	0	0	0	0	0	0	0	0	0	0	0	0	0	0	0	0	0	0	0	0	0	0	0	0	0	0	0	0	0	0	0	0	0	0	0	0	0	0
2025-11-06T01:45:58Z	06.11.2025 1:45:58	200	65	0	0	0	0	0	0	0	0	0	0	0	0	0	0	0	0	0	0	0	0	0	0	0	0	0	0	0	0	0	0	0	0	0	0	0	0	0	0	0	0	0	0	0	0	0	0
2025-11-06T01:55:58Z	06.11.2025 1:55:58	200	65	0	0	0	0	0	0	0	0	0	0	0	0	0	0	0	0	0	0	0	0	0	0	0	0	0	0	0	0	0	0	0	0	0	0	0	0	0	0	0	0	0	0	0	0	0	0
2025-11-06T02:05:58Z	06.11.2025 2:05:58	200	65	0	0	0	0	0	0	0	0	0	0	0	0	0	0	0	0	0	0	0	0	0	0	0	0	0	0	0	0	0	0	0	0	0	0	0	0	0	0	0	0	0	0	0	0	0	0
2025-11-06T02:15:58Z	06.11.2025 2:15:58	200	65	0	0	0	0	0	0	0	0	0	0	0	0	0	0	0	0	0	0	0	0	0	0	0	0	0	0	0	0	0	0	0	0	0	0	0	0	0	0	0	0	0	0	0	0	0	0
2025-11-06T02:25:59Z	06.11.2025 2:25:59	200	65	0	0	0	0	0	0	0	0	0	0	0	0	0	0	0	0	0	0	0	0	0	0	0	0	0	0	0	0	0	0	0	0	0	0	0	0	0	0	0	0	0	0	0	0	0	0
2025-11-06T02:35:59Z	06.11.2025 2:35:59	200	65	0	0	0	0	0	0	0	0	0	0	0	0	0	0	0	0	0	0	0	0	0	0	0	0	0	0	0	0	0	0	0	0	0	0	0	0	0	0	0	0	0	0	0	0	0	0
2025-11-06T02:45:59Z	06.11.2025 2:45:59	200	65	0	0	0	0	0	0	0	0	0	0	0	0	0	0	0	0	0	0	0	0	0	0	0	0	0	0	0	0	0	0	0	0	0	0	0	0	0	0	0	0	0	0	0	0	0	0
2025-11-06T02:55:59Z	06.11.2025 2:55:59	200	65	0	0	0	0	0	0	0	0	0	0	0	0	0	0	0	0	0	0	0	0	0	0	0	0	0	0	0	0	0	0	0	0	0	0	0	0	0	0	0	0	0	0	0	0	0	0
2025-11-06T03:05:59Z	06.11.2025 3:05:59	200	65	0	0	0	0	0	0	0	0	0	0	0	0	0	0	0	0	0	0	0	0	0	0	0	0	0	0	0	0	0	0	0	0	0	0	0	0	0	0	0	0	0	0	0	0	0	0
2025-11-06T03:15:59Z	06.11.2025 3:15:59	200	65	0	0	0	0	0	0	0	0	0	0	0	0	0	0	0	0	0	0	0	0	0	0	0	0	0	0	0	0	0	0	0	0	0	0	0	0	0	0	0	0	0	0	0	0	0	0
2025-11-06T03:25:59Z	06.11.2025 3:25:59	200	65	0	0	0	0	0	0	0	0	0	0	0	0	0	0	0	0	0	0	0	0	0	0	0	0	0	0	0	0	0	0	0	0	0	0	0	0	0	0	0	0	0	0	0	0	0	0
2025-11-06T03:35:59Z	06.11.2025 3:35:59	200	65	0	0	0	0	0	0	0	0	0	0	0	0	0	0	0	0	0	0	0	0	0	0	0	0	0	0	0	0	0	0	0	0	0	0	0	0	0	0	0	0	0	0	0	0	0	0
2025-11-06T03:45:59Z	06.11.2025 3:45:59	200	65	0	0	0	0	0	0	0	0	0	0	0	0	0	0	0	0	0	0	0	0	0	0	0	0	0	0	0	0	0	0	0	0	0	0	0	0	0	0	0	0	0	0	0	0	0	0
2025-11-06T03:55:59Z	06.11.2025 3:55:59	200	65	0	0	0	0	0	0	0	0	0	0	0	0	0	0	0	0	0	0	0	0	0	0	0	0	0	0	0	0	0	0	0	0	0	0	0	0	0	0	0	0	0	0	0	0	0	0
2025-11-06T04:06:00Z	06.11.2025 4:06:00	200	65	0	0	0	0	0	0	0	0	0	0	0	0	0	0	0	0	0	0	0	0	0	0	0	0	0	0	0	0	0	0	0	0	0	0	0	0	0	0	0	0	0	0	0	0	0	0
2025-11-06T04:16:00Z	06.11.2025 4:16:00	200	65	0	0	0	0	0	0	0	0	0	0	0	0	0	0	0	0	0	0	0	0	0	0	0	0	0	0	0	0	0	0	0	0	0	0	0	0	0	0	0	0	0	0	0	0	0	0
2025-11-06T04:26:00Z	06.11.2025 4:26:00	200	65	0	0	0	0	0	0	0	0	0	0	0	0	0	0	0	0	0	0	0	0	0	0	0	0	0	0	0	0	0	0	0	0	0	0	0	0	0	0	0	0	0	0	0	0	0	0
2025-11-06T04:36:00Z	06.11.2025 4:36:00	200	65	0	0	0	0	0	0	0	0	0	0	0	0	0	0	0	0	0	0	0	0	0	0	0	0	0	0	0	0	0	0	0	0	0	0	0	0	0	0	0	0	0	0	0	0	0	0
2025-11-06T04:46:00Z	06.11.2025 4:46:00	200	65	0	0	0	0	0	0	0	0	0	0	0	0	0	0	0	0	0	0	0	0	0	0	0	0	0	0	0	0	0	0	0	0	0	0	0	0	0	0	0	0	0	0	0	0	0	0
2025-11-06T04:56:00Z	06.11.2025 4:56:00	200	65	0	0	0	0	0	0	0	0	0	0	0	0	0	0	0	0	0	0	0	0	0	0	0	0	0	0	0	0	0	0	0	0	0	0	0	0	0	0	0	0	0	0	0	0	0	0
2025-11-06T05:06:00Z	06.11.2025 5:06:00	200	65	0	0	0	0	0	0	0	0	0	0	0	0	0	0	0	0	0	0	0	0	0	0	0	0	0	0	0	0	0	0	0	0	0	0	0	0	0	0	0	0	0	0	0	0	0	0
2025-11-06T05:16:00Z	06.11.2025 5:16:00	200	65	0	0	0	0	0	0	0	0	0	0	0	0	0	0	0	0	0	0	0	0	0	0	0	0	0	0	0	0	0	0	0	0	0	0	0	0	0	0	0	0	0	0	0	0	0	0
2025-11-06T05:26:00Z	06.11.2025 5:26:00	200	65	0	0	0	0	0	0	0	0	0	0	0	0	0	0	0	0	0	0	0	0	0	0	0	0	0	0	0	0	0	0	0	0	0	0	0	0	0	0	0	0	0	0	0	0	0	0
2025-11-06T05:36:01Z	06.11.2025 5:36:01	200	65	0	0	0	0	0	0	0	0	0	0	0	0	0	0	0	0	0	0	0	0	0	0	0	0	0	0	0	0	0	0	0	0	0	0	0	0	0	0	0	0	0	0	0	0	0	0
2025-11-06T05:46:01Z	06.11.2025 5:46:01	200	65	0	0	0	0	0	0	0	0	0	0	0	0	0	0	0	0	0	0	0	0	0	0	0	0	0	0	0	0	0	0	0	0	0	0	0	0	0	0	0	0	0	0	0	0	0	0
2025-11-06T05:56:01Z	06.11.2025 5:56:01	200	65	0	0	0	0	0	0	0	0	0	0	0	0	0	0	0	0	0	0	0	0	0	0	0	0	0	0	0	0	0	0	0	0	0	0	0	0	0	0	0	0	0	0	0	0	0	0
2025-11-06T06:06:01Z	06.11.2025 6:06:01	202	64	0,98	0,98	0,98	0,98	0,98	0,98	0,98	0,98	0	0	0	0	0	0	0	0	0	0	0	0	0	0	0	0	0	0	0	0	0	0	0	0	0,98	0,98	0,98	0,98	0,98	0,98	0,98	0,98	0,98	0,98	0,98	0,98	0,98	0,98
2025-11-06T06:16:01Z	06.11.2025 6:16:01	204	64	1,96	1,96	1,96	1,96	1,96	1,96	1,96	1,96	0,98	0,98	0,98	0,98	0,98	0,98	0,98	0,98	0	0	0	0	0	0	0	0	0	0	0	0	0	0	0	0	1,96	1,96	1,96	1,96	1,96	1,96	1,96	1,96	1,96	1,96	1,96	1,96	1,96	1,96
2025-11-06T06:26:01Z	06.11.2025 6:26:01	207	63	4,01	4,01	4,01	4,01	4,01	4,01	4,01	4,01	1,96	1,96	1,96	1,96	1,96	1,96	1,96	1,96	0	0	0	0	0	0	0	0	0	0	0	0	0	0	0	0	3,03	3,03	3,03	3,03	3,03	3,03	3,03	3,03	3,03	3,03	3,03	3,03	3,03	3,03
2025-11-06T06:36:01Z	06.11.2025 6:36:01	210	62	4,99	4,99	4,99	4,99	4,99	4,99	4,99	4,99	1,96	1,96	1,96	1,96	1,96	1,96	1,96	1,96	0,98	0,98	0,98	0,98	0,98	0,98	0,98	0,98	0	0	0	0	0	0	0	0	4,01	4,01	4,01	4,01	4,01	4,01	4,01	4,01	4,01	4,01	4,01	4,01	4,01	4,01
2025-11-06T06:46:01Z	06.11.2025 6:46:01	212	61	7,04	7,04	7,04	7,04	7,04	7,04	7,04	7,04	3,03	3,03	3,03	3,03	3,03	3,03	3,03	3,03	0,98	0,98	0,98	0,98	0,98	0,98	0,98	0,98	0	0	0	0	0	0	0	0	4,99	4,99	4,99	4,99	4,99	4,99	4,99	4,99	4,99	4,99	4,99	4,99	4,99	4,99
2025-11-06T06:56:01Z	06.11.2025 6:56:01	215	60	8,02	8,02	8,02	8,02	8,02	8,02	8,02	8,02	4,01	4,01	4,01	4,01	4,01	4,01	4,01	4,01	0,98	0,98	0,98	0,98	0,98	0,98	0,98	0,98	0,98	0,98	0,98	0,98	0,98	0,98	0,98	0,98	7,04	7,04	7,04	7,04	7,04	7,04	7,04	7,04	5,96	5,96	5,96	5,96	5,96	5,96
2025-11-06T07:06:02Z	06.11.2025 7:06:02	218	60	9,97	9,97	9,97	9,97	9,97	9,97	9,97	9,97	4,01	4,01	4,01	4,01	4,01	4,01	4,01	4,01	0,98	0,98	0,98	0,98	0,98	0,98	0,98	0,98	0,98	0,98	0,98	0,98	0,98	0,98	0,98	0,98	8,02	8,02	8,02	8,02	8,02	8,02	8,02	8,02	7,04	7,04	7,04	7,04	7,04	7,04
2025-11-06T07:16:02Z	06.11.2025 7:16:02	220	59	11,05	11,05	11,05	11,05	11,05	11,05	11,05	11,05	4,99	4,99	4,99	4,99	4,99	4,99	4,99	4,99	0,98	0,98	0,98	0,98	0,98	0,98	0,98	0,98	0,98	0,98	0,98	0,98	0,98	0,98	0,98	0,98	8,99	8,99	8,99	8,99	8,99	8,99	8,99	8,99	8,02	8,02	8,02	8,02	8,02	8,02
2025-11-06T07:26:02Z	06.11.2025 7:26:02	223	58	13	13	13	13	13	13	13	13	5,96	5,96	5,96	5,96	5,96	5,96	5,96	5,96	0,98	0,98	0,98	0,98	0,98	0,98	0,98	0,98	0,98	0,98	0,98	0,98	0,98	0,98	0,98	0,98	9,97	9,97	9,97	9,97	9,97	9,97	9,97	9,97	8,99	8,99	8,99	8,99	8,99	8,99
2025-11-06T07:36:02Z	06.11.2025 7:36:02	226	57	13,98	13,98	13,98	13,98	13,98	13,98	13,98	13,98	5,96	5,96	5,96	5,96	5,96	5,96	5,96	5,96	1,96	1,96	1,96	1,96	1,96	1,96	1,96	1,96	0,98	0,98	0,98	0,98	0,98	0,98	0,98	0,98	11,05	11,05	11,05	11,05	11,05	11,05	11,05	11,05	9,97	9,97	9,97	9,97	9,97	9,97
2025-11-06T07:46:02Z	06.11.2025 7:46:02	228	56	16,03	16,03	16,03	16,03	16,03	16,03	16,03	16,03	7,04	7,04	7,04	7,04	7,04	7,04	7,04	7,04	1,96	1,96	1,96	1,96	1,96	1,96	1,96	1,96	0,98	0,98	0,98	0,98	0,98	0,98	0,98	0,98	12,02	12,02	12,02	12,02	12,02	12,02	12,02	12,02	11,05	11,05	11,05	11,05	11,05	11,05
2025-11-06T07:56:02Z	06.11.2025 7:56:02	231	55	17,01	17,01	17,01	17,01	17,01	17,01	17,01	17,01	8,02	8,02	8,02	8,02	8,02	8,02	8,02	8,02	1,96	1,96	1,96	1,96	1,96	1,96	1,96	1,96	0,98	0,98	0,98	0,98	0,98	0,98	0,98	0,98	13,98	13,98	13,98	13,98	13,98	13,98	13,98	13,98	12,02	12,02	12,02	12,02	12,02	12,02
2025-11-06T08:06:02Z	06.11.2025 8:06:02	234	54	18,96	18,96	18,96	18,96	18,96	18,96	18,96	18,96	8,02	8,02	8,02	8,02	8,02	8,02	8,02	8,02	1,96	1,96	1,96	1,96	1,96	1,96	1,96	1,96	0,98	0,98	0,98	0,98	0,98	0,98	0,98	0,98	14,96	14,96	14,96	14,96	14,96	14,96	14,96	14,96	13	13	13	13	13	13
2025-11-06T08:16:02Z	06.11.2025 8:16:02	236	54	20,04	20,04	20,04	20,04	20,04	20,04	20,04	20,04	8,99	8,99	8,99	8,99	8,99	8,99	8,99	8,99	1,96	1,96	1,96	1,96	1,96	1,96	1,96	1,96	0,98	0,98	0,98	0,98	0,98	0,98	0,98	0,98	16,03	16,03	16,03	16,03	16,03	16,03	16,03	16,03	13,98	13,98	13,98	13,98	13,98	13,98
2025-11-06T08:26:02Z	06.11.2025 8:26:02	239	53	21,99	21,99	21,99	21,99	21,99	21,99	21,99	21,99	9,97	9,97	9,97	9,97	9,97	9,97	9,97	9,97	1,96	1,96	1,96	1,96	1,96	1,96	1,96	1,96	0,98	0,98	0,98	0,98	0,98	0,98	0,98	0,98	17,01	17,01	17,01	17,01	17,01	17,01	17,01	17,01	14,96	14,96	14,96	14,96	14,96	14,96
2025-11-06T08:36:02Z	06.11.2025 8:36:02	242	52	22,97	22,97	22,97	22,97	22,97	22,97	22,97	22,97	9,97	9,97	9,97	9,97	9,97	9,97	9,97	9,97	3,03	3,03	3,03	3,03	3,03	3,03	3,03	3,03	1,96	1,96	1,96	1,96	1,96	1,96	1,96	1,96	17,99	17,99	17,99	17,99	17,99	17,99	17,99	17,99	16,03	16,03	16,03	16,03	16,03	16,03
2025-11-06T08:46:02Z	06.11.2025 8:46:02	244	51	25,02	25,02	25,02	25,02	25,02	25,02	25,02	25,02	11,05	11,05	11,05	11,05	11,05	11,05	11,05	11,05	3,03	3,03	3,03	3,03	3,03	3,03	3,03	3,03	1,96	1,96	1,96	1,96	1,96	1,96	1,96	1,96	18,96	18,96	18,96	18,96	18,96	18,96	18,96	18,96	17,01	17,01	17,01	17,01	17,01	17,01
2025-11-06T08:56:03Z	06.11.2025 8:56:03	247	50	26	26	26	26	26	26	26	26	12,02	12,02	12,02	12,02	12,02	12,02	12,02	12,02	3,03	3,03	3,03	3,03	3,03	3,03	3,03	3,03	1,96	1,96	1,96	1,96	1,96	1,96	1,96	1,96	21,02	21,02	21,02	21,02	21,02	21,02	21,02	21,02	17,99	17,99	17,99	17,99	17,99	17,99
2025-11-06T09:06:03Z	06.11.2025 9:06:03	250	50	27,96	27,96	27,96	27,96	27,96	27,96	27,96	27,96	12,02	12,02	12,02	12,02	12,02	12,02	12,02	12,02	3,03	3,03	3,03	3,03	3,03	3,03	3,03	3,03	1,96	1,96	1,96	1,96	1,96	1,96	1,96	1,96	21,99	21,99	21,99	21,99	21,99	21,99	21,99	21,99	18,96	18,96	18,96	18,96	18,96	18,96
2025-11-06T09:16:03Z	06.11.2025 9:16:03	252	49	29,03	29,03	29,03	29,03	29,03	29,03	29,03	29,03	13	13	13	13	13	13	13	13	3,03	3,03	3,03	3,03	3,03	3,03	3,03	3,03	1,96	1,96	1,96	1,96	1,96	1,96	1,96	1,96	22,97	22,97	22,97	22,97	22,97	22,97	22,97	22,97	20,04	20,04	20,04	20,04	20,04	20,04
2025-11-06T09:26:03Z	06.11.2025 9:26:03	255	48	30,99	30,99	30,99	30,99	30,99	30,99	30,99	30,99	13,98	13,98	13,98	13,98	13,98	13,98	13,98	13,98	3,03	3,03	3,03	3,03	3,03	3,03	3,03	3,03	1,96	1,96	1,96	1,96	1,96	1,96	1,96	1,96	24,05	24,05	24,05	24,05	24,05	24,05	24,05	24,05	21,02	21,02	21,02	21,02	21,02	21,02
2025-11-06T09:36:03Z	06.11.2025 9:36:03	258	47	31,97	31,97	31,97	31,97	31,97	31,97	31,97	31,97	13,98	13,98	13,98	13,98	13,98	13,98	13,98	13,98	4,01	4,01	4,01	4,01	4,01	4,01	4,01	4,01	1,96	1,96	1,96	1,96	1,96	1,96	1,96	1,96	25,02	25,02	25,02	25,02	25,02	25,02	25,02	25,02	21,99	21,99	21,99	21,99	21,99	21,99
2025-11-06T09:46:03Z	06.11.2025 9:46:03	260	46	34,02	34,02	34,02	34,02	34,02	34,02	34,02	34,02	14,96	14,96	14,96	14,96	14,96	14,96	14,96	14,96	4,01	4,01	4,01	4,01	4,01	4,01	4,01	4,01	1,96	1,96	1,96	1,96	1,96	1,96	1,96	1,96	26	26	26	26	26	26	26	26	22,97	22,97	22,97	22,97	22,97	22,97
2025-11-06T09:56:03Z	06.11.2025 9:56:03	263	45	35	35	35	35	35	35	35	35	16,03	16,03	16,03	16,03	16,03	16,03	16,03	16,03	4,01	4,01	4,01	4,01	4,01	4,01	4,01	4,01	1,96	1,96	1,96	1,96	1,96	1,96	1,96	1,96	27,96	27,96	27,96	27,96	27,96	27,96	27,96	27,96	24,05	24,05	24,05	24,05	24,05	24,05
2025-11-06T10:06:03Z	06.11.2025 10:06:03	266	44	37,05	37,05	37,05	37,05	37,05	37,05	37,05	37,05	16,03	16,03	16,03	16,03	16,03	16,03	16,03	16,03	4,01	4,01	4,01	4,01	4,01	4,01	4,01	4,01	1,96	1,96	1,96	1,96	1,96	1,96	1,96	1,96	29,03	29,03	29,03	29,03	29,03	29,03	29,03	29,03	25,02	25,02	25,02	25,02	25,02	25,02
2025-11-06T10:16:03Z	06.11.2025 10:16:03	268	44	38,03	38,03	38,03	38,03	38,03	38,03	38,03	38,03	17,01	17,01	17,01	17,01	17,01	17,01	17,01	17,01	4,01	4,01	4,01	4,01	4,01	4,01	4,01	4,01	3,03	3,03	3,03	3,03	3,03	3,03	3,03	3,03	30,01	30,01	30,01	30,01	30,01	30,01	30,01	30,01	26	26	26	26	26	26
2025-11-06T10:26:03Z	06.11.2025 10:26:03	271	43	39,98	39,98	39,98	39,98	39,98	39,98	39,98	39,98	17,99	17,99	17,99	17,99	17,99	17,99	17,99	17,99	4,01	4,01	4,01	4,01	4,01	4,01	4,01	4,01	3,03	3,03	3,03	3,03	3,03	3,03	3,03	3,03	30,99	30,99	30,99	30,99	30,99	30,99	30,99	30,99	26,98	26,98	26,98	26,98	26,98	26,98
2025-11-06T10:36:04Z	06.11.2025 10:36:04	274	42	40,96	40,96	40,96	40,96	40,96	40,96	40,96	40,96	17,99	17,99	17,99	17,99	17,99	17,99	17,99	17,99	4,99	4,99	4,99	4,99	4,99	4,99	4,99	4,99	3,03	3,03	3,03	3,03	3,03	3,03	3,03	3,03	31,97	31,97	31,97	31,97	31,97	31,97	31,97	31,97	27,96	27,96	27,96	27,96	27,96	27,96
2025-11-06T10:46:04Z	06.11.2025 10:46:04	276	41	43,01	43,01	43,01	43,01	43,01	43,01	43,01	43,01	18,96	18,96	18,96	18,96	18,96	18,96	18,96	18,96	4,99	4,99	4,99	4,99	4,99	4,99	4,99	4,99	3,03	3,03	3,03	3,03	3,03	3,03	3,03	3,03	33,04	33,04	33,04	33,04	33,04	33,04	33,04	33,04	29,03	29,03	29,03	29,03	29,03	29,03
2025-11-06T10:56:04Z	06.11.2025 10:56:04	279	40	43,99	43,99	43,99	43,99	43,99	43,99	43,99	43,99	20,04	20,04	20,04	20,04	20,04	20,04	20,04	20,04	4,99	4,99	4,99	4,99	4,99	4,99	4,99	4,99	3,03	3,03	3,03	3,03	3,03	3,03	3,03	3,03	35	35	35	35	35	35	35	35	30,01	30,01	30,01	30,01	30,01	30,01
2025-11-06T11:06:04Z	06.11.2025 11:06:04	280	40	44,97	44,97	44,97	44,97	44,97	44,97	44,97	44,97	20,04	20,04	20,04	20,04	20,04	20,04	20,04	20,04	4,99	4,99	4,99	4,99	4,99	4,99	4,99	4,99	3,03	3,03	3,03	3,03	3,03	3,03	3,03	3,03	35	35	35	35	35	35	35	35	30,01	30,01	30,01	30,01	30,01	30,01
2025-11-06T11:16:04Z	06.11.2025 11:16:04	280	40	44,97	44,97	44,97	44,97	44,97	44,97	44,97	44,97	20,04	20,04	20,04	20,04	20,04	20,04	20,04	20,04	4,99	4,99	4,99	4,99	4,99	4,99	4,99	4,99	3,03	3,03	3,03	3,03	3,03	3,03	3,03	3,03	35	35	35	35	35	35	35	35	30,01	30,01	30,01	30,01	30,01	30,01
2025-11-06T11:26:04Z	06.11.2025 11:26:04	280	40	44,97	44,97	44,97	44,97	44,97	44,97	44,97	44,97	20,04	20,04	20,04	20,04	20,04	20,04	20,04	20,04	4,99	4,99	4,99	4,99	4,99	4,99	4,99	4,99	3,03	3,03	3,03	3,03	3,03	3,03	3,03	3,03	35	35	35	35	35	35	35	35	30,01	30,01	30,01	30,01	30,01	30,01
2025-11-06T11:36:04Z	06.11.2025 11:36:04	280	40	44,97	44,97	44,97	44,97	44,97	44,97	44,97	44,97	20,04	20,04	20,04	20,04	20,04	20,04	20,04	20,04	4,99	4,99	4,99	4,99	4,99	4,99	4,99	4,99	3,03	3,03	3,03	3,03	3,03	3,03	3,03	3,03	35	35	35	35	35	35	35	35	30,01	30,01	30,01	30,01	30,01	30,01
2025-11-06T11:46:04Z	06.11.2025 11:46:04	280	40	44,97	44,97	44,97	44,97	44,97	44,97	44,97	44,97	20,04	20,04	20,04	20,04	20,04	20,04	20,04	20,04	4,99	4,99	4,99	4,99	4,99	4,99	4,99	4,99	3,03	3,03	3,03	3,03	3,03	3,03	3,03	3,03	35	35	35	35	35	35	35	35	30,01	30,01	30,01	30,01	30,01	30,01
2025-11-06T11:56:04Z	06.11.2025 11:56:04	280	40	44,97	44,97	44,97	44,97	44,97	44,97	44,97	44,97	20,04	20,04	20,04	20,04	20,04	20,04	20,04	20,04	4,99	4,99	4,99	4,99	4,99	4,99	4,99	4,99	3,03	3,03	3,03	3,03	3,03	3,03	3,03	3,03	35	35	35	35	35	35	35	35	30,01	30,01	30,01	30,01	30,01	30,01
2025-11-06T12:06:04Z	06.11.2025 12:06:04	280	40	44,97	44,97	44,97	44,97	44,97	44,97	44,97	44,97	20,04	20,04	20,04	20,04	20,04	20,04	20,04	20,04	4,99	4,99	4,99	4,99	4,99	4,99	4,99	4,99	3,03	3,03	3,03	3,03	3,03	3,03	3,03	3,03	35	35	35	35	35	35	35	35	30,01	30,01	30,01	30,01	30,01	30,01
2025-11-06T12:16:05Z	06.11.2025 12:16:05	280	40	44,97	44,97	44,97	44,97	44,97	44,97	44,97	44,97	20,04	20,04	20,04	20,04	20,04	20,04	20,04	20,04	4,99	4,99	4,99	4,99	4,99	4,99	4,99	4,99	3,03	3,03	3,03	3,03	3,03	3,03	3,03	3,03	35	35	35	35	35	35	35	35	30,01	30,01	30,01	30,01	30,01	30,01
2025-11-06T12:26:05Z	06.11.2025 12:26:05	280	40	44,97	44,97	44,97	44,97	44,97	44,97	44,97	44,97	20,04	20,04	20,04	20,04	20,04	20,04	20,04	20,04	4,99	4,99	4,99	4,99	4,99	4,99	4,99	4,99	3,03	3,03	3,03	3,03	3,03	3,03	3,03	3,03	35	35	35	35	35	35	35	35	30,01	30,01	30,01	30,01	30,01	30,01
2025-11-06T12:36:05Z	06.11.2025 12:36:05	280	40	44,97	44,97	44,97	44,97	44,97	44,97	44,97	44,97	20,04	20,04	20,04	20,04	20,04	20,04	20,04	20,04	4,99	4,99	4,99	4,99	4,99	4,99	4,99	4,99	3,03	3,03	3,03	3,03	3,03	3,03	3,03	3,03	35	35	35	35	35	35	35	35	30,01	30,01	30,01	30,01	30,01	30,01
2025-11-06T12:46:05Z	06.11.2025 12:46:05	280	40	44,97	44,97	44,97	44,97	44,97	44,97	44,97	44,97	20,04	20,04	20,04	20,04	20,04	20,04	20,04	20,04	4,99	4,99	4,99	4,99	4,99	4,99	4,99	4,99	3,03	3,03	3,03	3,03	3,03	3,03	3,03	3,03	35	35	35	35	35	35	35	35	30,01	30,01	30,01	30,01	30,01	30,01
2025-11-06T12:56:05Z	06.11.2025 12:56:05	280	40	44,97	44,97	44,97	44,97	44,97	44,97	44,97	44,97	20,04	20,04	20,04	20,04	20,04	20,04	20,04	20,04	4,99	4,99	4,99	4,99	4,99	4,99	4,99	4,99	3,03	3,03	3,03	3,03	3,03	3,03	3,03	3,03	35	35	35	35	35	35	35	35	30,01	30,01	30,01	30,01	30,01	30,01
2025-11-06T13:06:05Z	06.11.2025 13:06:05	280	40	44,97	44,97	44,97	44,97	44,97	44,97	44,97	44,97	20,04	20,04	20,04	20,04	20,04	20,04	20,04	20,04	4,99	4,99	4,99	4,99	4,99	4,99	4,99	4,99	3,03	3,03	3,03	3,03	3,03	3,03	3,03	3,03	35	35	35	35	35	35	35	35	30,01	30,01	30,01	30,01	30,01	30,01
2025-11-06T13:16:05Z	06.11.2025 13:16:05	280	40	44,97	44,97	44,97	44,97	44,97	44,97	44,97	44,97	20,04	20,04	20,04	20,04	20,04	20,04	20,04	20,04	4,99	4,99	4,99	4,99	4,99	4,99	4,99	4,99	3,03	3,03	3,03	3,03	3,03	3,03	3,03	3,03	35	35	35	35	35	35	35	35	30,01	30,01	30,01	30,01	30,01	30,01
2025-11-06T13:26:05Z	06.11.2025 13:26:05	280	40	44,97	44,97	44,97	44,97	44,97	44,97	44,97	44,97	20,04	20,04	20,04	20,04	20,04	20,04	20,04	20,04	4,99	4,99	4,99	4,99	4,99	4,99	4,99	4,99	3,03	3,03	3,03	3,03	3,03	3,03	3,03	3,03	35	35	35	35	35	35	35	35	30,01	30,01	30,01	30,01	30,01	30,01
2025-11-06T13:36:05Z	06.11.2025 13:36:05	280	40	44,97	44,97	44,97	44,97	44,97	44,97	44,97	44,97	20,04	20,04	20,04	20,04	20,04	20,04	20,04	20,04	4,99	4,99	4,99	4,99	4,99	4,99	4,99	4,99	3,03	3,03	3,03	3,03	3,03	3,03	3,03	3,03	35	35	35	35	35	35	35	35	30,01	30,01	30,01	30,01	30,01	30,01
2025-11-06T13:46:05Z	06.11.2025 13:46:05	280	40	44,97	44,97	44,97	44,97	44,97	44,97	44,97	44,97	20,04	20,04	20,04	20,04	20,04	20,04	20,04	20,04	4,99	4,99	4,99	4,99	4,99	4,99	4,99	4,99	3,03	3,03	3,03	3,03	3,03	3,03	3,03	3,03	35	35	35	35	35	35	35	35	30,01	30,01	30,01	30,01	30,01	30,01
2025-11-06T13:56:05Z	06.11.2025 13:56:05	280	40	44,97	44,97	44,97	44,97	44,97	44,97	44,97	44,97	20,04	20,04	20,04	20,04	20,04	20,04	20,04	20,04	4,99	4,99	4,99	4,99	4,99	4,99	4,99	4,99	3,03	3,03	3,03	3,03	3,03	3,03	3,03	3,03	35	35	35	35	35	35	35	35	30,01	30,01	30,01	30,01	30,01	30,01
2025-11-06T14:06:06Z	06.11.2025 14:06:06	280	40	44,97	44,97	44,97	44,97	44,97	44,97	44,97	44,97	20,04	20,04	20,04	20,04	20,04	20,04	20,04	20,04	4,99	4,99	4,99	4,99	4,99	4,99	4,99	4,99	3,03	3,03	3,03	3,03	3,03	3,03	3,03	3,03	35	35	35	35	35	35	35	35	30,01	30,01	30,01	30,01	30,01	30,01
2025-11-06T14:16:06Z	06.11.2025 14:16:06	280	40	44,97	44,97	44,97	44,97	44,97	44,97	44,97	44,97	20,04	20,04	20,04	20,04	20,04	20,04	20,04	20,04	4,99	4,99	4,99	4,99	4,99	4,99	4,99	4,99	3,03	3,03	3,03	3,03	3,03	3,03	3,03	3,03	35	35	35	35	35	35	35	35	30,01	30,01	30,01	30,01	30,01	30,01
2025-11-06T14:26:06Z	06.11.2025 14:26:06	280	40	44,97	44,97	44,97	44,97	44,97	44,97	44,97	44,97	20,04	20,04	20,04	20,04	20,04	20,04	20,04	20,04	4,99	4,99	4,99	4,99	4,99	4,99	4,99	4,99	3,03	3,03	3,03	3,03	3,03	3,03	3,03	3,03	35	35	35	35	35	35	35	35	30,01	30,01	30,01	30,01	30,01	30,01
2025-11-06T14:36:06Z	06.11.2025 14:36:06	280	40	44,97	44,97	44,97	44,97	44,97	44,97	44,97	44,97	20,04	20,04	20,04	20,04	20,04	20,04	20,04	20,04	4,99	4,99	4,99	4,99	4,99	4,99	4,99	4,99	3,03	3,03	3,03	3,03	3,03	3,03	3,03	3,03	35	35	35	35	35	35	35	35	30,01	30,01	30,01	30,01	30,01	30,01
2025-11-06T14:46:06Z	06.11.2025 14:46:06	280	40	44,97	44,97	44,97	44,97	44,97	44,97	44,97	44,97	20,04	20,04	20,04	20,04	20,04	20,04	20,04	20,04	4,99	4,99	4,99	4,99	4,99	4,99	4,99	4,99	3,03	3,03	3,03	3,03	3,03	3,03	3,03	3,03	35	35	35	35	35	35	35	35	30,01	30,01	30,01	30,01	30,01	30,01
2025-11-06T14:56:06Z	06.11.2025 14:56:06	280	40	44,97	44,97	44,97	44,97	44,97	44,97	44,97	44,97	20,04	20,04	20,04	20,04	20,04	20,04	20,04	20,04	4,99	4,99	4,99	4,99	4,99	4,99	4,99	4,99	3,03	3,03	3,03	3,03	3,03	3,03	3,03	3,03	35	35	35	35	35	35	35	35	30,01	30,01	30,01	30,01	30,01	30,01
2025-11-06T15:07:05Z	06.11.2025 15:07:05	280	40	44,97	44,97	44,97	44,97	44,97	44,97	44,97	44,97	20,04	20,04	20,04	20,04	20,04	20,04	20,04	20,04	4,99	4,99	4,99	4,99	4,99	4,99	4,99	4,99	3,03	3,03	3,03	3,03	3,03	3,03	3,03	3,03	35	35	35	35	35	35	35	35	30,01	30,01	30,01	30,01	30,01	30,01
2025-11-06T15:17:05Z	06.11.2025 15:17:05	280	40	44,97	44,97	44,97	44,97	44,97	44,97	44,97	44,97	20,04	20,04	20,04	20,04	20,04	20,04	20,04	20,04	4,99	4,99	4,99	4,99	4,99	4,99	4,99	4,99	3,03	3,03	3,03	3,03	3,03	3,03	3,03	3,03	35	35	35	35	35	35	35	35	30,01	30,01	30,01	30,01	30,01	30,01
2025-11-06T15:27:05Z	06.11.2025 15:27:05	280	40	44,97	44,97	44,97	44,97	44,97	44,97	44,97	44,97	20,04	20,04	20,04	20,04	20,04	20,04	20,04	20,04	4,99	4,99	4,99	4,99	4,99	4,99	4,99	4,99	3,03	3,03	3,03	3,03	3,03	3,03	3,03	3,03	35	35	35	35	35	35	35	35	30,01	30,01	30,01	30,01	30,01	30,01
2025-11-06T15:37:05Z	06.11.2025 15:37:05	280	40	44,97	44,97	44,97	44,97	44,97	44,97	44,97	44,97	20,04	20,04	20,04	20,04	20,04	20,04	20,04	20,04	4,99	4,99	4,99	4,99	4,99	4,99	4,99	4,99	3,03	3,03	3,03	3,03	3,03	3,03	3,03	3,03	35	35	35	35	35	35	35	35	30,01	30,01	30,01	30,01	30,01	30,01
2025-11-06T15:47:05Z	06.11.2025 15:47:05	280	40	44,97	44,97	44,97	44,97	44,97	44,97	44,97	44,97	20,04	20,04	20,04	20,04	20,04	20,04	20,04	20,04	4,99	4,99	4,99	4,99	4,99	4,99	4,99	4,99	3,03	3,03	3,03	3,03	3,03	3,03	3,03	3,03	35	35	35	35	35	35	35	35	30,01	30,01	30,01	30,01	30,01	30,01
2025-11-06T15:57:05Z	06.11.2025 15:57:05	280	40	44,97	44,97	44,97	44,97	44,97	44,97	44,97	44,97	20,04	20,04	20,04	20,04	20,04	20,04	20,04	20,04	4,99	4,99	4,99	4,99	4,99	4,99	4,99	4,99	3,03	3,03	3,03	3,03	3,03	3,03	3,03	3,03	35	35	35	35	35	35	35	35	30,01	30,01	30,01	30,01	30,01	30,01
2025-11-06T16:07:05Z	06.11.2025 16:07:05	280	40	44,97	44,97	44,97	44,97	44,97	44,97	44,97	44,97	20,04	20,04	20,04	20,04	20,04	20,04	20,04	20,04	4,99	4,99	4,99	4,99	4,99	4,99	4,99	4,99	3,03	3,03	3,03	3,03	3,03	3,03	3,03	3,03	35	35	35	35	35	35	35	35	30,01	30,01	30,01	30,01	30,01	30,01
2025-11-06T16:17:05Z	06.11.2025 16:17:05	280	40	44,97	44,97	44,97	44,97	44,97	44,97	44,97	44,97	20,04	20,04	20,04	20,04	20,04	20,04	20,04	20,04	4,99	4,99	4,99	4,99	4,99	4,99	4,99	4,99	3,03	3,03	3,03	3,03	3,03	3,03	3,03	3,03	35	35	35	35	35	35	35	35	30,01	30,01	30,01	30,01	30,01	30,01
2025-11-06T16:27:05Z	06.11.2025 16:27:05	280	40	44,97	44,97	44,97	44,97	44,97	44,97	44,97	44,97	20,04	20,04	20,04	20,04	20,04	20,04	20,04	20,04	4,99	4,99	4,99	4,99	4,99	4,99	4,99	4,99	3,03	3,03	3,03	3,03	3,03	3,03	3,03	3,03	35	35	35	35	35	35	35	35	30,01	30,01	30,01	30,01	30,01	30,01
2025-11-06T16:37:06Z	06.11.2025 16:37:06	280	40	44,97	44,97	44,97	44,97	44,97	44,97	44,97	44,97	20,04	20,04	20,04	20,04	20,04	20,04	20,04	20,04	4,99	4,99	4,99	4,99	4,99	4,99	4,99	4,99	3,03	3,03	3,03	3,03	3,03	3,03	3,03	3,03	35	35	35	35	35	35	35	35	30,01	30,01	30,01	30,01	30,01	30,01
2025-11-06T16:47:06Z	06.11.2025 16:47:06	280	40	44,97	44,97	44,97	44,97	44,97	44,97	44,97	44,97	20,04	20,04	20,04	20,04	20,04	20,04	20,04	20,04	4,99	4,99	4,99	4,99	4,99	4,99	4,99	4,99	3,03	3,03	3,03	3,03	3,03	3,03	3,03	3,03	35	35	35	35	35	35	35	35	30,01	30,01	30,01	30,01	30,01	30,01
2025-11-06T16:57:06Z	06.11.2025 16:57:06	280	40	44,97	44,97	44,97	44,97	44,97	44,97	44,97	44,97	20,04	20,04	20,04	20,04	20,04	20,04	20,04	20,04	4,99	4,99	4,99	4,99	4,99	4,99	4,99	4,99	3,03	3,03	3,03	3,03	3,03	3,03	3,03	3,03	35	35	35	35	35	35	35	35	30,01	30,01	30,01	30,01	30,01	30,01
2025-11-06T17:07:06Z	06.11.2025 17:07:06	278	41	43,99	43,99	43,99	43,99	43,99	43,99	43,99	43,99	18,96	18,96	18,96	18,96	18,96	18,96	18,96	18,96	4,99	4,99	4,99	4,99	4,99	4,99	4,99	4,99	3,03	3,03	3,03	3,03	3,03	3,03	3,03	3,03	34,02	34,02	34,02	34,02	34,02	34,02	34,02	34,02	29,03	29,03	29,03	29,03	29,03	29,03
2025-11-06T17:17:06Z	06.11.2025 17:17:06	274	42	42,03	42,03	42,03	42,03	42,03	42,03	42,03	42,03	18,96	18,96	18,96	18,96	18,96	18,96	18,96	18,96	4,99	4,99	4,99	4,99	4,99	4,99	4,99	4,99	3,03	3,03	3,03	3,03	3,03	3,03	3,03	3,03	33,04	33,04	33,04	33,04	33,04	33,04	33,04	33,04	27,96	27,96	27,96	27,96	27,96	27,96
2025-11-06T17:27:06Z	06.11.2025 17:27:06	271	43	39,98	39,98	39,98	39,98	39,98	39,98	39,98	39,98	17,99	17,99	17,99	17,99	17,99	17,99	17,99	17,99	4,01	4,01	4,01	4,01	4,01	4,01	4,01	4,01	3,03	3,03	3,03	3,03	3,03	3,03	3,03	3,03	30,99	30,99	30,99	30,99	30,99	30,99	30,99	30,99	26,98	26,98	26,98	26,98	26,98	26,98
2025-11-06T17:37:06Z	06.11.2025 17:37:06	268	44	38,03	38,03	38,03	38,03	38,03	38,03	38,03	38,03	17,01	17,01	17,01	17,01	17,01	17,01	17,01	17,01	4,01	4,01	4,01	4,01	4,01	4,01	4,01	4,01	3,03	3,03	3,03	3,03	3,03	3,03	3,03	3,03	30,01	30,01	30,01	30,01	30,01	30,01	30,01	30,01	25,02	25,02	25,02	25,02	25,02	25,02
2025-11-06T17:47:06Z	06.11.2025 17:47:06	264	45	35,97	35,97	35,97	35,97	35,97	35,97	35,97	35,97	16,03	16,03	16,03	16,03	16,03	16,03	16,03	16,03	4,01	4,01	4,01	4,01	4,01	4,01	4,01	4,01	1,96	1,96	1,96	1,96	1,96	1,96	1,96	1,96	27,96	27,96	27,96	27,96	27,96	27,96	27,96	27,96	24,05	24,05	24,05	24,05	24,05	24,05
2025-11-06T17:57:06Z	06.11.2025 17:57:06	261	46	34,02	34,02	34,02	34,02	34,02	34,02	34,02	34,02	14,96	14,96	14,96	14,96	14,96	14,96	14,96	14,96	4,01	4,01	4,01	4,01	4,01	4,01	4,01	4,01	1,96	1,96	1,96	1,96	1,96	1,96	1,96	1,96	26,98	26,98	26,98	26,98	26,98	26,98	26,98	26,98	22,97	22,97	22,97	22,97	22,97	22,97
2025-11-06T18:07:06Z	06.11.2025 18:07:06	258	47	31,97	31,97	31,97	31,97	31,97	31,97	31,97	31,97	13,98	13,98	13,98	13,98	13,98	13,98	13,98	13,98	4,01	4,01	4,01	4,01	4,01	4,01	4,01	4,01	1,96	1,96	1,96	1,96	1,96	1,96	1,96	1,96	25,02	25,02	25,02	25,02	25,02	25,02	25,02	25,02	21,99	21,99	21,99	21,99	21,99	21,99
2025-11-06T18:17:06Z	06.11.2025 18:17:06	254	48	30,99	30,99	30,99	30,99	30,99	30,99	30,99	30,99	13,98	13,98	13,98	13,98	13,98	13,98	13,98	13,98	3,03	3,03	3,03	3,03	3,03	3,03	3,03	3,03	1,96	1,96	1,96	1,96	1,96	1,96	1,96	1,96	24,05	24,05	24,05	24,05	24,05	24,05	24,05	24,05	20,04	20,04	20,04	20,04	20,04	20,04
2025-11-06T18:27:07Z	06.11.2025 18:27:07	251	49	29,03	29,03	29,03	29,03	29,03	29,03	29,03	29,03	13	13	13	13	13	13	13	13	3,03	3,03	3,03	3,03	3,03	3,03	3,03	3,03	1,96	1,96	1,96	1,96	1,96	1,96	1,96	1,96	21,99	21,99	21,99	21,99	21,99	21,99	21,99	21,99	18,96	18,96	18,96	18,96	18,96	18,96
2025-11-06T18:37:07Z	06.11.2025 18:37:07	248	50	26,98	26,98	26,98	26,98	26,98	26,98	26,98	26,98	12,02	12,02	12,02	12,02	12,02	12,02	12,02	12,02	3,03	3,03	3,03	3,03	3,03	3,03	3,03	3,03	1,96	1,96	1,96	1,96	1,96	1,96	1,96	1,96	21,02	21,02	21,02	21,02	21,02	21,02	21,02	21,02	17,99	17,99	17,99	17,99	17,99	17,99
2025-11-06T18:47:07Z	06.11.2025 18:47:07	244	51	25,02	25,02	25,02	25,02	25,02	25,02	25,02	25,02	11,05	11,05	11,05	11,05	11,05	11,05	11,05	11,05	3,03	3,03	3,03	3,03	3,03	3,03	3,03	3,03	1,96	1,96	1,96	1,96	1,96	1,96	1,96	1,96	18,96	18,96	18,96	18,96	18,96	18,96	18,96	18,96	17,01	17,01	17,01	17,01	17,01	17,01
2025-11-06T18:57:07Z	06.11.2025 18:57:07	241	52	22,97	22,97	22,97	22,97	22,97	22,97	22,97	22,97	9,97	9,97	9,97	9,97	9,97	9,97	9,97	9,97	3,03	3,03	3,03	3,03	3,03	3,03	3,03	3,03	1,96	1,96	1,96	1,96	1,96	1,96	1,96	1,96	17,99	17,99	17,99	17,99	17,99	17,99	17,99	17,99	14,96	14,96	14,96	14,96	14,96	14,96
2025-11-06T19:07:07Z	06.11.2025 19:07:07	238	53	21,02	21,02	21,02	21,02	21,02	21,02	21,02	21,02	8,99	8,99	8,99	8,99	8,99	8,99	8,99	8,99	1,96	1,96	1,96	1,96	1,96	1,96	1,96	1,96	0,98	0,98	0,98	0,98	0,98	0,98	0,98	0,98	16,03	16,03	16,03	16,03	16,03	16,03	16,03	16,03	13,98	13,98	13,98	13,98	13,98	13,98
2025-11-06T19:17:07Z	06.11.2025 19:17:07	234	54	18,96	18,96	18,96	18,96	18,96	18,96	18,96	18,96	8,99	8,99	8,99	8,99	8,99	8,99	8,99	8,99	1,96	1,96	1,96	1,96	1,96	1,96	1,96	1,96	0,98	0,98	0,98	0,98	0,98	0,98	0,98	0,98	14,96	14,96	14,96	14,96	14,96	14,96	14,96	14,96	13	13	13	13	13	13
2025-11-06T19:27:07Z	06.11.2025 19:27:07	231	55	17,01	17,01	17,01	17,01	17,01	17,01	17,01	17,01	8,02	8,02	8,02	8,02	8,02	8,02	8,02	8,02	1,96	1,96	1,96	1,96	1,96	1,96	1,96	1,96	0,98	0,98	0,98	0,98	0,98	0,98	0,98	0,98	13,98	13,98	13,98	13,98	13,98	13,98	13,98	13,98	12,02	12,02	12,02	12,02	12,02	12,02
2025-11-06T19:37:07Z	06.11.2025 19:37:07	228	56	16,03	16,03	16,03	16,03	16,03	16,03	16,03	16,03	7,04	7,04	7,04	7,04	7,04	7,04	7,04	7,04	1,96	1,96	1,96	1,96	1,96	1,96	1,96	1,96	0,98	0,98	0,98	0,98	0,98	0,98	0,98	0,98	12,02	12,02	12,02	12,02	12,02	12,02	12,02	12,02	9,97	9,97	9,97	9,97	9,97	9,97
2025-11-06T19:47:07Z	06.11.2025 19:47:07	224	57	13,98	13,98	13,98	13,98	13,98	13,98	13,98	13,98	5,96	5,96	5,96	5,96	5,96	5,96	5,96	5,96	1,96	1,96	1,96	1,96	1,96	1,96	1,96	1,96	0,98	0,98	0,98	0,98	0,98	0,98	0,98	0,98	11,05	11,05	11,05	11,05	11,05	11,05	11,05	11,05	8,99	8,99	8,99	8,99	8,99	8,99
2025-11-06T19:57:07Z	06.11.2025 19:57:07	221	58	12,02	12,02	12,02	12,02	12,02	12,02	12,02	12,02	4,99	4,99	4,99	4,99	4,99	4,99	4,99	4,99	0,98	0,98	0,98	0,98	0,98	0,98	0,98	0,98	0,98	0,98	0,98	0,98	0,98	0,98	0,98	0,98	8,99	8,99	8,99	8,99	8,99	8,99	8,99	8,99	8,02	8,02	8,02	8,02	8,02	8,02
2025-11-06T20:07:08Z	06.11.2025 20:07:08	218	59	9,97	9,97	9,97	9,97	9,97	9,97	9,97	9,97	4,01	4,01	4,01	4,01	4,01	4,01	4,01	4,01	0,98	0,98	0,98	0,98	0,98	0,98	0,98	0,98	0,98	0,98	0,98	0,98	0,98	0,98	0,98	0,98	8,02	8,02	8,02	8,02	8,02	8,02	8,02	8,02	7,04	7,04	7,04	7,04	7,04	7,04
2025-11-06T20:17:08Z	06.11.2025 20:17:08	214	61	8,02	8,02	8,02	8,02	8,02	8,02	8,02	8,02	4,01	4,01	4,01	4,01	4,01	4,01	4,01	4,01	0,98	0,98	0,98	0,98	0,98	0,98	0,98	0,98	0,98	0,98	0,98	0,98	0,98	0,98	0,98	0,98	5,96	5,96	5,96	5,96	5,96	5,96	5,96	5,96	4,99	4,99	4,99	4,99	4,99	4,99
2025-11-06T20:27:08Z	06.11.2025 20:27:08	211	62	5,96	5,96	5,96	5,96	5,96	5,96	5,96	5,96	3,03	3,03	3,03	3,03	3,03	3,03	3,03	3,03	0,98	0,98	0,98	0,98	0,98	0,98	0,98	0,98	0	0	0	0	0	0	0	0	4,99	4,99	4,99	4,99	4,99	4,99	4,99	4,99	4,01	4,01	4,01	4,01	4,01	4,01
2025-11-06T20:37:08Z	06.11.2025 20:37:08	208	63	4,01	4,01	4,01	4,01	4,01	4,01	4,01	4,01	1,96	1,96	1,96	1,96	1,96	1,96	1,96	1,96	0	0	0	0	0	0	0	0	0	0	0	0	0	0	0	0	3,03	3,03	3,03	3,03	3,03	3,03	3,03	3,03	3,03	3,03	3,03	3,03	3,03	3,03
2025-11-06T20:47:08Z	06.11.2025 20:47:08	204	64	1,96	1,96	1,96	1,96	1,96	1,96	1,96	1,96	0,98	0,98	0,98	0,98	0,98	0,98	0,98	0,98	0	0	0	0	0	0	0	0	0	0	0	0	0	0	0	0	1,96	1,96	1,96	1,96	1,96	1,96	1,96	1,96	1,96	1,96	1,96	1,96	1,96	1,96
2025-11-06T20:57:08Z	06.11.2025 20:57:08	201	65	0,98	0,98	0,98	0,98	0,98	0,98	0,98	0,98	0	0	0	0	0	0	0	0	0	0	0	0	0	0	0	0	0	0	0	0	0	0	0	0	0	0	0	0	0	0	0	0	0	0	0	0	0	0
2025-11-06T21:07:08Z	06.11.2025 21:07:08	200	65	0	0	0	0	0	0	0	0	0	0	0	0	0	0	0	0	0	0	0	0	0	0	0	0	0	0	0	0	0	0	0	0	0	0	0	0	0	0	0	0	0	0	0	0	0	0
2025-11-06T21:17:08Z	06.11.2025 21:17:08	200	65	0	0	0	0	0	0	0	0	0	0	0	0	0	0	0	0	0	0	0	0	0	0	0	0	0	0	0	0	0	0	0	0	0	0	0	0	0	0	0	0	0	0	0	0	0	0
2025-11-06T21:27:08Z	06.11.2025 21:27:08	200	65	0	0	0	0	0	0	0	0	0	0	0	0	0	0	0	0	0	0	0	0	0	0	0	0	0	0	0	0	0	0	0	0	0	0	0	0	0	0	0	0	0	0	0	0	0	0
2025-11-06T21:37:08Z	06.11.2025 21:37:08	200	65	0	0	0	0	0	0	0	0	0	0	0	0	0	0	0	0	0	0	0	0	0	0	0	0	0	0	0	0	0	0	0	0	0	0	0	0	0	0	0	0	0	0	0	0	0	0
2025-11-06T21:47:09Z	06.11.2025 21:47:09	200	65	0	0	0	0	0	0	0	0	0	0	0	0	0	0	0	0	0	0	0	0	0	0	0	0	0	0	0	0	0	0	0	0	0	0	0	0	0	0	0	0	0	0	0	0	0	0
2025-11-06T21:57:09Z	06.11.2025 21:57:09	200	65	0	0	0	0	0	0	0	0	0	0	0	0	0	0	0	0	0	0	0	0	0	0	0	0	0	0	0	0	0	0	0	0	0	0	0	0	0	0	0	0	0	0	0	0	0	0
2025-11-06T22:07:09Z	06.11.2025 22:07:09	200	65	0	0	0	0	0	0	0	0	0	0	0	0	0	0	0	0	0	0	0	0	0	0	0	0	0	0	0	0	0	0	0	0	0	0	0	0	0	0	0	0	0	0	0	0	0	0
2025-11-06T22:17:09Z	06.11.2025 22:17:09	200	65	0	0	0	0	0	0	0	0	0	0	0	0	0	0	0	0	0	0	0	0	0	0	0	0	0	0	0	0	0	0	0	0	0	0	0	0	0	0	0	0	0	0	0	0	0	0
2025-11-06T22:27:09Z	06.11.2025 22:27:09	200	65	0	0	0	0	0	0	0	0	0	0	0	0	0	0	0	0	0	0	0	0	0	0	0	0	0	0	0	0	0	0	0	0	0	0	0	0	0	0	0	0	0	0	0	0	0	0
2025-11-06T22:37:09Z	06.11.2025 22:37:09	200	65	0	0	0	0	0	0	0	0	0	0	0	0	0	0	0	0	0	0	0	0	0	0	0	0	0	0	0	0	0	0	0	0	0	0	0	0	0	0	0	0	0	0	0	0	0	0
2025-11-06T22:47:09Z	06.11.2025 22:47:09	200	65	0	0	0	0	0	0	0	0	0	0	0	0	0	0	0	0	0	0	0	0	0	0	0	0	0	0	0	0	0	0	0	0	0	0	0	0	0	0	0	0	0	0	0	0	0	0
2025-11-06T22:57:09Z	06.11.2025 22:57:09	200	65	0	0	0	0	0	0	0	0	0	0	0	0	0	0	0	0	0	0	0	0	0	0	0	0	0	0	0	0	0	0	0	0	0	0	0	0	0	0	0	0	0	0	0	0	0	0
2025-11-06T23:07:09Z	06.11.2025 23:07:09	200	65	0	0	0	0	0	0	0	0	0	0	0	0	0	0	0	0	0	0	0	0	0	0	0	0	0	0	0	0	0	0	0	0	0	0	0	0	0	0	0	0	0	0	0	0	0	0
2025-11-06T23:17:09Z	06.11.2025 23:17:09	200	65	0	0	0	0	0	0	0	0	0	0	0	0	0	0	0	0	0	0	0	0	0	0	0	0	0	0	0	0	0	0	0	0	0	0	0	0	0	0	0	0	0	0	0	0	0	0
2025-11-06T23:27:10Z	06.11.2025 23:27:10	200	65	0	0	0	0	0	0	0	0	0	0	0	0	0	0	0	0	0	0	0	0	0	0	0	0	0	0	0	0	0	0	0	0	0	0	0	0	0	0	0	0	0	0	0	0	0	0
2025-11-06T23:37:10Z	06.11.2025 23:37:10	200	65	0	0	0	0	0	0	0	0	0	0	0	0	0	0	0	0	0	0	0	0	0	0	0	0	0	0	0	0	0	0	0	0	0	0	0	0	0	0	0	0	0	0	0	0	0	0
2025-11-06T23:47:10Z	06.11.2025 23:47:10	200	65	0	0	0	0	0	0	0	0	0	0	0	0	0	0	0	0	0	0	0	0	0	0	0	0	0	0	0	0	0	0	0	0	0	0	0	0	0	0	0	0	0	0	0	0	0	0
2025-11-06T23:57:10Z	06.11.2025 23:57:10	200	65	0	0	0	0	0	0	0	0	0	0	0	0	0	0	0	0	0	0	0	0	0	0	0	0	0	0	0	0	0	0	0	0	0	0	0	0	0	0	0	0	0	0	0	0	0	0
2025-11-07T00:07:10Z	07.11.2025 0:07:10	200	65	0	0	0	0	0	0	0	0	0	0	0	0	0	0	0	0	0	0	0	0	0	0	0	0	0	0	0	0	0	0	0	0	0	0	0	0	0	0	0	0	0	0	0	0	0	0
2025-11-07T00:17:10Z	07.11.2025 0:17:10	200	65	0	0	0	0	0	0	0	0	0	0	0	0	0	0	0	0	0	0	0	0	0	0	0	0	0	0	0	0	0	0	0	0	0	0	0	0	0	0	0	0	0	0	0	0	0	0
2025-11-07T00:27:10Z	07.11.2025 0:27:10	200	65	0	0	0	0	0	0	0	0	0	0	0	0	0	0	0	0	0	0	0	0	0	0	0	0	0	0	0	0	0	0	0	0	0	0	0	0	0	0	0	0	0	0	0	0	0	0
2025-11-07T00:37:10Z	07.11.2025 0:37:10	200	65	0	0	0	0	0	0	0	0	0	0	0	0	0	0	0	0	0	0	0	0	0	0	0	0	0	0	0	0	0	0	0	0	0	0	0	0	0	0	0	0	0	0	0	0	0	0
2025-11-07T00:47:10Z	07.11.2025 0:47:10	200	65	0	0	0	0	0	0	0	0	0	0	0	0	0	0	0	0	0	0	0	0	0	0	0	0	0	0	0	0	0	0	0	0	0	0	0	0	0	0	0	0	0	0	0	0	0	0
2025-11-07T00:57:10Z	07.11.2025 0:57:10	200	65	0	0	0	0	0	0	0	0	0	0	0	0	0	0	0	0	0	0	0	0	0	0	0	0	0	0	0	0	0	0	0	0	0	0	0	0	0	0	0	0	0	0	0	0	0	0
2025-11-07T01:07:11Z	07.11.2025 1:07:11	200	65	0	0	0	0	0	0	0	0	0	0	0	0	0	0	0	0	0	0	0	0	0	0	0	0	0	0	0	0	0	0	0	0	0	0	0	0	0	0	0	0	0	0	0	0	0	0
2025-11-07T01:17:11Z	07.11.2025 1:17:11	200	65	0	0	0	0	0	0	0	0	0	0	0	0	0	0	0	0	0	0	0	0	0	0	0	0	0	0	0	0	0	0	0	0	0	0	0	0	0	0	0	0	0	0	0	0	0	0
2025-11-07T01:27:11Z	07.11.2025 1:27:11	200	65	0	0	0	0	0	0	0	0	0	0	0	0	0	0	0	0	0	0	0	0	0	0	0	0	0	0	0	0	0	0	0	0	0	0	0	0	0	0	0	0	0	0	0	0	0	0
2025-11-07T01:37:11Z	07.11.2025 1:37:11	200	65	0	0	0	0	0	0	0	0	0	0	0	0	0	0	0	0	0	0	0	0	0	0	0	0	0	0	0	0	0	0	0	0	0	0	0	0	0	0	0	0	0	0	0	0	0	0
2025-11-07T01:47:11Z	07.11.2025 1:47:11	200	65	0	0	0	0	0	0	0	0	0	0	0	0	0	0	0	0	0	0	0	0	0	0	0	0	0	0	0	0	0	0	0	0	0	0	0	0	0	0	0	0	0	0	0	0	0	0
2025-11-07T01:57:11Z	07.11.2025 1:57:11	200	65	0	0	0	0	0	0	0	0	0	0	0	0	0	0	0	0	0	0	0	0	0	0	0	0	0	0	0	0	0	0	0	0	0	0	0	0	0	0	0	0	0	0	0	0	0	0
2025-11-07T02:07:11Z	07.11.2025 2:07:11	200	65	0	0	0	0	0	0	0	0	0	0	0	0	0	0	0	0	0	0	0	0	0	0	0	0	0	0	0	0	0	0	0	0	0	0	0	0	0	0	0	0	0	0	0	0	0	0
2025-11-07T02:17:11Z	07.11.2025 2:17:11	200	65	0	0	0	0	0	0	0	0	0	0	0	0	0	0	0	0	0	0	0	0	0	0	0	0	0	0	0	0	0	0	0	0	0	0	0	0	0	0	0	0	0	0	0	0	0	0
2025-11-07T02:27:11Z	07.11.2025 2:27:11	200	65	0	0	0	0	0	0	0	0	0	0	0	0	0	0	0	0	0	0	0	0	0	0	0	0	0	0	0	0	0	0	0	0	0	0	0	0	0	0	0	0	0	0	0	0	0	0
2025-11-07T02:37:12Z	07.11.2025 2:37:12	200	65	0	0	0	0	0	0	0	0	0	0	0	0	0	0	0	0	0	0	0	0	0	0	0	0	0	0	0	0	0	0	0	0	0	0	0	0	0	0	0	0	0	0	0	0	0	0
2025-11-07T02:47:12Z	07.11.2025 2:47:12	200	65	0	0	0	0	0	0	0	0	0	0	0	0	0	0	0	0	0	0	0	0	0	0	0	0	0	0	0	0	0	0	0	0	0	0	0	0	0	0	0	0	0	0	0	0	0	0
2025-11-07T02:57:12Z	07.11.2025 2:57:12	200	65	0	0	0	0	0	0	0	0	0	0	0	0	0	0	0	0	0	0	0	0	0	0	0	0	0	0	0	0	0	0	0	0	0	0	0	0	0	0	0	0	0	0	0	0	0	0
2025-11-07T03:07:12Z	07.11.2025 3:07:12	200	65	0	0	0	0	0	0	0	0	0	0	0	0	0	0	0	0	0	0	0	0	0	0	0	0	0	0	0	0	0	0	0	0	0	0	0	0	0	0	0	0	0	0	0	0	0	0
2025-11-07T03:17:12Z	07.11.2025 3:17:12	200	65	0	0	0	0	0	0	0	0	0	0	0	0	0	0	0	0	0	0	0	0	0	0	0	0	0	0	0	0	0	0	0	0	0	0	0	0	0	0	0	0	0	0	0	0	0	0
2025-11-07T03:27:12Z	07.11.2025 3:27:12	200	65	0	0	0	0	0	0	0	0	0	0	0	0	0	0	0	0	0	0	0	0	0	0	0	0	0	0	0	0	0	0	0	0	0	0	0	0	0	0	0	0	0	0	0	0	0	0
2025-11-07T03:37:12Z	07.11.2025 3:37:12	200	65	0	0	0	0	0	0	0	0	0	0	0	0	0	0	0	0	0	0	0	0	0	0	0	0	0	0	0	0	0	0	0	0	0	0	0	0	0	0	0	0	0	0	0	0	0	0
2025-11-07T03:47:12Z	07.11.2025 3:47:12	200	65	0	0	0	0	0	0	0	0	0	0	0	0	0	0	0	0	0	0	0	0	0	0	0	0	0	0	0	0	0	0	0	0	0	0	0	0	0	0	0	0	0	0	0	0	0	0
2025-11-07T03:57:12Z	07.11.2025 3:57:12	200	65	0	0	0	0	0	0	0	0	0	0	0	0	0	0	0	0	0	0	0	0	0	0	0	0	0	0	0	0	0	0	0	0	0	0	0	0	0	0	0	0	0	0	0	0	0	0
2025-11-07T04:07:12Z	07.11.2025 4:07:12	200	65	0	0	0	0	0	0	0	0	0	0	0	0	0	0	0	0	0	0	0	0	0	0	0	0	0	0	0	0	0	0	0	0	0	0	0	0	0	0	0	0	0	0	0	0	0	0
2025-11-07T04:17:13Z	07.11.2025 4:17:13	200	65	0	0	0	0	0	0	0	0	0	0	0	0	0	0	0	0	0	0	0	0	0	0	0	0	0	0	0	0	0	0	0	0	0	0	0	0	0	0	0	0	0	0	0	0	0	0
2025-11-07T04:27:13Z	07.11.2025 4:27:13	200	65	0	0	0	0	0	0	0	0	0	0	0	0	0	0	0	0	0	0	0	0	0	0	0	0	0	0	0	0	0	0	0	0	0	0	0	0	0	0	0	0	0	0	0	0	0	0
2025-11-07T04:37:13Z	07.11.2025 4:37:13	200	65	0	0	0	0	0	0	0	0	0	0	0	0	0	0	0	0	0	0	0	0	0	0	0	0	0	0	0	0	0	0	0	0	0	0	0	0	0	0	0	0	0	0	0	0	0	0
2025-11-07T04:47:13Z	07.11.2025 4:47:13	200	65	0	0	0	0	0	0	0	0	0	0	0	0	0	0	0	0	0	0	0	0	0	0	0	0	0	0	0	0	0	0	0	0	0	0	0	0	0	0	0	0	0	0	0	0	0	0
2025-11-07T04:57:13Z	07.11.2025 4:57:13	200	65	0	0	0	0	0	0	0	0	0	0	0	0	0	0	0	0	0	0	0	0	0	0	0	0	0	0	0	0	0	0	0	0	0	0	0	0	0	0	0	0	0	0	0	0	0	0
2025-11-07T05:07:13Z	07.11.2025 5:07:13	200	65	0	0	0	0	0	0	0	0	0	0	0	0	0	0	0	0	0	0	0	0	0	0	0	0	0	0	0	0	0	0	0	0	0	0	0	0	0	0	0	0	0	0	0	0	0	0
2025-11-07T05:17:13Z	07.11.2025 5:17:13	200	65	0	0	0	0	0	0	0	0	0	0	0	0	0	0	0	0	0	0	0	0	0	0	0	0	0	0	0	0	0	0	0	0	0	0	0	0	0	0	0	0	0	0	0	0	0	0
2025-11-07T05:27:13Z	07.11.2025 5:27:13	200	65	0	0	0	0	0	0	0	0	0	0	0	0	0	0	0	0	0	0	0	0	0	0	0	0	0	0	0	0	0	0	0	0	0	0	0	0	0	0	0	0	0	0	0	0	0	0
2025-11-07T05:37:13Z	07.11.2025 5:37:13	200	65	0	0	0	0	0	0	0	0	0	0	0	0	0	0	0	0	0	0	0	0	0	0	0	0	0	0	0	0	0	0	0	0	0	0	0	0	0	0	0	0	0	0	0	0	0	0
2025-11-07T05:47:14Z	07.11.2025 5:47:14	200	65	0	0	0	0	0	0	0	0	0	0	0	0	0	0	0	0	0	0	0	0	0	0	0	0	0	0	0	0	0	0	0	0	0	0	0	0	0	0	0	0	0	0	0	0	0	0
2025-11-07T05:57:14Z	07.11.2025 5:57:14	200	65	0	0	0	0	0	0	0	0	0	0	0	0	0	0	0	0	0	0	0	0	0	0	0	0	0	0	0	0	0	0	0	0	0	0	0	0	0	0	0	0	0	0	0	0	0	0
2025-11-07T06:07:14Z	07.11.2025 6:07:14	202	64	0,98	0,98	0,98	0,98	0,98	0,98	0,98	0,98	0	0	0	0	0	0	0	0	0	0	0	0	0	0	0	0	0	0	0	0	0	0	0	0	0,98	0,98	0,98	0,98	0,98	0,98	0,98	0,98	0,98	0,98	0,98	0,98	0,98	0,98
2025-11-07T06:17:14Z	07.11.2025 6:17:14	205	64	3,03	3,03	3,03	3,03	3,03	3,03	3,03	3,03	0,98	0,98	0,98	0,98	0,98	0,98	0,98	0,98	0	0	0	0	0	0	0	0	0	0	0	0	0	0	0	0	1,96	1,96	1,96	1,96	1,96	1,96	1,96	1,96	1,96	1,96	1,96	1,96	1,96	1,96
2025-11-07T06:27:14Z	07.11.2025 6:27:14	207	63	4,01	4,01	4,01	4,01	4,01	4,01	4,01	4,01	1,96	1,96	1,96	1,96	1,96	1,96	1,96	1,96	0	0	0	0	0	0	0	0	0	0	0	0	0	0	0	0	3,03	3,03	3,03	3,03	3,03	3,03	3,03	3,03	3,03	3,03	3,03	3,03	3,03	3,03
2025-11-07T06:37:14Z	07.11.2025 6:37:14	210	62	5,96	5,96	5,96	5,96	5,96	5,96	5,96	5,96	1,96	1,96	1,96	1,96	1,96	1,96	1,96	1,96	0,98	0,98	0,98	0,98	0,98	0,98	0,98	0,98	0	0	0	0	0	0	0	0	4,01	4,01	4,01	4,01	4,01	4,01	4,01	4,01	4,01	4,01	4,01	4,01	4,01	4,01
2025-11-07T06:47:14Z	07.11.2025 6:47:14	213	61	7,04	7,04	7,04	7,04	7,04	7,04	7,04	7,04	3,03	3,03	3,03	3,03	3,03	3,03	3,03	3,03	0,98	0,98	0,98	0,98	0,98	0,98	0,98	0,98	0	0	0	0	0	0	0	0	5,96	5,96	5,96	5,96	5,96	5,96	5,96	5,96	4,99	4,99	4,99	4,99	4,99	4,99
2025-11-07T06:57:14Z	07.11.2025 6:57:14	215	60	8,99	8,99	8,99	8,99	8,99	8,99	8,99	8,99	4,01	4,01	4,01	4,01	4,01	4,01	4,01	4,01	0,98	0,98	0,98	0,98	0,98	0,98	0,98	0,98	0,98	0,98	0,98	0,98	0,98	0,98	0,98	0,98	7,04	7,04	7,04	7,04	7,04	7,04	7,04	7,04	5,96	5,96	5,96	5,96	5,96	5,96
2025-11-07T07:07:14Z	07.11.2025 7:07:14	218	59	9,97	9,97	9,97	9,97	9,97	9,97	9,97	9,97	4,01	4,01	4,01	4,01	4,01	4,01	4,01	4,01	0,98	0,98	0,98	0,98	0,98	0,98	0,98	0,98	0,98	0,98	0,98	0,98	0,98	0,98	0,98	0,98	8,02	8,02	8,02	8,02	8,02	8,02	8,02	8,02	7,04	7,04	7,04	7,04	7,04	7,04
2025-11-07T07:17:14Z	07.11.2025 7:17:14	221	59	12,02	12,02	12,02	12,02	12,02	12,02	12,02	12,02	4,99	4,99	4,99	4,99	4,99	4,99	4,99	4,99	0,98	0,98	0,98	0,98	0,98	0,98	0,98	0,98	0,98	0,98	0,98	0,98	0,98	0,98	0,98	0,98	8,99	8,99	8,99	8,99	8,99	8,99	8,99	8,99	8,02	8,02	8,02	8,02	8,02	8,02
2025-11-07T07:27:15Z	07.11.2025 7:27:15	223	58	13	13	13	13	13	13	13	13	5,96	5,96	5,96	5,96	5,96	5,96	5,96	5,96	0,98	0,98	0,98	0,98	0,98	0,98	0,98	0,98	0,98	0,98	0,98	0,98	0,98	0,98	0,98	0,98	9,97	9,97	9,97	9,97	9,97	9,97	9,97	9,97	8,99	8,99	8,99	8,99	8,99	8,99
2025-11-07T07:37:15Z	07.11.2025 7:37:15	226	57	14,96	14,96	14,96	14,96	14,96	14,96	14,96	14,96	5,96	5,96	5,96	5,96	5,96	5,96	5,96	5,96	1,96	1,96	1,96	1,96	1,96	1,96	1,96	1,96	0,98	0,98	0,98	0,98	0,98	0,98	0,98	0,98	11,05	11,05	11,05	11,05	11,05	11,05	11,05	11,05	9,97	9,97	9,97	9,97	9,97	9,97
2025-11-07T07:47:15Z	07.11.2025 7:47:15	229	56	16,03	16,03	16,03	16,03	16,03	16,03	16,03	16,03	7,04	7,04	7,04	7,04	7,04	7,04	7,04	7,04	1,96	1,96	1,96	1,96	1,96	1,96	1,96	1,96	0,98	0,98	0,98	0,98	0,98	0,98	0,98	0,98	13	13	13	13	13	13	13	13	11,05	11,05	11,05	11,05	11,05	11,05
2025-11-07T07:57:15Z	07.11.2025 7:57:15	231	55	17,99	17,99	17,99	17,99	17,99	17,99	17,99	17,99	8,02	8,02	8,02	8,02	8,02	8,02	8,02	8,02	1,96	1,96	1,96	1,96	1,96	1,96	1,96	1,96	0,98	0,98	0,98	0,98	0,98	0,98	0,98	0,98	13,98	13,98	13,98	13,98	13,98	13,98	13,98	13,98	12,02	12,02	12,02	12,02	12,02	12,02
2025-11-07T08:07:15Z	07.11.2025 8:07:15	234	54	18,96	18,96	18,96	18,96	18,96	18,96	18,96	18,96	8,02	8,02	8,02	8,02	8,02	8,02	8,02	8,02	1,96	1,96	1,96	1,96	1,96	1,96	1,96	1,96	0,98	0,98	0,98	0,98	0,98	0,98	0,98	0,98	14,96	14,96	14,96	14,96	14,96	14,96	14,96	14,96	13	13	13	13	13	13
2025-11-07T08:17:15Z	07.11.2025 8:17:15	237	54	21,02	21,02	21,02	21,02	21,02	21,02	21,02	21,02	8,99	8,99	8,99	8,99	8,99	8,99	8,99	8,99	1,96	1,96	1,96	1,96	1,96	1,96	1,96	1,96	0,98	0,98	0,98	0,98	0,98	0,98	0,98	0,98	16,03	16,03	16,03	16,03	16,03	16,03	16,03	16,03	13,98	13,98	13,98	13,98	13,98	13,98
2025-11-07T08:27:15Z	07.11.2025 8:27:15	239	53	21,99	21,99	21,99	21,99	21,99	21,99	21,99	21,99	9,97	9,97	9,97	9,97	9,97	9,97	9,97	9,97	1,96	1,96	1,96	1,96	1,96	1,96	1,96	1,96	0,98	0,98	0,98	0,98	0,98	0,98	0,98	0,98	17,01	17,01	17,01	17,01	17,01	17,01	17,01	17,01	14,96	14,96	14,96	14,96	14,96	14,96
2025-11-07T08:37:15Z	07.11.2025 8:37:15	242	52	24,05	24,05	24,05	24,05	24,05	24,05	24,05	24,05	9,97	9,97	9,97	9,97	9,97	9,97	9,97	9,97	3,03	3,03	3,03	3,03	3,03	3,03	3,03	3,03	1,96	1,96	1,96	1,96	1,96	1,96	1,96	1,96	17,99	17,99	17,99	17,99	17,99	17,99	17,99	17,99	16,03	16,03	16,03	16,03	16,03	16,03
2025-11-07T08:47:15Z	07.11.2025 8:47:15	245	51	25,02	25,02	25,02	25,02	25,02	25,02	25,02	25,02	11,05	11,05	11,05	11,05	11,05	11,05	11,05	11,05	3,03	3,03	3,03	3,03	3,03	3,03	3,03	3,03	1,96	1,96	1,96	1,96	1,96	1,96	1,96	1,96	20,04	20,04	20,04	20,04	20,04	20,04	20,04	20,04	17,01	17,01	17,01	17,01	17,01	17,01
2025-11-07T08:57:16Z	07.11.2025 8:57:16	247	50	26,98	26,98	26,98	26,98	26,98	26,98	26,98	26,98	12,02	12,02	12,02	12,02	12,02	12,02	12,02	12,02	3,03	3,03	3,03	3,03	3,03	3,03	3,03	3,03	1,96	1,96	1,96	1,96	1,96	1,96	1,96	1,96	21,02	21,02	21,02	21,02	21,02	21,02	21,02	21,02	17,99	17,99	17,99	17,99	17,99	17,99
2025-11-07T09:07:16Z	07.11.2025 9:07:16	250	49	27,96	27,96	27,96	27,96	27,96	27,96	27,96	27,96	12,02	12,02	12,02	12,02	12,02	12,02	12,02	12,02	3,03	3,03	3,03	3,03	3,03	3,03	3,03	3,03	1,96	1,96	1,96	1,96	1,96	1,96	1,96	1,96	21,99	21,99	21,99	21,99	21,99	21,99	21,99	21,99	18,96	18,96	18,96	18,96	18,96	18,96
2025-11-07T09:17:16Z	07.11.2025 9:17:16	253	49	30,01	30,01	30,01	30,01	30,01	30,01	30,01	30,01	13	13	13	13	13	13	13	13	3,03	3,03	3,03	3,03	3,03	3,03	3,03	3,03	1,96	1,96	1,96	1,96	1,96	1,96	1,96	1,96	22,97	22,97	22,97	22,97	22,97	22,97	22,97	22,97	20,04	20,04	20,04	20,04	20,04	20,04
2025-11-07T09:27:16Z	07.11.2025 9:27:16	255	48	30,99	30,99	30,99	30,99	30,99	30,99	30,99	30,99	13,98	13,98	13,98	13,98	13,98	13,98	13,98	13,98	3,03	3,03	3,03	3,03	3,03	3,03	3,03	3,03	1,96	1,96	1,96	1,96	1,96	1,96	1,96	1,96	24,05	24,05	24,05	24,05	24,05	24,05	24,05	24,05	21,02	21,02	21,02	21,02	21,02	21,02
2025-11-07T09:37:16Z	07.11.2025 9:37:16	258	47	33,04	33,04	33,04	33,04	33,04	33,04	33,04	33,04	13,98	13,98	13,98	13,98	13,98	13,98	13,98	13,98	4,01	4,01	4,01	4,01	4,01	4,01	4,01	4,01	1,96	1,96	1,96	1,96	1,96	1,96	1,96	1,96	25,02	25,02	25,02	25,02	25,02	25,02	25,02	25,02	21,99	21,99	21,99	21,99	21,99	21,99
2025-11-07T09:47:16Z	07.11.2025 9:47:16	261	46	34,02	34,02	34,02	34,02	34,02	34,02	34,02	34,02	14,96	14,96	14,96	14,96	14,96	14,96	14,96	14,96	4,01	4,01	4,01	4,01	4,01	4,01	4,01	4,01	1,96	1,96	1,96	1,96	1,96	1,96	1,96	1,96	26,98	26,98	26,98	26,98	26,98	26,98	26,98	26,98	22,97	22,97	22,97	22,97	22,97	22,97
2025-11-07T09:57:16Z	07.11.2025 9:57:16	263	45	35,97	35,97	35,97	35,97	35,97	35,97	35,97	35,97	16,03	16,03	16,03	16,03	16,03	16,03	16,03	16,03	4,01	4,01	4,01	4,01	4,01	4,01	4,01	4,01	1,96	1,96	1,96	1,96	1,96	1,96	1,96	1,96	27,96	27,96	27,96	27,96	27,96	27,96	27,96	27,96	24,05	24,05	24,05	24,05	24,05	24,05
2025-11-07T10:07:16Z	07.11.2025 10:07:16	266	44	37,05	37,05	37,05	37,05	37,05	37,05	37,05	37,05	16,03	16,03	16,03	16,03	16,03	16,03	16,03	16,03	4,01	4,01	4,01	4,01	4,01	4,01	4,01	4,01	1,96	1,96	1,96	1,96	1,96	1,96	1,96	1,96	29,03	29,03	29,03	29,03	29,03	29,03	29,03	29,03	25,02	25,02	25,02	25,02	25,02	25,02
2025-11-07T10:17:16Z	07.11.2025 10:17:16	269	44	39	39	39	39	39	39	39	39	17,01	17,01	17,01	17,01	17,01	17,01	17,01	17,01	4,01	4,01	4,01	4,01	4,01	4,01	4,01	4,01	3,03	3,03	3,03	3,03	3,03	3,03	3,03	3,03	30,01	30,01	30,01	30,01	30,01	30,01	30,01	30,01	26	26	26	26	26	26
2025-11-07T10:27:16Z	07.11.2025 10:27:16	271	43	39,98	39,98	39,98	39,98	39,98	39,98	39,98	39,98	17,99	17,99	17,99	17,99	17,99	17,99	17,99	17,99	4,01	4,01	4,01	4,01	4,01	4,01	4,01	4,01	3,03	3,03	3,03	3,03	3,03	3,03	3,03	3,03	30,99	30,99	30,99	30,99	30,99	30,99	30,99	30,99	26,98	26,98	26,98	26,98	26,98	26,98
2025-11-07T10:37:17Z	07.11.2025 10:37:17	274	42	42,03	42,03	42,03	42,03	42,03	42,03	42,03	42,03	17,99	17,99	17,99	17,99	17,99	17,99	17,99	17,99	4,99	4,99	4,99	4,99	4,99	4,99	4,99	4,99	3,03	3,03	3,03	3,03	3,03	3,03	3,03	3,03	31,97	31,97	31,97	31,97	31,97	31,97	31,97	31,97	27,96	27,96	27,96	27,96	27,96	27,96
2025-11-07T10:47:17Z	07.11.2025 10:47:17	277	41	43,01	43,01	43,01	43,01	43,01	43,01	43,01	43,01	18,96	18,96	18,96	18,96	18,96	18,96	18,96	18,96	4,99	4,99	4,99	4,99	4,99	4,99	4,99	4,99	3,03	3,03	3,03	3,03	3,03	3,03	3,03	3,03	34,02	34,02	34,02	34,02	34,02	34,02	34,02	34,02	29,03	29,03	29,03	29,03	29,03	29,03
2025-11-07T10:57:17Z	07.11.2025 10:57:17	279	40	44,97	44,97	44,97	44,97	44,97	44,97	44,97	44,97	20,04	20,04	20,04	20,04	20,04	20,04	20,04	20,04	4,99	4,99	4,99	4,99	4,99	4,99	4,99	4,99	3,03	3,03	3,03	3,03	3,03	3,03	3,03	3,03	35	35	35	35	35	35	35	35	30,01	30,01	30,01	30,01	30,01	30,01
2025-11-07T11:07:17Z	07.11.2025 11:07:17	280	40	44,97	44,97	44,97	44,97	44,97	44,97	44,97	44,97	20,04	20,04	20,04	20,04	20,04	20,04	20,04	20,04	4,99	4,99	4,99	4,99	4,99	4,99	4,99	4,99	3,03	3,03	3,03	3,03	3,03	3,03	3,03	3,03	35	35	35	35	35	35	35	35	30,01	30,01	30,01	30,01	30,01	30,01
2025-11-07T11:17:17Z	07.11.2025 11:17:17	280	40	44,97	44,97	44,97	44,97	44,97	44,97	44,97	44,97	20,04	20,04	20,04	20,04	20,04	20,04	20,04	20,04	4,99	4,99	4,99	4,99	4,99	4,99	4,99	4,99	3,03	3,03	3,03	3,03	3,03	3,03	3,03	3,03	35	35	35	35	35	35	35	35	30,01	30,01	30,01	30,01	30,01	30,01
2025-11-07T11:27:17Z	07.11.2025 11:27:17	280	40	44,97	44,97	44,97	44,97	44,97	44,97	44,97	44,97	20,04	20,04	20,04	20,04	20,04	20,04	20,04	20,04	4,99	4,99	4,99	4,99	4,99	4,99	4,99	4,99	3,03	3,03	3,03	3,03	3,03	3,03	3,03	3,03	35	35	35	35	35	35	35	35	30,01	30,01	30,01	30,01	30,01	30,01
2025-11-07T11:37:17Z	07.11.2025 11:37:17	280	40	44,97	44,97	44,97	44,97	44,97	44,97	44,97	44,97	20,04	20,04	20,04	20,04	20,04	20,04	20,04	20,04	4,99	4,99	4,99	4,99	4,99	4,99	4,99	4,99	3,03	3,03	3,03	3,03	3,03	3,03	3,03	3,03	35	35	35	35	35	35	35	35	30,01	30,01	30,01	30,01	30,01	30,01
2025-11-07T11:47:17Z	07.11.2025 11:47:17	280	40	44,97	44,97	44,97	44,97	44,97	44,97	44,97	44,97	20,04	20,04	20,04	20,04	20,04	20,04	20,04	20,04	4,99	4,99	4,99	4,99	4,99	4,99	4,99	4,99	3,03	3,03	3,03	3,03	3,03	3,03	3,03	3,03	35	35	35	35	35	35	35	35	30,01	30,01	30,01	30,01	30,01	30,01
2025-11-07T11:57:17Z	07.11.2025 11:57:17	280	40	44,97	44,97	44,97	44,97	44,97	44,97	44,97	44,97	20,04	20,04	20,04	20,04	20,04	20,04	20,04	20,04	4,99	4,99	4,99	4,99	4,99	4,99	4,99	4,99	3,03	3,03	3,03	3,03	3,03	3,03	3,03	3,03	35	35	35	35	35	35	35	35	30,01	30,01	30,01	30,01	30,01	30,01
2025-11-07T12:07:17Z	07.11.2025 12:07:17	280	40	44,97	44,97	44,97	44,97	44,97	44,97	44,97	44,97	20,04	20,04	20,04	20,04	20,04	20,04	20,04	20,04	4,99	4,99	4,99	4,99	4,99	4,99	4,99	4,99	3,03	3,03	3,03	3,03	3,03	3,03	3,03	3,03	35	35	35	35	35	35	35	35	30,01	30,01	30,01	30,01	30,01	30,01
2025-11-07T12:17:18Z	07.11.2025 12:17:18	280	40	44,97	44,97	44,97	44,97	44,97	44,97	44,97	44,97	20,04	20,04	20,04	20,04	20,04	20,04	20,04	20,04	4,99	4,99	4,99	4,99	4,99	4,99	4,99	4,99	3,03	3,03	3,03	3,03	3,03	3,03	3,03	3,03	35	35	35	35	35	35	35	35	30,01	30,01	30,01	30,01	30,01	30,01
2025-11-07T12:27:18Z	07.11.2025 12:27:18	280	40	44,97	44,97	44,97	44,97	44,97	44,97	44,97	44,97	20,04	20,04	20,04	20,04	20,04	20,04	20,04	20,04	4,99	4,99	4,99	4,99	4,99	4,99	4,99	4,99	3,03	3,03	3,03	3,03	3,03	3,03	3,03	3,03	35	35	35	35	35	35	35	35	30,01	30,01	30,01	30,01	30,01	30,01
2025-11-07T12:37:18Z	07.11.2025 12:37:18	280	40	44,97	44,97	44,97	44,97	44,97	44,97	44,97	44,97	20,04	20,04	20,04	20,04	20,04	20,04	20,04	20,04	4,99	4,99	4,99	4,99	4,99	4,99	4,99	4,99	3,03	3,03	3,03	3,03	3,03	3,03	3,03	3,03	35	35	35	35	35	35	35	35	30,01	30,01	30,01	30,01	30,01	30,01
2025-11-07T12:47:18Z	07.11.2025 12:47:18	280	40	44,97	44,97	44,97	44,97	44,97	44,97	44,97	44,97	20,04	20,04	20,04	20,04	20,04	20,04	20,04	20,04	4,99	4,99	4,99	4,99	4,99	4,99	4,99	4,99	3,03	3,03	3,03	3,03	3,03	3,03	3,03	3,03	35	35	35	35	35	35	35	35	30,01	30,01	30,01	30,01	30,01	30,01
2025-11-07T12:57:18Z	07.11.2025 12:57:18	280	40	44,97	44,97	44,97	44,97	44,97	44,97	44,97	44,97	20,04	20,04	20,04	20,04	20,04	20,04	20,04	20,04	4,99	4,99	4,99	4,99	4,99	4,99	4,99	4,99	3,03	3,03	3,03	3,03	3,03	3,03	3,03	3,03	35	35	35	35	35	35	35	35	30,01	30,01	30,01	30,01	30,01	30,01
2025-11-07T13:07:18Z	07.11.2025 13:07:18	280	40	44,97	44,97	44,97	44,97	44,97	44,97	44,97	44,97	20,04	20,04	20,04	20,04	20,04	20,04	20,04	20,04	4,99	4,99	4,99	4,99	4,99	4,99	4,99	4,99	3,03	3,03	3,03	3,03	3,03	3,03	3,03	3,03	35	35	35	35	35	35	35	35	30,01	30,01	30,01	30,01	30,01	30,01
2025-11-07T13:17:18Z	07.11.2025 13:17:18	280	40	44,97	44,97	44,97	44,97	44,97	44,97	44,97	44,97	20,04	20,04	20,04	20,04	20,04	20,04	20,04	20,04	4,99	4,99	4,99	4,99	4,99	4,99	4,99	4,99	3,03	3,03	3,03	3,03	3,03	3,03	3,03	3,03	35	35	35	35	35	35	35	35	30,01	30,01	30,01	30,01	30,01	30,01
2025-11-07T13:27:18Z	07.11.2025 13:27:18	280	40	44,97	44,97	44,97	44,97	44,97	44,97	44,97	44,97	20,04	20,04	20,04	20,04	20,04	20,04	20,04	20,04	4,99	4,99	4,99	4,99	4,99	4,99	4,99	4,99	3,03	3,03	3,03	3,03	3,03	3,03	3,03	3,03	35	35	35	35	35	35	35	35	30,01	30,01	30,01	30,01	30,01	30,01
2025-11-07T13:37:18Z	07.11.2025 13:37:18	280	40	44,97	44,97	44,97	44,97	44,97	44,97	44,97	44,97	20,04	20,04	20,04	20,04	20,04	20,04	20,04	20,04	4,99	4,99	4,99	4,99	4,99	4,99	4,99	4,99	3,03	3,03	3,03	3,03	3,03	3,03	3,03	3,03	35	35	35	35	35	35	35	35	30,01	30,01	30,01	30,01	30,01	30,01
2025-11-07T13:47:18Z	07.11.2025 13:47:18	280	40	44,97	44,97	44,97	44,97	44,97	44,97	44,97	44,97	20,04	20,04	20,04	20,04	20,04	20,04	20,04	20,04	4,99	4,99	4,99	4,99	4,99	4,99	4,99	4,99	3,03	3,03	3,03	3,03	3,03	3,03	3,03	3,03	35	35	35	35	35	35	35	35	30,01	30,01	30,01	30,01	30,01	30,01
2025-11-07T13:57:19Z	07.11.2025 13:57:19	280	40	44,97	44,97	44,97	44,97	44,97	44,97	44,97	44,97	20,04	20,04	20,04	20,04	20,04	20,04	20,04	20,04	4,99	4,99	4,99	4,99	4,99	4,99	4,99	4,99	3,03	3,03	3,03	3,03	3,03	3,03	3,03	3,03	35	35	35	35	35	35	35	35	30,01	30,01	30,01	30,01	30,01	30,01
2025-11-07T14:07:19Z	07.11.2025 14:07:19	280	40	44,97	44,97	44,97	44,97	44,97	44,97	44,97	44,97	20,04	20,04	20,04	20,04	20,04	20,04	20,04	20,04	4,99	4,99	4,99	4,99	4,99	4,99	4,99	4,99	3,03	3,03	3,03	3,03	3,03	3,03	3,03	3,03	35	35	35	35	35	35	35	35	30,01	30,01	30,01	30,01	30,01	30,01
2025-11-07T14:17:19Z	07.11.2025 14:17:19	280	40	44,97	44,97	44,97	44,97	44,97	44,97	44,97	44,97	20,04	20,04	20,04	20,04	20,04	20,04	20,04	20,04	4,99	4,99	4,99	4,99	4,99	4,99	4,99	4,99	3,03	3,03	3,03	3,03	3,03	3,03	3,03	3,03	35	35	35	35	35	35	35	35	30,01	30,01	30,01	30,01	30,01	30,01
2025-11-07T14:27:19Z	07.11.2025 14:27:19	280	40	44,97	44,97	44,97	44,97	44,97	44,97	44,97	44,97	20,04	20,04	20,04	20,04	20,04	20,04	20,04	20,04	4,99	4,99	4,99	4,99	4,99	4,99	4,99	4,99	3,03	3,03	3,03	3,03	3,03	3,03	3,03	3,03	35	35	35	35	35	35	35	35	30,01	30,01	30,01	30,01	30,01	30,01
2025-11-07T14:37:19Z	07.11.2025 14:37:19	280	40	44,97	44,97	44,97	44,97	44,97	44,97	44,97	44,97	20,04	20,04	20,04	20,04	20,04	20,04	20,04	20,04	4,99	4,99	4,99	4,99	4,99	4,99	4,99	4,99	3,03	3,03	3,03	3,03	3,03	3,03	3,03	3,03	35	35	35	35	35	35	35	35	30,01	30,01	30,01	30,01	30,01	30,01
2025-11-07T14:47:19Z	07.11.2025 14:47:19	280	40	44,97	44,97	44,97	44,97	44,97	44,97	44,97	44,97	20,04	20,04	20,04	20,04	20,04	20,04	20,04	20,04	4,99	4,99	4,99	4,99	4,99	4,99	4,99	4,99	3,03	3,03	3,03	3,03	3,03	3,03	3,03	3,03	35	35	35	35	35	35	35	35	30,01	30,01	30,01	30,01	30,01	30,01
2025-11-07T14:57:19Z	07.11.2025 14:57:19	280	40	44,97	44,97	44,97	44,97	44,97	44,97	44,97	44,97	20,04	20,04	20,04	20,04	20,04	20,04	20,04	20,04	4,99	4,99	4,99	4,99	4,99	4,99	4,99	4,99	3,03	3,03	3,03	3,03	3,03	3,03	3,03	3,03	35	35	35	35	35	35	35	35	30,01	30,01	30,01	30,01	30,01	30,01
2025-11-07T15:08:18Z	07.11.2025 15:08:18	280	40	44,97	44,97	44,97	44,97	44,97	44,97	44,97	44,97	20,04	20,04	20,04	20,04	20,04	20,04	20,04	20,04	4,99	4,99	4,99	4,99	4,99	4,99	4,99	4,99	3,03	3,03	3,03	3,03	3,03	3,03	3,03	3,03	35	35	35	35	35	35	35	35	30,01	30,01	30,01	30,01	30,01	30,01
2025-11-07T15:18:18Z	07.11.2025 15:18:18	280	40	44,97	44,97	44,97	44,97	44,97	44,97	44,97	44,97	20,04	20,04	20,04	20,04	20,04	20,04	20,04	20,04	4,99	4,99	4,99	4,99	4,99	4,99	4,99	4,99	3,03	3,03	3,03	3,03	3,03	3,03	3,03	3,03	35	35	35	35	35	35	35	35	30,01	30,01	30,01	30,01	30,01	30,01
2025-11-07T15:28:18Z	07.11.2025 15:28:18	280	40	44,97	44,97	44,97	44,97	44,97	44,97	44,97	44,97	20,04	20,04	20,04	20,04	20,04	20,04	20,04	20,04	4,99	4,99	4,99	4,99	4,99	4,99	4,99	4,99	3,03	3,03	3,03	3,03	3,03	3,03	3,03	3,03	35	35	35	35	35	35	35	35	30,01	30,01	30,01	30,01	30,01	30,01
2025-11-07T15:38:18Z	07.11.2025 15:38:18	280	40	44,97	44,97	44,97	44,97	44,97	44,97	44,97	44,97	20,04	20,04	20,04	20,04	20,04	20,04	20,04	20,04	4,99	4,99	4,99	4,99	4,99	4,99	4,99	4,99	3,03	3,03	3,03	3,03	3,03	3,03	3,03	3,03	35	35	35	35	35	35	35	35	30,01	30,01	30,01	30,01	30,01	30,01
2025-11-07T15:48:18Z	07.11.2025 15:48:18	280	40	44,97	44,97	44,97	44,97	44,97	44,97	44,97	44,97	20,04	20,04	20,04	20,04	20,04	20,04	20,04	20,04	4,99	4,99	4,99	4,99	4,99	4,99	4,99	4,99	3,03	3,03	3,03	3,03	3,03	3,03	3,03	3,03	35	35	35	35	35	35	35	35	30,01	30,01	30,01	30,01	30,01	30,01
2025-11-07T15:58:18Z	07.11.2025 15:58:18	280	40	44,97	44,97	44,97	44,97	44,97	44,97	44,97	44,97	20,04	20,04	20,04	20,04	20,04	20,04	20,04	20,04	4,99	4,99	4,99	4,99	4,99	4,99	4,99	4,99	3,03	3,03	3,03	3,03	3,03	3,03	3,03	3,03	35	35	35	35	35	35	35	35	30,01	30,01	30,01	30,01	30,01	30,01
2025-11-07T16:08:18Z	07.11.2025 16:08:18	280	40	44,97	44,97	44,97	44,97	44,97	44,97	44,97	44,97	20,04	20,04	20,04	20,04	20,04	20,04	20,04	20,04	4,99	4,99	4,99	4,99	4,99	4,99	4,99	4,99	3,03	3,03	3,03	3,03	3,03	3,03	3,03	3,03	35	35	35	35	35	35	35	35	30,01	30,01	30,01	30,01	30,01	30,01
2025-11-07T16:18:19Z	07.11.2025 16:18:19	280	40	44,97	44,97	44,97	44,97	44,97	44,97	44,97	44,97	20,04	20,04	20,04	20,04	20,04	20,04	20,04	20,04	4,99	4,99	4,99	4,99	4,99	4,99	4,99	4,99	3,03	3,03	3,03	3,03	3,03	3,03	3,03	3,03	35	35	35	35	35	35	35	35	30,01	30,01	30,01	30,01	30,01	30,01
2025-11-07T16:28:19Z	07.11.2025 16:28:19	280	40	44,97	44,97	44,97	44,97	44,97	44,97	44,97	44,97	20,04	20,04	20,04	20,04	20,04	20,04	20,04	20,04	4,99	4,99	4,99	4,99	4,99	4,99	4,99	4,99	3,03	3,03	3,03	3,03	3,03	3,03	3,03	3,03	35	35	35	35	35	35	35	35	30,01	30,01	30,01	30,01	30,01	30,01
2025-11-07T16:38:19Z	07.11.2025 16:38:19	280	40	44,97	44,97	44,97	44,97	44,97	44,97	44,97	44,97	20,04	20,04	20,04	20,04	20,04	20,04	20,04	20,04	4,99	4,99	4,99	4,99	4,99	4,99	4,99	4,99	3,03	3,03	3,03	3,03	3,03	3,03	3,03	3,03	35	35	35	35	35	35	35	35	30,01	30,01	30,01	30,01	30,01	30,01
2025-11-07T16:48:19Z	07.11.2025 16:48:19	280	40	44,97	44,97	44,97	44,97	44,97	44,97	44,97	44,97	20,04	20,04	20,04	20,04	20,04	20,04	20,04	20,04	4,99	4,99	4,99	4,99	4,99	4,99	4,99	4,99	3,03	3,03	3,03	3,03	3,03	3,03	3,03	3,03	35	35	35	35	35	35	35	35	30,01	30,01	30,01	30,01	30,01	30,01
2025-11-07T16:58:19Z	07.11.2025 16:58:19	280	40	44,97	44,97	44,97	44,97	44,97	44,97	44,97	44,97	20,04	20,04	20,04	20,04	20,04	20,04	20,04	20,04	4,99	4,99	4,99	4,99	4,99	4,99	4,99	4,99	3,03	3,03	3,03	3,03	3,03	3,03	3,03	3,03	35	35	35	35	35	35	35	35	30,01	30,01	30,01	30,01	30,01	30,01
2025-11-07T17:08:19Z	07.11.2025 17:08:19	277	41	43,01	43,01	43,01	43,01	43,01	43,01	43,01	43,01	18,96	18,96	18,96	18,96	18,96	18,96	18,96	18,96	4,99	4,99	4,99	4,99	4,99	4,99	4,99	4,99	3,03	3,03	3,03	3,03	3,03	3,03	3,03	3,03	34,02	34,02	34,02	34,02	34,02	34,02	34,02	34,02	29,03	29,03	29,03	29,03	29,03	29,03
2025-11-07T17:18:19Z	07.11.2025 17:18:19	274	42	42,03	42,03	42,03	42,03	42,03	42,03	42,03	42,03	17,99	17,99	17,99	17,99	17,99	17,99	17,99	17,99	4,99	4,99	4,99	4,99	4,99	4,99	4,99	4,99	3,03	3,03	3,03	3,03	3,03	3,03	3,03	3,03	31,97	31,97	31,97	31,97	31,97	31,97	31,97	31,97	27,96	27,96	27,96	27,96	27,96	27,96
2025-11-07T17:28:19Z	07.11.2025 17:28:19	271	43	39,98	39,98	39,98	39,98	39,98	39,98	39,98	39,98	17,99	17,99	17,99	17,99	17,99	17,99	17,99	17,99	4,01	4,01	4,01	4,01	4,01	4,01	4,01	4,01	3,03	3,03	3,03	3,03	3,03	3,03	3,03	3,03	30,99	30,99	30,99	30,99	30,99	30,99	30,99	30,99	26	26	26	26	26	26
2025-11-07T17:38:19Z	07.11.2025 17:38:19	267	44	38,03	38,03	38,03	38,03	38,03	38,03	38,03	38,03	17,01	17,01	17,01	17,01	17,01	17,01	17,01	17,01	4,01	4,01	4,01	4,01	4,01	4,01	4,01	4,01	3,03	3,03	3,03	3,03	3,03	3,03	3,03	3,03	29,03	29,03	29,03	29,03	29,03	29,03	29,03	29,03	25,02	25,02	25,02	25,02	25,02	25,02
2025-11-07T17:48:19Z	07.11.2025 17:48:19	264	45	35,97	35,97	35,97	35,97	35,97	35,97	35,97	35,97	16,03	16,03	16,03	16,03	16,03	16,03	16,03	16,03	4,01	4,01	4,01	4,01	4,01	4,01	4,01	4,01	1,96	1,96	1,96	1,96	1,96	1,96	1,96	1,96	27,96	27,96	27,96	27,96	27,96	27,96	27,96	27,96	24,05	24,05	24,05	24,05	24,05	24,05
2025-11-07T17:58:19Z	07.11.2025 17:58:19	261	46	34,02	34,02	34,02	34,02	34,02	34,02	34,02	34,02	14,96	14,96	14,96	14,96	14,96	14,96	14,96	14,96	4,01	4,01	4,01	4,01	4,01	4,01	4,01	4,01	1,96	1,96	1,96	1,96	1,96	1,96	1,96	1,96	26,98	26,98	26,98	26,98	26,98	26,98	26,98	26,98	22,97	22,97	22,97	22,97	22,97	22,97
2025-11-07T18:08:20Z	07.11.2025 18:08:20	257	47	31,97	31,97	31,97	31,97	31,97	31,97	31,97	31,97	13,98	13,98	13,98	13,98	13,98	13,98	13,98	13,98	4,01	4,01	4,01	4,01	4,01	4,01	4,01	4,01	1,96	1,96	1,96	1,96	1,96	1,96	1,96	1,96	25,02	25,02	25,02	25,02	25,02	25,02	25,02	25,02	21,02	21,02	21,02	21,02	21,02	21,02
2025-11-07T18:18:20Z	07.11.2025 18:18:20	254	48	30,01	30,01	30,01	30,01	30,01	30,01	30,01	30,01	13	13	13	13	13	13	13	13	3,03	3,03	3,03	3,03	3,03	3,03	3,03	3,03	1,96	1,96	1,96	1,96	1,96	1,96	1,96	1,96	24,05	24,05	24,05	24,05	24,05	24,05	24,05	24,05	20,04	20,04	20,04	20,04	20,04	20,04
2025-11-07T18:28:20Z	07.11.2025 18:28:20	251	49	27,96	27,96	27,96	27,96	27,96	27,96	27,96	27,96	13	13	13	13	13	13	13	13	3,03	3,03	3,03	3,03	3,03	3,03	3,03	3,03	1,96	1,96	1,96	1,96	1,96	1,96	1,96	1,96	21,99	21,99	21,99	21,99	21,99	21,99	21,99	21,99	18,96	18,96	18,96	18,96	18,96	18,96
2025-11-07T18:38:20Z	07.11.2025 18:38:20	247	50	26,98	26,98	26,98	26,98	26,98	26,98	26,98	26,98	12,02	12,02	12,02	12,02	12,02	12,02	12,02	12,02	3,03	3,03	3,03	3,03	3,03	3,03	3,03	3,03	1,96	1,96	1,96	1,96	1,96	1,96	1,96	1,96	21,02	21,02	21,02	21,02	21,02	21,02	21,02	21,02	17,99	17,99	17,99	17,99	17,99	17,99
2025-11-07T18:48:20Z	07.11.2025 18:48:20	244	51	25,02	25,02	25,02	25,02	25,02	25,02	25,02	25,02	11,05	11,05	11,05	11,05	11,05	11,05	11,05	11,05	3,03	3,03	3,03	3,03	3,03	3,03	3,03	3,03	1,96	1,96	1,96	1,96	1,96	1,96	1,96	1,96	18,96	18,96	18,96	18,96	18,96	18,96	18,96	18,96	16,03	16,03	16,03	16,03	16,03	16,03
2025-11-07T18:58:20Z	07.11.2025 18:58:20	241	52	22,97	22,97	22,97	22,97	22,97	22,97	22,97	22,97	9,97	9,97	9,97	9,97	9,97	9,97	9,97	9,97	3,03	3,03	3,03	3,03	3,03	3,03	3,03	3,03	1,96	1,96	1,96	1,96	1,96	1,96	1,96	1,96	17,99	17,99	17,99	17,99	17,99	17,99	17,99	17,99	14,96	14,96	14,96	14,96	14,96	14,96
2025-11-07T19:08:20Z	07.11.2025 19:08:20	237	53	21,02	21,02	21,02	21,02	21,02	21,02	21,02	21,02	8,99	8,99	8,99	8,99	8,99	8,99	8,99	8,99	1,96	1,96	1,96	1,96	1,96	1,96	1,96	1,96	0,98	0,98	0,98	0,98	0,98	0,98	0,98	0,98	16,03	16,03	16,03	16,03	16,03	16,03	16,03	16,03	13,98	13,98	13,98	13,98	13,98	13,98
2025-11-07T19:18:20Z	07.11.2025 19:18:20	234	54	18,96	18,96	18,96	18,96	18,96	18,96	18,96	18,96	8,02	8,02	8,02	8,02	8,02	8,02	8,02	8,02	1,96	1,96	1,96	1,96	1,96	1,96	1,96	1,96	0,98	0,98	0,98	0,98	0,98	0,98	0,98	0,98	14,96	14,96	14,96	14,96	14,96	14,96	14,96	14,96	13	13	13	13	13	13
2025-11-07T19:28:20Z	07.11.2025 19:28:20	231	55	17,01	17,01	17,01	17,01	17,01	17,01	17,01	17,01	8,02	8,02	8,02	8,02	8,02	8,02	8,02	8,02	1,96	1,96	1,96	1,96	1,96	1,96	1,96	1,96	0,98	0,98	0,98	0,98	0,98	0,98	0,98	0,98	13	13	13	13	13	13	13	13	11,05	11,05	11,05	11,05	11,05	11,05
2025-11-07T19:38:21Z	07.11.2025 19:38:21	227	56	14,96	14,96	14,96	14,96	14,96	14,96	14,96	14,96	7,04	7,04	7,04	7,04	7,04	7,04	7,04	7,04	1,96	1,96	1,96	1,96	1,96	1,96	1,96	1,96	0,98	0,98	0,98	0,98	0,98	0,98	0,98	0,98	12,02	12,02	12,02	12,02	12,02	12,02	12,02	12,02	9,97	9,97	9,97	9,97	9,97	9,97
2025-11-07T19:48:21Z	07.11.2025 19:48:21	224	58	13	13	13	13	13	13	13	13	5,96	5,96	5,96	5,96	5,96	5,96	5,96	5,96	0,98	0,98	0,98	0,98	0,98	0,98	0,98	0,98	0,98	0,98	0,98	0,98	0,98	0,98	0,98	0,98	9,97	9,97	9,97	9,97	9,97	9,97	9,97	9,97	8,99	8,99	8,99	8,99	8,99	8,99
2025-11-07T19:58:21Z	07.11.2025 19:58:21	221	59	12,02	12,02	12,02	12,02	12,02	12,02	12,02	12,02	4,99	4,99	4,99	4,99	4,99	4,99	4,99	4,99	0,98	0,98	0,98	0,98	0,98	0,98	0,98	0,98	0,98	0,98	0,98	0,98	0,98	0,98	0,98	0,98	8,99	8,99	8,99	8,99	8,99	8,99	8,99	8,99	8,02	8,02	8,02	8,02	8,02	8,02
2025-11-07T20:08:21Z	07.11.2025 20:08:21	217	60	9,97	9,97	9,97	9,97	9,97	9,97	9,97	9,97	4,01	4,01	4,01	4,01	4,01	4,01	4,01	4,01	0,98	0,98	0,98	0,98	0,98	0,98	0,98	0,98	0,98	0,98	0,98	0,98	0,98	0,98	0,98	0,98	8,02	8,02	8,02	8,02	8,02	8,02	8,02	8,02	5,96	5,96	5,96	5,96	5,96	5,96
2025-11-07T20:18:21Z	07.11.2025 20:18:21	214	61	8,02	8,02	8,02	8,02	8,02	8,02	8,02	8,02	3,03	3,03	3,03	3,03	3,03	3,03	3,03	3,03	0,98	0,98	0,98	0,98	0,98	0,98	0,98	0,98	0,98	0,98	0,98	0,98	0,98	0,98	0,98	0,98	5,96	5,96	5,96	5,96	5,96	5,96	5,96	5,96	4,99	4,99	4,99	4,99	4,99	4,99
2025-11-07T20:28:21Z	07.11.2025 20:28:21	211	62	5,96	5,96	5,96	5,96	5,96	5,96	5,96	5,96	3,03	3,03	3,03	3,03	3,03	3,03	3,03	3,03	0,98	0,98	0,98	0,98	0,98	0,98	0,98	0,98	0	0	0	0	0	0	0	0	4,99	4,99	4,99	4,99	4,99	4,99	4,99	4,99	4,01	4,01	4,01	4,01	4,01	4,01
2025-11-07T20:38:21Z	07.11.2025 20:38:21	207	63	4,01	4,01	4,01	4,01	4,01	4,01	4,01	4,01	1,96	1,96	1,96	1,96	1,96	1,96	1,96	1,96	0	0	0	0	0	0	0	0	0	0	0	0	0	0	0	0	3,03	3,03	3,03	3,03	3,03	3,03	3,03	3,03	3,03	3,03	3,03	3,03	3,03	3,03
2025-11-07T20:48:21Z	07.11.2025 20:48:21	204	64	1,96	1,96	1,96	1,96	1,96	1,96	1,96	1,96	0,98	0,98	0,98	0,98	0,98	0,98	0,98	0,98	0	0	0	0	0	0	0	0	0	0	0	0	0	0	0	0	1,96	1,96	1,96	1,96	1,96	1,96	1,96	1,96	0,98	0,98	0,98	0,98	0,98	0,98
2025-11-07T20:58:21Z	07.11.2025 20:58:21	201	65	0	0	0	0	0	0	0	0	0	0	0	0	0	0	0	0	0	0	0	0	0	0	0	0	0	0	0	0	0	0	0	0	0	0	0	0	0	0	0	0	0	0	0	0	0	0
2025-11-07T21:08:22Z	07.11.2025 21:08:22	200	65	0	0	0	0	0	0	0	0	0	0	0	0	0	0	0	0	0	0	0	0	0	0	0	0	0	0	0	0	0	0	0	0	0	0	0	0	0	0	0	0	0	0	0	0	0	0
2025-11-07T21:18:22Z	07.11.2025 21:18:22	200	65	0	0	0	0	0	0	0	0	0	0	0	0	0	0	0	0	0	0	0	0	0	0	0	0	0	0	0	0	0	0	0	0	0	0	0	0	0	0	0	0	0	0	0	0	0	0
2025-11-07T21:28:22Z	07.11.2025 21:28:22	200	65	0	0	0	0	0	0	0	0	0	0	0	0	0	0	0	0	0	0	0	0	0	0	0	0	0	0	0	0	0	0	0	0	0	0	0	0	0	0	0	0	0	0	0	0	0	0
2025-11-07T21:38:22Z	07.11.2025 21:38:22	200	65	0	0	0	0	0	0	0	0	0	0	0	0	0	0	0	0	0	0	0	0	0	0	0	0	0	0	0	0	0	0	0	0	0	0	0	0	0	0	0	0	0	0	0	0	0	0
2025-11-07T21:48:22Z	07.11.2025 21:48:22	200	65	0	0	0	0	0	0	0	0	0	0	0	0	0	0	0	0	0	0	0	0	0	0	0	0	0	0	0	0	0	0	0	0	0	0	0	0	0	0	0	0	0	0	0	0	0	0
2025-11-07T21:58:22Z	07.11.2025 21:58:22	200	65	0	0	0	0	0	0	0	0	0	0	0	0	0	0	0	0	0	0	0	0	0	0	0	0	0	0	0	0	0	0	0	0	0	0	0	0	0	0	0	0	0	0	0	0	0	0
2025-11-07T22:08:22Z	07.11.2025 22:08:22	200	65	0	0	0	0	0	0	0	0	0	0	0	0	0	0	0	0	0	0	0	0	0	0	0	0	0	0	0	0	0	0	0	0	0	0	0	0	0	0	0	0	0	0	0	0	0	0
2025-11-07T22:18:22Z	07.11.2025 22:18:22	200	65	0	0	0	0	0	0	0	0	0	0	0	0	0	0	0	0	0	0	0	0	0	0	0	0	0	0	0	0	0	0	0	0	0	0	0	0	0	0	0	0	0	0	0	0	0	0
2025-11-07T22:28:22Z	07.11.2025 22:28:22	200	65	0	0	0	0	0	0	0	0	0	0	0	0	0	0	0	0	0	0	0	0	0	0	0	0	0	0	0	0	0	0	0	0	0	0	0	0	0	0	0	0	0	0	0	0	0	0
2025-11-07T22:38:22Z	07.11.2025 22:38:22	200	65	0	0	0	0	0	0	0	0	0	0	0	0	0	0	0	0	0	0	0	0	0	0	0	0	0	0	0	0	0	0	0	0	0	0	0	0	0	0	0	0	0	0	0	0	0	0
2025-11-07T22:48:23Z	07.11.2025 22:48:23	200	65	0	0	0	0	0	0	0	0	0	0	0	0	0	0	0	0	0	0	0	0	0	0	0	0	0	0	0	0	0	0	0	0	0	0	0	0	0	0	0	0	0	0	0	0	0	0
2025-11-07T22:58:23Z	07.11.2025 22:58:23	200	65	0	0	0	0	0	0	0	0	0	0	0	0	0	0	0	0	0	0	0	0	0	0	0	0	0	0	0	0	0	0	0	0	0	0	0	0	0	0	0	0	0	0	0	0	0	0
2025-11-07T23:08:23Z	07.11.2025 23:08:23	200	65	0	0	0	0	0	0	0	0	0	0	0	0	0	0	0	0	0	0	0	0	0	0	0	0	0	0	0	0	0	0	0	0	0	0	0	0	0	0	0	0	0	0	0	0	0	0
2025-11-07T23:18:23Z	07.11.2025 23:18:23	200	65	0	0	0	0	0	0	0	0	0	0	0	0	0	0	0	0	0	0	0	0	0	0	0	0	0	0	0	0	0	0	0	0	0	0	0	0	0	0	0	0	0	0	0	0	0	0
2025-11-07T23:28:23Z	07.11.2025 23:28:23	200	65	0	0	0	0	0	0	0	0	0	0	0	0	0	0	0	0	0	0	0	0	0	0	0	0	0	0	0	0	0	0	0	0	0	0	0	0	0	0	0	0	0	0	0	0	0	0
2025-11-07T23:38:23Z	07.11.2025 23:38:23	200	65	0	0	0	0	0	0	0	0	0	0	0	0	0	0	0	0	0	0	0	0	0	0	0	0	0	0	0	0	0	0	0	0	0	0	0	0	0	0	0	0	0	0	0	0	0	0
2025-11-07T23:48:23Z	07.11.2025 23:48:23	200	65	0	0	0	0	0	0	0	0	0	0	0	0	0	0	0	0	0	0	0	0	0	0	0	0	0	0	0	0	0	0	0	0	0	0	0	0	0	0	0	0	0	0	0	0	0	0
2025-11-07T23:58:23Z	07.11.2025 23:58:23	200	65	0	0	0	0	0	0	0	0	0	0	0	0	0	0	0	0	0	0	0	0	0	0	0	0	0	0	0	0	0	0	0	0	0	0	0	0	0	0	0	0	0	0	0	0	0	0
2025-11-08T00:08:23Z	08.11.2025 0:08:23	200	65	0	0	0	0	0	0	0	0	0	0	0	0	0	0	0	0	0	0	0	0	0	0	0	0	0	0	0	0	0	0	0	0	0	0	0	0	0	0	0	0	0	0	0	0	0	0
2025-11-08T00:18:23Z	08.11.2025 0:18:23	200	65	0	0	0	0	0	0	0	0	0	0	0	0	0	0	0	0	0	0	0	0	0	0	0	0	0	0	0	0	0	0	0	0	0	0	0	0	0	0	0	0	0	0	0	0	0	0
2025-11-08T00:28:24Z	08.11.2025 0:28:24	200	65	0	0	0	0	0	0	0	0	0	0	0	0	0	0	0	0	0	0	0	0	0	0	0	0	0	0	0	0	0	0	0	0	0	0	0	0	0	0	0	0	0	0	0	0	0	0
2025-11-08T00:38:24Z	08.11.2025 0:38:24	200	65	0	0	0	0	0	0	0	0	0	0	0	0	0	0	0	0	0	0	0	0	0	0	0	0	0	0	0	0	0	0	0	0	0	0	0	0	0	0	0	0	0	0	0	0	0	0
2025-11-08T00:48:24Z	08.11.2025 0:48:24	200	65	0	0	0	0	0	0	0	0	0	0	0	0	0	0	0	0	0	0	0	0	0	0	0	0	0	0	0	0	0	0	0	0	0	0	0	0	0	0	0	0	0	0	0	0	0	0
2025-11-08T00:58:24Z	08.11.2025 0:58:24	200	65	0	0	0	0	0	0	0	0	0	0	0	0	0	0	0	0	0	0	0	0	0	0	0	0	0	0	0	0	0	0	0	0	0	0	0	0	0	0	0	0	0	0	0	0	0	0
2025-11-08T01:08:24Z	08.11.2025 1:08:24	200	65	0	0	0	0	0	0	0	0	0	0	0	0	0	0	0	0	0	0	0	0	0	0	0	0	0	0	0	0	0	0	0	0	0	0	0	0	0	0	0	0	0	0	0	0	0	0
2025-11-08T01:18:24Z	08.11.2025 1:18:24	200	65	0	0	0	0	0	0	0	0	0	0	0	0	0	0	0	0	0	0	0	0	0	0	0	0	0	0	0	0	0	0	0	0	0	0	0	0	0	0	0	0	0	0	0	0	0	0
2025-11-08T01:28:24Z	08.11.2025 1:28:24	200	65	0	0	0	0	0	0	0	0	0	0	0	0	0	0	0	0	0	0	0	0	0	0	0	0	0	0	0	0	0	0	0	0	0	0	0	0	0	0	0	0	0	0	0	0	0	0
2025-11-08T01:38:24Z	08.11.2025 1:38:24	200	65	0	0	0	0	0	0	0	0	0	0	0	0	0	0	0	0	0	0	0	0	0	0	0	0	0	0	0	0	0	0	0	0	0	0	0	0	0	0	0	0	0	0	0	0	0	0
2025-11-08T01:48:24Z	08.11.2025 1:48:24	200	65	0	0	0	0	0	0	0	0	0	0	0	0	0	0	0	0	0	0	0	0	0	0	0	0	0	0	0	0	0	0	0	0	0	0	0	0	0	0	0	0	0	0	0	0	0	0
2025-11-08T01:58:24Z	08.11.2025 1:58:24	200	65	0	0	0	0	0	0	0	0	0	0	0	0	0	0	0	0	0	0	0	0	0	0	0	0	0	0	0	0	0	0	0	0	0	0	0	0	0	0	0	0	0	0	0	0	0	0
2025-11-08T02:08:25Z	08.11.2025 2:08:25	200	65	0	0	0	0	0	0	0	0	0	0	0	0	0	0	0	0	0	0	0	0	0	0	0	0	0	0	0	0	0	0	0	0	0	0	0	0	0	0	0	0	0	0	0	0	0	0
2025-11-08T02:18:25Z	08.11.2025 2:18:25	200	65	0	0	0	0	0	0	0	0	0	0	0	0	0	0	0	0	0	0	0	0	0	0	0	0	0	0	0	0	0	0	0	0	0	0	0	0	0	0	0	0	0	0	0	0	0	0
2025-11-08T02:28:25Z	08.11.2025 2:28:25	200	65	0	0	0	0	0	0	0	0	0	0	0	0	0	0	0	0	0	0	0	0	0	0	0	0	0	0	0	0	0	0	0	0	0	0	0	0	0	0	0	0	0	0	0	0	0	0
2025-11-08T02:38:25Z	08.11.2025 2:38:25	200	65	0	0	0	0	0	0	0	0	0	0	0	0	0	0	0	0	0	0	0	0	0	0	0	0	0	0	0	0	0	0	0	0	0	0	0	0	0	0	0	0	0	0	0	0	0	0
2025-11-08T02:48:25Z	08.11.2025 2:48:25	200	65	0	0	0	0	0	0	0	0	0	0	0	0	0	0	0	0	0	0	0	0	0	0	0	0	0	0	0	0	0	0	0	0	0	0	0	0	0	0	0	0	0	0	0	0	0	0
2025-11-08T02:58:25Z	08.11.2025 2:58:25	200	65	0	0	0	0	0	0	0	0	0	0	0	0	0	0	0	0	0	0	0	0	0	0	0	0	0	0	0	0	0	0	0	0	0	0	0	0	0	0	0	0	0	0	0	0	0	0
2025-11-08T03:08:25Z	08.11.2025 3:08:25	200	65	0	0	0	0	0	0	0	0	0	0	0	0	0	0	0	0	0	0	0	0	0	0	0	0	0	0	0	0	0	0	0	0	0	0	0	0	0	0	0	0	0	0	0	0	0	0
2025-11-08T03:18:25Z	08.11.2025 3:18:25	200	65	0	0	0	0	0	0	0	0	0	0	0	0	0	0	0	0	0	0	0	0	0	0	0	0	0	0	0	0	0	0	0	0	0	0	0	0	0	0	0	0	0	0	0	0	0	0
2025-11-08T03:28:25Z	08.11.2025 3:28:25	200	65	0	0	0	0	0	0	0	0	0	0	0	0	0	0	0	0	0	0	0	0	0	0	0	0	0	0	0	0	0	0	0	0	0	0	0	0	0	0	0	0	0	0	0	0	0	0
2025-11-08T03:38:26Z	08.11.2025 3:38:26	200	65	0	0	0	0	0	0	0	0	0	0	0	0	0	0	0	0	0	0	0	0	0	0	0	0	0	0	0	0	0	0	0	0	0	0	0	0	0	0	0	0	0	0	0	0	0	0
2025-11-08T03:48:26Z	08.11.2025 3:48:26	200	65	0	0	0	0	0	0	0	0	0	0	0	0	0	0	0	0	0	0	0	0	0	0	0	0	0	0	0	0	0	0	0	0	0	0	0	0	0	0	0	0	0	0	0	0	0	0
2025-11-08T03:58:26Z	08.11.2025 3:58:26	200	65	0	0	0	0	0	0	0	0	0	0	0	0	0	0	0	0	0	0	0	0	0	0	0	0	0	0	0	0	0	0	0	0	0	0	0	0	0	0	0	0	0	0	0	0	0	0
2025-11-08T04:08:26Z	08.11.2025 4:08:26	200	65	0	0	0	0	0	0	0	0	0	0	0	0	0	0	0	0	0	0	0	0	0	0	0	0	0	0	0	0	0	0	0	0	0	0	0	0	0	0	0	0	0	0	0	0	0	0
2025-11-08T04:18:26Z	08.11.2025 4:18:26	200	65	0	0	0	0	0	0	0	0	0	0	0	0	0	0	0	0	0	0	0	0	0	0	0	0	0	0	0	0	0	0	0	0	0	0	0	0	0	0	0	0	0	0	0	0	0	0
2025-11-08T04:28:26Z	08.11.2025 4:28:26	200	65	0	0	0	0	0	0	0	0	0	0	0	0	0	0	0	0	0	0	0	0	0	0	0	0	0	0	0	0	0	0	0	0	0	0	0	0	0	0	0	0	0	0	0	0	0	0
2025-11-08T04:38:26Z	08.11.2025 4:38:26	200	65	0	0	0	0	0	0	0	0	0	0	0	0	0	0	0	0	0	0	0	0	0	0	0	0	0	0	0	0	0	0	0	0	0	0	0	0	0	0	0	0	0	0	0	0	0	0
2025-11-08T04:48:26Z	08.11.2025 4:48:26	200	65	0	0	0	0	0	0	0	0	0	0	0	0	0	0	0	0	0	0	0	0	0	0	0	0	0	0	0	0	0	0	0	0	0	0	0	0	0	0	0	0	0	0	0	0	0	0
2025-11-08T04:58:26Z	08.11.2025 4:58:26	200	65	0	0	0	0	0	0	0	0	0	0	0	0	0	0	0	0	0	0	0	0	0	0	0	0	0	0	0	0	0	0	0	0	0	0	0	0	0	0	0	0	0	0	0	0	0	0
2025-11-08T05:08:26Z	08.11.2025 5:08:26	200	65	0	0	0	0	0	0	0	0	0	0	0	0	0	0	0	0	0	0	0	0	0	0	0	0	0	0	0	0	0	0	0	0	0	0	0	0	0	0	0	0	0	0	0	0	0	0
2025-11-08T05:18:26Z	08.11.2025 5:18:26	200	65	0	0	0	0	0	0	0	0	0	0	0	0	0	0	0	0	0	0	0	0	0	0	0	0	0	0	0	0	0	0	0	0	0	0	0	0	0	0	0	0	0	0	0	0	0	0
2025-11-08T05:28:27Z	08.11.2025 5:28:27	200	65	0	0	0	0	0	0	0	0	0	0	0	0	0	0	0	0	0	0	0	0	0	0	0	0	0	0	0	0	0	0	0	0	0	0	0	0	0	0	0	0	0	0	0	0	0	0
2025-11-08T05:38:27Z	08.11.2025 5:38:27	200	65	0	0	0	0	0	0	0	0	0	0	0	0	0	0	0	0	0	0	0	0	0	0	0	0	0	0	0	0	0	0	0	0	0	0	0	0	0	0	0	0	0	0	0	0	0	0
2025-11-08T05:48:27Z	08.11.2025 5:48:27	200	65	0	0	0	0	0	0	0	0	0	0	0	0	0	0	0	0	0	0	0	0	0	0	0	0	0	0	0	0	0	0	0	0	0	0	0	0	0	0	0	0	0	0	0	0	0	0
2025-11-08T05:58:27Z	08.11.2025 5:58:27	200	65	0	0	0	0	0	0	0	0	0	0	0	0	0	0	0	0	0	0	0	0	0	0	0	0	0	0	0	0	0	0	0	0	0	0	0	0	0	0	0	0	0	0	0	0	0	0
2025-11-08T06:08:27Z	08.11.2025 6:08:27	202	64	0,98	0,98	0,98	0,98	0,98	0,98	0,98	0,98	0,98	0,98	0,98	0,98	0,98	0,98	0,98	0,98	0	0	0	0	0	0	0	0	0	0	0	0	0	0	0	0	0,98	0,98	0,98	0,98	0,98	0,98	0,98	0,98	0,98	0,98	0,98	0,98	0,98	0,98
2025-11-08T06:18:27Z	08.11.2025 6:18:27	205	63	3,03	3,03	3,03	3,03	3,03	3,03	3,03	3,03	0,98	0,98	0,98	0,98	0,98	0,98	0,98	0,98	0	0	0	0	0	0	0	0	0	0	0	0	0	0	0	0	1,96	1,96	1,96	1,96	1,96	1,96	1,96	1,96	1,96	1,96	1,96	1,96	1,96	1,96
2025-11-08T06:28:27Z	08.11.2025 6:28:27	208	63	4,01	4,01	4,01	4,01	4,01	4,01	4,01	4,01	1,96	1,96	1,96	1,96	1,96	1,96	1,96	1,96	0	0	0	0	0	0	0	0	0	0	0	0	0	0	0	0	3,03	3,03	3,03	3,03	3,03	3,03	3,03	3,03	3,03	3,03	3,03	3,03	3,03	3,03
2025-11-08T06:38:27Z	08.11.2025 6:38:27	210	62	5,96	5,96	5,96	5,96	5,96	5,96	5,96	5,96	3,03	3,03	3,03	3,03	3,03	3,03	3,03	3,03	0,98	0,98	0,98	0,98	0,98	0,98	0,98	0,98	0	0	0	0	0	0	0	0	4,01	4,01	4,01	4,01	4,01	4,01	4,01	4,01	4,01	4,01	4,01	4,01	4,01	4,01
2025-11-08T06:48:27Z	08.11.2025 6:48:27	213	61	7,04	7,04	7,04	7,04	7,04	7,04	7,04	7,04	3,03	3,03	3,03	3,03	3,03	3,03	3,03	3,03	0,98	0,98	0,98	0,98	0,98	0,98	0,98	0,98	0	0	0	0	0	0	0	0	5,96	5,96	5,96	5,96	5,96	5,96	5,96	5,96	4,99	4,99	4,99	4,99	4,99	4,99
2025-11-08T06:58:27Z	08.11.2025 6:58:27	216	60	8,99	8,99	8,99	8,99	8,99	8,99	8,99	8,99	4,01	4,01	4,01	4,01	4,01	4,01	4,01	4,01	0,98	0,98	0,98	0,98	0,98	0,98	0,98	0,98	0,98	0,98	0,98	0,98	0,98	0,98	0,98	0,98	7,04	7,04	7,04	7,04	7,04	7,04	7,04	7,04	5,96	5,96	5,96	5,96	5,96	5,96
2025-11-08T07:08:28Z	08.11.2025 7:08:28	218	59	9,97	9,97	9,97	9,97	9,97	9,97	9,97	9,97	4,99	4,99	4,99	4,99	4,99	4,99	4,99	4,99	0,98	0,98	0,98	0,98	0,98	0,98	0,98	0,98	0,98	0,98	0,98	0,98	0,98	0,98	0,98	0,98	8,02	8,02	8,02	8,02	8,02	8,02	8,02	8,02	7,04	7,04	7,04	7,04	7,04	7,04
2025-11-08T07:18:28Z	08.11.2025 7:18:28	221	58	12,02	12,02	12,02	12,02	12,02	12,02	12,02	12,02	4,99	4,99	4,99	4,99	4,99	4,99	4,99	4,99	0,98	0,98	0,98	0,98	0,98	0,98	0,98	0,98	0,98	0,98	0,98	0,98	0,98	0,98	0,98	0,98	8,99	8,99	8,99	8,99	8,99	8,99	8,99	8,99	8,02	8,02	8,02	8,02	8,02	8,02
2025-11-08T07:28:28Z	08.11.2025 7:28:28	224	58	13	13	13	13	13	13	13	13	5,96	5,96	5,96	5,96	5,96	5,96	5,96	5,96	0,98	0,98	0,98	0,98	0,98	0,98	0,98	0,98	0,98	0,98	0,98	0,98	0,98	0,98	0,98	0,98	9,97	9,97	9,97	9,97	9,97	9,97	9,97	9,97	8,99	8,99	8,99	8,99	8,99	8,99
2025-11-08T07:38:28Z	08.11.2025 7:38:28	226	57	14,96	14,96	14,96	14,96	14,96	14,96	14,96	14,96	7,04	7,04	7,04	7,04	7,04	7,04	7,04	7,04	1,96	1,96	1,96	1,96	1,96	1,96	1,96	1,96	0,98	0,98	0,98	0,98	0,98	0,98	0,98	0,98	11,05	11,05	11,05	11,05	11,05	11,05	11,05	11,05	9,97	9,97	9,97	9,97	9,97	9,97
2025-11-08T07:48:28Z	08.11.2025 7:48:28	229	56	16,03	16,03	16,03	16,03	16,03	16,03	16,03	16,03	7,04	7,04	7,04	7,04	7,04	7,04	7,04	7,04	1,96	1,96	1,96	1,96	1,96	1,96	1,96	1,96	0,98	0,98	0,98	0,98	0,98	0,98	0,98	0,98	13	13	13	13	13	13	13	13	11,05	11,05	11,05	11,05	11,05	11,05
2025-11-08T07:58:28Z	08.11.2025 7:58:28	232	55	17,99	17,99	17,99	17,99	17,99	17,99	17,99	17,99	8,02	8,02	8,02	8,02	8,02	8,02	8,02	8,02	1,96	1,96	1,96	1,96	1,96	1,96	1,96	1,96	0,98	0,98	0,98	0,98	0,98	0,98	0,98	0,98	13,98	13,98	13,98	13,98	13,98	13,98	13,98	13,98	12,02	12,02	12,02	12,02	12,02	12,02
2025-11-08T08:08:28Z	08.11.2025 8:08:28	234	54	18,96	18,96	18,96	18,96	18,96	18,96	18,96	18,96	8,99	8,99	8,99	8,99	8,99	8,99	8,99	8,99	1,96	1,96	1,96	1,96	1,96	1,96	1,96	1,96	0,98	0,98	0,98	0,98	0,98	0,98	0,98	0,98	14,96	14,96	14,96	14,96	14,96	14,96	14,96	14,96	13	13	13	13	13	13
2025-11-08T08:18:28Z	08.11.2025 8:18:28	237	53	21,02	21,02	21,02	21,02	21,02	21,02	21,02	21,02	8,99	8,99	8,99	8,99	8,99	8,99	8,99	8,99	1,96	1,96	1,96	1,96	1,96	1,96	1,96	1,96	0,98	0,98	0,98	0,98	0,98	0,98	0,98	0,98	16,03	16,03	16,03	16,03	16,03	16,03	16,03	16,03	13,98	13,98	13,98	13,98	13,98	13,98
2025-11-08T08:28:28Z	08.11.2025 8:28:28	240	53	21,99	21,99	21,99	21,99	21,99	21,99	21,99	21,99	9,97	9,97	9,97	9,97	9,97	9,97	9,97	9,97	1,96	1,96	1,96	1,96	1,96	1,96	1,96	1,96	0,98	0,98	0,98	0,98	0,98	0,98	0,98	0,98	17,01	17,01	17,01	17,01	17,01	17,01	17,01	17,01	14,96	14,96	14,96	14,96	14,96	14,96
2025-11-08T08:38:29Z	08.11.2025 8:38:29	242	52	24,05	24,05	24,05	24,05	24,05	24,05	24,05	24,05	11,05	11,05	11,05	11,05	11,05	11,05	11,05	11,05	3,03	3,03	3,03	3,03	3,03	3,03	3,03	3,03	1,96	1,96	1,96	1,96	1,96	1,96	1,96	1,96	17,99	17,99	17,99	17,99	17,99	17,99	17,99	17,99	16,03	16,03	16,03	16,03	16,03	16,03
2025-11-08T08:48:29Z	08.11.2025 8:48:29	245	51	25,02	25,02	25,02	25,02	25,02	25,02	25,02	25,02	11,05	11,05	11,05	11,05	11,05	11,05	11,05	11,05	3,03	3,03	3,03	3,03	3,03	3,03	3,03	3,03	1,96	1,96	1,96	1,96	1,96	1,96	1,96	1,96	20,04	20,04	20,04	20,04	20,04	20,04	20,04	20,04	17,01	17,01	17,01	17,01	17,01	17,01
2025-11-08T08:58:29Z	08.11.2025 8:58:29	248	50	26,98	26,98	26,98	26,98	26,98	26,98	26,98	26,98	12,02	12,02	12,02	12,02	12,02	12,02	12,02	12,02	3,03	3,03	3,03	3,03	3,03	3,03	3,03	3,03	1,96	1,96	1,96	1,96	1,96	1,96	1,96	1,96	21,02	21,02	21,02	21,02	21,02	21,02	21,02	21,02	17,99	17,99	17,99	17,99	17,99	17,99
2025-11-08T09:08:29Z	08.11.2025 9:08:29	250	49	27,96	27,96	27,96	27,96	27,96	27,96	27,96	27,96	13	13	13	13	13	13	13	13	3,03	3,03	3,03	3,03	3,03	3,03	3,03	3,03	1,96	1,96	1,96	1,96	1,96	1,96	1,96	1,96	21,99	21,99	21,99	21,99	21,99	21,99	21,99	21,99	18,96	18,96	18,96	18,96	18,96	18,96
2025-11-08T09:18:29Z	08.11.2025 9:18:29	253	48	30,01	30,01	30,01	30,01	30,01	30,01	30,01	30,01	13	13	13	13	13	13	13	13	3,03	3,03	3,03	3,03	3,03	3,03	3,03	3,03	1,96	1,96	1,96	1,96	1,96	1,96	1,96	1,96	22,97	22,97	22,97	22,97	22,97	22,97	22,97	22,97	20,04	20,04	20,04	20,04	20,04	20,04
2025-11-08T09:28:29Z	08.11.2025 9:28:29	256	48	30,99	30,99	30,99	30,99	30,99	30,99	30,99	30,99	13,98	13,98	13,98	13,98	13,98	13,98	13,98	13,98	3,03	3,03	3,03	3,03	3,03	3,03	3,03	3,03	1,96	1,96	1,96	1,96	1,96	1,96	1,96	1,96	24,05	24,05	24,05	24,05	24,05	24,05	24,05	24,05	21,02	21,02	21,02	21,02	21,02	21,02
2025-11-08T09:38:29Z	08.11.2025 9:38:29	258	47	33,04	33,04	33,04	33,04	33,04	33,04	33,04	33,04	14,96	14,96	14,96	14,96	14,96	14,96	14,96	14,96	4,01	4,01	4,01	4,01	4,01	4,01	4,01	4,01	1,96	1,96	1,96	1,96	1,96	1,96	1,96	1,96	25,02	25,02	25,02	25,02	25,02	25,02	25,02	25,02	21,99	21,99	21,99	21,99	21,99	21,99
2025-11-08T09:48:29Z	08.11.2025 9:48:29	261	46	34,02	34,02	34,02	34,02	34,02	34,02	34,02	34,02	14,96	14,96	14,96	14,96	14,96	14,96	14,96	14,96	4,01	4,01	4,01	4,01	4,01	4,01	4,01	4,01	1,96	1,96	1,96	1,96	1,96	1,96	1,96	1,96	26,98	26,98	26,98	26,98	26,98	26,98	26,98	26,98	22,97	22,97	22,97	22,97	22,97	22,97
2025-11-08T09:58:29Z	08.11.2025 9:58:29	264	45	35,97	35,97	35,97	35,97	35,97	35,97	35,97	35,97	16,03	16,03	16,03	16,03	16,03	16,03	16,03	16,03	4,01	4,01	4,01	4,01	4,01	4,01	4,01	4,01	1,96	1,96	1,96	1,96	1,96	1,96	1,96	1,96	27,96	27,96	27,96	27,96	27,96	27,96	27,96	27,96	24,05	24,05	24,05	24,05	24,05	24,05
2025-11-08T10:08:29Z	08.11.2025 10:08:29	266	44	37,05	37,05	37,05	37,05	37,05	37,05	37,05	37,05	17,01	17,01	17,01	17,01	17,01	17,01	17,01	17,01	4,01	4,01	4,01	4,01	4,01	4,01	4,01	4,01	1,96	1,96	1,96	1,96	1,96	1,96	1,96	1,96	29,03	29,03	29,03	29,03	29,03	29,03	29,03	29,03	25,02	25,02	25,02	25,02	25,02	25,02
2025-11-08T10:18:30Z	08.11.2025 10:18:30	269	43	39	39	39	39	39	39	39	39	17,01	17,01	17,01	17,01	17,01	17,01	17,01	17,01	4,01	4,01	4,01	4,01	4,01	4,01	4,01	4,01	3,03	3,03	3,03	3,03	3,03	3,03	3,03	3,03	30,01	30,01	30,01	30,01	30,01	30,01	30,01	30,01	26	26	26	26	26	26
2025-11-08T10:28:30Z	08.11.2025 10:28:30	272	43	39,98	39,98	39,98	39,98	39,98	39,98	39,98	39,98	17,99	17,99	17,99	17,99	17,99	17,99	17,99	17,99	4,01	4,01	4,01	4,01	4,01	4,01	4,01	4,01	3,03	3,03	3,03	3,03	3,03	3,03	3,03	3,03	30,99	30,99	30,99	30,99	30,99	30,99	30,99	30,99	26,98	26,98	26,98	26,98	26,98	26,98
2025-11-08T10:38:30Z	08.11.2025 10:38:30	274	42	42,03	42,03	42,03	42,03	42,03	42,03	42,03	42,03	18,96	18,96	18,96	18,96	18,96	18,96	18,96	18,96	4,99	4,99	4,99	4,99	4,99	4,99	4,99	4,99	3,03	3,03	3,03	3,03	3,03	3,03	3,03	3,03	31,97	31,97	31,97	31,97	31,97	31,97	31,97	31,97	27,96	27,96	27,96	27,96	27,96	27,96
2025-11-08T10:48:30Z	08.11.2025 10:48:30	277	41	43,01	43,01	43,01	43,01	43,01	43,01	43,01	43,01	18,96	18,96	18,96	18,96	18,96	18,96	18,96	18,96	4,99	4,99	4,99	4,99	4,99	4,99	4,99	4,99	3,03	3,03	3,03	3,03	3,03	3,03	3,03	3,03	34,02	34,02	34,02	34,02	34,02	34,02	34,02	34,02	29,03	29,03	29,03	29,03	29,03	29,03
2025-11-08T10:58:30Z	08.11.2025 10:58:30	280	40	44,97	44,97	44,97	44,97	44,97	44,97	44,97	44,97	20,04	20,04	20,04	20,04	20,04	20,04	20,04	20,04	4,99	4,99	4,99	4,99	4,99	4,99	4,99	4,99	3,03	3,03	3,03	3,03	3,03	3,03	3,03	3,03	35	35	35	35	35	35	35	35	30,01	30,01	30,01	30,01	30,01	30,01
2025-11-08T11:08:30Z	08.11.2025 11:08:30	280	40	44,97	44,97	44,97	44,97	44,97	44,97	44,97	44,97	20,04	20,04	20,04	20,04	20,04	20,04	20,04	20,04	4,99	4,99	4,99	4,99	4,99	4,99	4,99	4,99	3,03	3,03	3,03	3,03	3,03	3,03	3,03	3,03	35	35	35	35	35	35	35	35	30,01	30,01	30,01	30,01	30,01	30,01
2025-11-08T11:18:30Z	08.11.2025 11:18:30	280	40	44,97	44,97	44,97	44,97	44,97	44,97	44,97	44,97	20,04	20,04	20,04	20,04	20,04	20,04	20,04	20,04	4,99	4,99	4,99	4,99	4,99	4,99	4,99	4,99	3,03	3,03	3,03	3,03	3,03	3,03	3,03	3,03	35	35	35	35	35	35	35	35	30,01	30,01	30,01	30,01	30,01	30,01
2025-11-08T11:28:30Z	08.11.2025 11:28:30	280	40	44,97	44,97	44,97	44,97	44,97	44,97	44,97	44,97	20,04	20,04	20,04	20,04	20,04	20,04	20,04	20,04	4,99	4,99	4,99	4,99	4,99	4,99	4,99	4,99	3,03	3,03	3,03	3,03	3,03	3,03	3,03	3,03	35	35	35	35	35	35	35	35	30,01	30,01	30,01	30,01	30,01	30,01
2025-11-08T11:38:30Z	08.11.2025 11:38:30	280	40	44,97	44,97	44,97	44,97	44,97	44,97	44,97	44,97	20,04	20,04	20,04	20,04	20,04	20,04	20,04	20,04	4,99	4,99	4,99	4,99	4,99	4,99	4,99	4,99	3,03	3,03	3,03	3,03	3,03	3,03	3,03	3,03	35	35	35	35	35	35	35	35	30,01	30,01	30,01	30,01	30,01	30,01
2025-11-08T11:48:30Z	08.11.2025 11:48:30	280	40	44,97	44,97	44,97	44,97	44,97	44,97	44,97	44,97	20,04	20,04	20,04	20,04	20,04	20,04	20,04	20,04	4,99	4,99	4,99	4,99	4,99	4,99	4,99	4,99	3,03	3,03	3,03	3,03	3,03	3,03	3,03	3,03	35	35	35	35	35	35	35	35	30,01	30,01	30,01	30,01	30,01	30,01
2025-11-08T11:58:30Z	08.11.2025 11:58:30	280	40	44,97	44,97	44,97	44,97	44,97	44,97	44,97	44,97	20,04	20,04	20,04	20,04	20,04	20,04	20,04	20,04	4,99	4,99	4,99	4,99	4,99	4,99	4,99	4,99	3,03	3,03	3,03	3,03	3,03	3,03	3,03	3,03	35	35	35	35	35	35	35	35	30,01	30,01	30,01	30,01	30,01	30,01
2025-11-08T12:08:31Z	08.11.2025 12:08:31	280	40	44,97	44,97	44,97	44,97	44,97	44,97	44,97	44,97	20,04	20,04	20,04	20,04	20,04	20,04	20,04	20,04	4,99	4,99	4,99	4,99	4,99	4,99	4,99	4,99	3,03	3,03	3,03	3,03	3,03	3,03	3,03	3,03	35	35	35	35	35	35	35	35	30,01	30,01	30,01	30,01	30,01	30,01
2025-11-08T12:18:31Z	08.11.2025 12:18:31	280	40	44,97	44,97	44,97	44,97	44,97	44,97	44,97	44,97	20,04	20,04	20,04	20,04	20,04	20,04	20,04	20,04	4,99	4,99	4,99	4,99	4,99	4,99	4,99	4,99	3,03	3,03	3,03	3,03	3,03	3,03	3,03	3,03	35	35	35	35	35	35	35	35	30,01	30,01	30,01	30,01	30,01	30,01
2025-11-08T12:28:31Z	08.11.2025 12:28:31	280	40	44,97	44,97	44,97	44,97	44,97	44,97	44,97	44,97	20,04	20,04	20,04	20,04	20,04	20,04	20,04	20,04	4,99	4,99	4,99	4,99	4,99	4,99	4,99	4,99	3,03	3,03	3,03	3,03	3,03	3,03	3,03	3,03	35	35	35	35	35	35	35	35	30,01	30,01	30,01	30,01	30,01	30,01
2025-11-08T12:38:31Z	08.11.2025 12:38:31	280	40	44,97	44,97	44,97	44,97	44,97	44,97	44,97	44,97	20,04	20,04	20,04	20,04	20,04	20,04	20,04	20,04	4,99	4,99	4,99	4,99	4,99	4,99	4,99	4,99	3,03	3,03	3,03	3,03	3,03	3,03	3,03	3,03	35	35	35	35	35	35	35	35	30,01	30,01	30,01	30,01	30,01	30,01
2025-11-08T12:48:31Z	08.11.2025 12:48:31	280	40	44,97	44,97	44,97	44,97	44,97	44,97	44,97	44,97	20,04	20,04	20,04	20,04	20,04	20,04	20,04	20,04	4,99	4,99	4,99	4,99	4,99	4,99	4,99	4,99	3,03	3,03	3,03	3,03	3,03	3,03	3,03	3,03	35	35	35	35	35	35	35	35	30,01	30,01	30,01	30,01	30,01	30,01
2025-11-08T12:58:31Z	08.11.2025 12:58:31	280	40	44,97	44,97	44,97	44,97	44,97	44,97	44,97	44,97	20,04	20,04	20,04	20,04	20,04	20,04	20,04	20,04	4,99	4,99	4,99	4,99	4,99	4,99	4,99	4,99	3,03	3,03	3,03	3,03	3,03	3,03	3,03	3,03	35	35	35	35	35	35	35	35	30,01	30,01	30,01	30,01	30,01	30,01
2025-11-08T13:08:31Z	08.11.2025 13:08:31	280	40	44,97	44,97	44,97	44,97	44,97	44,97	44,97	44,97	20,04	20,04	20,04	20,04	20,04	20,04	20,04	20,04	4,99	4,99	4,99	4,99	4,99	4,99	4,99	4,99	3,03	3,03	3,03	3,03	3,03	3,03	3,03	3,03	35	35	35	35	35	35	35	35	30,01	30,01	30,01	30,01	30,01	30,01
2025-11-08T13:18:31Z	08.11.2025 13:18:31	280	40	44,97	44,97	44,97	44,97	44,97	44,97	44,97	44,97	20,04	20,04	20,04	20,04	20,04	20,04	20,04	20,04	4,99	4,99	4,99	4,99	4,99	4,99	4,99	4,99	3,03	3,03	3,03	3,03	3,03	3,03	3,03	3,03	35	35	35	35	35	35	35	35	30,01	30,01	30,01	30,01	30,01	30,01
2025-11-08T13:28:31Z	08.11.2025 13:28:31	280	40	44,97	44,97	44,97	44,97	44,97	44,97	44,97	44,97	20,04	20,04	20,04	20,04	20,04	20,04	20,04	20,04	4,99	4,99	4,99	4,99	4,99	4,99	4,99	4,99	3,03	3,03	3,03	3,03	3,03	3,03	3,03	3,03	35	35	35	35	35	35	35	35	30,01	30,01	30,01	30,01	30,01	30,01
2025-11-08T13:38:31Z	08.11.2025 13:38:31	280	40	44,97	44,97	44,97	44,97	44,97	44,97	44,97	44,97	20,04	20,04	20,04	20,04	20,04	20,04	20,04	20,04	4,99	4,99	4,99	4,99	4,99	4,99	4,99	4,99	3,03	3,03	3,03	3,03	3,03	3,03	3,03	3,03	35	35	35	35	35	35	35	35	30,01	30,01	30,01	30,01	30,01	30,01
2025-11-08T13:48:31Z	08.11.2025 13:48:31	280	40	44,97	44,97	44,97	44,97	44,97	44,97	44,97	44,97	20,04	20,04	20,04	20,04	20,04	20,04	20,04	20,04	4,99	4,99	4,99	4,99	4,99	4,99	4,99	4,99	3,03	3,03	3,03	3,03	3,03	3,03	3,03	3,03	35	35	35	35	35	35	35	35	30,01	30,01	30,01	30,01	30,01	30,01
2025-11-08T13:58:31Z	08.11.2025 13:58:31	280	40	44,97	44,97	44,97	44,97	44,97	44,97	44,97	44,97	20,04	20,04	20,04	20,04	20,04	20,04	20,04	20,04	4,99	4,99	4,99	4,99	4,99	4,99	4,99	4,99	3,03	3,03	3,03	3,03	3,03	3,03	3,03	3,03	35	35	35	35	35	35	35	35	30,01	30,01	30,01	30,01	30,01	30,01
2025-11-08T14:08:32Z	08.11.2025 14:08:32	280	40	44,97	44,97	44,97	44,97	44,97	44,97	44,97	44,97	20,04	20,04	20,04	20,04	20,04	20,04	20,04	20,04	4,99	4,99	4,99	4,99	4,99	4,99	4,99	4,99	3,03	3,03	3,03	3,03	3,03	3,03	3,03	3,03	35	35	35	35	35	35	35	35	30,01	30,01	30,01	30,01	30,01	30,01
2025-11-08T14:18:32Z	08.11.2025 14:18:32	280	40	44,97	44,97	44,97	44,97	44,97	44,97	44,97	44,97	20,04	20,04	20,04	20,04	20,04	20,04	20,04	20,04	4,99	4,99	4,99	4,99	4,99	4,99	4,99	4,99	3,03	3,03	3,03	3,03	3,03	3,03	3,03	3,03	35	35	35	35	35	35	35	35	30,01	30,01	30,01	30,01	30,01	30,01
2025-11-08T14:28:32Z	08.11.2025 14:28:32	280	40	44,97	44,97	44,97	44,97	44,97	44,97	44,97	44,97	20,04	20,04	20,04	20,04	20,04	20,04	20,04	20,04	4,99	4,99	4,99	4,99	4,99	4,99	4,99	4,99	3,03	3,03	3,03	3,03	3,03	3,03	3,03	3,03	35	35	35	35	35	35	35	35	30,01	30,01	30,01	30,01	30,01	30,01
2025-11-08T14:38:32Z	08.11.2025 14:38:32	280	40	44,97	44,97	44,97	44,97	44,97	44,97	44,97	44,97	20,04	20,04	20,04	20,04	20,04	20,04	20,04	20,04	4,99	4,99	4,99	4,99	4,99	4,99	4,99	4,99	3,03	3,03	3,03	3,03	3,03	3,03	3,03	3,03	35	35	35	35	35	35	35	35	30,01	30,01	30,01	30,01	30,01	30,01
2025-11-08T14:48:32Z	08.11.2025 14:48:32	280	40	44,97	44,97	44,97	44,97	44,97	44,97	44,97	44,97	20,04	20,04	20,04	20,04	20,04	20,04	20,04	20,04	4,99	4,99	4,99	4,99	4,99	4,99	4,99	4,99	3,03	3,03	3,03	3,03	3,03	3,03	3,03	3,03	35	35	35	35	35	35	35	35	30,01	30,01	30,01	30,01	30,01	30,01
2025-11-08T14:58:32Z	08.11.2025 14:58:32	280	40	44,97	44,97	44,97	44,97	44,97	44,97	44,97	44,97	20,04	20,04	20,04	20,04	20,04	20,04	20,04	20,04	4,99	4,99	4,99	4,99	4,99	4,99	4,99	4,99	3,03	3,03	3,03	3,03	3,03	3,03	3,03	3,03	35	35	35	35	35	35	35	35	30,01	30,01	30,01	30,01	30,01	30,01
2025-11-08T15:09:31Z	08.11.2025 15:09:31	280	40	44,97	44,97	44,97	44,97	44,97	44,97	44,97	44,97	20,04	20,04	20,04	20,04	20,04	20,04	20,04	20,04	4,99	4,99	4,99	4,99	4,99	4,99	4,99	4,99	3,03	3,03	3,03	3,03	3,03	3,03	3,03	3,03	35	35	35	35	35	35	35	35	30,01	30,01	30,01	30,01	30,01	30,01
2025-11-08T15:19:31Z	08.11.2025 15:19:31	280	40	44,97	44,97	44,97	44,97	44,97	44,97	44,97	44,97	20,04	20,04	20,04	20,04	20,04	20,04	20,04	20,04	4,99	4,99	4,99	4,99	4,99	4,99	4,99	4,99	3,03	3,03	3,03	3,03	3,03	3,03	3,03	3,03	35	35	35	35	35	35	35	35	30,01	30,01	30,01	30,01	30,01	30,01
2025-11-08T15:29:31Z	08.11.2025 15:29:31	280	40	44,97	44,97	44,97	44,97	44,97	44,97	44,97	44,97	20,04	20,04	20,04	20,04	20,04	20,04	20,04	20,04	4,99	4,99	4,99	4,99	4,99	4,99	4,99	4,99	3,03	3,03	3,03	3,03	3,03	3,03	3,03	3,03	35	35	35	35	35	35	35	35	30,01	30,01	30,01	30,01	30,01	30,01
2025-11-08T15:39:31Z	08.11.2025 15:39:31	280	40	44,97	44,97	44,97	44,97	44,97	44,97	44,97	44,97	20,04	20,04	20,04	20,04	20,04	20,04	20,04	20,04	4,99	4,99	4,99	4,99	4,99	4,99	4,99	4,99	3,03	3,03	3,03	3,03	3,03	3,03	3,03	3,03	35	35	35	35	35	35	35	35	30,01	30,01	30,01	30,01	30,01	30,01
2025-11-08T15:49:31Z	08.11.2025 15:49:31	280	40	44,97	44,97	44,97	44,97	44,97	44,97	44,97	44,97	20,04	20,04	20,04	20,04	20,04	20,04	20,04	20,04	4,99	4,99	4,99	4,99	4,99	4,99	4,99	4,99	3,03	3,03	3,03	3,03	3,03	3,03	3,03	3,03	35	35	35	35	35	35	35	35	30,01	30,01	30,01	30,01	30,01	30,01
2025-11-08T15:59:31Z	08.11.2025 15:59:31	280	40	44,97	44,97	44,97	44,97	44,97	44,97	44,97	44,97	20,04	20,04	20,04	20,04	20,04	20,04	20,04	20,04	4,99	4,99	4,99	4,99	4,99	4,99	4,99	4,99	3,03	3,03	3,03	3,03	3,03	3,03	3,03	3,03	35	35	35	35	35	35	35	35	30,01	30,01	30,01	30,01	30,01	30,01
2025-11-08T16:09:31Z	08.11.2025 16:09:31	280	40	44,97	44,97	44,97	44,97	44,97	44,97	44,97	44,97	20,04	20,04	20,04	20,04	20,04	20,04	20,04	20,04	4,99	4,99	4,99	4,99	4,99	4,99	4,99	4,99	3,03	3,03	3,03	3,03	3,03	3,03	3,03	3,03	35	35	35	35	35	35	35	35	30,01	30,01	30,01	30,01	30,01	30,01
2025-11-08T16:19:31Z	08.11.2025 16:19:31	280	40	44,97	44,97	44,97	44,97	44,97	44,97	44,97	44,97	20,04	20,04	20,04	20,04	20,04	20,04	20,04	20,04	4,99	4,99	4,99	4,99	4,99	4,99	4,99	4,99	3,03	3,03	3,03	3,03	3,03	3,03	3,03	3,03	35	35	35	35	35	35	35	35	30,01	30,01	30,01	30,01	30,01	30,01
2025-11-08T16:29:31Z	08.11.2025 16:29:31	280	40	44,97	44,97	44,97	44,97	44,97	44,97	44,97	44,97	20,04	20,04	20,04	20,04	20,04	20,04	20,04	20,04	4,99	4,99	4,99	4,99	4,99	4,99	4,99	4,99	3,03	3,03	3,03	3,03	3,03	3,03	3,03	3,03	35	35	35	35	35	35	35	35	30,01	30,01	30,01	30,01	30,01	30,01
2025-11-08T16:39:31Z	08.11.2025 16:39:31	280	40	44,97	44,97	44,97	44,97	44,97	44,97	44,97	44,97	20,04	20,04	20,04	20,04	20,04	20,04	20,04	20,04	4,99	4,99	4,99	4,99	4,99	4,99	4,99	4,99	3,03	3,03	3,03	3,03	3,03	3,03	3,03	3,03	35	35	35	35	35	35	35	35	30,01	30,01	30,01	30,01	30,01	30,01
2025-11-08T16:49:32Z	08.11.2025 16:49:32	280	40	44,97	44,97	44,97	44,97	44,97	44,97	44,97	44,97	20,04	20,04	20,04	20,04	20,04	20,04	20,04	20,04	4,99	4,99	4,99	4,99	4,99	4,99	4,99	4,99	3,03	3,03	3,03	3,03	3,03	3,03	3,03	3,03	35	35	35	35	35	35	35	35	30,01	30,01	30,01	30,01	30,01	30,01
2025-11-08T16:59:32Z	08.11.2025 16:59:32	280	40	44,97	44,97	44,97	44,97	44,97	44,97	44,97	44,97	20,04	20,04	20,04	20,04	20,04	20,04	20,04	20,04	4,99	4,99	4,99	4,99	4,99	4,99	4,99	4,99	3,03	3,03	3,03	3,03	3,03	3,03	3,03	3,03	35	35	35	35	35	35	35	35	30,01	30,01	30,01	30,01	30,01	30,01
2025-11-08T17:09:32Z	08.11.2025 17:09:32	277	41	43,01	43,01	43,01	43,01	43,01	43,01	43,01	43,01	18,96	18,96	18,96	18,96	18,96	18,96	18,96	18,96	4,99	4,99	4,99	4,99	4,99	4,99	4,99	4,99	3,03	3,03	3,03	3,03	3,03	3,03	3,03	3,03	34,02	34,02	34,02	34,02	34,02	34,02	34,02	34,02	29,03	29,03	29,03	29,03	29,03	29,03
2025-11-08T17:19:32Z	08.11.2025 17:19:32	274	42	40,96	40,96	40,96	40,96	40,96	40,96	40,96	40,96	17,99	17,99	17,99	17,99	17,99	17,99	17,99	17,99	4,99	4,99	4,99	4,99	4,99	4,99	4,99	4,99	3,03	3,03	3,03	3,03	3,03	3,03	3,03	3,03	31,97	31,97	31,97	31,97	31,97	31,97	31,97	31,97	27,96	27,96	27,96	27,96	27,96	27,96
2025-11-08T17:29:32Z	08.11.2025 17:29:32	270	43	39	39	39	39	39	39	39	39	17,99	17,99	17,99	17,99	17,99	17,99	17,99	17,99	4,01	4,01	4,01	4,01	4,01	4,01	4,01	4,01	3,03	3,03	3,03	3,03	3,03	3,03	3,03	3,03	30,99	30,99	30,99	30,99	30,99	30,99	30,99	30,99	26	26	26	26	26	26
2025-11-08T17:39:32Z	08.11.2025 17:39:32	267	44	38,03	38,03	38,03	38,03	38,03	38,03	38,03	38,03	17,01	17,01	17,01	17,01	17,01	17,01	17,01	17,01	4,01	4,01	4,01	4,01	4,01	4,01	4,01	4,01	3,03	3,03	3,03	3,03	3,03	3,03	3,03	3,03	29,03	29,03	29,03	29,03	29,03	29,03	29,03	29,03	25,02	25,02	25,02	25,02	25,02	25,02
2025-11-08T17:49:32Z	08.11.2025 17:49:32	264	45	35,97	35,97	35,97	35,97	35,97	35,97	35,97	35,97	16,03	16,03	16,03	16,03	16,03	16,03	16,03	16,03	4,01	4,01	4,01	4,01	4,01	4,01	4,01	4,01	1,96	1,96	1,96	1,96	1,96	1,96	1,96	1,96	27,96	27,96	27,96	27,96	27,96	27,96	27,96	27,96	24,05	24,05	24,05	24,05	24,05	24,05
2025-11-08T17:59:32Z	08.11.2025 17:59:32	260	46	34,02	34,02	34,02	34,02	34,02	34,02	34,02	34,02	14,96	14,96	14,96	14,96	14,96	14,96	14,96	14,96	4,01	4,01	4,01	4,01	4,01	4,01	4,01	4,01	1,96	1,96	1,96	1,96	1,96	1,96	1,96	1,96	26	26	26	26	26	26	26	26	22,97	22,97	22,97	22,97	22,97	22,97
2025-11-08T18:09:32Z	08.11.2025 18:09:32	257	47	31,97	31,97	31,97	31,97	31,97	31,97	31,97	31,97	13,98	13,98	13,98	13,98	13,98	13,98	13,98	13,98	4,01	4,01	4,01	4,01	4,01	4,01	4,01	4,01	1,96	1,96	1,96	1,96	1,96	1,96	1,96	1,96	25,02	25,02	25,02	25,02	25,02	25,02	25,02	25,02	21,02	21,02	21,02	21,02	21,02	21,02
2025-11-08T18:19:32Z	08.11.2025 18:19:32	254	48	30,01	30,01	30,01	30,01	30,01	30,01	30,01	30,01	13	13	13	13	13	13	13	13	3,03	3,03	3,03	3,03	3,03	3,03	3,03	3,03	1,96	1,96	1,96	1,96	1,96	1,96	1,96	1,96	22,97	22,97	22,97	22,97	22,97	22,97	22,97	22,97	20,04	20,04	20,04	20,04	20,04	20,04
2025-11-08T18:29:33Z	08.11.2025 18:29:33	250	49	27,96	27,96	27,96	27,96	27,96	27,96	27,96	27,96	13	13	13	13	13	13	13	13	3,03	3,03	3,03	3,03	3,03	3,03	3,03	3,03	1,96	1,96	1,96	1,96	1,96	1,96	1,96	1,96	21,99	21,99	21,99	21,99	21,99	21,99	21,99	21,99	18,96	18,96	18,96	18,96	18,96	18,96
2025-11-08T18:39:33Z	08.11.2025 18:39:33	247	50	26	26	26	26	26	26	26	26	12,02	12,02	12,02	12,02	12,02	12,02	12,02	12,02	3,03	3,03	3,03	3,03	3,03	3,03	3,03	3,03	1,96	1,96	1,96	1,96	1,96	1,96	1,96	1,96	20,04	20,04	20,04	20,04	20,04	20,04	20,04	20,04	17,99	17,99	17,99	17,99	17,99	17,99
2025-11-08T18:49:33Z	08.11.2025 18:49:33	244	51	24,05	24,05	24,05	24,05	24,05	24,05	24,05	24,05	11,05	11,05	11,05	11,05	11,05	11,05	11,05	11,05	3,03	3,03	3,03	3,03	3,03	3,03	3,03	3,03	1,96	1,96	1,96	1,96	1,96	1,96	1,96	1,96	18,96	18,96	18,96	18,96	18,96	18,96	18,96	18,96	16,03	16,03	16,03	16,03	16,03	16,03
2025-11-08T18:59:33Z	08.11.2025 18:59:33	240	52	22,97	22,97	22,97	22,97	22,97	22,97	22,97	22,97	9,97	9,97	9,97	9,97	9,97	9,97	9,97	9,97	3,03	3,03	3,03	3,03	3,03	3,03	3,03	3,03	1,96	1,96	1,96	1,96	1,96	1,96	1,96	1,96	17,99	17,99	17,99	17,99	17,99	17,99	17,99	17,99	14,96	14,96	14,96	14,96	14,96	14,96
2025-11-08T19:09:33Z	08.11.2025 19:09:33	237	53	21,02	21,02	21,02	21,02	21,02	21,02	21,02	21,02	8,99	8,99	8,99	8,99	8,99	8,99	8,99	8,99	1,96	1,96	1,96	1,96	1,96	1,96	1,96	1,96	0,98	0,98	0,98	0,98	0,98	0,98	0,98	0,98	16,03	16,03	16,03	16,03	16,03	16,03	16,03	16,03	13,98	13,98	13,98	13,98	13,98	13,98
2025-11-08T19:19:33Z	08.11.2025 19:19:33	234	55	18,96	18,96	18,96	18,96	18,96	18,96	18,96	18,96	8,02	8,02	8,02	8,02	8,02	8,02	8,02	8,02	1,96	1,96	1,96	1,96	1,96	1,96	1,96	1,96	0,98	0,98	0,98	0,98	0,98	0,98	0,98	0,98	14,96	14,96	14,96	14,96	14,96	14,96	14,96	14,96	13	13	13	13	13	13
2025-11-08T19:29:33Z	08.11.2025 19:29:33	230	56	17,01	17,01	17,01	17,01	17,01	17,01	17,01	17,01	8,02	8,02	8,02	8,02	8,02	8,02	8,02	8,02	1,96	1,96	1,96	1,96	1,96	1,96	1,96	1,96	0,98	0,98	0,98	0,98	0,98	0,98	0,98	0,98	13	13	13	13	13	13	13	13	11,05	11,05	11,05	11,05	11,05	11,05
2025-11-08T19:39:33Z	08.11.2025 19:39:33	227	57	14,96	14,96	14,96	14,96	14,96	14,96	14,96	14,96	7,04	7,04	7,04	7,04	7,04	7,04	7,04	7,04	1,96	1,96	1,96	1,96	1,96	1,96	1,96	1,96	0,98	0,98	0,98	0,98	0,98	0,98	0,98	0,98	12,02	12,02	12,02	12,02	12,02	12,02	12,02	12,02	9,97	9,97	9,97	9,97	9,97	9,97
2025-11-08T19:49:33Z	08.11.2025 19:49:33	224	58	13	13	13	13	13	13	13	13	5,96	5,96	5,96	5,96	5,96	5,96	5,96	5,96	0,98	0,98	0,98	0,98	0,98	0,98	0,98	0,98	0,98	0,98	0,98	0,98	0,98	0,98	0,98	0,98	9,97	9,97	9,97	9,97	9,97	9,97	9,97	9,97	8,99	8,99	8,99	8,99	8,99	8,99
2025-11-08T19:59:33Z	08.11.2025 19:59:33	220	59	11,05	11,05	11,05	11,05	11,05	11,05	11,05	11,05	4,99	4,99	4,99	4,99	4,99	4,99	4,99	4,99	0,98	0,98	0,98	0,98	0,98	0,98	0,98	0,98	0,98	0,98	0,98	0,98	0,98	0,98	0,98	0,98	8,99	8,99	8,99	8,99	8,99	8,99	8,99	8,99	8,02	8,02	8,02	8,02	8,02	8,02
2025-11-08T20:09:33Z	08.11.2025 20:09:33	217	60	8,99	8,99	8,99	8,99	8,99	8,99	8,99	8,99	4,01	4,01	4,01	4,01	4,01	4,01	4,01	4,01	0,98	0,98	0,98	0,98	0,98	0,98	0,98	0,98	0,98	0,98	0,98	0,98	0,98	0,98	0,98	0,98	7,04	7,04	7,04	7,04	7,04	7,04	7,04	7,04	5,96	5,96	5,96	5,96	5,96	5,96
2025-11-08T20:19:34Z	08.11.2025 20:19:34	214	61	8,02	8,02	8,02	8,02	8,02	8,02	8,02	8,02	3,03	3,03	3,03	3,03	3,03	3,03	3,03	3,03	0,98	0,98	0,98	0,98	0,98	0,98	0,98	0,98	0,98	0,98	0,98	0,98	0,98	0,98	0,98	0,98	5,96	5,96	5,96	5,96	5,96	5,96	5,96	5,96	4,99	4,99	4,99	4,99	4,99	4,99
2025-11-08T20:29:34Z	08.11.2025 20:29:34	210	62	5,96	5,96	5,96	5,96	5,96	5,96	5,96	5,96	3,03	3,03	3,03	3,03	3,03	3,03	3,03	3,03	0,98	0,98	0,98	0,98	0,98	0,98	0,98	0,98	0	0	0	0	0	0	0	0	4,01	4,01	4,01	4,01	4,01	4,01	4,01	4,01	4,01	4,01	4,01	4,01	4,01	4,01
2025-11-08T20:39:34Z	08.11.2025 20:39:34	207	63	4,01	4,01	4,01	4,01	4,01	4,01	4,01	4,01	1,96	1,96	1,96	1,96	1,96	1,96	1,96	1,96	0	0	0	0	0	0	0	0	0	0	0	0	0	0	0	0	3,03	3,03	3,03	3,03	3,03	3,03	3,03	3,03	3,03	3,03	3,03	3,03	3,03	3,03
2025-11-08T20:49:34Z	08.11.2025 20:49:34	204	64	1,96	1,96	1,96	1,96	1,96	1,96	1,96	1,96	0,98	0,98	0,98	0,98	0,98	0,98	0,98	0,98	0	0	0	0	0	0	0	0	0	0	0	0	0	0	0	0	1,96	1,96	1,96	1,96	1,96	1,96	1,96	1,96	0,98	0,98	0,98	0,98	0,98	0,98
2025-11-08T20:59:34Z	08.11.2025 20:59:34	200	65	0	0	0	0	0	0	0	0	0	0	0	0	0	0	0	0	0	0	0	0	0	0	0	0	0	0	0	0	0	0	0	0	0	0	0	0	0	0	0	0	0	0	0	0	0	0
2025-11-08T21:09:34Z	08.11.2025 21:09:34	200	65	0	0	0	0	0	0	0	0	0	0	0	0	0	0	0	0	0	0	0	0	0	0	0	0	0	0	0	0	0	0	0	0	0	0	0	0	0	0	0	0	0	0	0	0	0	0
2025-11-08T21:19:34Z	08.11.2025 21:19:34	200	65	0	0	0	0	0	0	0	0	0	0	0	0	0	0	0	0	0	0	0	0	0	0	0	0	0	0	0	0	0	0	0	0	0	0	0	0	0	0	0	0	0	0	0	0	0	0
2025-11-08T21:29:34Z	08.11.2025 21:29:34	200	65	0	0	0	0	0	0	0	0	0	0	0	0	0	0	0	0	0	0	0	0	0	0	0	0	0	0	0	0	0	0	0	0	0	0	0	0	0	0	0	0	0	0	0	0	0	0
2025-11-08T21:39:34Z	08.11.2025 21:39:34	200	65	0	0	0	0	0	0	0	0	0	0	0	0	0	0	0	0	0	0	0	0	0	0	0	0	0	0	0	0	0	0	0	0	0	0	0	0	0	0	0	0	0	0	0	0	0	0
2025-11-08T21:49:35Z	08.11.2025 21:49:35	200	65	0	0	0	0	0	0	0	0	0	0	0	0	0	0	0	0	0	0	0	0	0	0	0	0	0	0	0	0	0	0	0	0	0	0	0	0	0	0	0	0	0	0	0	0	0	0
2025-11-08T21:59:35Z	08.11.2025 21:59:35	200	65	0	0	0	0	0	0	0	0	0	0	0	0	0	0	0	0	0	0	0	0	0	0	0	0	0	0	0	0	0	0	0	0	0	0	0	0	0	0	0	0	0	0	0	0	0	0
2025-11-08T22:09:35Z	08.11.2025 22:09:35	200	65	0	0	0	0	0	0	0	0	0	0	0	0	0	0	0	0	0	0	0	0	0	0	0	0	0	0	0	0	0	0	0	0	0	0	0	0	0	0	0	0	0	0	0	0	0	0
2025-11-08T22:19:35Z	08.11.2025 22:19:35	200	65	0	0	0	0	0	0	0	0	0	0	0	0	0	0	0	0	0	0	0	0	0	0	0	0	0	0	0	0	0	0	0	0	0	0	0	0	0	0	0	0	0	0	0	0	0	0
2025-11-08T22:29:35Z	08.11.2025 22:29:35	200	65	0	0	0	0	0	0	0	0	0	0	0	0	0	0	0	0	0	0	0	0	0	0	0	0	0	0	0	0	0	0	0	0	0	0	0	0	0	0	0	0	0	0	0	0	0	0
2025-11-08T22:39:35Z	08.11.2025 22:39:35	200	65	0	0	0	0	0	0	0	0	0	0	0	0	0	0	0	0	0	0	0	0	0	0	0	0	0	0	0	0	0	0	0	0	0	0	0	0	0	0	0	0	0	0	0	0	0	0
2025-11-08T22:49:35Z	08.11.2025 22:49:35	200	65	0	0	0	0	0	0	0	0	0	0	0	0	0	0	0	0	0	0	0	0	0	0	0	0	0	0	0	0	0	0	0	0	0	0	0	0	0	0	0	0	0	0	0	0	0	0
2025-11-08T22:59:35Z	08.11.2025 22:59:35	200	65	0	0	0	0	0	0	0	0	0	0	0	0	0	0	0	0	0	0	0	0	0	0	0	0	0	0	0	0	0	0	0	0	0	0	0	0	0	0	0	0	0	0	0	0	0	0
2025-11-08T23:09:35Z	08.11.2025 23:09:35	200	65	0	0	0	0	0	0	0	0	0	0	0	0	0	0	0	0	0	0	0	0	0	0	0	0	0	0	0	0	0	0	0	0	0	0	0	0	0	0	0	0	0	0	0	0	0	0
2025-11-08T23:19:36Z	08.11.2025 23:19:36	200	65	0	0	0	0	0	0	0	0	0	0	0	0	0	0	0	0	0	0	0	0	0	0	0	0	0	0	0	0	0	0	0	0	0	0	0	0	0	0	0	0	0	0	0	0	0	0
2025-11-08T23:29:36Z	08.11.2025 23:29:36	200	65	0	0	0	0	0	0	0	0	0	0	0	0	0	0	0	0	0	0	0	0	0	0	0	0	0	0	0	0	0	0	0	0	0	0	0	0	0	0	0	0	0	0	0	0	0	0
2025-11-08T23:39:36Z	08.11.2025 23:39:36	200	65	0	0	0	0	0	0	0	0	0	0	0	0	0	0	0	0	0	0	0	0	0	0	0	0	0	0	0	0	0	0	0	0	0	0	0	0	0	0	0	0	0	0	0	0	0	0
2025-11-08T23:49:36Z	08.11.2025 23:49:36	200	65	0	0	0	0	0	0	0	0	0	0	0	0	0	0	0	0	0	0	0	0	0	0	0	0	0	0	0	0	0	0	0	0	0	0	0	0	0	0	0	0	0	0	0	0	0	0
2025-11-08T23:59:36Z	08.11.2025 23:59:36	200	65	0	0	0	0	0	0	0	0	0	0	0	0	0	0	0	0	0	0	0	0	0	0	0	0	0	0	0	0	0	0	0	0	0	0	0	0	0	0	0	0	0	0	0	0	0	0
2025-11-09T00:09:36Z	09.11.2025 0:09:36	200	65	0	0	0	0	0	0	0	0	0	0	0	0	0	0	0	0	0	0	0	0	0	0	0	0	0	0	0	0	0	0	0	0	0	0	0	0	0	0	0	0	0	0	0	0	0	0
2025-11-09T00:19:36Z	09.11.2025 0:19:36	200	65	0	0	0	0	0	0	0	0	0	0	0	0	0	0	0	0	0	0	0	0	0	0	0	0	0	0	0	0	0	0	0	0	0	0	0	0	0	0	0	0	0	0	0	0	0	0
2025-11-09T00:29:36Z	09.11.2025 0:29:36	200	65	0	0	0	0	0	0	0	0	0	0	0	0	0	0	0	0	0	0	0	0	0	0	0	0	0	0	0	0	0	0	0	0	0	0	0	0	0	0	0	0	0	0	0	0	0	0
2025-11-09T00:39:36Z	09.11.2025 0:39:36	200	65	0	0	0	0	0	0	0	0	0	0	0	0	0	0	0	0	0	0	0	0	0	0	0	0	0	0	0	0	0	0	0	0	0	0	0	0	0	0	0	0	0	0	0	0	0	0
2025-11-09T00:49:36Z	09.11.2025 0:49:36	200	65	0	0	0	0	0	0	0	0	0	0	0	0	0	0	0	0	0	0	0	0	0	0	0	0	0	0	0	0	0	0	0	0	0	0	0	0	0	0	0	0	0	0	0	0	0	0
2025-11-09T00:59:37Z	09.11.2025 0:59:37	200	65	0	0	0	0	0	0	0	0	0	0	0	0	0	0	0	0	0	0	0	0	0	0	0	0	0	0	0	0	0	0	0	0	0	0	0	0	0	0	0	0	0	0	0	0	0	0
2025-11-09T01:09:37Z	09.11.2025 1:09:37	200	65	0	0	0	0	0	0	0	0	0	0	0	0	0	0	0	0	0	0	0	0	0	0	0	0	0	0	0	0	0	0	0	0	0	0	0	0	0	0	0	0	0	0	0	0	0	0
2025-11-09T01:19:37Z	09.11.2025 1:19:37	200	65	0	0	0	0	0	0	0	0	0	0	0	0	0	0	0	0	0	0	0	0	0	0	0	0	0	0	0	0	0	0	0	0	0	0	0	0	0	0	0	0	0	0	0	0	0	0
2025-11-09T01:29:37Z	09.11.2025 1:29:37	200	65	0	0	0	0	0	0	0	0	0	0	0	0	0	0	0	0	0	0	0	0	0	0	0	0	0	0	0	0	0	0	0	0	0	0	0	0	0	0	0	0	0	0	0	0	0	0
2025-11-09T01:39:37Z	09.11.2025 1:39:37	200	65	0	0	0	0	0	0	0	0	0	0	0	0	0	0	0	0	0	0	0	0	0	0	0	0	0	0	0	0	0	0	0	0	0	0	0	0	0	0	0	0	0	0	0	0	0	0
2025-11-09T01:49:37Z	09.11.2025 1:49:37	200	65	0	0	0	0	0	0	0	0	0	0	0	0	0	0	0	0	0	0	0	0	0	0	0	0	0	0	0	0	0	0	0	0	0	0	0	0	0	0	0	0	0	0	0	0	0	0
2025-11-09T01:59:37Z	09.11.2025 1:59:37	200	65	0	0	0	0	0	0	0	0	0	0	0	0	0	0	0	0	0	0	0	0	0	0	0	0	0	0	0	0	0	0	0	0	0	0	0	0	0	0	0	0	0	0	0	0	0	0
2025-11-09T02:09:37Z	09.11.2025 2:09:37	200	65	0	0	0	0	0	0	0	0	0	0	0	0	0	0	0	0	0	0	0	0	0	0	0	0	0	0	0	0	0	0	0	0	0	0	0	0	0	0	0	0	0	0	0	0	0	0
2025-11-09T02:19:37Z	09.11.2025 2:19:37	200	65	0	0	0	0	0	0	0	0	0	0	0	0	0	0	0	0	0	0	0	0	0	0	0	0	0	0	0	0	0	0	0	0	0	0	0	0	0	0	0	0	0	0	0	0	0	0
2025-11-09T02:29:38Z	09.11.2025 2:29:38	200	65	0	0	0	0	0	0	0	0	0	0	0	0	0	0	0	0	0	0	0	0	0	0	0	0	0	0	0	0	0	0	0	0	0	0	0	0	0	0	0	0	0	0	0	0	0	0
2025-11-09T02:39:38Z	09.11.2025 2:39:38	200	65	0	0	0	0	0	0	0	0	0	0	0	0	0	0	0	0	0	0	0	0	0	0	0	0	0	0	0	0	0	0	0	0	0	0	0	0	0	0	0	0	0	0	0	0	0	0
2025-11-09T02:49:38Z	09.11.2025 2:49:38	200	65	0	0	0	0	0	0	0	0	0	0	0	0	0	0	0	0	0	0	0	0	0	0	0	0	0	0	0	0	0	0	0	0	0	0	0	0	0	0	0	0	0	0	0	0	0	0
2025-11-09T02:59:38Z	09.11.2025 2:59:38	200	65	0	0	0	0	0	0	0	0	0	0	0	0	0	0	0	0	0	0	0	0	0	0	0	0	0	0	0	0	0	0	0	0	0	0	0	0	0	0	0	0	0	0	0	0	0	0
2025-11-09T03:09:38Z	09.11.2025 3:09:38	200	65	0	0	0	0	0	0	0	0	0	0	0	0	0	0	0	0	0	0	0	0	0	0	0	0	0	0	0	0	0	0	0	0	0	0	0	0	0	0	0	0	0	0	0	0	0	0
2025-11-09T03:19:38Z	09.11.2025 3:19:38	200	65	0	0	0	0	0	0	0	0	0	0	0	0	0	0	0	0	0	0	0	0	0	0	0	0	0	0	0	0	0	0	0	0	0	0	0	0	0	0	0	0	0	0	0	0	0	0
2025-11-09T03:29:38Z	09.11.2025 3:29:38	200	65	0	0	0	0	0	0	0	0	0	0	0	0	0	0	0	0	0	0	0	0	0	0	0	0	0	0	0	0	0	0	0	0	0	0	0	0	0	0	0	0	0	0	0	0	0	0
2025-11-09T03:39:38Z	09.11.2025 3:39:38	200	65	0	0	0	0	0	0	0	0	0	0	0	0	0	0	0	0	0	0	0	0	0	0	0	0	0	0	0	0	0	0	0	0	0	0	0	0	0	0	0	0	0	0	0	0	0	0
2025-11-09T03:49:38Z	09.11.2025 3:49:38	200	65	0	0	0	0	0	0	0	0	0	0	0	0	0	0	0	0	0	0	0	0	0	0	0	0	0	0	0	0	0	0	0	0	0	0	0	0	0	0	0	0	0	0	0	0	0	0
2025-11-09T03:59:38Z	09.11.2025 3:59:38	200	65	0	0	0	0	0	0	0	0	0	0	0	0	0	0	0	0	0	0	0	0	0	0	0	0	0	0	0	0	0	0	0	0	0	0	0	0	0	0	0	0	0	0	0	0	0	0
2025-11-09T04:09:39Z	09.11.2025 4:09:39	200	65	0	0	0	0	0	0	0	0	0	0	0	0	0	0	0	0	0	0	0	0	0	0	0	0	0	0	0	0	0	0	0	0	0	0	0	0	0	0	0	0	0	0	0	0	0	0
2025-11-09T04:19:39Z	09.11.2025 4:19:39	200	65	0	0	0	0	0	0	0	0	0	0	0	0	0	0	0	0	0	0	0	0	0	0	0	0	0	0	0	0	0	0	0	0	0	0	0	0	0	0	0	0	0	0	0	0	0	0
2025-11-09T04:29:39Z	09.11.2025 4:29:39	200	65	0	0	0	0	0	0	0	0	0	0	0	0	0	0	0	0	0	0	0	0	0	0	0	0	0	0	0	0	0	0	0	0	0	0	0	0	0	0	0	0	0	0	0	0	0	0
2025-11-09T04:39:39Z	09.11.2025 4:39:39	200	65	0	0	0	0	0	0	0	0	0	0	0	0	0	0	0	0	0	0	0	0	0	0	0	0	0	0	0	0	0	0	0	0	0	0	0	0	0	0	0	0	0	0	0	0	0	0
2025-11-09T04:49:39Z	09.11.2025 4:49:39	200	65	0	0	0	0	0	0	0	0	0	0	0	0	0	0	0	0	0	0	0	0	0	0	0	0	0	0	0	0	0	0	0	0	0	0	0	0	0	0	0	0	0	0	0	0	0	0
2025-11-09T04:59:39Z	09.11.2025 4:59:39	200	65	0	0	0	0	0	0	0	0	0	0	0	0	0	0	0	0	0	0	0	0	0	0	0	0	0	0	0	0	0	0	0	0	0	0	0	0	0	0	0	0	0	0	0	0	0	0
2025-11-09T05:09:39Z	09.11.2025 5:09:39	200	65	0	0	0	0	0	0	0	0	0	0	0	0	0	0	0	0	0	0	0	0	0	0	0	0	0	0	0	0	0	0	0	0	0	0	0	0	0	0	0	0	0	0	0	0	0	0
2025-11-09T05:19:39Z	09.11.2025 5:19:39	200	65	0	0	0	0	0	0	0	0	0	0	0	0	0	0	0	0	0	0	0	0	0	0	0	0	0	0	0	0	0	0	0	0	0	0	0	0	0	0	0	0	0	0	0	0	0	0
2025-11-09T05:29:39Z	09.11.2025 5:29:39	200	65	0	0	0	0	0	0	0	0	0	0	0	0	0	0	0	0	0	0	0	0	0	0	0	0	0	0	0	0	0	0	0	0	0	0	0	0	0	0	0	0	0	0	0	0	0	0
2025-11-09T05:39:40Z	09.11.2025 5:39:40	200	65	0	0	0	0	0	0	0	0	0	0	0	0	0	0	0	0	0	0	0	0	0	0	0	0	0	0	0	0	0	0	0	0	0	0	0	0	0	0	0	0	0	0	0	0	0	0
2025-11-09T05:49:40Z	09.11.2025 5:49:40	200	65	0	0	0	0	0	0	0	0	0	0	0	0	0	0	0	0	0	0	0	0	0	0	0	0	0	0	0	0	0	0	0	0	0	0	0	0	0	0	0	0	0	0	0	0	0	0
2025-11-09T05:59:40Z	09.11.2025 5:59:40	200	65	0	0	0	0	0	0	0	0	0	0	0	0	0	0	0	0	0	0	0	0	0	0	0	0	0	0	0	0	0	0	0	0	0	0	0	0	0	0	0	0	0	0	0	0	0	0
2025-11-09T06:09:40Z	09.11.2025 6:09:40	203	64	0,98	0,98	0,98	0,98	0,98	0,98	0,98	0,98	0,98	0,98	0,98	0,98	0,98	0,98	0,98	0,98	0	0	0	0	0	0	0	0	0	0	0	0	0	0	0	0	0,98	0,98	0,98	0,98	0,98	0,98	0,98	0,98	0,98	0,98	0,98	0,98	0,98	0,98
2025-11-09T06:19:40Z	09.11.2025 6:19:40	205	63	3,03	3,03	3,03	3,03	3,03	3,03	3,03	3,03	0,98	0,98	0,98	0,98	0,98	0,98	0,98	0,98	0	0	0	0	0	0	0	0	0	0	0	0	0	0	0	0	1,96	1,96	1,96	1,96	1,96	1,96	1,96	1,96	1,96	1,96	1,96	1,96	1,96	1,96
2025-11-09T06:29:40Z	09.11.2025 6:29:40	208	63	4,01	4,01	4,01	4,01	4,01	4,01	4,01	4,01	1,96	1,96	1,96	1,96	1,96	1,96	1,96	1,96	0	0	0	0	0	0	0	0	0	0	0	0	0	0	0	0	3,03	3,03	3,03	3,03	3,03	3,03	3,03	3,03	3,03	3,03	3,03	3,03	3,03	3,03
2025-11-09T06:39:40Z	09.11.2025 6:39:40	211	62	5,96	5,96	5,96	5,96	5,96	5,96	5,96	5,96	3,03	3,03	3,03	3,03	3,03	3,03	3,03	3,03	0,98	0,98	0,98	0,98	0,98	0,98	0,98	0,98	0	0	0	0	0	0	0	0	4,99	4,99	4,99	4,99	4,99	4,99	4,99	4,99	4,01	4,01	4,01	4,01	4,01	4,01
2025-11-09T06:49:40Z	09.11.2025 6:49:40	213	61	7,04	7,04	7,04	7,04	7,04	7,04	7,04	7,04	3,03	3,03	3,03	3,03	3,03	3,03	3,03	3,03	0,98	0,98	0,98	0,98	0,98	0,98	0,98	0,98	0	0	0	0	0	0	0	0	5,96	5,96	5,96	5,96	5,96	5,96	5,96	5,96	4,99	4,99	4,99	4,99	4,99	4,99
2025-11-09T06:59:40Z	09.11.2025 6:59:40	216	60	8,99	8,99	8,99	8,99	8,99	8,99	8,99	8,99	4,01	4,01	4,01	4,01	4,01	4,01	4,01	4,01	0,98	0,98	0,98	0,98	0,98	0,98	0,98	0,98	0,98	0,98	0,98	0,98	0,98	0,98	0,98	0,98	7,04	7,04	7,04	7,04	7,04	7,04	7,04	7,04	5,96	5,96	5,96	5,96	5,96	5,96
2025-11-09T07:09:41Z	09.11.2025 7:09:41	219	59	9,97	9,97	9,97	9,97	9,97	9,97	9,97	9,97	4,99	4,99	4,99	4,99	4,99	4,99	4,99	4,99	0,98	0,98	0,98	0,98	0,98	0,98	0,98	0,98	0,98	0,98	0,98	0,98	0,98	0,98	0,98	0,98	8,02	8,02	8,02	8,02	8,02	8,02	8,02	8,02	7,04	7,04	7,04	7,04	7,04	7,04
2025-11-09T07:19:41Z	09.11.2025 7:19:41	221	58	12,02	12,02	12,02	12,02	12,02	12,02	12,02	12,02	4,99	4,99	4,99	4,99	4,99	4,99	4,99	4,99	0,98	0,98	0,98	0,98	0,98	0,98	0,98	0,98	0,98	0,98	0,98	0,98	0,98	0,98	0,98	0,98	8,99	8,99	8,99	8,99	8,99	8,99	8,99	8,99	8,02	8,02	8,02	8,02	8,02	8,02
2025-11-09T07:29:41Z	09.11.2025 7:29:41	224	58	13	13	13	13	13	13	13	13	5,96	5,96	5,96	5,96	5,96	5,96	5,96	5,96	0,98	0,98	0,98	0,98	0,98	0,98	0,98	0,98	0,98	0,98	0,98	0,98	0,98	0,98	0,98	0,98	9,97	9,97	9,97	9,97	9,97	9,97	9,97	9,97	8,99	8,99	8,99	8,99	8,99	8,99
2025-11-09T07:39:41Z	09.11.2025 7:39:41	227	57	14,96	14,96	14,96	14,96	14,96	14,96	14,96	14,96	7,04	7,04	7,04	7,04	7,04	7,04	7,04	7,04	1,96	1,96	1,96	1,96	1,96	1,96	1,96	1,96	0,98	0,98	0,98	0,98	0,98	0,98	0,98	0,98	12,02	12,02	12,02	12,02	12,02	12,02	12,02	12,02	9,97	9,97	9,97	9,97	9,97	9,97
2025-11-09T07:49:41Z	09.11.2025 7:49:41	229	56	16,03	16,03	16,03	16,03	16,03	16,03	16,03	16,03	7,04	7,04	7,04	7,04	7,04	7,04	7,04	7,04	1,96	1,96	1,96	1,96	1,96	1,96	1,96	1,96	0,98	0,98	0,98	0,98	0,98	0,98	0,98	0,98	13	13	13	13	13	13	13	13	11,05	11,05	11,05	11,05	11,05	11,05
2025-11-09T07:59:41Z	09.11.2025 7:59:41	232	55	17,99	17,99	17,99	17,99	17,99	17,99	17,99	17,99	8,02	8,02	8,02	8,02	8,02	8,02	8,02	8,02	1,96	1,96	1,96	1,96	1,96	1,96	1,96	1,96	0,98	0,98	0,98	0,98	0,98	0,98	0,98	0,98	13,98	13,98	13,98	13,98	13,98	13,98	13,98	13,98	12,02	12,02	12,02	12,02	12,02	12,02
2025-11-09T08:09:41Z	09.11.2025 8:09:41	235	54	18,96	18,96	18,96	18,96	18,96	18,96	18,96	18,96	8,99	8,99	8,99	8,99	8,99	8,99	8,99	8,99	1,96	1,96	1,96	1,96	1,96	1,96	1,96	1,96	0,98	0,98	0,98	0,98	0,98	0,98	0,98	0,98	14,96	14,96	14,96	14,96	14,96	14,96	14,96	14,96	13	13	13	13	13	13
2025-11-09T08:19:41Z	09.11.2025 8:19:41	237	53	21,02	21,02	21,02	21,02	21,02	21,02	21,02	21,02	8,99	8,99	8,99	8,99	8,99	8,99	8,99	8,99	1,96	1,96	1,96	1,96	1,96	1,96	1,96	1,96	0,98	0,98	0,98	0,98	0,98	0,98	0,98	0,98	16,03	16,03	16,03	16,03	16,03	16,03	16,03	16,03	13,98	13,98	13,98	13,98	13,98	13,98
2025-11-09T08:29:41Z	09.11.2025 8:29:41	240	53	21,99	21,99	21,99	21,99	21,99	21,99	21,99	21,99	9,97	9,97	9,97	9,97	9,97	9,97	9,97	9,97	1,96	1,96	1,96	1,96	1,96	1,96	1,96	1,96	0,98	0,98	0,98	0,98	0,98	0,98	0,98	0,98	17,01	17,01	17,01	17,01	17,01	17,01	17,01	17,01	14,96	14,96	14,96	14,96	14,96	14,96
2025-11-09T08:39:41Z	09.11.2025 8:39:41	243	52	24,05	24,05	24,05	24,05	24,05	24,05	24,05	24,05	11,05	11,05	11,05	11,05	11,05	11,05	11,05	11,05	3,03	3,03	3,03	3,03	3,03	3,03	3,03	3,03	1,96	1,96	1,96	1,96	1,96	1,96	1,96	1,96	18,96	18,96	18,96	18,96	18,96	18,96	18,96	18,96	16,03	16,03	16,03	16,03	16,03	16,03
2025-11-09T08:49:42Z	09.11.2025 8:49:42	245	51	25,02	25,02	25,02	25,02	25,02	25,02	25,02	25,02	11,05	11,05	11,05	11,05	11,05	11,05	11,05	11,05	3,03	3,03	3,03	3,03	3,03	3,03	3,03	3,03	1,96	1,96	1,96	1,96	1,96	1,96	1,96	1,96	20,04	20,04	20,04	20,04	20,04	20,04	20,04	20,04	17,01	17,01	17,01	17,01	17,01	17,01
2025-11-09T08:59:42Z	09.11.2025 8:59:42	248	50	26,98	26,98	26,98	26,98	26,98	26,98	26,98	26,98	12,02	12,02	12,02	12,02	12,02	12,02	12,02	12,02	3,03	3,03	3,03	3,03	3,03	3,03	3,03	3,03	1,96	1,96	1,96	1,96	1,96	1,96	1,96	1,96	21,02	21,02	21,02	21,02	21,02	21,02	21,02	21,02	17,99	17,99	17,99	17,99	17,99	17,99
2025-11-09T09:09:42Z	09.11.2025 9:09:42	251	49	27,96	27,96	27,96	27,96	27,96	27,96	27,96	27,96	13	13	13	13	13	13	13	13	3,03	3,03	3,03	3,03	3,03	3,03	3,03	3,03	1,96	1,96	1,96	1,96	1,96	1,96	1,96	1,96	21,99	21,99	21,99	21,99	21,99	21,99	21,99	21,99	18,96	18,96	18,96	18,96	18,96	18,96
2025-11-09T09:19:42Z	09.11.2025 9:19:42	253	48	30,01	30,01	30,01	30,01	30,01	30,01	30,01	30,01	13	13	13	13	13	13	13	13	3,03	3,03	3,03	3,03	3,03	3,03	3,03	3,03	1,96	1,96	1,96	1,96	1,96	1,96	1,96	1,96	22,97	22,97	22,97	22,97	22,97	22,97	22,97	22,97	20,04	20,04	20,04	20,04	20,04	20,04
2025-11-09T09:29:42Z	09.11.2025 9:29:42	256	48	30,99	30,99	30,99	30,99	30,99	30,99	30,99	30,99	13,98	13,98	13,98	13,98	13,98	13,98	13,98	13,98	3,03	3,03	3,03	3,03	3,03	3,03	3,03	3,03	1,96	1,96	1,96	1,96	1,96	1,96	1,96	1,96	24,05	24,05	24,05	24,05	24,05	24,05	24,05	24,05	21,02	21,02	21,02	21,02	21,02	21,02
2025-11-09T09:39:42Z	09.11.2025 9:39:42	259	47	33,04	33,04	33,04	33,04	33,04	33,04	33,04	33,04	14,96	14,96	14,96	14,96	14,96	14,96	14,96	14,96	4,01	4,01	4,01	4,01	4,01	4,01	4,01	4,01	1,96	1,96	1,96	1,96	1,96	1,96	1,96	1,96	26	26	26	26	26	26	26	26	21,99	21,99	21,99	21,99	21,99	21,99
2025-11-09T09:49:42Z	09.11.2025 9:49:42	261	46	34,02	34,02	34,02	34,02	34,02	34,02	34,02	34,02	14,96	14,96	14,96	14,96	14,96	14,96	14,96	14,96	4,01	4,01	4,01	4,01	4,01	4,01	4,01	4,01	1,96	1,96	1,96	1,96	1,96	1,96	1,96	1,96	26,98	26,98	26,98	26,98	26,98	26,98	26,98	26,98	22,97	22,97	22,97	22,97	22,97	22,97
2025-11-09T09:59:42Z	09.11.2025 9:59:42	264	45	35,97	35,97	35,97	35,97	35,97	35,97	35,97	35,97	16,03	16,03	16,03	16,03	16,03	16,03	16,03	16,03	4,01	4,01	4,01	4,01	4,01	4,01	4,01	4,01	1,96	1,96	1,96	1,96	1,96	1,96	1,96	1,96	27,96	27,96	27,96	27,96	27,96	27,96	27,96	27,96	24,05	24,05	24,05	24,05	24,05	24,05
2025-11-09T10:09:42Z	09.11.2025 10:09:42	267	44	37,05	37,05	37,05	37,05	37,05	37,05	37,05	37,05	17,01	17,01	17,01	17,01	17,01	17,01	17,01	17,01	4,01	4,01	4,01	4,01	4,01	4,01	4,01	4,01	1,96	1,96	1,96	1,96	1,96	1,96	1,96	1,96	29,03	29,03	29,03	29,03	29,03	29,03	29,03	29,03	25,02	25,02	25,02	25,02	25,02	25,02
2025-11-09T10:19:43Z	09.11.2025 10:19:43	269	43	39	39	39	39	39	39	39	39	17,01	17,01	17,01	17,01	17,01	17,01	17,01	17,01	4,01	4,01	4,01	4,01	4,01	4,01	4,01	4,01	3,03	3,03	3,03	3,03	3,03	3,03	3,03	3,03	30,01	30,01	30,01	30,01	30,01	30,01	30,01	30,01	26	26	26	26	26	26
2025-11-09T10:29:43Z	09.11.2025 10:29:43	272	43	39,98	39,98	39,98	39,98	39,98	39,98	39,98	39,98	17,99	17,99	17,99	17,99	17,99	17,99	17,99	17,99	4,01	4,01	4,01	4,01	4,01	4,01	4,01	4,01	3,03	3,03	3,03	3,03	3,03	3,03	3,03	3,03	30,99	30,99	30,99	30,99	30,99	30,99	30,99	30,99	26,98	26,98	26,98	26,98	26,98	26,98
2025-11-09T10:39:43Z	09.11.2025 10:39:43	275	42	42,03	42,03	42,03	42,03	42,03	42,03	42,03	42,03	18,96	18,96	18,96	18,96	18,96	18,96	18,96	18,96	4,99	4,99	4,99	4,99	4,99	4,99	4,99	4,99	3,03	3,03	3,03	3,03	3,03	3,03	3,03	3,03	33,04	33,04	33,04	33,04	33,04	33,04	33,04	33,04	27,96	27,96	27,96	27,96	27,96	27,96
2025-11-09T10:49:43Z	09.11.2025 10:49:43	277	41	43,01	43,01	43,01	43,01	43,01	43,01	43,01	43,01	18,96	18,96	18,96	18,96	18,96	18,96	18,96	18,96	4,99	4,99	4,99	4,99	4,99	4,99	4,99	4,99	3,03	3,03	3,03	3,03	3,03	3,03	3,03	3,03	34,02	34,02	34,02	34,02	34,02	34,02	34,02	34,02	29,03	29,03	29,03	29,03	29,03	29,03
2025-11-09T10:59:43Z	09.11.2025 10:59:43	280	40	44,97	44,97	44,97	44,97	44,97	44,97	44,97	44,97	20,04	20,04	20,04	20,04	20,04	20,04	20,04	20,04	4,99	4,99	4,99	4,99	4,99	4,99	4,99	4,99	3,03	3,03	3,03	3,03	3,03	3,03	3,03	3,03	35	35	35	35	35	35	35	35	30,01	30,01	30,01	30,01	30,01	30,01
2025-11-09T11:09:43Z	09.11.2025 11:09:43	280	40	44,97	44,97	44,97	44,97	44,97	44,97	44,97	44,97	20,04	20,04	20,04	20,04	20,04	20,04	20,04	20,04	4,99	4,99	4,99	4,99	4,99	4,99	4,99	4,99	3,03	3,03	3,03	3,03	3,03	3,03	3,03	3,03	35	35	35	35	35	35	35	35	30,01	30,01	30,01	30,01	30,01	30,01
2025-11-09T11:19:43Z	09.11.2025 11:19:43	280	40	44,97	44,97	44,97	44,97	44,97	44,97	44,97	44,97	20,04	20,04	20,04	20,04	20,04	20,04	20,04	20,04	4,99	4,99	4,99	4,99	4,99	4,99	4,99	4,99	3,03	3,03	3,03	3,03	3,03	3,03	3,03	3,03	35	35	35	35	35	35	35	35	30,01	30,01	30,01	30,01	30,01	30,01
2025-11-09T11:29:43Z	09.11.2025 11:29:43	280	40	44,97	44,97	44,97	44,97	44,97	44,97	44,97	44,97	20,04	20,04	20,04	20,04	20,04	20,04	20,04	20,04	4,99	4,99	4,99	4,99	4,99	4,99	4,99	4,99	3,03	3,03	3,03	3,03	3,03	3,03	3,03	3,03	35	35	35	35	35	35	35	35	30,01	30,01	30,01	30,01	30,01	30,01
2025-11-09T11:39:43Z	09.11.2025 11:39:43	280	40	44,97	44,97	44,97	44,97	44,97	44,97	44,97	44,97	20,04	20,04	20,04	20,04	20,04	20,04	20,04	20,04	4,99	4,99	4,99	4,99	4,99	4,99	4,99	4,99	3,03	3,03	3,03	3,03	3,03	3,03	3,03	3,03	35	35	35	35	35	35	35	35	30,01	30,01	30,01	30,01	30,01	30,01
2025-11-09T11:49:43Z	09.11.2025 11:49:43	280	40	44,97	44,97	44,97	44,97	44,97	44,97	44,97	44,97	20,04	20,04	20,04	20,04	20,04	20,04	20,04	20,04	4,99	4,99	4,99	4,99	4,99	4,99	4,99	4,99	3,03	3,03	3,03	3,03	3,03	3,03	3,03	3,03	35	35	35	35	35	35	35	35	30,01	30,01	30,01	30,01	30,01	30,01
2025-11-09T11:59:44Z	09.11.2025 11:59:44	280	40	44,97	44,97	44,97	44,97	44,97	44,97	44,97	44,97	20,04	20,04	20,04	20,04	20,04	20,04	20,04	20,04	4,99	4,99	4,99	4,99	4,99	4,99	4,99	4,99	3,03	3,03	3,03	3,03	3,03	3,03	3,03	3,03	35	35	35	35	35	35	35	35	30,01	30,01	30,01	30,01	30,01	30,01
2025-11-09T12:09:44Z	09.11.2025 12:09:44	280	40	44,97	44,97	44,97	44,97	44,97	44,97	44,97	44,97	20,04	20,04	20,04	20,04	20,04	20,04	20,04	20,04	4,99	4,99	4,99	4,99	4,99	4,99	4,99	4,99	3,03	3,03	3,03	3,03	3,03	3,03	3,03	3,03	35	35	35	35	35	35	35	35	30,01	30,01	30,01	30,01	30,01	30,01
2025-11-09T12:19:44Z	09.11.2025 12:19:44	280	40	44,97	44,97	44,97	44,97	44,97	44,97	44,97	44,97	20,04	20,04	20,04	20,04	20,04	20,04	20,04	20,04	4,99	4,99	4,99	4,99	4,99	4,99	4,99	4,99	3,03	3,03	3,03	3,03	3,03	3,03	3,03	3,03	35	35	35	35	35	35	35	35	30,01	30,01	30,01	30,01	30,01	30,01
2025-11-09T12:29:44Z	09.11.2025 12:29:44	280	40	44,97	44,97	44,97	44,97	44,97	44,97	44,97	44,97	20,04	20,04	20,04	20,04	20,04	20,04	20,04	20,04	4,99	4,99	4,99	4,99	4,99	4,99	4,99	4,99	3,03	3,03	3,03	3,03	3,03	3,03	3,03	3,03	35	35	35	35	35	35	35	35	30,01	30,01	30,01	30,01	30,01	30,01
2025-11-09T12:39:44Z	09.11.2025 12:39:44	280	40	44,97	44,97	44,97	44,97	44,97	44,97	44,97	44,97	20,04	20,04	20,04	20,04	20,04	20,04	20,04	20,04	4,99	4,99	4,99	4,99	4,99	4,99	4,99	4,99	3,03	3,03	3,03	3,03	3,03	3,03	3,03	3,03	35	35	35	35	35	35	35	35	30,01	30,01	30,01	30,01	30,01	30,01
2025-11-09T12:49:44Z	09.11.2025 12:49:44	280	40	44,97	44,97	44,97	44,97	44,97	44,97	44,97	44,97	20,04	20,04	20,04	20,04	20,04	20,04	20,04	20,04	4,99	4,99	4,99	4,99	4,99	4,99	4,99	4,99	3,03	3,03	3,03	3,03	3,03	3,03	3,03	3,03	35	35	35	35	35	35	35	35	30,01	30,01	30,01	30,01	30,01	30,01
2025-11-09T12:59:44Z	09.11.2025 12:59:44	280	40	44,97	44,97	44,97	44,97	44,97	44,97	44,97	44,97	20,04	20,04	20,04	20,04	20,04	20,04	20,04	20,04	4,99	4,99	4,99	4,99	4,99	4,99	4,99	4,99	3,03	3,03	3,03	3,03	3,03	3,03	3,03	3,03	35	35	35	35	35	35	35	35	30,01	30,01	30,01	30,01	30,01	30,01
2025-11-09T13:09:44Z	09.11.2025 13:09:44	280	40	44,97	44,97	44,97	44,97	44,97	44,97	44,97	44,97	20,04	20,04	20,04	20,04	20,04	20,04	20,04	20,04	4,99	4,99	4,99	4,99	4,99	4,99	4,99	4,99	3,03	3,03	3,03	3,03	3,03	3,03	3,03	3,03	35	35	35	35	35	35	35	35	30,01	30,01	30,01	30,01	30,01	30,01
2025-11-09T13:19:44Z	09.11.2025 13:19:44	280	40	44,97	44,97	44,97	44,97	44,97	44,97	44,97	44,97	20,04	20,04	20,04	20,04	20,04	20,04	20,04	20,04	4,99	4,99	4,99	4,99	4,99	4,99	4,99	4,99	3,03	3,03	3,03	3,03	3,03	3,03	3,03	3,03	35	35	35	35	35	35	35	35	30,01	30,01	30,01	30,01	30,01	30,01
2025-11-09T13:29:44Z	09.11.2025 13:29:44	280	40	44,97	44,97	44,97	44,97	44,97	44,97	44,97	44,97	20,04	20,04	20,04	20,04	20,04	20,04	20,04	20,04	4,99	4,99	4,99	4,99	4,99	4,99	4,99	4,99	3,03	3,03	3,03	3,03	3,03	3,03	3,03	3,03	35	35	35	35	35	35	35	35	30,01	30,01	30,01	30,01	30,01	30,01
2025-11-09T13:39:45Z	09.11.2025 13:39:45	280	40	44,97	44,97	44,97	44,97	44,97	44,97	44,97	44,97	20,04	20,04	20,04	20,04	20,04	20,04	20,04	20,04	4,99	4,99	4,99	4,99	4,99	4,99	4,99	4,99	3,03	3,03	3,03	3,03	3,03	3,03	3,03	3,03	35	35	35	35	35	35	35	35	30,01	30,01	30,01	30,01	30,01	30,01
2025-11-09T13:49:45Z	09.11.2025 13:49:45	280	40	44,97	44,97	44,97	44,97	44,97	44,97	44,97	44,97	20,04	20,04	20,04	20,04	20,04	20,04	20,04	20,04	4,99	4,99	4,99	4,99	4,99	4,99	4,99	4,99	3,03	3,03	3,03	3,03	3,03	3,03	3,03	3,03	35	35	35	35	35	35	35	35	30,01	30,01	30,01	30,01	30,01	30,01
2025-11-09T13:59:45Z	09.11.2025 13:59:45	280	40	44,97	44,97	44,97	44,97	44,97	44,97	44,97	44,97	20,04	20,04	20,04	20,04	20,04	20,04	20,04	20,04	4,99	4,99	4,99	4,99	4,99	4,99	4,99	4,99	3,03	3,03	3,03	3,03	3,03	3,03	3,03	3,03	35	35	35	35	35	35	35	35	30,01	30,01	30,01	30,01	30,01	30,01
2025-11-09T14:09:45Z	09.11.2025 14:09:45	280	40	44,97	44,97	44,97	44,97	44,97	44,97	44,97	44,97	20,04	20,04	20,04	20,04	20,04	20,04	20,04	20,04	4,99	4,99	4,99	4,99	4,99	4,99	4,99	4,99	3,03	3,03	3,03	3,03	3,03	3,03	3,03	3,03	35	35	35	35	35	35	35	35	30,01	30,01	30,01	30,01	30,01	30,01
2025-11-09T14:19:45Z	09.11.2025 14:19:45	280	40	44,97	44,97	44,97	44,97	44,97	44,97	44,97	44,97	20,04	20,04	20,04	20,04	20,04	20,04	20,04	20,04	4,99	4,99	4,99	4,99	4,99	4,99	4,99	4,99	3,03	3,03	3,03	3,03	3,03	3,03	3,03	3,03	35	35	35	35	35	35	35	35	30,01	30,01	30,01	30,01	30,01	30,01
2025-11-09T14:29:45Z	09.11.2025 14:29:45	280	40	44,97	44,97	44,97	44,97	44,97	44,97	44,97	44,97	20,04	20,04	20,04	20,04	20,04	20,04	20,04	20,04	4,99	4,99	4,99	4,99	4,99	4,99	4,99	4,99	3,03	3,03	3,03	3,03	3,03	3,03	3,03	3,03	35	35	35	35	35	35	35	35	30,01	30,01	30,01	30,01	30,01	30,01
2025-11-09T14:39:45Z	09.11.2025 14:39:45	280	40	44,97	44,97	44,97	44,97	44,97	44,97	44,97	44,97	20,04	20,04	20,04	20,04	20,04	20,04	20,04	20,04	4,99	4,99	4,99	4,99	4,99	4,99	4,99	4,99	3,03	3,03	3,03	3,03	3,03	3,03	3,03	3,03	35	35	35	35	35	35	35	35	30,01	30,01	30,01	30,01	30,01	30,01
2025-11-09T14:49:45Z	09.11.2025 14:49:45	280	40	44,97	44,97	44,97	44,97	44,97	44,97	44,97	44,97	20,04	20,04	20,04	20,04	20,04	20,04	20,04	20,04	4,99	4,99	4,99	4,99	4,99	4,99	4,99	4,99	3,03	3,03	3,03	3,03	3,03	3,03	3,03	3,03	35	35	35	35	35	35	35	35	30,01	30,01	30,01	30,01	30,01	30,01
2025-11-09T14:59:45Z	09.11.2025 14:59:45	280	40	44,97	44,97	44,97	44,97	44,97	44,97	44,97	44,97	20,04	20,04	20,04	20,04	20,04	20,04	20,04	20,04	4,99	4,99	4,99	4,99	4,99	4,99	4,99	4,99	3,03	3,03	3,03	3,03	3,03	3,03	3,03	3,03	35	35	35	35	35	35	35	35	30,01	30,01	30,01	30,01	30,01	30,01
2025-11-09T15:10:44Z	09.11.2025 15:10:44	280	40	44,97	44,97	44,97	44,97	44,97	44,97	44,97	44,97	20,04	20,04	20,04	20,04	20,04	20,04	20,04	20,04	4,99	4,99	4,99	4,99	4,99	4,99	4,99	4,99	3,03	3,03	3,03	3,03	3,03	3,03	3,03	3,03	35	35	35	35	35	35	35	35	30,01	30,01	30,01	30,01	30,01	30,01
2025-11-09T15:20:44Z	09.11.2025 15:20:44	280	40	44,97	44,97	44,97	44,97	44,97	44,97	44,97	44,97	20,04	20,04	20,04	20,04	20,04	20,04	20,04	20,04	4,99	4,99	4,99	4,99	4,99	4,99	4,99	4,99	3,03	3,03	3,03	3,03	3,03	3,03	3,03	3,03	35	35	35	35	35	35	35	35	30,01	30,01	30,01	30,01	30,01	30,01
2025-11-09T15:30:44Z	09.11.2025 15:30:44	280	40	44,97	44,97	44,97	44,97	44,97	44,97	44,97	44,97	20,04	20,04	20,04	20,04	20,04	20,04	20,04	20,04	4,99	4,99	4,99	4,99	4,99	4,99	4,99	4,99	3,03	3,03	3,03	3,03	3,03	3,03	3,03	3,03	35	35	35	35	35	35	35	35	30,01	30,01	30,01	30,01	30,01	30,01
2025-11-09T15:40:44Z	09.11.2025 15:40:44	280	40	44,97	44,97	44,97	44,97	44,97	44,97	44,97	44,97	20,04	20,04	20,04	20,04	20,04	20,04	20,04	20,04	4,99	4,99	4,99	4,99	4,99	4,99	4,99	4,99	3,03	3,03	3,03	3,03	3,03	3,03	3,03	3,03	35	35	35	35	35	35	35	35	30,01	30,01	30,01	30,01	30,01	30,01
2025-11-09T15:50:44Z	09.11.2025 15:50:44	280	40	44,97	44,97	44,97	44,97	44,97	44,97	44,97	44,97	20,04	20,04	20,04	20,04	20,04	20,04	20,04	20,04	4,99	4,99	4,99	4,99	4,99	4,99	4,99	4,99	3,03	3,03	3,03	3,03	3,03	3,03	3,03	3,03	35	35	35	35	35	35	35	35	30,01	30,01	30,01	30,01	30,01	30,01
2025-11-09T16:00:44Z	09.11.2025 16:00:44	280	40	44,97	44,97	44,97	44,97	44,97	44,97	44,97	44,97	20,04	20,04	20,04	20,04	20,04	20,04	20,04	20,04	4,99	4,99	4,99	4,99	4,99	4,99	4,99	4,99	3,03	3,03	3,03	3,03	3,03	3,03	3,03	3,03	35	35	35	35	35	35	35	35	30,01	30,01	30,01	30,01	30,01	30,01
2025-11-09T16:10:45Z	09.11.2025 16:10:45	280	40	44,97	44,97	44,97	44,97	44,97	44,97	44,97	44,97	20,04	20,04	20,04	20,04	20,04	20,04	20,04	20,04	4,99	4,99	4,99	4,99	4,99	4,99	4,99	4,99	3,03	3,03	3,03	3,03	3,03	3,03	3,03	3,03	35	35	35	35	35	35	35	35	30,01	30,01	30,01	30,01	30,01	30,01
2025-11-09T16:20:45Z	09.11.2025 16:20:45	280	40	44,97	44,97	44,97	44,97	44,97	44,97	44,97	44,97	20,04	20,04	20,04	20,04	20,04	20,04	20,04	20,04	4,99	4,99	4,99	4,99	4,99	4,99	4,99	4,99	3,03	3,03	3,03	3,03	3,03	3,03	3,03	3,03	35	35	35	35	35	35	35	35	30,01	30,01	30,01	30,01	30,01	30,01
2025-11-09T16:30:45Z	09.11.2025 16:30:45	280	40	44,97	44,97	44,97	44,97	44,97	44,97	44,97	44,97	20,04	20,04	20,04	20,04	20,04	20,04	20,04	20,04	4,99	4,99	4,99	4,99	4,99	4,99	4,99	4,99	3,03	3,03	3,03	3,03	3,03	3,03	3,03	3,03	35	35	35	35	35	35	35	35	30,01	30,01	30,01	30,01	30,01	30,01
2025-11-09T16:40:45Z	09.11.2025 16:40:45	280	40	44,97	44,97	44,97	44,97	44,97	44,97	44,97	44,97	20,04	20,04	20,04	20,04	20,04	20,04	20,04	20,04	4,99	4,99	4,99	4,99	4,99	4,99	4,99	4,99	3,03	3,03	3,03	3,03	3,03	3,03	3,03	3,03	35	35	35	35	35	35	35	35	30,01	30,01	30,01	30,01	30,01	30,01
2025-11-09T16:50:45Z	09.11.2025 16:50:45	280	40	44,97	44,97	44,97	44,97	44,97	44,97	44,97	44,97	20,04	20,04	20,04	20,04	20,04	20,04	20,04	20,04	4,99	4,99	4,99	4,99	4,99	4,99	4,99	4,99	3,03	3,03	3,03	3,03	3,03	3,03	3,03	3,03	35	35	35	35	35	35	35	35	30,01	30,01	30,01	30,01	30,01	30,01
2025-11-09T17:00:45Z	09.11.2025 17:00:45	280	40	44,97	44,97	44,97	44,97	44,97	44,97	44,97	44,97	20,04	20,04	20,04	20,04	20,04	20,04	20,04	20,04	4,99	4,99	4,99	4,99	4,99	4,99	4,99	4,99	3,03	3,03	3,03	3,03	3,03	3,03	3,03	3,03	35	35	35	35	35	35	35	35	30,01	30,01	30,01	30,01	30,01	30,01
2025-11-09T17:10:45Z	09.11.2025 17:10:45	276	41	43,01	43,01	43,01	43,01	43,01	43,01	43,01	43,01	18,96	18,96	18,96	18,96	18,96	18,96	18,96	18,96	4,99	4,99	4,99	4,99	4,99	4,99	4,99	4,99	3,03	3,03	3,03	3,03	3,03	3,03	3,03	3,03	33,04	33,04	33,04	33,04	33,04	33,04	33,04	33,04	29,03	29,03	29,03	29,03	29,03	29,03
2025-11-09T17:20:45Z	09.11.2025 17:20:45	273	42	40,96	40,96	40,96	40,96	40,96	40,96	40,96	40,96	17,99	17,99	17,99	17,99	17,99	17,99	17,99	17,99	4,99	4,99	4,99	4,99	4,99	4,99	4,99	4,99	3,03	3,03	3,03	3,03	3,03	3,03	3,03	3,03	31,97	31,97	31,97	31,97	31,97	31,97	31,97	31,97	26,98	26,98	26,98	26,98	26,98	26,98
2025-11-09T17:30:45Z	09.11.2025 17:30:45	270	43	39	39	39	39	39	39	39	39	17,01	17,01	17,01	17,01	17,01	17,01	17,01	17,01	4,01	4,01	4,01	4,01	4,01	4,01	4,01	4,01	3,03	3,03	3,03	3,03	3,03	3,03	3,03	3,03	30,99	30,99	30,99	30,99	30,99	30,99	30,99	30,99	26	26	26	26	26	26
2025-11-09T17:40:45Z	09.11.2025 17:40:45	266	44	37,05	37,05	37,05	37,05	37,05	37,05	37,05	37,05	17,01	17,01	17,01	17,01	17,01	17,01	17,01	17,01	4,01	4,01	4,01	4,01	4,01	4,01	4,01	4,01	1,96	1,96	1,96	1,96	1,96	1,96	1,96	1,96	29,03	29,03	29,03	29,03	29,03	29,03	29,03	29,03	25,02	25,02	25,02	25,02	25,02	25,02
2025-11-09T17:50:46Z	09.11.2025 17:50:46	263	45	35	35	35	35	35	35	35	35	16,03	16,03	16,03	16,03	16,03	16,03	16,03	16,03	4,01	4,01	4,01	4,01	4,01	4,01	4,01	4,01	1,96	1,96	1,96	1,96	1,96	1,96	1,96	1,96	27,96	27,96	27,96	27,96	27,96	27,96	27,96	27,96	24,05	24,05	24,05	24,05	24,05	24,05
2025-11-09T18:00:46Z	09.11.2025 18:00:46	260	46	34,02	34,02	34,02	34,02	34,02	34,02	34,02	34,02	14,96	14,96	14,96	14,96	14,96	14,96	14,96	14,96	4,01	4,01	4,01	4,01	4,01	4,01	4,01	4,01	1,96	1,96	1,96	1,96	1,96	1,96	1,96	1,96	26	26	26	26	26	26	26	26	21,99	21,99	21,99	21,99	21,99	21,99
2025-11-09T18:10:46Z	09.11.2025 18:10:46	256	47	31,97	31,97	31,97	31,97	31,97	31,97	31,97	31,97	13,98	13,98	13,98	13,98	13,98	13,98	13,98	13,98	4,01	4,01	4,01	4,01	4,01	4,01	4,01	4,01	1,96	1,96	1,96	1,96	1,96	1,96	1,96	1,96	25,02	25,02	25,02	25,02	25,02	25,02	25,02	25,02	21,02	21,02	21,02	21,02	21,02	21,02
2025-11-09T18:20:46Z	09.11.2025 18:20:46	253	48	30,01	30,01	30,01	30,01	30,01	30,01	30,01	30,01	13	13	13	13	13	13	13	13	3,03	3,03	3,03	3,03	3,03	3,03	3,03	3,03	1,96	1,96	1,96	1,96	1,96	1,96	1,96	1,96	22,97	22,97	22,97	22,97	22,97	22,97	22,97	22,97	20,04	20,04	20,04	20,04	20,04	20,04
2025-11-09T18:30:46Z	09.11.2025 18:30:46	250	49	27,96	27,96	27,96	27,96	27,96	27,96	27,96	27,96	12,02	12,02	12,02	12,02	12,02	12,02	12,02	12,02	3,03	3,03	3,03	3,03	3,03	3,03	3,03	3,03	1,96	1,96	1,96	1,96	1,96	1,96	1,96	1,96	21,99	21,99	21,99	21,99	21,99	21,99	21,99	21,99	18,96	18,96	18,96	18,96	18,96	18,96
2025-11-09T18:40:46Z	09.11.2025 18:40:46	246	50	26	26	26	26	26	26	26	26	12,02	12,02	12,02	12,02	12,02	12,02	12,02	12,02	3,03	3,03	3,03	3,03	3,03	3,03	3,03	3,03	1,96	1,96	1,96	1,96	1,96	1,96	1,96	1,96	20,04	20,04	20,04	20,04	20,04	20,04	20,04	20,04	17,01	17,01	17,01	17,01	17,01	17,01
2025-11-09T18:50:46Z	09.11.2025 18:50:46	243	52	24,05	24,05	24,05	24,05	24,05	24,05	24,05	24,05	11,05	11,05	11,05	11,05	11,05	11,05	11,05	11,05	3,03	3,03	3,03	3,03	3,03	3,03	3,03	3,03	1,96	1,96	1,96	1,96	1,96	1,96	1,96	1,96	18,96	18,96	18,96	18,96	18,96	18,96	18,96	18,96	16,03	16,03	16,03	16,03	16,03	16,03
2025-11-09T19:00:46Z	09.11.2025 19:00:46	240	53	21,99	21,99	21,99	21,99	21,99	21,99	21,99	21,99	9,97	9,97	9,97	9,97	9,97	9,97	9,97	9,97	1,96	1,96	1,96	1,96	1,96	1,96	1,96	1,96	0,98	0,98	0,98	0,98	0,98	0,98	0,98	0,98	17,01	17,01	17,01	17,01	17,01	17,01	17,01	17,01	14,96	14,96	14,96	14,96	14,96	14,96
2025-11-09T19:10:46Z	09.11.2025 19:10:46	236	54	20,04	20,04	20,04	20,04	20,04	20,04	20,04	20,04	8,99	8,99	8,99	8,99	8,99	8,99	8,99	8,99	1,96	1,96	1,96	1,96	1,96	1,96	1,96	1,96	0,98	0,98	0,98	0,98	0,98	0,98	0,98	0,98	16,03	16,03	16,03	16,03	16,03	16,03	16,03	16,03	13,98	13,98	13,98	13,98	13,98	13,98
2025-11-09T19:20:47Z	09.11.2025 19:20:47	233	55	18,96	18,96	18,96	18,96	18,96	18,96	18,96	18,96	8,02	8,02	8,02	8,02	8,02	8,02	8,02	8,02	1,96	1,96	1,96	1,96	1,96	1,96	1,96	1,96	0,98	0,98	0,98	0,98	0,98	0,98	0,98	0,98	13,98	13,98	13,98	13,98	13,98	13,98	13,98	13,98	12,02	12,02	12,02	12,02	12,02	12,02
2025-11-09T19:30:47Z	09.11.2025 19:30:47	230	56	17,01	17,01	17,01	17,01	17,01	17,01	17,01	17,01	7,04	7,04	7,04	7,04	7,04	7,04	7,04	7,04	1,96	1,96	1,96	1,96	1,96	1,96	1,96	1,96	0,98	0,98	0,98	0,98	0,98	0,98	0,98	0,98	13	13	13	13	13	13	13	13	11,05	11,05	11,05	11,05	11,05	11,05
2025-11-09T19:40:47Z	09.11.2025 19:40:47	226	57	14,96	14,96	14,96	14,96	14,96	14,96	14,96	14,96	7,04	7,04	7,04	7,04	7,04	7,04	7,04	7,04	1,96	1,96	1,96	1,96	1,96	1,96	1,96	1,96	0,98	0,98	0,98	0,98	0,98	0,98	0,98	0,98	12,02	12,02	12,02	12,02	12,02	12,02	12,02	12,02	9,97	9,97	9,97	9,97	9,97	9,97
2025-11-09T19:50:47Z	09.11.2025 19:50:47	223	58	13	13	13	13	13	13	13	13	5,96	5,96	5,96	5,96	5,96	5,96	5,96	5,96	0,98	0,98	0,98	0,98	0,98	0,98	0,98	0,98	0,98	0,98	0,98	0,98	0,98	0,98	0,98	0,98	9,97	9,97	9,97	9,97	9,97	9,97	9,97	9,97	8,99	8,99	8,99	8,99	8,99	8,99
2025-11-09T20:00:47Z	09.11.2025 20:00:47	220	59	11,05	11,05	11,05	11,05	11,05	11,05	11,05	11,05	4,99	4,99	4,99	4,99	4,99	4,99	4,99	4,99	0,98	0,98	0,98	0,98	0,98	0,98	0,98	0,98	0,98	0,98	0,98	0,98	0,98	0,98	0,98	0,98	8,99	8,99	8,99	8,99	8,99	8,99	8,99	8,99	7,04	7,04	7,04	7,04	7,04	7,04
2025-11-09T20:10:47Z	09.11.2025 20:10:47	216	60	8,99	8,99	8,99	8,99	8,99	8,99	8,99	8,99	4,01	4,01	4,01	4,01	4,01	4,01	4,01	4,01	0,98	0,98	0,98	0,98	0,98	0,98	0,98	0,98	0,98	0,98	0,98	0,98	0,98	0,98	0,98	0,98	7,04	7,04	7,04	7,04	7,04	7,04	7,04	7,04	5,96	5,96	5,96	5,96	5,96	5,96
2025-11-09T20:20:47Z	09.11.2025 20:20:47	213	61	7,04	7,04	7,04	7,04	7,04	7,04	7,04	7,04	3,03	3,03	3,03	3,03	3,03	3,03	3,03	3,03	0,98	0,98	0,98	0,98	0,98	0,98	0,98	0,98	0	0	0	0	0	0	0	0	5,96	5,96	5,96	5,96	5,96	5,96	5,96	5,96	4,99	4,99	4,99	4,99	4,99	4,99
2025-11-09T20:30:47Z	09.11.2025 20:30:47	210	62	4,99	4,99	4,99	4,99	4,99	4,99	4,99	4,99	1,96	1,96	1,96	1,96	1,96	1,96	1,96	1,96	0,98	0,98	0,98	0,98	0,98	0,98	0,98	0,98	0	0	0	0	0	0	0	0	4,01	4,01	4,01	4,01	4,01	4,01	4,01	4,01	4,01	4,01	4,01	4,01	4,01	4,01
2025-11-09T20:40:47Z	09.11.2025 20:40:47	206	63	4,01	4,01	4,01	4,01	4,01	4,01	4,01	4,01	1,96	1,96	1,96	1,96	1,96	1,96	1,96	1,96	0	0	0	0	0	0	0	0	0	0	0	0	0	0	0	0	3,03	3,03	3,03	3,03	3,03	3,03	3,03	3,03	1,96	1,96	1,96	1,96	1,96	1,96
2025-11-09T20:50:47Z	09.11.2025 20:50:47	203	64	1,96	1,96	1,96	1,96	1,96	1,96	1,96	1,96	0,98	0,98	0,98	0,98	0,98	0,98	0,98	0,98	0	0	0	0	0	0	0	0	0	0	0	0	0	0	0	0	0,98	0,98	0,98	0,98	0,98	0,98	0,98	0,98	0,98	0,98	0,98	0,98	0,98	0,98
2025-11-09T21:00:47Z	09.11.2025 21:00:47	200	65	0	0	0	0	0	0	0	0	0	0	0	0	0	0	0	0	0	0	0	0	0	0	0	0	0	0	0	0	0	0	0	0	0	0	0	0	0	0	0	0	0	0	0	0	0	0
2025-11-09T21:10:48Z	09.11.2025 21:10:48	200	65	0	0	0	0	0	0	0	0	0	0	0	0	0	0	0	0	0	0	0	0	0	0	0	0	0	0	0	0	0	0	0	0	0	0	0	0	0	0	0	0	0	0	0	0	0	0
2025-11-09T21:20:48Z	09.11.2025 21:20:48	200	65	0	0	0	0	0	0	0	0	0	0	0	0	0	0	0	0	0	0	0	0	0	0	0	0	0	0	0	0	0	0	0	0	0	0	0	0	0	0	0	0	0	0	0	0	0	0
2025-11-09T21:30:48Z	09.11.2025 21:30:48	200	65	0	0	0	0	0	0	0	0	0	0	0	0	0	0	0	0	0	0	0	0	0	0	0	0	0	0	0	0	0	0	0	0	0	0	0	0	0	0	0	0	0	0	0	0	0	0
2025-11-09T21:40:48Z	09.11.2025 21:40:48	200	65	0	0	0	0	0	0	0	0	0	0	0	0	0	0	0	0	0	0	0	0	0	0	0	0	0	0	0	0	0	0	0	0	0	0	0	0	0	0	0	0	0	0	0	0	0	0
2025-11-09T21:50:48Z	09.11.2025 21:50:48	200	65	0	0	0	0	0	0	0	0	0	0	0	0	0	0	0	0	0	0	0	0	0	0	0	0	0	0	0	0	0	0	0	0	0	0	0	0	0	0	0	0	0	0	0	0	0	0
2025-11-09T22:00:48Z	09.11.2025 22:00:48	200	65	0	0	0	0	0	0	0	0	0	0	0	0	0	0	0	0	0	0	0	0	0	0	0	0	0	0	0	0	0	0	0	0	0	0	0	0	0	0	0	0	0	0	0	0	0	0
2025-11-09T22:10:48Z	09.11.2025 22:10:48	200	65	0	0	0	0	0	0	0	0	0	0	0	0	0	0	0	0	0	0	0	0	0	0	0	0	0	0	0	0	0	0	0	0	0	0	0	0	0	0	0	0	0	0	0	0	0	0
2025-11-09T22:20:48Z	09.11.2025 22:20:48	200	65	0	0	0	0	0	0	0	0	0	0	0	0	0	0	0	0	0	0	0	0	0	0	0	0	0	0	0	0	0	0	0	0	0	0	0	0	0	0	0	0	0	0	0	0	0	0
2025-11-09T22:30:48Z	09.11.2025 22:30:48	200	65	0	0	0	0	0	0	0	0	0	0	0	0	0	0	0	0	0	0	0	0	0	0	0	0	0	0	0	0	0	0	0	0	0	0	0	0	0	0	0	0	0	0	0	0	0	0
2025-11-09T22:40:48Z	09.11.2025 22:40:48	200	65	0	0	0	0	0	0	0	0	0	0	0	0	0	0	0	0	0	0	0	0	0	0	0	0	0	0	0	0	0	0	0	0	0	0	0	0	0	0	0	0	0	0	0	0	0	0
2025-11-09T22:50:49Z	09.11.2025 22:50:49	200	65	0	0	0	0	0	0	0	0	0	0	0	0	0	0	0	0	0	0	0	0	0	0	0	0	0	0	0	0	0	0	0	0	0	0	0	0	0	0	0	0	0	0	0	0	0	0
2025-11-09T23:00:49Z	09.11.2025 23:00:49	200	65	0	0	0	0	0	0	0	0	0	0	0	0	0	0	0	0	0	0	0	0	0	0	0	0	0	0	0	0	0	0	0	0	0	0	0	0	0	0	0	0	0	0	0	0	0	0
2025-11-09T23:10:49Z	09.11.2025 23:10:49	200	65	0	0	0	0	0	0	0	0	0	0	0	0	0	0	0	0	0	0	0	0	0	0	0	0	0	0	0	0	0	0	0	0	0	0	0	0	0	0	0	0	0	0	0	0	0	0
2025-11-09T23:20:49Z	09.11.2025 23:20:49	200	65	0	0	0	0	0	0	0	0	0	0	0	0	0	0	0	0	0	0	0	0	0	0	0	0	0	0	0	0	0	0	0	0	0	0	0	0	0	0	0	0	0	0	0	0	0	0
2025-11-09T23:30:49Z	09.11.2025 23:30:49	200	65	0	0	0	0	0	0	0	0	0	0	0	0	0	0	0	0	0	0	0	0	0	0	0	0	0	0	0	0	0	0	0	0	0	0	0	0	0	0	0	0	0	0	0	0	0	0
2025-11-09T23:40:49Z	09.11.2025 23:40:49	200	65	0	0	0	0	0	0	0	0	0	0	0	0	0	0	0	0	0	0	0	0	0	0	0	0	0	0	0	0	0	0	0	0	0	0	0	0	0	0	0	0	0	0	0	0	0	0
2025-11-09T23:50:49Z	09.11.2025 23:50:49	200	65	0	0	0	0	0	0	0	0	0	0	0	0	0	0	0	0	0	0	0	0	0	0	0	0	0	0	0	0	0	0	0	0	0	0	0	0	0	0	0	0	0	0	0	0	0	0
2025-11-10T00:00:49Z	10.11.2025 0:00:49	200	65	0	0	0	0	0	0	0	0	0	0	0	0	0	0	0	0	0	0	0	0	0	0	0	0	0	0	0	0	0	0	0	0	0	0	0	0	0	0	0	0	0	0	0	0	0	0
2025-11-10T00:10:49Z	10.11.2025 0:10:49	200	65	0	0	0	0	0	0	0	0	0	0	0	0	0	0	0	0	0	0	0	0	0	0	0	0	0	0	0	0	0	0	0	0	0	0	0	0	0	0	0	0	0	0	0	0	0	0
2025-11-10T00:20:49Z	10.11.2025 0:20:49	200	65	0	0	0	0	0	0	0	0	0	0	0	0	0	0	0	0	0	0	0	0	0	0	0	0	0	0	0	0	0	0	0	0	0	0	0	0	0	0	0	0	0	0	0	0	0	0
2025-11-10T00:30:50Z	10.11.2025 0:30:50	200	65	0	0	0	0	0	0	0	0	0	0	0	0	0	0	0	0	0	0	0	0	0	0	0	0	0	0	0	0	0	0	0	0	0	0	0	0	0	0	0	0	0	0	0	0	0	0
2025-11-10T00:40:50Z	10.11.2025 0:40:50	200	65	0	0	0	0	0	0	0	0	0	0	0	0	0	0	0	0	0	0	0	0	0	0	0	0	0	0	0	0	0	0	0	0	0	0	0	0	0	0	0	0	0	0	0	0	0	0
2025-11-10T00:50:50Z	10.11.2025 0:50:50	200	65	0	0	0	0	0	0	0	0	0	0	0	0	0	0	0	0	0	0	0	0	0	0	0	0	0	0	0	0	0	0	0	0	0	0	0	0	0	0	0	0	0	0	0	0	0	0
2025-11-10T01:00:50Z	10.11.2025 1:00:50	200	65	0	0	0	0	0	0	0	0	0	0	0	0	0	0	0	0	0	0	0	0	0	0	0	0	0	0	0	0	0	0	0	0	0	0	0	0	0	0	0	0	0	0	0	0	0	0
2025-11-10T01:10:50Z	10.11.2025 1:10:50	200	65	0	0	0	0	0	0	0	0	0	0	0	0	0	0	0	0	0	0	0	0	0	0	0	0	0	0	0	0	0	0	0	0	0	0	0	0	0	0	0	0	0	0	0	0	0	0
2025-11-10T01:20:50Z	10.11.2025 1:20:50	200	65	0	0	0	0	0	0	0	0	0	0	0	0	0	0	0	0	0	0	0	0	0	0	0	0	0	0	0	0	0	0	0	0	0	0	0	0	0	0	0	0	0	0	0	0	0	0
2025-11-10T01:30:50Z	10.11.2025 1:30:50	200	65	0	0	0	0	0	0	0	0	0	0	0	0	0	0	0	0	0	0	0	0	0	0	0	0	0	0	0	0	0	0	0	0	0	0	0	0	0	0	0	0	0	0	0	0	0	0
2025-11-10T01:40:50Z	10.11.2025 1:40:50	200	65	0	0	0	0	0	0	0	0	0	0	0	0	0	0	0	0	0	0	0	0	0	0	0	0	0	0	0	0	0	0	0	0	0	0	0	0	0	0	0	0	0	0	0	0	0	0
2025-11-10T01:50:50Z	10.11.2025 1:50:50	200	65	0	0	0	0	0	0	0	0	0	0	0	0	0	0	0	0	0	0	0	0	0	0	0	0	0	0	0	0	0	0	0	0	0	0	0	0	0	0	0	0	0	0	0	0	0	0
2025-11-10T02:00:50Z	10.11.2025 2:00:50	200	65	0	0	0	0	0	0	0	0	0	0	0	0	0	0	0	0	0	0	0	0	0	0	0	0	0	0	0	0	0	0	0	0	0	0	0	0	0	0	0	0	0	0	0	0	0	0
2025-11-10T02:10:51Z	10.11.2025 2:10:51	200	65	0	0	0	0	0	0	0	0	0	0	0	0	0	0	0	0	0	0	0	0	0	0	0	0	0	0	0	0	0	0	0	0	0	0	0	0	0	0	0	0	0	0	0	0	0	0
2025-11-10T02:20:51Z	10.11.2025 2:20:51	200	65	0	0	0	0	0	0	0	0	0	0	0	0	0	0	0	0	0	0	0	0	0	0	0	0	0	0	0	0	0	0	0	0	0	0	0	0	0	0	0	0	0	0	0	0	0	0
2025-11-10T02:30:51Z	10.11.2025 2:30:51	200	65	0	0	0	0	0	0	0	0	0	0	0	0	0	0	0	0	0	0	0	0	0	0	0	0	0	0	0	0	0	0	0	0	0	0	0	0	0	0	0	0	0	0	0	0	0	0
2025-11-10T02:40:51Z	10.11.2025 2:40:51	200	65	0	0	0	0	0	0	0	0	0	0	0	0	0	0	0	0	0	0	0	0	0	0	0	0	0	0	0	0	0	0	0	0	0	0	0	0	0	0	0	0	0	0	0	0	0	0
2025-11-10T02:50:51Z	10.11.2025 2:50:51	200	65	0	0	0	0	0	0	0	0	0	0	0	0	0	0	0	0	0	0	0	0	0	0	0	0	0	0	0	0	0	0	0	0	0	0	0	0	0	0	0	0	0	0	0	0	0	0
2025-11-10T03:00:51Z	10.11.2025 3:00:51	200	65	0	0	0	0	0	0	0	0	0	0	0	0	0	0	0	0	0	0	0	0	0	0	0	0	0	0	0	0	0	0	0	0	0	0	0	0	0	0	0	0	0	0	0	0	0	0
2025-11-10T03:10:51Z	10.11.2025 3:10:51	200	65	0	0	0	0	0	0	0	0	0	0	0	0	0	0	0	0	0	0	0	0	0	0	0	0	0	0	0	0	0	0	0	0	0	0	0	0	0	0	0	0	0	0	0	0	0	0
2025-11-10T03:20:51Z	10.11.2025 3:20:51	200	65	0	0	0	0	0	0	0	0	0	0	0	0	0	0	0	0	0	0	0	0	0	0	0	0	0	0	0	0	0	0	0	0	0	0	0	0	0	0	0	0	0	0	0	0	0	0
2025-11-10T03:30:51Z	10.11.2025 3:30:51	200	65	0	0	0	0	0	0	0	0	0	0	0	0	0	0	0	0	0	0	0	0	0	0	0	0	0	0	0	0	0	0	0	0	0	0	0	0	0	0	0	0	0	0	0	0	0	0
2025-11-10T03:40:51Z	10.11.2025 3:40:51	200	65	0	0	0	0	0	0	0	0	0	0	0	0	0	0	0	0	0	0	0	0	0	0	0	0	0	0	0	0	0	0	0	0	0	0	0	0	0	0	0	0	0	0	0	0	0	0
2025-11-10T03:50:52Z	10.11.2025 3:50:52	200	65	0	0	0	0	0	0	0	0	0	0	0	0	0	0	0	0	0	0	0	0	0	0	0	0	0	0	0	0	0	0	0	0	0	0	0	0	0	0	0	0	0	0	0	0	0	0
2025-11-10T04:00:52Z	10.11.2025 4:00:52	200	65	0	0	0	0	0	0	0	0	0	0	0	0	0	0	0	0	0	0	0	0	0	0	0	0	0	0	0	0	0	0	0	0	0	0	0	0	0	0	0	0	0	0	0	0	0	0
2025-11-10T04:10:52Z	10.11.2025 4:10:52	200	65	0	0	0	0	0	0	0	0	0	0	0	0	0	0	0	0	0	0	0	0	0	0	0	0	0	0	0	0	0	0	0	0	0	0	0	0	0	0	0	0	0	0	0	0	0	0
2025-11-10T04:20:52Z	10.11.2025 4:20:52	200	65	0	0	0	0	0	0	0	0	0	0	0	0	0	0	0	0	0	0	0	0	0	0	0	0	0	0	0	0	0	0	0	0	0	0	0	0	0	0	0	0	0	0	0	0	0	0
2025-11-10T04:30:52Z	10.11.2025 4:30:52	200	65	0	0	0	0	0	0	0	0	0	0	0	0	0	0	0	0	0	0	0	0	0	0	0	0	0	0	0	0	0	0	0	0	0	0	0	0	0	0	0	0	0	0	0	0	0	0
2025-11-10T04:40:52Z	10.11.2025 4:40:52	200	65	0	0	0	0	0	0	0	0	0	0	0	0	0	0	0	0	0	0	0	0	0	0	0	0	0	0	0	0	0	0	0	0	0	0	0	0	0	0	0	0	0	0	0	0	0	0
2025-11-10T04:50:52Z	10.11.2025 4:50:52	200	65	0	0	0	0	0	0	0	0	0	0	0	0	0	0	0	0	0	0	0	0	0	0	0	0	0	0	0	0	0	0	0	0	0	0	0	0	0	0	0	0	0	0	0	0	0	0
2025-11-10T05:00:52Z	10.11.2025 5:00:52	200	65	0	0	0	0	0	0	0	0	0	0	0	0	0	0	0	0	0	0	0	0	0	0	0	0	0	0	0	0	0	0	0	0	0	0	0	0	0	0	0	0	0	0	0	0	0	0
2025-11-10T05:10:52Z	10.11.2025 5:10:52	200	65	0	0	0	0	0	0	0	0	0	0	0	0	0	0	0	0	0	0	0	0	0	0	0	0	0	0	0	0	0	0	0	0	0	0	0	0	0	0	0	0	0	0	0	0	0	0
2025-11-10T05:20:52Z	10.11.2025 5:20:52	200	65	0	0	0	0	0	0	0	0	0	0	0	0	0	0	0	0	0	0	0	0	0	0	0	0	0	0	0	0	0	0	0	0	0	0	0	0	0	0	0	0	0	0	0	0	0	0
2025-11-10T05:30:53Z	10.11.2025 5:30:53	200	65	0	0	0	0	0	0	0	0	0	0	0	0	0	0	0	0	0	0	0	0	0	0	0	0	0	0	0	0	0	0	0	0	0	0	0	0	0	0	0	0	0	0	0	0	0	0
2025-11-10T05:40:53Z	10.11.2025 5:40:53	200	65	0	0	0	0	0	0	0	0	0	0	0	0	0	0	0	0	0	0	0	0	0	0	0	0	0	0	0	0	0	0	0	0	0	0	0	0	0	0	0	0	0	0	0	0	0	0
2025-11-10T05:50:53Z	10.11.2025 5:50:53	200	65	0	0	0	0	0	0	0	0	0	0	0	0	0	0	0	0	0	0	0	0	0	0	0	0	0	0	0	0	0	0	0	0	0	0	0	0	0	0	0	0	0	0	0	0	0	0
2025-11-10T06:00:53Z	10.11.2025 6:00:53	200	65	0	0	0	0	0	0	0	0	0	0	0	0	0	0	0	0	0	0	0	0	0	0	0	0	0	0	0	0	0	0	0	0	0	0	0	0	0	0	0	0	0	0	0	0	0	0
2025-11-10T06:10:53Z	10.11.2025 6:10:53	203	64	1,96	1,96	1,96	1,96	1,96	1,96	1,96	1,96	0,98	0,98	0,98	0,98	0,98	0,98	0,98	0,98	0	0	0	0	0	0	0	0	0	0	0	0	0	0	0	0	0,98	0,98	0,98	0,98	0,98	0,98	0,98	0,98	0,98	0,98	0,98	0,98	0,98	0,98
2025-11-10T06:20:53Z	10.11.2025 6:20:53	206	63	3,03	3,03	3,03	3,03	3,03	3,03	3,03	3,03	0,98	0,98	0,98	0,98	0,98	0,98	0,98	0,98	0	0	0	0	0	0	0	0	0	0	0	0	0	0	0	0	1,96	1,96	1,96	1,96	1,96	1,96	1,96	1,96	1,96	1,96	1,96	1,96	1,96	1,96
2025-11-10T06:30:53Z	10.11.2025 6:30:53	208	62	4,99	4,99	4,99	4,99	4,99	4,99	4,99	4,99	1,96	1,96	1,96	1,96	1,96	1,96	1,96	1,96	0,98	0,98	0,98	0,98	0,98	0,98	0,98	0,98	0	0	0	0	0	0	0	0	4,01	4,01	4,01	4,01	4,01	4,01	4,01	4,01	3,03	3,03	3,03	3,03	3,03	3,03
2025-11-10T06:40:53Z	10.11.2025 6:40:53	211	62	5,96	5,96	5,96	5,96	5,96	5,96	5,96	5,96	3,03	3,03	3,03	3,03	3,03	3,03	3,03	3,03	0,98	0,98	0,98	0,98	0,98	0,98	0,98	0,98	0	0	0	0	0	0	0	0	4,99	4,99	4,99	4,99	4,99	4,99	4,99	4,99	4,01	4,01	4,01	4,01	4,01	4,01
2025-11-10T06:50:53Z	10.11.2025 6:50:53	214	61	8,02	8,02	8,02	8,02	8,02	8,02	8,02	8,02	3,03	3,03	3,03	3,03	3,03	3,03	3,03	3,03	0,98	0,98	0,98	0,98	0,98	0,98	0,98	0,98	0,98	0,98	0,98	0,98	0,98	0,98	0,98	0,98	5,96	5,96	5,96	5,96	5,96	5,96	5,96	5,96	4,99	4,99	4,99	4,99	4,99	4,99
2025-11-10T07:00:53Z	10.11.2025 7:00:53	216	60	8,99	8,99	8,99	8,99	8,99	8,99	8,99	8,99	4,01	4,01	4,01	4,01	4,01	4,01	4,01	4,01	0,98	0,98	0,98	0,98	0,98	0,98	0,98	0,98	0,98	0,98	0,98	0,98	0,98	0,98	0,98	0,98	7,04	7,04	7,04	7,04	7,04	7,04	7,04	7,04	5,96	5,96	5,96	5,96	5,96	5,96
2025-11-10T07:10:54Z	10.11.2025 7:10:54	219	59	11,05	11,05	11,05	11,05	11,05	11,05	11,05	11,05	4,99	4,99	4,99	4,99	4,99	4,99	4,99	4,99	0,98	0,98	0,98	0,98	0,98	0,98	0,98	0,98	0,98	0,98	0,98	0,98	0,98	0,98	0,98	0,98	8,02	8,02	8,02	8,02	8,02	8,02	8,02	8,02	7,04	7,04	7,04	7,04	7,04	7,04
2025-11-10T07:20:54Z	10.11.2025 7:20:54	222	58	12,02	12,02	12,02	12,02	12,02	12,02	12,02	12,02	4,99	4,99	4,99	4,99	4,99	4,99	4,99	4,99	0,98	0,98	0,98	0,98	0,98	0,98	0,98	0,98	0,98	0,98	0,98	0,98	0,98	0,98	0,98	0,98	8,99	8,99	8,99	8,99	8,99	8,99	8,99	8,99	8,02	8,02	8,02	8,02	8,02	8,02
2025-11-10T07:30:54Z	10.11.2025 7:30:54	224	57	13,98	13,98	13,98	13,98	13,98	13,98	13,98	13,98	5,96	5,96	5,96	5,96	5,96	5,96	5,96	5,96	1,96	1,96	1,96	1,96	1,96	1,96	1,96	1,96	0,98	0,98	0,98	0,98	0,98	0,98	0,98	0,98	11,05	11,05	11,05	11,05	11,05	11,05	11,05	11,05	8,99	8,99	8,99	8,99	8,99	8,99
2025-11-10T07:40:54Z	10.11.2025 7:40:54	227	57	14,96	14,96	14,96	14,96	14,96	14,96	14,96	14,96	7,04	7,04	7,04	7,04	7,04	7,04	7,04	7,04	1,96	1,96	1,96	1,96	1,96	1,96	1,96	1,96	0,98	0,98	0,98	0,98	0,98	0,98	0,98	0,98	12,02	12,02	12,02	12,02	12,02	12,02	12,02	12,02	9,97	9,97	9,97	9,97	9,97	9,97
2025-11-10T07:50:54Z	10.11.2025 7:50:54	230	56	17,01	17,01	17,01	17,01	17,01	17,01	17,01	17,01	7,04	7,04	7,04	7,04	7,04	7,04	7,04	7,04	1,96	1,96	1,96	1,96	1,96	1,96	1,96	1,96	0,98	0,98	0,98	0,98	0,98	0,98	0,98	0,98	13	13	13	13	13	13	13	13	11,05	11,05	11,05	11,05	11,05	11,05
2025-11-10T08:00:54Z	10.11.2025 8:00:54	232	55	17,99	17,99	17,99	17,99	17,99	17,99	17,99	17,99	8,02	8,02	8,02	8,02	8,02	8,02	8,02	8,02	1,96	1,96	1,96	1,96	1,96	1,96	1,96	1,96	0,98	0,98	0,98	0,98	0,98	0,98	0,98	0,98	13,98	13,98	13,98	13,98	13,98	13,98	13,98	13,98	12,02	12,02	12,02	12,02	12,02	12,02
2025-11-10T08:10:54Z	10.11.2025 8:10:54	235	54	20,04	20,04	20,04	20,04	20,04	20,04	20,04	20,04	8,99	8,99	8,99	8,99	8,99	8,99	8,99	8,99	1,96	1,96	1,96	1,96	1,96	1,96	1,96	1,96	0,98	0,98	0,98	0,98	0,98	0,98	0,98	0,98	14,96	14,96	14,96	14,96	14,96	14,96	14,96	14,96	13	13	13	13	13	13
2025-11-10T08:20:54Z	10.11.2025 8:20:54	238	53	21,02	21,02	21,02	21,02	21,02	21,02	21,02	21,02	8,99	8,99	8,99	8,99	8,99	8,99	8,99	8,99	1,96	1,96	1,96	1,96	1,96	1,96	1,96	1,96	0,98	0,98	0,98	0,98	0,98	0,98	0,98	0,98	16,03	16,03	16,03	16,03	16,03	16,03	16,03	16,03	13,98	13,98	13,98	13,98	13,98	13,98
2025-11-10T08:30:54Z	10.11.2025 8:30:54	240	52	22,97	22,97	22,97	22,97	22,97	22,97	22,97	22,97	9,97	9,97	9,97	9,97	9,97	9,97	9,97	9,97	3,03	3,03	3,03	3,03	3,03	3,03	3,03	3,03	1,96	1,96	1,96	1,96	1,96	1,96	1,96	1,96	17,99	17,99	17,99	17,99	17,99	17,99	17,99	17,99	14,96	14,96	14,96	14,96	14,96	14,96
2025-11-10T08:40:54Z	10.11.2025 8:40:54	243	52	24,05	24,05	24,05	24,05	24,05	24,05	24,05	24,05	11,05	11,05	11,05	11,05	11,05	11,05	11,05	11,05	3,03	3,03	3,03	3,03	3,03	3,03	3,03	3,03	1,96	1,96	1,96	1,96	1,96	1,96	1,96	1,96	18,96	18,96	18,96	18,96	18,96	18,96	18,96	18,96	16,03	16,03	16,03	16,03	16,03	16,03
2025-11-10T08:50:54Z	10.11.2025 8:50:54	246	51	26	26	26	26	26	26	26	26	11,05	11,05	11,05	11,05	11,05	11,05	11,05	11,05	3,03	3,03	3,03	3,03	3,03	3,03	3,03	3,03	1,96	1,96	1,96	1,96	1,96	1,96	1,96	1,96	20,04	20,04	20,04	20,04	20,04	20,04	20,04	20,04	17,01	17,01	17,01	17,01	17,01	17,01
2025-11-10T09:00:55Z	10.11.2025 9:00:55	248	50	26,98	26,98	26,98	26,98	26,98	26,98	26,98	26,98	12,02	12,02	12,02	12,02	12,02	12,02	12,02	12,02	3,03	3,03	3,03	3,03	3,03	3,03	3,03	3,03	1,96	1,96	1,96	1,96	1,96	1,96	1,96	1,96	21,02	21,02	21,02	21,02	21,02	21,02	21,02	21,02	17,99	17,99	17,99	17,99	17,99	17,99
2025-11-10T09:10:55Z	10.11.2025 9:10:55	251	49	29,03	29,03	29,03	29,03	29,03	29,03	29,03	29,03	13	13	13	13	13	13	13	13	3,03	3,03	3,03	3,03	3,03	3,03	3,03	3,03	1,96	1,96	1,96	1,96	1,96	1,96	1,96	1,96	21,99	21,99	21,99	21,99	21,99	21,99	21,99	21,99	18,96	18,96	18,96	18,96	18,96	18,96
2025-11-10T09:20:55Z	10.11.2025 9:20:55	254	48	30,01	30,01	30,01	30,01	30,01	30,01	30,01	30,01	13	13	13	13	13	13	13	13	3,03	3,03	3,03	3,03	3,03	3,03	3,03	3,03	1,96	1,96	1,96	1,96	1,96	1,96	1,96	1,96	22,97	22,97	22,97	22,97	22,97	22,97	22,97	22,97	20,04	20,04	20,04	20,04	20,04	20,04
2025-11-10T09:30:55Z	10.11.2025 9:30:55	256	47	31,97	31,97	31,97	31,97	31,97	31,97	31,97	31,97	13,98	13,98	13,98	13,98	13,98	13,98	13,98	13,98	4,01	4,01	4,01	4,01	4,01	4,01	4,01	4,01	1,96	1,96	1,96	1,96	1,96	1,96	1,96	1,96	25,02	25,02	25,02	25,02	25,02	25,02	25,02	25,02	21,02	21,02	21,02	21,02	21,02	21,02
2025-11-10T09:40:55Z	10.11.2025 9:40:55	259	47	33,04	33,04	33,04	33,04	33,04	33,04	33,04	33,04	14,96	14,96	14,96	14,96	14,96	14,96	14,96	14,96	4,01	4,01	4,01	4,01	4,01	4,01	4,01	4,01	1,96	1,96	1,96	1,96	1,96	1,96	1,96	1,96	26	26	26	26	26	26	26	26	21,99	21,99	21,99	21,99	21,99	21,99
2025-11-10T09:50:55Z	10.11.2025 9:50:55	262	46	35	35	35	35	35	35	35	35	14,96	14,96	14,96	14,96	14,96	14,96	14,96	14,96	4,01	4,01	4,01	4,01	4,01	4,01	4,01	4,01	1,96	1,96	1,96	1,96	1,96	1,96	1,96	1,96	26,98	26,98	26,98	26,98	26,98	26,98	26,98	26,98	22,97	22,97	22,97	22,97	22,97	22,97
2025-11-10T10:00:55Z	10.11.2025 10:00:55	264	45	35,97	35,97	35,97	35,97	35,97	35,97	35,97	35,97	16,03	16,03	16,03	16,03	16,03	16,03	16,03	16,03	4,01	4,01	4,01	4,01	4,01	4,01	4,01	4,01	1,96	1,96	1,96	1,96	1,96	1,96	1,96	1,96	27,96	27,96	27,96	27,96	27,96	27,96	27,96	27,96	24,05	24,05	24,05	24,05	24,05	24,05
2025-11-10T10:10:55Z	10.11.2025 10:10:55	267	44	38,03	38,03	38,03	38,03	38,03	38,03	38,03	38,03	17,01	17,01	17,01	17,01	17,01	17,01	17,01	17,01	4,01	4,01	4,01	4,01	4,01	4,01	4,01	4,01	3,03	3,03	3,03	3,03	3,03	3,03	3,03	3,03	29,03	29,03	29,03	29,03	29,03	29,03	29,03	29,03	25,02	25,02	25,02	25,02	25,02	25,02
2025-11-10T10:20:55Z	10.11.2025 10:20:55	270	43	39	39	39	39	39	39	39	39	17,01	17,01	17,01	17,01	17,01	17,01	17,01	17,01	4,01	4,01	4,01	4,01	4,01	4,01	4,01	4,01	3,03	3,03	3,03	3,03	3,03	3,03	3,03	3,03	30,01	30,01	30,01	30,01	30,01	30,01	30,01	30,01	26	26	26	26	26	26
2025-11-10T10:30:55Z	10.11.2025 10:30:55	272	42	40,96	40,96	40,96	40,96	40,96	40,96	40,96	40,96	17,99	17,99	17,99	17,99	17,99	17,99	17,99	17,99	4,99	4,99	4,99	4,99	4,99	4,99	4,99	4,99	3,03	3,03	3,03	3,03	3,03	3,03	3,03	3,03	31,97	31,97	31,97	31,97	31,97	31,97	31,97	31,97	26,98	26,98	26,98	26,98	26,98	26,98
2025-11-10T10:40:56Z	10.11.2025 10:40:56	275	42	42,03	42,03	42,03	42,03	42,03	42,03	42,03	42,03	18,96	18,96	18,96	18,96	18,96	18,96	18,96	18,96	4,99	4,99	4,99	4,99	4,99	4,99	4,99	4,99	3,03	3,03	3,03	3,03	3,03	3,03	3,03	3,03	33,04	33,04	33,04	33,04	33,04	33,04	33,04	33,04	27,96	27,96	27,96	27,96	27,96	27,96
2025-11-10T10:50:56Z	10.11.2025 10:50:56	278	41	43,99	43,99	43,99	43,99	43,99	43,99	43,99	43,99	18,96	18,96	18,96	18,96	18,96	18,96	18,96	18,96	4,99	4,99	4,99	4,99	4,99	4,99	4,99	4,99	3,03	3,03	3,03	3,03	3,03	3,03	3,03	3,03	34,02	34,02	34,02	34,02	34,02	34,02	34,02	34,02	29,03	29,03	29,03	29,03	29,03	29,03
2025-11-10T11:00:56Z	10.11.2025 11:00:56	280	40	44,97	44,97	44,97	44,97	44,97	44,97	44,97	44,97	20,04	20,04	20,04	20,04	20,04	20,04	20,04	20,04	4,99	4,99	4,99	4,99	4,99	4,99	4,99	4,99	3,03	3,03	3,03	3,03	3,03	3,03	3,03	3,03	35	35	35	35	35	35	35	35	30,01	30,01	30,01	30,01	30,01	30,01
2025-11-10T11:10:56Z	10.11.2025 11:10:56	280	40	44,97	44,97	44,97	44,97	44,97	44,97	44,97	44,97	20,04	20,04	20,04	20,04	20,04	20,04	20,04	20,04	4,99	4,99	4,99	4,99	4,99	4,99	4,99	4,99	3,03	3,03	3,03	3,03	3,03	3,03	3,03	3,03	35	35	35	35	35	35	35	35	30,01	30,01	30,01	30,01	30,01	30,01
2025-11-10T11:20:56Z	10.11.2025 11:20:56	280	40	44,97	44,97	44,97	44,97	44,97	44,97	44,97	44,97	20,04	20,04	20,04	20,04	20,04	20,04	20,04	20,04	4,99	4,99	4,99	4,99	4,99	4,99	4,99	4,99	3,03	3,03	3,03	3,03	3,03	3,03	3,03	3,03	35	35	35	35	35	35	35	35	30,01	30,01	30,01	30,01	30,01	30,01
2025-11-10T11:30:56Z	10.11.2025 11:30:56	280	40	44,97	44,97	44,97	44,97	44,97	44,97	44,97	44,97	20,04	20,04	20,04	20,04	20,04	20,04	20,04	20,04	4,99	4,99	4,99	4,99	4,99	4,99	4,99	4,99	3,03	3,03	3,03	3,03	3,03	3,03	3,03	3,03	35	35	35	35	35	35	35	35	30,01	30,01	30,01	30,01	30,01	30,01
2025-11-10T11:40:56Z	10.11.2025 11:40:56	280	40	44,97	44,97	44,97	44,97	44,97	44,97	44,97	44,97	20,04	20,04	20,04	20,04	20,04	20,04	20,04	20,04	4,99	4,99	4,99	4,99	4,99	4,99	4,99	4,99	3,03	3,03	3,03	3,03	3,03	3,03	3,03	3,03	35	35	35	35	35	35	35	35	30,01	30,01	30,01	30,01	30,01	30,01
2025-11-10T11:50:56Z	10.11.2025 11:50:56	280	40	44,97	44,97	44,97	44,97	44,97	44,97	44,97	44,97	20,04	20,04	20,04	20,04	20,04	20,04	20,04	20,04	4,99	4,99	4,99	4,99	4,99	4,99	4,99	4,99	3,03	3,03	3,03	3,03	3,03	3,03	3,03	3,03	35	35	35	35	35	35	35	35	30,01	30,01	30,01	30,01	30,01	30,01
2025-11-10T12:00:56Z	10.11.2025 12:00:56	280	40	44,97	44,97	44,97	44,97	44,97	44,97	44,97	44,97	20,04	20,04	20,04	20,04	20,04	20,04	20,04	20,04	4,99	4,99	4,99	4,99	4,99	4,99	4,99	4,99	3,03	3,03	3,03	3,03	3,03	3,03	3,03	3,03	35	35	35	35	35	35	35	35	30,01	30,01	30,01	30,01	30,01	30,01
2025-11-10T12:10:57Z	10.11.2025 12:10:57	280	40	44,97	44,97	44,97	44,97	44,97	44,97	44,97	44,97	20,04	20,04	20,04	20,04	20,04	20,04	20,04	20,04	4,99	4,99	4,99	4,99	4,99	4,99	4,99	4,99	3,03	3,03	3,03	3,03	3,03	3,03	3,03	3,03	35	35	35	35	35	35	35	35	30,01	30,01	30,01	30,01	30,01	30,01
2025-11-10T12:20:57Z	10.11.2025 12:20:57	280	40	44,97	44,97	44,97	44,97	44,97	44,97	44,97	44,97	20,04	20,04	20,04	20,04	20,04	20,04	20,04	20,04	4,99	4,99	4,99	4,99	4,99	4,99	4,99	4,99	3,03	3,03	3,03	3,03	3,03	3,03	3,03	3,03	35	35	35	35	35	35	35	35	30,01	30,01	30,01	30,01	30,01	30,01
2025-11-10T12:30:57Z	10.11.2025 12:30:57	280	40	44,97	44,97	44,97	44,97	44,97	44,97	44,97	44,97	20,04	20,04	20,04	20,04	20,04	20,04	20,04	20,04	4,99	4,99	4,99	4,99	4,99	4,99	4,99	4,99	3,03	3,03	3,03	3,03	3,03	3,03	3,03	3,03	35	35	35	35	35	35	35	35	30,01	30,01	30,01	30,01	30,01	30,01
2025-11-10T12:40:57Z	10.11.2025 12:40:57	280	40	44,97	44,97	44,97	44,97	44,97	44,97	44,97	44,97	20,04	20,04	20,04	20,04	20,04	20,04	20,04	20,04	4,99	4,99	4,99	4,99	4,99	4,99	4,99	4,99	3,03	3,03	3,03	3,03	3,03	3,03	3,03	3,03	35	35	35	35	35	35	35	35	30,01	30,01	30,01	30,01	30,01	30,01
2025-11-10T12:50:57Z	10.11.2025 12:50:57	280	40	44,97	44,97	44,97	44,97	44,97	44,97	44,97	44,97	20,04	20,04	20,04	20,04	20,04	20,04	20,04	20,04	4,99	4,99	4,99	4,99	4,99	4,99	4,99	4,99	3,03	3,03	3,03	3,03	3,03	3,03	3,03	3,03	35	35	35	35	35	35	35	35	30,01	30,01	30,01	30,01	30,01	30,01
2025-11-10T13:00:57Z	10.11.2025 13:00:57	280	40	44,97	44,97	44,97	44,97	44,97	44,97	44,97	44,97	20,04	20,04	20,04	20,04	20,04	20,04	20,04	20,04	4,99	4,99	4,99	4,99	4,99	4,99	4,99	4,99	3,03	3,03	3,03	3,03	3,03	3,03	3,03	3,03	35	35	35	35	35	35	35	35	30,01	30,01	30,01	30,01	30,01	30,01
2025-11-10T13:10:57Z	10.11.2025 13:10:57	280	40	44,97	44,97	44,97	44,97	44,97	44,97	44,97	44,97	20,04	20,04	20,04	20,04	20,04	20,04	20,04	20,04	4,99	4,99	4,99	4,99	4,99	4,99	4,99	4,99	3,03	3,03	3,03	3,03	3,03	3,03	3,03	3,03	35	35	35	35	35	35	35	35	30,01	30,01	30,01	30,01	30,01	30,01
2025-11-10T13:20:57Z	10.11.2025 13:20:57	280	40	44,97	44,97	44,97	44,97	44,97	44,97	44,97	44,97	20,04	20,04	20,04	20,04	20,04	20,04	20,04	20,04	4,99	4,99	4,99	4,99	4,99	4,99	4,99	4,99	3,03	3,03	3,03	3,03	3,03	3,03	3,03	3,03	35	35	35	35	35	35	35	35	30,01	30,01	30,01	30,01	30,01	30,01
2025-11-10T13:30:57Z	10.11.2025 13:30:57	280	40	44,97	44,97	44,97	44,97	44,97	44,97	44,97	44,97	20,04	20,04	20,04	20,04	20,04	20,04	20,04	20,04	4,99	4,99	4,99	4,99	4,99	4,99	4,99	4,99	3,03	3,03	3,03	3,03	3,03	3,03	3,03	3,03	35	35	35	35	35	35	35	35	30,01	30,01	30,01	30,01	30,01	30,01
2025-11-10T13:40:58Z	10.11.2025 13:40:58	280	40	44,97	44,97	44,97	44,97	44,97	44,97	44,97	44,97	20,04	20,04	20,04	20,04	20,04	20,04	20,04	20,04	4,99	4,99	4,99	4,99	4,99	4,99	4,99	4,99	3,03	3,03	3,03	3,03	3,03	3,03	3,03	3,03	35	35	35	35	35	35	35	35	30,01	30,01	30,01	30,01	30,01	30,01
2025-11-10T13:50:58Z	10.11.2025 13:50:58	280	40	44,97	44,97	44,97	44,97	44,97	44,97	44,97	44,97	20,04	20,04	20,04	20,04	20,04	20,04	20,04	20,04	4,99	4,99	4,99	4,99	4,99	4,99	4,99	4,99	3,03	3,03	3,03	3,03	3,03	3,03	3,03	3,03	35	35	35	35	35	35	35	35	30,01	30,01	30,01	30,01	30,01	30,01
2025-11-10T14:00:58Z	10.11.2025 14:00:58	280	40	44,97	44,97	44,97	44,97	44,97	44,97	44,97	44,97	20,04	20,04	20,04	20,04	20,04	20,04	20,04	20,04	4,99	4,99	4,99	4,99	4,99	4,99	4,99	4,99	3,03	3,03	3,03	3,03	3,03	3,03	3,03	3,03	35	35	35	35	35	35	35	35	30,01	30,01	30,01	30,01	30,01	30,01
2025-11-10T14:10:58Z	10.11.2025 14:10:58	280	40	44,97	44,97	44,97	44,97	44,97	44,97	44,97	44,97	20,04	20,04	20,04	20,04	20,04	20,04	20,04	20,04	4,99	4,99	4,99	4,99	4,99	4,99	4,99	4,99	3,03	3,03	3,03	3,03	3,03	3,03	3,03	3,03	35	35	35	35	35	35	35	35	30,01	30,01	30,01	30,01	30,01	30,01
2025-11-10T14:20:58Z	10.11.2025 14:20:58	280	40	44,97	44,97	44,97	44,97	44,97	44,97	44,97	44,97	20,04	20,04	20,04	20,04	20,04	20,04	20,04	20,04	4,99	4,99	4,99	4,99	4,99	4,99	4,99	4,99	3,03	3,03	3,03	3,03	3,03	3,03	3,03	3,03	35	35	35	35	35	35	35	35	30,01	30,01	30,01	30,01	30,01	30,01
2025-11-10T14:30:58Z	10.11.2025 14:30:58	280	40	44,97	44,97	44,97	44,97	44,97	44,97	44,97	44,97	20,04	20,04	20,04	20,04	20,04	20,04	20,04	20,04	4,99	4,99	4,99	4,99	4,99	4,99	4,99	4,99	3,03	3,03	3,03	3,03	3,03	3,03	3,03	3,03	35	35	35	35	35	35	35	35	30,01	30,01	30,01	30,01	30,01	30,01
2025-11-10T14:40:58Z	10.11.2025 14:40:58	280	40	44,97	44,97	44,97	44,97	44,97	44,97	44,97	44,97	20,04	20,04	20,04	20,04	20,04	20,04	20,04	20,04	4,99	4,99	4,99	4,99	4,99	4,99	4,99	4,99	3,03	3,03	3,03	3,03	3,03	3,03	3,03	3,03	35	35	35	35	35	35	35	35	30,01	30,01	30,01	30,01	30,01	30,01
2025-11-10T14:50:58Z	10.11.2025 14:50:58	280	40	44,97	44,97	44,97	44,97	44,97	44,97	44,97	44,97	20,04	20,04	20,04	20,04	20,04	20,04	20,04	20,04	4,99	4,99	4,99	4,99	4,99	4,99	4,99	4,99	3,03	3,03	3,03	3,03	3,03	3,03	3,03	3,03	35	35	35	35	35	35	35	35	30,01	30,01	30,01	30,01	30,01	30,01
2025-11-10T15:01:57Z	10.11.2025 15:01:57	280	40	44,97	44,97	44,97	44,97	44,97	44,97	44,97	44,97	20,04	20,04	20,04	20,04	20,04	20,04	20,04	20,04	4,99	4,99	4,99	4,99	4,99	4,99	4,99	4,99	3,03	3,03	3,03	3,03	3,03	3,03	3,03	3,03	35	35	35	35	35	35	35	35	30,01	30,01	30,01	30,01	30,01	30,01
2025-11-10T15:11:57Z	10.11.2025 15:11:57	280	40	44,97	44,97	44,97	44,97	44,97	44,97	44,97	44,97	20,04	20,04	20,04	20,04	20,04	20,04	20,04	20,04	4,99	4,99	4,99	4,99	4,99	4,99	4,99	4,99	3,03	3,03	3,03	3,03	3,03	3,03	3,03	3,03	35	35	35	35	35	35	35	35	30,01	30,01	30,01	30,01	30,01	30,01
2025-11-10T15:21:57Z	10.11.2025 15:21:57	280	40	44,97	44,97	44,97	44,97	44,97	44,97	44,97	44,97	20,04	20,04	20,04	20,04	20,04	20,04	20,04	20,04	4,99	4,99	4,99	4,99	4,99	4,99	4,99	4,99	3,03	3,03	3,03	3,03	3,03	3,03	3,03	3,03	35	35	35	35	35	35	35	35	30,01	30,01	30,01	30,01	30,01	30,01
2025-11-10T15:31:57Z	10.11.2025 15:31:57	280	40	44,97	44,97	44,97	44,97	44,97	44,97	44,97	44,97	20,04	20,04	20,04	20,04	20,04	20,04	20,04	20,04	4,99	4,99	4,99	4,99	4,99	4,99	4,99	4,99	3,03	3,03	3,03	3,03	3,03	3,03	3,03	3,03	35	35	35	35	35	35	35	35	30,01	30,01	30,01	30,01	30,01	30,01
2025-11-10T15:41:57Z	10.11.2025 15:41:57	280	40	44,97	44,97	44,97	44,97	44,97	44,97	44,97	44,97	20,04	20,04	20,04	20,04	20,04	20,04	20,04	20,04	4,99	4,99	4,99	4,99	4,99	4,99	4,99	4,99	3,03	3,03	3,03	3,03	3,03	3,03	3,03	3,03	35	35	35	35	35	35	35	35	30,01	30,01	30,01	30,01	30,01	30,01
2025-11-10T15:51:57Z	10.11.2025 15:51:57	280	40	44,97	44,97	44,97	44,97	44,97	44,97	44,97	44,97	20,04	20,04	20,04	20,04	20,04	20,04	20,04	20,04	4,99	4,99	4,99	4,99	4,99	4,99	4,99	4,99	3,03	3,03	3,03	3,03	3,03	3,03	3,03	3,03	35	35	35	35	35	35	35	35	30,01	30,01	30,01	30,01	30,01	30,01
2025-11-10T16:01:57Z	10.11.2025 16:01:57	280	40	44,97	44,97	44,97	44,97	44,97	44,97	44,97	44,97	20,04	20,04	20,04	20,04	20,04	20,04	20,04	20,04	4,99	4,99	4,99	4,99	4,99	4,99	4,99	4,99	3,03	3,03	3,03	3,03	3,03	3,03	3,03	3,03	35	35	35	35	35	35	35	35	30,01	30,01	30,01	30,01	30,01	30,01
2025-11-10T16:11:58Z	10.11.2025 16:11:58	280	40	44,97	44,97	44,97	44,97	44,97	44,97	44,97	44,97	20,04	20,04	20,04	20,04	20,04	20,04	20,04	20,04	4,99	4,99	4,99	4,99	4,99	4,99	4,99	4,99	3,03	3,03	3,03	3,03	3,03	3,03	3,03	3,03	35	35	35	35	35	35	35	35	30,01	30,01	30,01	30,01	30,01	30,01
2025-11-10T16:21:58Z	10.11.2025 16:21:58	280	40	44,97	44,97	44,97	44,97	44,97	44,97	44,97	44,97	20,04	20,04	20,04	20,04	20,04	20,04	20,04	20,04	4,99	4,99	4,99	4,99	4,99	4,99	4,99	4,99	3,03	3,03	3,03	3,03	3,03	3,03	3,03	3,03	35	35	35	35	35	35	35	35	30,01	30,01	30,01	30,01	30,01	30,01
2025-11-10T16:31:58Z	10.11.2025 16:31:58	280	40	44,97	44,97	44,97	44,97	44,97	44,97	44,97	44,97	20,04	20,04	20,04	20,04	20,04	20,04	20,04	20,04	4,99	4,99	4,99	4,99	4,99	4,99	4,99	4,99	3,03	3,03	3,03	3,03	3,03	3,03	3,03	3,03	35	35	35	35	35	35	35	35	30,01	30,01	30,01	30,01	30,01	30,01
2025-11-10T16:41:58Z	10.11.2025 16:41:58	280	40	44,97	44,97	44,97	44,97	44,97	44,97	44,97	44,97	20,04	20,04	20,04	20,04	20,04	20,04	20,04	20,04	4,99	4,99	4,99	4,99	4,99	4,99	4,99	4,99	3,03	3,03	3,03	3,03	3,03	3,03	3,03	3,03	35	35	35	35	35	35	35	35	30,01	30,01	30,01	30,01	30,01	30,01
2025-11-10T16:51:58Z	10.11.2025 16:51:58	280	40	44,97	44,97	44,97	44,97	44,97	44,97	44,97	44,97	20,04	20,04	20,04	20,04	20,04	20,04	20,04	20,04	4,99	4,99	4,99	4,99	4,99	4,99	4,99	4,99	3,03	3,03	3,03	3,03	3,03	3,03	3,03	3,03	35	35	35	35	35	35	35	35	30,01	30,01	30,01	30,01	30,01	30,01
2025-11-10T17:01:58Z	10.11.2025 17:01:58	279	40	44,97	44,97	44,97	44,97	44,97	44,97	44,97	44,97	20,04	20,04	20,04	20,04	20,04	20,04	20,04	20,04	4,99	4,99	4,99	4,99	4,99	4,99	4,99	4,99	3,03	3,03	3,03	3,03	3,03	3,03	3,03	3,03	35	35	35	35	35	35	35	35	30,01	30,01	30,01	30,01	30,01	30,01
2025-11-10T17:11:58Z	10.11.2025 17:11:58	276	41	43,01	43,01	43,01	43,01	43,01	43,01	43,01	43,01	18,96	18,96	18,96	18,96	18,96	18,96	18,96	18,96	4,99	4,99	4,99	4,99	4,99	4,99	4,99	4,99	3,03	3,03	3,03	3,03	3,03	3,03	3,03	3,03	33,04	33,04	33,04	33,04	33,04	33,04	33,04	33,04	29,03	29,03	29,03	29,03	29,03	29,03
2025-11-10T17:21:58Z	10.11.2025 17:21:58	273	42	40,96	40,96	40,96	40,96	40,96	40,96	40,96	40,96	17,99	17,99	17,99	17,99	17,99	17,99	17,99	17,99	4,99	4,99	4,99	4,99	4,99	4,99	4,99	4,99	3,03	3,03	3,03	3,03	3,03	3,03	3,03	3,03	31,97	31,97	31,97	31,97	31,97	31,97	31,97	31,97	26,98	26,98	26,98	26,98	26,98	26,98
2025-11-10T17:31:58Z	10.11.2025 17:31:58	269	43	39	39	39	39	39	39	39	39	17,01	17,01	17,01	17,01	17,01	17,01	17,01	17,01	4,01	4,01	4,01	4,01	4,01	4,01	4,01	4,01	3,03	3,03	3,03	3,03	3,03	3,03	3,03	3,03	30,01	30,01	30,01	30,01	30,01	30,01	30,01	30,01	26	26	26	26	26	26
2025-11-10T17:41:58Z	10.11.2025 17:41:58	266	44	37,05	37,05	37,05	37,05	37,05	37,05	37,05	37,05	17,01	17,01	17,01	17,01	17,01	17,01	17,01	17,01	4,01	4,01	4,01	4,01	4,01	4,01	4,01	4,01	1,96	1,96	1,96	1,96	1,96	1,96	1,96	1,96	29,03	29,03	29,03	29,03	29,03	29,03	29,03	29,03	25,02	25,02	25,02	25,02	25,02	25,02
2025-11-10T17:51:59Z	10.11.2025 17:51:59	263	45	35	35	35	35	35	35	35	35	16,03	16,03	16,03	16,03	16,03	16,03	16,03	16,03	4,01	4,01	4,01	4,01	4,01	4,01	4,01	4,01	1,96	1,96	1,96	1,96	1,96	1,96	1,96	1,96	26,98	26,98	26,98	26,98	26,98	26,98	26,98	26,98	24,05	24,05	24,05	24,05	24,05	24,05
2025-11-10T18:01:59Z	10.11.2025 18:01:59	259	46	33,04	33,04	33,04	33,04	33,04	33,04	33,04	33,04	14,96	14,96	14,96	14,96	14,96	14,96	14,96	14,96	4,01	4,01	4,01	4,01	4,01	4,01	4,01	4,01	1,96	1,96	1,96	1,96	1,96	1,96	1,96	1,96	26	26	26	26	26	26	26	26	21,99	21,99	21,99	21,99	21,99	21,99
2025-11-10T18:11:59Z	10.11.2025 18:11:59	256	47	31,97	31,97	31,97	31,97	31,97	31,97	31,97	31,97	13,98	13,98	13,98	13,98	13,98	13,98	13,98	13,98	4,01	4,01	4,01	4,01	4,01	4,01	4,01	4,01	1,96	1,96	1,96	1,96	1,96	1,96	1,96	1,96	25,02	25,02	25,02	25,02	25,02	25,02	25,02	25,02	21,02	21,02	21,02	21,02	21,02	21,02
2025-11-10T18:21:59Z	10.11.2025 18:21:59	253	49	30,01	30,01	30,01	30,01	30,01	30,01	30,01	30,01	13	13	13	13	13	13	13	13	3,03	3,03	3,03	3,03	3,03	3,03	3,03	3,03	1,96	1,96	1,96	1,96	1,96	1,96	1,96	1,96	22,97	22,97	22,97	22,97	22,97	22,97	22,97	22,97	20,04	20,04	20,04	20,04	20,04	20,04
2025-11-10T18:31:59Z	10.11.2025 18:31:59	249	50	27,96	27,96	27,96	27,96	27,96	27,96	27,96	27,96	12,02	12,02	12,02	12,02	12,02	12,02	12,02	12,02	3,03	3,03	3,03	3,03	3,03	3,03	3,03	3,03	1,96	1,96	1,96	1,96	1,96	1,96	1,96	1,96	21,99	21,99	21,99	21,99	21,99	21,99	21,99	21,99	18,96	18,96	18,96	18,96	18,96	18,96
2025-11-10T18:41:59Z	10.11.2025 18:41:59	246	51	26	26	26	26	26	26	26	26	12,02	12,02	12,02	12,02	12,02	12,02	12,02	12,02	3,03	3,03	3,03	3,03	3,03	3,03	3,03	3,03	1,96	1,96	1,96	1,96	1,96	1,96	1,96	1,96	20,04	20,04	20,04	20,04	20,04	20,04	20,04	20,04	17,01	17,01	17,01	17,01	17,01	17,01
2025-11-10T18:51:59Z	10.11.2025 18:51:59	243	52	24,05	24,05	24,05	24,05	24,05	24,05	24,05	24,05	11,05	11,05	11,05	11,05	11,05	11,05	11,05	11,05	3,03	3,03	3,03	3,03	3,03	3,03	3,03	3,03	1,96	1,96	1,96	1,96	1,96	1,96	1,96	1,96	18,96	18,96	18,96	18,96	18,96	18,96	18,96	18,96	16,03	16,03	16,03	16,03	16,03	16,03
2025-11-10T19:01:59Z	10.11.2025 19:01:59	239	53	21,99	21,99	21,99	21,99	21,99	21,99	21,99	21,99	9,97	9,97	9,97	9,97	9,97	9,97	9,97	9,97	1,96	1,96	1,96	1,96	1,96	1,96	1,96	1,96	0,98	0,98	0,98	0,98	0,98	0,98	0,98	0,98	17,01	17,01	17,01	17,01	17,01	17,01	17,01	17,01	14,96	14,96	14,96	14,96	14,96	14,96
2025-11-10T19:11:59Z	10.11.2025 19:11:59	236	54	20,04	20,04	20,04	20,04	20,04	20,04	20,04	20,04	8,99	8,99	8,99	8,99	8,99	8,99	8,99	8,99	1,96	1,96	1,96	1,96	1,96	1,96	1,96	1,96	0,98	0,98	0,98	0,98	0,98	0,98	0,98	0,98	16,03	16,03	16,03	16,03	16,03	16,03	16,03	16,03	13,98	13,98	13,98	13,98	13,98	13,98
2025-11-10T19:21:59Z	10.11.2025 19:21:59	233	55	17,99	17,99	17,99	17,99	17,99	17,99	17,99	17,99	8,02	8,02	8,02	8,02	8,02	8,02	8,02	8,02	1,96	1,96	1,96	1,96	1,96	1,96	1,96	1,96	0,98	0,98	0,98	0,98	0,98	0,98	0,98	0,98	13,98	13,98	13,98	13,98	13,98	13,98	13,98	13,98	12,02	12,02	12,02	12,02	12,02	12,02
2025-11-10T19:31:59Z	10.11.2025 19:31:59	229	56	17,01	17,01	17,01	17,01	17,01	17,01	17,01	17,01	7,04	7,04	7,04	7,04	7,04	7,04	7,04	7,04	1,96	1,96	1,96	1,96	1,96	1,96	1,96	1,96	0,98	0,98	0,98	0,98	0,98	0,98	0,98	0,98	13	13	13	13	13	13	13	13	11,05	11,05	11,05	11,05	11,05	11,05
2025-11-10T19:42:00Z	10.11.2025 19:42:00	226	57	14,96	14,96	14,96	14,96	14,96	14,96	14,96	14,96	7,04	7,04	7,04	7,04	7,04	7,04	7,04	7,04	1,96	1,96	1,96	1,96	1,96	1,96	1,96	1,96	0,98	0,98	0,98	0,98	0,98	0,98	0,98	0,98	11,05	11,05	11,05	11,05	11,05	11,05	11,05	11,05	9,97	9,97	9,97	9,97	9,97	9,97
2025-11-10T19:52:00Z	10.11.2025 19:52:00	223	58	13	13	13	13	13	13	13	13	5,96	5,96	5,96	5,96	5,96	5,96	5,96	5,96	0,98	0,98	0,98	0,98	0,98	0,98	0,98	0,98	0,98	0,98	0,98	0,98	0,98	0,98	0,98	0,98	9,97	9,97	9,97	9,97	9,97	9,97	9,97	9,97	8,99	8,99	8,99	8,99	8,99	8,99
2025-11-10T20:02:00Z	10.11.2025 20:02:00	219	59	11,05	11,05	11,05	11,05	11,05	11,05	11,05	11,05	4,99	4,99	4,99	4,99	4,99	4,99	4,99	4,99	0,98	0,98	0,98	0,98	0,98	0,98	0,98	0,98	0,98	0,98	0,98	0,98	0,98	0,98	0,98	0,98	8,02	8,02	8,02	8,02	8,02	8,02	8,02	8,02	7,04	7,04	7,04	7,04	7,04	7,04
2025-11-10T20:12:00Z	10.11.2025 20:12:00	216	60	8,99	8,99	8,99	8,99	8,99	8,99	8,99	8,99	4,01	4,01	4,01	4,01	4,01	4,01	4,01	4,01	0,98	0,98	0,98	0,98	0,98	0,98	0,98	0,98	0,98	0,98	0,98	0,98	0,98	0,98	0,98	0,98	7,04	7,04	7,04	7,04	7,04	7,04	7,04	7,04	5,96	5,96	5,96	5,96	5,96	5,96
2025-11-10T20:22:00Z	10.11.2025 20:22:00	213	61	7,04	7,04	7,04	7,04	7,04	7,04	7,04	7,04	3,03	3,03	3,03	3,03	3,03	3,03	3,03	3,03	0,98	0,98	0,98	0,98	0,98	0,98	0,98	0,98	0	0	0	0	0	0	0	0	5,96	5,96	5,96	5,96	5,96	5,96	5,96	5,96	4,99	4,99	4,99	4,99	4,99	4,99
2025-11-10T20:32:00Z	10.11.2025 20:32:00	209	62	4,99	4,99	4,99	4,99	4,99	4,99	4,99	4,99	1,96	1,96	1,96	1,96	1,96	1,96	1,96	1,96	0,98	0,98	0,98	0,98	0,98	0,98	0,98	0,98	0	0	0	0	0	0	0	0	4,01	4,01	4,01	4,01	4,01	4,01	4,01	4,01	4,01	4,01	4,01	4,01	4,01	4,01
2025-11-10T20:42:00Z	10.11.2025 20:42:00	206	63	3,03	3,03	3,03	3,03	3,03	3,03	3,03	3,03	1,96	1,96	1,96	1,96	1,96	1,96	1,96	1,96	0	0	0	0	0	0	0	0	0	0	0	0	0	0	0	0	3,03	3,03	3,03	3,03	3,03	3,03	3,03	3,03	1,96	1,96	1,96	1,96	1,96	1,96
2025-11-10T20:52:00Z	10.11.2025 20:52:00	203	64	1,96	1,96	1,96	1,96	1,96	1,96	1,96	1,96	0,98	0,98	0,98	0,98	0,98	0,98	0,98	0,98	0	0	0	0	0	0	0	0	0	0	0	0	0	0	0	0	0,98	0,98	0,98	0,98	0,98	0,98	0,98	0,98	0,98	0,98	0,98	0,98	0,98	0,98
2025-11-10T21:02:00Z	10.11.2025 21:02:00	200	65	0	0	0	0	0	0	0	0	0	0	0	0	0	0	0	0	0	0	0	0	0	0	0	0	0	0	0	0	0	0	0	0	0	0	0	0	0	0	0	0	0	0	0	0	0	0
2025-11-10T21:12:00Z	10.11.2025 21:12:00	200	65	0	0	0	0	0	0	0	0	0	0	0	0	0	0	0	0	0	0	0	0	0	0	0	0	0	0	0	0	0	0	0	0	0	0	0	0	0	0	0	0	0	0	0	0	0	0
2025-11-10T21:22:01Z	10.11.2025 21:22:01	200	65	0	0	0	0	0	0	0	0	0	0	0	0	0	0	0	0	0	0	0	0	0	0	0	0	0	0	0	0	0	0	0	0	0	0	0	0	0	0	0	0	0	0	0	0	0	0
2025-11-10T21:32:01Z	10.11.2025 21:32:01	200	65	0	0	0	0	0	0	0	0	0	0	0	0	0	0	0	0	0	0	0	0	0	0	0	0	0	0	0	0	0	0	0	0	0	0	0	0	0	0	0	0	0	0	0	0	0	0
2025-11-10T21:42:01Z	10.11.2025 21:42:01	200	65	0	0	0	0	0	0	0	0	0	0	0	0	0	0	0	0	0	0	0	0	0	0	0	0	0	0	0	0	0	0	0	0	0	0	0	0	0	0	0	0	0	0	0	0	0	0
2025-11-10T21:52:01Z	10.11.2025 21:52:01	200	65	0	0	0	0	0	0	0	0	0	0	0	0	0	0	0	0	0	0	0	0	0	0	0	0	0	0	0	0	0	0	0	0	0	0	0	0	0	0	0	0	0	0	0	0	0	0
2025-11-10T22:02:01Z	10.11.2025 22:02:01	200	65	0	0	0	0	0	0	0	0	0	0	0	0	0	0	0	0	0	0	0	0	0	0	0	0	0	0	0	0	0	0	0	0	0	0	0	0	0	0	0	0	0	0	0	0	0	0
2025-11-10T22:12:01Z	10.11.2025 22:12:01	200	65	0	0	0	0	0	0	0	0	0	0	0	0	0	0	0	0	0	0	0	0	0	0	0	0	0	0	0	0	0	0	0	0	0	0	0	0	0	0	0	0	0	0	0	0	0	0
2025-11-10T22:22:01Z	10.11.2025 22:22:01	200	65	0	0	0	0	0	0	0	0	0	0	0	0	0	0	0	0	0	0	0	0	0	0	0	0	0	0	0	0	0	0	0	0	0	0	0	0	0	0	0	0	0	0	0	0	0	0
2025-11-10T22:32:01Z	10.11.2025 22:32:01	200	65	0	0	0	0	0	0	0	0	0	0	0	0	0	0	0	0	0	0	0	0	0	0	0	0	0	0	0	0	0	0	0	0	0	0	0	0	0	0	0	0	0	0	0	0	0	0
2025-11-10T22:42:01Z	10.11.2025 22:42:01	200	65	0	0	0	0	0	0	0	0	0	0	0	0	0	0	0	0	0	0	0	0	0	0	0	0	0	0	0	0	0	0	0	0	0	0	0	0	0	0	0	0	0	0	0	0	0	0
2025-11-10T22:52:01Z	10.11.2025 22:52:01	200	65	0	0	0	0	0	0	0	0	0	0	0	0	0	0	0	0	0	0	0	0	0	0	0	0	0	0	0	0	0	0	0	0	0	0	0	0	0	0	0	0	0	0	0	0	0	0
2025-11-10T23:02:02Z	10.11.2025 23:02:02	200	65	0	0	0	0	0	0	0	0	0	0	0	0	0	0	0	0	0	0	0	0	0	0	0	0	0	0	0	0	0	0	0	0	0	0	0	0	0	0	0	0	0	0	0	0	0	0
2025-11-10T23:12:02Z	10.11.2025 23:12:02	200	65	0	0	0	0	0	0	0	0	0	0	0	0	0	0	0	0	0	0	0	0	0	0	0	0	0	0	0	0	0	0	0	0	0	0	0	0	0	0	0	0	0	0	0	0	0	0
2025-11-10T23:22:02Z	10.11.2025 23:22:02	200	65	0	0	0	0	0	0	0	0	0	0	0	0	0	0	0	0	0	0	0	0	0	0	0	0	0	0	0	0	0	0	0	0	0	0	0	0	0	0	0	0	0	0	0	0	0	0
2025-11-10T23:32:02Z	10.11.2025 23:32:02	200	65	0	0	0	0	0	0	0	0	0	0	0	0	0	0	0	0	0	0	0	0	0	0	0	0	0	0	0	0	0	0	0	0	0	0	0	0	0	0	0	0	0	0	0	0	0	0
2025-11-10T23:42:02Z	10.11.2025 23:42:02	200	65	0	0	0	0	0	0	0	0	0	0	0	0	0	0	0	0	0	0	0	0	0	0	0	0	0	0	0	0	0	0	0	0	0	0	0	0	0	0	0	0	0	0	0	0	0	0
2025-11-10T23:52:02Z	10.11.2025 23:52:02	200	65	0	0	0	0	0	0	0	0	0	0	0	0	0	0	0	0	0	0	0	0	0	0	0	0	0	0	0	0	0	0	0	0	0	0	0	0	0	0	0	0	0	0	0	0	0	0
2025-11-11T00:02:02Z	11.11.2025 0:02:02	200	65	0	0	0	0	0	0	0	0	0	0	0	0	0	0	0	0	0	0	0	0	0	0	0	0	0	0	0	0	0	0	0	0	0	0	0	0	0	0	0	0	0	0	0	0	0	0
2025-11-11T00:12:02Z	11.11.2025 0:12:02	200	65	0	0	0	0	0	0	0	0	0	0	0	0	0	0	0	0	0	0	0	0	0	0	0	0	0	0	0	0	0	0	0	0	0	0	0	0	0	0	0	0	0	0	0	0	0	0
2025-11-11T00:22:02Z	11.11.2025 0:22:02	200	65	0	0	0	0	0	0	0	0	0	0	0	0	0	0	0	0	0	0	0	0	0	0	0	0	0	0	0	0	0	0	0	0	0	0	0	0	0	0	0	0	0	0	0	0	0	0
2025-11-11T00:32:02Z	11.11.2025 0:32:02	200	65	0	0	0	0	0	0	0	0	0	0	0	0	0	0	0	0	0	0	0	0	0	0	0	0	0	0	0	0	0	0	0	0	0	0	0	0	0	0	0	0	0	0	0	0	0	0
2025-11-11T00:42:02Z	11.11.2025 0:42:02	200	65	0	0	0	0	0	0	0	0	0	0	0	0	0	0	0	0	0	0	0	0	0	0	0	0	0	0	0	0	0	0	0	0	0	0	0	0	0	0	0	0	0	0	0	0	0	0
2025-11-11T00:52:03Z	11.11.2025 0:52:03	200	65	0	0	0	0	0	0	0	0	0	0	0	0	0	0	0	0	0	0	0	0	0	0	0	0	0	0	0	0	0	0	0	0	0	0	0	0	0	0	0	0	0	0	0	0	0	0
2025-11-11T01:02:03Z	11.11.2025 1:02:03	200	65	0	0	0	0	0	0	0	0	0	0	0	0	0	0	0	0	0	0	0	0	0	0	0	0	0	0	0	0	0	0	0	0	0	0	0	0	0	0	0	0	0	0	0	0	0	0
2025-11-11T01:12:03Z	11.11.2025 1:12:03	200	65	0	0	0	0	0	0	0	0	0	0	0	0	0	0	0	0	0	0	0	0	0	0	0	0	0	0	0	0	0	0	0	0	0	0	0	0	0	0	0	0	0	0	0	0	0	0
2025-11-11T01:22:03Z	11.11.2025 1:22:03	200	65	0	0	0	0	0	0	0	0	0	0	0	0	0	0	0	0	0	0	0	0	0	0	0	0	0	0	0	0	0	0	0	0	0	0	0	0	0	0	0	0	0	0	0	0	0	0
2025-11-11T01:32:03Z	11.11.2025 1:32:03	200	65	0	0	0	0	0	0	0	0	0	0	0	0	0	0	0	0	0	0	0	0	0	0	0	0	0	0	0	0	0	0	0	0	0	0	0	0	0	0	0	0	0	0	0	0	0	0
2025-11-11T01:42:03Z	11.11.2025 1:42:03	200	65	0	0	0	0	0	0	0	0	0	0	0	0	0	0	0	0	0	0	0	0	0	0	0	0	0	0	0	0	0	0	0	0	0	0	0	0	0	0	0	0	0	0	0	0	0	0
2025-11-11T01:52:03Z	11.11.2025 1:52:03	200	65	0	0	0	0	0	0	0	0	0	0	0	0	0	0	0	0	0	0	0	0	0	0	0	0	0	0	0	0	0	0	0	0	0	0	0	0	0	0	0	0	0	0	0	0	0	0
2025-11-11T02:02:03Z	11.11.2025 2:02:03	200	65	0	0	0	0	0	0	0	0	0	0	0	0	0	0	0	0	0	0	0	0	0	0	0	0	0	0	0	0	0	0	0	0	0	0	0	0	0	0	0	0	0	0	0	0	0	0
2025-11-11T02:12:03Z	11.11.2025 2:12:03	200	65	0	0	0	0	0	0	0	0	0	0	0	0	0	0	0	0	0	0	0	0	0	0	0	0	0	0	0	0	0	0	0	0	0	0	0	0	0	0	0	0	0	0	0	0	0	0
2025-11-11T02:22:03Z	11.11.2025 2:22:03	200	65	0	0	0	0	0	0	0	0	0	0	0	0	0	0	0	0	0	0	0	0	0	0	0	0	0	0	0	0	0	0	0	0	0	0	0	0	0	0	0	0	0	0	0	0	0	0
2025-11-11T02:32:04Z	11.11.2025 2:32:04	200	65	0	0	0	0	0	0	0	0	0	0	0	0	0	0	0	0	0	0	0	0	0	0	0	0	0	0	0	0	0	0	0	0	0	0	0	0	0	0	0	0	0	0	0	0	0	0
2025-11-11T02:42:04Z	11.11.2025 2:42:04	200	65	0	0	0	0	0	0	0	0	0	0	0	0	0	0	0	0	0	0	0	0	0	0	0	0	0	0	0	0	0	0	0	0	0	0	0	0	0	0	0	0	0	0	0	0	0	0
2025-11-11T02:52:04Z	11.11.2025 2:52:04	200	65	0	0	0	0	0	0	0	0	0	0	0	0	0	0	0	0	0	0	0	0	0	0	0	0	0	0	0	0	0	0	0	0	0	0	0	0	0	0	0	0	0	0	0	0	0	0
2025-11-11T03:02:04Z	11.11.2025 3:02:04	200	65	0	0	0	0	0	0	0	0	0	0	0	0	0	0	0	0	0	0	0	0	0	0	0	0	0	0	0	0	0	0	0	0	0	0	0	0	0	0	0	0	0	0	0	0	0	0
2025-11-11T03:12:04Z	11.11.2025 3:12:04	200	65	0	0	0	0	0	0	0	0	0	0	0	0	0	0	0	0	0	0	0	0	0	0	0	0	0	0	0	0	0	0	0	0	0	0	0	0	0	0	0	0	0	0	0	0	0	0
2025-11-11T03:22:04Z	11.11.2025 3:22:04	200	65	0	0	0	0	0	0	0	0	0	0	0	0	0	0	0	0	0	0	0	0	0	0	0	0	0	0	0	0	0	0	0	0	0	0	0	0	0	0	0	0	0	0	0	0	0	0
2025-11-11T03:32:04Z	11.11.2025 3:32:04	200	65	0	0	0	0	0	0	0	0	0	0	0	0	0	0	0	0	0	0	0	0	0	0	0	0	0	0	0	0	0	0	0	0	0	0	0	0	0	0	0	0	0	0	0	0	0	0
2025-11-11T03:42:04Z	11.11.2025 3:42:04	200	65	0	0	0	0	0	0	0	0	0	0	0	0	0	0	0	0	0	0	0	0	0	0	0	0	0	0	0	0	0	0	0	0	0	0	0	0	0	0	0	0	0	0	0	0	0	0
2025-11-11T03:52:04Z	11.11.2025 3:52:04	200	65	0	0	0	0	0	0	0	0	0	0	0	0	0	0	0	0	0	0	0	0	0	0	0	0	0	0	0	0	0	0	0	0	0	0	0	0	0	0	0	0	0	0	0	0	0	0
2025-11-11T04:02:04Z	11.11.2025 4:02:04	200	65	0	0	0	0	0	0	0	0	0	0	0	0	0	0	0	0	0	0	0	0	0	0	0	0	0	0	0	0	0	0	0	0	0	0	0	0	0	0	0	0	0	0	0	0	0	0
2025-11-11T04:12:04Z	11.11.2025 4:12:04	200	65	0	0	0	0	0	0	0	0	0	0	0	0	0	0	0	0	0	0	0	0	0	0	0	0	0	0	0	0	0	0	0	0	0	0	0	0	0	0	0	0	0	0	0	0	0	0
2025-11-11T04:22:05Z	11.11.2025 4:22:05	200	65	0	0	0	0	0	0	0	0	0	0	0	0	0	0	0	0	0	0	0	0	0	0	0	0	0	0	0	0	0	0	0	0	0	0	0	0	0	0	0	0	0	0	0	0	0	0
2025-11-11T04:32:05Z	11.11.2025 4:32:05	200	65	0	0	0	0	0	0	0	0	0	0	0	0	0	0	0	0	0	0	0	0	0	0	0	0	0	0	0	0	0	0	0	0	0	0	0	0	0	0	0	0	0	0	0	0	0	0
2025-11-11T04:42:05Z	11.11.2025 4:42:05	200	65	0	0	0	0	0	0	0	0	0	0	0	0	0	0	0	0	0	0	0	0	0	0	0	0	0	0	0	0	0	0	0	0	0	0	0	0	0	0	0	0	0	0	0	0	0	0
2025-11-11T04:52:05Z	11.11.2025 4:52:05	200	65	0	0	0	0	0	0	0	0	0	0	0	0	0	0	0	0	0	0	0	0	0	0	0	0	0	0	0	0	0	0	0	0	0	0	0	0	0	0	0	0	0	0	0	0	0	0
2025-11-11T05:02:05Z	11.11.2025 5:02:05	200	65	0	0	0	0	0	0	0	0	0	0	0	0	0	0	0	0	0	0	0	0	0	0	0	0	0	0	0	0	0	0	0	0	0	0	0	0	0	0	0	0	0	0	0	0	0	0
2025-11-11T05:12:05Z	11.11.2025 5:12:05	200	65	0	0	0	0	0	0	0	0	0	0	0	0	0	0	0	0	0	0	0	0	0	0	0	0	0	0	0	0	0	0	0	0	0	0	0	0	0	0	0	0	0	0	0	0	0	0
2025-11-11T05:22:05Z	11.11.2025 5:22:05	200	65	0	0	0	0	0	0	0	0	0	0	0	0	0	0	0	0	0	0	0	0	0	0	0	0	0	0	0	0	0	0	0	0	0	0	0	0	0	0	0	0	0	0	0	0	0	0
2025-11-11T05:32:05Z	11.11.2025 5:32:05	200	65	0	0	0	0	0	0	0	0	0	0	0	0	0	0	0	0	0	0	0	0	0	0	0	0	0	0	0	0	0	0	0	0	0	0	0	0	0	0	0	0	0	0	0	0	0	0
2025-11-11T05:42:05Z	11.11.2025 5:42:05	200	65	0	0	0	0	0	0	0	0	0	0	0	0	0	0	0	0	0	0	0	0	0	0	0	0	0	0	0	0	0	0	0	0	0	0	0	0	0	0	0	0	0	0	0	0	0	0
2025-11-11T05:52:06Z	11.11.2025 5:52:06	200	65	0	0	0	0	0	0	0	0	0	0	0	0	0	0	0	0	0	0	0	0	0	0	0	0	0	0	0	0	0	0	0	0	0	0	0	0	0	0	0	0	0	0	0	0	0	0
2025-11-11T06:02:06Z	11.11.2025 6:02:06	201	65	0	0	0	0	0	0	0	0	0	0	0	0	0	0	0	0	0	0	0	0	0	0	0	0	0	0	0	0	0	0	0	0	0	0	0	0	0	0	0	0	0	0	0	0	0	0
2025-11-11T06:12:06Z	11.11.2025 6:12:06	203	64	1,96	1,96	1,96	1,96	1,96	1,96	1,96	1,96	0,98	0,98	0,98	0,98	0,98	0,98	0,98	0,98	0	0	0	0	0	0	0	0	0	0	0	0	0	0	0	0	0,98	0,98	0,98	0,98	0,98	0,98	0,98	0,98	0,98	0,98	0,98	0,98	0,98	0,98
2025-11-11T06:22:06Z	11.11.2025 6:22:06	206	63	3,03	3,03	3,03	3,03	3,03	3,03	3,03	3,03	0,98	0,98	0,98	0,98	0,98	0,98	0,98	0,98	0	0	0	0	0	0	0	0	0	0	0	0	0	0	0	0	3,03	3,03	3,03	3,03	3,03	3,03	3,03	3,03	1,96	1,96	1,96	1,96	1,96	1,96
2025-11-11T06:32:06Z	11.11.2025 6:32:06	209	62	4,99	4,99	4,99	4,99	4,99	4,99	4,99	4,99	1,96	1,96	1,96	1,96	1,96	1,96	1,96	1,96	0,98	0,98	0,98	0,98	0,98	0,98	0,98	0,98	0	0	0	0	0	0	0	0	4,01	4,01	4,01	4,01	4,01	4,01	4,01	4,01	3,03	3,03	3,03	3,03	3,03	3,03
2025-11-11T06:42:06Z	11.11.2025 6:42:06	211	61	5,96	5,96	5,96	5,96	5,96	5,96	5,96	5,96	3,03	3,03	3,03	3,03	3,03	3,03	3,03	3,03	0,98	0,98	0,98	0,98	0,98	0,98	0,98	0,98	0	0	0	0	0	0	0	0	4,99	4,99	4,99	4,99	4,99	4,99	4,99	4,99	4,01	4,01	4,01	4,01	4,01	4,01
2025-11-11T06:52:06Z	11.11.2025 6:52:06	214	61	8,02	8,02	8,02	8,02	8,02	8,02	8,02	8,02	3,03	3,03	3,03	3,03	3,03	3,03	3,03	3,03	0,98	0,98	0,98	0,98	0,98	0,98	0,98	0,98	0,98	0,98	0,98	0,98	0,98	0,98	0,98	0,98	5,96	5,96	5,96	5,96	5,96	5,96	5,96	5,96	4,99	4,99	4,99	4,99	4,99	4,99
2025-11-11T07:02:06Z	11.11.2025 7:02:06	217	60	8,99	8,99	8,99	8,99	8,99	8,99	8,99	8,99	4,01	4,01	4,01	4,01	4,01	4,01	4,01	4,01	0,98	0,98	0,98	0,98	0,98	0,98	0,98	0,98	0,98	0,98	0,98	0,98	0,98	0,98	0,98	0,98	7,04	7,04	7,04	7,04	7,04	7,04	7,04	7,04	5,96	5,96	5,96	5,96	5,96	5,96
2025-11-11T07:12:06Z	11.11.2025 7:12:06	219	59	11,05	11,05	11,05	11,05	11,05	11,05	11,05	11,05	4,99	4,99	4,99	4,99	4,99	4,99	4,99	4,99	0,98	0,98	0,98	0,98	0,98	0,98	0,98	0,98	0,98	0,98	0,98	0,98	0,98	0,98	0,98	0,98	8,02	8,02	8,02	8,02	8,02	8,02	8,02	8,02	7,04	7,04	7,04	7,04	7,04	7,04
2025-11-11T07:22:07Z	11.11.2025 7:22:07	222	58	12,02	12,02	12,02	12,02	12,02	12,02	12,02	12,02	4,99	4,99	4,99	4,99	4,99	4,99	4,99	4,99	0,98	0,98	0,98	0,98	0,98	0,98	0,98	0,98	0,98	0,98	0,98	0,98	0,98	0,98	0,98	0,98	9,97	9,97	9,97	9,97	9,97	9,97	9,97	9,97	8,02	8,02	8,02	8,02	8,02	8,02
2025-11-11T07:32:07Z	11.11.2025 7:32:07	225	57	13,98	13,98	13,98	13,98	13,98	13,98	13,98	13,98	5,96	5,96	5,96	5,96	5,96	5,96	5,96	5,96	1,96	1,96	1,96	1,96	1,96	1,96	1,96	1,96	0,98	0,98	0,98	0,98	0,98	0,98	0,98	0,98	11,05	11,05	11,05	11,05	11,05	11,05	11,05	11,05	8,99	8,99	8,99	8,99	8,99	8,99
2025-11-11T07:42:07Z	11.11.2025 7:42:07	227	56	14,96	14,96	14,96	14,96	14,96	14,96	14,96	14,96	7,04	7,04	7,04	7,04	7,04	7,04	7,04	7,04	1,96	1,96	1,96	1,96	1,96	1,96	1,96	1,96	0,98	0,98	0,98	0,98	0,98	0,98	0,98	0,98	12,02	12,02	12,02	12,02	12,02	12,02	12,02	12,02	9,97	9,97	9,97	9,97	9,97	9,97
2025-11-11T07:52:07Z	11.11.2025 7:52:07	230	56	17,01	17,01	17,01	17,01	17,01	17,01	17,01	17,01	7,04	7,04	7,04	7,04	7,04	7,04	7,04	7,04	1,96	1,96	1,96	1,96	1,96	1,96	1,96	1,96	0,98	0,98	0,98	0,98	0,98	0,98	0,98	0,98	13	13	13	13	13	13	13	13	11,05	11,05	11,05	11,05	11,05	11,05
2025-11-11T08:02:07Z	11.11.2025 8:02:07	233	55	17,99	17,99	17,99	17,99	17,99	17,99	17,99	17,99	8,02	8,02	8,02	8,02	8,02	8,02	8,02	8,02	1,96	1,96	1,96	1,96	1,96	1,96	1,96	1,96	0,98	0,98	0,98	0,98	0,98	0,98	0,98	0,98	13,98	13,98	13,98	13,98	13,98	13,98	13,98	13,98	12,02	12,02	12,02	12,02	12,02	12,02
2025-11-11T08:12:07Z	11.11.2025 8:12:07	235	54	20,04	20,04	20,04	20,04	20,04	20,04	20,04	20,04	8,99	8,99	8,99	8,99	8,99	8,99	8,99	8,99	1,96	1,96	1,96	1,96	1,96	1,96	1,96	1,96	0,98	0,98	0,98	0,98	0,98	0,98	0,98	0,98	14,96	14,96	14,96	14,96	14,96	14,96	14,96	14,96	13	13	13	13	13	13
2025-11-11T08:22:07Z	11.11.2025 8:22:07	238	53	21,02	21,02	21,02	21,02	21,02	21,02	21,02	21,02	8,99	8,99	8,99	8,99	8,99	8,99	8,99	8,99	1,96	1,96	1,96	1,96	1,96	1,96	1,96	1,96	0,98	0,98	0,98	0,98	0,98	0,98	0,98	0,98	17,01	17,01	17,01	17,01	17,01	17,01	17,01	17,01	13,98	13,98	13,98	13,98	13,98	13,98
2025-11-11T08:32:07Z	11.11.2025 8:32:07	241	52	22,97	22,97	22,97	22,97	22,97	22,97	22,97	22,97	9,97	9,97	9,97	9,97	9,97	9,97	9,97	9,97	3,03	3,03	3,03	3,03	3,03	3,03	3,03	3,03	1,96	1,96	1,96	1,96	1,96	1,96	1,96	1,96	17,99	17,99	17,99	17,99	17,99	17,99	17,99	17,99	14,96	14,96	14,96	14,96	14,96	14,96
2025-11-11T08:42:07Z	11.11.2025 8:42:07	243	51	24,05	24,05	24,05	24,05	24,05	24,05	24,05	24,05	11,05	11,05	11,05	11,05	11,05	11,05	11,05	11,05	3,03	3,03	3,03	3,03	3,03	3,03	3,03	3,03	1,96	1,96	1,96	1,96	1,96	1,96	1,96	1,96	18,96	18,96	18,96	18,96	18,96	18,96	18,96	18,96	16,03	16,03	16,03	16,03	16,03	16,03
2025-11-11T08:52:07Z	11.11.2025 8:52:07	246	51	26	26	26	26	26	26	26	26	11,05	11,05	11,05	11,05	11,05	11,05	11,05	11,05	3,03	3,03	3,03	3,03	3,03	3,03	3,03	3,03	1,96	1,96	1,96	1,96	1,96	1,96	1,96	1,96	20,04	20,04	20,04	20,04	20,04	20,04	20,04	20,04	17,01	17,01	17,01	17,01	17,01	17,01
2025-11-11T09:02:08Z	11.11.2025 9:02:08	249	50	26,98	26,98	26,98	26,98	26,98	26,98	26,98	26,98	12,02	12,02	12,02	12,02	12,02	12,02	12,02	12,02	3,03	3,03	3,03	3,03	3,03	3,03	3,03	3,03	1,96	1,96	1,96	1,96	1,96	1,96	1,96	1,96	21,02	21,02	21,02	21,02	21,02	21,02	21,02	21,02	17,99	17,99	17,99	17,99	17,99	17,99
2025-11-11T09:12:08Z	11.11.2025 9:12:08	251	49	29,03	29,03	29,03	29,03	29,03	29,03	29,03	29,03	13	13	13	13	13	13	13	13	3,03	3,03	3,03	3,03	3,03	3,03	3,03	3,03	1,96	1,96	1,96	1,96	1,96	1,96	1,96	1,96	21,99	21,99	21,99	21,99	21,99	21,99	21,99	21,99	18,96	18,96	18,96	18,96	18,96	18,96
2025-11-11T09:22:08Z	11.11.2025 9:22:08	254	48	30,01	30,01	30,01	30,01	30,01	30,01	30,01	30,01	13	13	13	13	13	13	13	13	3,03	3,03	3,03	3,03	3,03	3,03	3,03	3,03	1,96	1,96	1,96	1,96	1,96	1,96	1,96	1,96	24,05	24,05	24,05	24,05	24,05	24,05	24,05	24,05	20,04	20,04	20,04	20,04	20,04	20,04
2025-11-11T09:32:08Z	11.11.2025 9:32:08	257	47	31,97	31,97	31,97	31,97	31,97	31,97	31,97	31,97	13,98	13,98	13,98	13,98	13,98	13,98	13,98	13,98	4,01	4,01	4,01	4,01	4,01	4,01	4,01	4,01	1,96	1,96	1,96	1,96	1,96	1,96	1,96	1,96	25,02	25,02	25,02	25,02	25,02	25,02	25,02	25,02	21,02	21,02	21,02	21,02	21,02	21,02
2025-11-11T09:42:08Z	11.11.2025 9:42:08	259	46	33,04	33,04	33,04	33,04	33,04	33,04	33,04	33,04	14,96	14,96	14,96	14,96	14,96	14,96	14,96	14,96	4,01	4,01	4,01	4,01	4,01	4,01	4,01	4,01	1,96	1,96	1,96	1,96	1,96	1,96	1,96	1,96	26	26	26	26	26	26	26	26	21,99	21,99	21,99	21,99	21,99	21,99
2025-11-11T09:52:08Z	11.11.2025 9:52:08	262	46	35	35	35	35	35	35	35	35	14,96	14,96	14,96	14,96	14,96	14,96	14,96	14,96	4,01	4,01	4,01	4,01	4,01	4,01	4,01	4,01	1,96	1,96	1,96	1,96	1,96	1,96	1,96	1,96	26,98	26,98	26,98	26,98	26,98	26,98	26,98	26,98	22,97	22,97	22,97	22,97	22,97	22,97
2025-11-11T10:02:08Z	11.11.2025 10:02:08	265	45	35,97	35,97	35,97	35,97	35,97	35,97	35,97	35,97	16,03	16,03	16,03	16,03	16,03	16,03	16,03	16,03	4,01	4,01	4,01	4,01	4,01	4,01	4,01	4,01	1,96	1,96	1,96	1,96	1,96	1,96	1,96	1,96	27,96	27,96	27,96	27,96	27,96	27,96	27,96	27,96	24,05	24,05	24,05	24,05	24,05	24,05
2025-11-11T10:12:08Z	11.11.2025 10:12:08	267	44	38,03	38,03	38,03	38,03	38,03	38,03	38,03	38,03	17,01	17,01	17,01	17,01	17,01	17,01	17,01	17,01	4,01	4,01	4,01	4,01	4,01	4,01	4,01	4,01	3,03	3,03	3,03	3,03	3,03	3,03	3,03	3,03	29,03	29,03	29,03	29,03	29,03	29,03	29,03	29,03	25,02	25,02	25,02	25,02	25,02	25,02
2025-11-11T10:22:08Z	11.11.2025 10:22:08	270	43	39	39	39	39	39	39	39	39	17,01	17,01	17,01	17,01	17,01	17,01	17,01	17,01	4,01	4,01	4,01	4,01	4,01	4,01	4,01	4,01	3,03	3,03	3,03	3,03	3,03	3,03	3,03	3,03	30,99	30,99	30,99	30,99	30,99	30,99	30,99	30,99	26	26	26	26	26	26
2025-11-11T10:32:08Z	11.11.2025 10:32:08	273	42	40,96	40,96	40,96	40,96	40,96	40,96	40,96	40,96	17,99	17,99	17,99	17,99	17,99	17,99	17,99	17,99	4,99	4,99	4,99	4,99	4,99	4,99	4,99	4,99	3,03	3,03	3,03	3,03	3,03	3,03	3,03	3,03	31,97	31,97	31,97	31,97	31,97	31,97	31,97	31,97	26,98	26,98	26,98	26,98	26,98	26,98
2025-11-11T10:42:09Z	11.11.2025 10:42:09	275	41	42,03	42,03	42,03	42,03	42,03	42,03	42,03	42,03	18,96	18,96	18,96	18,96	18,96	18,96	18,96	18,96	4,99	4,99	4,99	4,99	4,99	4,99	4,99	4,99	3,03	3,03	3,03	3,03	3,03	3,03	3,03	3,03	33,04	33,04	33,04	33,04	33,04	33,04	33,04	33,04	27,96	27,96	27,96	27,96	27,96	27,96
2025-11-11T10:52:09Z	11.11.2025 10:52:09	278	41	43,99	43,99	43,99	43,99	43,99	43,99	43,99	43,99	18,96	18,96	18,96	18,96	18,96	18,96	18,96	18,96	4,99	4,99	4,99	4,99	4,99	4,99	4,99	4,99	3,03	3,03	3,03	3,03	3,03	3,03	3,03	3,03	34,02	34,02	34,02	34,02	34,02	34,02	34,02	34,02	29,03	29,03	29,03	29,03	29,03	29,03
2025-11-11T11:02:09Z	11.11.2025 11:02:09	280	40	44,97	44,97	44,97	44,97	44,97	44,97	44,97	44,97	20,04	20,04	20,04	20,04	20,04	20,04	20,04	20,04	4,99	4,99	4,99	4,99	4,99	4,99	4,99	4,99	3,03	3,03	3,03	3,03	3,03	3,03	3,03	3,03	35	35	35	35	35	35	35	35	30,01	30,01	30,01	30,01	30,01	30,01
2025-11-11T11:12:09Z	11.11.2025 11:12:09	280	40	44,97	44,97	44,97	44,97	44,97	44,97	44,97	44,97	20,04	20,04	20,04	20,04	20,04	20,04	20,04	20,04	4,99	4,99	4,99	4,99	4,99	4,99	4,99	4,99	3,03	3,03	3,03	3,03	3,03	3,03	3,03	3,03	35	35	35	35	35	35	35	35	30,01	30,01	30,01	30,01	30,01	30,01
2025-11-11T11:22:09Z	11.11.2025 11:22:09	280	40	44,97	44,97	44,97	44,97	44,97	44,97	44,97	44,97	20,04	20,04	20,04	20,04	20,04	20,04	20,04	20,04	4,99	4,99	4,99	4,99	4,99	4,99	4,99	4,99	3,03	3,03	3,03	3,03	3,03	3,03	3,03	3,03	35	35	35	35	35	35	35	35	30,01	30,01	30,01	30,01	30,01	30,01
2025-11-11T11:32:09Z	11.11.2025 11:32:09	280	40	44,97	44,97	44,97	44,97	44,97	44,97	44,97	44,97	20,04	20,04	20,04	20,04	20,04	20,04	20,04	20,04	4,99	4,99	4,99	4,99	4,99	4,99	4,99	4,99	3,03	3,03	3,03	3,03	3,03	3,03	3,03	3,03	35	35	35	35	35	35	35	35	30,01	30,01	30,01	30,01	30,01	30,01
2025-11-11T11:42:09Z	11.11.2025 11:42:09	280	40	44,97	44,97	44,97	44,97	44,97	44,97	44,97	44,97	20,04	20,04	20,04	20,04	20,04	20,04	20,04	20,04	4,99	4,99	4,99	4,99	4,99	4,99	4,99	4,99	3,03	3,03	3,03	3,03	3,03	3,03	3,03	3,03	35	35	35	35	35	35	35	35	30,01	30,01	30,01	30,01	30,01	30,01
2025-11-11T11:52:09Z	11.11.2025 11:52:09	280	40	44,97	44,97	44,97	44,97	44,97	44,97	44,97	44,97	20,04	20,04	20,04	20,04	20,04	20,04	20,04	20,04	4,99	4,99	4,99	4,99	4,99	4,99	4,99	4,99	3,03	3,03	3,03	3,03	3,03	3,03	3,03	3,03	35	35	35	35	35	35	35	35	30,01	30,01	30,01	30,01	30,01	30,01
2025-11-11T12:02:09Z	11.11.2025 12:02:09	280	40	44,97	44,97	44,97	44,97	44,97	44,97	44,97	44,97	20,04	20,04	20,04	20,04	20,04	20,04	20,04	20,04	4,99	4,99	4,99	4,99	4,99	4,99	4,99	4,99	3,03	3,03	3,03	3,03	3,03	3,03	3,03	3,03	35	35	35	35	35	35	35	35	30,01	30,01	30,01	30,01	30,01	30,01
2025-11-11T12:12:09Z	11.11.2025 12:12:09	280	40	44,97	44,97	44,97	44,97	44,97	44,97	44,97	44,97	20,04	20,04	20,04	20,04	20,04	20,04	20,04	20,04	4,99	4,99	4,99	4,99	4,99	4,99	4,99	4,99	3,03	3,03	3,03	3,03	3,03	3,03	3,03	3,03	35	35	35	35	35	35	35	35	30,01	30,01	30,01	30,01	30,01	30,01
2025-11-11T12:22:10Z	11.11.2025 12:22:10	280	40	44,97	44,97	44,97	44,97	44,97	44,97	44,97	44,97	20,04	20,04	20,04	20,04	20,04	20,04	20,04	20,04	4,99	4,99	4,99	4,99	4,99	4,99	4,99	4,99	3,03	3,03	3,03	3,03	3,03	3,03	3,03	3,03	35	35	35	35	35	35	35	35	30,01	30,01	30,01	30,01	30,01	30,01
2025-11-11T12:32:10Z	11.11.2025 12:32:10	280	40	44,97	44,97	44,97	44,97	44,97	44,97	44,97	44,97	20,04	20,04	20,04	20,04	20,04	20,04	20,04	20,04	4,99	4,99	4,99	4,99	4,99	4,99	4,99	4,99	3,03	3,03	3,03	3,03	3,03	3,03	3,03	3,03	35	35	35	35	35	35	35	35	30,01	30,01	30,01	30,01	30,01	30,01
2025-11-11T12:42:10Z	11.11.2025 12:42:10	280	40	44,97	44,97	44,97	44,97	44,97	44,97	44,97	44,97	20,04	20,04	20,04	20,04	20,04	20,04	20,04	20,04	4,99	4,99	4,99	4,99	4,99	4,99	4,99	4,99	3,03	3,03	3,03	3,03	3,03	3,03	3,03	3,03	35	35	35	35	35	35	35	35	30,01	30,01	30,01	30,01	30,01	30,01
2025-11-11T12:52:10Z	11.11.2025 12:52:10	280	40	44,97	44,97	44,97	44,97	44,97	44,97	44,97	44,97	20,04	20,04	20,04	20,04	20,04	20,04	20,04	20,04	4,99	4,99	4,99	4,99	4,99	4,99	4,99	4,99	3,03	3,03	3,03	3,03	3,03	3,03	3,03	3,03	35	35	35	35	35	35	35	35	30,01	30,01	30,01	30,01	30,01	30,01
2025-11-11T13:02:10Z	11.11.2025 13:02:10	280	40	44,97	44,97	44,97	44,97	44,97	44,97	44,97	44,97	20,04	20,04	20,04	20,04	20,04	20,04	20,04	20,04	4,99	4,99	4,99	4,99	4,99	4,99	4,99	4,99	3,03	3,03	3,03	3,03	3,03	3,03	3,03	3,03	35	35	35	35	35	35	35	35	30,01	30,01	30,01	30,01	30,01	30,01
2025-11-11T13:12:10Z	11.11.2025 13:12:10	280	40	44,97	44,97	44,97	44,97	44,97	44,97	44,97	44,97	20,04	20,04	20,04	20,04	20,04	20,04	20,04	20,04	4,99	4,99	4,99	4,99	4,99	4,99	4,99	4,99	3,03	3,03	3,03	3,03	3,03	3,03	3,03	3,03	35	35	35	35	35	35	35	35	30,01	30,01	30,01	30,01	30,01	30,01
2025-11-11T13:22:10Z	11.11.2025 13:22:10	280	40	44,97	44,97	44,97	44,97	44,97	44,97	44,97	44,97	20,04	20,04	20,04	20,04	20,04	20,04	20,04	20,04	4,99	4,99	4,99	4,99	4,99	4,99	4,99	4,99	3,03	3,03	3,03	3,03	3,03	3,03	3,03	3,03	35	35	35	35	35	35	35	35	30,01	30,01	30,01	30,01	30,01	30,01
2025-11-11T13:32:10Z	11.11.2025 13:32:10	280	40	44,97	44,97	44,97	44,97	44,97	44,97	44,97	44,97	20,04	20,04	20,04	20,04	20,04	20,04	20,04	20,04	4,99	4,99	4,99	4,99	4,99	4,99	4,99	4,99	3,03	3,03	3,03	3,03	3,03	3,03	3,03	3,03	35	35	35	35	35	35	35	35	30,01	30,01	30,01	30,01	30,01	30,01
2025-11-11T13:42:10Z	11.11.2025 13:42:10	280	40	44,97	44,97	44,97	44,97	44,97	44,97	44,97	44,97	20,04	20,04	20,04	20,04	20,04	20,04	20,04	20,04	4,99	4,99	4,99	4,99	4,99	4,99	4,99	4,99	3,03	3,03	3,03	3,03	3,03	3,03	3,03	3,03	35	35	35	35	35	35	35	35	30,01	30,01	30,01	30,01	30,01	30,01
2025-11-11T13:52:10Z	11.11.2025 13:52:10	280	40	44,97	44,97	44,97	44,97	44,97	44,97	44,97	44,97	20,04	20,04	20,04	20,04	20,04	20,04	20,04	20,04	4,99	4,99	4,99	4,99	4,99	4,99	4,99	4,99	3,03	3,03	3,03	3,03	3,03	3,03	3,03	3,03	35	35	35	35	35	35	35	35	30,01	30,01	30,01	30,01	30,01	30,01
2025-11-11T14:02:11Z	11.11.2025 14:02:11	280	40	44,97	44,97	44,97	44,97	44,97	44,97	44,97	44,97	20,04	20,04	20,04	20,04	20,04	20,04	20,04	20,04	4,99	4,99	4,99	4,99	4,99	4,99	4,99	4,99	3,03	3,03	3,03	3,03	3,03	3,03	3,03	3,03	35	35	35	35	35	35	35	35	30,01	30,01	30,01	30,01	30,01	30,01
2025-11-11T14:12:11Z	11.11.2025 14:12:11	280	40	44,97	44,97	44,97	44,97	44,97	44,97	44,97	44,97	20,04	20,04	20,04	20,04	20,04	20,04	20,04	20,04	4,99	4,99	4,99	4,99	4,99	4,99	4,99	4,99	3,03	3,03	3,03	3,03	3,03	3,03	3,03	3,03	35	35	35	35	35	35	35	35	30,01	30,01	30,01	30,01	30,01	30,01
2025-11-11T14:22:11Z	11.11.2025 14:22:11	280	40	44,97	44,97	44,97	44,97	44,97	44,97	44,97	44,97	20,04	20,04	20,04	20,04	20,04	20,04	20,04	20,04	4,99	4,99	4,99	4,99	4,99	4,99	4,99	4,99	3,03	3,03	3,03	3,03	3,03	3,03	3,03	3,03	35	35	35	35	35	35	35	35	30,01	30,01	30,01	30,01	30,01	30,01
2025-11-11T14:32:11Z	11.11.2025 14:32:11	280	40	44,97	44,97	44,97	44,97	44,97	44,97	44,97	44,97	20,04	20,04	20,04	20,04	20,04	20,04	20,04	20,04	4,99	4,99	4,99	4,99	4,99	4,99	4,99	4,99	3,03	3,03	3,03	3,03	3,03	3,03	3,03	3,03	35	35	35	35	35	35	35	35	30,01	30,01	30,01	30,01	30,01	30,01
2025-11-11T14:42:11Z	11.11.2025 14:42:11	280	40	44,97	44,97	44,97	44,97	44,97	44,97	44,97	44,97	20,04	20,04	20,04	20,04	20,04	20,04	20,04	20,04	4,99	4,99	4,99	4,99	4,99	4,99	4,99	4,99	3,03	3,03	3,03	3,03	3,03	3,03	3,03	3,03	35	35	35	35	35	35	35	35	30,01	30,01	30,01	30,01	30,01	30,01
2025-11-11T14:52:11Z	11.11.2025 14:52:11	280	40	44,97	44,97	44,97	44,97	44,97	44,97	44,97	44,97	20,04	20,04	20,04	20,04	20,04	20,04	20,04	20,04	4,99	4,99	4,99	4,99	4,99	4,99	4,99	4,99	3,03	3,03	3,03	3,03	3,03	3,03	3,03	3,03	35	35	35	35	35	35	35	35	30,01	30,01	30,01	30,01	30,01	30,01
2025-11-11T15:03:10Z	11.11.2025 15:03:10	280	40	44,97	44,97	44,97	44,97	44,97	44,97	44,97	44,97	20,04	20,04	20,04	20,04	20,04	20,04	20,04	20,04	4,99	4,99	4,99	4,99	4,99	4,99	4,99	4,99	3,03	3,03	3,03	3,03	3,03	3,03	3,03	3,03	35	35	35	35	35	35	35	35	30,01	30,01	30,01	30,01	30,01	30,01
2025-11-11T15:13:10Z	11.11.2025 15:13:10	280	40	44,97	44,97	44,97	44,97	44,97	44,97	44,97	44,97	20,04	20,04	20,04	20,04	20,04	20,04	20,04	20,04	4,99	4,99	4,99	4,99	4,99	4,99	4,99	4,99	3,03	3,03	3,03	3,03	3,03	3,03	3,03	3,03	35	35	35	35	35	35	35	35	30,01	30,01	30,01	30,01	30,01	30,01
2025-11-11T15:23:10Z	11.11.2025 15:23:10	280	40	44,97	44,97	44,97	44,97	44,97	44,97	44,97	44,97	20,04	20,04	20,04	20,04	20,04	20,04	20,04	20,04	4,99	4,99	4,99	4,99	4,99	4,99	4,99	4,99	3,03	3,03	3,03	3,03	3,03	3,03	3,03	3,03	35	35	35	35	35	35	35	35	30,01	30,01	30,01	30,01	30,01	30,01
2025-11-11T15:33:10Z	11.11.2025 15:33:10	280	40	44,97	44,97	44,97	44,97	44,97	44,97	44,97	44,97	20,04	20,04	20,04	20,04	20,04	20,04	20,04	20,04	4,99	4,99	4,99	4,99	4,99	4,99	4,99	4,99	3,03	3,03	3,03	3,03	3,03	3,03	3,03	3,03	35	35	35	35	35	35	35	35	30,01	30,01	30,01	30,01	30,01	30,01
2025-11-11T15:43:10Z	11.11.2025 15:43:10	280	40	44,97	44,97	44,97	44,97	44,97	44,97	44,97	44,97	20,04	20,04	20,04	20,04	20,04	20,04	20,04	20,04	4,99	4,99	4,99	4,99	4,99	4,99	4,99	4,99	3,03	3,03	3,03	3,03	3,03	3,03	3,03	3,03	35	35	35	35	35	35	35	35	30,01	30,01	30,01	30,01	30,01	30,01
2025-11-11T15:53:10Z	11.11.2025 15:53:10	280	40	44,97	44,97	44,97	44,97	44,97	44,97	44,97	44,97	20,04	20,04	20,04	20,04	20,04	20,04	20,04	20,04	4,99	4,99	4,99	4,99	4,99	4,99	4,99	4,99	3,03	3,03	3,03	3,03	3,03	3,03	3,03	3,03	35	35	35	35	35	35	35	35	30,01	30,01	30,01	30,01	30,01	30,01
2025-11-11T16:03:10Z	11.11.2025 16:03:10	280	40	44,97	44,97	44,97	44,97	44,97	44,97	44,97	44,97	20,04	20,04	20,04	20,04	20,04	20,04	20,04	20,04	4,99	4,99	4,99	4,99	4,99	4,99	4,99	4,99	3,03	3,03	3,03	3,03	3,03	3,03	3,03	3,03	35	35	35	35	35	35	35	35	30,01	30,01	30,01	30,01	30,01	30,01
2025-11-11T16:13:10Z	11.11.2025 16:13:10	280	40	44,97	44,97	44,97	44,97	44,97	44,97	44,97	44,97	20,04	20,04	20,04	20,04	20,04	20,04	20,04	20,04	4,99	4,99	4,99	4,99	4,99	4,99	4,99	4,99	3,03	3,03	3,03	3,03	3,03	3,03	3,03	3,03	35	35	35	35	35	35	35	35	30,01	30,01	30,01	30,01	30,01	30,01
2025-11-11T16:23:11Z	11.11.2025 16:23:11	280	40	44,97	44,97	44,97	44,97	44,97	44,97	44,97	44,97	20,04	20,04	20,04	20,04	20,04	20,04	20,04	20,04	4,99	4,99	4,99	4,99	4,99	4,99	4,99	4,99	3,03	3,03	3,03	3,03	3,03	3,03	3,03	3,03	35	35	35	35	35	35	35	35	30,01	30,01	30,01	30,01	30,01	30,01
2025-11-11T16:33:11Z	11.11.2025 16:33:11	280	40	44,97	44,97	44,97	44,97	44,97	44,97	44,97	44,97	20,04	20,04	20,04	20,04	20,04	20,04	20,04	20,04	4,99	4,99	4,99	4,99	4,99	4,99	4,99	4,99	3,03	3,03	3,03	3,03	3,03	3,03	3,03	3,03	35	35	35	35	35	35	35	35	30,01	30,01	30,01	30,01	30,01	30,01
2025-11-11T16:43:11Z	11.11.2025 16:43:11	280	40	44,97	44,97	44,97	44,97	44,97	44,97	44,97	44,97	20,04	20,04	20,04	20,04	20,04	20,04	20,04	20,04	4,99	4,99	4,99	4,99	4,99	4,99	4,99	4,99	3,03	3,03	3,03	3,03	3,03	3,03	3,03	3,03	35	35	35	35	35	35	35	35	30,01	30,01	30,01	30,01	30,01	30,01
2025-11-11T16:53:11Z	11.11.2025 16:53:11	280	40	44,97	44,97	44,97	44,97	44,97	44,97	44,97	44,97	20,04	20,04	20,04	20,04	20,04	20,04	20,04	20,04	4,99	4,99	4,99	4,99	4,99	4,99	4,99	4,99	3,03	3,03	3,03	3,03	3,03	3,03	3,03	3,03	35	35	35	35	35	35	35	35	30,01	30,01	30,01	30,01	30,01	30,01
2025-11-11T17:03:11Z	11.11.2025 17:03:11	279	40	43,99	43,99	43,99	43,99	43,99	43,99	43,99	43,99	20,04	20,04	20,04	20,04	20,04	20,04	20,04	20,04	4,99	4,99	4,99	4,99	4,99	4,99	4,99	4,99	3,03	3,03	3,03	3,03	3,03	3,03	3,03	3,03	35	35	35	35	35	35	35	35	30,01	30,01	30,01	30,01	30,01	30,01
2025-11-11T17:13:11Z	11.11.2025 17:13:11	276	41	43,01	43,01	43,01	43,01	43,01	43,01	43,01	43,01	18,96	18,96	18,96	18,96	18,96	18,96	18,96	18,96	4,99	4,99	4,99	4,99	4,99	4,99	4,99	4,99	3,03	3,03	3,03	3,03	3,03	3,03	3,03	3,03	33,04	33,04	33,04	33,04	33,04	33,04	33,04	33,04	27,96	27,96	27,96	27,96	27,96	27,96
2025-11-11T17:23:11Z	11.11.2025 17:23:11	272	42	40,96	40,96	40,96	40,96	40,96	40,96	40,96	40,96	17,99	17,99	17,99	17,99	17,99	17,99	17,99	17,99	4,99	4,99	4,99	4,99	4,99	4,99	4,99	4,99	3,03	3,03	3,03	3,03	3,03	3,03	3,03	3,03	31,97	31,97	31,97	31,97	31,97	31,97	31,97	31,97	26,98	26,98	26,98	26,98	26,98	26,98
2025-11-11T17:33:11Z	11.11.2025 17:33:11	269	43	39	39	39	39	39	39	39	39	17,01	17,01	17,01	17,01	17,01	17,01	17,01	17,01	4,01	4,01	4,01	4,01	4,01	4,01	4,01	4,01	3,03	3,03	3,03	3,03	3,03	3,03	3,03	3,03	30,01	30,01	30,01	30,01	30,01	30,01	30,01	30,01	26	26	26	26	26	26
2025-11-11T17:43:11Z	11.11.2025 17:43:11	266	44	37,05	37,05	37,05	37,05	37,05	37,05	37,05	37,05	16,03	16,03	16,03	16,03	16,03	16,03	16,03	16,03	4,01	4,01	4,01	4,01	4,01	4,01	4,01	4,01	1,96	1,96	1,96	1,96	1,96	1,96	1,96	1,96	29,03	29,03	29,03	29,03	29,03	29,03	29,03	29,03	25,02	25,02	25,02	25,02	25,02	25,02
2025-11-11T17:53:12Z	11.11.2025 17:53:12	262	46	35	35	35	35	35	35	35	35	16,03	16,03	16,03	16,03	16,03	16,03	16,03	16,03	4,01	4,01	4,01	4,01	4,01	4,01	4,01	4,01	1,96	1,96	1,96	1,96	1,96	1,96	1,96	1,96	26,98	26,98	26,98	26,98	26,98	26,98	26,98	26,98	22,97	22,97	22,97	22,97	22,97	22,97
2025-11-11T18:03:12Z	11.11.2025 18:03:12	259	47	33,04	33,04	33,04	33,04	33,04	33,04	33,04	33,04	14,96	14,96	14,96	14,96	14,96	14,96	14,96	14,96	4,01	4,01	4,01	4,01	4,01	4,01	4,01	4,01	1,96	1,96	1,96	1,96	1,96	1,96	1,96	1,96	26	26	26	26	26	26	26	26	21,99	21,99	21,99	21,99	21,99	21,99
2025-11-11T18:13:12Z	11.11.2025 18:13:12	256	48	30,99	30,99	30,99	30,99	30,99	30,99	30,99	30,99	13,98	13,98	13,98	13,98	13,98	13,98	13,98	13,98	3,03	3,03	3,03	3,03	3,03	3,03	3,03	3,03	1,96	1,96	1,96	1,96	1,96	1,96	1,96	1,96	24,05	24,05	24,05	24,05	24,05	24,05	24,05	24,05	21,02	21,02	21,02	21,02	21,02	21,02
2025-11-11T18:23:12Z	11.11.2025 18:23:12	252	49	29,03	29,03	29,03	29,03	29,03	29,03	29,03	29,03	13	13	13	13	13	13	13	13	3,03	3,03	3,03	3,03	3,03	3,03	3,03	3,03	1,96	1,96	1,96	1,96	1,96	1,96	1,96	1,96	22,97	22,97	22,97	22,97	22,97	22,97	22,97	22,97	20,04	20,04	20,04	20,04	20,04	20,04
2025-11-11T18:33:12Z	11.11.2025 18:33:12	249	50	27,96	27,96	27,96	27,96	27,96	27,96	27,96	27,96	12,02	12,02	12,02	12,02	12,02	12,02	12,02	12,02	3,03	3,03	3,03	3,03	3,03	3,03	3,03	3,03	1,96	1,96	1,96	1,96	1,96	1,96	1,96	1,96	21,02	21,02	21,02	21,02	21,02	21,02	21,02	21,02	17,99	17,99	17,99	17,99	17,99	17,99
2025-11-11T18:43:12Z	11.11.2025 18:43:12	246	51	26	26	26	26	26	26	26	26	11,05	11,05	11,05	11,05	11,05	11,05	11,05	11,05	3,03	3,03	3,03	3,03	3,03	3,03	3,03	3,03	1,96	1,96	1,96	1,96	1,96	1,96	1,96	1,96	20,04	20,04	20,04	20,04	20,04	20,04	20,04	20,04	17,01	17,01	17,01	17,01	17,01	17,01
2025-11-11T18:53:12Z	11.11.2025 18:53:12	242	52	24,05	24,05	24,05	24,05	24,05	24,05	24,05	24,05	11,05	11,05	11,05	11,05	11,05	11,05	11,05	11,05	3,03	3,03	3,03	3,03	3,03	3,03	3,03	3,03	1,96	1,96	1,96	1,96	1,96	1,96	1,96	1,96	17,99	17,99	17,99	17,99	17,99	17,99	17,99	17,99	16,03	16,03	16,03	16,03	16,03	16,03
2025-11-11T19:03:12Z	11.11.2025 19:03:12	239	53	21,99	21,99	21,99	21,99	21,99	21,99	21,99	21,99	9,97	9,97	9,97	9,97	9,97	9,97	9,97	9,97	1,96	1,96	1,96	1,96	1,96	1,96	1,96	1,96	0,98	0,98	0,98	0,98	0,98	0,98	0,98	0,98	17,01	17,01	17,01	17,01	17,01	17,01	17,01	17,01	14,96	14,96	14,96	14,96	14,96	14,96
2025-11-11T19:13:12Z	11.11.2025 19:13:12	236	54	20,04	20,04	20,04	20,04	20,04	20,04	20,04	20,04	8,99	8,99	8,99	8,99	8,99	8,99	8,99	8,99	1,96	1,96	1,96	1,96	1,96	1,96	1,96	1,96	0,98	0,98	0,98	0,98	0,98	0,98	0,98	0,98	16,03	16,03	16,03	16,03	16,03	16,03	16,03	16,03	13	13	13	13	13	13
2025-11-11T19:23:13Z	11.11.2025 19:23:13	232	55	17,99	17,99	17,99	17,99	17,99	17,99	17,99	17,99	8,02	8,02	8,02	8,02	8,02	8,02	8,02	8,02	1,96	1,96	1,96	1,96	1,96	1,96	1,96	1,96	0,98	0,98	0,98	0,98	0,98	0,98	0,98	0,98	13,98	13,98	13,98	13,98	13,98	13,98	13,98	13,98	12,02	12,02	12,02	12,02	12,02	12,02
2025-11-11T19:33:13Z	11.11.2025 19:33:13	229	56	16,03	16,03	16,03	16,03	16,03	16,03	16,03	16,03	7,04	7,04	7,04	7,04	7,04	7,04	7,04	7,04	1,96	1,96	1,96	1,96	1,96	1,96	1,96	1,96	0,98	0,98	0,98	0,98	0,98	0,98	0,98	0,98	13	13	13	13	13	13	13	13	11,05	11,05	11,05	11,05	11,05	11,05
2025-11-11T19:43:13Z	11.11.2025 19:43:13	226	57	13,98	13,98	13,98	13,98	13,98	13,98	13,98	13,98	5,96	5,96	5,96	5,96	5,96	5,96	5,96	5,96	1,96	1,96	1,96	1,96	1,96	1,96	1,96	1,96	0,98	0,98	0,98	0,98	0,98	0,98	0,98	0,98	11,05	11,05	11,05	11,05	11,05	11,05	11,05	11,05	9,97	9,97	9,97	9,97	9,97	9,97
2025-11-11T19:53:13Z	11.11.2025 19:53:13	222	58	13	13	13	13	13	13	13	13	5,96	5,96	5,96	5,96	5,96	5,96	5,96	5,96	0,98	0,98	0,98	0,98	0,98	0,98	0,98	0,98	0,98	0,98	0,98	0,98	0,98	0,98	0,98	0,98	9,97	9,97	9,97	9,97	9,97	9,97	9,97	9,97	8,02	8,02	8,02	8,02	8,02	8,02
2025-11-11T20:03:13Z	11.11.2025 20:03:13	219	59	11,05	11,05	11,05	11,05	11,05	11,05	11,05	11,05	4,99	4,99	4,99	4,99	4,99	4,99	4,99	4,99	0,98	0,98	0,98	0,98	0,98	0,98	0,98	0,98	0,98	0,98	0,98	0,98	0,98	0,98	0,98	0,98	8,02	8,02	8,02	8,02	8,02	8,02	8,02	8,02	7,04	7,04	7,04	7,04	7,04	7,04
2025-11-11T20:13:13Z	11.11.2025 20:13:13	216	60	8,99	8,99	8,99	8,99	8,99	8,99	8,99	8,99	4,01	4,01	4,01	4,01	4,01	4,01	4,01	4,01	0,98	0,98	0,98	0,98	0,98	0,98	0,98	0,98	0,98	0,98	0,98	0,98	0,98	0,98	0,98	0,98	7,04	7,04	7,04	7,04	7,04	7,04	7,04	7,04	5,96	5,96	5,96	5,96	5,96	5,96
2025-11-11T20:23:13Z	11.11.2025 20:23:13	212	61	7,04	7,04	7,04	7,04	7,04	7,04	7,04	7,04	3,03	3,03	3,03	3,03	3,03	3,03	3,03	3,03	0,98	0,98	0,98	0,98	0,98	0,98	0,98	0,98	0	0	0	0	0	0	0	0	4,99	4,99	4,99	4,99	4,99	4,99	4,99	4,99	4,99	4,99	4,99	4,99	4,99	4,99
2025-11-11T20:33:13Z	11.11.2025 20:33:13	209	62	4,99	4,99	4,99	4,99	4,99	4,99	4,99	4,99	1,96	1,96	1,96	1,96	1,96	1,96	1,96	1,96	0,98	0,98	0,98	0,98	0,98	0,98	0,98	0,98	0	0	0	0	0	0	0	0	4,01	4,01	4,01	4,01	4,01	4,01	4,01	4,01	3,03	3,03	3,03	3,03	3,03	3,03
2025-11-11T20:43:14Z	11.11.2025 20:43:14	206	63	3,03	3,03	3,03	3,03	3,03	3,03	3,03	3,03	0,98	0,98	0,98	0,98	0,98	0,98	0,98	0,98	0	0	0	0	0	0	0	0	0	0	0	0	0	0	0	0	1,96	1,96	1,96	1,96	1,96	1,96	1,96	1,96	1,96	1,96	1,96	1,96	1,96	1,96
2025-11-11T20:53:14Z	11.11.2025 20:53:14	202	64	0,98	0,98	0,98	0,98	0,98	0,98	0,98	0,98	0,98	0,98	0,98	0,98	0,98	0,98	0,98	0,98	0	0	0	0	0	0	0	0	0	0	0	0	0	0	0	0	0,98	0,98	0,98	0,98	0,98	0,98	0,98	0,98	0,98	0,98	0,98	0,98	0,98	0,98
2025-11-11T21:03:14Z	11.11.2025 21:03:14	200	65	0	0	0	0	0	0	0	0	0	0	0	0	0	0	0	0	0	0	0	0	0	0	0	0	0	0	0	0	0	0	0	0	0	0	0	0	0	0	0	0	0	0	0	0	0	0
2025-11-11T21:13:14Z	11.11.2025 21:13:14	200	65	0	0	0	0	0	0	0	0	0	0	0	0	0	0	0	0	0	0	0	0	0	0	0	0	0	0	0	0	0	0	0	0	0	0	0	0	0	0	0	0	0	0	0	0	0	0
2025-11-11T21:23:14Z	11.11.2025 21:23:14	200	65	0	0	0	0	0	0	0	0	0	0	0	0	0	0	0	0	0	0	0	0	0	0	0	0	0	0	0	0	0	0	0	0	0	0	0	0	0	0	0	0	0	0	0	0	0	0
2025-11-11T21:33:14Z	11.11.2025 21:33:14	200	65	0	0	0	0	0	0	0	0	0	0	0	0	0	0	0	0	0	0	0	0	0	0	0	0	0	0	0	0	0	0	0	0	0	0	0	0	0	0	0	0	0	0	0	0	0	0
2025-11-11T21:43:14Z	11.11.2025 21:43:14	200	65	0	0	0	0	0	0	0	0	0	0	0	0	0	0	0	0	0	0	0	0	0	0	0	0	0	0	0	0	0	0	0	0	0	0	0	0	0	0	0	0	0	0	0	0	0	0
2025-11-11T21:53:14Z	11.11.2025 21:53:14	200	65	0	0	0	0	0	0	0	0	0	0	0	0	0	0	0	0	0	0	0	0	0	0	0	0	0	0	0	0	0	0	0	0	0	0	0	0	0	0	0	0	0	0	0	0	0	0
2025-11-11T22:03:14Z	11.11.2025 22:03:14	200	65	0	0	0	0	0	0	0	0	0	0	0	0	0	0	0	0	0	0	0	0	0	0	0	0	0	0	0	0	0	0	0	0	0	0	0	0	0	0	0	0	0	0	0	0	0	0
2025-11-11T22:13:14Z	11.11.2025 22:13:14	200	65	0	0	0	0	0	0	0	0	0	0	0	0	0	0	0	0	0	0	0	0	0	0	0	0	0	0	0	0	0	0	0	0	0	0	0	0	0	0	0	0	0	0	0	0	0	0
2025-11-11T22:23:15Z	11.11.2025 22:23:15	200	65	0	0	0	0	0	0	0	0	0	0	0	0	0	0	0	0	0	0	0	0	0	0	0	0	0	0	0	0	0	0	0	0	0	0	0	0	0	0	0	0	0	0	0	0	0	0
2025-11-11T22:33:15Z	11.11.2025 22:33:15	200	65	0	0	0	0	0	0	0	0	0	0	0	0	0	0	0	0	0	0	0	0	0	0	0	0	0	0	0	0	0	0	0	0	0	0	0	0	0	0	0	0	0	0	0	0	0	0
2025-11-11T22:43:15Z	11.11.2025 22:43:15	200	65	0	0	0	0	0	0	0	0	0	0	0	0	0	0	0	0	0	0	0	0	0	0	0	0	0	0	0	0	0	0	0	0	0	0	0	0	0	0	0	0	0	0	0	0	0	0
2025-11-11T22:53:15Z	11.11.2025 22:53:15	200	65	0	0	0	0	0	0	0	0	0	0	0	0	0	0	0	0	0	0	0	0	0	0	0	0	0	0	0	0	0	0	0	0	0	0	0	0	0	0	0	0	0	0	0	0	0	0
2025-11-11T23:03:15Z	11.11.2025 23:03:15	200	65	0	0	0	0	0	0	0	0	0	0	0	0	0	0	0	0	0	0	0	0	0	0	0	0	0	0	0	0	0	0	0	0	0	0	0	0	0	0	0	0	0	0	0	0	0	0
2025-11-11T23:13:15Z	11.11.2025 23:13:15	200	65	0	0	0	0	0	0	0	0	0	0	0	0	0	0	0	0	0	0	0	0	0	0	0	0	0	0	0	0	0	0	0	0	0	0	0	0	0	0	0	0	0	0	0	0	0	0
2025-11-11T23:23:15Z	11.11.2025 23:23:15	200	65	0	0	0	0	0	0	0	0	0	0	0	0	0	0	0	0	0	0	0	0	0	0	0	0	0	0	0	0	0	0	0	0	0	0	0	0	0	0	0	0	0	0	0	0	0	0
2025-11-11T23:33:15Z	11.11.2025 23:33:15	200	65	0	0	0	0	0	0	0	0	0	0	0	0	0	0	0	0	0	0	0	0	0	0	0	0	0	0	0	0	0	0	0	0	0	0	0	0	0	0	0	0	0	0	0	0	0	0
2025-11-11T23:43:15Z	11.11.2025 23:43:15	200	65	0	0	0	0	0	0	0	0	0	0	0	0	0	0	0	0	0	0	0	0	0	0	0	0	0	0	0	0	0	0	0	0	0	0	0	0	0	0	0	0	0	0	0	0	0	0
2025-11-11T23:53:15Z	11.11.2025 23:53:15	200	65	0	0	0	0	0	0	0	0	0	0	0	0	0	0	0	0	0	0	0	0	0	0	0	0	0	0	0	0	0	0	0	0	0	0	0	0	0	0	0	0	0	0	0	0	0	0
2025-11-12T00:03:16Z	12.11.2025 0:03:16	200	65	0	0	0	0	0	0	0	0	0	0	0	0	0	0	0	0	0	0	0	0	0	0	0	0	0	0	0	0	0	0	0	0	0	0	0	0	0	0	0	0	0	0	0	0	0	0
2025-11-12T00:13:16Z	12.11.2025 0:13:16	200	65	0	0	0	0	0	0	0	0	0	0	0	0	0	0	0	0	0	0	0	0	0	0	0	0	0	0	0	0	0	0	0	0	0	0	0	0	0	0	0	0	0	0	0	0	0	0
2025-11-12T00:23:16Z	12.11.2025 0:23:16	200	65	0	0	0	0	0	0	0	0	0	0	0	0	0	0	0	0	0	0	0	0	0	0	0	0	0	0	0	0	0	0	0	0	0	0	0	0	0	0	0	0	0	0	0	0	0	0
2025-11-12T00:33:16Z	12.11.2025 0:33:16	200	65	0	0	0	0	0	0	0	0	0	0	0	0	0	0	0	0	0	0	0	0	0	0	0	0	0	0	0	0	0	0	0	0	0	0	0	0	0	0	0	0	0	0	0	0	0	0
2025-11-12T00:43:16Z	12.11.2025 0:43:16	200	65	0	0	0	0	0	0	0	0	0	0	0	0	0	0	0	0	0	0	0	0	0	0	0	0	0	0	0	0	0	0	0	0	0	0	0	0	0	0	0	0	0	0	0	0	0	0
2025-11-12T00:53:16Z	12.11.2025 0:53:16	200	65	0	0	0	0	0	0	0	0	0	0	0	0	0	0	0	0	0	0	0	0	0	0	0	0	0	0	0	0	0	0	0	0	0	0	0	0	0	0	0	0	0	0	0	0	0	0
2025-11-12T01:03:16Z	12.11.2025 1:03:16	200	65	0	0	0	0	0	0	0	0	0	0	0	0	0	0	0	0	0	0	0	0	0	0	0	0	0	0	0	0	0	0	0	0	0	0	0	0	0	0	0	0	0	0	0	0	0	0
2025-11-12T01:13:16Z	12.11.2025 1:13:16	200	65	0	0	0	0	0	0	0	0	0	0	0	0	0	0	0	0	0	0	0	0	0	0	0	0	0	0	0	0	0	0	0	0	0	0	0	0	0	0	0	0	0	0	0	0	0	0
2025-11-12T01:23:16Z	12.11.2025 1:23:16	200	65	0	0	0	0	0	0	0	0	0	0	0	0	0	0	0	0	0	0	0	0	0	0	0	0	0	0	0	0	0	0	0	0	0	0	0	0	0	0	0	0	0	0	0	0	0	0
2025-11-12T01:33:16Z	12.11.2025 1:33:16	200	65	0	0	0	0	0	0	0	0	0	0	0	0	0	0	0	0	0	0	0	0	0	0	0	0	0	0	0	0	0	0	0	0	0	0	0	0	0	0	0	0	0	0	0	0	0	0
2025-11-12T01:43:16Z	12.11.2025 1:43:16	200	65	0	0	0	0	0	0	0	0	0	0	0	0	0	0	0	0	0	0	0	0	0	0	0	0	0	0	0	0	0	0	0	0	0	0	0	0	0	0	0	0	0	0	0	0	0	0
2025-11-12T01:53:17Z	12.11.2025 1:53:17	200	65	0	0	0	0	0	0	0	0	0	0	0	0	0	0	0	0	0	0	0	0	0	0	0	0	0	0	0	0	0	0	0	0	0	0	0	0	0	0	0	0	0	0	0	0	0	0
2025-11-12T02:03:17Z	12.11.2025 2:03:17	200	65	0	0	0	0	0	0	0	0	0	0	0	0	0	0	0	0	0	0	0	0	0	0	0	0	0	0	0	0	0	0	0	0	0	0	0	0	0	0	0	0	0	0	0	0	0	0
2025-11-12T02:13:17Z	12.11.2025 2:13:17	200	65	0	0	0	0	0	0	0	0	0	0	0	0	0	0	0	0	0	0	0	0	0	0	0	0	0	0	0	0	0	0	0	0	0	0	0	0	0	0	0	0	0	0	0	0	0	0
2025-11-12T02:23:17Z	12.11.2025 2:23:17	200	65	0	0	0	0	0	0	0	0	0	0	0	0	0	0	0	0	0	0	0	0	0	0	0	0	0	0	0	0	0	0	0	0	0	0	0	0	0	0	0	0	0	0	0	0	0	0
2025-11-12T02:33:17Z	12.11.2025 2:33:17	200	65	0	0	0	0	0	0	0	0	0	0	0	0	0	0	0	0	0	0	0	0	0	0	0	0	0	0	0	0	0	0	0	0	0	0	0	0	0	0	0	0	0	0	0	0	0	0
2025-11-12T02:43:17Z	12.11.2025 2:43:17	200	65	0	0	0	0	0	0	0	0	0	0	0	0	0	0	0	0	0	0	0	0	0	0	0	0	0	0	0	0	0	0	0	0	0	0	0	0	0	0	0	0	0	0	0	0	0	0
2025-11-12T02:53:17Z	12.11.2025 2:53:17	200	65	0	0	0	0	0	0	0	0	0	0	0	0	0	0	0	0	0	0	0	0	0	0	0	0	0	0	0	0	0	0	0	0	0	0	0	0	0	0	0	0	0	0	0	0	0	0
2025-11-12T03:03:17Z	12.11.2025 3:03:17	200	65	0	0	0	0	0	0	0	0	0	0	0	0	0	0	0	0	0	0	0	0	0	0	0	0	0	0	0	0	0	0	0	0	0	0	0	0	0	0	0	0	0	0	0	0	0	0
2025-11-12T03:13:17Z	12.11.2025 3:13:17	200	65	0	0	0	0	0	0	0	0	0	0	0	0	0	0	0	0	0	0	0	0	0	0	0	0	0	0	0	0	0	0	0	0	0	0	0	0	0	0	0	0	0	0	0	0	0	0
2025-11-12T03:23:18Z	12.11.2025 3:23:18	200	65	0	0	0	0	0	0	0	0	0	0	0	0	0	0	0	0	0	0	0	0	0	0	0	0	0	0	0	0	0	0	0	0	0	0	0	0	0	0	0	0	0	0	0	0	0	0
2025-11-12T03:33:18Z	12.11.2025 3:33:18	200	65	0	0	0	0	0	0	0	0	0	0	0	0	0	0	0	0	0	0	0	0	0	0	0	0	0	0	0	0	0	0	0	0	0	0	0	0	0	0	0	0	0	0	0	0	0	0
2025-11-12T03:43:18Z	12.11.2025 3:43:18	200	65	0	0	0	0	0	0	0	0	0	0	0	0	0	0	0	0	0	0	0	0	0	0	0	0	0	0	0	0	0	0	0	0	0	0	0	0	0	0	0	0	0	0	0	0	0	0
2025-11-12T03:53:18Z	12.11.2025 3:53:18	200	65	0	0	0	0	0	0	0	0	0	0	0	0	0	0	0	0	0	0	0	0	0	0	0	0	0	0	0	0	0	0	0	0	0	0	0	0	0	0	0	0	0	0	0	0	0	0
2025-11-12T04:03:18Z	12.11.2025 4:03:18	200	65	0	0	0	0	0	0	0	0	0	0	0	0	0	0	0	0	0	0	0	0	0	0	0	0	0	0	0	0	0	0	0	0	0	0	0	0	0	0	0	0	0	0	0	0	0	0
2025-11-12T04:13:18Z	12.11.2025 4:13:18	200	65	0	0	0	0	0	0	0	0	0	0	0	0	0	0	0	0	0	0	0	0	0	0	0	0	0	0	0	0	0	0	0	0	0	0	0	0	0	0	0	0	0	0	0	0	0	0
2025-11-12T04:23:18Z	12.11.2025 4:23:18	200	65	0	0	0	0	0	0	0	0	0	0	0	0	0	0	0	0	0	0	0	0	0	0	0	0	0	0	0	0	0	0	0	0	0	0	0	0	0	0	0	0	0	0	0	0	0	0
2025-11-12T04:33:18Z	12.11.2025 4:33:18	200	65	0	0	0	0	0	0	0	0	0	0	0	0	0	0	0	0	0	0	0	0	0	0	0	0	0	0	0	0	0	0	0	0	0	0	0	0	0	0	0	0	0	0	0	0	0	0
2025-11-12T04:43:18Z	12.11.2025 4:43:18	200	65	0	0	0	0	0	0	0	0	0	0	0	0	0	0	0	0	0	0	0	0	0	0	0	0	0	0	0	0	0	0	0	0	0	0	0	0	0	0	0	0	0	0	0	0	0	0
2025-11-12T04:53:19Z	12.11.2025 4:53:19	200	65	0	0	0	0	0	0	0	0	0	0	0	0	0	0	0	0	0	0	0	0	0	0	0	0	0	0	0	0	0	0	0	0	0	0	0	0	0	0	0	0	0	0	0	0	0	0
2025-11-12T05:03:19Z	12.11.2025 5:03:19	200	65	0	0	0	0	0	0	0	0	0	0	0	0	0	0	0	0	0	0	0	0	0	0	0	0	0	0	0	0	0	0	0	0	0	0	0	0	0	0	0	0	0	0	0	0	0	0
2025-11-12T05:13:19Z	12.11.2025 5:13:19	200	65	0	0	0	0	0	0	0	0	0	0	0	0	0	0	0	0	0	0	0	0	0	0	0	0	0	0	0	0	0	0	0	0	0	0	0	0	0	0	0	0	0	0	0	0	0	0
2025-11-12T05:23:19Z	12.11.2025 5:23:19	200	65	0	0	0	0	0	0	0	0	0	0	0	0	0	0	0	0	0	0	0	0	0	0	0	0	0	0	0	0	0	0	0	0	0	0	0	0	0	0	0	0	0	0	0	0	0	0
2025-11-12T05:33:19Z	12.11.2025 5:33:19	200	65	0	0	0	0	0	0	0	0	0	0	0	0	0	0	0	0	0	0	0	0	0	0	0	0	0	0	0	0	0	0	0	0	0	0	0	0	0	0	0	0	0	0	0	0	0	0
2025-11-12T05:43:19Z	12.11.2025 5:43:19	200	65	0	0	0	0	0	0	0	0	0	0	0	0	0	0	0	0	0	0	0	0	0	0	0	0	0	0	0	0	0	0	0	0	0	0	0	0	0	0	0	0	0	0	0	0	0	0
2025-11-12T05:53:19Z	12.11.2025 5:53:19	200	65	0	0	0	0	0	0	0	0	0	0	0	0	0	0	0	0	0	0	0	0	0	0	0	0	0	0	0	0	0	0	0	0	0	0	0	0	0	0	0	0	0	0	0	0	0	0
2025-11-12T06:03:19Z	12.11.2025 6:03:19	201	65	0	0	0	0	0	0	0	0	0	0	0	0	0	0	0	0	0	0	0	0	0	0	0	0	0	0	0	0	0	0	0	0	0	0	0	0	0	0	0	0	0	0	0	0	0	0
2025-11-12T06:13:19Z	12.11.2025 6:13:19	204	64	1,96	1,96	1,96	1,96	1,96	1,96	1,96	1,96	0,98	0,98	0,98	0,98	0,98	0,98	0,98	0,98	0	0	0	0	0	0	0	0	0	0	0	0	0	0	0	0	1,96	1,96	1,96	1,96	1,96	1,96	1,96	1,96	0,98	0,98	0,98	0,98	0,98	0,98
2025-11-12T06:23:20Z	12.11.2025 6:23:20	206	63	4,01	4,01	4,01	3,03	4,01	3,03	4,01	3,03	1,96	1,96	1,96	1,96	1,96	1,96	1,96	1,96	0	0	0	0	0	0	0	0	0	0	0	0	0	0	0	0	3,03	3,03	3,03	3,03	3,03	3,03	3,03	3,03	1,96	1,96	1,96	1,96	1,96	1,96
2025-11-12T06:33:20Z	12.11.2025 6:33:20	209	62	4,99	4,99	4,99	4,99	4,99	4,99	4,99	4,99	1,96	1,96	1,96	1,96	1,96	1,96	1,96	1,96	0,98	0,98	0,98	0,98	0,98	0,98	0,98	0,98	0	0	0	0	0	0	0	0	4,01	4,01	4,01	4,01	4,01	4,01	4,01	4,01	3,03	3,03	3,03	3,03	3,03	3,03
2025-11-12T06:43:20Z	12.11.2025 6:43:20	212	61	5,96	5,96	5,96	5,96	5,96	5,96	5,96	5,96	3,03	3,03	3,03	3,03	3,03	3,03	3,03	3,03	0,98	0,98	0,98	0,98	0,98	0,98	0,98	0,98	0	0	0	0	0	0	0	0	4,99	4,99	4,99	4,99	4,99	4,99	4,99	4,99	4,01	4,01	4,01	4,01	4,01	4,01
2025-11-12T06:53:20Z	12.11.2025 6:53:20	214	61	8,02	8,02	8,02	8,02	8,02	8,02	8,02	8,02	4,01	4,01	4,01	4,01	4,01	4,01	4,01	4,01	0,98	0,98	0,98	0,98	0,98	0,98	0,98	0,98	0,98	0,98	0,98	0,98	0,98	0,98	0,98	0,98	5,96	5,96	5,96	5,96	5,96	5,96	5,96	5,96	4,99	4,99	4,99	4,99	4,99	4,99
2025-11-12T07:03:20Z	12.11.2025 7:03:20	217	60	9,97	9,97	9,97	9,97	9,97	9,97	9,97	9,97	4,01	4,01	4,01	4,01	4,01	4,01	4,01	4,01	0,98	0,98	0,98	0,98	0,98	0,98	0,98	0,98	0,98	0,98	0,98	0,98	0,98	0,98	0,98	0,98	7,04	7,04	7,04	7,04	7,04	7,04	7,04	7,04	5,96	5,96	5,96	5,96	5,96	5,96
2025-11-12T07:13:20Z	12.11.2025 7:13:20	220	59	11,05	11,05	11,05	11,05	11,05	11,05	11,05	11,05	4,99	4,99	4,99	4,99	4,99	4,99	4,99	4,99	0,98	0,98	0,98	0,98	0,98	0,98	0,98	0,98	0,98	0,98	0,98	0,98	0,98	0,98	0,98	0,98	8,99	8,99	8,99	8,99	8,99	8,99	8,99	8,99	7,04	7,04	7,04	7,04	7,04	7,04
2025-11-12T07:23:20Z	12.11.2025 7:23:20	222	58	12,02	12,02	12,02	12,02	12,02	12,02	12,02	12,02	5,96	5,96	5,96	5,96	5,96	5,96	5,96	5,96	0,98	0,98	0,98	0,98	0,98	0,98	0,98	0,98	0,98	0,98	0,98	0,98	0,98	0,98	0,98	0,98	9,97	9,97	9,97	9,97	9,97	9,97	9,97	9,97	8,02	8,02	8,02	8,02	8,02	8,02
2025-11-12T07:33:20Z	12.11.2025 7:33:20	225	57	13,98	13,98	13,98	13,98	13,98	13,98	13,98	13,98	5,96	5,96	5,96	5,96	5,96	5,96	5,96	5,96	1,96	1,96	1,96	1,96	1,96	1,96	1,96	1,96	0,98	0,98	0,98	0,98	0,98	0,98	0,98	0,98	11,05	11,05	11,05	11,05	11,05	11,05	11,05	11,05	8,99	8,99	8,99	8,99	8,99	8,99
2025-11-12T07:43:20Z	12.11.2025 7:43:20	228	56	16,03	16,03	16,03	16,03	16,03	16,03	16,03	16,03	7,04	7,04	7,04	7,04	7,04	7,04	7,04	7,04	1,96	1,96	1,96	1,96	1,96	1,96	1,96	1,96	0,98	0,98	0,98	0,98	0,98	0,98	0,98	0,98	12,02	12,02	12,02	12,02	12,02	12,02	12,02	12,02	9,97	9,97	9,97	9,97	9,97	9,97
2025-11-12T07:53:20Z	12.11.2025 7:53:20	230	56	17,01	17,01	17,01	17,01	17,01	17,01	17,01	17,01	8,02	8,02	8,02	8,02	8,02	8,02	8,02	8,02	1,96	1,96	1,96	1,96	1,96	1,96	1,96	1,96	0,98	0,98	0,98	0,98	0,98	0,98	0,98	0,98	13	13	13	13	13	13	13	13	11,05	11,05	11,05	11,05	11,05	11,05
2025-11-12T08:03:21Z	12.11.2025 8:03:21	233	55	17,99	17,99	17,99	17,99	17,99	17,99	17,99	17,99	8,02	8,02	8,02	8,02	8,02	8,02	8,02	8,02	1,96	1,96	1,96	1,96	1,96	1,96	1,96	1,96	0,98	0,98	0,98	0,98	0,98	0,98	0,98	0,98	13,98	13,98	13,98	13,98	13,98	13,98	13,98	13,98	12,02	12,02	12,02	12,02	12,02	12,02
2025-11-12T08:13:21Z	12.11.2025 8:13:21	236	54	20,04	20,04	20,04	20,04	20,04	20,04	20,04	20,04	8,99	8,99	8,99	8,99	8,99	8,99	8,99	8,99	1,96	1,96	1,96	1,96	1,96	1,96	1,96	1,96	0,98	0,98	0,98	0,98	0,98	0,98	0,98	0,98	16,03	16,03	16,03	16,03	16,03	16,03	16,03	16,03	13	13	13	13	13	13
2025-11-12T08:23:21Z	12.11.2025 8:23:21	238	53	21,99	21,99	21,99	21,99	21,99	21,99	21,99	21,99	9,97	9,97	9,97	9,97	9,97	9,97	9,97	9,97	1,96	1,96	1,96	1,96	1,96	1,96	1,96	1,96	0,98	0,98	0,98	0,98	0,98	0,98	0,98	0,98	17,01	17,01	17,01	17,01	17,01	17,01	17,01	17,01	13,98	13,98	13,98	13,98	13,98	13,98
2025-11-12T08:33:21Z	12.11.2025 8:33:21	241	52	22,97	22,97	22,97	22,97	22,97	22,97	22,97	22,97	9,97	9,97	9,97	9,97	9,97	9,97	9,97	9,97	3,03	3,03	3,03	3,03	3,03	3,03	3,03	3,03	1,96	1,96	1,96	1,96	1,96	1,96	1,96	1,96	17,99	17,99	17,99	17,99	17,99	17,99	17,99	17,99	14,96	14,96	14,96	14,96	14,96	14,96
2025-11-12T08:43:21Z	12.11.2025 8:43:21	244	51	24,05	24,05	24,05	24,05	24,05	24,05	24,05	24,05	11,05	11,05	11,05	11,05	11,05	11,05	11,05	11,05	3,03	3,03	3,03	3,03	3,03	3,03	3,03	3,03	1,96	1,96	1,96	1,96	1,96	1,96	1,96	1,96	18,96	18,96	18,96	18,96	18,96	18,96	18,96	18,96	16,03	16,03	16,03	16,03	16,03	16,03
2025-11-12T08:53:21Z	12.11.2025 8:53:21	246	51	26	26	26	26	26	26	26	26	12,02	12,02	12,02	12,02	12,02	12,02	12,02	12,02	3,03	3,03	3,03	3,03	3,03	3,03	3,03	3,03	1,96	1,96	1,96	1,96	1,96	1,96	1,96	1,96	20,04	20,04	20,04	20,04	20,04	20,04	20,04	20,04	17,01	17,01	17,01	17,01	17,01	17,01
2025-11-12T09:03:21Z	12.11.2025 9:03:21	249	50	27,96	27,96	27,96	27,96	27,96	27,96	27,96	27,96	12,02	12,02	12,02	12,02	12,02	12,02	12,02	12,02	3,03	3,03	3,03	3,03	3,03	3,03	3,03	3,03	1,96	1,96	1,96	1,96	1,96	1,96	1,96	1,96	21,02	21,02	21,02	21,02	21,02	21,02	21,02	21,02	17,99	17,99	17,99	17,99	17,99	17,99
2025-11-12T09:13:21Z	12.11.2025 9:13:21	252	49	29,03	29,03	29,03	29,03	29,03	29,03	29,03	29,03	13	13	13	13	13	13	13	13	3,03	3,03	3,03	3,03	3,03	3,03	3,03	3,03	1,96	1,96	1,96	1,96	1,96	1,96	1,96	1,96	22,97	22,97	22,97	22,97	22,97	22,97	22,97	22,97	18,96	18,96	18,96	18,96	18,96	18,96
2025-11-12T09:23:21Z	12.11.2025 9:23:21	254	48	30,01	30,01	30,01	30,01	30,01	30,01	30,01	30,01	13,98	13,98	13,98	13,98	13,98	13,98	13,98	13,98	3,03	3,03	3,03	3,03	3,03	3,03	3,03	3,03	1,96	1,96	1,96	1,96	1,96	1,96	1,96	1,96	24,05	24,05	24,05	24,05	24,05	24,05	24,05	24,05	20,04	20,04	20,04	20,04	20,04	20,04
2025-11-12T09:33:22Z	12.11.2025 9:33:22	257	47	31,97	31,97	31,97	31,97	31,97	31,97	31,97	31,97	13,98	13,98	13,98	13,98	13,98	13,98	13,98	13,98	4,01	4,01	4,01	4,01	4,01	4,01	4,01	4,01	1,96	1,96	1,96	1,96	1,96	1,96	1,96	1,96	25,02	25,02	25,02	25,02	25,02	25,02	25,02	25,02	21,02	21,02	21,02	21,02	21,02	21,02
2025-11-12T09:43:22Z	12.11.2025 9:43:22	260	46	34,02	34,02	34,02	34,02	34,02	34,02	34,02	34,02	14,96	14,96	14,96	14,96	14,96	14,96	14,96	14,96	4,01	4,01	4,01	4,01	4,01	4,01	4,01	4,01	1,96	1,96	1,96	1,96	1,96	1,96	1,96	1,96	26	26	26	26	26	26	26	26	21,99	21,99	21,99	21,99	21,99	21,99
2025-11-12T09:53:22Z	12.11.2025 9:53:22	262	46	35	35	35	35	35	35	35	35	16,03	16,03	16,03	16,03	16,03	16,03	16,03	16,03	4,01	4,01	4,01	4,01	4,01	4,01	4,01	4,01	1,96	1,96	1,96	1,96	1,96	1,96	1,96	1,96	26,98	26,98	26,98	26,98	26,98	26,98	26,98	26,98	22,97	22,97	22,97	22,97	22,97	22,97
2025-11-12T10:03:22Z	12.11.2025 10:03:22	265	45	35,97	35,97	35,97	35,97	35,97	35,97	35,97	35,97	16,03	16,03	16,03	16,03	16,03	16,03	16,03	16,03	4,01	4,01	4,01	4,01	4,01	4,01	4,01	4,01	1,96	1,96	1,96	1,96	1,96	1,96	1,96	1,96	27,96	27,96	27,96	27,96	27,96	27,96	27,96	27,96	24,05	24,05	24,05	24,05	24,05	24,05
2025-11-12T10:13:22Z	12.11.2025 10:13:22	268	44	38,03	38,03	38,03	38,03	38,03	38,03	38,03	38,03	17,01	17,01	17,01	17,01	17,01	17,01	17,01	17,01	4,01	4,01	4,01	4,01	4,01	4,01	4,01	4,01	3,03	3,03	3,03	3,03	3,03	3,03	3,03	3,03	30,01	30,01	30,01	30,01	30,01	30,01	30,01	30,01	25,02	25,02	25,02	25,02	25,02	25,02
2025-11-12T10:23:22Z	12.11.2025 10:23:22	270	43	39,98	39,98	39,98	39,98	39,98	39,98	39,98	39,98	17,99	17,99	17,99	17,99	17,99	17,99	17,99	17,99	4,01	4,01	4,01	4,01	4,01	4,01	4,01	4,01	3,03	3,03	3,03	3,03	3,03	3,03	3,03	3,03	30,99	30,99	30,99	30,99	30,99	30,99	30,99	30,99	26	26	26	26	26	26
2025-11-12T10:33:22Z	12.11.2025 10:33:22	273	42	40,96	40,96	40,96	40,96	40,96	40,96	40,96	40,96	17,99	17,99	17,99	17,99	17,99	17,99	17,99	17,99	4,99	4,99	4,99	4,99	4,99	4,99	4,99	4,99	3,03	3,03	3,03	3,03	3,03	3,03	3,03	3,03	31,97	31,97	31,97	31,97	31,97	31,97	31,97	31,97	26,98	26,98	26,98	26,98	26,98	26,98
2025-11-12T10:43:22Z	12.11.2025 10:43:22	276	41	42,03	42,03	42,03	42,03	42,03	42,03	42,03	42,03	18,96	18,96	18,96	18,96	18,96	18,96	18,96	18,96	4,99	4,99	4,99	4,99	4,99	4,99	4,99	4,99	3,03	3,03	3,03	3,03	3,03	3,03	3,03	3,03	33,04	33,04	33,04	33,04	33,04	33,04	33,04	33,04	27,96	27,96	27,96	27,96	27,96	27,96
2025-11-12T10:53:22Z	12.11.2025 10:53:22	278	41	43,99	43,99	43,99	43,99	43,99	43,99	43,99	43,99	20,04	20,04	20,04	20,04	20,04	20,04	20,04	20,04	4,99	4,99	4,99	4,99	4,99	4,99	4,99	4,99	3,03	3,03	3,03	3,03	3,03	3,03	3,03	3,03	34,02	34,02	34,02	34,02	34,02	34,02	34,02	34,02	29,03	29,03	29,03	29,03	29,03	29,03
2025-11-12T11:03:23Z	12.11.2025 11:03:23	280	40	44,97	44,97	44,97	44,97	44,97	44,97	44,97	44,97	20,04	20,04	20,04	20,04	20,04	20,04	20,04	20,04	4,99	4,99	4,99	4,99	4,99	4,99	4,99	4,99	3,03	3,03	3,03	3,03	3,03	3,03	3,03	3,03	35	35	35	35	35	35	35	35	30,01	30,01	30,01	30,01	30,01	30,01
2025-11-12T11:13:23Z	12.11.2025 11:13:23	280	40	44,97	44,97	44,97	44,97	44,97	44,97	44,97	44,97	20,04	20,04	20,04	20,04	20,04	20,04	20,04	20,04	4,99	4,99	4,99	4,99	4,99	4,99	4,99	4,99	3,03	3,03	3,03	3,03	3,03	3,03	3,03	3,03	35	35	35	35	35	35	35	35	30,01	30,01	30,01	30,01	30,01	30,01
2025-11-12T11:23:23Z	12.11.2025 11:23:23	280	40	44,97	44,97	44,97	44,97	44,97	44,97	44,97	44,97	20,04	20,04	20,04	20,04	20,04	20,04	20,04	20,04	4,99	4,99	4,99	4,99	4,99	4,99	4,99	4,99	3,03	3,03	3,03	3,03	3,03	3,03	3,03	3,03	35	35	35	35	35	35	35	35	30,01	30,01	30,01	30,01	30,01	30,01
2025-11-12T11:33:23Z	12.11.2025 11:33:23	280	40	44,97	44,97	44,97	44,97	44,97	44,97	44,97	44,97	20,04	20,04	20,04	20,04	20,04	20,04	20,04	20,04	4,99	4,99	4,99	4,99	4,99	4,99	4,99	4,99	3,03	3,03	3,03	3,03	3,03	3,03	3,03	3,03	35	35	35	35	35	35	35	35	30,01	30,01	30,01	30,01	30,01	30,01
2025-11-12T11:43:23Z	12.11.2025 11:43:23	280	40	44,97	44,97	44,97	44,97	44,97	44,97	44,97	44,97	20,04	20,04	20,04	20,04	20,04	20,04	20,04	20,04	4,99	4,99	4,99	4,99	4,99	4,99	4,99	4,99	3,03	3,03	3,03	3,03	3,03	3,03	3,03	3,03	35	35	35	35	35	35	35	35	30,01	30,01	30,01	30,01	30,01	30,01
2025-11-12T11:53:23Z	12.11.2025 11:53:23	280	40	44,97	44,97	44,97	44,97	44,97	44,97	44,97	44,97	20,04	20,04	20,04	20,04	20,04	20,04	20,04	20,04	4,99	4,99	4,99	4,99	4,99	4,99	4,99	4,99	3,03	3,03	3,03	3,03	3,03	3,03	3,03	3,03	35	35	35	35	35	35	35	35	30,01	30,01	30,01	30,01	30,01	30,01
2025-11-12T12:03:23Z	12.11.2025 12:03:23	280	40	44,97	44,97	44,97	44,97	44,97	44,97	44,97	44,97	20,04	20,04	20,04	20,04	20,04	20,04	20,04	20,04	4,99	4,99	4,99	4,99	4,99	4,99	4,99	4,99	3,03	3,03	3,03	3,03	3,03	3,03	3,03	3,03	35	35	35	35	35	35	35	35	30,01	30,01	30,01	30,01	30,01	30,01
2025-11-12T12:13:23Z	12.11.2025 12:13:23	280	40	44,97	44,97	44,97	44,97	44,97	44,97	44,97	44,97	20,04	20,04	20,04	20,04	20,04	20,04	20,04	20,04	4,99	4,99	4,99	4,99	4,99	4,99	4,99	4,99	3,03	3,03	3,03	3,03	3,03	3,03	3,03	3,03	35	35	35	35	35	35	35	35	30,01	30,01	30,01	30,01	30,01	30,01
2025-11-12T12:23:23Z	12.11.2025 12:23:23	280	40	44,97	44,97	44,97	44,97	44,97	44,97	44,97	44,97	20,04	20,04	20,04	20,04	20,04	20,04	20,04	20,04	4,99	4,99	4,99	4,99	4,99	4,99	4,99	4,99	3,03	3,03	3,03	3,03	3,03	3,03	3,03	3,03	35	35	35	35	35	35	35	35	30,01	30,01	30,01	30,01	30,01	30,01
2025-11-12T12:33:24Z	12.11.2025 12:33:24	280	40	44,97	44,97	44,97	44,97	44,97	44,97	44,97	44,97	20,04	20,04	20,04	20,04	20,04	20,04	20,04	20,04	4,99	4,99	4,99	4,99	4,99	4,99	4,99	4,99	3,03	3,03	3,03	3,03	3,03	3,03	3,03	3,03	35	35	35	35	35	35	35	35	30,01	30,01	30,01	30,01	30,01	30,01
2025-11-12T12:43:24Z	12.11.2025 12:43:24	280	40	44,97	44,97	44,97	44,97	44,97	44,97	44,97	44,97	20,04	20,04	20,04	20,04	20,04	20,04	20,04	20,04	4,99	4,99	4,99	4,99	4,99	4,99	4,99	4,99	3,03	3,03	3,03	3,03	3,03	3,03	3,03	3,03	35	35	35	35	35	35	35	35	30,01	30,01	30,01	30,01	30,01	30,01
2025-11-12T12:53:24Z	12.11.2025 12:53:24	280	40	44,97	44,97	44,97	44,97	44,97	44,97	44,97	44,97	20,04	20,04	20,04	20,04	20,04	20,04	20,04	20,04	4,99	4,99	4,99	4,99	4,99	4,99	4,99	4,99	3,03	3,03	3,03	3,03	3,03	3,03	3,03	3,03	35	35	35	35	35	35	35	35	30,01	30,01	30,01	30,01	30,01	30,01
2025-11-12T13:03:24Z	12.11.2025 13:03:24	280	40	44,97	44,97	44,97	44,97	44,97	44,97	44,97	44,97	20,04	20,04	20,04	20,04	20,04	20,04	20,04	20,04	4,99	4,99	4,99	4,99	4,99	4,99	4,99	4,99	3,03	3,03	3,03	3,03	3,03	3,03	3,03	3,03	35	35	35	35	35	35	35	35	30,01	30,01	30,01	30,01	30,01	30,01
2025-11-12T13:13:24Z	12.11.2025 13:13:24	280	40	44,97	44,97	44,97	44,97	44,97	44,97	44,97	44,97	20,04	20,04	20,04	20,04	20,04	20,04	20,04	20,04	4,99	4,99	4,99	4,99	4,99	4,99	4,99	4,99	3,03	3,03	3,03	3,03	3,03	3,03	3,03	3,03	35	35	35	35	35	35	35	35	30,01	30,01	30,01	30,01	30,01	30,01
2025-11-12T13:23:24Z	12.11.2025 13:23:24	280	40	44,97	44,97	44,97	44,97	44,97	44,97	44,97	44,97	20,04	20,04	20,04	20,04	20,04	20,04	20,04	20,04	4,99	4,99	4,99	4,99	4,99	4,99	4,99	4,99	3,03	3,03	3,03	3,03	3,03	3,03	3,03	3,03	35	35	35	35	35	35	35	35	30,01	30,01	30,01	30,01	30,01	30,01
2025-11-12T13:33:24Z	12.11.2025 13:33:24	280	40	44,97	44,97	44,97	44,97	44,97	44,97	44,97	44,97	20,04	20,04	20,04	20,04	20,04	20,04	20,04	20,04	4,99	4,99	4,99	4,99	4,99	4,99	4,99	4,99	3,03	3,03	3,03	3,03	3,03	3,03	3,03	3,03	35	35	35	35	35	35	35	35	30,01	30,01	30,01	30,01	30,01	30,01
2025-11-12T13:43:24Z	12.11.2025 13:43:24	280	40	44,97	44,97	44,97	44,97	44,97	44,97	44,97	44,97	20,04	20,04	20,04	20,04	20,04	20,04	20,04	20,04	4,99	4,99	4,99	4,99	4,99	4,99	4,99	4,99	3,03	3,03	3,03	3,03	3,03	3,03	3,03	3,03	35	35	35	35	35	35	35	35	30,01	30,01	30,01	30,01	30,01	30,01
2025-11-12T13:53:24Z	12.11.2025 13:53:24	280	40	44,97	44,97	44,97	44,97	44,97	44,97	44,97	44,97	20,04	20,04	20,04	20,04	20,04	20,04	20,04	20,04	4,99	4,99	4,99	4,99	4,99	4,99	4,99	4,99	3,03	3,03	3,03	3,03	3,03	3,03	3,03	3,03	35	35	35	35	35	35	35	35	30,01	30,01	30,01	30,01	30,01	30,01
2025-11-12T14:03:24Z	12.11.2025 14:03:24	280	40	44,97	44,97	44,97	44,97	44,97	44,97	44,97	44,97	20,04	20,04	20,04	20,04	20,04	20,04	20,04	20,04	4,99	4,99	4,99	4,99	4,99	4,99	4,99	4,99	3,03	3,03	3,03	3,03	3,03	3,03	3,03	3,03	35	35	35	35	35	35	35	35	30,01	30,01	30,01	30,01	30,01	30,01
2025-11-12T14:13:24Z	12.11.2025 14:13:24	280	40	44,97	44,97	44,97	44,97	44,97	44,97	44,97	44,97	20,04	20,04	20,04	20,04	20,04	20,04	20,04	20,04	4,99	4,99	4,99	4,99	4,99	4,99	4,99	4,99	3,03	3,03	3,03	3,03	3,03	3,03	3,03	3,03	35	35	35	35	35	35	35	35	30,01	30,01	30,01	30,01	30,01	30,01
2025-11-12T14:23:25Z	12.11.2025 14:23:25	280	40	44,97	44,97	44,97	44,97	44,97	44,97	44,97	44,97	20,04	20,04	20,04	20,04	20,04	20,04	20,04	20,04	4,99	4,99	4,99	4,99	4,99	4,99	4,99	4,99	3,03	3,03	3,03	3,03	3,03	3,03	3,03	3,03	35	35	35	35	35	35	35	35	30,01	30,01	30,01	30,01	30,01	30,01
2025-11-12T14:33:25Z	12.11.2025 14:33:25	280	40	44,97	44,97	44,97	44,97	44,97	44,97	44,97	44,97	20,04	20,04	20,04	20,04	20,04	20,04	20,04	20,04	4,99	4,99	4,99	4,99	4,99	4,99	4,99	4,99	3,03	3,03	3,03	3,03	3,03	3,03	3,03	3,03	35	35	35	35	35	35	35	35	30,01	30,01	30,01	30,01	30,01	30,01
2025-11-12T14:43:25Z	12.11.2025 14:43:25	280	40	44,97	44,97	44,97	44,97	44,97	44,97	44,97	44,97	20,04	20,04	20,04	20,04	20,04	20,04	20,04	20,04	4,99	4,99	4,99	4,99	4,99	4,99	4,99	4,99	3,03	3,03	3,03	3,03	3,03	3,03	3,03	3,03	35	35	35	35	35	35	35	35	30,01	30,01	30,01	30,01	30,01	30,01
2025-11-12T14:53:25Z	12.11.2025 14:53:25	280	40	44,97	44,97	44,97	44,97	44,97	44,97	44,97	44,97	20,04	20,04	20,04	20,04	20,04	20,04	20,04	20,04	4,99	4,99	4,99	4,99	4,99	4,99	4,99	4,99	3,03	3,03	3,03	3,03	3,03	3,03	3,03	3,03	35	35	35	35	35	35	35	35	30,01	30,01	30,01	30,01	30,01	30,01
2025-11-12T15:04:23Z	12.11.2025 15:04:23	280	40	44,97	44,97	44,97	44,97	44,97	44,97	44,97	44,97	20,04	20,04	20,04	20,04	20,04	20,04	20,04	20,04	4,99	4,99	4,99	4,99	4,99	4,99	4,99	4,99	3,03	3,03	3,03	3,03	3,03	3,03	3,03	3,03	35	35	35	35	35	35	35	35	30,01	30,01	30,01	30,01	30,01	30,01
2025-11-12T15:14:24Z	12.11.2025 15:14:24	280	40	44,97	44,97	44,97	44,97	44,97	44,97	44,97	44,97	20,04	20,04	20,04	20,04	20,04	20,04	20,04	20,04	4,99	4,99	4,99	4,99	4,99	4,99	4,99	4,99	3,03	3,03	3,03	3,03	3,03	3,03	3,03	3,03	35	35	35	35	35	35	35	35	30,01	30,01	30,01	30,01	30,01	30,01
2025-11-12T15:24:24Z	12.11.2025 15:24:24	280	40	44,97	44,97	44,97	44,97	44,97	44,97	44,97	44,97	20,04	20,04	20,04	20,04	20,04	20,04	20,04	20,04	4,99	4,99	4,99	4,99	4,99	4,99	4,99	4,99	3,03	3,03	3,03	3,03	3,03	3,03	3,03	3,03	35	35	35	35	35	35	35	35	30,01	30,01	30,01	30,01	30,01	30,01
2025-11-12T15:34:24Z	12.11.2025 15:34:24	280	40	44,97	44,97	44,97	44,97	44,97	44,97	44,97	44,97	20,04	20,04	20,04	20,04	20,04	20,04	20,04	20,04	4,99	4,99	4,99	4,99	4,99	4,99	4,99	4,99	3,03	3,03	3,03	3,03	3,03	3,03	3,03	3,03	35	35	35	35	35	35	35	35	30,01	30,01	30,01	30,01	30,01	30,01
2025-11-12T15:44:24Z	12.11.2025 15:44:24	280	40	44,97	44,97	44,97	44,97	44,97	44,97	44,97	44,97	20,04	20,04	20,04	20,04	20,04	20,04	20,04	20,04	4,99	4,99	4,99	4,99	4,99	4,99	4,99	4,99	3,03	3,03	3,03	3,03	3,03	3,03	3,03	3,03	35	35	35	35	35	35	35	35	30,01	30,01	30,01	30,01	30,01	30,01
2025-11-12T15:54:24Z	12.11.2025 15:54:24	280	40	44,97	44,97	44,97	44,97	44,97	44,97	44,97	44,97	20,04	20,04	20,04	20,04	20,04	20,04	20,04	20,04	4,99	4,99	4,99	4,99	4,99	4,99	4,99	4,99	3,03	3,03	3,03	3,03	3,03	3,03	3,03	3,03	35	35	35	35	35	35	35	35	30,01	30,01	30,01	30,01	30,01	30,01
2025-11-12T16:04:24Z	12.11.2025 16:04:24	280	40	44,97	44,97	44,97	44,97	44,97	44,97	44,97	44,97	20,04	20,04	20,04	20,04	20,04	20,04	20,04	20,04	4,99	4,99	4,99	4,99	4,99	4,99	4,99	4,99	3,03	3,03	3,03	3,03	3,03	3,03	3,03	3,03	35	35	35	35	35	35	35	35	30,01	30,01	30,01	30,01	30,01	30,01
2025-11-12T16:14:24Z	12.11.2025 16:14:24	280	40	44,97	44,97	44,97	44,97	44,97	44,97	44,97	44,97	20,04	20,04	20,04	20,04	20,04	20,04	20,04	20,04	4,99	4,99	4,99	4,99	4,99	4,99	4,99	4,99	3,03	3,03	3,03	3,03	3,03	3,03	3,03	3,03	35	35	35	35	35	35	35	35	30,01	30,01	30,01	30,01	30,01	30,01
2025-11-12T16:24:24Z	12.11.2025 16:24:24	280	40	44,97	44,97	44,97	44,97	44,97	44,97	44,97	44,97	20,04	20,04	20,04	20,04	20,04	20,04	20,04	20,04	4,99	4,99	4,99	4,99	4,99	4,99	4,99	4,99	3,03	3,03	3,03	3,03	3,03	3,03	3,03	3,03	35	35	35	35	35	35	35	35	30,01	30,01	30,01	30,01	30,01	30,01
2025-11-12T16:34:24Z	12.11.2025 16:34:24	280	40	44,97	44,97	44,97	44,97	44,97	44,97	44,97	44,97	20,04	20,04	20,04	20,04	20,04	20,04	20,04	20,04	4,99	4,99	4,99	4,99	4,99	4,99	4,99	4,99	3,03	3,03	3,03	3,03	3,03	3,03	3,03	3,03	35	35	35	35	35	35	35	35	30,01	30,01	30,01	30,01	30,01	30,01
2025-11-12T16:44:24Z	12.11.2025 16:44:24	280	40	44,97	44,97	44,97	44,97	44,97	44,97	44,97	44,97	20,04	20,04	20,04	20,04	20,04	20,04	20,04	20,04	4,99	4,99	4,99	4,99	4,99	4,99	4,99	4,99	3,03	3,03	3,03	3,03	3,03	3,03	3,03	3,03	35	35	35	35	35	35	35	35	30,01	30,01	30,01	30,01	30,01	30,01
2025-11-12T16:54:25Z	12.11.2025 16:54:25	280	40	44,97	44,97	44,97	44,97	44,97	44,97	44,97	44,97	20,04	20,04	20,04	20,04	20,04	20,04	20,04	20,04	4,99	4,99	4,99	4,99	4,99	4,99	4,99	4,99	3,03	3,03	3,03	3,03	3,03	3,03	3,03	3,03	35	35	35	35	35	35	35	35	30,01	30,01	30,01	30,01	30,01	30,01
2025-11-12T17:04:25Z	12.11.2025 17:04:25	279	40	43,99	43,99	43,99	43,99	43,99	43,99	43,99	43,99	20,04	20,04	20,04	20,04	20,04	20,04	20,04	20,04	4,99	4,99	4,99	4,99	4,99	4,99	4,99	4,99	3,03	3,03	3,03	3,03	3,03	3,03	3,03	3,03	34,02	34,02	34,02	34,02	34,02	34,02	34,02	34,02	29,03	29,03	29,03	29,03	29,03	29,03
2025-11-12T17:14:25Z	12.11.2025 17:14:25	275	42	42,03	42,03	42,03	42,03	42,03	42,03	42,03	42,03	18,96	18,96	18,96	18,96	18,96	18,96	18,96	18,96	4,99	4,99	4,99	4,99	4,99	4,99	4,99	4,99	3,03	3,03	3,03	3,03	3,03	3,03	3,03	3,03	33,04	33,04	33,04	33,04	33,04	33,04	33,04	33,04	27,96	27,96	27,96	27,96	27,96	27,96
2025-11-12T17:24:25Z	12.11.2025 17:24:25	272	43	39,98	39,98	39,98	39,98	39,98	39,98	39,98	39,98	17,99	17,99	17,99	17,99	17,99	17,99	17,99	17,99	4,01	4,01	4,01	4,01	4,01	4,01	4,01	4,01	3,03	3,03	3,03	3,03	3,03	3,03	3,03	3,03	30,99	30,99	30,99	30,99	30,99	30,99	30,99	30,99	26,98	26,98	26,98	26,98	26,98	26,98
2025-11-12T17:34:43Z	12.11.2025 17:34:43	268	44	38,03	38,03	38,03	38,03	38,03	38,03	38,03	38,03	17,01	17,01	17,01	17,01	17,01	17,01	17,01	17,01	4,01	4,01	4,01	4,01	4,01	4,01	4,01	4,01	3,03	3,03	3,03	3,03	3,03	3,03	3,03	3,03	30,01	30,01	30,01	30,01	30,01	30,01	30,01	30,01	26	26	26	26	26	26
2025-11-12T17:44:43Z	12.11.2025 17:44:43	265	45	37,05	37,05	37,05	37,05	37,05	37,05	37,05	37,05	16,03	16,03	16,03	16,03	16,03	16,03	16,03	16,03	4,01	4,01	4,01	4,01	4,01	4,01	4,01	4,01	1,96	1,96	1,96	1,96	1,96	1,96	1,96	1,96	27,96	27,96	27,96	27,96	27,96	27,96	27,96	27,96	24,05	24,05	24,05	24,05	24,05	24,05
2025-11-12T17:54:43Z	12.11.2025 17:54:43	262	46	35	35	35	35	35	35	35	35	14,96	14,96	14,96	14,96	14,96	14,96	14,96	14,96	4,01	4,01	4,01	4,01	4,01	4,01	4,01	4,01	1,96	1,96	1,96	1,96	1,96	1,96	1,96	1,96	26,98	26,98	26,98	26,98	26,98	26,98	26,98	26,98	22,97	22,97	22,97	22,97	22,97	22,97
2025-11-12T18:04:43Z	12.11.2025 18:04:43	258	47	33,04	33,04	33,04	33,04	33,04	33,04	33,04	33,04	14,96	14,96	14,96	14,96	14,96	14,96	14,96	14,96	4,01	4,01	4,01	4,01	4,01	4,01	4,01	4,01	1,96	1,96	1,96	1,96	1,96	1,96	1,96	1,96	26	26	26	26	26	26	26	26	21,99	21,99	21,99	21,99	21,99	21,99
2025-11-12T18:14:43Z	12.11.2025 18:14:43	255	48	30,99	30,99	30,99	30,99	30,99	30,99	30,99	30,99	13,98	13,98	13,98	13,98	13,98	13,98	13,98	13,98	3,03	3,03	3,03	3,03	3,03	3,03	3,03	3,03	1,96	1,96	1,96	1,96	1,96	1,96	1,96	1,96	24,05	24,05	24,05	24,05	24,05	24,05	24,05	24,05	21,02	21,02	21,02	21,02	21,02	21,02
2025-11-12T18:24:43Z	12.11.2025 18:24:43	252	49	29,03	29,03	29,03	29,03	29,03	29,03	29,03	29,03	13	13	13	13	13	13	13	13	3,03	3,03	3,03	3,03	3,03	3,03	3,03	3,03	1,96	1,96	1,96	1,96	1,96	1,96	1,96	1,96	22,97	22,97	22,97	22,97	22,97	22,97	22,97	22,97	18,96	18,96	18,96	18,96	18,96	18,96
2025-11-12T18:34:43Z	12.11.2025 18:34:43	248	50	26,98	26,98	26,98	26,98	26,98	26,98	26,98	26,98	12,02	12,02	12,02	12,02	12,02	12,02	12,02	12,02	3,03	3,03	3,03	3,03	3,03	3,03	3,03	3,03	1,96	1,96	1,96	1,96	1,96	1,96	1,96	1,96	21,02	21,02	21,02	21,02	21,02	21,02	21,02	21,02	17,99	17,99	17,99	17,99	17,99	17,99
2025-11-12T18:44:43Z	12.11.2025 18:44:43	245	51	25,02	25,02	25,02	25,02	25,02	25,02	25,02	25,02	11,05	11,05	11,05	11,05	11,05	11,05	11,05	11,05	3,03	3,03	3,03	3,03	3,03	3,03	3,03	3,03	1,96	1,96	1,96	1,96	1,96	1,96	1,96	1,96	20,04	20,04	20,04	20,04	20,04	20,04	20,04	20,04	17,01	17,01	17,01	17,01	17,01	17,01
2025-11-12T18:54:43Z	12.11.2025 18:54:43	242	52	24,05	24,05	24,05	24,05	24,05	24,05	24,05	24,05	9,97	9,97	9,97	9,97	9,97	9,97	9,97	9,97	3,03	3,03	3,03	3,03	3,03	3,03	3,03	3,03	1,96	1,96	1,96	1,96	1,96	1,96	1,96	1,96	17,99	17,99	17,99	17,99	17,99	17,99	17,99	17,99	16,03	16,03	16,03	16,03	16,03	16,03
2025-11-12T19:04:44Z	12.11.2025 19:04:44	238	53	21,99	21,99	21,99	21,99	21,99	21,99	21,99	21,99	9,97	9,97	9,97	9,97	9,97	9,97	9,97	9,97	1,96	1,96	1,96	1,96	1,96	1,96	1,96	1,96	0,98	0,98	0,98	0,98	0,98	0,98	0,98	0,98	17,01	17,01	17,01	17,01	17,01	17,01	17,01	17,01	13,98	13,98	13,98	13,98	13,98	13,98
2025-11-12T19:14:44Z	12.11.2025 19:14:44	235	54	20,04	20,04	20,04	20,04	20,04	20,04	20,04	20,04	8,99	8,99	8,99	8,99	8,99	8,99	8,99	8,99	1,96	1,96	1,96	1,96	1,96	1,96	1,96	1,96	0,98	0,98	0,98	0,98	0,98	0,98	0,98	0,98	14,96	14,96	14,96	14,96	14,96	14,96	14,96	14,96	13	13	13	13	13	13
2025-11-12T19:24:44Z	12.11.2025 19:24:44	232	55	17,99	17,99	17,99	17,99	17,99	17,99	17,99	17,99	8,02	8,02	8,02	8,02	8,02	8,02	8,02	8,02	1,96	1,96	1,96	1,96	1,96	1,96	1,96	1,96	0,98	0,98	0,98	0,98	0,98	0,98	0,98	0,98	13,98	13,98	13,98	13,98	13,98	13,98	13,98	13,98	12,02	12,02	12,02	12,02	12,02	12,02
2025-11-12T19:34:44Z	12.11.2025 19:34:44	228	56	16,03	16,03	16,03	16,03	16,03	16,03	16,03	16,03	7,04	7,04	7,04	7,04	7,04	7,04	7,04	7,04	1,96	1,96	1,96	1,96	1,96	1,96	1,96	1,96	0,98	0,98	0,98	0,98	0,98	0,98	0,98	0,98	12,02	12,02	12,02	12,02	12,02	12,02	12,02	12,02	11,05	11,05	11,05	11,05	11,05	11,05
2025-11-12T19:44:44Z	12.11.2025 19:44:44	225	57	13,98	13,98	13,98	13,98	13,98	13,98	13,98	13,98	5,96	5,96	5,96	5,96	5,96	5,96	5,96	5,96	1,96	1,96	1,96	1,96	1,96	1,96	1,96	1,96	0,98	0,98	0,98	0,98	0,98	0,98	0,98	0,98	11,05	11,05	11,05	11,05	11,05	11,05	11,05	11,05	8,99	8,99	8,99	8,99	8,99	8,99
2025-11-12T19:54:44Z	12.11.2025 19:54:44	222	58	12,02	12,02	12,02	12,02	12,02	12,02	12,02	12,02	4,99	4,99	4,99	4,99	4,99	4,99	4,99	4,99	0,98	0,98	0,98	0,98	0,98	0,98	0,98	0,98	0,98	0,98	0,98	0,98	0,98	0,98	0,98	0,98	9,97	9,97	9,97	9,97	9,97	9,97	9,97	9,97	8,02	8,02	8,02	8,02	8,02	8,02
2025-11-12T20:04:44Z	12.11.2025 20:04:44	218	59	9,97	9,97	9,97	9,97	9,97	9,97	9,97	9,97	4,99	4,99	4,99	4,99	4,99	4,99	4,99	4,99	0,98	0,98	0,98	0,98	0,98	0,98	0,98	0,98	0,98	0,98	0,98	0,98	0,98	0,98	0,98	0,98	8,02	8,02	8,02	8,02	8,02	8,02	8,02	8,02	7,04	7,04	7,04	7,04	7,04	7,04
2025-11-12T20:14:44Z	12.11.2025 20:14:44	215	60	8,02	8,02	8,02	8,02	8,02	8,02	8,02	8,02	4,01	4,01	4,01	4,01	4,01	4,01	4,01	4,01	0,98	0,98	0,98	0,98	0,98	0,98	0,98	0,98	0,98	0,98	0,98	0,98	0,98	0,98	0,98	0,98	7,04	7,04	7,04	7,04	7,04	7,04	7,04	7,04	5,96	5,96	5,96	5,96	5,96	5,96
2025-11-12T20:24:44Z	12.11.2025 20:24:44	212	61	7,04	7,04	7,04	7,04	7,04	7,04	7,04	7,04	3,03	3,03	3,03	3,03	3,03	3,03	3,03	3,03	0,98	0,98	0,98	0,98	0,98	0,98	0,98	0,98	0	0	0	0	0	0	0	0	4,99	4,99	4,99	4,99	4,99	4,99	4,99	4,99	4,01	4,01	4,01	4,01	4,01	4,01
2025-11-12T20:34:44Z	12.11.2025 20:34:44	208	62	4,99	4,99	4,99	4,99	4,99	4,99	4,99	4,99	1,96	1,96	1,96	1,96	1,96	1,96	1,96	1,96	0,98	0,98	0,98	0,98	0,98	0,98	0,98	0,98	0	0	0	0	0	0	0	0	4,01	4,01	4,01	4,01	4,01	4,01	4,01	4,01	3,03	3,03	3,03	3,03	3,03	3,03
2025-11-12T20:44:44Z	12.11.2025 20:44:44	205	63	3,03	3,03	3,03	3,03	3,03	3,03	3,03	3,03	0,98	0,98	0,98	0,98	0,98	0,98	0,98	0,98	0	0	0	0	0	0	0	0	0	0	0	0	0	0	0	0	1,96	1,96	1,96	1,96	1,96	1,96	1,96	1,96	1,96	1,96	1,96	1,96	1,96	1,96
2025-11-12T20:54:45Z	12.11.2025 20:54:45	202	64	0,98	0,98	0,98	0,98	0,98	0,98	0,98	0,98	0	0	0	0	0	0	0	0	0	0	0	0	0	0	0	0	0	0	0	0	0	0	0	0	0,98	0,98	0,98	0,98	0,98	0,98	0,98	0,98	0,98	0,98	0,98	0,98	0,98	0,98
2025-11-12T21:04:45Z	12.11.2025 21:04:45	200	65	0	0	0	0	0	0	0	0	0	0	0	0	0	0	0	0	0	0	0	0	0	0	0	0	0	0	0	0	0	0	0	0	0	0	0	0	0	0	0	0	0	0	0	0	0	0
2025-11-12T21:14:45Z	12.11.2025 21:14:45	200	65	0	0	0	0	0	0	0	0	0	0	0	0	0	0	0	0	0	0	0	0	0	0	0	0	0	0	0	0	0	0	0	0	0	0	0	0	0	0	0	0	0	0	0	0	0	0
2025-11-12T21:24:45Z	12.11.2025 21:24:45	200	65	0	0	0	0	0	0	0	0	0	0	0	0	0	0	0	0	0	0	0	0	0	0	0	0	0	0	0	0	0	0	0	0	0	0	0	0	0	0	0	0	0	0	0	0	0	0
2025-11-12T21:34:45Z	12.11.2025 21:34:45	200	65	0	0	0	0	0	0	0	0	0	0	0	0	0	0	0	0	0	0	0	0	0	0	0	0	0	0	0	0	0	0	0	0	0	0	0	0	0	0	0	0	0	0	0	0	0	0
2025-11-12T21:44:45Z	12.11.2025 21:44:45	200	65	0	0	0	0	0	0	0	0	0	0	0	0	0	0	0	0	0	0	0	0	0	0	0	0	0	0	0	0	0	0	0	0	0	0	0	0	0	0	0	0	0	0	0	0	0	0
2025-11-12T21:54:45Z	12.11.2025 21:54:45	200	65	0	0	0	0	0	0	0	0	0	0	0	0	0	0	0	0	0	0	0	0	0	0	0	0	0	0	0	0	0	0	0	0	0	0	0	0	0	0	0	0	0	0	0	0	0	0
2025-11-12T22:04:45Z	12.11.2025 22:04:45	200	65	0	0	0	0	0	0	0	0	0	0	0	0	0	0	0	0	0	0	0	0	0	0	0	0	0	0	0	0	0	0	0	0	0	0	0	0	0	0	0	0	0	0	0	0	0	0
2025-11-12T22:14:45Z	12.11.2025 22:14:45	200	65	0	0	0	0	0	0	0	0	0	0	0	0	0	0	0	0	0	0	0	0	0	0	0	0	0	0	0	0	0	0	0	0	0	0	0	0	0	0	0	0	0	0	0	0	0	0
2025-11-12T22:24:46Z	12.11.2025 22:24:46	200	65	0	0	0	0	0	0	0	0	0	0	0	0	0	0	0	0	0	0	0	0	0	0	0	0	0	0	0	0	0	0	0	0	0	0	0	0	0	0	0	0	0	0	0	0	0	0
2025-11-12T22:34:46Z	12.11.2025 22:34:46	200	65	0	0	0	0	0	0	0	0	0	0	0	0	0	0	0	0	0	0	0	0	0	0	0	0	0	0	0	0	0	0	0	0	0	0	0	0	0	0	0	0	0	0	0	0	0	0
2025-11-12T22:44:46Z	12.11.2025 22:44:46	200	65	0	0	0	0	0	0	0	0	0	0	0	0	0	0	0	0	0	0	0	0	0	0	0	0	0	0	0	0	0	0	0	0	0	0	0	0	0	0	0	0	0	0	0	0	0	0
2025-11-12T22:54:46Z	12.11.2025 22:54:46	200	65	0	0	0	0	0	0	0	0	0	0	0	0	0	0	0	0	0	0	0	0	0	0	0	0	0	0	0	0	0	0	0	0	0	0	0	0	0	0	0	0	0	0	0	0	0	0
2025-11-12T23:04:46Z	12.11.2025 23:04:46	200	65	0	0	0	0	0	0	0	0	0	0	0	0	0	0	0	0	0	0	0	0	0	0	0	0	0	0	0	0	0	0	0	0	0	0	0	0	0	0	0	0	0	0	0	0	0	0
2025-11-12T23:14:46Z	12.11.2025 23:14:46	200	65	0	0	0	0	0	0	0	0	0	0	0	0	0	0	0	0	0	0	0	0	0	0	0	0	0	0	0	0	0	0	0	0	0	0	0	0	0	0	0	0	0	0	0	0	0	0
2025-11-12T23:24:46Z	12.11.2025 23:24:46	200	65	0	0	0	0	0	0	0	0	0	0	0	0	0	0	0	0	0	0	0	0	0	0	0	0	0	0	0	0	0	0	0	0	0	0	0	0	0	0	0	0	0	0	0	0	0	0
2025-11-12T23:34:46Z	12.11.2025 23:34:46	200	65	0	0	0	0	0	0	0	0	0	0	0	0	0	0	0	0	0	0	0	0	0	0	0	0	0	0	0	0	0	0	0	0	0	0	0	0	0	0	0	0	0	0	0	0	0	0
2025-11-12T23:44:46Z	12.11.2025 23:44:46	200	65	0	0	0	0	0	0	0	0	0	0	0	0	0	0	0	0	0	0	0	0	0	0	0	0	0	0	0	0	0	0	0	0	0	0	0	0	0	0	0	0	0	0	0	0	0	0
[truncated: 3,167 more rows]
[truncated: 4 more columns]
