# Supplementary material for: Clusia genomes shed light on the evolution and diversity of crassulacean acid metabolism physiotypes
Source: Nat Commun. 2026 May 5;17:3937. doi: 10.1038/s41467-026-71958-z (PMC13144421; doi:10.1038/s41467-026-71958-z)
Supplement: Supplementary file 14 — Source Data [file 41467_2026_71958_MOESM14_ESM.zip › Supplementary_Fig1b.PAR.tsv]

DateTime	Date	Timestamp	μmoles
2025-11-01T00:07:43Z	2025-11-01	00:07:43	0.3
2025-11-01T00:17:43Z	2025-11-01	00:17:43	0.3
2025-11-01T00:27:44Z	2025-11-01	00:27:44	0.3
2025-11-01T00:37:44Z	2025-11-01	00:37:44	0.3
2025-11-01T00:47:45Z	2025-11-01	00:47:45	0.3
2025-11-01T00:57:45Z	2025-11-01	00:57:45	0.3
2025-11-01T01:07:45Z	2025-11-01	01:07:45	0.3
2025-11-01T01:17:46Z	2025-11-01	01:17:46	0.3
2025-11-01T01:27:46Z	2025-11-01	01:27:46	0.3
2025-11-01T01:37:47Z	2025-11-01	01:37:47	0.3
2025-11-01T01:47:47Z	2025-11-01	01:47:47	0.3
2025-11-01T01:57:47Z	2025-11-01	01:57:47	0.3
2025-11-01T02:07:48Z	2025-11-01	02:07:48	0.2
2025-11-01T02:17:48Z	2025-11-01	02:17:48	0.2
2025-11-01T02:27:49Z	2025-11-01	02:27:49	0.3
2025-11-01T02:37:49Z	2025-11-01	02:37:49	0.3
2025-11-01T02:47:49Z	2025-11-01	02:47:49	0.3
2025-11-01T02:57:50Z	2025-11-01	02:57:50	0.3
2025-11-01T03:07:50Z	2025-11-01	03:07:50	0.3
2025-11-01T03:17:51Z	2025-11-01	03:17:51	0.3
2025-11-01T03:27:51Z	2025-11-01	03:27:51	0.3
2025-11-01T03:37:52Z	2025-11-01	03:37:52	0.3
2025-11-01T03:47:52Z	2025-11-01	03:47:52	0.3
2025-11-01T03:57:52Z	2025-11-01	03:57:52	0.3
2025-11-01T04:07:53Z	2025-11-01	04:07:53	0.3
2025-11-01T04:17:53Z	2025-11-01	04:17:53	0.3
2025-11-01T04:27:54Z	2025-11-01	04:27:54	0.3
2025-11-01T04:37:54Z	2025-11-01	04:37:54	0.3
2025-11-01T04:47:55Z	2025-11-01	04:47:55	0.3
2025-11-01T04:57:55Z	2025-11-01	04:57:55	0.3
2025-11-01T05:07:55Z	2025-11-01	05:07:55	0.3
2025-11-01T05:17:56Z	2025-11-01	05:17:56	0.3
2025-11-01T05:27:56Z	2025-11-01	05:27:56	0.3
2025-11-01T05:37:57Z	2025-11-01	05:37:57	0.3
2025-11-01T05:47:57Z	2025-11-01	05:47:57	0.3
2025-11-01T05:57:57Z	2025-11-01	05:57:57	0.3
2025-11-01T06:07:58Z	2025-11-01	06:07:58	1.2
2025-11-01T06:17:58Z	2025-11-01	06:17:58	8.4
2025-11-01T06:27:59Z	2025-11-01	06:27:59	19.2
2025-11-01T06:37:59Z	2025-11-01	06:37:59	29.2
2025-11-01T06:48:00Z	2025-11-01	06:48:00	40.1
2025-11-01T06:58:00Z	2025-11-01	06:58:00	50.4
2025-11-01T07:08:00Z	2025-11-01	07:08:00	60.7
2025-11-01T07:18:01Z	2025-11-01	07:18:01	71.4
2025-11-01T07:28:01Z	2025-11-01	07:28:01	81.6
2025-11-01T07:38:02Z	2025-11-01	07:38:02	91.5
2025-11-01T07:48:02Z	2025-11-01	07:48:02	101.8
2025-11-01T07:58:03Z	2025-11-01	07:58:03	112.3
2025-11-01T08:08:03Z	2025-11-01	08:08:03	122.1
2025-11-01T08:18:03Z	2025-11-01	08:18:03	132.6
2025-11-01T08:28:04Z	2025-11-01	08:28:04	142.6
2025-11-01T08:38:04Z	2025-11-01	08:38:04	152.3
2025-11-01T08:48:05Z	2025-11-01	08:48:05	163
2025-11-01T08:58:05Z	2025-11-01	08:58:05	172.6
2025-11-01T09:08:05Z	2025-11-01	09:08:05	182.2
2025-11-01T09:18:06Z	2025-11-01	09:18:06	192.3
2025-11-01T09:28:06Z	2025-11-01	09:28:06	202.1
2025-11-01T09:38:07Z	2025-11-01	09:38:07	211.4
2025-11-01T09:48:07Z	2025-11-01	09:48:07	221.7
2025-11-01T09:58:07Z	2025-11-01	09:58:07	231
2025-11-01T10:08:08Z	2025-11-01	10:08:08	240.6
2025-11-01T10:18:08Z	2025-11-01	10:18:08	250.5
2025-11-01T10:28:09Z	2025-11-01	10:28:09	259.8
2025-11-01T10:38:09Z	2025-11-01	10:38:09	268.8
2025-11-01T10:48:10Z	2025-11-01	10:48:10	278.8
2025-11-01T10:58:10Z	2025-11-01	10:58:10	287.9
2025-11-01T11:08:11Z	2025-11-01	11:08:11	294.1
2025-11-01T11:18:11Z	2025-11-01	11:18:11	294
2025-11-01T11:28:12Z	2025-11-01	11:28:12	294
2025-11-01T11:38:12Z	2025-11-01	11:38:12	294
2025-11-01T11:48:12Z	2025-11-01	11:48:12	294
2025-11-01T11:58:13Z	2025-11-01	11:58:13	294
2025-11-01T12:08:13Z	2025-11-01	12:08:13	294
2025-11-01T12:18:14Z	2025-11-01	12:18:14	294
2025-11-01T12:28:14Z	2025-11-01	12:28:14	294
2025-11-01T12:38:15Z	2025-11-01	12:38:15	294
2025-11-01T12:48:15Z	2025-11-01	12:48:15	294
2025-11-01T12:58:16Z	2025-11-01	12:58:16	294
2025-11-01T13:08:16Z	2025-11-01	13:08:16	294
2025-11-01T13:18:16Z	2025-11-01	13:18:16	294
2025-11-01T13:28:17Z	2025-11-01	13:28:17	294
2025-11-01T13:38:17Z	2025-11-01	13:38:17	294
2025-11-01T13:48:18Z	2025-11-01	13:48:18	293.9
2025-11-01T13:58:18Z	2025-11-01	13:58:18	294
2025-11-01T14:08:19Z	2025-11-01	14:08:19	293.9
2025-11-01T14:18:19Z	2025-11-01	14:18:19	293.9
2025-11-01T14:28:19Z	2025-11-01	14:28:19	293.9
2025-11-01T14:38:20Z	2025-11-01	14:38:20	293.9
2025-11-01T14:48:20Z	2025-11-01	14:48:20	293.9
2025-11-01T14:58:21Z	2025-11-01	14:58:21	294
2025-11-01T15:08:21Z	2025-11-01	15:08:21	294
2025-11-01T15:18:22Z	2025-11-01	15:18:22	293.9
2025-11-01T15:28:22Z	2025-11-01	15:28:22	293.9
2025-11-01T15:38:23Z	2025-11-01	15:38:23	294
2025-11-01T15:48:23Z	2025-11-01	15:48:23	294
2025-11-01T15:58:24Z	2025-11-01	15:58:24	294
2025-11-01T16:08:24Z	2025-11-01	16:08:24	294
2025-11-01T16:18:24Z	2025-11-01	16:18:24	294
2025-11-01T16:28:25Z	2025-11-01	16:28:25	294
2025-11-01T16:38:25Z	2025-11-01	16:38:25	294
2025-11-01T16:48:26Z	2025-11-01	16:48:26	294
2025-11-01T16:58:26Z	2025-11-01	16:58:26	294
2025-11-01T17:08:27Z	2025-11-01	17:08:27	290.2
2025-11-01T17:18:27Z	2025-11-01	17:18:27	278.6
2025-11-01T17:28:27Z	2025-11-01	17:28:27	266.3
2025-11-01T17:38:28Z	2025-11-01	17:38:28	254.8
2025-11-01T17:48:28Z	2025-11-01	17:48:28	242.9
2025-11-01T17:58:29Z	2025-11-01	17:58:29	230.9
2025-11-01T18:08:29Z	2025-11-01	18:08:29	219.1
2025-11-01T18:18:29Z	2025-11-01	18:18:29	206.8
2025-11-01T18:28:30Z	2025-11-01	18:28:30	194.7
2025-11-01T18:38:30Z	2025-11-01	18:38:30	182.3
2025-11-01T18:48:31Z	2025-11-01	18:48:31	170
2025-11-01T18:58:31Z	2025-11-01	18:58:31	157.5
2025-11-01T19:08:32Z	2025-11-01	19:08:32	144.9
2025-11-01T19:18:32Z	2025-11-01	19:18:32	132.7
2025-11-01T19:28:32Z	2025-11-01	19:28:32	119.7
2025-11-01T19:38:33Z	2025-11-01	19:38:33	107.2
2025-11-01T19:48:33Z	2025-11-01	19:48:33	94.3
2025-11-01T19:58:34Z	2025-11-01	19:58:34	81.6
2025-11-01T20:08:34Z	2025-11-01	20:08:34	68.6
2025-11-01T20:18:35Z	2025-11-01	20:18:35	55.4
2025-11-01T20:28:35Z	2025-11-01	20:28:35	42.5
2025-11-01T20:38:35Z	2025-11-01	20:38:35	29.3
2025-11-01T20:48:36Z	2025-11-01	20:48:36	16.4
2025-11-01T20:58:36Z	2025-11-01	20:58:36	4.1
2025-11-01T21:08:37Z	2025-11-01	21:08:37	0
2025-11-01T21:18:37Z	2025-11-01	21:18:37	0
2025-11-01T21:28:38Z	2025-11-01	21:28:38	0
2025-11-01T21:38:38Z	2025-11-01	21:38:38	0
2025-11-01T21:48:38Z	2025-11-01	21:48:38	0.1
2025-11-01T21:58:39Z	2025-11-01	21:58:39	0
2025-11-01T22:08:39Z	2025-11-01	22:08:39	0.1
2025-11-01T22:18:40Z	2025-11-01	22:18:40	0.1
2025-11-01T22:28:40Z	2025-11-01	22:28:40	0.1
2025-11-01T22:38:40Z	2025-11-01	22:38:40	0.1
2025-11-01T22:48:41Z	2025-11-01	22:48:41	0.1
2025-11-01T22:58:41Z	2025-11-01	22:58:41	0.2
2025-11-01T23:08:42Z	2025-11-01	23:08:42	0.1
2025-11-01T23:18:42Z	2025-11-01	23:18:42	0.2
2025-11-01T23:28:43Z	2025-11-01	23:28:43	0.2
2025-11-01T23:38:43Z	2025-11-01	23:38:43	0.2
2025-11-01T23:48:44Z	2025-11-01	23:48:44	0.2
2025-11-01T23:58:44Z	2025-11-01	23:58:44	0.3
2025-11-02T00:08:44Z	2025-11-02	00:08:44	0.3
2025-11-02T00:18:45Z	2025-11-02	00:18:45	0.3
2025-11-02T00:28:45Z	2025-11-02	00:28:45	0.3
2025-11-02T00:38:46Z	2025-11-02	00:38:46	0.3
2025-11-02T00:48:46Z	2025-11-02	00:48:46	0.3
2025-11-02T00:58:47Z	2025-11-02	00:58:47	0.3
2025-11-02T01:08:47Z	2025-11-02	01:08:47	0.3
2025-11-02T01:18:47Z	2025-11-02	01:18:47	0.3
2025-11-02T01:28:48Z	2025-11-02	01:28:48	0.3
2025-11-02T01:38:48Z	2025-11-02	01:38:48	0.3
2025-11-02T01:48:49Z	2025-11-02	01:48:49	0.3
2025-11-02T01:58:49Z	2025-11-02	01:58:49	0.3
2025-11-02T02:08:50Z	2025-11-02	02:08:50	0.3
2025-11-02T02:18:50Z	2025-11-02	02:18:50	0.3
2025-11-02T02:28:50Z	2025-11-02	02:28:50	0.2
2025-11-02T02:38:51Z	2025-11-02	02:38:51	0.3
2025-11-02T02:48:51Z	2025-11-02	02:48:51	0.3
2025-11-02T02:58:52Z	2025-11-02	02:58:52	0.3
2025-11-02T03:08:52Z	2025-11-02	03:08:52	0.2
2025-11-02T03:18:52Z	2025-11-02	03:18:52	0.2
2025-11-02T03:28:53Z	2025-11-02	03:28:53	0.3
2025-11-02T03:38:53Z	2025-11-02	03:38:53	0.3
2025-11-02T03:48:53Z	2025-11-02	03:48:53	0.3
2025-11-02T03:58:54Z	2025-11-02	03:58:54	0.3
2025-11-02T04:08:54Z	2025-11-02	04:08:54	0.3
2025-11-02T04:18:55Z	2025-11-02	04:18:55	0.3
2025-11-02T04:28:55Z	2025-11-02	04:28:55	0.3
2025-11-02T04:38:56Z	2025-11-02	04:38:56	0.3
2025-11-02T04:48:56Z	2025-11-02	04:48:56	0.3
2025-11-02T04:58:56Z	2025-11-02	04:58:56	0.3
2025-11-02T05:08:57Z	2025-11-02	05:08:57	0.3
2025-11-02T05:18:57Z	2025-11-02	05:18:57	0.3
2025-11-02T05:28:58Z	2025-11-02	05:28:58	0.3
2025-11-02T05:38:58Z	2025-11-02	05:38:58	0.3
2025-11-02T05:48:59Z	2025-11-02	05:48:59	0.3
2025-11-02T05:58:59Z	2025-11-02	05:58:59	0.3
2025-11-02T06:08:59Z	2025-11-02	06:08:59	1.4
2025-11-02T06:19:00Z	2025-11-02	06:19:00	9.6
2025-11-02T06:29:00Z	2025-11-02	06:29:00	20
2025-11-02T06:39:01Z	2025-11-02	06:39:01	30.6
2025-11-02T06:49:01Z	2025-11-02	06:49:01	40.9
2025-11-02T06:59:02Z	2025-11-02	06:59:02	51.7
2025-11-02T07:09:02Z	2025-11-02	07:09:02	61.5
2025-11-02T07:19:02Z	2025-11-02	07:19:02	72.6
2025-11-02T07:29:03Z	2025-11-02	07:29:03	82.4
2025-11-02T07:39:03Z	2025-11-02	07:39:03	92.9
2025-11-02T07:49:04Z	2025-11-02	07:49:04	102.7
2025-11-02T07:59:04Z	2025-11-02	07:59:04	113.3
2025-11-02T08:09:05Z	2025-11-02	08:09:05	122.9
2025-11-02T08:19:05Z	2025-11-02	08:19:05	133.9
2025-11-02T08:29:05Z	2025-11-02	08:29:05	143.4
2025-11-02T08:39:06Z	2025-11-02	08:39:06	153.8
2025-11-02T08:49:06Z	2025-11-02	08:49:06	163.7
2025-11-02T08:59:07Z	2025-11-02	08:59:07	173.8
2025-11-02T09:09:07Z	2025-11-02	09:09:07	182.9
2025-11-02T09:19:08Z	2025-11-02	09:19:08	193.5
2025-11-02T09:29:08Z	2025-11-02	09:29:08	202.8
2025-11-02T09:39:08Z	2025-11-02	09:39:08	212.8
2025-11-02T09:49:09Z	2025-11-02	09:49:09	222.4
2025-11-02T09:59:09Z	2025-11-02	09:59:09	232.3
2025-11-02T10:09:10Z	2025-11-02	10:09:10	241.4
2025-11-02T10:19:10Z	2025-11-02	10:19:10	251.7
2025-11-02T10:29:11Z	2025-11-02	10:29:11	260.5
2025-11-02T10:39:11Z	2025-11-02	10:39:11	270.2
2025-11-02T10:49:11Z	2025-11-02	10:49:11	279.5
2025-11-02T10:59:12Z	2025-11-02	10:59:12	289.3
2025-11-02T11:09:12Z	2025-11-02	11:09:12	294.2
2025-11-02T11:19:13Z	2025-11-02	11:19:13	294.1
2025-11-02T11:29:13Z	2025-11-02	11:29:13	294
2025-11-02T11:39:14Z	2025-11-02	11:39:14	294
2025-11-02T11:49:14Z	2025-11-02	11:49:14	294
2025-11-02T11:59:14Z	2025-11-02	11:59:14	294
2025-11-02T12:09:15Z	2025-11-02	12:09:15	294
2025-11-02T12:19:15Z	2025-11-02	12:19:15	294
2025-11-02T12:29:16Z	2025-11-02	12:29:16	294
2025-11-02T12:39:16Z	2025-11-02	12:39:16	294
2025-11-02T12:49:17Z	2025-11-02	12:49:17	294
2025-11-02T12:59:17Z	2025-11-02	12:59:17	294
2025-11-02T13:09:17Z	2025-11-02	13:09:17	294
2025-11-02T13:19:18Z	2025-11-02	13:19:18	294
2025-11-02T13:29:18Z	2025-11-02	13:29:18	294
2025-11-02T13:39:19Z	2025-11-02	13:39:19	294
2025-11-02T13:49:19Z	2025-11-02	13:49:19	294
2025-11-02T13:59:20Z	2025-11-02	13:59:20	294
2025-11-02T14:09:20Z	2025-11-02	14:09:20	294
2025-11-02T14:19:20Z	2025-11-02	14:19:20	294
2025-11-02T14:29:21Z	2025-11-02	14:29:21	294
2025-11-02T14:39:21Z	2025-11-02	14:39:21	294
2025-11-02T14:49:22Z	2025-11-02	14:49:22	294
2025-11-02T14:59:22Z	2025-11-02	14:59:22	294
2025-11-02T15:09:23Z	2025-11-02	15:09:23	294
2025-11-02T15:19:23Z	2025-11-02	15:19:23	294
2025-11-02T15:29:23Z	2025-11-02	15:29:23	294
2025-11-02T15:39:24Z	2025-11-02	15:39:24	294
2025-11-02T15:49:24Z	2025-11-02	15:49:24	294
2025-11-02T15:59:25Z	2025-11-02	15:59:25	294
2025-11-02T16:09:25Z	2025-11-02	16:09:25	294
2025-11-02T16:19:26Z	2025-11-02	16:19:26	294
2025-11-02T16:29:26Z	2025-11-02	16:29:26	294
2025-11-02T16:39:26Z	2025-11-02	16:39:26	294
2025-11-02T16:49:27Z	2025-11-02	16:49:27	294
2025-11-02T16:59:27Z	2025-11-02	16:59:27	294
2025-11-02T17:09:28Z	2025-11-02	17:09:28	289
2025-11-02T17:19:28Z	2025-11-02	17:19:28	277.5
2025-11-02T17:29:29Z	2025-11-02	17:29:29	265.5
2025-11-02T17:39:29Z	2025-11-02	17:39:29	253.6
2025-11-02T17:49:29Z	2025-11-02	17:49:29	241.6
2025-11-02T17:59:30Z	2025-11-02	17:59:30	229.6
2025-11-02T18:09:30Z	2025-11-02	18:09:30	217.7
2025-11-02T18:19:31Z	2025-11-02	18:19:31	205.6
2025-11-02T18:29:31Z	2025-11-02	18:29:31	193.5
2025-11-02T18:39:32Z	2025-11-02	18:39:32	181
2025-11-02T18:49:32Z	2025-11-02	18:49:32	168.9
2025-11-02T18:59:33Z	2025-11-02	18:59:33	156.4
2025-11-02T19:09:33Z	2025-11-02	19:09:33	143.6
2025-11-02T19:19:33Z	2025-11-02	19:19:33	131.3
2025-11-02T19:29:34Z	2025-11-02	19:29:34	118.4
2025-11-02T19:39:34Z	2025-11-02	19:39:34	105.9
2025-11-02T19:49:35Z	2025-11-02	19:49:35	92.9
2025-11-02T19:59:35Z	2025-11-02	19:59:35	80.4
2025-11-02T20:09:35Z	2025-11-02	20:09:35	67.4
2025-11-02T20:19:36Z	2025-11-02	20:19:36	54.2
2025-11-02T20:29:36Z	2025-11-02	20:29:36	41.1
2025-11-02T20:39:37Z	2025-11-02	20:39:37	27.9
2025-11-02T20:49:37Z	2025-11-02	20:49:37	14.9
2025-11-02T20:59:38Z	2025-11-02	20:59:38	3.2
2025-11-02T21:09:38Z	2025-11-02	21:09:38	0
2025-11-02T21:19:38Z	2025-11-02	21:19:38	0
2025-11-02T21:29:39Z	2025-11-02	21:29:39	0.1
2025-11-02T21:39:39Z	2025-11-02	21:39:39	0.1
2025-11-02T21:49:40Z	2025-11-02	21:49:40	0.1
2025-11-02T21:59:40Z	2025-11-02	21:59:40	0.1
2025-11-02T22:09:41Z	2025-11-02	22:09:41	0.2
2025-11-02T22:19:41Z	2025-11-02	22:19:41	0.1
2025-11-02T22:29:41Z	2025-11-02	22:29:41	0.2
2025-11-02T22:39:42Z	2025-11-02	22:39:42	0.3
2025-11-02T22:49:42Z	2025-11-02	22:49:42	0.3
2025-11-02T22:59:43Z	2025-11-02	22:59:43	0.3
2025-11-02T23:09:43Z	2025-11-02	23:09:43	0.3
2025-11-02T23:19:43Z	2025-11-02	23:19:43	0.3
2025-11-02T23:29:44Z	2025-11-02	23:29:44	0.2
2025-11-02T23:39:44Z	2025-11-02	23:39:44	0.2
2025-11-02T23:49:45Z	2025-11-02	23:49:45	0.3
2025-11-02T23:59:45Z	2025-11-02	23:59:45	0.3
2025-11-03T00:09:46Z	2025-11-03	00:09:46	0.3
2025-11-03T00:19:46Z	2025-11-03	00:19:46	0.3
2025-11-03T00:29:47Z	2025-11-03	00:29:47	0.3
2025-11-03T00:39:47Z	2025-11-03	00:39:47	0.3
2025-11-03T00:49:47Z	2025-11-03	00:49:47	0.3
2025-11-03T00:59:48Z	2025-11-03	00:59:48	0.2
2025-11-03T01:09:48Z	2025-11-03	01:09:48	0.3
2025-11-03T01:19:49Z	2025-11-03	01:19:49	0.2
2025-11-03T01:29:49Z	2025-11-03	01:29:49	0.3
2025-11-03T01:39:50Z	2025-11-03	01:39:50	0.3
2025-11-03T01:49:50Z	2025-11-03	01:49:50	0.3
2025-11-03T01:59:50Z	2025-11-03	01:59:50	0.3
2025-11-03T02:09:51Z	2025-11-03	02:09:51	0.3
2025-11-03T02:19:51Z	2025-11-03	02:19:51	0.3
2025-11-03T02:29:52Z	2025-11-03	02:29:52	0.3
2025-11-03T02:39:52Z	2025-11-03	02:39:52	0.3
2025-11-03T02:49:53Z	2025-11-03	02:49:53	0.3
2025-11-03T02:59:53Z	2025-11-03	02:59:53	0.3
2025-11-03T03:09:53Z	2025-11-03	03:09:53	0.3
2025-11-03T03:19:54Z	2025-11-03	03:19:54	0.3
2025-11-03T03:29:54Z	2025-11-03	03:29:54	0.3
2025-11-03T03:39:55Z	2025-11-03	03:39:55	0.3
2025-11-03T03:49:55Z	2025-11-03	03:49:55	0.3
2025-11-03T03:59:56Z	2025-11-03	03:59:56	0.3
2025-11-03T04:09:56Z	2025-11-03	04:09:56	0.3
2025-11-03T04:19:57Z	2025-11-03	04:19:57	0.3
2025-11-03T04:29:57Z	2025-11-03	04:29:57	0.3
2025-11-03T04:39:57Z	2025-11-03	04:39:57	0.3
2025-11-03T04:49:58Z	2025-11-03	04:49:58	0.3
2025-11-03T04:59:58Z	2025-11-03	04:59:58	0.3
2025-11-03T05:09:59Z	2025-11-03	05:09:59	0.3
2025-11-03T05:19:59Z	2025-11-03	05:19:59	0.3
2025-11-03T05:30:00Z	2025-11-03	05:30:00	0.3
2025-11-03T05:40:00Z	2025-11-03	05:40:00	0.3
2025-11-03T05:50:00Z	2025-11-03	05:50:00	0.3
2025-11-03T06:00:01Z	2025-11-03	06:00:01	0.3
2025-11-03T06:10:01Z	2025-11-03	06:10:01	1.8
2025-11-03T06:20:02Z	2025-11-03	06:20:02	10.9
2025-11-03T06:30:02Z	2025-11-03	06:30:02	20.8
2025-11-03T06:40:03Z	2025-11-03	06:40:03	32
2025-11-03T06:50:03Z	2025-11-03	06:50:03	41.8
2025-11-03T07:00:03Z	2025-11-03	07:00:03	53.1
2025-11-03T07:10:04Z	2025-11-03	07:10:04	62.3
2025-11-03T07:20:04Z	2025-11-03	07:20:04	73.9
2025-11-03T07:30:05Z	2025-11-03	07:30:05	83.3
2025-11-03T07:40:05Z	2025-11-03	07:40:05	94.2
2025-11-03T07:50:06Z	2025-11-03	07:50:06	103.9
2025-11-03T08:00:06Z	2025-11-03	08:00:06	115
2025-11-03T08:10:06Z	2025-11-03	08:10:06	123.9
2025-11-03T08:20:07Z	2025-11-03	08:20:07	135.1
2025-11-03T08:30:07Z	2025-11-03	08:30:07	143
2025-11-03T08:40:08Z	2025-11-03	08:40:08	154.4
2025-11-03T08:50:08Z	2025-11-03	08:50:08	164.6
2025-11-03T09:00:09Z	2025-11-03	09:00:09	175.1
2025-11-03T09:10:09Z	2025-11-03	09:10:09	183.9
2025-11-03T09:20:10Z	2025-11-03	09:20:10	194.8
2025-11-03T09:30:10Z	2025-11-03	09:30:10	203.7
2025-11-03T09:40:10Z	2025-11-03	09:40:10	214.1
2025-11-03T09:50:11Z	2025-11-03	09:50:11	223.2
2025-11-03T10:00:11Z	2025-11-03	10:00:11	233.5
2025-11-03T10:10:12Z	2025-11-03	10:10:12	242.4
2025-11-03T10:20:12Z	2025-11-03	10:20:12	252.8
2025-11-03T10:30:13Z	2025-11-03	10:30:13	261.4
2025-11-03T10:40:13Z	2025-11-03	10:40:13	271.5
2025-11-03T10:50:13Z	2025-11-03	10:50:13	280.3
2025-11-03T11:00:14Z	2025-11-03	11:00:14	290.3
2025-11-03T11:10:14Z	2025-11-03	11:10:14	294.2
2025-11-03T11:20:15Z	2025-11-03	11:20:15	294.2
2025-11-03T11:30:15Z	2025-11-03	11:30:15	294.1
2025-11-03T11:40:16Z	2025-11-03	11:40:16	294.1
2025-11-03T11:50:16Z	2025-11-03	11:50:16	294.1
2025-11-03T12:00:16Z	2025-11-03	12:00:16	294.1
2025-11-03T12:10:17Z	2025-11-03	12:10:17	294
2025-11-03T12:20:17Z	2025-11-03	12:20:17	294
2025-11-03T12:30:18Z	2025-11-03	12:30:18	294
2025-11-03T12:40:18Z	2025-11-03	12:40:18	294
2025-11-03T12:50:19Z	2025-11-03	12:50:19	294
2025-11-03T13:00:19Z	2025-11-03	13:00:19	294
2025-11-03T13:10:20Z	2025-11-03	13:10:20	294
2025-11-03T13:20:20Z	2025-11-03	13:20:20	294
2025-11-03T13:30:20Z	2025-11-03	13:30:20	294
2025-11-03T13:40:21Z	2025-11-03	13:40:21	293.9
2025-11-03T13:50:21Z	2025-11-03	13:50:21	293.6
2025-11-03T14:00:21Z	2025-11-03	14:00:21	294.2
2025-11-03T14:10:22Z	2025-11-03	14:10:22	294.2
2025-11-03T14:20:22Z	2025-11-03	14:20:22	294.1
2025-11-03T14:30:23Z	2025-11-03	14:30:23	294.1
2025-11-03T14:40:23Z	2025-11-03	14:40:23	294.1
2025-11-03T14:50:24Z	2025-11-03	14:50:24	294.1
2025-11-03T15:00:24Z	2025-11-03	15:00:24	294.1
2025-11-03T15:10:25Z	2025-11-03	15:10:25	294.1
2025-11-03T15:20:25Z	2025-11-03	15:20:25	294.1
2025-11-03T15:30:26Z	2025-11-03	15:30:26	294.1
2025-11-03T15:40:26Z	2025-11-03	15:40:26	294.1
2025-11-03T15:50:27Z	2025-11-03	15:50:27	294.1
2025-11-03T16:00:27Z	2025-11-03	16:00:27	294.1
2025-11-03T16:10:27Z	2025-11-03	16:10:27	294.1
2025-11-03T16:20:28Z	2025-11-03	16:20:28	294.1
2025-11-03T16:30:28Z	2025-11-03	16:30:28	294.1
2025-11-03T16:40:29Z	2025-11-03	16:40:29	294.1
2025-11-03T16:50:29Z	2025-11-03	16:50:29	294.1
2025-11-03T17:00:30Z	2025-11-03	17:00:30	294.1
2025-11-03T17:10:30Z	2025-11-03	17:10:30	287.8
2025-11-03T17:20:30Z	2025-11-03	17:20:30	276.2
2025-11-03T17:30:31Z	2025-11-03	17:30:31	264.3
2025-11-03T17:40:31Z	2025-11-03	17:40:31	252.7
2025-11-03T17:50:32Z	2025-11-03	17:50:32	240.6
2025-11-03T18:00:32Z	2025-11-03	18:00:32	228.3
2025-11-03T18:10:33Z	2025-11-03	18:10:33	216.3
2025-11-03T18:20:33Z	2025-11-03	18:20:33	204.2
2025-11-03T18:30:33Z	2025-11-03	18:30:33	192.2
2025-11-03T18:40:34Z	2025-11-03	18:40:34	179.8
2025-11-03T18:50:34Z	2025-11-03	18:50:34	167.6
2025-11-03T19:00:35Z	2025-11-03	19:00:35	155.2
2025-11-03T19:10:35Z	2025-11-03	19:10:35	142.7
2025-11-03T19:20:36Z	2025-11-03	19:20:36	130
2025-11-03T19:30:36Z	2025-11-03	19:30:36	117
2025-11-03T19:40:36Z	2025-11-03	19:40:36	104.5
2025-11-03T19:50:37Z	2025-11-03	19:50:37	91.6
2025-11-03T20:00:37Z	2025-11-03	20:00:37	78.9
2025-11-03T20:10:38Z	2025-11-03	20:10:38	65.9
2025-11-03T20:20:38Z	2025-11-03	20:20:38	53.1
2025-11-03T20:30:39Z	2025-11-03	20:30:39	40.1
2025-11-03T20:40:39Z	2025-11-03	20:40:39	26.6
2025-11-03T20:50:39Z	2025-11-03	20:50:39	13.4
2025-11-03T21:00:40Z	2025-11-03	21:00:40	2.5
2025-11-03T21:10:40Z	2025-11-03	21:10:40	0
2025-11-03T21:20:41Z	2025-11-03	21:20:41	0
2025-11-03T21:30:41Z	2025-11-03	21:30:41	0.1
2025-11-03T21:40:42Z	2025-11-03	21:40:42	0.1
2025-11-03T21:50:42Z	2025-11-03	21:50:42	0.1
2025-11-03T22:00:43Z	2025-11-03	22:00:43	0.1
2025-11-03T22:10:43Z	2025-11-03	22:10:43	0.1
2025-11-03T22:20:43Z	2025-11-03	22:20:43	0.1
2025-11-03T22:30:44Z	2025-11-03	22:30:44	0.1
2025-11-03T22:40:44Z	2025-11-03	22:40:44	0.2
2025-11-03T22:50:45Z	2025-11-03	22:50:45	0.2
2025-11-03T23:00:45Z	2025-11-03	23:00:45	0.2
2025-11-03T23:10:45Z	2025-11-03	23:10:45	0.2
2025-11-03T23:20:46Z	2025-11-03	23:20:46	0.2
2025-11-03T23:30:46Z	2025-11-03	23:30:46	0.2
2025-11-03T23:40:47Z	2025-11-03	23:40:47	0.3
2025-11-03T23:50:47Z	2025-11-03	23:50:47	0.2
2025-11-04T00:00:48Z	2025-11-04	00:00:48	0.2
2025-11-04T00:10:48Z	2025-11-04	00:10:48	0.2
2025-11-04T00:20:48Z	2025-11-04	00:20:48	0.2
2025-11-04T00:30:49Z	2025-11-04	00:30:49	0.2
2025-11-04T00:40:49Z	2025-11-04	00:40:49	0.2
2025-11-04T00:50:50Z	2025-11-04	00:50:50	0.2
2025-11-04T01:00:50Z	2025-11-04	01:00:50	0.2
2025-11-04T01:10:50Z	2025-11-04	01:10:50	0.1
2025-11-04T01:20:51Z	2025-11-04	01:20:51	0.1
2025-11-04T01:30:51Z	2025-11-04	01:30:51	0.1
2025-11-04T01:40:52Z	2025-11-04	01:40:52	0.2
2025-11-04T01:50:52Z	2025-11-04	01:50:52	0.2
2025-11-04T02:00:52Z	2025-11-04	02:00:52	0.2
2025-11-04T02:10:53Z	2025-11-04	02:10:53	0.2
2025-11-04T02:20:53Z	2025-11-04	02:20:53	0.2
2025-11-04T02:30:54Z	2025-11-04	02:30:54	0.2
2025-11-04T02:40:54Z	2025-11-04	02:40:54	0.2
2025-11-04T02:50:55Z	2025-11-04	02:50:55	0.2
2025-11-04T03:00:55Z	2025-11-04	03:00:55	0.2
2025-11-04T03:10:55Z	2025-11-04	03:10:55	0.2
2025-11-04T03:20:56Z	2025-11-04	03:20:56	0.2
2025-11-04T03:30:56Z	2025-11-04	03:30:56	0.3
2025-11-04T03:40:57Z	2025-11-04	03:40:57	0.2
2025-11-04T03:50:57Z	2025-11-04	03:50:57	0.2
2025-11-04T04:00:57Z	2025-11-04	04:00:57	0.2
2025-11-04T04:10:58Z	2025-11-04	04:10:58	0.2
2025-11-04T04:20:58Z	2025-11-04	04:20:58	0.2
2025-11-04T04:30:59Z	2025-11-04	04:30:59	0.3
2025-11-04T04:40:59Z	2025-11-04	04:40:59	0.3
2025-11-04T04:51:00Z	2025-11-04	04:51:00	0.3
2025-11-04T05:01:00Z	2025-11-04	05:01:00	0.3
2025-11-04T05:11:00Z	2025-11-04	05:11:00	0.3
2025-11-04T05:21:01Z	2025-11-04	05:21:01	0.3
2025-11-04T05:31:01Z	2025-11-04	05:31:01	0.3
2025-11-04T05:41:02Z	2025-11-04	05:41:02	0.3
2025-11-04T05:51:02Z	2025-11-04	05:51:02	0.3
2025-11-04T06:01:02Z	2025-11-04	06:01:02	0.3
2025-11-04T06:11:03Z	2025-11-04	06:11:03	2.6
2025-11-04T06:21:03Z	2025-11-04	06:21:03	11.7
2025-11-04T06:31:04Z	2025-11-04	06:31:04	22.2
2025-11-04T06:41:04Z	2025-11-04	06:41:04	32.8
2025-11-04T06:51:05Z	2025-11-04	06:51:05	43.1
2025-11-04T07:01:05Z	2025-11-04	07:01:05	53.9
2025-11-04T07:11:05Z	2025-11-04	07:11:05	63.8
2025-11-04T07:21:06Z	2025-11-04	07:21:06	74.7
2025-11-04T07:31:06Z	2025-11-04	07:31:06	84.7
2025-11-04T07:41:07Z	2025-11-04	07:41:07	95
2025-11-04T07:51:07Z	2025-11-04	07:51:07	105.1
2025-11-04T08:01:07Z	2025-11-04	08:01:07	115.7
2025-11-04T08:11:08Z	2025-11-04	08:11:08	125.3
2025-11-04T08:21:08Z	2025-11-04	08:21:08	134.9
2025-11-04T08:31:09Z	2025-11-04	08:31:09	145.5
2025-11-04T08:41:09Z	2025-11-04	08:41:09	156
2025-11-04T08:51:09Z	2025-11-04	08:51:09	165.8
2025-11-04T09:01:10Z	2025-11-04	09:01:10	175.9
2025-11-04T09:11:10Z	2025-11-04	09:11:10	185.2
2025-11-04T09:21:11Z	2025-11-04	09:21:11	195.5
2025-11-04T09:31:11Z	2025-11-04	09:31:11	205
2025-11-04T09:41:12Z	2025-11-04	09:41:12	214.9
2025-11-04T09:51:12Z	2025-11-04	09:51:12	224.4
2025-11-04T10:01:12Z	2025-11-04	10:01:12	234.3
2025-11-04T10:11:13Z	2025-11-04	10:11:13	243.7
2025-11-04T10:21:13Z	2025-11-04	10:21:13	253.5
2025-11-04T10:31:14Z	2025-11-04	10:31:14	262.7
2025-11-04T10:41:14Z	2025-11-04	10:41:14	272.3
2025-11-04T10:51:15Z	2025-11-04	10:51:15	281.5
2025-11-04T11:01:15Z	2025-11-04	11:01:15	291.1
2025-11-04T11:11:16Z	2025-11-04	11:11:16	294.3
2025-11-04T11:21:16Z	2025-11-04	11:21:16	294.2
2025-11-04T11:31:16Z	2025-11-04	11:31:16	294.2
2025-11-04T11:41:17Z	2025-11-04	11:41:17	294.1
2025-11-04T11:51:17Z	2025-11-04	11:51:17	294.2
2025-11-04T12:01:18Z	2025-11-04	12:01:18	294.1
2025-11-04T12:11:18Z	2025-11-04	12:11:18	294
2025-11-04T12:21:19Z	2025-11-04	12:21:19	294.1
2025-11-04T12:31:19Z	2025-11-04	12:31:19	294.1
2025-11-04T12:41:19Z	2025-11-04	12:41:19	294.1
2025-11-04T12:51:20Z	2025-11-04	12:51:20	294.1
2025-11-04T13:01:20Z	2025-11-04	13:01:20	294.1
2025-11-04T13:11:21Z	2025-11-04	13:11:21	294.1
2025-11-04T13:21:21Z	2025-11-04	13:21:21	294.1
2025-11-04T13:31:22Z	2025-11-04	13:31:22	294.1
2025-11-04T13:41:22Z	2025-11-04	13:41:22	294.1
2025-11-04T13:51:23Z	2025-11-04	13:51:23	294.1
2025-11-04T14:01:23Z	2025-11-04	14:01:23	294.1
2025-11-04T14:11:24Z	2025-11-04	14:11:24	294.1
2025-11-04T14:21:24Z	2025-11-04	14:21:24	294.1
2025-11-04T14:31:24Z	2025-11-04	14:31:24	294.1
2025-11-04T14:41:25Z	2025-11-04	14:41:25	294.1
2025-11-04T14:51:25Z	2025-11-04	14:51:25	294
2025-11-04T15:01:26Z	2025-11-04	15:01:26	294
2025-11-04T15:11:26Z	2025-11-04	15:11:26	294.1
2025-11-04T15:21:27Z	2025-11-04	15:21:27	294.1
2025-11-04T15:31:27Z	2025-11-04	15:31:27	294.1
2025-11-04T15:41:28Z	2025-11-04	15:41:28	294.1
2025-11-04T15:51:28Z	2025-11-04	15:51:28	294
2025-11-04T16:01:28Z	2025-11-04	16:01:28	294
2025-11-04T16:11:29Z	2025-11-04	16:11:29	294
2025-11-04T16:21:29Z	2025-11-04	16:21:29	294
2025-11-04T16:31:30Z	2025-11-04	16:31:30	294.1
2025-11-04T16:41:30Z	2025-11-04	16:41:30	294.1
2025-11-04T16:51:31Z	2025-11-04	16:51:31	294.2
2025-11-04T17:01:31Z	2025-11-04	17:01:31	294.2
2025-11-04T17:11:32Z	2025-11-04	17:11:32	286.6
2025-11-04T17:21:32Z	2025-11-04	17:21:32	274.8
2025-11-04T17:31:32Z	2025-11-04	17:31:32	263
2025-11-04T17:41:33Z	2025-11-04	17:41:33	251.5
2025-11-04T17:51:33Z	2025-11-04	17:51:33	239.3
2025-11-04T18:01:34Z	2025-11-04	18:01:34	227.3
2025-11-04T18:11:34Z	2025-11-04	18:11:34	215.2
2025-11-04T18:21:34Z	2025-11-04	18:21:34	203
2025-11-04T18:31:35Z	2025-11-04	18:31:35	191
2025-11-04T18:41:35Z	2025-11-04	18:41:35	178.5
2025-11-04T18:51:36Z	2025-11-04	18:51:36	166.3
2025-11-04T19:01:36Z	2025-11-04	19:01:36	153.8
2025-11-04T19:11:37Z	2025-11-04	19:11:37	141.4
2025-11-04T19:21:37Z	2025-11-04	19:21:37	128.7
2025-11-04T19:31:37Z	2025-11-04	19:31:37	115.9
2025-11-04T19:41:38Z	2025-11-04	19:41:38	103.2
2025-11-04T19:51:38Z	2025-11-04	19:51:38	90.2
2025-11-04T20:01:39Z	2025-11-04	20:01:39	77.6
2025-11-04T20:11:39Z	2025-11-04	20:11:39	64.5
2025-11-04T20:21:40Z	2025-11-04	20:21:40	51.8
2025-11-04T20:31:40Z	2025-11-04	20:31:40	38.7
2025-11-04T20:41:40Z	2025-11-04	20:41:40	25.6
2025-11-04T20:51:41Z	2025-11-04	20:51:41	12.1
2025-11-04T21:01:41Z	2025-11-04	21:01:41	1.6
2025-11-04T21:11:42Z	2025-11-04	21:11:42	0
2025-11-04T21:21:42Z	2025-11-04	21:21:42	0
2025-11-04T21:31:42Z	2025-11-04	21:31:42	0
2025-11-04T21:41:43Z	2025-11-04	21:41:43	0.1
2025-11-04T21:51:43Z	2025-11-04	21:51:43	0
2025-11-04T22:01:44Z	2025-11-04	22:01:44	0
2025-11-04T22:11:44Z	2025-11-04	22:11:44	0.1
2025-11-04T22:21:45Z	2025-11-04	22:21:45	0.2
2025-11-04T22:31:45Z	2025-11-04	22:31:45	0.2
2025-11-04T22:41:45Z	2025-11-04	22:41:45	0.2
2025-11-04T22:51:46Z	2025-11-04	22:51:46	0.2
2025-11-04T23:01:46Z	2025-11-04	23:01:46	0.2
2025-11-04T23:11:47Z	2025-11-04	23:11:47	0.2
2025-11-04T23:21:47Z	2025-11-04	23:21:47	0.2
2025-11-04T23:31:48Z	2025-11-04	23:31:48	0.2
2025-11-04T23:41:48Z	2025-11-04	23:41:48	0.2
2025-11-04T23:51:48Z	2025-11-04	23:51:48	0.2
2025-11-05T00:01:49Z	2025-11-05	00:01:49	0.2
2025-11-05T00:11:49Z	2025-11-05	00:11:49	0.2
2025-11-05T00:21:50Z	2025-11-05	00:21:50	0.2
2025-11-05T00:31:50Z	2025-11-05	00:31:50	0.2
2025-11-05T00:41:51Z	2025-11-05	00:41:51	0.2
2025-11-05T00:51:51Z	2025-11-05	00:51:51	0.1
2025-11-05T01:01:51Z	2025-11-05	01:01:51	0.2
2025-11-05T01:11:52Z	2025-11-05	01:11:52	0.2
2025-11-05T01:21:52Z	2025-11-05	01:21:52	0.2
2025-11-05T01:31:53Z	2025-11-05	01:31:53	0.2
2025-11-05T01:41:53Z	2025-11-05	01:41:53	0.2
2025-11-05T01:51:53Z	2025-11-05	01:51:53	0.3
2025-11-05T02:01:54Z	2025-11-05	02:01:54	0.2
2025-11-05T02:11:54Z	2025-11-05	02:11:54	0.2
2025-11-05T02:21:55Z	2025-11-05	02:21:55	0.2
2025-11-05T02:31:55Z	2025-11-05	02:31:55	0.2
2025-11-05T02:41:55Z	2025-11-05	02:41:55	0.2
2025-11-05T02:51:56Z	2025-11-05	02:51:56	0.2
2025-11-05T03:01:56Z	2025-11-05	03:01:56	0.2
2025-11-05T03:11:57Z	2025-11-05	03:11:57	0.2
2025-11-05T03:21:57Z	2025-11-05	03:21:57	0.2
2025-11-05T03:31:58Z	2025-11-05	03:31:58	0.3
2025-11-05T03:41:58Z	2025-11-05	03:41:58	0.2
2025-11-05T03:51:58Z	2025-11-05	03:51:58	0.2
2025-11-05T04:01:59Z	2025-11-05	04:01:59	0.3
2025-11-05T04:11:59Z	2025-11-05	04:11:59	0.2
2025-11-05T04:22:00Z	2025-11-05	04:22:00	0.2
2025-11-05T04:32:00Z	2025-11-05	04:32:00	0.2
2025-11-05T04:42:00Z	2025-11-05	04:42:00	0.3
2025-11-05T04:52:01Z	2025-11-05	04:52:01	0.3
2025-11-05T05:02:01Z	2025-11-05	05:02:01	0.2
2025-11-05T05:12:02Z	2025-11-05	05:12:02	0.3
2025-11-05T05:22:02Z	2025-11-05	05:22:02	0.2
2025-11-05T05:32:03Z	2025-11-05	05:32:03	0.3
2025-11-05T05:42:03Z	2025-11-05	05:42:03	0.2
2025-11-05T05:52:03Z	2025-11-05	05:52:03	0.3
2025-11-05T06:02:04Z	2025-11-05	06:02:04	0.2
2025-11-05T06:12:04Z	2025-11-05	06:12:04	3.4
2025-11-05T06:22:05Z	2025-11-05	06:22:05	12.5
2025-11-05T06:32:05Z	2025-11-05	06:32:05	23.5
2025-11-05T06:42:05Z	2025-11-05	06:42:05	33.5
2025-11-05T06:52:06Z	2025-11-05	06:52:06	44.4
2025-11-05T07:02:06Z	2025-11-05	07:02:06	54.7
2025-11-05T07:12:07Z	2025-11-05	07:12:07	65.1
2025-11-05T07:22:07Z	2025-11-05	07:22:07	75.3
2025-11-05T07:32:08Z	2025-11-05	07:32:08	86
2025-11-05T07:42:08Z	2025-11-05	07:42:08	95.7
2025-11-05T07:52:09Z	2025-11-05	07:52:09	106.4
2025-11-05T08:02:09Z	2025-11-05	08:02:09	116.5
2025-11-05T08:12:09Z	2025-11-05	08:12:09	126
2025-11-05T08:22:10Z	2025-11-05	08:22:10	135.1
2025-11-05T08:32:10Z	2025-11-05	08:32:10	147
2025-11-05T08:42:11Z	2025-11-05	08:42:11	156.8
2025-11-05T08:52:11Z	2025-11-05	08:52:11	166.9
2025-11-05T09:02:12Z	2025-11-05	09:02:12	176.6
2025-11-05T09:12:12Z	2025-11-05	09:12:12	186.5
2025-11-05T09:22:12Z	2025-11-05	09:22:12	196.3
2025-11-05T09:32:13Z	2025-11-05	09:32:13	206.3
2025-11-05T09:42:13Z	2025-11-05	09:42:13	215.7
2025-11-05T09:52:14Z	2025-11-05	09:52:14	225.5
2025-11-05T10:02:14Z	2025-11-05	10:02:14	234.9
2025-11-05T10:12:15Z	2025-11-05	10:12:15	245
2025-11-05T10:22:15Z	2025-11-05	10:22:15	254.1
2025-11-05T10:32:15Z	2025-11-05	10:32:15	263.9
2025-11-05T10:42:16Z	2025-11-05	10:42:16	273
2025-11-05T10:52:16Z	2025-11-05	10:52:16	282.7
2025-11-05T11:02:17Z	2025-11-05	11:02:17	291.8
2025-11-05T11:12:17Z	2025-11-05	11:12:17	294.3
2025-11-05T11:22:18Z	2025-11-05	11:22:18	294.2
2025-11-05T11:32:18Z	2025-11-05	11:32:18	294.2
2025-11-05T11:42:19Z	2025-11-05	11:42:19	294.1
2025-11-05T11:52:19Z	2025-11-05	11:52:19	293.6
2025-11-05T12:02:19Z	2025-11-05	12:02:19	294.3
2025-11-05T12:12:20Z	2025-11-05	12:12:20	294.3
2025-11-05T12:22:20Z	2025-11-05	12:22:20	294.2
2025-11-05T12:32:21Z	2025-11-05	12:32:21	294.2
2025-11-05T12:42:21Z	2025-11-05	12:42:21	294.2
2025-11-05T12:52:22Z	2025-11-05	12:52:22	294.2
2025-11-05T13:02:22Z	2025-11-05	13:02:22	294.2
2025-11-05T13:12:22Z	2025-11-05	13:12:22	294.2
2025-11-05T13:22:23Z	2025-11-05	13:22:23	294.2
2025-11-05T13:32:23Z	2025-11-05	13:32:23	294.2
2025-11-05T13:42:24Z	2025-11-05	13:42:24	294.2
2025-11-05T13:52:24Z	2025-11-05	13:52:24	294.1
2025-11-05T14:02:24Z	2025-11-05	14:02:24	294.2
2025-11-05T14:12:25Z	2025-11-05	14:12:25	294.1
2025-11-05T14:22:25Z	2025-11-05	14:22:25	294.2
2025-11-05T14:32:26Z	2025-11-05	14:32:26	294.1
2025-11-05T14:42:26Z	2025-11-05	14:42:26	294.1
2025-11-05T14:52:26Z	2025-11-05	14:52:26	294.1
2025-11-05T15:02:27Z	2025-11-05	15:02:27	294.1
2025-11-05T15:12:27Z	2025-11-05	15:12:27	294.1
2025-11-05T15:22:28Z	2025-11-05	15:22:28	294.1
2025-11-05T15:32:28Z	2025-11-05	15:32:28	294.1
2025-11-05T15:42:29Z	2025-11-05	15:42:29	294.1
2025-11-05T15:52:29Z	2025-11-05	15:52:29	294.1
2025-11-05T16:02:29Z	2025-11-05	16:02:29	294.1
2025-11-05T16:12:30Z	2025-11-05	16:12:30	294.1
2025-11-05T16:22:30Z	2025-11-05	16:22:30	294.1
2025-11-05T16:32:31Z	2025-11-05	16:32:31	294.2
2025-11-05T16:42:31Z	2025-11-05	16:42:31	294.3
2025-11-05T16:52:32Z	2025-11-05	16:52:32	294.3
2025-11-05T17:02:32Z	2025-11-05	17:02:32	294.3
2025-11-05T17:12:33Z	2025-11-05	17:12:33	285.3
2025-11-05T17:22:33Z	2025-11-05	17:22:33	273.5
2025-11-05T17:32:33Z	2025-11-05	17:32:33	261.8
2025-11-05T17:42:34Z	2025-11-05	17:42:34	250.3
2025-11-05T17:52:34Z	2025-11-05	17:52:34	238.1
2025-11-05T18:02:35Z	2025-11-05	18:02:35	226
2025-11-05T18:12:35Z	2025-11-05	18:12:35	214.1
2025-11-05T18:22:36Z	2025-11-05	18:22:36	202
2025-11-05T18:32:36Z	2025-11-05	18:32:36	189.5
2025-11-05T18:42:36Z	2025-11-05	18:42:36	177.1
2025-11-05T18:52:37Z	2025-11-05	18:52:37	165.1
2025-11-05T19:02:37Z	2025-11-05	19:02:37	152.4
2025-11-05T19:12:38Z	2025-11-05	19:12:38	140
2025-11-05T19:22:38Z	2025-11-05	19:22:38	127.3
2025-11-05T19:32:39Z	2025-11-05	19:32:39	114.9
2025-11-05T19:42:39Z	2025-11-05	19:42:39	102.2
2025-11-05T19:52:39Z	2025-11-05	19:52:39	88.9
2025-11-05T20:02:40Z	2025-11-05	20:02:40	76.2
2025-11-05T20:12:40Z	2025-11-05	20:12:40	63.1
2025-11-05T20:22:41Z	2025-11-05	20:22:41	50.4
2025-11-05T20:32:41Z	2025-11-05	20:32:41	37.1
2025-11-05T20:42:41Z	2025-11-05	20:42:41	24.2
2025-11-05T20:52:42Z	2025-11-05	20:52:42	10.9
2025-11-05T21:02:42Z	2025-11-05	21:02:42	1.1
2025-11-05T21:12:43Z	2025-11-05	21:12:43	0
2025-11-05T21:22:43Z	2025-11-05	21:22:43	0
2025-11-05T21:32:43Z	2025-11-05	21:32:43	0.1
2025-11-05T21:42:44Z	2025-11-05	21:42:44	0.1
2025-11-05T21:52:44Z	2025-11-05	21:52:44	0.1
2025-11-05T22:02:45Z	2025-11-05	22:02:45	0
2025-11-05T22:12:45Z	2025-11-05	22:12:45	0.1
2025-11-05T22:22:46Z	2025-11-05	22:22:46	0.1
2025-11-05T22:32:46Z	2025-11-05	22:32:46	0.2
2025-11-05T22:42:46Z	2025-11-05	22:42:46	0.2
2025-11-05T22:52:47Z	2025-11-05	22:52:47	0.2
2025-11-05T23:02:47Z	2025-11-05	23:02:47	0.2
2025-11-05T23:12:48Z	2025-11-05	23:12:48	0.2
2025-11-05T23:22:48Z	2025-11-05	23:22:48	0.2
2025-11-05T23:32:48Z	2025-11-05	23:32:48	0.2
2025-11-05T23:42:49Z	2025-11-05	23:42:49	0.2
2025-11-05T23:52:49Z	2025-11-05	23:52:49	0.3
2025-11-06T00:02:50Z	2025-11-06	00:02:50	0.2
2025-11-06T00:12:50Z	2025-11-06	00:12:50	0.2
2025-11-06T00:22:50Z	2025-11-06	00:22:50	0.3
2025-11-06T00:32:51Z	2025-11-06	00:32:51	0.3
2025-11-06T00:42:51Z	2025-11-06	00:42:51	0.2
2025-11-06T00:52:52Z	2025-11-06	00:52:52	0.2
2025-11-06T01:02:52Z	2025-11-06	01:02:52	0.2
2025-11-06T01:12:53Z	2025-11-06	01:12:53	0.2
2025-11-06T01:22:53Z	2025-11-06	01:22:53	0.3
2025-11-06T01:32:53Z	2025-11-06	01:32:53	0.2
2025-11-06T01:42:54Z	2025-11-06	01:42:54	0.2
2025-11-06T01:52:54Z	2025-11-06	01:52:54	0.3
2025-11-06T02:02:55Z	2025-11-06	02:02:55	0.3
2025-11-06T02:12:55Z	2025-11-06	02:12:55	0.3
2025-11-06T02:22:56Z	2025-11-06	02:22:56	0.2
2025-11-06T02:32:56Z	2025-11-06	02:32:56	0.2
2025-11-06T02:42:56Z	2025-11-06	02:42:56	0.2
2025-11-06T02:52:57Z	2025-11-06	02:52:57	0.2
2025-11-06T03:02:57Z	2025-11-06	03:02:57	0.2
2025-11-06T03:12:58Z	2025-11-06	03:12:58	0.2
2025-11-06T03:22:58Z	2025-11-06	03:22:58	0.3
2025-11-06T03:32:59Z	2025-11-06	03:32:59	0.3
2025-11-06T03:42:59Z	2025-11-06	03:42:59	0.2
2025-11-06T03:52:59Z	2025-11-06	03:52:59	0.3
2025-11-06T04:03:00Z	2025-11-06	04:03:00	0.3
2025-11-06T04:13:00Z	2025-11-06	04:13:00	0.3
2025-11-06T04:23:01Z	2025-11-06	04:23:01	0.3
2025-11-06T04:33:01Z	2025-11-06	04:33:01	0.3
2025-11-06T04:43:02Z	2025-11-06	04:43:02	0.2
2025-11-06T04:53:02Z	2025-11-06	04:53:02	0.3
2025-11-06T05:03:02Z	2025-11-06	05:03:02	0.2
2025-11-06T05:13:03Z	2025-11-06	05:13:03	0.3
2025-11-06T05:23:03Z	2025-11-06	05:23:03	0.3
2025-11-06T05:33:04Z	2025-11-06	05:33:04	0.3
2025-11-06T05:43:04Z	2025-11-06	05:43:04	0.3
2025-11-06T05:53:04Z	2025-11-06	05:53:04	0.3
2025-11-06T06:03:05Z	2025-11-06	06:03:05	0.3
2025-11-06T06:13:05Z	2025-11-06	06:13:05	4.2
2025-11-06T06:23:06Z	2025-11-06	06:23:06	13.3
2025-11-06T06:33:06Z	2025-11-06	06:33:06	24.9
2025-11-06T06:43:06Z	2025-11-06	06:43:06	34.3
2025-11-06T06:53:07Z	2025-11-06	06:53:07	45.8
2025-11-06T07:03:07Z	2025-11-06	07:03:07	55.4
2025-11-06T07:13:08Z	2025-11-06	07:13:08	66.5
2025-11-06T07:23:08Z	2025-11-06	07:23:08	76.1
2025-11-06T07:33:09Z	2025-11-06	07:33:09	87.3
2025-11-06T07:43:09Z	2025-11-06	07:43:09	96.5
2025-11-06T07:53:09Z	2025-11-06	07:53:09	107.8
2025-11-06T08:03:10Z	2025-11-06	08:03:10	117.2
2025-11-06T08:13:10Z	2025-11-06	08:13:10	128
2025-11-06T08:23:11Z	2025-11-06	08:23:11	136
2025-11-06T08:33:11Z	2025-11-06	08:33:11	147.5
2025-11-06T08:43:12Z	2025-11-06	08:43:12	157.7
2025-11-06T08:53:12Z	2025-11-06	08:53:12	168.3
2025-11-06T09:03:12Z	2025-11-06	09:03:12	177.3
2025-11-06T09:13:13Z	2025-11-06	09:13:13	187.9
2025-11-06T09:23:13Z	2025-11-06	09:23:13	197
2025-11-06T09:33:14Z	2025-11-06	09:33:14	207.6
2025-11-06T09:43:14Z	2025-11-06	09:43:14	216.5
2025-11-06T09:53:15Z	2025-11-06	09:53:15	226.8
2025-11-06T10:03:15Z	2025-11-06	10:03:15	235.6
2025-11-06T10:13:15Z	2025-11-06	10:13:15	246.5
2025-11-06T10:23:16Z	2025-11-06	10:23:16	255
2025-11-06T10:33:16Z	2025-11-06	10:33:16	265.2
2025-11-06T10:43:17Z	2025-11-06	10:43:17	273.9
2025-11-06T10:53:17Z	2025-11-06	10:53:17	284
2025-11-06T11:03:18Z	2025-11-06	11:03:18	292.6
2025-11-06T11:13:18Z	2025-11-06	11:13:18	294.3
2025-11-06T11:23:19Z	2025-11-06	11:23:19	294.3
2025-11-06T11:33:19Z	2025-11-06	11:33:19	294.3
2025-11-06T11:43:19Z	2025-11-06	11:43:19	294.3
2025-11-06T11:53:20Z	2025-11-06	11:53:20	294.3
2025-11-06T12:03:20Z	2025-11-06	12:03:20	294.3
2025-11-06T12:13:21Z	2025-11-06	12:13:21	294.3
2025-11-06T12:23:21Z	2025-11-06	12:23:21	294.3
2025-11-06T12:33:22Z	2025-11-06	12:33:22	294.3
2025-11-06T12:43:22Z	2025-11-06	12:43:22	294.3
2025-11-06T12:53:22Z	2025-11-06	12:53:22	294.3
2025-11-06T13:03:23Z	2025-11-06	13:03:23	294.3
2025-11-06T13:13:23Z	2025-11-06	13:13:23	294.3
2025-11-06T13:23:24Z	2025-11-06	13:23:24	294.3
2025-11-06T13:33:24Z	2025-11-06	13:33:24	294.3
2025-11-06T13:43:24Z	2025-11-06	13:43:24	294.3
2025-11-06T13:53:25Z	2025-11-06	13:53:25	294.3
2025-11-06T14:03:25Z	2025-11-06	14:03:25	294.3
2025-11-06T14:13:26Z	2025-11-06	14:13:26	294.3
2025-11-06T14:23:26Z	2025-11-06	14:23:26	294.3
2025-11-06T14:33:26Z	2025-11-06	14:33:26	294.3
2025-11-06T14:43:27Z	2025-11-06	14:43:27	294.3
2025-11-06T14:53:27Z	2025-11-06	14:53:27	294.3
2025-11-06T15:03:28Z	2025-11-06	15:03:28	294.3
2025-11-06T15:13:28Z	2025-11-06	15:13:28	294.3
2025-11-06T15:23:29Z	2025-11-06	15:23:29	294.3
2025-11-06T15:33:29Z	2025-11-06	15:33:29	294.3
2025-11-06T15:43:29Z	2025-11-06	15:43:29	294.3
2025-11-06T15:53:30Z	2025-11-06	15:53:30	294.3
2025-11-06T16:03:30Z	2025-11-06	16:03:30	294.3
2025-11-06T16:13:31Z	2025-11-06	16:13:31	294.3
2025-11-06T16:23:31Z	2025-11-06	16:23:31	294.3
2025-11-06T16:33:31Z	2025-11-06	16:33:31	294.3
2025-11-06T16:43:32Z	2025-11-06	16:43:32	294.3
2025-11-06T16:53:32Z	2025-11-06	16:53:32	294.4
2025-11-06T17:03:33Z	2025-11-06	17:03:33	294
2025-11-06T17:13:33Z	2025-11-06	17:13:33	284.5
2025-11-06T17:23:34Z	2025-11-06	17:23:34	272.6
2025-11-06T17:33:34Z	2025-11-06	17:33:34	260.7
2025-11-06T17:43:35Z	2025-11-06	17:43:35	249.2
2025-11-06T17:53:35Z	2025-11-06	17:53:35	236.8
2025-11-06T18:03:35Z	2025-11-06	18:03:35	224.9
2025-11-06T18:13:36Z	2025-11-06	18:13:36	212.9
2025-11-06T18:23:36Z	2025-11-06	18:23:36	200.9
2025-11-06T18:33:37Z	2025-11-06	18:33:37	188.5
2025-11-06T18:43:37Z	2025-11-06	18:43:37	176.1
2025-11-06T18:53:37Z	2025-11-06	18:53:37	164
2025-11-06T19:03:38Z	2025-11-06	19:03:38	151
2025-11-06T19:13:38Z	2025-11-06	19:13:38	138.7
2025-11-06T19:23:39Z	2025-11-06	19:23:39	126
2025-11-06T19:33:39Z	2025-11-06	19:33:39	113.6
2025-11-06T19:43:40Z	2025-11-06	19:43:40	100.8
2025-11-06T19:53:40Z	2025-11-06	19:53:40	88
2025-11-06T20:03:40Z	2025-11-06	20:03:40	75
2025-11-06T20:13:41Z	2025-11-06	20:13:41	61.8
2025-11-06T20:23:41Z	2025-11-06	20:23:41	49
2025-11-06T20:33:42Z	2025-11-06	20:33:42	35.6
2025-11-06T20:43:42Z	2025-11-06	20:43:42	22.9
2025-11-06T20:53:43Z	2025-11-06	20:53:43	9.7
2025-11-06T21:03:43Z	2025-11-06	21:03:43	0.8
2025-11-06T21:13:43Z	2025-11-06	21:13:43	0
2025-11-06T21:23:44Z	2025-11-06	21:23:44	0
2025-11-06T21:33:44Z	2025-11-06	21:33:44	0.1
2025-11-06T21:43:45Z	2025-11-06	21:43:45	0.1
2025-11-06T21:53:45Z	2025-11-06	21:53:45	0.2
2025-11-06T22:03:45Z	2025-11-06	22:03:45	0.1
2025-11-06T22:13:46Z	2025-11-06	22:13:46	0.2
2025-11-06T22:23:46Z	2025-11-06	22:23:46	0.2
2025-11-06T22:33:47Z	2025-11-06	22:33:47	0.2
2025-11-06T22:43:47Z	2025-11-06	22:43:47	0.2
2025-11-06T22:53:48Z	2025-11-06	22:53:48	0.2
2025-11-06T23:03:48Z	2025-11-06	23:03:48	0.2
2025-11-06T23:13:48Z	2025-11-06	23:13:48	0.2
2025-11-06T23:23:49Z	2025-11-06	23:23:49	0.2
2025-11-06T23:33:49Z	2025-11-06	23:33:49	0.2
2025-11-06T23:43:50Z	2025-11-06	23:43:50	0.2
2025-11-06T23:53:50Z	2025-11-06	23:53:50	0.2
2025-11-07T00:03:51Z	2025-11-07	00:03:51	0.2
2025-11-07T00:13:51Z	2025-11-07	00:13:51	0.2
2025-11-07T00:23:51Z	2025-11-07	00:23:51	0.2
2025-11-07T00:33:52Z	2025-11-07	00:33:52	0.3
2025-11-07T00:43:52Z	2025-11-07	00:43:52	0.3
2025-11-07T00:53:53Z	2025-11-07	00:53:53	0.3
2025-11-07T01:03:53Z	2025-11-07	01:03:53	0.3
2025-11-07T01:13:53Z	2025-11-07	01:13:53	0.3
2025-11-07T01:23:54Z	2025-11-07	01:23:54	0.3
2025-11-07T01:33:54Z	2025-11-07	01:33:54	0.3
2025-11-07T01:43:55Z	2025-11-07	01:43:55	0.3
2025-11-07T01:53:55Z	2025-11-07	01:53:55	0.3
2025-11-07T02:03:55Z	2025-11-07	02:03:55	0.3
2025-11-07T02:13:56Z	2025-11-07	02:13:56	0.2
2025-11-07T02:23:56Z	2025-11-07	02:23:56	0.3
2025-11-07T02:33:57Z	2025-11-07	02:33:57	0.3
2025-11-07T02:43:57Z	2025-11-07	02:43:57	0.2
2025-11-07T02:53:58Z	2025-11-07	02:53:58	0.2
2025-11-07T03:03:58Z	2025-11-07	03:03:58	0.2
2025-11-07T03:13:58Z	2025-11-07	03:13:58	0.2
2025-11-07T03:23:59Z	2025-11-07	03:23:59	0.3
2025-11-07T03:33:59Z	2025-11-07	03:33:59	0.3
2025-11-07T03:44:00Z	2025-11-07	03:44:00	0.3
2025-11-07T03:54:00Z	2025-11-07	03:54:00	0.3
2025-11-07T04:04:01Z	2025-11-07	04:04:01	0.3
2025-11-07T04:14:01Z	2025-11-07	04:14:01	0.2
2025-11-07T04:24:02Z	2025-11-07	04:24:02	0.2
2025-11-07T04:34:02Z	2025-11-07	04:34:02	0.2
2025-11-07T04:44:02Z	2025-11-07	04:44:02	0.3
2025-11-07T04:54:03Z	2025-11-07	04:54:03	0.2
2025-11-07T05:04:03Z	2025-11-07	05:04:03	0.3
2025-11-07T05:14:04Z	2025-11-07	05:14:04	0.3
2025-11-07T05:24:04Z	2025-11-07	05:24:04	0.3
2025-11-07T05:34:05Z	2025-11-07	05:34:05	0.3
2025-11-07T05:44:05Z	2025-11-07	05:44:05	0.3
2025-11-07T05:54:05Z	2025-11-07	05:54:05	0.3
2025-11-07T06:04:06Z	2025-11-07	06:04:06	0.4
2025-11-07T06:14:06Z	2025-11-07	06:14:06	5
2025-11-07T06:24:07Z	2025-11-07	06:24:07	14.6
2025-11-07T06:34:07Z	2025-11-07	06:34:07	25.6
2025-11-07T06:44:08Z	2025-11-07	06:44:08	35.6
2025-11-07T06:54:08Z	2025-11-07	06:54:08	46.7
2025-11-07T07:04:08Z	2025-11-07	07:04:08	56.6
2025-11-07T07:14:09Z	2025-11-07	07:14:09	67.5
2025-11-07T07:24:09Z	2025-11-07	07:24:09	77.4
2025-11-07T07:34:10Z	2025-11-07	07:34:10	88.1
2025-11-07T07:44:10Z	2025-11-07	07:44:10	97.8
2025-11-07T07:54:10Z	2025-11-07	07:54:10	108.7
2025-11-07T08:04:11Z	2025-11-07	08:04:11	118.4
2025-11-07T08:14:11Z	2025-11-07	08:14:11	129
2025-11-07T08:24:12Z	2025-11-07	08:24:12	138.5
2025-11-07T08:34:12Z	2025-11-07	08:34:12	149
2025-11-07T08:44:13Z	2025-11-07	08:44:13	157.5
2025-11-07T08:54:13Z	2025-11-07	08:54:13	168.1
2025-11-07T09:04:13Z	2025-11-07	09:04:13	178.5
2025-11-07T09:14:14Z	2025-11-07	09:14:14	188.7
2025-11-07T09:24:14Z	2025-11-07	09:24:14	198.2
2025-11-07T09:34:15Z	2025-11-07	09:34:15	208.3
2025-11-07T09:44:15Z	2025-11-07	09:44:15	217.9
2025-11-07T09:54:16Z	2025-11-07	09:54:16	227.6
2025-11-07T10:04:16Z	2025-11-07	10:04:16	236.9
2025-11-07T10:14:16Z	2025-11-07	10:14:16	247.3
2025-11-07T10:24:17Z	2025-11-07	10:24:17	256.3
2025-11-07T10:34:17Z	2025-11-07	10:34:17	265.8
2025-11-07T10:44:18Z	2025-11-07	10:44:18	275.2
2025-11-07T10:54:18Z	2025-11-07	10:54:18	284.8
2025-11-07T11:04:19Z	2025-11-07	11:04:19	293.2
2025-11-07T11:14:19Z	2025-11-07	11:14:19	294.3
2025-11-07T11:24:19Z	2025-11-07	11:24:19	294.3
2025-11-07T11:34:20Z	2025-11-07	11:34:20	294.3
2025-11-07T11:44:20Z	2025-11-07	11:44:20	294.3
2025-11-07T11:54:21Z	2025-11-07	11:54:21	294.3
2025-11-07T12:04:21Z	2025-11-07	12:04:21	294.3
2025-11-07T12:14:22Z	2025-11-07	12:14:22	294.3
2025-11-07T12:24:22Z	2025-11-07	12:24:22	294.3
2025-11-07T12:34:23Z	2025-11-07	12:34:23	294.3
2025-11-07T12:44:23Z	2025-11-07	12:44:23	294.3
2025-11-07T12:54:23Z	2025-11-07	12:54:23	294.3
2025-11-07T13:04:24Z	2025-11-07	13:04:24	294.3
2025-11-07T13:14:24Z	2025-11-07	13:14:24	294.3
2025-11-07T13:24:25Z	2025-11-07	13:24:25	294.3
2025-11-07T13:34:25Z	2025-11-07	13:34:25	294.3
2025-11-07T13:44:26Z	2025-11-07	13:44:26	294.3
2025-11-07T13:54:26Z	2025-11-07	13:54:26	294.3
2025-11-07T14:04:26Z	2025-11-07	14:04:26	294.3
2025-11-07T14:14:27Z	2025-11-07	14:14:27	294.3
2025-11-07T14:24:27Z	2025-11-07	14:24:27	294.3
2025-11-07T14:34:28Z	2025-11-07	14:34:28	294.3
2025-11-07T14:44:28Z	2025-11-07	14:44:28	294.3
2025-11-07T14:54:29Z	2025-11-07	14:54:29	294.3
2025-11-07T15:04:29Z	2025-11-07	15:04:29	294.3
2025-11-07T15:14:29Z	2025-11-07	15:14:29	294.3
2025-11-07T15:24:30Z	2025-11-07	15:24:30	294.3
2025-11-07T15:34:30Z	2025-11-07	15:34:30	294.3
2025-11-07T15:44:31Z	2025-11-07	15:44:31	294.3
2025-11-07T15:54:31Z	2025-11-07	15:54:31	294.3
2025-11-07T16:04:32Z	2025-11-07	16:04:32	294.3
2025-11-07T16:14:32Z	2025-11-07	16:14:32	294.3
2025-11-07T16:24:33Z	2025-11-07	16:24:33	294.3
2025-11-07T16:34:33Z	2025-11-07	16:34:33	294.3
2025-11-07T16:44:33Z	2025-11-07	16:44:33	294.3
2025-11-07T16:54:34Z	2025-11-07	16:54:34	294.3
2025-11-07T17:04:34Z	2025-11-07	17:04:34	293.3
2025-11-07T17:14:35Z	2025-11-07	17:14:35	283.3
2025-11-07T17:24:35Z	2025-11-07	17:24:35	271.6
2025-11-07T17:34:36Z	2025-11-07	17:34:36	259.8
2025-11-07T17:44:36Z	2025-11-07	17:44:36	248
2025-11-07T17:54:36Z	2025-11-07	17:54:36	235.4
2025-11-07T18:04:37Z	2025-11-07	18:04:37	223.7
2025-11-07T18:14:37Z	2025-11-07	18:14:37	211.5
2025-11-07T18:24:38Z	2025-11-07	18:24:38	199.6
2025-11-07T18:34:38Z	2025-11-07	18:34:38	187.1
2025-11-07T18:44:39Z	2025-11-07	18:44:39	175.1
2025-11-07T18:54:39Z	2025-11-07	18:54:39	163
2025-11-07T19:04:39Z	2025-11-07	19:04:39	149.7
2025-11-07T19:14:40Z	2025-11-07	19:14:40	137.3
2025-11-07T19:24:40Z	2025-11-07	19:24:40	124.6
2025-11-07T19:34:41Z	2025-11-07	19:34:41	112.3
2025-11-07T19:44:41Z	2025-11-07	19:44:41	99.3
2025-11-07T19:54:42Z	2025-11-07	19:54:42	86.6
2025-11-07T20:04:42Z	2025-11-07	20:04:42	73.8
2025-11-07T20:14:42Z	2025-11-07	20:14:42	60.8
2025-11-07T20:24:43Z	2025-11-07	20:24:43	47.6
2025-11-07T20:34:43Z	2025-11-07	20:34:43	34.2
2025-11-07T20:44:44Z	2025-11-07	20:44:44	21.4
2025-11-07T20:54:44Z	2025-11-07	20:54:44	8.3
2025-11-07T21:04:45Z	2025-11-07	21:04:45	0.6
2025-11-07T21:14:45Z	2025-11-07	21:14:45	0
2025-11-07T21:24:45Z	2025-11-07	21:24:45	0
2025-11-07T21:34:46Z	2025-11-07	21:34:46	0.1
2025-11-07T21:44:46Z	2025-11-07	21:44:46	0.1
2025-11-07T21:54:47Z	2025-11-07	21:54:47	0.1
2025-11-07T22:04:47Z	2025-11-07	22:04:47	0.1
2025-11-07T22:14:48Z	2025-11-07	22:14:48	0.2
2025-11-07T22:24:48Z	2025-11-07	22:24:48	0.1
2025-11-07T22:34:48Z	2025-11-07	22:34:48	0.1
2025-11-07T22:44:49Z	2025-11-07	22:44:49	0.2
2025-11-07T22:54:49Z	2025-11-07	22:54:49	0.2
2025-11-07T23:04:50Z	2025-11-07	23:04:50	0.2
2025-11-07T23:14:50Z	2025-11-07	23:14:50	0.2
2025-11-07T23:24:50Z	2025-11-07	23:24:50	0.2
2025-11-07T23:34:51Z	2025-11-07	23:34:51	0.1
2025-11-07T23:44:51Z	2025-11-07	23:44:51	0.2
2025-11-07T23:54:52Z	2025-11-07	23:54:52	0.2
2025-11-08T00:04:52Z	2025-11-08	00:04:52	0.2
2025-11-08T00:14:52Z	2025-11-08	00:14:52	0.2
2025-11-08T00:24:53Z	2025-11-08	00:24:53	0.2
2025-11-08T00:34:53Z	2025-11-08	00:34:53	0.2
2025-11-08T00:44:54Z	2025-11-08	00:44:54	0.3
2025-11-08T00:54:54Z	2025-11-08	00:54:54	0.3
2025-11-08T01:04:55Z	2025-11-08	01:04:55	0.3
2025-11-08T01:14:55Z	2025-11-08	01:14:55	0.3
2025-11-08T01:24:55Z	2025-11-08	01:24:55	0.3
2025-11-08T01:34:56Z	2025-11-08	01:34:56	0.3
2025-11-08T01:44:56Z	2025-11-08	01:44:56	0.3
2025-11-08T01:54:57Z	2025-11-08	01:54:57	0.3
2025-11-08T02:04:57Z	2025-11-08	02:04:57	0.2
2025-11-08T02:14:58Z	2025-11-08	02:14:58	0.3
2025-11-08T02:24:58Z	2025-11-08	02:24:58	0.3
2025-11-08T02:34:58Z	2025-11-08	02:34:58	0.2
2025-11-08T02:44:59Z	2025-11-08	02:44:59	0.2
2025-11-08T02:54:59Z	2025-11-08	02:54:59	0.2
2025-11-08T03:05:00Z	2025-11-08	03:05:00	0.3
2025-11-08T03:15:00Z	2025-11-08	03:15:00	0.3
2025-11-08T03:25:00Z	2025-11-08	03:25:00	0.3
2025-11-08T03:35:01Z	2025-11-08	03:35:01	0.3
2025-11-08T03:45:01Z	2025-11-08	03:45:01	0.3
2025-11-08T03:55:02Z	2025-11-08	03:55:02	0.3
2025-11-08T04:05:02Z	2025-11-08	04:05:02	0.2
2025-11-08T04:15:03Z	2025-11-08	04:15:03	0.3
2025-11-08T04:25:03Z	2025-11-08	04:25:03	0.3
2025-11-08T04:35:04Z	2025-11-08	04:35:04	0.3
2025-11-08T04:45:04Z	2025-11-08	04:45:04	0.3
2025-11-08T04:55:04Z	2025-11-08	04:55:04	0.3
2025-11-08T05:05:05Z	2025-11-08	05:05:05	0.3
2025-11-08T05:15:05Z	2025-11-08	05:15:05	0.3
2025-11-08T05:25:06Z	2025-11-08	05:25:06	0.3
2025-11-08T05:35:06Z	2025-11-08	05:35:06	0.3
2025-11-08T05:45:07Z	2025-11-08	05:45:07	0.3
2025-11-08T05:55:07Z	2025-11-08	05:55:07	0.3
2025-11-08T06:05:07Z	2025-11-08	06:05:07	0.5
2025-11-08T06:15:08Z	2025-11-08	06:15:08	5.7
2025-11-08T06:25:08Z	2025-11-08	06:25:08	16
2025-11-08T06:35:09Z	2025-11-08	06:35:09	26.4
2025-11-08T06:45:09Z	2025-11-08	06:45:09	37
2025-11-08T06:55:10Z	2025-11-08	06:55:10	47.5
2025-11-08T07:05:10Z	2025-11-08	07:05:10	57.9
2025-11-08T07:15:10Z	2025-11-08	07:15:10	68.4
2025-11-08T07:25:11Z	2025-11-08	07:25:11	78.7
2025-11-08T07:35:11Z	2025-11-08	07:35:11	88.8
2025-11-08T07:45:12Z	2025-11-08	07:45:12	99.3
2025-11-08T07:55:12Z	2025-11-08	07:55:12	109.5
2025-11-08T08:05:12Z	2025-11-08	08:05:12	119.6
2025-11-08T08:15:13Z	2025-11-08	08:15:13	129.8
2025-11-08T08:25:13Z	2025-11-08	08:25:13	139.8
2025-11-08T08:35:14Z	2025-11-08	08:35:14	149.6
2025-11-08T08:45:14Z	2025-11-08	08:45:14	160.3
2025-11-08T08:55:15Z	2025-11-08	08:55:15	169.9
2025-11-08T09:05:15Z	2025-11-08	09:05:15	179.7
2025-11-08T09:15:15Z	2025-11-08	09:15:15	189.6
2025-11-08T09:25:16Z	2025-11-08	09:25:16	199.6
2025-11-08T09:35:16Z	2025-11-08	09:35:16	209
2025-11-08T09:45:17Z	2025-11-08	09:45:17	219.3
2025-11-08T09:55:17Z	2025-11-08	09:55:17	228.4
2025-11-08T10:05:17Z	2025-11-08	10:05:17	238.2
2025-11-08T10:15:18Z	2025-11-08	10:15:18	248.1
2025-11-08T10:25:18Z	2025-11-08	10:25:18	257.5
2025-11-08T10:35:19Z	2025-11-08	10:35:19	266.6
2025-11-08T10:45:19Z	2025-11-08	10:45:19	276.5
2025-11-08T10:55:20Z	2025-11-08	10:55:20	285.6
2025-11-08T11:05:20Z	2025-11-08	11:05:20	293.9
2025-11-08T11:15:21Z	2025-11-08	11:15:21	294.6
2025-11-08T11:25:21Z	2025-11-08	11:25:21	294.5
2025-11-08T11:35:21Z	2025-11-08	11:35:21	294.4
2025-11-08T11:45:22Z	2025-11-08	11:45:22	294.4
2025-11-08T11:55:22Z	2025-11-08	11:55:22	294.4
2025-11-08T12:05:23Z	2025-11-08	12:05:23	293.8
2025-11-08T12:15:23Z	2025-11-08	12:15:23	292.2
2025-11-08T12:25:24Z	2025-11-08	12:25:24	294.3
2025-11-08T12:35:24Z	2025-11-08	12:35:24	294.3
2025-11-08T12:45:25Z	2025-11-08	12:45:25	294.3
2025-11-08T12:55:25Z	2025-11-08	12:55:25	294.3
2025-11-08T13:05:25Z	2025-11-08	13:05:25	294.3
2025-11-08T13:15:26Z	2025-11-08	13:15:26	294.3
2025-11-08T13:25:26Z	2025-11-08	13:25:26	294.3
2025-11-08T13:35:27Z	2025-11-08	13:35:27	294.3
2025-11-08T13:45:27Z	2025-11-08	13:45:27	294.3
2025-11-08T13:55:28Z	2025-11-08	13:55:28	294.3
2025-11-08T14:05:28Z	2025-11-08	14:05:28	294.3
2025-11-08T14:15:29Z	2025-11-08	14:15:29	294.3
2025-11-08T14:25:29Z	2025-11-08	14:25:29	294.3
2025-11-08T14:35:29Z	2025-11-08	14:35:29	294.3
2025-11-08T14:45:30Z	2025-11-08	14:45:30	294.2
2025-11-08T14:55:30Z	2025-11-08	14:55:30	294.2
2025-11-08T15:05:31Z	2025-11-08	15:05:31	294.2
2025-11-08T15:15:31Z	2025-11-08	15:15:31	294.2
2025-11-08T15:25:31Z	2025-11-08	15:25:31	294.3
2025-11-08T15:35:32Z	2025-11-08	15:35:32	294.2
2025-11-08T15:45:32Z	2025-11-08	15:45:32	294.2
2025-11-08T15:55:33Z	2025-11-08	15:55:33	294.3
2025-11-08T16:05:33Z	2025-11-08	16:05:33	294.3
2025-11-08T16:15:34Z	2025-11-08	16:15:34	294.2
2025-11-08T16:25:34Z	2025-11-08	16:25:34	294.2
2025-11-08T16:35:35Z	2025-11-08	16:35:35	294.2
2025-11-08T16:45:35Z	2025-11-08	16:45:35	294.2
2025-11-08T16:55:35Z	2025-11-08	16:55:35	294.3
2025-11-08T17:05:36Z	2025-11-08	17:05:36	292.5
2025-11-08T17:15:36Z	2025-11-08	17:15:36	281.7
2025-11-08T17:25:37Z	2025-11-08	17:25:37	269.9
2025-11-08T17:35:37Z	2025-11-08	17:35:37	258.3
2025-11-08T17:45:38Z	2025-11-08	17:45:38	246.6
2025-11-08T17:55:38Z	2025-11-08	17:55:38	234.2
2025-11-08T18:05:39Z	2025-11-08	18:05:39	222.3
2025-11-08T18:15:39Z	2025-11-08	18:15:39	210
2025-11-08T18:25:39Z	2025-11-08	18:25:39	198
2025-11-08T18:35:40Z	2025-11-08	18:35:40	185.6
2025-11-08T18:45:40Z	2025-11-08	18:45:40	173.6
2025-11-08T18:55:41Z	2025-11-08	18:55:41	161.5
2025-11-08T19:05:41Z	2025-11-08	19:05:41	148.6
2025-11-08T19:15:41Z	2025-11-08	19:15:41	136.1
2025-11-08T19:25:42Z	2025-11-08	19:25:42	123.1
2025-11-08T19:35:42Z	2025-11-08	19:35:42	110.8
2025-11-08T19:45:43Z	2025-11-08	19:45:43	97.7
2025-11-08T19:55:43Z	2025-11-08	19:55:43	85.1
2025-11-08T20:05:44Z	2025-11-08	20:05:44	72.5
2025-11-08T20:15:44Z	2025-11-08	20:15:44	59.3
2025-11-08T20:25:44Z	2025-11-08	20:25:44	46.4
2025-11-08T20:35:45Z	2025-11-08	20:35:45	33.1
2025-11-08T20:45:45Z	2025-11-08	20:45:45	20
2025-11-08T20:55:46Z	2025-11-08	20:55:46	7
2025-11-08T21:05:46Z	2025-11-08	21:05:46	0.3
2025-11-08T21:15:47Z	2025-11-08	21:15:47	0.1
2025-11-08T21:25:47Z	2025-11-08	21:25:47	0.1
2025-11-08T21:35:47Z	2025-11-08	21:35:47	0.1
2025-11-08T21:45:48Z	2025-11-08	21:45:48	0.2
2025-11-08T21:55:48Z	2025-11-08	21:55:48	0.1
2025-11-08T22:05:49Z	2025-11-08	22:05:49	0.1
2025-11-08T22:15:49Z	2025-11-08	22:15:49	0.2
2025-11-08T22:25:50Z	2025-11-08	22:25:50	0.2
2025-11-08T22:35:50Z	2025-11-08	22:35:50	0.1
2025-11-08T22:45:50Z	2025-11-08	22:45:50	0.2
2025-11-08T22:55:51Z	2025-11-08	22:55:51	0.2
2025-11-08T23:05:51Z	2025-11-08	23:05:51	0.1
2025-11-08T23:15:52Z	2025-11-08	23:15:52	0.2
2025-11-08T23:25:52Z	2025-11-08	23:25:52	0.2
2025-11-08T23:35:52Z	2025-11-08	23:35:52	0.2
2025-11-08T23:45:53Z	2025-11-08	23:45:53	0.2
2025-11-08T23:55:53Z	2025-11-08	23:55:53	0.2
2025-11-09T00:05:54Z	2025-11-09	00:05:54	0.2
2025-11-09T00:15:54Z	2025-11-09	00:15:54	0.2
2025-11-09T00:25:55Z	2025-11-09	00:25:55	0.2
2025-11-09T00:35:55Z	2025-11-09	00:35:55	0.2
2025-11-09T00:45:55Z	2025-11-09	00:45:55	0.2
2025-11-09T00:55:56Z	2025-11-09	00:55:56	0.2
2025-11-09T01:05:56Z	2025-11-09	01:05:56	0.3
2025-11-09T01:15:57Z	2025-11-09	01:15:57	0.3
2025-11-09T01:25:57Z	2025-11-09	01:25:57	0.3
2025-11-09T01:35:58Z	2025-11-09	01:35:58	0.3
2025-11-09T01:45:58Z	2025-11-09	01:45:58	0.2
2025-11-09T01:55:58Z	2025-11-09	01:55:58	0.3
2025-11-09T02:05:59Z	2025-11-09	02:05:59	0.3
2025-11-09T02:15:59Z	2025-11-09	02:15:59	0.3
2025-11-09T02:26:00Z	2025-11-09	02:26:00	0.3
2025-11-09T02:36:00Z	2025-11-09	02:36:00	0.3
2025-11-09T02:46:00Z	2025-11-09	02:46:00	0.2
2025-11-09T02:56:01Z	2025-11-09	02:56:01	0.3
2025-11-09T03:06:01Z	2025-11-09	03:06:01	0.3
2025-11-09T03:16:02Z	2025-11-09	03:16:02	0.2
2025-11-09T03:26:02Z	2025-11-09	03:26:02	0.3
2025-11-09T03:36:03Z	2025-11-09	03:36:03	0.3
2025-11-09T03:46:03Z	2025-11-09	03:46:03	0.3
2025-11-09T03:56:03Z	2025-11-09	03:56:03	0.3
2025-11-09T04:06:04Z	2025-11-09	04:06:04	0.3
2025-11-09T04:16:04Z	2025-11-09	04:16:04	0.3
2025-11-09T04:26:05Z	2025-11-09	04:26:05	0.3
2025-11-09T04:36:05Z	2025-11-09	04:36:05	0.3
2025-11-09T04:46:06Z	2025-11-09	04:46:06	0.3
2025-11-09T04:56:06Z	2025-11-09	04:56:06	0.3
2025-11-09T05:06:06Z	2025-11-09	05:06:06	0.3
2025-11-09T05:16:07Z	2025-11-09	05:16:07	0.3
2025-11-09T05:26:07Z	2025-11-09	05:26:07	0.3
2025-11-09T05:36:08Z	2025-11-09	05:36:08	0.3
2025-11-09T05:46:08Z	2025-11-09	05:46:08	0.3
2025-11-09T05:56:08Z	2025-11-09	05:56:08	0.2
2025-11-09T06:06:09Z	2025-11-09	06:06:09	0.8
2025-11-09T06:16:09Z	2025-11-09	06:16:09	6.3
2025-11-09T06:26:10Z	2025-11-09	06:26:10	17.5
2025-11-09T06:36:10Z	2025-11-09	06:36:10	27.1
2025-11-09T06:46:11Z	2025-11-09	06:46:11	38.4
2025-11-09T06:56:11Z	2025-11-09	06:56:11	48.3
2025-11-09T07:06:11Z	2025-11-09	07:06:11	59.2
2025-11-09T07:16:12Z	2025-11-09	07:16:12	69.1
2025-11-09T07:26:12Z	2025-11-09	07:26:12	80
2025-11-09T07:36:13Z	2025-11-09	07:36:13	89.5
2025-11-09T07:46:13Z	2025-11-09	07:46:13	100.6
2025-11-09T07:56:14Z	2025-11-09	07:56:14	110.2
2025-11-09T08:06:14Z	2025-11-09	08:06:14	120.8
2025-11-09T08:16:14Z	2025-11-09	08:16:14	130.5
2025-11-09T08:26:15Z	2025-11-09	08:26:15	140.5
2025-11-09T08:36:15Z	2025-11-09	08:36:15	150.3
2025-11-09T08:46:16Z	2025-11-09	08:46:16	161.6
2025-11-09T08:56:16Z	2025-11-09	08:56:16	170.5
2025-11-09T09:06:17Z	2025-11-09	09:06:17	180.8
2025-11-09T09:16:17Z	2025-11-09	09:16:17	190.2
2025-11-09T09:26:17Z	2025-11-09	09:26:17	200.7
2025-11-09T09:36:18Z	2025-11-09	09:36:18	209.5
2025-11-09T09:46:18Z	2025-11-09	09:46:18	220.3
2025-11-09T09:56:19Z	2025-11-09	09:56:19	229
2025-11-09T10:06:19Z	2025-11-09	10:06:19	239.2
2025-11-09T10:16:20Z	2025-11-09	10:16:20	248.7
2025-11-09T10:26:20Z	2025-11-09	10:26:20	258.5
2025-11-09T10:36:20Z	2025-11-09	10:36:20	266.9
2025-11-09T10:46:21Z	2025-11-09	10:46:21	277.6
2025-11-09T10:56:21Z	2025-11-09	10:56:21	286.1
2025-11-09T11:06:22Z	2025-11-09	11:06:22	294.1
2025-11-09T11:16:22Z	2025-11-09	11:16:22	294.3
2025-11-09T11:26:23Z	2025-11-09	11:26:23	294.2
2025-11-09T11:36:23Z	2025-11-09	11:36:23	294.2
2025-11-09T11:46:23Z	2025-11-09	11:46:23	294.3
2025-11-09T11:56:24Z	2025-11-09	11:56:24	294.3
2025-11-09T12:06:24Z	2025-11-09	12:06:24	294.3
2025-11-09T12:16:25Z	2025-11-09	12:16:25	294.3
2025-11-09T12:26:25Z	2025-11-09	12:26:25	294.3
2025-11-09T12:36:26Z	2025-11-09	12:36:26	294.3
2025-11-09T12:46:26Z	2025-11-09	12:46:26	294.2
2025-11-09T12:56:27Z	2025-11-09	12:56:27	294.2
2025-11-09T13:06:27Z	2025-11-09	13:06:27	294.2
2025-11-09T13:16:27Z	2025-11-09	13:16:27	294.2
2025-11-09T13:26:28Z	2025-11-09	13:26:28	294.2
2025-11-09T13:36:28Z	2025-11-09	13:36:28	294.2
2025-11-09T13:46:29Z	2025-11-09	13:46:29	294.2
2025-11-09T13:56:29Z	2025-11-09	13:56:29	294.2
2025-11-09T14:06:30Z	2025-11-09	14:06:30	294.2
2025-11-09T14:16:30Z	2025-11-09	14:16:30	294.1
2025-11-09T14:26:30Z	2025-11-09	14:26:30	294.2
2025-11-09T14:36:31Z	2025-11-09	14:36:31	294.2
2025-11-09T14:46:31Z	2025-11-09	14:46:31	294.2
2025-11-09T14:56:32Z	2025-11-09	14:56:32	294.2
2025-11-09T15:06:32Z	2025-11-09	15:06:32	294.2
2025-11-09T15:16:33Z	2025-11-09	15:16:33	294.2
2025-11-09T15:26:33Z	2025-11-09	15:26:33	294.2
2025-11-09T15:36:33Z	2025-11-09	15:36:33	294.2
2025-11-09T15:46:34Z	2025-11-09	15:46:34	294.2
2025-11-09T15:56:34Z	2025-11-09	15:56:34	294.1
2025-11-09T16:06:35Z	2025-11-09	16:06:35	294.2
2025-11-09T16:16:35Z	2025-11-09	16:16:35	294.1
2025-11-09T16:26:36Z	2025-11-09	16:26:36	294.2
2025-11-09T16:36:36Z	2025-11-09	16:36:36	294.2
2025-11-09T16:46:37Z	2025-11-09	16:46:37	294.3
2025-11-09T16:56:37Z	2025-11-09	16:56:37	294.3
2025-11-09T17:06:37Z	2025-11-09	17:06:37	291.9
2025-11-09T17:16:38Z	2025-11-09	17:16:38	280.6
2025-11-09T17:26:38Z	2025-11-09	17:26:38	268.6
2025-11-09T17:36:39Z	2025-11-09	17:36:39	257.1
2025-11-09T17:46:39Z	2025-11-09	17:46:39	245.2
2025-11-09T17:56:40Z	2025-11-09	17:56:40	233.1
2025-11-09T18:06:40Z	2025-11-09	18:06:40	221.5
2025-11-09T18:16:40Z	2025-11-09	18:16:40	208.7
2025-11-09T18:26:41Z	2025-11-09	18:26:41	196.7
2025-11-09T18:36:41Z	2025-11-09	18:36:41	184.3
2025-11-09T18:46:42Z	2025-11-09	18:46:42	172.3
2025-11-09T18:56:42Z	2025-11-09	18:56:42	160
2025-11-09T19:06:42Z	2025-11-09	19:06:42	147.3
2025-11-09T19:16:43Z	2025-11-09	19:16:43	134.9
2025-11-09T19:26:43Z	2025-11-09	19:26:43	122
2025-11-09T19:36:44Z	2025-11-09	19:36:44	109.3
2025-11-09T19:46:44Z	2025-11-09	19:46:44	96.3
2025-11-09T19:56:45Z	2025-11-09	19:56:45	83.7
2025-11-09T20:06:45Z	2025-11-09	20:06:45	71.1
2025-11-09T20:16:45Z	2025-11-09	20:16:45	58
2025-11-09T20:26:46Z	2025-11-09	20:26:46	45
2025-11-09T20:36:46Z	2025-11-09	20:36:46	31.8
2025-11-09T20:46:47Z	2025-11-09	20:46:47	19
2025-11-09T20:56:47Z	2025-11-09	20:56:47	5.7
2025-11-09T21:06:48Z	2025-11-09	21:06:48	0.1
2025-11-09T21:16:48Z	2025-11-09	21:16:48	0.1
2025-11-09T21:26:48Z	2025-11-09	21:26:48	0
2025-11-09T21:36:49Z	2025-11-09	21:36:49	0.1
2025-11-09T21:46:49Z	2025-11-09	21:46:49	0.2
2025-11-09T21:56:50Z	2025-11-09	21:56:50	0.2
2025-11-09T22:06:50Z	2025-11-09	22:06:50	0.2
2025-11-09T22:16:51Z	2025-11-09	22:16:51	0.2
2025-11-09T22:26:51Z	2025-11-09	22:26:51	0.2
2025-11-09T22:36:51Z	2025-11-09	22:36:51	0.2
2025-11-09T22:46:52Z	2025-11-09	22:46:52	0.2
2025-11-09T22:56:52Z	2025-11-09	22:56:52	0.3
2025-11-09T23:06:53Z	2025-11-09	23:06:53	0.3
2025-11-09T23:16:53Z	2025-11-09	23:16:53	0.2
2025-11-09T23:26:54Z	2025-11-09	23:26:54	0.2
2025-11-09T23:36:54Z	2025-11-09	23:36:54	0.2
2025-11-09T23:46:55Z	2025-11-09	23:46:55	0.2
2025-11-09T23:56:55Z	2025-11-09	23:56:55	0.3
2025-11-10T00:06:56Z	2025-11-10	00:06:56	0.3
2025-11-10T00:16:56Z	2025-11-10	00:16:56	0.3
2025-11-10T00:26:56Z	2025-11-10	00:26:56	0.3
2025-11-10T00:36:57Z	2025-11-10	00:36:57	0.3
2025-11-10T00:46:57Z	2025-11-10	00:46:57	0.3
2025-11-10T00:56:58Z	2025-11-10	00:56:58	0.3
2025-11-10T01:06:58Z	2025-11-10	01:06:58	0.3
2025-11-10T01:16:59Z	2025-11-10	01:16:59	0.2
2025-11-10T01:26:59Z	2025-11-10	01:26:59	0.3
2025-11-10T01:36:59Z	2025-11-10	01:36:59	0.3
2025-11-10T01:47:00Z	2025-11-10	01:47:00	0.3
2025-11-10T01:57:00Z	2025-11-10	01:57:00	0.2
2025-11-10T02:07:01Z	2025-11-10	02:07:01	0.3
2025-11-10T02:17:01Z	2025-11-10	02:17:01	0.2
2025-11-10T02:27:02Z	2025-11-10	02:27:02	0.3
2025-11-10T02:37:02Z	2025-11-10	02:37:02	0.3
2025-11-10T02:47:02Z	2025-11-10	02:47:02	0.3
2025-11-10T02:57:03Z	2025-11-10	02:57:03	0.3
2025-11-10T03:07:03Z	2025-11-10	03:07:03	0.3
2025-11-10T03:17:04Z	2025-11-10	03:17:04	0.3
2025-11-10T03:27:04Z	2025-11-10	03:27:04	0.3
2025-11-10T03:37:04Z	2025-11-10	03:37:04	0.3
2025-11-10T03:47:05Z	2025-11-10	03:47:05	0.3
2025-11-10T03:57:05Z	2025-11-10	03:57:05	0.3
2025-11-10T04:07:06Z	2025-11-10	04:07:06	0.3
2025-11-10T04:17:06Z	2025-11-10	04:17:06	0.3
2025-11-10T04:27:07Z	2025-11-10	04:27:07	0.3
2025-11-10T04:37:07Z	2025-11-10	04:37:07	0.3
2025-11-10T04:47:08Z	2025-11-10	04:47:08	0.3
2025-11-10T04:57:08Z	2025-11-10	04:57:08	0.3
2025-11-10T05:07:08Z	2025-11-10	05:07:08	0.3
2025-11-10T05:17:09Z	2025-11-10	05:17:09	0.3
2025-11-10T05:27:09Z	2025-11-10	05:27:09	0.3
2025-11-10T05:37:10Z	2025-11-10	05:37:10	0.3
2025-11-10T05:47:10Z	2025-11-10	05:47:10	0.3
2025-11-10T05:57:11Z	2025-11-10	05:57:11	0.3
2025-11-10T06:07:11Z	2025-11-10	06:07:11	1
2025-11-10T06:17:11Z	2025-11-10	06:17:11	7.4
2025-11-10T06:27:12Z	2025-11-10	06:27:12	18.6
2025-11-10T06:37:12Z	2025-11-10	06:37:12	28.1
2025-11-10T06:47:13Z	2025-11-10	06:47:13	39.4
2025-11-10T06:57:13Z	2025-11-10	06:57:13	49.4
2025-11-10T07:07:14Z	2025-11-10	07:07:14	60.2
2025-11-10T07:17:14Z	2025-11-10	07:17:14	70.3
2025-11-10T07:27:14Z	2025-11-10	07:27:14	81
2025-11-10T07:37:15Z	2025-11-10	07:37:15	90.5
2025-11-10T07:47:15Z	2025-11-10	07:47:15	101.6
2025-11-10T07:57:16Z	2025-11-10	07:57:16	111.4
2025-11-10T08:07:16Z	2025-11-10	08:07:16	121.7
2025-11-10T08:17:17Z	2025-11-10	08:17:17	131.7
2025-11-10T08:27:17Z	2025-11-10	08:27:17	141.3
2025-11-10T08:37:17Z	2025-11-10	08:37:17	151
2025-11-10T08:47:18Z	2025-11-10	08:47:18	162.5
2025-11-10T08:57:18Z	2025-11-10	08:57:18	171.6
2025-11-10T09:07:19Z	2025-11-10	09:07:19	181.7
2025-11-10T09:17:19Z	2025-11-10	09:17:19	191.4
2025-11-10T09:27:20Z	2025-11-10	09:27:20	201.6
2025-11-10T09:37:20Z	2025-11-10	09:37:20	210.5
2025-11-10T09:47:20Z	2025-11-10	09:47:20	221.2
2025-11-10T09:57:21Z	2025-11-10	09:57:21	230.1
2025-11-10T10:07:21Z	2025-11-10	10:07:21	240
2025-11-10T10:17:22Z	2025-11-10	10:17:22	249.7
2025-11-10T10:27:22Z	2025-11-10	10:27:22	259.4
2025-11-10T10:37:22Z	2025-11-10	10:37:22	268
2025-11-10T10:47:23Z	2025-11-10	10:47:23	278.4
2025-11-10T10:57:23Z	2025-11-10	10:57:23	287.2
2025-11-10T11:07:24Z	2025-11-10	11:07:24	294.3
2025-11-10T11:17:24Z	2025-11-10	11:17:24	294.3
2025-11-10T11:27:24Z	2025-11-10	11:27:24	293.8
2025-11-10T11:37:25Z	2025-11-10	11:37:25	294.3
2025-11-10T11:47:25Z	2025-11-10	11:47:25	294.3
2025-11-10T11:57:26Z	2025-11-10	11:57:26	294.3
2025-11-10T12:07:26Z	2025-11-10	12:07:26	294.3
2025-11-10T12:17:27Z	2025-11-10	12:17:27	294.3
2025-11-10T12:27:27Z	2025-11-10	12:27:27	294.2
2025-11-10T12:37:28Z	2025-11-10	12:37:28	294.2
2025-11-10T12:47:28Z	2025-11-10	12:47:28	294.2
2025-11-10T12:57:28Z	2025-11-10	12:57:28	294.1
2025-11-10T13:07:29Z	2025-11-10	13:07:29	294.2
2025-11-10T13:17:29Z	2025-11-10	13:17:29	294.2
2025-11-10T13:27:30Z	2025-11-10	13:27:30	294.2
2025-11-10T13:37:30Z	2025-11-10	13:37:30	294.2
2025-11-10T13:47:30Z	2025-11-10	13:47:30	294.3
2025-11-10T13:57:31Z	2025-11-10	13:57:31	294.2
2025-11-10T14:07:31Z	2025-11-10	14:07:31	294.2
2025-11-10T14:17:32Z	2025-11-10	14:17:32	294.2
2025-11-10T14:27:32Z	2025-11-10	14:27:32	294.2
2025-11-10T14:37:33Z	2025-11-10	14:37:33	294.2
2025-11-10T14:47:33Z	2025-11-10	14:47:33	294.1
2025-11-10T14:57:33Z	2025-11-10	14:57:33	294.1
2025-11-10T15:07:34Z	2025-11-10	15:07:34	294.2
2025-11-10T15:17:34Z	2025-11-10	15:17:34	294.2
2025-11-10T15:27:35Z	2025-11-10	15:27:35	294.2
2025-11-10T15:37:35Z	2025-11-10	15:37:35	294.1
2025-11-10T15:47:36Z	2025-11-10	15:47:36	294.2
2025-11-10T15:57:36Z	2025-11-10	15:57:36	294.1
2025-11-10T16:07:37Z	2025-11-10	16:07:37	294.1
2025-11-10T16:17:37Z	2025-11-10	16:17:37	294.2
2025-11-10T16:27:37Z	2025-11-10	16:27:37	294.2
2025-11-10T16:37:38Z	2025-11-10	16:37:38	294.2
2025-11-10T16:47:38Z	2025-11-10	16:47:38	294.2
2025-11-10T16:57:39Z	2025-11-10	16:57:39	294.2
2025-11-10T17:07:39Z	2025-11-10	17:07:39	291.2
2025-11-10T17:17:40Z	2025-11-10	17:17:40	279.5
2025-11-10T17:27:40Z	2025-11-10	17:27:40	267.4
2025-11-10T17:37:40Z	2025-11-10	17:37:40	255.8
2025-11-10T17:47:41Z	2025-11-10	17:47:41	243.8
2025-11-10T17:57:41Z	2025-11-10	17:57:41	231.9
2025-11-10T18:07:42Z	2025-11-10	18:07:42	220.1
2025-11-10T18:17:42Z	2025-11-10	18:17:42	207.7
2025-11-10T18:27:43Z	2025-11-10	18:27:43	195.6
2025-11-10T18:37:43Z	2025-11-10	18:37:43	182.9
2025-11-10T18:47:43Z	2025-11-10	18:47:43	171
2025-11-10T18:57:44Z	2025-11-10	18:57:44	158.6
2025-11-10T19:07:44Z	2025-11-10	19:07:44	146
2025-11-10T19:17:45Z	2025-11-10	19:17:45	133.7
2025-11-10T19:27:45Z	2025-11-10	19:27:45	120.7
2025-11-10T19:37:46Z	2025-11-10	19:37:46	108.3
2025-11-10T19:47:46Z	2025-11-10	19:47:46	95.1
2025-11-10T19:57:46Z	2025-11-10	19:57:46	82.4
2025-11-10T20:07:47Z	2025-11-10	20:07:47	69.6
2025-11-10T20:17:47Z	2025-11-10	20:17:47	56.4
2025-11-10T20:27:48Z	2025-11-10	20:27:48	43.5
2025-11-10T20:37:48Z	2025-11-10	20:37:48	30.3
2025-11-10T20:47:48Z	2025-11-10	20:47:48	17.5
2025-11-10T20:57:49Z	2025-11-10	20:57:49	4.8
2025-11-10T21:07:49Z	2025-11-10	21:07:49	0
2025-11-10T21:17:50Z	2025-11-10	21:17:50	0
2025-11-10T21:27:50Z	2025-11-10	21:27:50	0
2025-11-10T21:37:51Z	2025-11-10	21:37:51	0.1
2025-11-10T21:47:51Z	2025-11-10	21:47:51	0
2025-11-10T21:57:51Z	2025-11-10	21:57:51	0.1
2025-11-10T22:07:52Z	2025-11-10	22:07:52	0
2025-11-10T22:17:52Z	2025-11-10	22:17:52	0.1
2025-11-10T22:27:53Z	2025-11-10	22:27:53	0.1
2025-11-10T22:37:53Z	2025-11-10	22:37:53	0.1
2025-11-10T22:47:54Z	2025-11-10	22:47:54	0.1
2025-11-10T22:57:54Z	2025-11-10	22:57:54	0.2
2025-11-10T23:07:55Z	2025-11-10	23:07:55	0.1
2025-11-10T23:17:55Z	2025-11-10	23:17:55	0.1
2025-11-10T23:27:55Z	2025-11-10	23:27:55	0.1
2025-11-10T23:37:56Z	2025-11-10	23:37:56	0.2
2025-11-10T23:47:56Z	2025-11-10	23:47:56	0.2
2025-11-10T23:57:57Z	2025-11-10	23:57:57	0.2
2025-11-11T00:07:57Z	2025-11-11	00:07:57	0.2
2025-11-11T00:17:57Z	2025-11-11	00:17:57	0.1
2025-11-11T00:27:58Z	2025-11-11	00:27:58	0.1
2025-11-11T00:37:58Z	2025-11-11	00:37:58	0.2
2025-11-11T00:47:59Z	2025-11-11	00:47:59	0.2
2025-11-11T00:57:59Z	2025-11-11	00:57:59	0.2
2025-11-11T01:08:00Z	2025-11-11	01:08:00	0.2
2025-11-11T01:18:00Z	2025-11-11	01:18:00	0.2
2025-11-11T01:28:00Z	2025-11-11	01:28:00	0.2
2025-11-11T01:38:01Z	2025-11-11	01:38:01	0.2
2025-11-11T01:48:01Z	2025-11-11	01:48:01	0.2
2025-11-11T01:58:02Z	2025-11-11	01:58:02	0.2
2025-11-11T02:08:02Z	2025-11-11	02:08:02	0.2
2025-11-11T02:18:03Z	2025-11-11	02:18:03	0.2
2025-11-11T02:28:03Z	2025-11-11	02:28:03	0.3
2025-11-11T02:38:03Z	2025-11-11	02:38:03	0.2
2025-11-11T02:48:04Z	2025-11-11	02:48:04	0.2
2025-11-11T02:58:04Z	2025-11-11	02:58:04	0.3
2025-11-11T03:08:05Z	2025-11-11	03:08:05	0.3
2025-11-11T03:18:05Z	2025-11-11	03:18:05	0.2
2025-11-11T03:28:05Z	2025-11-11	03:28:05	0.2
2025-11-11T03:38:06Z	2025-11-11	03:38:06	0.3
2025-11-11T03:48:06Z	2025-11-11	03:48:06	0.2
2025-11-11T03:58:07Z	2025-11-11	03:58:07	0.3
2025-11-11T04:08:07Z	2025-11-11	04:08:07	0.2
2025-11-11T04:18:08Z	2025-11-11	04:18:08	0.2
2025-11-11T04:28:08Z	2025-11-11	04:28:08	0.2
2025-11-11T04:38:08Z	2025-11-11	04:38:08	0.3
2025-11-11T04:48:09Z	2025-11-11	04:48:09	0.3
2025-11-11T04:58:09Z	2025-11-11	04:58:09	0.3
2025-11-11T05:08:10Z	2025-11-11	05:08:10	0.3
2025-11-11T05:18:10Z	2025-11-11	05:18:10	0.3
2025-11-11T05:28:10Z	2025-11-11	05:28:10	0.3
2025-11-11T05:38:11Z	2025-11-11	05:38:11	0.3
2025-11-11T05:48:11Z	2025-11-11	05:48:11	0.3
2025-11-11T05:58:12Z	2025-11-11	05:58:12	0.2
2025-11-11T06:08:12Z	2025-11-11	06:08:12	1.2
2025-11-11T06:18:12Z	2025-11-11	06:18:12	8.7
2025-11-11T06:28:13Z	2025-11-11	06:28:13	19.4
2025-11-11T06:38:13Z	2025-11-11	06:38:13	29.5
2025-11-11T06:48:14Z	2025-11-11	06:48:14	40.3
2025-11-11T06:58:14Z	2025-11-11	06:58:14	50.7
2025-11-11T07:08:14Z	2025-11-11	07:08:14	60.9
2025-11-11T07:18:15Z	2025-11-11	07:18:15	71.6
2025-11-11T07:28:15Z	2025-11-11	07:28:15	81.8
2025-11-11T07:38:16Z	2025-11-11	07:38:16	91.8
2025-11-11T07:48:16Z	2025-11-11	07:48:16	102.4
2025-11-11T07:58:16Z	2025-11-11	07:58:16	112.7
2025-11-11T08:08:17Z	2025-11-11	08:08:17	122.4
2025-11-11T08:18:17Z	2025-11-11	08:18:17	133
2025-11-11T08:28:18Z	2025-11-11	08:28:18	141.8
2025-11-11T08:38:18Z	2025-11-11	08:38:18	151.9
2025-11-11T08:48:19Z	2025-11-11	08:48:19	163.2
2025-11-11T08:58:19Z	2025-11-11	08:58:19	172.8
2025-11-11T09:08:19Z	2025-11-11	09:08:19	182.4
2025-11-11T09:18:20Z	2025-11-11	09:18:20	192.7
2025-11-11T09:28:20Z	2025-11-11	09:28:20	202.3
2025-11-11T09:38:21Z	2025-11-11	09:38:21	211.8
2025-11-11T09:48:21Z	2025-11-11	09:48:21	221.9
2025-11-11T09:58:22Z	2025-11-11	09:58:22	231.4
2025-11-11T10:08:22Z	2025-11-11	10:08:22	240.8
2025-11-11T10:18:22Z	2025-11-11	10:18:22	250.9
2025-11-11T10:28:23Z	2025-11-11	10:28:23	260.1
2025-11-11T10:38:23Z	2025-11-11	10:38:23	269.2
2025-11-11T10:48:23Z	2025-11-11	10:48:23	279
2025-11-11T10:58:24Z	2025-11-11	10:58:24	288.3
2025-11-11T11:08:24Z	2025-11-11	11:08:24	294.3
2025-11-11T11:18:25Z	2025-11-11	11:18:25	294.3
2025-11-11T11:28:25Z	2025-11-11	11:28:25	294.2
2025-11-11T11:38:26Z	2025-11-11	11:38:26	294.1
2025-11-11T11:48:26Z	2025-11-11	11:48:26	294.2
2025-11-11T11:58:27Z	2025-11-11	11:58:27	294.1
2025-11-11T12:08:27Z	2025-11-11	12:08:27	294.2
2025-11-11T12:18:28Z	2025-11-11	12:18:28	294.2
2025-11-11T12:28:28Z	2025-11-11	12:28:28	294.1
2025-11-11T12:38:28Z	2025-11-11	12:38:28	294.2
2025-11-11T12:48:29Z	2025-11-11	12:48:29	294.1
2025-11-11T12:58:29Z	2025-11-11	12:58:29	294.1
2025-11-11T13:08:30Z	2025-11-11	13:08:30	294.1
2025-11-11T13:18:30Z	2025-11-11	13:18:30	294.1
2025-11-11T13:28:31Z	2025-11-11	13:28:31	294.2
2025-11-11T13:38:31Z	2025-11-11	13:38:31	294.1
2025-11-11T13:48:31Z	2025-11-11	13:48:31	294.1
2025-11-11T13:58:32Z	2025-11-11	13:58:32	294.1
2025-11-11T14:08:32Z	2025-11-11	14:08:32	294.1
2025-11-11T14:18:33Z	2025-11-11	14:18:33	294.1
2025-11-11T14:28:33Z	2025-11-11	14:28:33	294.1
2025-11-11T14:38:34Z	2025-11-11	14:38:34	294.2
2025-11-11T14:48:34Z	2025-11-11	14:48:34	294.1
2025-11-11T14:58:34Z	2025-11-11	14:58:34	294.1
2025-11-11T15:08:35Z	2025-11-11	15:08:35	294.1
2025-11-11T15:18:35Z	2025-11-11	15:18:35	294.1
2025-11-11T15:28:36Z	2025-11-11	15:28:36	294.1
2025-11-11T15:38:36Z	2025-11-11	15:38:36	294.1
2025-11-11T15:48:37Z	2025-11-11	15:48:37	294.1
2025-11-11T15:58:37Z	2025-11-11	15:58:37	294.1
2025-11-11T16:08:37Z	2025-11-11	16:08:37	294.1
2025-11-11T16:18:38Z	2025-11-11	16:18:38	294.1
2025-11-11T16:28:38Z	2025-11-11	16:28:38	294.1
2025-11-11T16:38:39Z	2025-11-11	16:38:39	294.1
2025-11-11T16:48:39Z	2025-11-11	16:48:39	294.1
2025-11-11T16:58:40Z	2025-11-11	16:58:40	294.2
2025-11-11T17:08:40Z	2025-11-11	17:08:40	290.1
2025-11-11T17:18:41Z	2025-11-11	17:18:41	278.6
2025-11-11T17:28:41Z	2025-11-11	17:28:41	266.1
2025-11-11T17:38:42Z	2025-11-11	17:38:42	254.5
2025-11-11T17:48:42Z	2025-11-11	17:48:42	242.5
2025-11-11T17:58:42Z	2025-11-11	17:58:42	230.6
2025-11-11T18:08:43Z	2025-11-11	18:08:43	218.7
2025-11-11T18:18:43Z	2025-11-11	18:18:43	206.5
2025-11-11T18:28:44Z	2025-11-11	18:28:44	194.4
2025-11-11T18:38:44Z	2025-11-11	18:38:44	182.1
2025-11-11T18:48:45Z	2025-11-11	18:48:45	169.7
2025-11-11T18:58:45Z	2025-11-11	18:58:45	157.3
2025-11-11T19:08:45Z	2025-11-11	19:08:45	144.6
2025-11-11T19:18:46Z	2025-11-11	19:18:46	132.3
2025-11-11T19:28:46Z	2025-11-11	19:28:46	119.4
2025-11-11T19:38:47Z	2025-11-11	19:38:47	106.8
2025-11-11T19:48:47Z	2025-11-11	19:48:47	93.9
2025-11-11T19:58:48Z	2025-11-11	19:58:48	81.3
2025-11-11T20:08:48Z	2025-11-11	20:08:48	68.3
2025-11-11T20:18:49Z	2025-11-11	20:18:49	55.1
2025-11-11T20:28:49Z	2025-11-11	20:28:49	42.2
2025-11-11T20:38:50Z	2025-11-11	20:38:50	29
2025-11-11T20:48:50Z	2025-11-11	20:48:50	16.1
2025-11-11T20:58:50Z	2025-11-11	20:58:50	4
2025-11-11T21:08:51Z	2025-11-11	21:08:51	0
2025-11-11T21:18:51Z	2025-11-11	21:18:51	0.1
2025-11-11T21:28:52Z	2025-11-11	21:28:52	0.1
2025-11-11T21:38:52Z	2025-11-11	21:38:52	0.2
2025-11-11T21:48:53Z	2025-11-11	21:48:53	0.2
2025-11-11T21:58:53Z	2025-11-11	21:58:53	0.1
2025-11-11T22:08:53Z	2025-11-11	22:08:53	0.1
2025-11-11T22:18:54Z	2025-11-11	22:18:54	0.1
2025-11-11T22:28:54Z	2025-11-11	22:28:54	0.1
2025-11-11T22:38:54Z	2025-11-11	22:38:54	0.2
2025-11-11T22:48:55Z	2025-11-11	22:48:55	0.3
2025-11-11T22:58:55Z	2025-11-11	22:58:55	0.2
2025-11-11T23:08:56Z	2025-11-11	23:08:56	0.2
2025-11-11T23:18:56Z	2025-11-11	23:18:56	0.3
2025-11-11T23:28:57Z	2025-11-11	23:28:57	0.2
2025-11-11T23:38:57Z	2025-11-11	23:38:57	0.3
2025-11-11T23:48:57Z	2025-11-11	23:48:57	0.3
2025-11-11T23:58:58Z	2025-11-11	23:58:58	0.3
2025-11-12T00:08:58Z	2025-11-12	00:08:58	0.2
2025-11-12T00:18:59Z	2025-11-12	00:18:59	0.2
2025-11-12T00:28:59Z	2025-11-12	00:28:59	0.2
2025-11-12T00:39:00Z	2025-11-12	00:39:00	0.1
2025-11-12T00:49:00Z	2025-11-12	00:49:00	0.2
2025-11-12T00:59:00Z	2025-11-12	00:59:00	0.2
2025-11-12T01:09:01Z	2025-11-12	01:09:01	0.1
2025-11-12T01:19:01Z	2025-11-12	01:19:01	0.2
2025-11-12T01:29:02Z	2025-11-12	01:29:02	0.2
2025-11-12T01:39:02Z	2025-11-12	01:39:02	0.2
2025-11-12T01:49:03Z	2025-11-12	01:49:03	0.2
2025-11-12T01:59:03Z	2025-11-12	01:59:03	0.3
2025-11-12T02:09:03Z	2025-11-12	02:09:03	0.3
2025-11-12T02:19:04Z	2025-11-12	02:19:04	0.3
2025-11-12T02:29:04Z	2025-11-12	02:29:04	0.3
2025-11-12T02:39:05Z	2025-11-12	02:39:05	0.2
2025-11-12T02:49:05Z	2025-11-12	02:49:05	0.2
2025-11-12T02:59:05Z	2025-11-12	02:59:05	0.2
2025-11-12T03:09:06Z	2025-11-12	03:09:06	0.2
2025-11-12T03:19:06Z	2025-11-12	03:19:06	0.2
2025-11-12T03:29:07Z	2025-11-12	03:29:07	0.3
2025-11-12T03:39:07Z	2025-11-12	03:39:07	0.2
2025-11-12T03:49:07Z	2025-11-12	03:49:07	0.3
2025-11-12T03:59:08Z	2025-11-12	03:59:08	0.2
2025-11-12T04:09:08Z	2025-11-12	04:09:08	0.3
2025-11-12T04:19:09Z	2025-11-12	04:19:09	0.2
2025-11-12T04:29:09Z	2025-11-12	04:29:09	0.3
2025-11-12T04:39:10Z	2025-11-12	04:39:10	0.3
2025-11-12T04:49:10Z	2025-11-12	04:49:10	0.3
2025-11-12T04:59:11Z	2025-11-12	04:59:11	0.3
2025-11-12T05:09:11Z	2025-11-12	05:09:11	0.3
2025-11-12T05:19:11Z	2025-11-12	05:19:11	0.3
2025-11-12T05:29:12Z	2025-11-12	05:29:12	0.3
2025-11-12T05:39:12Z	2025-11-12	05:39:12	0.2
2025-11-12T05:49:13Z	2025-11-12	05:49:13	0.2
2025-11-12T05:59:13Z	2025-11-12	05:59:13	0.2
2025-11-12T06:09:13Z	2025-11-12	06:09:13	1.5
2025-11-12T06:19:14Z	2025-11-12	06:19:14	10
2025-11-12T06:29:14Z	2025-11-12	06:29:14	20.2
2025-11-12T06:39:15Z	2025-11-12	06:39:15	30.9
2025-11-12T06:49:15Z	2025-11-12	06:49:15	41.1
2025-11-12T06:59:15Z	2025-11-12	06:59:15	52.1
2025-11-12T07:09:16Z	2025-11-12	07:09:16	61.7
2025-11-12T07:19:16Z	2025-11-12	07:19:16	73
2025-11-12T07:29:17Z	2025-11-12	07:29:17	82.6
2025-11-12T07:39:17Z	2025-11-12	07:39:17	93.1
2025-11-12T07:49:18Z	2025-11-12	07:49:18	103.2
2025-11-12T07:59:18Z	2025-11-12	07:59:18	113.9
2025-11-12T08:09:18Z	2025-11-12	08:09:18	123.1
2025-11-12T08:19:19Z	2025-11-12	08:19:19	134.2
2025-11-12T08:29:19Z	2025-11-12	08:29:19	142.7
2025-11-12T08:39:20Z	2025-11-12	08:39:20	154
2025-11-12T08:49:20Z	2025-11-12	08:49:20	163.9
2025-11-12T08:59:20Z	2025-11-12	08:59:20	174.2
2025-11-12T09:09:21Z	2025-11-12	09:09:21	183.1
2025-11-12T09:19:21Z	2025-11-12	09:19:21	193.8
2025-11-12T09:29:22Z	2025-11-12	09:29:22	203
2025-11-12T09:39:22Z	2025-11-12	09:39:22	213
2025-11-12T09:49:23Z	2025-11-12	09:49:23	222.6
2025-11-12T09:59:23Z	2025-11-12	09:59:23	232.4
2025-11-12T10:09:24Z	2025-11-12	10:09:24	241.5
2025-11-12T10:19:24Z	2025-11-12	10:19:24	252
2025-11-12T10:29:24Z	2025-11-12	10:29:24	260.7
2025-11-12T10:39:25Z	2025-11-12	10:39:25	270.5
2025-11-12T10:49:25Z	2025-11-12	10:49:25	279.6
2025-11-12T10:59:26Z	2025-11-12	10:59:26	289.5
2025-11-12T11:09:26Z	2025-11-12	11:09:26	294.2
2025-11-12T11:19:27Z	2025-11-12	11:19:27	294
2025-11-12T11:29:27Z	2025-11-12	11:29:27	294
2025-11-12T11:39:27Z	2025-11-12	11:39:27	294
2025-11-12T11:49:28Z	2025-11-12	11:49:28	294
2025-11-12T11:59:28Z	2025-11-12	11:59:28	294
2025-11-12T12:09:29Z	2025-11-12	12:09:29	294
2025-11-12T12:19:29Z	2025-11-12	12:19:29	294
2025-11-12T12:29:30Z	2025-11-12	12:29:30	294
2025-11-12T12:39:30Z	2025-11-12	12:39:30	294
2025-11-12T12:49:30Z	2025-11-12	12:49:30	294
2025-11-12T12:59:31Z	2025-11-12	12:59:31	294
2025-11-12T13:09:31Z	2025-11-12	13:09:31	294
2025-11-12T13:19:32Z	2025-11-12	13:19:32	294
2025-11-12T13:29:32Z	2025-11-12	13:29:32	294
2025-11-12T13:39:33Z	2025-11-12	13:39:33	294
2025-11-12T13:49:33Z	2025-11-12	13:49:33	294
2025-11-12T13:59:33Z	2025-11-12	13:59:33	294
2025-11-12T14:09:34Z	2025-11-12	14:09:34	294
2025-11-12T14:19:34Z	2025-11-12	14:19:34	294
2025-11-12T14:29:35Z	2025-11-12	14:29:35	294
2025-11-12T14:39:35Z	2025-11-12	14:39:35	294
2025-11-12T14:49:36Z	2025-11-12	14:49:36	294
2025-11-12T14:59:36Z	2025-11-12	14:59:36	294
2025-11-12T15:09:37Z	2025-11-12	15:09:37	294
2025-11-12T15:19:37Z	2025-11-12	15:19:37	294
2025-11-12T15:29:37Z	2025-11-12	15:29:37	294
2025-11-12T15:39:38Z	2025-11-12	15:39:38	294
2025-11-12T15:49:38Z	2025-11-12	15:49:38	294
2025-11-12T15:59:39Z	2025-11-12	15:59:39	294
2025-11-12T16:09:39Z	2025-11-12	16:09:39	294
2025-11-12T16:19:40Z	2025-11-12	16:19:40	294
2025-11-12T16:29:40Z	2025-11-12	16:29:40	294
2025-11-12T16:39:40Z	2025-11-12	16:39:40	294
2025-11-12T16:49:41Z	2025-11-12	16:49:41	294
2025-11-12T16:59:41Z	2025-11-12	16:59:41	294
2025-11-12T17:09:42Z	2025-11-12	17:09:42	288.6
2025-11-12T17:19:42Z	2025-11-12	17:19:42	277.1
2025-11-12T17:29:43Z	2025-11-12	17:29:43	265.1
2025-11-12T17:39:43Z	2025-11-12	17:39:43	253.3
2025-11-12T17:49:44Z	2025-11-12	17:49:44	241.2
2025-11-12T17:59:44Z	2025-11-12	17:59:44	229.3
2025-11-12T18:09:44Z	2025-11-12	18:09:44	217.3
2025-11-12T18:19:45Z	2025-11-12	18:19:45	205.1
2025-11-12T18:29:45Z	2025-11-12	18:29:45	193.1
2025-11-12T18:39:46Z	2025-11-12	18:39:46	180.7
2025-11-12T18:49:46Z	2025-11-12	18:49:46	168.5
2025-11-12T18:59:47Z	2025-11-12	18:59:47	156.2
2025-11-12T19:09:47Z	2025-11-12	19:09:47	143.3
2025-11-12T19:19:47Z	2025-11-12	19:19:47	131
2025-11-12T19:29:48Z	2025-11-12	19:29:48	118.1
2025-11-12T19:39:48Z	2025-11-12	19:39:48	105.5
2025-11-12T19:49:49Z	2025-11-12	19:49:49	92.5
2025-11-12T19:59:49Z	2025-11-12	19:59:49	80
2025-11-12T20:09:50Z	2025-11-12	20:09:50	67
2025-11-12T20:19:50Z	2025-11-12	20:19:50	54
2025-11-12T20:29:50Z	2025-11-12	20:29:50	40.9
2025-11-12T20:39:51Z	2025-11-12	20:39:51	27.6
2025-11-12T20:49:51Z	2025-11-12	20:49:51	14.5
2025-11-12T20:59:52Z	2025-11-12	20:59:52	3
2025-11-12T21:09:52Z	2025-11-12	21:09:52	0
2025-11-12T21:19:53Z	2025-11-12	21:19:53	0
2025-11-12T21:29:53Z	2025-11-12	21:29:53	0
2025-11-12T21:39:53Z	2025-11-12	21:39:53	0
2025-11-12T21:49:54Z	2025-11-12	21:49:54	0
2025-11-12T21:59:54Z	2025-11-12	21:59:54	0
2025-11-12T22:09:55Z	2025-11-12	22:09:55	0
2025-11-12T22:19:55Z	2025-11-12	22:19:55	0.1
2025-11-12T22:29:56Z	2025-11-12	22:29:56	0.1
2025-11-12T22:39:56Z	2025-11-12	22:39:56	0.1
2025-11-12T22:49:56Z	2025-11-12	22:49:56	0.1
2025-11-12T22:59:57Z	2025-11-12	22:59:57	0.2
2025-11-12T23:09:57Z	2025-11-12	23:09:57	0.1
2025-11-12T23:19:58Z	2025-11-12	23:19:58	0.2
2025-11-12T23:29:58Z	2025-11-12	23:29:58	0.2
2025-11-12T23:39:58Z	2025-11-12	23:39:58	0.2
2025-11-12T23:49:59Z	2025-11-12	23:49:59	0.2
2025-11-12T23:59:59Z	2025-11-12	23:59:59	0.2
2025-11-13T00:10:00Z	2025-11-13	00:10:00	0.2
2025-11-13T00:20:00Z	2025-11-13	00:20:00	0.2
2025-11-13T00:30:01Z	2025-11-13	00:30:01	0.2
2025-11-13T00:40:01Z	2025-11-13	00:40:01	0.3
2025-11-13T00:50:01Z	2025-11-13	00:50:01	0.2
2025-11-13T01:00:02Z	2025-11-13	01:00:02	0.1
2025-11-13T01:10:02Z	2025-11-13	01:10:02	0.1
2025-11-13T01:20:03Z	2025-11-13	01:20:03	0.1
2025-11-13T01:30:03Z	2025-11-13	01:30:03	0.1
2025-11-13T01:40:04Z	2025-11-13	01:40:04	0.1
2025-11-13T01:50:04Z	2025-11-13	01:50:04	0.2
2025-11-13T02:00:05Z	2025-11-13	02:00:05	0.1
2025-11-13T02:10:05Z	2025-11-13	02:10:05	0.1
2025-11-13T02:20:05Z	2025-11-13	02:20:05	0.1
2025-11-13T02:30:06Z	2025-11-13	02:30:06	0.1
2025-11-13T02:40:06Z	2025-11-13	02:40:06	0.2
2025-11-13T02:50:07Z	2025-11-13	02:50:07	0.1
2025-11-13T03:00:07Z	2025-11-13	03:00:07	0.1
2025-11-13T03:10:07Z	2025-11-13	03:10:07	0.2
2025-11-13T03:20:08Z	2025-11-13	03:20:08	0.2
2025-11-13T03:30:08Z	2025-11-13	03:30:08	0.1
2025-11-13T03:40:09Z	2025-11-13	03:40:09	0.2
2025-11-13T03:50:09Z	2025-11-13	03:50:09	0.2
2025-11-13T04:00:10Z	2025-11-13	04:00:10	0.1
2025-11-13T04:10:10Z	2025-11-13	04:10:10	0.2
2025-11-13T04:20:10Z	2025-11-13	04:20:10	0.1
2025-11-13T04:30:11Z	2025-11-13	04:30:11	0.1
2025-11-13T04:40:11Z	2025-11-13	04:40:11	0.2
2025-11-13T04:50:12Z	2025-11-13	04:50:12	0.2
2025-11-13T05:00:12Z	2025-11-13	05:00:12	0.2
2025-11-13T05:10:12Z	2025-11-13	05:10:12	0.2
2025-11-13T05:20:13Z	2025-11-13	05:20:13	0.2
2025-11-13T05:30:13Z	2025-11-13	05:30:13	0.2
2025-11-13T05:40:14Z	2025-11-13	05:40:14	0.3
2025-11-13T05:50:14Z	2025-11-13	05:50:14	0.3
2025-11-13T06:00:15Z	2025-11-13	06:00:15	0.3
2025-11-13T06:10:15Z	2025-11-13	06:10:15	1.9
2025-11-13T06:20:15Z	2025-11-13	06:20:15	11.1
2025-11-13T06:30:16Z	2025-11-13	06:30:16	21.1
2025-11-13T06:40:16Z	2025-11-13	06:40:16	32.1
2025-11-13T06:50:17Z	2025-11-13	06:50:17	41.9
2025-11-13T07:00:17Z	2025-11-13	07:00:17	53.2
2025-11-13T07:10:18Z	2025-11-13	07:10:18	62.6
2025-11-13T07:20:18Z	2025-11-13	07:20:18	74
2025-11-13T07:30:19Z	2025-11-13	07:30:19	83.5
2025-11-13T07:40:19Z	2025-11-13	07:40:19	94.2
2025-11-13T07:50:19Z	2025-11-13	07:50:19	104
2025-11-13T08:00:20Z	2025-11-13	08:00:20	115
2025-11-13T08:10:20Z	2025-11-13	08:10:20	124
2025-11-13T08:20:21Z	2025-11-13	08:20:21	134.6
2025-11-13T08:30:21Z	2025-11-13	08:30:21	142.8
2025-11-13T08:40:22Z	2025-11-13	08:40:22	155.3
2025-11-13T08:50:22Z	2025-11-13	08:50:22	164.7
2025-11-13T09:00:22Z	2025-11-13	09:00:22	175.2
2025-11-13T09:10:23Z	2025-11-13	09:10:23	184
2025-11-13T09:20:23Z	2025-11-13	09:20:23	194.9
2025-11-13T09:30:24Z	2025-11-13	09:30:24	203.9
2025-11-13T09:40:24Z	2025-11-13	09:40:24	214.1
2025-11-13T09:50:25Z	2025-11-13	09:50:25	223.3
2025-11-13T10:00:25Z	2025-11-13	10:00:25	233.6
2025-11-13T10:10:25Z	2025-11-13	10:10:25	242.5
2025-11-13T10:20:26Z	2025-11-13	10:20:26	252.9
2025-11-13T10:30:26Z	2025-11-13	10:30:26	261.6
2025-11-13T10:40:27Z	2025-11-13	10:40:27	271.6
2025-11-13T10:50:27Z	2025-11-13	10:50:27	280.6
2025-11-13T11:00:28Z	2025-11-13	11:00:28	290.5
2025-11-13T11:10:28Z	2025-11-13	11:10:28	294.2
2025-11-13T11:20:28Z	2025-11-13	11:20:28	294.2
2025-11-13T11:30:29Z	2025-11-13	11:30:29	294.1
2025-11-13T11:40:29Z	2025-11-13	11:40:29	294
2025-11-13T11:50:30Z	2025-11-13	11:50:30	294
2025-11-13T12:00:30Z	2025-11-13	12:00:30	294.1
2025-11-13T12:10:31Z	2025-11-13	12:10:31	294.1
2025-11-13T12:20:31Z	2025-11-13	12:20:31	294.2
2025-11-13T12:30:32Z	2025-11-13	12:30:32	294.1
2025-11-13T12:40:32Z	2025-11-13	12:40:32	294.1
2025-11-13T12:50:32Z	2025-11-13	12:50:32	294.2
2025-11-13T13:00:33Z	2025-11-13	13:00:33	294.2
2025-11-13T13:10:33Z	2025-11-13	13:10:33	294.2
2025-11-13T13:20:34Z	2025-11-13	13:20:34	294.2
2025-11-13T13:30:34Z	2025-11-13	13:30:34	294.1
2025-11-13T13:40:34Z	2025-11-13	13:40:34	294.2
2025-11-13T13:50:35Z	2025-11-13	13:50:35	294.2
2025-11-13T14:00:35Z	2025-11-13	14:00:35	294.2
2025-11-13T14:10:36Z	2025-11-13	14:10:36	294.2
2025-11-13T14:20:36Z	2025-11-13	14:20:36	294.2
2025-11-13T14:30:37Z	2025-11-13	14:30:37	294.2
2025-11-13T14:40:37Z	2025-11-13	14:40:37	294.2
2025-11-13T14:50:37Z	2025-11-13	14:50:37	294.2
2025-11-13T15:00:38Z	2025-11-13	15:00:38	294.2
2025-11-13T15:10:38Z	2025-11-13	15:10:38	294.1
2025-11-13T15:20:39Z	2025-11-13	15:20:39	294.1
2025-11-13T15:30:39Z	2025-11-13	15:30:39	294.1
2025-11-13T15:40:40Z	2025-11-13	15:40:40	294.1
2025-11-13T15:50:40Z	2025-11-13	15:50:40	294.1
2025-11-13T16:00:41Z	2025-11-13	16:00:41	294.1
2025-11-13T16:10:41Z	2025-11-13	16:10:41	294.1
2025-11-13T16:20:41Z	2025-11-13	16:20:41	294.1
2025-11-13T16:30:42Z	2025-11-13	16:30:42	294.1
2025-11-13T16:40:42Z	2025-11-13	16:40:42	294.1
2025-11-13T16:50:43Z	2025-11-13	16:50:43	294.2
2025-11-13T17:00:43Z	2025-11-13	17:00:43	294.2
2025-11-13T17:10:44Z	2025-11-13	17:10:44	287.6
2025-11-13T17:20:44Z	2025-11-13	17:20:44	275.8
2025-11-13T17:30:44Z	2025-11-13	17:30:44	264
2025-11-13T17:40:45Z	2025-11-13	17:40:45	252.3
2025-11-13T17:50:45Z	2025-11-13	17:50:45	240.3
2025-11-13T18:00:46Z	2025-11-13	18:00:46	228
2025-11-13T18:10:46Z	2025-11-13	18:10:46	215.9
2025-11-13T18:20:47Z	2025-11-13	18:20:47	203.9
2025-11-13T18:30:47Z	2025-11-13	18:30:47	191.7
2025-11-13T18:40:48Z	2025-11-13	18:40:48	179.5
2025-11-13T18:50:48Z	2025-11-13	18:50:48	167.3
2025-11-13T19:00:48Z	2025-11-13	19:00:48	154.8
2025-11-13T19:10:49Z	2025-11-13	19:10:49	142.3
2025-11-13T19:20:49Z	2025-11-13	19:20:49	129.5
2025-11-13T19:30:50Z	2025-11-13	19:30:50	116.7
2025-11-13T19:40:50Z	2025-11-13	19:40:50	104.2
2025-11-13T19:50:51Z	2025-11-13	19:50:51	91.2
2025-11-13T20:00:51Z	2025-11-13	20:00:51	78.6
2025-11-13T20:10:51Z	2025-11-13	20:10:51	65.5
2025-11-13T20:20:52Z	2025-11-13	20:20:52	52.7
2025-11-13T20:30:52Z	2025-11-13	20:30:52	39.7
2025-11-13T20:40:53Z	2025-11-13	20:40:53	26.4
2025-11-13T20:50:53Z	2025-11-13	20:50:53	13.1
2025-11-13T21:00:54Z	2025-11-13	21:00:54	2.2
2025-11-13T21:10:54Z	2025-11-13	21:10:54	0
2025-11-13T21:20:55Z	2025-11-13	21:20:55	0
2025-11-13T21:30:55Z	2025-11-13	21:30:55	0
2025-11-13T21:40:55Z	2025-11-13	21:40:55	0.1
2025-11-13T21:50:56Z	2025-11-13	21:50:56	0.1
2025-11-13T22:00:56Z	2025-11-13	22:00:56	0.1
2025-11-13T22:10:57Z	2025-11-13	22:10:57	0.1
2025-11-13T22:20:57Z	2025-11-13	22:20:57	0.2
2025-11-13T22:30:58Z	2025-11-13	22:30:58	0.1
2025-11-13T22:40:58Z	2025-11-13	22:40:58	0.2
2025-11-13T22:50:58Z	2025-11-13	22:50:58	0.2
2025-11-13T23:00:59Z	2025-11-13	23:00:59	0.2
2025-11-13T23:10:59Z	2025-11-13	23:10:59	0.1
2025-11-13T23:21:00Z	2025-11-13	23:21:00	0.1
2025-11-13T23:31:00Z	2025-11-13	23:31:00	0.2
2025-11-13T23:41:01Z	2025-11-13	23:41:01	0.2
2025-11-13T23:51:01Z	2025-11-13	23:51:01	0.1
2025-11-14T00:01:01Z	2025-11-14	00:01:01	0.2
2025-11-14T00:11:02Z	2025-11-14	00:11:02	0.2
2025-11-14T00:21:02Z	2025-11-14	00:21:02	0.2
2025-11-14T00:31:02Z	2025-11-14	00:31:02	0.2
2025-11-14T00:41:03Z	2025-11-14	00:41:03	0.2
2025-11-14T00:51:03Z	2025-11-14	00:51:03	0.2
2025-11-14T01:01:04Z	2025-11-14	01:01:04	0.3
2025-11-14T01:11:04Z	2025-11-14	01:11:04	0.3
2025-11-14T01:21:05Z	2025-11-14	01:21:05	0.3
2025-11-14T01:31:05Z	2025-11-14	01:31:05	0.3
2025-11-14T01:41:05Z	2025-11-14	01:41:05	0.3
2025-11-14T01:51:06Z	2025-11-14	01:51:06	0.3
2025-11-14T02:01:06Z	2025-11-14	02:01:06	0.3
2025-11-14T02:11:07Z	2025-11-14	02:11:07	0.3
2025-11-14T02:21:07Z	2025-11-14	02:21:07	0.3
2025-11-14T02:31:07Z	2025-11-14	02:31:07	0.3
2025-11-14T02:41:08Z	2025-11-14	02:41:08	0.3
2025-11-14T02:51:08Z	2025-11-14	02:51:08	0.3
2025-11-14T03:01:09Z	2025-11-14	03:01:09	0.2
2025-11-14T03:11:09Z	2025-11-14	03:11:09	0.2
2025-11-14T03:21:10Z	2025-11-14	03:21:10	0.2
2025-11-14T03:31:10Z	2025-11-14	03:31:10	0.2
2025-11-14T03:41:10Z	2025-11-14	03:41:10	0.3
2025-11-14T03:51:11Z	2025-11-14	03:51:11	0.3
2025-11-14T04:01:11Z	2025-11-14	04:01:11	0.2
2025-11-14T04:11:12Z	2025-11-14	04:11:12	0.3
2025-11-14T04:21:12Z	2025-11-14	04:21:12	0.3
2025-11-14T04:31:12Z	2025-11-14	04:31:12	0.2
2025-11-14T04:41:13Z	2025-11-14	04:41:13	0.3
2025-11-14T04:51:13Z	2025-11-14	04:51:13	0.3
2025-11-14T05:01:14Z	2025-11-14	05:01:14	0.3
2025-11-14T05:11:14Z	2025-11-14	05:11:14	0.3
2025-11-14T05:21:15Z	2025-11-14	05:21:15	0.3
2025-11-14T05:31:15Z	2025-11-14	05:31:15	0.2
2025-11-14T05:41:15Z	2025-11-14	05:41:15	0.3
2025-11-14T05:51:16Z	2025-11-14	05:51:16	0.3
2025-11-14T06:01:16Z	2025-11-14	06:01:16	0.3
2025-11-14T06:11:17Z	2025-11-14	06:11:17	2.7
2025-11-14T06:21:17Z	2025-11-14	06:21:17	11.9
2025-11-14T06:31:17Z	2025-11-14	06:31:17	22.5
2025-11-14T06:41:18Z	2025-11-14	06:41:18	32.9
2025-11-14T06:51:18Z	2025-11-14	06:51:18	43.4
2025-11-14T07:01:19Z	2025-11-14	07:01:19	54
2025-11-14T07:11:19Z	2025-11-14	07:11:19	64
2025-11-14T07:21:20Z	2025-11-14	07:21:20	74.7
2025-11-14T07:31:20Z	2025-11-14	07:31:20	84.9
2025-11-14T07:41:21Z	2025-11-14	07:41:21	95.1
2025-11-14T07:51:21Z	2025-11-14	07:51:21	105.4
2025-11-14T08:01:21Z	2025-11-14	08:01:21	115.9
2025-11-14T08:11:22Z	2025-11-14	08:11:22	125.5
2025-11-14T08:21:22Z	2025-11-14	08:21:22	135.8
2025-11-14T08:31:22Z	2025-11-14	08:31:22	144.6
2025-11-14T08:41:23Z	2025-11-14	08:41:23	155.5
2025-11-14T08:51:23Z	2025-11-14	08:51:23	165.9
2025-11-14T09:01:24Z	2025-11-14	09:01:24	175.9
2025-11-14T09:11:24Z	2025-11-14	09:11:24	185.4
2025-11-14T09:21:25Z	2025-11-14	09:21:25	195.6
2025-11-14T09:31:25Z	2025-11-14	09:31:25	205.3
2025-11-14T09:41:25Z	2025-11-14	09:41:25	215
2025-11-14T09:51:26Z	2025-11-14	09:51:26	224.5
2025-11-14T10:01:26Z	2025-11-14	10:01:26	234.3
2025-11-14T10:11:27Z	2025-11-14	10:11:27	243.9
2025-11-14T10:21:27Z	2025-11-14	10:21:27	253.6
2025-11-14T10:31:28Z	2025-11-14	10:31:28	262.9
2025-11-14T10:41:28Z	2025-11-14	10:41:28	272.3
2025-11-14T10:51:29Z	2025-11-14	10:51:29	281.7
2025-11-14T11:01:29Z	2025-11-14	11:01:29	291.2
2025-11-14T11:11:29Z	2025-11-14	11:11:29	294.3
2025-11-14T11:21:30Z	2025-11-14	11:21:30	294.1
2025-11-14T11:31:30Z	2025-11-14	11:31:30	294.2
2025-11-14T11:41:31Z	2025-11-14	11:41:31	294.1
2025-11-14T11:51:31Z	2025-11-14	11:51:31	294.1
2025-11-14T12:01:32Z	2025-11-14	12:01:32	294.2
2025-11-14T12:11:32Z	2025-11-14	12:11:32	294.1
2025-11-14T12:21:32Z	2025-11-14	12:21:32	294.1
2025-11-14T12:31:33Z	2025-11-14	12:31:33	294.1
2025-11-14T12:41:33Z	2025-11-14	12:41:33	294.1
2025-11-14T12:51:34Z	2025-11-14	12:51:34	294.1
2025-11-14T13:01:34Z	2025-11-14	13:01:34	294.1
2025-11-14T13:11:35Z	2025-11-14	13:11:35	294.1
2025-11-14T13:21:35Z	2025-11-14	13:21:35	294.1
2025-11-14T13:31:35Z	2025-11-14	13:31:35	294.1
2025-11-14T13:41:36Z	2025-11-14	13:41:36	294.1
2025-11-14T13:51:36Z	2025-11-14	13:51:36	294.1
2025-11-14T14:01:37Z	2025-11-14	14:01:37	294.1
2025-11-14T14:11:37Z	2025-11-14	14:11:37	294.1
2025-11-14T14:21:38Z	2025-11-14	14:21:38	294.1
2025-11-14T14:31:38Z	2025-11-14	14:31:38	294.1
2025-11-14T14:41:38Z	2025-11-14	14:41:38	294.1
2025-11-14T14:51:39Z	2025-11-14	14:51:39	294
2025-11-14T15:01:39Z	2025-11-14	15:01:39	294
2025-11-14T15:11:40Z	2025-11-14	15:11:40	294
2025-11-14T15:21:40Z	2025-11-14	15:21:40	293.8
2025-11-14T15:31:41Z	2025-11-14	15:31:41	293.1
2025-11-14T15:41:41Z	2025-11-14	15:41:41	294.2
2025-11-14T15:51:41Z	2025-11-14	15:51:41	294.1
2025-11-14T16:01:42Z	2025-11-14	16:01:42	293.2
2025-11-14T16:11:42Z	2025-11-14	16:11:42	292.9
2025-11-14T16:21:43Z	2025-11-14	16:21:43	291.9
2025-11-14T16:31:43Z	2025-11-14	16:31:43	291.9
2025-11-14T16:41:43Z	2025-11-14	16:41:43	292.4
2025-11-14T16:51:44Z	2025-11-14	16:51:44	294
2025-11-14T17:01:44Z	2025-11-14	17:01:44	294
2025-11-14T17:11:45Z	2025-11-14	17:11:45	286.1
2025-11-14T17:21:45Z	2025-11-14	17:21:45	274.3
2025-11-14T17:31:46Z	2025-11-14	17:31:46	262.6
2025-11-14T17:41:46Z	2025-11-14	17:41:46	251
2025-11-14T17:51:46Z	2025-11-14	17:51:46	238.9
2025-11-14T18:01:47Z	2025-11-14	18:01:47	226.6
2025-11-14T18:11:47Z	2025-11-14	18:11:47	214.7
2025-11-14T18:21:48Z	2025-11-14	18:21:48	202.4
2025-11-14T18:31:48Z	2025-11-14	18:31:48	190.3
2025-11-14T18:41:49Z	2025-11-14	18:41:49	178
2025-11-14T18:51:49Z	2025-11-14	18:51:49	165.9
2025-11-14T19:01:49Z	2025-11-14	19:01:49	153.3
2025-11-14T19:11:50Z	2025-11-14	19:11:50	141
2025-11-14T19:21:50Z	2025-11-14	19:21:50	128.2
2025-11-14T19:31:51Z	2025-11-14	19:31:51	115.6
2025-11-14T19:41:51Z	2025-11-14	19:41:51	102.8
2025-11-14T19:51:52Z	2025-11-14	19:51:52	89.7
2025-11-14T20:01:52Z	2025-11-14	20:01:52	77.2
2025-11-14T20:11:52Z	2025-11-14	20:11:52	64
2025-11-14T20:21:53Z	2025-11-14	20:21:53	51.4
2025-11-14T20:31:53Z	2025-11-14	20:31:53	38.2
2025-11-14T20:41:54Z	2025-11-14	20:41:54	25.2
2025-11-14T20:51:54Z	2025-11-14	20:51:54	11.9
2025-11-14T21:01:55Z	2025-11-14	21:01:55	1.4
2025-11-14T21:11:55Z	2025-11-14	21:11:55	0
2025-11-14T21:21:56Z	2025-11-14	21:21:56	0
[truncated: 2,821 more rows]
