# Supplementary material for: Clusia genomes shed light on the evolution and diversity of crassulacean acid metabolism physiotypes
Source: Nat Commun. 2026 May 5;17:3937. doi: 10.1038/s41467-026-71958-z (PMC13144421; doi:10.1038/s41467-026-71958-z)
Supplement: Supplementary file 14 — Source Data [file 41467_2026_71958_MOESM14_ESM.zip › Supplementary_Fig1c.TA.tsv]

Sample#	SampleID	Group	Treatment	Species	Individual	BioRep	Timepoint	DateTime	FW [mg]	Extract [μl]	pH	Well	Aliquot [μl]	NaOH [μl]...12	H+ [μmol]...13	TA1	NaOH [μl]...15	H+ [μmol]...16	TA2	NaOH [μl]...18	H+ [μmol]...19	TA3	TA.mean	TA.sd
1	MAW1	MAW	Well-watered	Clusia major	MA	A	1	2025-11-17T21:00:00Z	50	600	3.29	A1	10	39	21.996000000000002	439.92	39	21.996000000000002	439.92	41	23.124000000000002	462.4800000000001	447.44000000000005	10.634885989045701
2	MBW1	MBW	Well-watered	Clusia major	MB	B	1	2025-11-17T21:00:00Z	44	500	3.04	A2	10	41	19.27	437.95454545454544	41	19.27	437.95454545454544	45	21.150000000000002	480.6818181818182	452.1969696969697	20.141829524707727
3	MCW1	MCW	Well-watered	Clusia major	MC	C	1	2025-11-17T21:00:00Z	55	500	3.05	A3	10	47	22.09	401.6363636363636	51	23.97	435.81818181818176	56	26.32	478.54545454545456	438.66666666666663	31.46254350350312
4	IAW1	IAW	Well-watered	Clusia minor	IA	A	1	2025-11-17T21:00:00Z	41	500	3.55	A4	10	35	16.45	401.2195121951219	34	15.98	389.7560975609756	36	16.92	412.68292682926835	401.219512195122	9.359838854537374
5	IBW1	IBW	Well-watered	Clusia minor	IB	B	1	2025-11-17T21:00:00Z	40	500	3.55	A5	10	33	15.510000000000002	387.75000000000006	31	14.57	364.25	33	15.510000000000002	387.75000000000006	379.9166666666667	11.078006238589271
6	ICW1	ICW	Well-watered	Clusia minor	IC	C	1	2025-11-17T21:00:00Z	43	500	3.55	A6	10	33	15.510000000000002	360.69767441860466	31	14.57	338.83720930232556	31	14.57	338.83720930232556	346.1240310077519	10.305122082408614
7	RAW1	RAW	Well-watered	Clusia rosea	RA	A	1	2025-11-17T21:00:00Z	47	500	3.77	A7	10	30	14.100000000000001	300.00000000000006	24	11.280000000000001	240.00000000000003	25	11.75	250	263.33333333333337	26.246692913372723
8	RBW1	RBW	Well-watered	Clusia rosea	RB	B	1	2025-11-17T21:00:00Z	40	500	3.84	A8	10	19	8.93	223.25	21	9.870000000000001	246.75000000000003	20	9.4	235.00000000000003	235.00000000000003	9.593834825900792
9	RCW1	RCW	Well-watered	Clusia rosea	RC	C	1	2025-11-17T21:00:00Z	55	500	3.77	A9	10	32	15.040000000000001	273.45454545454544	26	12.22	222.18181818181822	27	12.690000000000001	230.72727272727275	242.12121212121212	22.428992125973018
10	MAW2	MAW	Well-watered	Clusia major	MA	A	2	2025-11-18T06:00:00Z	45	500	3.29	B1	10	41	19.27	428.22222222222223	40	18.8	417.77777777777783	37	17.39	386.44444444444446	410.81481481481484	17.752142010285993
11	MBW2	MBW	Well-watered	Clusia major	MB	B	2	2025-11-18T06:00:00Z	25	500	3.09	B2	10	25	11.75	470	24	11.280000000000001	451.20000000000005	24	11.280000000000001	451.20000000000005	457.4666666666667	8.862404990871374
12	MCW2	MCW	Well-watered	Clusia major	MC	C	2	2025-11-18T06:00:00Z	46	500	3.12	B3	10	40	18.8	408.69565217391306	42	19.740000000000002	429.13043478260875	43	20.21	439.34782608695656	425.72463768115944	12.74332588249097
13	IAW2	IAW	Well-watered	Clusia minor	IA	A	2	2025-11-18T06:00:00Z	42	500	3.53	B4	10	36	16.92	402.8571428571429	37	17.39	414.04761904761904	36	16.92	402.8571428571429	406.5873015873016	5.275241065994858
14	IBW2	IBW	Well-watered	Clusia minor	IB	B	2	2025-11-18T06:00:00Z	52	500	3.46	B5	10	41	19.27	370.5769230769231	47	22.09	424.8076923076923	45	21.150000000000002	406.7307692307693	400.70512820512823	22.54588425363785
15	ICW2	ICW	Well-watered	Clusia minor	IC	C	2	2025-11-18T06:00:00Z	40	500	3.49	B6	10	34	15.98	399.5	34	15.98	399.5	32	15.040000000000001	376	391.6666666666667	11.078006238589245
16	RAW2	RAW	Well-watered	Clusia rosea	RA	A	2	2025-11-18T06:00:00Z	51	500	3.53	B7	10	35	16.45	322.5490196078431	35	16.45	322.5490196078431	34	15.98	313.33333333333337	319.47712418300654	4.344316171995744
17	RBW2	RBW	Well-watered	Clusia rosea	RB	B	2	2025-11-18T06:00:00Z	51	500	3.59	B8	10	35	16.45	322.5490196078431	35	16.45	322.5490196078431	33	15.510000000000002	304.11764705882354	316.4052287581699	8.688632343991541
18	RCW2	RCW	Well-watered	Clusia rosea	RC	C	2	2025-11-18T06:00:00Z	50	500	3.39	B9	10	40	18.8	376	41	19.27	385.4	41	19.27	385.4	382.26666666666665	4.431202495435687
19	MAW3	MAW	Well-watered	Clusia major	MA	A	3	2025-11-18T09:00:00Z	41	500	3.25	C1	10	37	17.39	424.1463414634146	40	18.8	458.5365853658537	38	17.86	435.609756097561	439.4308943089431	14.297390014502069
20	MBW3	MBW	Well-watered	Clusia major	MB	B	3	2025-11-18T09:00:00Z	45	500	3.12	C2	10	32	15.040000000000001	334.22222222222223	29	13.63	302.8888888888889	29	13.63	302.8888888888889	313.33333333333337	14.770674984785652
21	MCW3	MCW	Well-watered	Clusia major	MC	C	3	2025-11-18T09:00:00Z	40	500	3.07	C3	10	38	17.86	446.5	41	19.27	481.75	40	18.8	470.00000000000006	466.08333333333337	14.654824764864609
22	IAW3	IAW	Well-watered	Clusia minor	IA	A	3	2025-11-18T09:00:00Z	30	500	3.67	C4	10	18	8.46	282	20	9.4	313.33333333333337	19	8.93	297.66666666666663	297.6666666666667	12.791779767867723
23	IBW3	IBW	Well-watered	Clusia minor	IB	B	3	2025-11-18T09:00:00Z	46	500	3.46	C5	10	39	18.330000000000002	398.4782608695653	41	19.27	418.9130434782609	41	19.27	418.9130434782609	412.10144927536237	9.633048903121043
24	ICW3	ICW	Well-watered	Clusia minor	IC	C	3	2025-11-18T09:00:00Z	46	500	3.41	C6	10	37	17.39	378.0434782608696	38	17.86	388.2608695652174	38	17.86	388.2608695652174	384.8550724637681	4.816524451560508
25	RAW3	RAW	Well-watered	Clusia rosea	RA	A	3	2025-11-18T09:00:00Z	46	500	3.37	C7	10	44	20.68	449.5652173913043	47	22.09	480.2173913043478	48	22.560000000000002	490.43478260869574	473.4057971014493	17.366225879627642
26	RBW3	RBW	Well-watered	Clusia rosea	RB	B	3	2025-11-18T09:00:00Z	42	500	3.44	C8	10	38	17.86	425.23809523809524	37	17.39	414.04761904761904	37	17.39	414.04761904761904	417.77777777777777	5.275241065994885
27	RCW3	RCW	Well-watered	Clusia rosea	RC	C	3	2025-11-18T09:00:00Z	51	500	3.26	C9	10	43	20.21	396.2745098039216	44	20.68	405.4901960784313	46	21.62	423.921568627451	408.562091503268	11.493980207736943
28	MAW4	MAW	Well-watered	Clusia major	MA	A	4	2025-11-18T18:00:00Z	46	500	3.25	D1	10	43	20.21	439.34782608695656	41	19.27	418.9130434782609	42	19.740000000000002	429.13043478260875	429.13043478260875	8.342465066000692
29	MBW4	MBW	Well-watered	Clusia major	MB	B	4	2025-11-18T18:00:00Z	43	500	2.98	D2	10	42	19.740000000000002	459.0697674418605	44	20.68	480.93023255813955	44	20.68	480.93023255813955	473.6434108527132	10.305122082408587
30	MCW4	MCW	Well-watered	Clusia major	MC	C	4	2025-11-18T18:00:00Z	60	500	3.03	D3	10	60	28.200000000000003	470.00000000000006	60	28.200000000000003	470.00000000000006	64	30.080000000000002	501.3333333333334	480.4444444444445	14.770674984785677
31	IAW4	IAW	Well-watered	Clusia minor	IA	A	4	2025-11-18T18:00:00Z	55	500	3.45	D4	10	46	21.62	393.0909090909091	53	24.91	452.90909090909093	54	25.380000000000003	461.4545454545455	435.81818181818187	30.413495626998284
32	IBW4	IBW	Well-watered	Clusia minor	IB	B	4	2025-11-18T18:00:00Z	39	500	3.43	D5	10	36	16.92	433.84615384615387	36	16.92	433.84615384615387	35	16.45	421.79487179487177	429.8290598290598	5.681028840302201
33	ICW4	ICW	Well-watered	Clusia minor	IC	C	4	2025-11-18T18:00:00Z	50	500	3.38	D6	10	40	18.8	376	45	21.150000000000002	423.00000000000006	43	20.21	404.2	401.06666666666666	19.315163875969482
34	RAW4	RAW	Well-watered	Clusia rosea	RA	A	4	2025-11-18T18:00:00Z	48	500	3.37	D7	10	44	20.68	430.83333333333337	45	21.150000000000002	440.62500000000006	48	22.560000000000002	470.00000000000006	447.15277777777783	16.642633134643123
35	RBW4	RBW	Well-watered	Clusia rosea	RB	B	4	2025-11-18T18:00:00Z	41	500	3.61	D8	10	33	15.510000000000002	378.29268292682934	28	13.16	320.9756097560976	28	13.16	320.9756097560976	340.08130081300817	27.019527411193305
36	RCW4	RCW	Well-watered	Clusia rosea	RC	C	4	2025-11-18T18:00:00Z	52	500	3.42	D9	10	42	19.740000000000002	379.61538461538464	42	19.740000000000002	379.61538461538464	43	20.21	388.6538461538462	382.62820512820514	4.260771630226636
37	MAW5	MAW	Well-watered	Clusia major	MA	A	5	2025-11-18T21:00:00Z	51	500	3.19	E1	10	48	22.560000000000002	442.3529411764706	55	25.85	506.86274509803917	55	25.85	506.86274509803917	485.359477124183	30.410213203970443
38	MBW5	MBW	Well-watered	Clusia major	MB	B	5	2025-11-18T21:00:00Z	47	500	3.02	E2	10	46	21.62	460	45	21.150000000000002	450.00000000000006	47	22.09	470	460	8.164965809277238
39	MCW5	MCW	Well-watered	Clusia major	MC	C	5	2025-11-18T21:00:00Z	49	500	3.04	E3	10	46	21.62	441.2244897959184	49	23.03	470.00000000000006	50	23.5	479.59183673469386	463.6054421768708	16.302987560466725
40	IAW5	IAW	Well-watered	Clusia minor	IA	A	5	2025-11-18T21:00:00Z	39	500	3.39	E4	10	39	18.330000000000002	470.00000000000006	41	19.27	494.1025641025641	40	18.8	482.05128205128204	482.05128205128204	9.839830590667438
41	IBW5	IBW	Well-watered	Clusia minor	IB	B	5	2025-11-18T21:00:00Z	64	500	3.41	E5	10	47	22.09	345.15625	58	27.26	425.9375	53	24.91	389.21875	386.7708333333333	33.02420132666177
42	ICW5	ICW	Well-watered	Clusia minor	IC	C	5	2025-11-18T21:00:00Z	47	500	3.42	E6	10	39	18.330000000000002	390	40	18.8	400	38	17.86	380	390	8.16496580927726
43	RAW5	RAW	Well-watered	Clusia rosea	RA	A	5	2025-11-18T21:00:00Z	46	500	3.46	E7	10	40	18.8	408.69565217391306	40	18.8	408.69565217391306	42	19.740000000000002	429.13043478260875	415.5072463768116	9.633048903121097
44	RBW5	RBW	Well-watered	Clusia rosea	RB	B	5	2025-11-18T21:00:00Z	44	500	3.58	E8	10	33	15.510000000000002	352.50000000000006	29	13.63	309.7727272727273	29	13.63	309.7727272727273	324.01515151515156	20.141829524707727
45	RCW5	RCW	Well-watered	Clusia rosea	RC	C	5	2025-11-18T21:00:00Z	43	500	3.4	E9	10	35	16.45	382.5581395348837	34	15.98	371.6279069767442	33	15.510000000000002	360.69767441860466	371.6279069767442	8.924497512465832
46	MAD1	MAD	Drought	Clusia major	MA	A	1	2025-11-17T21:00:00Z	42	500	3.45	A1	10	28	13.16	313.33333333333337	29	13.63	324.5238095238096	29	13.63	324.5238095238096	320.79365079365084	5.275241065994885
47	MBD1	MBD	Drought	Clusia major	MB	B	1	2025-11-17T21:00:00Z	41	500	3.23	A2	10	21	9.870000000000001	240.7317073170732	21	9.870000000000001	240.7317073170732	21	9.870000000000001	240.7317073170732	240.7317073170732	0
48	MCD1	MCD	Drought	Clusia major	MC	C	1	2025-11-17T21:00:00Z	53	500	3.26	A3	10	35	16.45	310.37735849056605	32	15.040000000000001	283.7735849056604	34	15.98	301.50943396226415	298.5534591194969	11.060245105558181
49	IAD1	IAD	Drought	Clusia minor	IA	A	1	2025-11-17T21:00:00Z	45	500	4.08	A4	10	16	7.5200000000000005	167.11111111111111	17	7.99	177.55555555555554	16	7.5200000000000005	167.11111111111111	170.59259259259258	4.923558328261879
50	IBD1	IBD	Drought	Clusia minor	IB	B	1	2025-11-17T21:00:00Z	44	500	3.69	A5	10	28	13.16	299.09090909090907	27	12.690000000000001	288.40909090909093	29	13.63	309.7727272727273	299.0909090909091	8.721668023546169
51	ICD1	ICD	Drought	Clusia minor	IC	C	1	2025-11-17T21:00:00Z	51	500	3.82	A6	10	24	11.280000000000001	221.1764705882353	23	10.81	211.9607843137255	24	11.280000000000001	221.1764705882353	218.1045751633987	4.344316171995783
52	RAD1	RAD	Drought	Clusia rosea	RA	A	1	2025-11-17T21:00:00Z	46	500	4.28	A7	10	12	5.640000000000001	122.60869565217394	12	5.640000000000001	122.60869565217394	12	5.640000000000001	122.60869565217394	122.60869565217394	0
53	RBD1	RBD	Drought	Clusia rosea	RB	B	1	2025-11-17T21:00:00Z	52	500	4.12	A8	10	15	7.050000000000001	135.5769230769231	15	7.050000000000001	135.5769230769231	15	7.050000000000001	135.5769230769231	135.5769230769231	0
54	RCD1	RCD	Drought	Clusia rosea	RC	C	1	2025-11-17T21:00:00Z	45	500	4.12	A9	10	13	6.11	135.77777777777777	12	5.640000000000001	125.33333333333336	13	6.11	135.77777777777777	132.2962962962963	4.923558328261873
55	MAD2	MAD	Drought	Clusia major	MA	A	2	2025-11-18T06:00:00Z	48	500	3.35	B1	10	43	20.21	421.0416666666667	40	18.8	391.6666666666667	39	18.330000000000002	381.875	398.19444444444446	16.642633134643123
56	MBD2	MBD	Drought	Clusia major	MB	B	2	2025-11-18T06:00:00Z	44	500	3.13	B2	10	29	13.63	309.7727272727273	28	13.16	299.09090909090907	29	13.63	309.7727272727273	306.21212121212125	5.0354573811769585
57	MCD2	MCD	Drought	Clusia major	MC	C	2	2025-11-18T06:00:00Z	45	500	3.19	B3	10	36	16.92	376.00000000000006	33	15.510000000000002	344.6666666666667	36	16.92	376.00000000000006	365.5555555555556	14.770674984785678
58	IAD2	IAD	Drought	Clusia minor	IA	A	2	2025-11-18T06:00:00Z	44	500	3.92	B4	10	17	7.99	181.59090909090912	17	7.99	181.59090909090912	17	7.99	181.59090909090912	181.59090909090912	0
59	IBD2	IBD	Drought	Clusia minor	IB	B	2	2025-11-18T06:00:00Z	41	500	3.54	B5	10	33	15.510000000000002	378.29268292682934	32	15.040000000000001	366.82926829268297	33	15.510000000000002	378.29268292682934	374.47154471544724	5.403905482238671
60	ICD2	ICD	Drought	Clusia minor	IC	C	2	2025-11-18T06:00:00Z	50	500	3.64	B6	10	32	15.040000000000001	300.8	30	14.100000000000001	282	30	14.100000000000001	282	288.26666666666665	8.8624049908714
61	RAD2	RAD	Drought	Clusia rosea	RA	A	2	2025-11-18T06:00:00Z	43	500	3.96	B7	10	19	8.93	207.67441860465115	19	8.93	207.67441860465115	19	8.93	207.67441860465115	207.67441860465115	0
62	RBD2	RBD	Drought	Clusia rosea	RB	B	2	2025-11-18T06:00:00Z	44	500	3.65	B8	10	25	11.75	267.0454545454545	24	11.280000000000001	256.36363636363643	26	12.22	277.72727272727275	267.04545454545456	8.721668023546146
63	RCD2	RCD	Drought	Clusia rosea	RC	C	2	2025-11-18T06:00:00Z	44	500	3.65	B9	10	23	10.81	245.6818181818182	23	10.81	245.6818181818182	25	11.75	267.0454545454545	252.80303030303028	10.070914762353837
64	MAD3	MAD	Drought	Clusia major	MA	A	3	2025-11-18T09:00:00Z	51	500	3.22	C1	10	47	22.09	433.1372549019608	47	22.09	433.1372549019608	49	23.03	451.56862745098044	439.281045751634	8.688632343991593
65	MBD3	MBD	Drought	Clusia major	MB	B	3	2025-11-18T09:00:00Z	43	500	3.08	C2	10	26	12.22	284.1860465116279	25	11.75	273.25581395348837	27	12.690000000000001	295.1162790697675	284.1860465116279	8.924497512465855
66	MCD3	MCD	Drought	Clusia major	MC	C	3	2025-11-18T09:00:00Z	40	500	3.18	C3	10	32	15.040000000000001	376	30	14.100000000000001	352.50000000000006	33	15.510000000000002	387.75000000000006	372.08333333333337	14.6548247648646
67	IAD3	IAD	Drought	Clusia minor	IA	A	3	2025-11-18T09:00:00Z	52	500	3.69	C4	10	30	14.100000000000001	271.1538461538462	27	12.690000000000001	244.03846153846158	28	13.16	253.0769230769231	256.08974358974365	11.272942126818927
68	IBD3	IBD	Drought	Clusia minor	IB	B	3	2025-11-18T09:00:00Z	49	500	3.48	C5	10	34	15.98	326.12244897959187	33	15.510000000000002	316.53061224489795	34	15.98	326.12244897959187	322.9251700680272	4.521635199424198
69	ICD3	ICD	Drought	Clusia minor	IC	C	3	2025-11-18T09:00:00Z	44	500	3.54	C6	10	30	14.100000000000001	320.4545454545455	29	13.63	309.7727272727273	28	13.16	299.09090909090907	309.7727272727273	8.721668023546192
70	RAD3	RAD	Drought	Clusia rosea	RA	A	3	2025-11-18T09:00:00Z	43	500	4.03	C7	10	14	6.58	153.02325581395348	15	7.050000000000001	163.95348837209303	14	6.58	153.02325581395348	156.66666666666666	5.152561041204307
71	RBD3	RBD	Drought	Clusia rosea	RB	B	3	2025-11-18T09:00:00Z	44	500	3.58	C8	10	26	12.22	277.72727272727275	25	11.75	267.0454545454545	27	12.690000000000001	288.40909090909093	277.72727272727275	8.721668023546192
72	RCD3	RCD	Drought	Clusia rosea	RC	C	3	2025-11-18T09:00:00Z	51	500	3.57	C9	10	27	12.690000000000001	248.82352941176472	26	12.22	239.60784313725492	27	12.690000000000001	248.82352941176472	245.7516339869281	4.344316171995783
73	MAD4	MAD	Drought	Clusia major	MA	A	4	2025-11-18T18:00:00Z	54	500	3.34	D1	10	43	20.21	374.2592592592593	40	18.8	348.14814814814815	45	21.150000000000002	391.66666666666674	371.3580246913581	17.88441099626805
74	MBD4	MBD	Drought	Clusia major	MB	B	4	2025-11-18T18:00:00Z	53	500	3.18	D2	10	30	14.100000000000001	266.0377358490567	29	13.63	257.1698113207547	29	13.63	257.1698113207547	260.12578616352204	4.180379712675219
75	MCD4	MCD	Drought	Clusia major	MC	C	4	2025-11-18T18:00:00Z	48	500	3.18	D3	10	32	15.040000000000001	313.33333333333337	32	15.040000000000001	313.33333333333337	32	15.040000000000001	313.33333333333337	313.33333333333337	0
76	IAD4	IAD	Drought	Clusia minor	IA	A	4	2025-11-18T18:00:00Z	42	500	3.85	D4	10	19	8.93	212.61904761904762	20	9.4	223.80952380952382	20	9.4	223.80952380952382	220.0793650793651	5.275241065994885
77	IBD4	IBD	Drought	Clusia minor	IB	B	4	2025-11-18T18:00:00Z	53	500	3.47	D5	10	38	17.86	336.9811320754717	38	17.86	336.9811320754717	39	18.330000000000002	345.84905660377365	339.937106918239	4.180379712675219
78	ICD4	ICD	Drought	Clusia minor	IC	C	4	2025-11-18T18:00:00Z	43	500	3.68	D6	10	24	11.280000000000001	262.3255813953488	24	11.280000000000001	262.3255813953488	25	11.75	273.25581395348837	265.968992248062	5.152561041204307
79	RAD4	RAD	Drought	Clusia rosea	RA	A	4	2025-11-18T18:00:00Z	40	500	4.13	D7	10	14	6.58	164.5	14	6.58	164.5	14	6.58	164.5	164.5	0
80	RBD4	RBD	Drought	Clusia rosea	RB	B	4	2025-11-18T18:00:00Z	44	500	4.03	D8	10	14	6.58	149.54545454545453	13	6.11	138.86363636363637	14	6.58	149.54545454545453	145.98484848484847	5.0354573811769185
81	RCD4	RCD	Drought	Clusia rosea	RC	C	4	2025-11-18T18:00:00Z	49	500	3.63	D9	10	27	12.690000000000001	258.97959183673476	26	12.22	249.38775510204084	27	12.690000000000001	258.97959183673476	255.78231292517012	4.521635199424198
82	MAD5	MAD	Drought	Clusia major	MA	A	5	2025-11-18T21:00:00Z	43	500	3.43	E1	10	30	14.100000000000001	327.90697674418607	30	14.100000000000001	327.90697674418607	31	14.57	338.83720930232556	331.5503875968992	5.15256104120428
83	MBD5	MBD	Drought	Clusia major	MB	B	5	2025-11-18T21:00:00Z	43	500	3.12	E2	10	29	13.63	316.9767441860465	28	13.16	306.04651162790697	29	13.63	316.9767441860465	313.3333333333333	5.152561041204307
84	MCD5	MCD	Drought	Clusia major	MC	C	5	2025-11-18T21:00:00Z	49	500	3.17	E3	10	37	17.39	354.8979591836735	34	15.98	326.12244897959187	36	16.92	345.30612244897964	342.108843537415	11.96312225703233
85	IAD5	IAD	Drought	Clusia minor	IA	A	5	2025-11-18T21:00:00Z	41	500	3.77	E4	10	21	9.870000000000001	240.7317073170732	21	9.870000000000001	240.7317073170732	21	9.870000000000001	240.7317073170732	240.7317073170732	0
86	IBD5	IBD	Drought	Clusia minor	IB	B	5	2025-11-18T21:00:00Z	46	500	3.5	E5	10	34	15.98	347.3913043478261	34	15.98	347.3913043478261	35	16.45	357.6086956521739	350.7971014492754	4.816524451560508
87	ICD5	ICD	Drought	Clusia minor	IC	C	5	2025-11-18T21:00:00Z	43	500	3.65	E6	10	27	12.690000000000001	295.1162790697675	26	12.22	284.1860465116279	28	13.16	306.04651162790697	295.1162790697675	8.924497512465832
88	RAD5	RAD	Drought	Clusia rosea	RA	A	5	2025-11-18T21:00:00Z	53	500	4.04	E7	10	19	8.93	168.49056603773585	18	8.46	159.62264150943398	19	8.93	168.49056603773585	165.53459119496856	4.180379712675179
89	RBD5	RBD	Drought	Clusia rosea	RB	B	5	2025-11-18T21:00:00Z	43	500	3.83	E8	10	17	7.99	185.8139534883721	17	7.99	185.8139534883721	18	8.46	196.74418604651163	189.45736434108528	5.152561041204294
90	RCD5	RCD	Drought	Clusia rosea	RC	C	5	2025-11-18T21:00:00Z	50	500	3.55	E9	10	31	14.57	291.4	29	13.63	272.6	29	13.63	272.6	278.8666666666667	8.862404990871374
