# Supplementary material for: Clusia genomes shed light on the evolution and diversity of crassulacean acid metabolism physiotypes
Source: Nat Commun. 2026 May 5;17:3937. doi: 10.1038/s41467-026-71958-z (PMC13144421; doi:10.1038/s41467-026-71958-z)
Supplement: Supplementary file 14 — Source Data [file 41467_2026_71958_MOESM14_ESM.zip › Supplementary_Fig6.ConservedGenes.tsv]

ONTOLOGY	ID	Description	GeneRatio	BgRatio	RichFactor	FoldEnrichment	zScore	pvalue	p.adjust	qvalue	geneID	Count
BP	GO:0006108	malate metabolic process	15/114	18/21061	0.8333333333333334	153.95467836257313	47.89232078986681	3.0999218503502874e-32	1.4383637385625335e-29	9.887119164801445e-30	NAD-ME2/NAD-ME1/ATNADP-ME4/ATNADP-ME1/ATNADP-ME2/ATNADP-ME3/c-NAD-MDH1/c-NAD-MDH2/c-NAD-MDH3/PMDH1/PMDH2/MDH/mMDH1/mMDH2/NADP-MDH	15
BP	GO:0043648	dicarboxylic acid metabolic process	17/114	86/21061	0.19767441860465115	36.51948184414525	24.349248126591696	2.4831932948612704e-22	5.761008444078148e-20	3.9600398333840264e-20	NAD-ME2/NAD-ME1/ATNADP-ME4/ATNADP-ME1/ATNADP-ME2/ATNADP-ME3/DCT/DiT1/c-NAD-MDH1/c-NAD-MDH2/c-NAD-MDH3/PMDH1/PMDH2/MDH/mMDH1/mMDH2/NADP-MDH	17
BP	GO:0005982	starch metabolic process	15/114	72/21061	0.20833333333333334	38.48866959064328	23.506669188558146	3.4568358597190914e-20	5.346572796365527e-18	3.6751623350697715e-18	APL2/APL4/APL3/ADG2/ADG1/GBSS1/ATSS4/SS5/AtSS2/AMY3/AtBAM1/AtBAM3/ATPTPKIS1/LSF1/AtAVP1	15
BP	GO:0046942	carboxylic acid transport	18/114	144/21061	0.125	23.093201754385966	19.625055748980568	8.221087830914522e-20	9.536461883860845e-18	6.555235823071317e-18	ATGPT2/ATGPT1/BASS1/BASS2/ATNHD1/ATPPT2/ARAPPT/APE2/DCT/DiT1/ATPUMP5/DIC2/ALMT3/ALMT4/NA/ALMT6/ALMT9/ATSDAT	18
BP	GO:0015849	organic acid transport	18/114	146/21061	0.1232876712328767	22.77685652487383	19.47885281392395	1.0613500363072478e-19	9.84932833693126e-18	6.770296021075708e-18	ATGPT2/ATGPT1/BASS1/BASS2/ATNHD1/ATPPT2/ARAPPT/APE2/DCT/DiT1/ATPUMP5/DIC2/ALMT3/ALMT4/NA/ALMT6/ALMT9/ATSDAT	18
BP	GO:0015743	malate transport	10/114	20/21061	0.5	92.37280701754386	30.159175829842056	2.545852220078116e-18	1.9687923835270763e-16	1.353321443304683e-16	DCT/DiT1/ATPUMP5/DIC2/ALMT3/ALMT4/NA/ALMT6/ALMT9/ATSDAT	10
BP	GO:0015740	C4-dicarboxylate transport	10/114	21/21061	0.47619047619047616	87.97410192147034	29.41693530397488	4.8384333703055505e-18	2.846582627020149e-16	1.956702667847335e-16	DCT/DiT1/ATPUMP5/DIC2/ALMT3/ALMT4/NA/ALMT6/ALMT9/ATSDAT	10
BP	GO:0015711	organic anion transport	18/114	180/21061	0.1	18.474561403508773	17.369510628659125	4.9079010810692224e-18	2.846582627020149e-16	1.956702667847335e-16	ATGPT2/ATGPT1/BASS1/BASS2/ATNHD1/ATPPT2/ARAPPT/APE2/DCT/DiT1/ATPUMP5/DIC2/ALMT3/ALMT4/NA/ALMT6/ALMT9/ATSDAT	18
BP	GO:1905039	carboxylic acid transmembrane transport	14/114	92/21061	0.15217391304347827	28.113463005339437	19.226965054394828	7.215401704287861e-17	3.719940434210631e-15	2.5570370952037683e-15	ATGPT2/ATGPT1/BASS1/BASS2/ATPPT2/ARAPPT/APE2/DCT/DiT1/ATPUMP5/DIC2/ALMT3/ALMT4/ALMT6	14
BP	GO:1903825	organic acid transmembrane transport	14/114	94/21061	0.14893617021276595	27.515304217991787	19.006978620655754	9.892055453247898e-17	4.5899137303070245e-15	3.15504505508854e-15	ATGPT2/ATGPT1/BASS1/BASS2/ATPPT2/ARAPPT/APE2/DCT/DiT1/ATPUMP5/DIC2/ALMT3/ALMT4/ALMT6	14
BP	GO:0006835	dicarboxylic acid transport	10/114	28/21061	0.35714285714285715	65.98057644110276	25.382398438500193	1.7443387173465467e-16	7.357937862261797e-15	5.0577476684785045e-15	DCT/DiT1/ATPUMP5/DIC2/ALMT3/ALMT4/NA/ALMT6/ALMT9/ATSDAT	10
BP	GO:0006091	generation of precursor metabolites and energy	21/114	403/21061	0.052109181141439205	9.6269426668408	12.8998895268258	4.16812900376144e-15	1.61167654812109e-13	1.107844814157646e-13	APL2/APL4/APL3/ADG2/ADG1/PHS1/ATPHS2/ENO2/ENO1/ENO3/iPGAM1/iPGAM2/ATPEPC1/ATPPC2/ATPPC3/ATNADP-ME2/c-NAD-MDH1/c-NAD-MDH2/c-NAD-MDH3/NADP-MDH/PAP3	21
BP	GO:0044042	glucan metabolic process	17/114	232/21061	0.07327586206896551	13.537394131881426	14.165690667017598	8.29114196421147e-15	2.9592999010724015e-13	2.0341830082235428e-13	APL2/APL4/APL3/ADG2/ADG1/GBSS1/ATSS4/SS5/AtSS2/PHS1/ATPHS2/AMY3/AtBAM1/AtBAM3/ATPTPKIS1/LSF1/AtAVP1	17
BP	GO:0007623	circadian rhythm	14/114	155/21061	0.09032258064516129	16.68670062252405	14.460478930094842	1.2517423420114009e-13	3.8720563112886e-12	2.6615995061716103e-12	AtbZIP63/EPR1/RVE1/CIR1/LHY/AtCCA1/GATA1/GATA7/LUX/BOA/SPT/NA/AtTCP21/AtTCP7	14
BP	GO:0048511	rhythmic process	14/114	155/21061	0.09032258064516129	16.68670062252405	14.460478930094842	1.2517423420114009e-13	3.8720563112886e-12	2.6615995061716103e-12	AtbZIP63/EPR1/RVE1/CIR1/LHY/AtCCA1/GATA1/GATA7/LUX/BOA/SPT/NA/AtTCP21/AtTCP7	14
BP	GO:0006090	pyruvate metabolic process	11/114	73/21061	0.1506849315068493	27.838380197068012	16.945441789017114	1.9174421156606894e-13	5.560582135415999e-12	3.822269480560454e-12	ENO2/ENO1/ENO3/iPGAM1/iPGAM2/NAD-ME2/NAD-ME1/ATNADP-ME4/ATNADP-ME1/ATNADP-ME2/ATNADP-ME3	11
BP	GO:0015980	energy derivation by oxidation of organic compounds	14/114	165/21061	0.08484848484848485	15.67538543328017	13.961130974787222	2.9830438605894995e-13	8.141955007726634e-12	5.596670524821167e-12	APL2/APL4/APL3/ADG2/ADG1/PHS1/ATPHS2/ATPEPC1/ATPPC2/ATPPC3/c-NAD-MDH1/c-NAD-MDH2/c-NAD-MDH3/NADP-MDH	14
BP	GO:0019252	starch biosynthetic process	9/114	38/21061	0.23684210526315788	43.75554016620499	19.460659032394897	4.1347238173992237e-13	1.0658399173740221e-11	7.326440448374064e-12	APL2/APL4/APL3/ADG2/ADG1/GBSS1/ATSS4/SS5/AtSS2	9
BP	GO:0005977	glycogen metabolic process	7/114	15/21061	0.4666666666666667	86.21461988304094	24.355421519687628	7.013147200420856e-13	1.6270501504976384e-11	1.1184124219618524e-11	APL2/APL4/APL3/ADG2/ADG1/PHS1/ATPHS2	7
BP	GO:0006112	energy reserve metabolic process	7/114	15/21061	0.4666666666666667	86.21461988304094	24.355421519687628	7.013147200420856e-13	1.6270501504976384e-11	1.1184124219618524e-11	APL2/APL4/APL3/ADG2/ADG1/PHS1/ATPHS2	7
BP	GO:0015718	monocarboxylic acid transport	8/114	39/21061	0.20512820512820512	37.896536212325685	17.013809961718575	3.073002015984909e-11	6.789871121033323e-10	4.667266219766554e-10	ATGPT2/ATGPT1/BASS1/BASS2/ATNHD1/ATPPT2/ARAPPT/APE2	8
BP	GO:0009251	glucan catabolic process	7/114	28/21061	0.25	46.18640350877193	17.65049435814189	1.2178075570743262e-10	2.5684668476476697e-9	1.765529616236942e-9	PHS1/ATPHS2/AMY3/AtBAM1/AtBAM3/ATPTPKIS1/LSF1	7
BP	GO:0016052	carbohydrate catabolic process	13/114	231/21061	0.05627705627705628	10.39693931799195	10.59420738313697	3.8643308516461915e-10	7.795867457234056e-9	5.358774590612339e-9	PHS1/ATPHS2/AMY1/AMY3/AtBAM1/AtBAM3/ATPTPKIS1/LSF1/ENO2/ENO1/ENO3/iPGAM1/iPGAM2	13
BP	GO:0005976	polysaccharide metabolic process	17/114	466/21061	0.03648068669527897	6.739646863940969	9.243105836291335	5.657116033509395e-10	1.0937090998118162e-8	7.518009465584854e-9	APL2/APL4/APL3/ADG2/ADG1/GBSS1/ATSS4/SS5/AtSS2/PHS1/ATPHS2/AMY3/AtBAM1/AtBAM3/ATPTPKIS1/LSF1/AtAVP1	17
BP	GO:0046496	nicotinamide nucleotide metabolic process	10/114	114/21061	0.08771929824561403	16.205755617112956	12.009369531667163	6.141917278924754e-10	1.1399398469684343e-8	7.835793412691371e-9	ENO2/ENO1/ENO3/iPGAM1/iPGAM2/ATNADP-ME2/c-NAD-MDH1/c-NAD-MDH2/c-NAD-MDH3/NADP-MDH	10
BP	GO:0019362	pyridine nucleotide metabolic process	10/114	115/21061	0.08695652173913043	16.064836003051106	11.950428328436825	6.696635899122764e-10	1.1950919450742164e-8	8.214901528073676e-9	ENO2/ENO1/ENO3/iPGAM1/iPGAM2/ATNADP-ME2/c-NAD-MDH1/c-NAD-MDH2/c-NAD-MDH3/NADP-MDH	10
BP	GO:0015976	carbon utilization	5/114	10/21061	0.5	92.37280701754386	21.320691882567655	1.0489205817150951e-9	1.802589444132608e-8	1.2390757748915159e-8	ATBCA3/ATBCA4/ATBCA1/BETA/ATBCA5	5
BP	GO:0072524	pyridine-containing compound metabolic process	10/114	125/21061	0.08	14.779649122807019	11.399006557904245	1.5232794404778936e-9	2.5242916442205097e-8	1.735164174679706e-8	ENO2/ENO1/ENO3/iPGAM1/iPGAM2/ATNADP-ME2/c-NAD-MDH1/c-NAD-MDH2/c-NAD-MDH3/NADP-MDH	10
BP	GO:0006099	tricarboxylic acid cycle	7/114	51/21061	0.13725490196078433	25.357241142070865	12.84756579112638	1.0748599644278643e-8	1.719775943084583e-7	1.1821508864669435e-7	ATPEPC1/ATPPC2/ATPPC3/c-NAD-MDH1/c-NAD-MDH2/c-NAD-MDH3/NADP-MDH	7
BP	GO:0005983	starch catabolic process	5/114	17/21061	0.29411764705882354	54.33694530443757	16.229649701065103	2.498954288580952e-8	3.8650492996718723e-7	2.656782980491328e-7	AMY3/AtBAM1/AtBAM3/ATPTPKIS1/LSF1	5
BP	GO:0031667	response to nutrient levels	12/114	278/21061	0.04316546762589928	7.974630821658463	8.63595153778611	3.6880134372752115e-8	5.52012333837322e-7	3.794458646840031e-7	ATBCA3/ATBCA4/ATBCA1/BETA/ATBCA5/ATPEPC1/ATPPCK2/PCK1/DCT/DiT1/ALMT3/AtbZIP63	12
BP	GO:0009250	glucan biosynthetic process	9/114	142/21061	0.06338028169014084	11.709229058561897	9.446101606083415	7.935165854153704e-8	1.150599048852287e-6	7.90906333489662e-7	APL2/APL4/APL3/ADG2/ADG1/GBSS1/ATSS4/SS5/AtSS2	9
BP	GO:0009991	response to extracellular stimulus	12/114	321/21061	0.037383177570093455	6.906378094769634	7.866654519568824	1.7636842551064267e-7	2.479846952634491e-6	1.7046134905813312e-6	ATBCA3/ATBCA4/ATBCA1/BETA/ATBCA5/ATPEPC1/ATPPCK2/PCK1/DCT/DiT1/ALMT3/AtbZIP63	12
BP	GO:0009409	response to cold	13/114	432/21061	0.03009259259259259	5.559474496426251	7.063797960733979	6.301097093104238e-7	8.599144268236372e-6	5.91093628238571e-6	AtBAM3/ENO2/iPGAM1/ATBCA1/MDH/mMDH1/LHY/AtCCA1/112A-2A/MYBC1/SPT/PIF1/PAP3	13
BP	GO:0016051	carbohydrate biosynthetic process	12/114	367/21061	0.0326975476839237	6.0407285243080455	7.186622139809572	7.342107127587096e-7	9.733536306286895e-6	6.690702134312452e-6	APL2/APL4/APL3/ADG2/ADG1/GBSS1/ATSS4/SS5/AtSS2/AtBAM3/PCK1/PCK2	12
BP	GO:0042752	regulation of circadian rhythm	6/114	61/21061	0.09836065573770492	18.171699741156168	9.908074166418043	9.597719639042032e-7	1.2370394201431953e-5	8.503242838098644e-6	AtbZIP63/LHY/AtCCA1/LUX/AtTCP21/AtTCP7	6
BP	GO:0010037	response to carbon dioxide	4/114	17/21061	0.23529411764705882	43.469556243550045	12.922862695984835	1.8352036437995047e-6	2.3014445695215408e-5	1.5819820883961593e-5	iPGAM1/iPGAM2/ATBCA4/ATBCA1	4
BP	GO:0006163	purine nucleotide metabolic process	10/114	272/21061	0.03676470588235294	6.792118163054696	7.092931379798835	2.2887625657714955e-6	2.7946995539946683e-5	1.9210389402458816e-5	ENO2/ENO1/ENO3/iPGAM1/iPGAM2/ATNADP-ME2/c-NAD-MDH1/c-NAD-MDH2/c-NAD-MDH3/NADP-MDH	10
BP	GO:0006734	NADH metabolic process	4/114	18/21061	0.2222222222222222	41.054580896686154	12.541668276798262	2.3497041731465565e-6	2.7955454777948775e-5	1.9216204169052813e-5	c-NAD-MDH1/c-NAD-MDH2/c-NAD-MDH3/NADP-MDH	4
BP	GO:0032787	monocarboxylic acid metabolic process	13/114	492/21061	0.026422764227642278	4.8814898017401225	6.426804727342305	2.667569002813605e-6	3.094380043263781e-5	2.1270352838224273e-5	ENO2/ENO1/ENO3/iPGAM1/iPGAM2/NAD-ME2/NAD-ME1/ATNADP-ME4/ATNADP-ME1/ATNADP-ME2/ATNADP-ME3/PMDH1/PMDH2	13
BP	GO:0072521	purine-containing compound metabolic process	10/114	293/21061	0.034129692832764506	6.3053110592180115	6.746336782925698	4.433884966611426e-6	5.017860059774882e-5	3.449209614591174e-5	ENO2/ENO1/ENO3/iPGAM1/iPGAM2/ATNADP-ME2/c-NAD-MDH1/c-NAD-MDH2/c-NAD-MDH3/NADP-MDH	10
BP	GO:0009060	aerobic respiration	7/114	126/21061	0.05555555555555555	10.263645224171539	7.693986092129316	5.616236411631858e-6	6.204604035707576e-5	4.264961485524945e-5	ATPEPC1/ATPPC2/ATPPC3/c-NAD-MDH1/c-NAD-MDH2/c-NAD-MDH3/NADP-MDH	7
BP	GO:0006096	glycolytic process	5/114	52/21061	0.09615384615384616	17.764001349527668	8.928887706892358	9.025181701811816e-6	8.724342311751422e-5	5.996995736072325e-5	ENO2/ENO1/ENO3/iPGAM1/iPGAM2	5
BP	GO:0009137	purine nucleoside diphosphate catabolic process	5/114	52/21061	0.09615384615384616	17.764001349527668	8.928887706892358	9.025181701811816e-6	8.724342311751422e-5	5.996995736072325e-5	ENO2/ENO1/ENO3/iPGAM1/iPGAM2	5
BP	GO:0009181	purine ribonucleoside diphosphate catabolic process	5/114	52/21061	0.09615384615384616	17.764001349527668	8.928887706892358	9.025181701811816e-6	8.724342311751422e-5	5.996995736072325e-5	ENO2/ENO1/ENO3/iPGAM1/iPGAM2	5
BP	GO:0009191	ribonucleoside diphosphate catabolic process	5/114	52/21061	0.09615384615384616	17.764001349527668	8.928887706892358	9.025181701811816e-6	8.724342311751422e-5	5.996995736072325e-5	ENO2/ENO1/ENO3/iPGAM1/iPGAM2	5
BP	GO:0015748	organophosphate ester transport	5/114	52/21061	0.09615384615384616	17.764001349527668	8.928887706892358	9.025181701811816e-6	8.724342311751422e-5	5.996995736072325e-5	ATGPT2/ATGPT1/ATPPT2/ARAPPT/APE2	5
BP	GO:0046032	ADP catabolic process	5/114	52/21061	0.09615384615384616	17.764001349527668	8.928887706892358	9.025181701811816e-6	8.724342311751422e-5	5.996995736072325e-5	ENO2/ENO1/ENO3/iPGAM1/iPGAM2	5
BP	GO:0009117	nucleotide metabolic process	10/114	320/21061	0.03125	5.7733004385964914	6.347454647333294	9.606232867219127e-6	9.096514388550356e-5	6.2528218233456407e-05	ENO2/ENO1/ENO3/iPGAM1/iPGAM2/ATNADP-ME2/c-NAD-MDH1/c-NAD-MDH2/c-NAD-MDH3/NADP-MDH	10
BP	GO:0000271	polysaccharide biosynthetic process	9/114	254/21061	0.03543307086614173	6.546104434314131	6.560257110500054	1.0092617978647031e-5	9.355624611002685e-5	6.430930710376165e-5	APL2/APL4/APL3/ADG2/ADG1/GBSS1/ATSS4/SS5/AtSS2	9
BP	GO:0009135	purine nucleoside diphosphate metabolic process	5/114	54/21061	0.09259259259259259	17.10607537361923	8.742291474863292	1.0888011400735882e-5	9.355624611002685e-5	6.430930710376165e-5	ENO2/ENO1/ENO3/iPGAM1/iPGAM2	5
BP	GO:0009179	purine ribonucleoside diphosphate metabolic process	5/114	54/21061	0.09259259259259259	17.10607537361923	8.742291474863292	1.0888011400735882e-5	9.355624611002685e-5	6.430930710376165e-5	ENO2/ENO1/ENO3/iPGAM1/iPGAM2	5
BP	GO:0019364	pyridine nucleotide catabolic process	5/114	54/21061	0.09259259259259259	17.10607537361923	8.742291474863292	1.0888011400735882e-5	9.355624611002685e-5	6.430930710376165e-5	ENO2/ENO1/ENO3/iPGAM1/iPGAM2	5
BP	GO:0046031	ADP metabolic process	5/114	54/21061	0.09259259259259259	17.10607537361923	8.742291474863292	1.0888011400735882e-5	9.355624611002685e-5	6.430930710376165e-5	ENO2/ENO1/ENO3/iPGAM1/iPGAM2	5
BP	GO:0006753	nucleoside phosphate metabolic process	10/114	330/21061	0.030303030303030304	5.598351940457204	6.2111174878337305	1.2546585210166498e-5	1.02538284267968e-4	7.048343950361685e-5	ENO2/ENO1/ENO3/iPGAM1/iPGAM2/ATNADP-ME2/c-NAD-MDH1/c-NAD-MDH2/c-NAD-MDH3/NADP-MDH	10
BP	GO:0000272	polysaccharide catabolic process	7/114	143/21061	0.04895104895104895	9.043491596123175	7.1198893534360685	1.2892334060775105e-5	1.02538284267968e-4	7.048343950361685e-5	PHS1/ATPHS2/AMY3/AtBAM1/AtBAM3/ATPTPKIS1/LSF1	7
BP	GO:0009154	purine ribonucleotide catabolic process	5/114	56/21061	0.08928571428571429	16.49514411027569	8.565426307462179	1.3038273215108e-5	1.02538284267968e-4	7.048343950361685e-5	ENO2/ENO1/ENO3/iPGAM1/iPGAM2	5
BP	GO:0009261	ribonucleotide catabolic process	5/114	56/21061	0.08928571428571429	16.49514411027569	8.565426307462179	1.3038273215108e-5	1.02538284267968e-4	7.048343950361685e-5	ENO2/ENO1/ENO3/iPGAM1/iPGAM2	5
BP	GO:0072526	pyridine-containing compound catabolic process	5/114	56/21061	0.08928571428571429	16.49514411027569	8.565426307462179	1.3038273215108e-5	1.02538284267968e-4	7.048343950361685e-5	ENO2/ENO1/ENO3/iPGAM1/iPGAM2	5
BP	GO:0009134	nucleoside diphosphate catabolic process	5/114	58/21061	0.08620689655172414	15.926346037507562	8.397451978734207	1.5506199365455e-5	1.1991460842618533e-4	8.242769136373448e-5	ENO2/ENO1/ENO3/iPGAM1/iPGAM2	5
BP	GO:0045333	cellular respiration	7/114	150/21061	0.04666666666666667	8.621461988304095	6.91062312657204	1.7587326230367542e-5	1.3377900608017276e-4	9.195789211046359e-5	ATPEPC1/ATPPC2/ATPPC3/c-NAD-MDH1/c-NAD-MDH2/c-NAD-MDH3/NADP-MDH	7
BP	GO:0051056	regulation of small GTPase mediated signal transduction	3/114	10/21061	0.3	55.42368421052632	12.699080175396197	1.8029072626073764e-5	1.3492725320158428e-4	9.274718176061718e-5	112A-2A/GNL2/ERMO1	3
BP	GO:0009185	ribonucleoside diphosphate metabolic process	5/114	60/21061	0.08333333333333333	15.395467836257309	8.237626825203048	1.8323756166821413e-5	1.3495591843500215e-4	9.276688585709087e-5	ENO2/ENO1/ENO3/iPGAM1/iPGAM2	5
BP	GO:0006195	purine nucleotide catabolic process	5/114	61/21061	0.08196721311475409	15.143083117630141	8.160561772195264	1.9874111899224732e-5	1.4408731126937932e-4	9.90436826556759e-5	ENO2/ENO1/ENO3/iPGAM1/iPGAM2	5
BP	GO:0009166	nucleotide catabolic process	5/114	64/21061	0.078125	14.433251096491228	7.939866281178719	2.514434699109735e-5	1.7949195390567954e-4	1.2338035851502022e-4	ENO2/ENO1/ENO3/iPGAM1/iPGAM2	5
BP	GO:0019674	NAD metabolic process	4/114	32/21061	0.125	23.093201754385966	9.226670891649967	2.60447598737311e-5	1.8310255426380652e-4	1.2586223671037517e-4	c-NAD-MDH1/c-NAD-MDH2/c-NAD-MDH3/NADP-MDH	4
BP	GO:0009132	nucleoside diphosphate metabolic process	5/114	67/21061	0.07462686567164178	13.786986122021471	7.733546327276058	3.144101072173717e-5	2.1453866139538303e-4	1.4747099456170843e-4	ENO2/ENO1/ENO3/iPGAM1/iPGAM2	5
BP	GO:1901264	carbohydrate derivative transport	5/114	67/21061	0.07462686567164178	13.786986122021471	7.733546327276058	3.144101072173717e-5	2.1453866139538303e-4	1.4747099456170843e-4	ATGPT2/ATGPT1/ATPPT2/ARAPPT/APE2	5
BP	GO:1901292	nucleoside phosphate catabolic process	5/114	71/21061	0.07042253521126761	13.01025450951322	7.478179036161559	4.166434617890375e-5	2.801776322755267e-4	1.9259034160500136e-4	ENO2/ENO1/ENO3/iPGAM1/iPGAM2	5
BP	GO:0072523	purine-containing compound catabolic process	5/114	75/21061	0.06666666666666667	12.316374269005847	7.242588199692257	5.428956041429786e-5	3.5986222903191726e-4	2.473644632410865e-4	ENO2/ENO1/ENO3/iPGAM1/iPGAM2	5
BP	GO:0055086	nucleobase-containing small molecule metabolic process	10/114	426/21061	0.023474178403755867	4.336751503171073	5.132714648360257	1.0799277736010007e-4	7.057556154237526e-4	4.8512693165471193e-4	ENO2/ENO1/ENO3/iPGAM1/iPGAM2/ATNADP-ME2/c-NAD-MDH1/c-NAD-MDH2/c-NAD-MDH3/NADP-MDH	10
BP	GO:0046034	ATP metabolic process	5/114	89/21061	0.056179775280898875	10.378967080622905	6.5410999158273935	1.2294500018409795e-4	7.923122234086312e-4	5.446247815172761e-4	ENO2/ENO1/ENO3/iPGAM1/iPGAM2	5
BP	GO:0006006	glucose metabolic process	4/114	50/21061	0.08	14.779649122807019	7.196486128489752	1.5474720384593102e-4	9.835986655412601e-4	6.761125128380259e-4	iPGAM1/iPGAM2/PCK1/PCK2	4
BP	GO:0009205	purine ribonucleoside triphosphate metabolic process	5/114	97/21061	0.05154639175257732	9.522969795623078	6.206695417969966	1.844487070007566e-4	0.0011411226673113475	7.843923960874283e-4	ENO2/ENO1/ENO3/iPGAM1/iPGAM2	5
BP	GO:0046434	organophosphate catabolic process	5/114	97/21061	0.05154639175257732	9.522969795623078	6.206695417969966	1.844487070007566e-4	0.0011411226673113475	7.843923960874283e-4	ENO2/ENO1/ENO3/iPGAM1/iPGAM2	5
BP	GO:0009144	purine nucleoside triphosphate metabolic process	5/114	101/21061	0.04950495049504951	9.145822476984542	6.05369702588792	2.2284621400298443e-4	0.0013605347802287471	9.352133357742975e-4	ENO2/ENO1/ENO3/iPGAM1/iPGAM2	5
BP	GO:0048580	regulation of post-embryonic development	9/114	392/21061	0.02295918367346939	4.241608485499463	4.779302881059787	2.8397631298625954e-4	0.0017112338860470705	0.0011762791911802686	ATBCA4/ATBCA1/ATBZIP25/ATBZIP10/CIR1/BOA/SPT/PIF1/AtTCP7	9
BP	GO:0009199	ribonucleoside triphosphate metabolic process	5/114	109/21061	0.045871559633027525	8.474569451150813	5.771748258308262	3.176099148572662e-4	0.0018893718012021991	0.0012987288016430725	ENO2/ENO1/ENO3/iPGAM1/iPGAM2	5
BP	GO:2000026	regulation of multicellular organismal development	9/114	406/21061	0.022167487684729065	4.095346123930516	4.646012020222405	3.669418953630911e-4	0.002155203030993345	0.0014814576188543185	ATBCA4/ATBCA1/ATBZIP25/ATBZIP10/CIR1/BOA/SPT/PIF1/AtTCP7	9
BP	GO:0009141	nucleoside triphosphate metabolic process	5/114	117/21061	0.042735042735042736	7.895111710901185	5.517281155757789	4.401650128879251e-4	0.0025529570747499656	0.0017548684066452805	ENO2/ENO1/ENO3/iPGAM1/iPGAM2	5
BP	GO:0007264	small GTPase-mediated signal transduction	3/114	31/21061	0.0967741935483871	17.878607809847196	6.937748071443072	6.216357683782075e-4	0.00356097526577146	0.00244776657334109	112A-2A/GNL2/ERMO1	3
BP	GO:0005984	disaccharide metabolic process	4/114	78/21061	0.05128205128205128	9.474134053081421	5.5313295454796565	8.532579651024691e-4	0.004828191412287142	0.0033188339335821332	AMY1/AMY3/AtBAM3/AtAVP1	4
BP	GO:0016036	cellular response to phosphate starvation	4/114	84/21061	0.047619047619047616	8.797410192147034	5.2824941901365	0.0011258565517532086	0.0062939450604034795	0.004326373306039597	ATPEPC1/ATPPCK2/PCK1/ALMT3	4
BP	GO:1901136	carbohydrate derivative catabolic process	5/114	145/21061	0.034482758620689655	6.370538415003025	4.787217998627063	0.0011611773486227051	0.00641412249715399	0.004408981662063656	ENO2/ENO1/ENO3/iPGAM1/iPGAM2	5
BP	GO:0008272	sulfate transport	2/114	10/21061	0.2	36.949122807017545	8.388274321810469	0.0012703858499725697	0.006854174818456655	0.004711467717768527	ATPUMP5/DIC2	2
BP	GO:0050994	regulation of lipid catabolic process	2/114	10/21061	0.2	36.949122807017545	8.388274321810469	0.0012703858499725697	0.006854174818456655	0.004711467717768527	PMDH1/PMDH2	2
BP	GO:0009311	oligosaccharide metabolic process	4/114	88/21061	0.045454545454545456	8.397527910685806	5.13001178505374	0.001338307861617588	0.006977245480792819	0.004796064838203775	AMY1/AMY3/AtBAM3/AtAVP1	4
BP	GO:0009624	response to nematode	4/114	88/21061	0.045454545454545456	8.397527910685806	5.13001178505374	0.001338307861617588	0.006977245480792819	0.004796064838203775	ATGPT2/ATGPT1/DCT/DiT1	4
BP	GO:0019318	hexose metabolic process	4/114	88/21061	0.045454545454545456	8.397527910685806	5.13001178505374	0.001338307861617588	0.006977245480792819	0.004796064838203775	iPGAM1/iPGAM2/PCK1/PCK2	4
BP	GO:0009643	photosynthetic acclimation	2/114	11/21061	0.18181818181818182	33.590111642743224	7.975847350720421	0.0015472066772846374	0.0078033032419573024	0.005363885849167565	ATGPT2/APE2	2
BP	GO:0019740	nitrogen utilization	2/114	11/21061	0.18181818181818182	33.590111642743224	7.975847350720421	0.0015472066772846374	0.0078033032419573024	0.005363885849167565	DCT/DiT1	2
BP	GO:0141067	intracellular nitrogen homeostasis	2/114	11/21061	0.18181818181818182	33.590111642743224	7.975847350720421	0.0015472066772846374	0.0078033032419573024	0.005363885849167565	DCT/DiT1	2
BP	GO:0051239	regulation of multicellular organismal process	9/114	500/21061	0.018	3.3254210526315786	3.882265014910861	0.0015968032471035125	0.007966846308129353	0.005476303156450078	ATBCA4/ATBCA1/ATBZIP25/ATBZIP10/CIR1/BOA/SPT/PIF1/AtTCP7	9
BP	GO:0042753	positive regulation of circadian rhythm	2/114	12/21061	0.16666666666666666	30.790935672514617	7.61517214847626	0.001850089429326729	0.009132356331995769	0.006277459093908163	LUX/AtTCP21	2
CC	GO:0048046	apoplast	14/120	332/26915	0.04216867469879518	9.45808232931727	10.37747798555432	2.966391972886515e-10	1.0085732707814151e-8	8.118546452110462e-9	ADG1/AMY1/ENO2/iPGAM2/ATBCA1/BETA/ATPEPC1/ATPPC2/ATNADP-ME2/c-NAD-MDH1/PMDH2/MDH/mMDH2/NADP-MDH	14
CC	GO:0009705	plant-type vacuole membrane	6/120	133/26915	0.045112781954887216	10.118421052631579	7.054671997811207	2.9941197180916462e-5	5.090003520755799e-4	4.0972164563359367e-4	AtAVP1/ALMT3/ALMT4/NA/ALMT6/ALMT9	6
CC	GO:0005774	vacuolar membrane	6/120	215/26915	0.027906976744186046	6.2593023255813955	5.181369951345455	4.153460325105981e-4	0.004707255035120112	0.0037891217000966836	AtAVP1/ALMT3/ALMT4/NA/ALMT6/ALMT9	6
MF	GO:0016615	malate dehydrogenase activity	15/120	15/26733	1	222.775	57.69201090804487	2.440053832917908e-36	2.5620565245638033e-34	1.1301301962988205e-34	NAD-ME2/NAD-ME1/ATNADP-ME4/ATNADP-ME1/ATNADP-ME2/ATNADP-ME3/c-NAD-MDH1/c-NAD-MDH2/c-NAD-MDH3/PMDH1/PMDH2/MDH/mMDH1/mMDH2/NADP-MDH	15
MF	GO:0005342	organic acid transmembrane transporter activity	16/120	127/26733	0.12598425196850394	28.066141732283466	20.530420805108676	5.208568910900138e-19	1.8229991188150483e-17	8.04129937121425e-18	ATGPT2/NA/ATGPT1/BASS1/BASS2/ATNHD1/ATPPT2/ARAPPT/APE2/DiT2.2/DCT/DiT1/ATPUMP5/DIC2/ALMT6/ATSDAT	16
MF	GO:0046943	carboxylic acid transmembrane transporter activity	16/120	127/26733	0.12598425196850394	28.066141732283466	20.530420805108676	5.208568910900138e-19	1.8229991188150483e-17	8.04129937121425e-18	ATGPT2/NA/ATGPT1/BASS1/BASS2/ATNHD1/ATPPT2/ARAPPT/APE2/DiT2.2/DCT/DiT1/ATPUMP5/DIC2/ALMT6/ATSDAT	16
MF	GO:0008514	organic anion transmembrane transporter activity	17/120	188/26733	0.09042553191489362	20.144547872340425	17.68854481909615	1.2201208645334722e-17	3.2028172694003644e-16	1.4127715273545469e-16	ATGPT2/NA/ATGPT1/BASS1/BASS2/ATNHD1/ATPPT2/ARAPPT/APE2/DiT2.2/DCT/DiT1/ATPUMP5/DIC2/ALMT6/ATSDAT/112A-2A	17
MF	GO:0016616	oxidoreductase activity, acting on the CH-OH group of donors, NAD or NADP as acceptor	15/120	177/26733	0.0847457627118644	18.87923728813559	16.02557878930676	2.9201850028154623e-15	6.132388505912471e-14	2.7050134762922177e-14	NAD-ME2/NAD-ME1/ATNADP-ME4/ATNADP-ME1/ATNADP-ME2/ATNADP-ME3/c-NAD-MDH1/c-NAD-MDH2/c-NAD-MDH3/PMDH1/PMDH2/MDH/mMDH1/mMDH2/NADP-MDH	15
MF	GO:0015556	C4-dicarboxylate transmembrane transporter activity	7/120	11/26733	0.6363636363636364	141.7659090909091	31.355864889921403	9.99860692780528e-15	1.749756212365924e-13	7.718222891639164e-14	DiT2.2/DCT/DiT1/ATPUMP5/DIC2/ALMT6/ATSDAT	7
MF	GO:0016614	oxidoreductase activity, acting on CH-OH group of donors	15/120	211/26733	0.07109004739336493	15.837085308056873	14.529347745286985	3.9725829146668905e-14	5.958874372000336e-13	2.628475913463807e-13	NAD-ME2/NAD-ME1/ATNADP-ME4/ATNADP-ME1/ATNADP-ME2/ATNADP-ME3/c-NAD-MDH1/c-NAD-MDH2/c-NAD-MDH3/PMDH1/PMDH2/MDH/mMDH1/mMDH2/NADP-MDH	15
MF	GO:0005310	dicarboxylic acid transmembrane transporter activity	7/120	13/26733	0.5384615384615384	119.95576923076922	28.80702378697941	5.160880929124983e-14	6.77365621947654e-13	2.9878784326513065e-13	DiT2.2/DCT/DiT1/ATPUMP5/DIC2/ALMT6/ATSDAT	7
MF	GO:0015297	antiporter activity	14/120	186/26733	0.07526881720430108	16.768010752688173	14.49055724466992	1.337651545356774e-13	1.560593469582903e-12	6.883820818210299e-13	ATGPT2/NA/ATGPT1/ATNHD2/ATNHD1/ATPPT2/ARAPPT/APE2/DiT2.2/DCT/DiT1/ATPUMP5/DIC2/112A-2A	14
MF	GO:0016829	lyase activity	17/120	350/26733	0.04857142857142857	10.820500000000001	12.418380590424578	3.706975889812504e-13	3.892324684303129e-12	1.7169151489657913e-12	ENO2/ENO1/ENO3/ATBCA3/ATBCA4/ATBCA1/BETA/ATBCA5/ATPEPC1/ATPPC2/ATPPC3/ATNADP-ME4/ATNADP-ME1/ATNADP-ME2/ATNADP-ME3/PCK1/PCK2	17
MF	GO:0016160	amylase activity	6/120	11/26733	0.5454545454545454	121.51363636363635	26.844633928878896	3.2703829425002544e-12	3.121729172386606e-11	1.3770033442106333e-11	AMY1/AMY3/BAM2/AtBAM1/AtBAM3/BAM8	6
MF	GO:0016831	carboxy-lyase activity	9/120	65/26733	0.13846153846153847	30.845769230769232	16.177211520902546	1.4123188581668943e-11	1.2357790008960326e-10	5.4510552420476627e-11	ATPEPC1/ATPPC2/ATPPC3/ATNADP-ME4/ATNADP-ME1/ATNADP-ME2/ATNADP-ME3/PCK1/PCK2	9
MF	GO:0015291	secondary active transmembrane transporter activity	14/120	274/26733	0.051094890510948905	11.382664233576643	11.599968504523389	2.5733839081917797e-11	2.0785023873856683e-10	9.168331332829013e-11	ATGPT2/NA/ATGPT1/ATNHD2/ATNHD1/ATPPT2/ARAPPT/APE2/DiT2.2/DCT/DiT1/ATPUMP5/DIC2/112A-2A	14
MF	GO:0015605	organophosphate ester transmembrane transporter activity	7/120	41/26733	0.17073170731707318	38.03475609756098	15.935668667324691	6.09525916508202e-10	4.571444373811515e-9	2.016476716267736e-9	ATGPT2/NA/ATGPT1/ATPPT2/ARAPPT/APE2/112A-2A	7
MF	GO:0016830	carbon-carbon lyase activity	9/120	114/26733	0.07894736842105263	17.5875	11.917822850868118	2.3837464610380113e-9	1.668622522726608e-8	7.360339949871755e-9	ATPEPC1/ATPPC2/ATPPC3/ATNADP-ME4/ATNADP-ME1/ATNADP-ME2/ATNADP-ME3/PCK1/PCK2	9
MF	GO:0016836	hydro-lyase activity	8/120	84/26733	0.09523809523809523	21.216666666666665	12.461438181026061	4.2690053599095916e-9	2.8015347674406694e-8	1.2357647094475134e-8	ENO2/ENO1/ENO3/ATBCA3/ATBCA4/ATBCA1/BETA/ATBCA5	8
MF	GO:0004089	carbonate dehydratase activity	5/120	18/26733	0.2777777777777778	61.88194444444445	17.350284880386504	1.3702084732682263e-8	8.463052334891986e-8	3.733075716644084e-8	ATBCA3/ATBCA4/ATBCA1/BETA/ATBCA5	5
MF	GO:0016868	intramolecular phosphotransferase activity	4/120	13/26733	0.3076923076923077	68.54615384615386	16.357371089672387	2.675599063355489e-7	1.5607661202907018e-6	6.884582385242193e-7	PGM3/PGM2/iPGAM1/iPGAM2	4
MF	GO:1901505	carbohydrate derivative transmembrane transporter activity	7/120	97/26733	0.07216494845360824	16.076546391752576	9.988784983444946	2.8310211639094317e-7	1.564511695844686e-6	6.901104222272299e-7	ATGPT2/NA/ATGPT1/ATPPT2/ARAPPT/APE2/112A-2A	7
MF	GO:0070566	adenylyltransferase activity	5/120	32/26733	0.15625	34.80859375	12.849841327461387	3.062710761531707e-7	1.6079231498041463e-6	7.09259334249448e-7	APL2/APL4/APL3/ADG2/ADG1	5
MF	GO:0016835	carbon-oxygen lyase activity	8/120	161/26733	0.049689440993788817	11.069565217391304	8.605398122271016	6.896923698486262e-7	3.448461849243131e-6	1.5211260287388248e-6	ENO2/ENO1/ENO3/ATBCA3/ATBCA4/ATBCA1/BETA/ATBCA5	8
MF	GO:0051287	NAD binding	6/120	80/26733	0.075	16.708125	9.448344604692807	1.6528654022689227e-6	7.888675783556221e-6	3.479716636355627e-6	NAD-ME2/NAD-ME1/ATNADP-ME4/ATNADP-ME1/ATNADP-ME2/ATNADP-ME3	6
MF	GO:0008028	monocarboxylic acid transmembrane transporter activity	4/120	23/26733	0.17391304347826086	38.743478260869566	12.159853046744638	3.2005350213964796e-6	1.4611138141157841e-5	6.445013315397946e-6	BASS2/ATNHD1/ATPPT2/ARAPPT	4
MF	GO:0016866	intramolecular transferase activity	4/120	58/26733	0.06896551724137931	15.363793103448275	7.353436659993127	1.35841629807319e-4	5.943071304070207e-4	2.6215051366324725e-4	PGM3/PGM2/iPGAM1/iPGAM2	4
MF	GO:0000287	magnesium ion binding	5/120	134/26733	0.03731343283582089	8.312499999999998	5.698296665721111	3.527520446853638e-4	0.001481558587678528	6.535195775223583e-4	PGM3/PGM2/ENO2/ENO1/ENO3	5
MF	GO:0016779	nucleotidyltransferase activity	5/120	150/26733	0.03333333333333333	7.425833333333333	5.299471040295089	5.905238455663308e-4	0.0023848078378640282	0.0010519453119400225	APL2/APL4/APL3/ADG2/ADG1	5
MF	GO:2001070	starch binding	2/120	11/26733	0.18181818181818182	40.50454545454546	8.79971008470888	0.0010703055572477626	0.004162299389296855	0.0018360017356296905	NA/ATPTPKIS1	2
MF	GO:0050897	cobalt ion binding	3/120	47/26733	0.06382978723404255	14.219680851063828	6.090985855020595	0.0012383930150325724	0.004636649884264329	0.002045239046693038	NAD-ME2/NAD-ME1/ATNADP-ME4	3
MF	GO:0005452	solute:inorganic anion antiporter activity	2/120	12/26733	0.16666666666666666	37.12916666666667	8.405850201441847	0.0012805985394634815	0.004636649884264329	0.002045239046693038	ATPPT2/ARAPPT	2
MF	GO:0008138	protein tyrosine/serine/threonine phosphatase activity	2/120	13/26733	0.15384615384615385	34.27307692307693	8.057602624801037	0.001508995988084477	0.005281485958295669	0.002329678016691824	ATPTPKIS1/LSF1	2
MF	GO:0015103	inorganic anion transmembrane transporter activity	4/120	114/26733	0.03508771929824561	7.816666666666666	4.897653399653414	0.0017617497071525832	0.005967216750032943	0.0026321557594130274	ATPPT2/ARAPPT/ATPUMP5/DIC2	4
MF	GO:0004553	hydrolase activity, hydrolyzing O-glycosyl compounds	7/120	387/26733	0.01808785529715762	4.02952196382429	4.031175227174183	0.001852430251668359	0.006078286763286803	0.002681149048467362	AMY1/AMY3/BAM7/BAM2/AtBAM1/AtBAM3/BAM8	7
MF	GO:0015116	sulfate transmembrane transporter activity	2/120	17/26733	0.11764705882352941	26.208823529411763	6.981532332141846	0.0026003658954209053	0.008273891485430153	0.0036496363444503935	ATPUMP5/DIC2	2
MF	GO:0042802	identical protein binding	7/120	417/26733	0.016786570743405275	3.73962829736211	3.786248935495491	0.0028107620978774536	0.008680294714033313	0.003828901928997151	NAD-ME2/NAD-ME1/AtbZIP63/112A-2A/SPT/PIF1/PAP3	7
MF	GO:0015386	potassium:proton antiporter activity	2/120	19/26733	0.10526315789473684	23.45	6.573294909740377	0.003250463907145517	0.009751391721436551	0.004301365771861737	ATNHD2/ATNHD1	2
