# Supplementary material for: Clusia genomes shed light on the evolution and diversity of crassulacean acid metabolism physiotypes
Source: Nat Commun. 2026 May 5;17:3937. doi: 10.1038/s41467-026-71958-z (PMC13144421; doi:10.1038/s41467-026-71958-z)
Supplement: Supplementary file 14 — Source Data [file 41467_2026_71958_MOESM14_ESM.zip › Supplementary_Fig6.GenicDiploidization.tsv]

ONTOLOGY	ID	Description	GeneRatio	BgRatio	RichFactor	FoldEnrichment	zScore	pvalue	p.adjust	qvalue	geneID	Count
BP	GO:0007623	circadian rhythm	8/44	155/21061	0.05161290322580645	24.7049853372434	13.553149429038994	1.01605123360931e-9	9.449276472566583e-8	4.812874264465153e-8	AtbZIP63/EPR1/RVE1/CIR1/GATA1/GATA7/SPT/NA	8
BP	GO:0048511	rhythmic process	8/44	155/21061	0.05161290322580645	24.7049853372434	13.553149429038994	1.01605123360931e-9	9.449276472566583e-8	4.812874264465153e-8	AtbZIP63/EPR1/RVE1/CIR1/GATA1/GATA7/SPT/NA	8
BP	GO:0015976	carbon utilization	4/44	10/21061	0.4	191.46363636363637	27.56423003485728	3.4468202356523277e-9	2.1370285461044433e-7	1.088469548100735e-7	ATBCA3/ATBCA4/ATBCA1/BETA	4
BP	GO:0005982	starch metabolic process	6/44	72/21061	0.08333333333333333	39.88825757575757	15.123733593769648	8.220812230056983e-9	3.8226776869764974e-7	1.947034475539812e-7	APL2/APL4/APL3/ADG2/AT-BETA-AMY/AtDPE1	6
BP	GO:0005977	glycogen metabolic process	4/44	15/21061	0.26666666666666666	127.64242424242424	22.449683438765597	2.2234643005402468e-8	6.892739331674765e-7	3.510733106116179e-7	APL2/APL4/APL3/ADG2	4
BP	GO:0006112	energy reserve metabolic process	4/44	15/21061	0.26666666666666666	127.64242424242424	22.449683438765597	2.2234643005402468e-8	6.892739331674765e-7	3.510733106116179e-7	APL2/APL4/APL3/ADG2	4
BP	GO:0019252	starch biosynthetic process	4/44	38/21061	0.10526315789473684	50.38516746411483	13.941552660005378	1.161071321533728e-6	3.085132368646763e-5	1.5713747208727147e-5	APL2/APL4/APL3/ADG2	4
BP	GO:0044042	glucan metabolic process	6/44	232/21061	0.02586206896551724	12.379114420062695	7.974223547427072	8.331262113331752e-6	1.9370184413496322e-4	9.86596829210339e-5	APL2/APL4/APL3/ADG2/AT-BETA-AMY/AtDPE1	6
BP	GO:0045893	positive regulation of DNA-templated transcription	7/44	473/21061	0.014799154334038054	7.083749759753988	6.123010331524	5.146832044171913e-5	9.573107602159758e-4	4.875946147110234e-4	ATBZIP25/ATBZIP10/GATA2/GATA6/GATA4/GATA7/GATA5	7
BP	GO:1902680	positive regulation of RNA biosynthetic process	7/44	473/21061	0.014799154334038054	7.083749759753988	6.123010331524	5.146832044171913e-5	9.573107602159758e-4	4.875946147110234e-4	ATBZIP25/ATBZIP10/GATA2/GATA6/GATA4/GATA7/GATA5	7
BP	GO:0015718	monocarboxylic acid transport	3/44	39/21061	0.07692307692307693	36.819930069930074	10.244486178384658	7.376848698828367e-5	0.0012473580527109784	6.353266821957445e-4	ATGPT2/ATGPT1/ATNHD1	3
BP	GO:0048580	regulation of post-embryonic development	6/44	392/21061	0.015306122448979591	7.326414656771799	5.7851032469035095	1.553439225818701e-4	0.0024078308000189865	0.0012263993888042377	ATBCA4/ATBCA1/ATBZIP25/ATBZIP10/CIR1/SPT	6
BP	GO:2000026	regulation of multicellular organismal development	6/44	406/21061	0.014778325123152709	7.073779668607255	5.654309934516964	0.00018787768002967561	0.002523252720112172	0.0012851881426717343	ATBCA4/ATBCA1/ATBZIP25/ATBZIP10/CIR1/SPT	6
BP	GO:0050994	regulation of lipid catabolic process	2/44	10/21061	0.2	95.73181818181818	13.709754144347777	1.899222477503785e-4	0.002523252720112172	0.0012851881426717343	PMDH1/PMDH2	2
BP	GO:0009250	glucan biosynthetic process	4/44	142/21061	0.028169014084507043	13.48335467349552	6.82928412613098	2.180775236605502e-4	0.0027041612933908226	0.0013773317283824224	APL2/APL4/APL3/ADG2	4
BP	GO:0031667	response to nutrient levels	5/44	278/21061	0.017985611510791366	8.608976455199477	5.8433873891733485	2.755186012862329e-4	0.003202903739952458	0.0016313601391948003	ATBCA3/ATBCA4/ATBCA1/BETA/AtbZIP63	5
BP	GO:0015980	energy derivation by oxidation of organic compounds	4/44	165/21061	0.024242424242424242	11.603856749311294	6.256686634779537	3.8624150704115267e-4	0.004063574898697139	0.0020697325460257076	APL2/APL4/APL3/ADG2	4
BP	GO:0005976	polysaccharide metabolic process	6/44	466/21061	0.012875536480686695	6.1629925868123285	5.156840764175699	3.932491837448844e-4	0.004063574898697139	0.0020697325460257076	APL2/APL4/APL3/ADG2/AT-BETA-AMY/AtDPE1	6
BP	GO:0051093	negative regulation of developmental process	4/44	175/21061	0.022857142857142857	10.940779220779222	6.042017454127086	4.824078293261277e-4	0.004244030894074683	0.002161645616676409	ATBCA4/ATBCA1/SPT/AT-TCP20	4
BP	GO:2000038	regulation of stomatal complex development	2/44	16/21061	0.125	59.83238636363637	10.771399915393516	5.024379381715054e-4	0.004244030894074683	0.002161645616676409	ATBCA4/ATBCA1	2
BP	GO:0009991	response to extracellular stimulus	5/44	321/21061	0.01557632398753894	7.455749079580855	5.332918439431443	5.318323221021367e-4	0.004244030894074683	0.002161645616676409	ATBCA3/ATBCA4/ATBCA1/BETA/AtbZIP63	5
BP	GO:0005983	starch catabolic process	2/44	17/21061	0.11764705882352941	56.31283422459892	10.438939628248699	5.686739423856126e-4	0.004244030894074683	0.002161645616676409	AT-BETA-AMY/AtDPE1	2
BP	GO:0010037	response to carbon dioxide	2/44	17/21061	0.11764705882352941	56.31283422459892	10.438939628248699	5.686739423856126e-4	0.004244030894074683	0.002161645616676409	ATBCA4/ATBCA1	2
BP	GO:0046352	disaccharide catabolic process	2/44	17/21061	0.11764705882352941	56.31283422459892	10.438939628248699	5.686739423856126e-4	0.004244030894074683	0.002161645616676409	AMY2/AtDPE1	2
BP	GO:0051239	regulation of multicellular organismal process	6/44	500/21061	0.012	5.743909090909091	4.912124923308968	5.704342599562746e-4	0.004244030894074683	0.002161645616676409	ATBCA4/ATBCA1/ATBZIP25/ATBZIP10/CIR1/SPT	6
BP	GO:0006108	malate metabolic process	2/44	18/21061	0.1111111111111111	53.184343434343425	10.134277875615028	6.389092396454595e-4	0.004401374762002055	0.0022417868057735425	PMDH1/PMDH2	2
BP	GO:0009313	oligosaccharide catabolic process	2/44	18/21061	0.1111111111111111	53.184343434343425	10.134277875615028	6.389092396454595e-4	0.004401374762002055	0.0022417868057735425	AMY2/AtDPE1	2
BP	GO:0019217	regulation of fatty acid metabolic process	2/44	24/21061	0.08333333333333333	39.88825757575757	8.72172444780852	0.001143400371820726	0.007333533419263967	0.0037352462237337696	PMDH1/PMDH2	2
BP	GO:2000034	regulation of seed maturation	2/44	24/21061	0.08333333333333333	39.88825757575757	8.72172444780852	0.001143400371820726	0.007333533419263967	0.0037352462237337696	ATBZIP25/ATBZIP10	2
BP	GO:0080050	regulation of seed development	2/44	27/21061	0.07407407407407407	35.456228956228955	8.197073918399663	0.001448332079806904	0.008979658894802805	0.004573680252021803	ATBZIP25/ATBZIP10	2
BP	GO:0009251	glucan catabolic process	2/44	28/21061	0.07142857142857142	34.189935064935064	8.040905664656508	0.001557675236376012	0.009346051418256071	0.004760297836123636	AT-BETA-AMY/AtDPE1	2
MF	GO:0004089	carbonate dehydratase activity	4/45	18/26733	0.2222222222222222	132.0148148148148	22.831951816207066	2.1064266033893145e-8	8.846991734235121e-7	2.8824785099011676e-7	ATBCA3/ATBCA4/ATBCA1/BETA	4
MF	GO:0070566	adenylyltransferase activity	4/45	32/26733	0.125	74.25833333333334	17.026768386982997	2.4332234465288576e-7	5.109769237710601e-6	1.664837094993429e-6	APL2/APL4/APL3/ADG2	4
MF	GO:0016160	amylase activity	3/45	11/26733	0.2727272727272727	162.0181818181818	21.93313691987505	7.284959811787985e-7	1.019894373650318e-5	3.3229641246752213e-6	AMY2/BAM6/AT-BETA-AMY	3
MF	GO:0016836	hydro-lyase activity	4/45	84/26733	0.047619047619047616	28.288888888888888	10.286058886574292	1.2249212348098379e-5	1.265195862538814e-4	4.1221920333344816e-5	ATBCA3/ATBCA4/ATBCA1/BETA	4
MF	GO:0015297	antiporter activity	5/45	186/26733	0.026881720430107527	15.969534050179211	8.412420989447758	1.5061855506414452e-5	1.265195862538814e-4	4.1221920333344816e-5	ATGPT2/NA/ATGPT1/ATNHD2/ATNHD1	5
MF	GO:0015605	organophosphate ester transmembrane transporter activity	3/45	41/26733	0.07317073170731707	43.46829268292683	11.174552510957234	4.5431231533260154e-5	3.180186207328211e-4	1.0361508946182142e-4	ATGPT2/NA/ATGPT1	3
MF	GO:0005342	organic acid transmembrane transporter activity	4/45	127/26733	0.031496062992125984	18.710761154855643	8.215107711087903	6.224096050578522e-5	3.267650426553724e-4	1.0646480086515894e-4	ATGPT2/NA/ATGPT1/ATNHD1	4
MF	GO:0046943	carboxylic acid transmembrane transporter activity	4/45	127/26733	0.031496062992125984	18.710761154855643	8.215107711087903	6.224096050578522e-5	3.267650426553724e-4	1.0646480086515894e-4	ATGPT2/NA/ATGPT1/ATNHD1	4
MF	GO:0015291	secondary active transmembrane transporter activity	5/45	274/26733	0.01824817518248175	10.840632603406325	6.723192631906265	9.528640121822044e-5	4.446698723516954e-4	1.4487990828501355e-4	ATGPT2/NA/ATGPT1/ATNHD2/ATNHD1	5
MF	GO:0016779	nucleotidyltransferase activity	4/45	150/26733	0.02666666666666667	15.841777777777777	7.485029688193643	1.186306627803733e-4	4.982487836775679e-4	1.6233669643630032e-4	APL2/APL4/APL3/ADG2	4
MF	GO:0016835	carbon-oxygen lyase activity	4/45	161/26733	0.024844720496894408	14.759420289855072	7.190596539558503	1.557735179715137e-4	5.947716140730523e-4	1.937852376679118e-4	ATBCA3/ATBCA4/ATBCA1/BETA	4
MF	GO:0008514	organic anion transmembrane transporter activity	4/45	188/26733	0.02127659574468085	12.639716312056738	6.576486365552901	2.8172979162676554e-4	9.268879489178885e-4	3.019935673166053e-4	ATGPT2/NA/ATGPT1/ATNHD1	4
MF	GO:0016615	malate dehydrogenase activity	2/45	15/26733	0.13333333333333333	79.2088888888889	12.44124210064027	2.86893888950775e-4	9.268879489178885e-4	3.019935673166053e-4	PMDH1/PMDH2	2
MF	GO:0015386	potassium:proton antiporter activity	2/45	19/26733	0.10526315789473684	62.53333333333333	11.017466794436928	4.652292545707821e-4	0.0013956877637123462	4.5473536161053893e-4	ATNHD2/ATNHD1	2
MF	GO:0005315	inorganic phosphate transmembrane transporter activity	2/45	20/26733	0.1	59.40666666666667	10.729514121035754	5.163680446291149e-4	0.0014458305249615215	4.7107260211778906e-4	ATGPT2/ATGPT1	2
MF	GO:0022821	solute:potassium antiporter activity	2/45	21/26733	0.09523809523809523	56.577777777777776	10.46216562345705	5.701116991421242e-4	0.001453547273327996	4.7358683090887086e-4	ATNHD2/ATNHD1	2
MF	GO:1901505	carbohydrate derivative transmembrane transporter activity	3/45	97/26733	0.030927835051546393	18.373195876288662	7.038742034058453	5.883405630137126e-4	0.001453547273327996	4.7358683090887086e-4	ATGPT2/NA/ATGPT1	3
MF	GO:0046982	protein heterodimerization activity	3/45	133/26733	0.022556390977443608	13.4	5.886683087255859	0.001466315340937353	0.003421402462187157	0.0011147426568529585	ATBZIP25/ATBZIP10/AtbZIP63	3
MF	GO:0016829	lyase activity	4/45	350/26733	0.011428571428571429	6.7893333333333326	4.47676665298164	0.002818922442832136	0.006231302242049986	0.0020302488507932285	ATBCA3/ATBCA4/ATBCA1/BETA	4
MF	GO:0051139	metal cation:proton antiporter activity	2/45	55/26733	0.03636363636363636	21.60242424242424	6.280395664707855	0.003887617821105146	0.008163997424320807	0.002659949035492995	ATNHD2/ATNHD1	2
MF	GO:0140828	metal cation:monoatomic cation antiporter activity	2/45	61/26733	0.03278688524590164	19.4775956284153	5.932620300136943	0.004760240720575229	0.009520481441150457	0.003101911246490124	ATNHD2/ATNHD1	2
MF	GO:0015079	potassium ion transmembrane transporter activity	2/45	63/26733	0.031746031746031744	18.859259259259257	5.827552267338924	0.005069370645656984	0.00967788941443606	0.0031531970523225265	ATNHD2/ATNHD1	2
