# Supplementary material for: Clusia genomes shed light on the evolution and diversity of crassulacean acid metabolism physiotypes
Source: Nat Commun. 2026 May 5;17:3937. doi: 10.1038/s41467-026-71958-z (PMC13144421; doi:10.1038/s41467-026-71958-z)
Supplement: Supplementary file 14 — Source Data [file 41467_2026_71958_MOESM14_ESM.zip › Supplementary_Fig6.Repeats.tsv]

ONTOLOGY	ID	Description	GeneRatio	BgRatio	RichFactor	FoldEnrichment	zScore	pvalue	p.adjust	qvalue	geneID	Count
BP	GO:0005982	starch metabolic process	17/50	72/21061	0.2361111111111111	99.45472222222223	40.822326307966385	1.395909443587179e-30	2.4288824318416913e-28	1.2195840401866931e-28	APL2/APL4/APL3/ADG2/BE3/SBE2.2/BE1/ATSS4/SS5/ATSS3/ATSS1/GWD/ATGWD3/ATPGMP/AtBAM1/DPE2/AtDPE1	17
BP	GO:0019252	starch biosynthetic process	12/50	38/21061	0.3157894736842105	133.01684210526315	39.734213171577395	1.9855993156036076e-23	1.7274714045751386e-21	8.673933852373655e-22	APL2/APL4/APL3/ADG2/BE3/SBE2.2/BE1/ATSS4/SS5/ATSS3/ATSS1/ATPGMP	12
BP	GO:0044042	glucan metabolic process	17/50	232/21061	0.07327586206896551	30.86525862068965	22.313458351403593	2.043811655659693e-21	1.185410760282622e-19	5.952153242798405e-20	APL2/APL4/APL3/ADG2/BE3/SBE2.2/BE1/ATSS4/SS5/ATSS3/ATSS1/GWD/ATGWD3/ATPGMP/AtBAM1/DPE2/AtDPE1	17
BP	GO:0005976	polysaccharide metabolic process	17/50	466/21061	0.03648068669527897	15.366394849785408	15.298564537757823	2.75183397697263e-16	1.197047779983094e-14	6.01058473917706e-15	APL2/APL4/APL3/ADG2/BE3/SBE2.2/BE1/ATSS4/SS5/ATSS3/ATSS1/GWD/ATGWD3/ATPGMP/AtBAM1/DPE2/AtDPE1	17
BP	GO:0009250	glucan biosynthetic process	12/50	142/21061	0.08450704225352113	35.59605633802817	20.17860467877366	5.362713832266951e-16	1.845783693446086e-14	9.268000396613742e-15	APL2/APL4/APL3/ADG2/BE3/SBE2.2/BE1/ATSS4/SS5/ATSS3/ATSS1/ATPGMP	12
BP	GO:0046942	carboxylic acid transport	12/50	144/21061	0.08333333333333333	35.10166666666667	20.03078534857639	6.364771356710641e-16	1.845783693446086e-14	9.268000396613742e-15	ATGPT2/ATGPT1/BASS1/BASS2/ATPPT2/ARAPPT/DiT1/ALMT3/ALMT4/NA/ALMT6/ALMT9	12
BP	GO:0015849	organic acid transport	12/50	146/21061	0.0821917808219178	34.620821917808215	19.885963774519762	7.535151847610171e-16	1.8730234592630996e-14	9.40477599025029e-15	ATGPT2/ATGPT1/BASS1/BASS2/ATPPT2/ARAPPT/DiT1/ALMT3/ALMT4/NA/ALMT6/ALMT9	12
BP	GO:0005977	glycogen metabolic process	7/50	15/21061	0.4666666666666667	196.56933333333333	36.96174155558864	1.7391704230783845e-15	3.362396151284877e-14	1.6883174867310635e-14	APL2/APL4/APL3/ADG2/BE3/SBE2.2/BE1	7
BP	GO:0006112	energy reserve metabolic process	7/50	15/21061	0.4666666666666667	196.56933333333333	36.96174155558864	1.7391704230783845e-15	3.362396151284877e-14	1.6883174867310635e-14	APL2/APL4/APL3/ADG2/BE3/SBE2.2/BE1	7
BP	GO:0006108	malate metabolic process	7/50	18/21061	0.3888888888888889	163.80777777777777	33.70919626445718	8.554953206455443e-15	1.488561857923247e-13	7.474327538271598e-14	ATNADP-ME4/ATNADP-ME1/ATNADP-ME2/ATNADP-ME3/mMDH1/mMDH2/NADP-MDH	7
BP	GO:0015711	organic anion transport	12/50	180/21061	0.06666666666666667	28.081333333333333	17.80006027155523	9.601105561825705e-15	1.518720334325157e-13	7.625758484512283e-14	ATGPT2/ATGPT1/BASS1/BASS2/ATPPT2/ARAPPT/DiT1/ALMT3/ALMT4/NA/ALMT6/ALMT9	12
BP	GO:1905039	carboxylic acid transmembrane transport	10/50	92/21061	0.10869565217391304	45.78478260869565	21.000341081134817	1.361134573731813e-14	1.973645131911129e-13	9.910014878924605e-14	ATGPT2/ATGPT1/BASS1/BASS2/ATPPT2/ARAPPT/DiT1/ALMT3/ALMT4/ALMT6	10
BP	GO:1903825	organic acid transmembrane transport	10/50	94/21061	0.10638297872340426	44.81063829787234	20.76663760071876	1.700784114656243e-14	2.2764341226937406e-13	1.1430370972993374e-13	ATGPT2/ATGPT1/BASS1/BASS2/ATPPT2/ARAPPT/DiT1/ALMT3/ALMT4/ALMT6	10
BP	GO:0016051	carbohydrate biosynthetic process	14/50	367/21061	0.03814713896457766	16.068337874659402	14.205842119456713	9.886456721566422e-14	1.228745335394684e-12	6.169743668345963e-13	APL2/APL4/APL3/ADG2/BE3/SBE2.2/BE1/ATSS4/SS5/ATSS3/ATSS1/ATPGMP/PCK1/PCK2	14
BP	GO:0000271	polysaccharide biosynthetic process	12/50	254/21061	0.047244094488188976	19.90015748031496	14.783197253238983	5.905210843393159e-13	6.850044578336065e-12	3.439526315800928e-12	APL2/APL4/APL3/ADG2/BE3/SBE2.2/BE1/ATSS4/SS5/ATSS3/ATSS1/ATPGMP	12
BP	GO:0015743	malate transport	6/50	20/21061	0.3	126.366	27.36228758248872	4.9589961041821496e-12	5.3929082632980875e-11	2.7078728726784106e-11	DiT1/ALMT3/ALMT4/NA/ALMT6/ALMT9	6
BP	GO:0015740	C4-dicarboxylate transport	6/50	21/21061	0.2857142857142857	120.34857142857142	26.692842800501115	6.93015807735625e-12	7.093220620352867e-11	3.561629228610333e-11	DiT1/ALMT3/ALMT4/NA/ALMT6/ALMT9	6
BP	GO:0043648	dicarboxylic acid metabolic process	8/50	86/21061	0.09302325581395349	39.18325581395349	17.308603214221876	2.586672115589726e-11	2.500449711736735e-10	1.255519213999692e-10	ATNADP-ME4/ATNADP-ME1/ATNADP-ME2/ATNADP-ME3/DiT1/mMDH1/mMDH2/NADP-MDH	8
BP	GO:0006835	dicarboxylic acid transport	6/50	28/21061	0.21428571428571427	90.26142857142857	23.055952149369205	4.7514083127378794e-11	4.351289717981005e-10	2.1848581161066152e-10	DiT1/ALMT3/ALMT4/NA/ALMT6/ALMT9	6
BP	GO:0015980	energy derivation by oxidation of organic compounds	9/50	165/21061	0.05454545454545454	22.97563636363636	13.82428493691032	1.6988540189943222e-10	1.4780029965250601e-9	7.421309661922566e-10	APL2/APL4/APL3/ADG2/BE3/SBE2.2/BE1/ATPPC4/NADP-MDH	9
BP	GO:0005983	starch catabolic process	5/50	17/21061	0.29411764705882354	123.88823529411766	24.72643162528242	3.7182218106310354e-10	3.080812357380001e-9	1.5469293748490023e-9	GWD/ATGWD3/AtBAM1/DPE2/AtDPE1	5
BP	GO:0015718	monocarboxylic acid transport	6/50	39/21061	0.15384615384615385	64.80307692307693	19.45484320835986	4.0344265111371915e-10	3.1908646042630516e-9	1.602188518776971e-9	ATGPT2/ATGPT1/BASS1/BASS2/ATPPT2/ARAPPT	6
BP	GO:0009251	glucan catabolic process	5/50	28/21061	0.17857142857142858	75.21785714285714	19.170243971001767	5.790765467432035e-9	4.2336282637627e-8	2.1257782570617308e-8	GWD/ATGWD3/AtBAM1/DPE2/AtDPE1	5
BP	GO:0015976	carbon utilization	4/50	10/21061	0.4	168.488	25.842716018296603	5.839487260362345e-9	4.2336282637627e-8	2.1257782570617308e-8	ATBCA3/ATBCA4/ATBCA1/BETA	4
BP	GO:0006091	generation of precursor metabolites and energy	10/50	403/21061	0.02481389578163772	10.452109181141441	9.346046560005291	3.056544492042092e-8	2.127354966461296e-7	1.0681818645873417e-7	APL2/APL4/APL3/ADG2/BE3/SBE2.2/BE1/ATPPC4/ATNADP-ME2/NADP-MDH	10
BP	GO:0031667	response to nutrient levels	8/50	278/21061	0.02877697841726619	12.121438848920864	9.105841396507932	2.7679821399319597e-7	1.8524188167236962e-6	9.30131650260537e-7	ATBCA3/ATBCA4/ATBCA1/BETA/PCK1/DiT1/ALMT3/AtbZIP63	8
BP	GO:0006090	pyruvate metabolic process	5/50	73/21061	0.0684931506849315	28.850684931506848	11.627935303727323	8.16828046656703e-7	5.103455076738408e-6	2.5625334021130546e-6	PPDK/ATNADP-ME4/ATNADP-ME1/ATNADP-ME2/ATNADP-ME3	5
BP	GO:0009991	response to extracellular stimulus	8/50	321/21061	0.024922118380062305	10.497694704049843	8.36483097580348	8.212456445326174e-7	5.103455076738408e-6	2.5625334021130546e-6	ATBCA3/ATBCA4/ATBCA1/BETA/PCK1/DiT1/ALMT3/AtbZIP63	8
BP	GO:0015748	organophosphate ester transport	4/50	52/21061	0.07692307692307693	32.401538461538465	11.059633404155532	6.995312387171665e-6	4.1971874323029986e-5	2.1074806828865635e-5	ATGPT2/ATGPT1/ATPPT2/ARAPPT	4
BP	GO:0046352	disaccharide catabolic process	3/50	17/21061	0.17647058823529413	74.3329411764706	14.755374682865625	8.36295391993837e-6	4.850513273564254e-5	2.435526931069771e-5	AMY2/DPE2/AtDPE1	3
BP	GO:0009313	oligosaccharide catabolic process	3/50	18/21061	0.16666666666666666	70.20333333333333	14.328484654290245	1.0018763173833065e-5	5.62343481369985e-5	2.8236242561227315e-5	AMY2/DPE2/AtDPE1	3
BP	GO:0016052	carbohydrate catabolic process	6/50	231/21061	0.025974025974025976	10.94077922077922	7.410928233751423	1.7321206426868958e-5	9.418405994609996e-5	4.7291451757569855e-5	GWD/ATGWD3/AMY2/AtBAM1/DPE2/AtDPE1	6
BP	GO:1901264	carbohydrate derivative transport	4/50	67/21061	0.05970149253731343	25.147462686567163	9.657220170201152	1.9293294392896694e-5	1.0172827952618257e-4	5.107953539427195e-5	ATGPT2/ATGPT1/ATPPT2/ARAPPT	4
BP	GO:0000272	polysaccharide catabolic process	5/50	143/21061	0.03496503496503497	14.72797202797203	8.035356492341739	2.2291037223519816e-5	1.1407766108507199e-4	5.728037428954008e-5	GWD/ATGWD3/AtBAM1/DPE2/AtDPE1	5
BP	GO:0006006	glucose metabolic process	3/50	50/21061	0.06	25.273199999999996	8.38261459703966	2.2811304115850643e-4	0.0011340476903308606	5.694250350723619e-4	AtDPE1/PCK1/PCK2	3
BP	GO:2000038	regulation of stomatal complex development	2/50	16/21061	0.125	52.6525	10.0824876073097	6.488932836802323e-4	0.003136317537787789	0.0015747994896333124	ATBCA4/ATBCA1	2
BP	GO:0010037	response to carbon dioxide	2/50	17/21061	0.11764705882352941	49.55529411764705	9.76984621165723	7.34297327648271e-4	0.003453182027318896	0.0017339026513458465	ATBCA4/ATBCA1	2
BP	GO:0005984	disaccharide metabolic process	3/50	78/21061	0.038461538461538464	16.200769230769232	6.560997935433489	8.450109561164576e-4	0.0038692606937964107	0.0019428229738965644	AMY2/DPE2/AtDPE1	3
BP	GO:0009311	oligosaccharide metabolic process	3/50	88/21061	0.03409090909090909	14.359772727272725	6.1263379732942544	0.0011987591742457502	0.005087416983384403	0.0025544803969806745	AMY2/DPE2/AtDPE1	3
BP	GO:0009624	response to nematode	3/50	88/21061	0.03409090909090909	14.359772727272725	6.1263379732942544	0.0011987591742457502	0.005087416983384403	0.0025544803969806745	ATGPT2/ATGPT1/DiT1	3
BP	GO:0019318	hexose metabolic process	3/50	88/21061	0.03409090909090909	14.359772727272725	6.1263379732942544	0.0011987591742457502	0.005087416983384403	0.0025544803969806745	AtDPE1/PCK1/PCK2	3
BP	GO:0006094	gluconeogenesis	2/50	24/21061	0.08333333333333333	35.10166666666667	8.154177230533563	0.0014744568015534342	0.005966406592332501	0.002995836340977602	PCK1/PCK2	2
BP	GO:2000034	regulation of seed maturation	2/50	24/21061	0.08333333333333333	35.10166666666667	8.154177230533563	0.0014744568015534342	0.005966406592332501	0.002995836340977602	ATBZIP25/ATBZIP10	2
BP	GO:0019319	hexose biosynthetic process	2/50	27/21061	0.07407407407407407	31.20148148148148	7.660198408664966	0.0018666199116559442	0.007217596991736318	0.0036240807641507223	PCK1/PCK2	2
BP	GO:0080050	regulation of seed development	2/50	27/21061	0.07407407407407407	31.20148148148148	7.660198408664966	0.0018666199116559442	0.007217596991736318	0.0036240807641507223	ATBZIP25/ATBZIP10	2
CC	GO:0009705	plant-type vacuole membrane	5/51	133/26915	0.03759398496240601	19.840041279669762	9.490192905443218	5.347094139801538e-6	1.2298316521543537e-4	7.879928206023319e-5	ALMT3/ALMT4/NA/ALMT6/ALMT9	5
CC	GO:0048046	apoplast	6/51	332/26915	0.018072289156626505	9.53756201275691	6.820085042815018	3.799635489939887e-5	4.146364644816641e-4	2.656709612239495e-4	ATPGMP/ATBCA1/BETA/ATNADP-ME2/mMDH2/NADP-MDH	6
CC	GO:0005774	vacuolar membrane	5/51	215/26915	0.023255813953488372	12.27314181486548	7.2309846960455815	5.408301710630401e-5	4.146364644816641e-4	2.656709612239495e-4	ALMT3/ALMT4/NA/ALMT6/ALMT9	5
MF	GO:0016615	malate dehydrogenase activity	7/51	15/26733	0.4666666666666667	244.61568627450978	41.26107416764085	3.8070869403704964e-16	2.170039556011183e-14	6.411935899571363e-15	ATNADP-ME4/ATNADP-ME1/ATNADP-ME2/ATNADP-ME3/mMDH1/mMDH2/NADP-MDH	7
MF	GO:0005342	organic acid transmembrane transporter activity	9/51	127/26733	0.07086614173228346	37.14636405743399	17.851236751750996	2.376966433290367e-12	4.516236223251697e-11	1.3344372958823112e-11	ATGPT2/NA/ATGPT1/BASS1/BASS2/ATPPT2/ARAPPT/DiT1/ALMT6	9
MF	GO:0046943	carboxylic acid transmembrane transporter activity	9/51	127/26733	0.07086614173228346	37.14636405743399	17.851236751750996	2.376966433290367e-12	4.516236223251697e-11	1.3344372958823112e-11	ATGPT2/NA/ATGPT1/BASS1/BASS2/ATPPT2/ARAPPT/DiT1/ALMT6	9
MF	GO:0016831	carboxy-lyase activity	7/51	65/26733	0.1076923076923077	56.44977375565611	19.568289189387805	3.832290235397387e-11	5.461013585441277e-10	1.6135958885883735e-10	ATPPC4/ATNADP-ME4/ATNADP-ME1/ATNADP-ME2/ATNADP-ME3/PCK1/PCK2	7
MF	GO:0016829	lyase activity	11/51	350/26733	0.03142857142857143	16.474117647058826	12.740000709989674	4.943334145641545e-11	5.635400926031361e-10	1.665123080637152e-10	ATBCA3/ATBCA4/ATBCA1/BETA/ATPPC4/ATNADP-ME4/ATNADP-ME1/ATNADP-ME2/ATNADP-ME3/PCK1/PCK2	11
MF	GO:0008514	organic anion transmembrane transporter activity	9/51	188/26733	0.047872340425531915	25.09355444305382	14.49372640306814	8.186678621609237e-11	7.777344690528775e-10	2.2980150516797857e-10	ATGPT2/NA/ATGPT1/BASS1/BASS2/ATPPT2/ARAPPT/DiT1/ALMT6	9
MF	GO:0016830	carbon-carbon lyase activity	7/51	114/26733	0.06140350877192982	32.18627450980392	14.588534919268392	2.1103971097026292e-9	1.7184662179007122e-8	5.077647181239408e-9	ATPPC4/ATNADP-ME4/ATNADP-ME1/ATNADP-ME2/ATNADP-ME3/PCK1/PCK2	7
MF	GO:0015605	organophosphate ester transmembrane transporter activity	5/51	41/26733	0.12195121951219512	63.92395982783357	17.62824345679576	1.4698607697738427e-8	1.047275798463863e-7	3.094443725839669e-8	ATGPT2/NA/ATGPT1/ATPPT2/ARAPPT	5
MF	GO:0004089	carbonate dehydratase activity	4/51	18/26733	0.2222222222222222	116.48366013071895	21.427466637274076	3.5240993638132804e-8	2.231929597081744e-7	6.594805827019004e-8	ATBCA3/ATBCA4/ATBCA1/BETA	4
MF	GO:0016616	oxidoreductase activity, acting on the CH-OH group of donors, NAD or NADP as acceptor	7/51	177/26733	0.03954802259887006	20.73014290461948	11.514024742944354	4.4848182834910566e-08	2.556346421589902e-7	7.553378161669148e-8	ATNADP-ME4/ATNADP-ME1/ATNADP-ME2/ATNADP-ME3/mMDH1/mMDH2/NADP-MDH	7
MF	GO:0016758	hexosyltransferase activity	9/51	403/26733	0.022332506203473945	11.706174281126842	9.467886143732038	6.396095845720188e-8	3.314340574600461e-7	9.79306540971512e-8	BE3/SBE2.2/BE1/ATSS4/SS5/ATSS3/ATSS1/DPE2/AtDPE1	9
MF	GO:0016614	oxidoreductase activity, acting on CH-OH group of donors	7/51	211/26733	0.03317535545023697	17.38974073041539	10.44965134032016	1.4896322169271065e-7	7.075753030403756e-7	2.0907118834064656e-7	ATNADP-ME4/ATNADP-ME1/ATNADP-ME2/ATNADP-ME3/mMDH1/mMDH2/NADP-MDH	7
MF	GO:0070566	adenylyltransferase activity	4/51	32/26733	0.125	65.5220588235294	15.966549322031234	4.0606193339227567e-7	1.7804254002584397e-6	5.260721404272398e-7	APL2/APL4/APL3/ADG2	4
MF	GO:2001070	starch binding	3/51	11/26733	0.2727272727272727	142.95721925133688	20.587848826455108	1.0676881239308758e-6	4.347015933147137e-6	1.2844368408190988e-6	ATSS3/ATGWD3/DPE2	3
MF	GO:1901505	carbohydrate derivative transmembrane transporter activity	5/51	97/26733	0.05154639175257732	27.019405700424496	11.223811419992526	1.1664749760417734e-6	4.432604908958739e-6	1.3097262888890087e-6	ATGPT2/NA/ATGPT1/ATPPT2/ARAPPT	5
MF	GO:0015297	antiporter activity	6/51	186/26733	0.03225806451612903	16.908918406072107	9.518774225775624	1.4529281974912133e-6	5.176056703562447e-6	1.5293981026223297e-6	ATGPT2/NA/ATGPT1/ATPPT2/ARAPPT/DiT1	6
MF	GO:0008028	monocarboxylic acid transmembrane transporter activity	3/51	23/26733	0.13043478260869565	68.37084398976982	14.131575605419782	1.1276157003227771e-5	3.7808291128469586e-5	1.1171424894838659e-5	BASS2/ATPPT2/ARAPPT	3
MF	GO:0015291	secondary active transmembrane transporter activity	6/51	274/26733	0.021897810218978103	11.478316874194933	7.62204871927936	1.3424472129071768e-5	4.251082840872726e-5	1.2560909594453118e-5	ATGPT2/NA/ATGPT1/ATPPT2/ARAPPT/DiT1	6
MF	GO:0051287	NAD binding	4/51	80/26733	0.05	26.208823529411767	9.872250035885099	1.6694033464894087e-5	5.008210039468226e-5	1.4798035204338249e-5	ATNADP-ME4/ATNADP-ME1/ATNADP-ME2/ATNADP-ME3	4
MF	GO:0016836	hydro-lyase activity	4/51	84/26733	0.047619047619047616	24.96078431372549	9.615942080365707	2.0252334837453996e-5	5.771915428674389e-5	1.7054597757855997e-5	ATBCA3/ATBCA4/ATBCA1/BETA	4
MF	GO:0016779	nucleotidyltransferase activity	4/51	150/26733	0.02666666666666667	13.978039215686275	6.968580805944216	1.9384630965226223e-4	4.810537853700616e-4	1.4213962263935338e-4	APL2/APL4/APL3/ADG2	4
MF	GO:0015556	C4-dicarboxylate transmembrane transporter activity	2/51	11/26733	0.18181818181818182	95.3048128342246	13.676889702950946	1.9410942216686696e-4	4.810537853700616e-4	1.4213962263935338e-4	DiT1/ALMT6	2
MF	GO:0016160	amylase activity	2/51	11/26733	0.18181818181818182	95.3048128342246	13.676889702950946	1.9410942216686696e-4	4.810537853700616e-4	1.4213962263935338e-4	AMY2/AtBAM1	2
MF	GO:0005452	solute:inorganic anion antiporter activity	2/51	12/26733	0.16666666666666666	87.36274509803921	13.082246623387798	2.3264697303976008e-4	5.525365609694302e-4	1.6326103371211233e-4	ATPPT2/ARAPPT	2
MF	GO:0016835	carbon-oxygen lyase activity	4/51	161/26733	0.024844720496894408	13.023017902813299	6.689689094870482	2.5404229361063115e-4	5.792164294322389e-4	1.7114428201137256e-4	ATBCA3/ATBCA4/ATBCA1/BETA	4
MF	GO:0005310	dicarboxylic acid transmembrane transporter activity	2/51	13/26733	0.15384615384615385	80.6425339366516	12.557122843008695	2.7461084443332356e-4	6.020314666422863e-4	1.7788556724425818e-4	DiT1/ALMT6	2
MF	GO:0005315	inorganic phosphate transmembrane transporter activity	2/51	20/26733	0.1	52.41764705882353	10.056746174707548	6.632325331936722e-4	0.0013604989074877437	4.0199413702315614e-4	ATGPT2/ATGPT1	2
MF	GO:0030246	carbohydrate binding	4/51	208/26733	0.019230769230769232	10.08031674208145	5.74773310468533	6.68315252800997e-4	0.0013604989074877437	4.0199413702315614e-4	SS5/ATSS3/ATGWD3/DPE2	4
MF	GO:0030247	polysaccharide binding	3/51	95/26733	0.031578947368421054	16.55294117647059	6.639190790421943	8.000684584785945e-4	0.0015725483494234444	4.646495584630676e-4	ATSS3/ATGWD3/DPE2	3
MF	GO:0046527	glucosyltransferase activity	4/51	227/26733	0.01762114537444934	9.236589790101064	5.448536860462597	9.254449418323234e-4	0.0017583453894814143	5.195480375199009e-4	ATSS4/SS5/ATSS3/ATSS1	4
MF	GO:0005253	monoatomic anion channel activity	2/51	26/26733	0.07692307692307693	40.3212669683258	8.769871862647499	0.0011262050009912602	0.002070764034080704	6.118601024061175e-4	ALMT4/ALMT9	2
MF	GO:0015114	phosphate ion transmembrane transporter activity	2/51	31/26733	0.06451612903225806	33.817836812144215	7.993013134602721	0.001601549793374267	0.002852760569447913	8.429209438811932e-4	ATPPT2/ARAPPT	2
MF	GO:0008509	monoatomic anion transmembrane transporter activity	2/51	32/26733	0.0625	32.7610294117647	7.859545275956002	0.0017062397338212176	0.0029471413584184667	8.708081576121047e-4	ALMT4/ALMT9	2
MF	GO:0046982	protein heterodimerization activity	3/51	133/26733	0.022556390977443608	11.823529411764707	5.470733109275211	0.0021057215005846645	0.0035301801627448787	0.0010430818578747564	ATBZIP25/ATBZIP10/AtbZIP63	3
MF	GO:0035251	UDP-glucosyltransferase activity	3/51	180/26733	0.016666666666666666	8.736274509803922	4.553055568907112	0.004931801842458858	0.008031791572004426	0.002373197879077947	ATSS4/ATSS3/ATSS1	3
