# Supplementary material for: Clusia genomes shed light on the evolution and diversity of crassulacean acid metabolism physiotypes
Source: Nat Commun. 2026 May 5;17:3937. doi: 10.1038/s41467-026-71958-z (PMC13144421; doi:10.1038/s41467-026-71958-z)
Supplement: Supplementary file 14 — Source Data [file 41467_2026_71958_MOESM14_ESM.zip › Supplementary_Fig9_10.GeneExpression.tsv]

Pathway	Type	Function	GeneFamily	Homoeolog	Group	Species	Genes	Genes.n	Condition	Timepoint	TPM.sum	TPM.z
Starch_biosynthesis	enzyme	AGPase	OG0000623	ADG1*	H2	Clusia_major	Cma29.g430, Cma29.g435, Cma00.g2331, Cma15.g715, Cma00.g18284	5	C	T04	139.23	1.4140175178224281
Starch_biosynthesis	enzyme	AGPase	OG0000623	ADG1*	H2	Clusia_major	Cma29.g430, Cma29.g435, Cma00.g2331, Cma15.g715, Cma00.g18284	5	C	T08	96.56	-0.10177515861226605
Starch_biosynthesis	enzyme	AGPase	OG0000623	ADG1*	H2	Clusia_major	Cma29.g430, Cma29.g435, Cma00.g2331, Cma15.g715, Cma00.g18284	5	C	T13	73.8	-0.9102926490189607
Starch_biosynthesis	enzyme	AGPase	OG0000623	ADG1*	H2	Clusia_major	Cma29.g430, Cma29.g435, Cma00.g2331, Cma15.g715, Cma00.g18284	5	C	T19	88.11000000000001	-0.40194971019120096
Starch_biosynthesis	enzyme	AGPase	OG0000623	ADG1*	H2	Clusia_major	Cma29.g430, Cma29.g435, Cma00.g2331, Cma15.g715, Cma00.g18284	5	T	T04	58.73333333333333	0.8916517593871172
Starch_biosynthesis	enzyme	AGPase	OG0000623	ADG1*	H2	Clusia_major	Cma29.g430, Cma29.g435, Cma00.g2331, Cma15.g715, Cma00.g18284	5	T	T08	42.096666666666664	-0.6018406245716384
Starch_biosynthesis	enzyme	AGPase	OG0000623	ADG1*	H2	Clusia_major	Cma29.g430, Cma29.g435, Cma00.g2331, Cma15.g715, Cma00.g18284	5	T	T13	36.61666666666666	-1.0937864228541863
Starch_biosynthesis	enzyme	AGPase	OG0000623	ADG1*	H2	Clusia_major	Cma29.g430, Cma29.g435, Cma00.g2331, Cma15.g715, Cma00.g18284	5	T	T19	57.75666666666666	0.8039752880387069
Starch_biosynthesis	enzyme	AGPase	OG0000623	ADG1*	H2	Clusia_rosea	Cro0.g108742, Cro0.g70363, Cro0.g74030, Cro0.g80437, Cro0.g4643, Cro0.g55865, Cro0.g77722	7	C	T04	47.53333333333333	-0.4262276258173375
Starch_biosynthesis	enzyme	AGPase	OG0000623	ADG1*	H2	Clusia_rosea	Cro0.g108742, Cro0.g70363, Cro0.g74030, Cro0.g80437, Cro0.g4643, Cro0.g55865, Cro0.g77722	7	C	T08	47.79333333333334	-0.39213815664148205
Starch_biosynthesis	enzyme	AGPase	OG0000623	ADG1*	H2	Clusia_rosea	Cro0.g108742, Cro0.g70363, Cro0.g74030, Cro0.g80437, Cro0.g4643, Cro0.g55865, Cro0.g77722	7	C	T13	62.13666666666667	1.4884642262265042
Starch_biosynthesis	enzyme	AGPase	OG0000623	ADG1*	H2	Clusia_rosea	Cro0.g108742, Cro0.g70363, Cro0.g74030, Cro0.g80437, Cro0.g4643, Cro0.g55865, Cro0.g77722	7	C	T19	45.67333333333333	-0.6700984437676828
Starch_biosynthesis	enzyme	AGPase	OG0000623	ADG1*	H2	Clusia_rosea	Cro0.g108742, Cro0.g70363, Cro0.g74030, Cro0.g80437, Cro0.g4643, Cro0.g55865, Cro0.g77722	7	T	T04	23.666666666666664	-0.8737478929643654
Starch_biosynthesis	enzyme	AGPase	OG0000623	ADG1*	H2	Clusia_rosea	Cro0.g108742, Cro0.g70363, Cro0.g74030, Cro0.g80437, Cro0.g4643, Cro0.g55865, Cro0.g77722	7	T	T08	66.73666666666666	1.2900655282129343
Starch_biosynthesis	enzyme	AGPase	OG0000623	ADG1*	H2	Clusia_rosea	Cro0.g108742, Cro0.g70363, Cro0.g74030, Cro0.g80437, Cro0.g4643, Cro0.g55865, Cro0.g77722	7	T	T13	27.10666666666667	-0.7009241602304457
Starch_biosynthesis	enzyme	AGPase	OG0000623	ADG1*	H2	Clusia_rosea	Cro0.g108742, Cro0.g70363, Cro0.g74030, Cro0.g80437, Cro0.g4643, Cro0.g55865, Cro0.g77722	7	T	T19	46.723333333333336	0.284606524981876
Starch_biosynthesis	enzyme	AGPase	OG0000623	ADG2A	H1	Clusia_major	Cma03.g182, Cma00.g6076, Cma03.g854, Cma03.g905	4	C	T04	0	-0.865526278618325
Starch_biosynthesis	enzyme	AGPase	OG0000623	ADG2A	H1	Clusia_major	Cma03.g182, Cma00.g6076, Cma03.g854, Cma03.g905	4	C	T08	1.5633333333333335	0.9071017767178954
Starch_biosynthesis	enzyme	AGPase	OG0000623	ADG2A	H1	Clusia_major	Cma03.g182, Cma00.g6076, Cma03.g854, Cma03.g905	4	C	T13	1.4899999999999998	0.8239507805187546
Starch_biosynthesis	enzyme	AGPase	OG0000623	ADG2A	H1	Clusia_major	Cma03.g182, Cma00.g6076, Cma03.g854, Cma03.g905	4	C	T19	0	-0.865526278618325
Starch_biosynthesis	enzyme	AGPase	OG0000623	ADG2A	H1	Clusia_major	Cma03.g182, Cma00.g6076, Cma03.g854, Cma03.g905	4	T	T04	0	-0.8800573935237297
Starch_biosynthesis	enzyme	AGPase	OG0000623	ADG2A	H1	Clusia_major	Cma03.g182, Cma00.g6076, Cma03.g854, Cma03.g905	4	T	T08	1.2066666666666668	1.098705193156955
Starch_biosynthesis	enzyme	AGPase	OG0000623	ADG2A	H1	Clusia_major	Cma03.g182, Cma00.g6076, Cma03.g854, Cma03.g905	4	T	T13	0.039999999999999994	-0.8144630536337624
Starch_biosynthesis	enzyme	AGPase	OG0000623	ADG2A	H1	Clusia_major	Cma03.g182, Cma00.g6076, Cma03.g854, Cma03.g905	4	T	T19	0.8999999999999999	0.5958152540005375
Starch_biosynthesis	enzyme	AGPase	OG0000623	ADG2A	H1	Clusia_rosea	Cro0.g23591, Cro0.g73560, Cro0.g92606, Cro0.g9488, Cro0.g18209, Cro0.g54560	6	C	T04	0
Starch_biosynthesis	enzyme	AGPase	OG0000623	ADG2A	H1	Clusia_rosea	Cro0.g23591, Cro0.g73560, Cro0.g92606, Cro0.g9488, Cro0.g18209, Cro0.g54560	6	C	T08	0
Starch_biosynthesis	enzyme	AGPase	OG0000623	ADG2A	H1	Clusia_rosea	Cro0.g23591, Cro0.g73560, Cro0.g92606, Cro0.g9488, Cro0.g18209, Cro0.g54560	6	C	T13	0
Starch_biosynthesis	enzyme	AGPase	OG0000623	ADG2A	H1	Clusia_rosea	Cro0.g23591, Cro0.g73560, Cro0.g92606, Cro0.g9488, Cro0.g18209, Cro0.g54560	6	C	T19	0
Starch_biosynthesis	enzyme	AGPase	OG0000623	ADG2A	H1	Clusia_rosea	Cro0.g23591, Cro0.g73560, Cro0.g92606, Cro0.g9488, Cro0.g18209, Cro0.g54560	6	T	T04	0
Starch_biosynthesis	enzyme	AGPase	OG0000623	ADG2A	H1	Clusia_rosea	Cro0.g23591, Cro0.g73560, Cro0.g92606, Cro0.g9488, Cro0.g18209, Cro0.g54560	6	T	T08	0
Starch_biosynthesis	enzyme	AGPase	OG0000623	ADG2A	H1	Clusia_rosea	Cro0.g23591, Cro0.g73560, Cro0.g92606, Cro0.g9488, Cro0.g18209, Cro0.g54560	6	T	T13	0
Starch_biosynthesis	enzyme	AGPase	OG0000623	ADG2A	H1	Clusia_rosea	Cro0.g23591, Cro0.g73560, Cro0.g92606, Cro0.g9488, Cro0.g18209, Cro0.g54560	6	T	T19	0
Starch_biosynthesis	enzyme	AGPase	OG0000623	ADG2A	H2	Clusia_major	Cma15.g181, Cma15.g909, Cma00.g11237, Cma21.g247, Cma00.g22200	5	C	T04	73.06666666666666	1.1220479538426742
Starch_biosynthesis	enzyme	AGPase	OG0000623	ADG2A	H2	Clusia_major	Cma15.g181, Cma15.g909, Cma00.g11237, Cma21.g247, Cma00.g22200	5	C	T08	53.6	-1.128792767648512
Starch_biosynthesis	enzyme	AGPase	OG0000623	ADG2A	H2	Clusia_major	Cma15.g181, Cma15.g909, Cma00.g11237, Cma21.g247, Cma00.g22200	5	C	T13	67.57000000000001	0.48649378436682494
Starch_biosynthesis	enzyme	AGPase	OG0000623	ADG2A	H2	Clusia_major	Cma15.g181, Cma15.g909, Cma00.g11237, Cma21.g247, Cma00.g22200	5	C	T19	59.21333333333333	-0.47974897056098537
Starch_biosynthesis	enzyme	AGPase	OG0000623	ADG2A	H2	Clusia_major	Cma15.g181, Cma15.g909, Cma00.g11237, Cma21.g247, Cma00.g22200	5	T	T04	25.476666666666667	0.8966673610910405
Starch_biosynthesis	enzyme	AGPase	OG0000623	ADG2A	H2	Clusia_major	Cma15.g181, Cma15.g909, Cma00.g11237, Cma21.g247, Cma00.g22200	5	T	T08	24.546666666666667	0.46515344346378723
Starch_biosynthesis	enzyme	AGPase	OG0000623	ADG2A	H2	Clusia_major	Cma15.g181, Cma15.g909, Cma00.g11237, Cma21.g247, Cma00.g22200	5	T	T13	20.513333333333332	-1.4062868444536927
Starch_biosynthesis	enzyme	AGPase	OG0000623	ADG2A	H2	Clusia_major	Cma15.g181, Cma15.g909, Cma00.g11237, Cma21.g247, Cma00.g22200	5	T	T19	23.64	0.044466039898866494
Starch_biosynthesis	enzyme	AGPase	OG0000623	ADG2A	H2	Clusia_rosea	Cro0.g13105, Cro0.g5912, Cro0.g67471, Cro0.g26342, Cro0.g34678, Cro0.g37118, Cro0.g127347, Cro0.g89656, Cro0.g25589, Cro0.g25590	10	C	T04	26.18666666666667	-1.1376371200159563
Starch_biosynthesis	enzyme	AGPase	OG0000623	ADG2A	H2	Clusia_rosea	Cro0.g13105, Cro0.g5912, Cro0.g67471, Cro0.g26342, Cro0.g34678, Cro0.g37118, Cro0.g127347, Cro0.g89656, Cro0.g25589, Cro0.g25590	10	C	T08	65.15333333333332	1.0030434325774489
Starch_biosynthesis	enzyme	AGPase	OG0000623	ADG2A	H2	Clusia_rosea	Cro0.g13105, Cro0.g5912, Cro0.g67471, Cro0.g26342, Cro0.g34678, Cro0.g37118, Cro0.g127347, Cro0.g89656, Cro0.g25589, Cro0.g25590	10	C	T13	58.81666666666667	0.6549310518691464
Starch_biosynthesis	enzyme	AGPase	OG0000623	ADG2A	H2	Clusia_rosea	Cro0.g13105, Cro0.g5912, Cro0.g67471, Cro0.g26342, Cro0.g34678, Cro0.g37118, Cro0.g127347, Cro0.g89656, Cro0.g25589, Cro0.g25590	10	C	T19	37.42333333333333	-0.5203373644306383
Starch_biosynthesis	enzyme	AGPase	OG0000623	ADG2A	H2	Clusia_rosea	Cro0.g13105, Cro0.g5912, Cro0.g67471, Cro0.g26342, Cro0.g34678, Cro0.g37118, Cro0.g127347, Cro0.g89656, Cro0.g25589, Cro0.g25590	10	T	T04	49.406666666666666	0.676438851026653
Starch_biosynthesis	enzyme	AGPase	OG0000623	ADG2A	H2	Clusia_rosea	Cro0.g13105, Cro0.g5912, Cro0.g67471, Cro0.g26342, Cro0.g34678, Cro0.g37118, Cro0.g127347, Cro0.g89656, Cro0.g25589, Cro0.g25590	10	T	T08	38.80333333333333	-0.2784100440768674
Starch_biosynthesis	enzyme	AGPase	OG0000623	ADG2A	H2	Clusia_rosea	Cro0.g13105, Cro0.g5912, Cro0.g67471, Cro0.g26342, Cro0.g34678, Cro0.g37118, Cro0.g127347, Cro0.g89656, Cro0.g25589, Cro0.g25590	10	T	T13	51.81333333333333	0.8931634352029313
Starch_biosynthesis	enzyme	AGPase	OG0000623	ADG2A	H2	Clusia_rosea	Cro0.g13105, Cro0.g5912, Cro0.g67471, Cro0.g26342, Cro0.g34678, Cro0.g37118, Cro0.g127347, Cro0.g89656, Cro0.g25589, Cro0.g25590	10	T	T19	27.55666666666667	-1.291192242152716
Starch_biosynthesis	enzyme	AGPase	OG0000623	APL3	H1	Clusia_major	Cma20.g953	1	C	T04	0	-0.6794566519308168
Starch_biosynthesis	enzyme	AGPase	OG0000623	APL3	H1	Clusia_major	Cma20.g953	1	C	T08	2.473333333333333	1.438849380559377
Starch_biosynthesis	enzyme	AGPase	OG0000623	APL3	H1	Clusia_major	Cma20.g953	1	C	T13	0.7	-0.07993607669774311
Starch_biosynthesis	enzyme	AGPase	OG0000623	APL3	H1	Clusia_major	Cma20.g953	1	C	T19	0	-0.6794566519308168
Starch_biosynthesis	enzyme	AGPase	OG0000623	APL3	H1	Clusia_major	Cma20.g953	1	T	T04	0	-0.6166368951835927
Starch_biosynthesis	enzyme	AGPase	OG0000623	APL3	H1	Clusia_major	Cma20.g953	1	T	T08	1.7833333333333334	1.4846416966840636
Starch_biosynthesis	enzyme	AGPase	OG0000623	APL3	H1	Clusia_major	Cma20.g953	1	T	T13	0.03666666666666667	-0.5734330362853791
Starch_biosynthesis	enzyme	AGPase	OG0000623	APL3	H1	Clusia_major	Cma20.g953	1	T	T19	0.2733333333333333	-0.2945717652150921
Starch_biosynthesis	enzyme	AGPase	OG0000623	APL3	H1	Clusia_rosea	Cro0.g111527, Cro0.g3424, Cro0.g41692, Cro0.g41694, Cro0.g54080	5	C	T04	0	-1.1027218580991167
Starch_biosynthesis	enzyme	AGPase	OG0000623	APL3	H1	Clusia_rosea	Cro0.g111527, Cro0.g3424, Cro0.g41692, Cro0.g41694, Cro0.g54080	5	C	T08	0.5666666666666667	-0.3830953096275243
Starch_biosynthesis	enzyme	AGPase	OG0000623	APL3	H1	Clusia_rosea	Cro0.g111527, Cro0.g3424, Cro0.g41692, Cro0.g41694, Cro0.g54080	5	C	T13	1.0466666666666669	0.22647070790135423
Starch_biosynthesis	enzyme	AGPase	OG0000623	APL3	H1	Clusia_rosea	Cro0.g111527, Cro0.g3424, Cro0.g41692, Cro0.g41694, Cro0.g54080	5	C	T19	1.8599999999999999	1.2593464598252864
Starch_biosynthesis	enzyme	AGPase	OG0000623	APL3	H1	Clusia_rosea	Cro0.g111527, Cro0.g3424, Cro0.g41692, Cro0.g41694, Cro0.g54080	5	T	T04	0	-0.5592051126295733
Starch_biosynthesis	enzyme	AGPase	OG0000623	APL3	H1	Clusia_rosea	Cro0.g111527, Cro0.g3424, Cro0.g41692, Cro0.g41694, Cro0.g54080	5	T	T08	0	-0.5592051126295733
Starch_biosynthesis	enzyme	AGPase	OG0000623	APL3	H1	Clusia_rosea	Cro0.g111527, Cro0.g3424, Cro0.g41692, Cro0.g41694, Cro0.g54080	5	T	T13	0.07999999999999999	-0.37598432487380873
Starch_biosynthesis	enzyme	AGPase	OG0000623	APL3	H1	Clusia_rosea	Cro0.g111527, Cro0.g3424, Cro0.g41692, Cro0.g41694, Cro0.g54080	5	T	T19	0.8966666666666667	1.4943945501329554
Starch_biosynthesis	enzyme	AGPase	OG0000623	APL3	H2	Clusia_major	Cma23.g142, Cma00.g5141	2	C	T04	1.2400000000000002	-0.28093005070839944
Starch_biosynthesis	enzyme	AGPase	OG0000623	APL3	H2	Clusia_major	Cma23.g142, Cma00.g5141	2	C	T08	1.8666666666666667	0.151978552022577
Starch_biosynthesis	enzyme	AGPase	OG0000623	APL3	H2	Clusia_major	Cma23.g142, Cma00.g5141	2	C	T13	3.4799999999999995	1.2664879335214738
Starch_biosynthesis	enzyme	AGPase	OG0000623	APL3	H2	Clusia_major	Cma23.g142, Cma00.g5141	2	C	T19	0	-1.1375364348356511
Starch_biosynthesis	enzyme	AGPase	OG0000623	APL3	H2	Clusia_major	Cma23.g142, Cma00.g5141	2	T	T04	1.3933333333333333	-0.19621761740706856
Starch_biosynthesis	enzyme	AGPase	OG0000623	APL3	H2	Clusia_major	Cma23.g142, Cma00.g5141	2	T	T08	2.9466666666666668	1.4662807409873668
Starch_biosynthesis	enzyme	AGPase	OG0000623	APL3	H2	Clusia_major	Cma23.g142, Cma00.g5141	2	T	T13	0.9366666666666668	-0.6849778644028574
Starch_biosynthesis	enzyme	AGPase	OG0000623	APL3	H2	Clusia_major	Cma23.g142, Cma00.g5141	2	T	T19	1.03	-0.5850852591774407
Starch_biosynthesis	enzyme	AGPase	OG0000623	APL3	H2	Clusia_rosea	Cro0.g8664	1	C	T04	0.5466666666666666	1.5
Starch_biosynthesis	enzyme	AGPase	OG0000623	APL3	H2	Clusia_rosea	Cro0.g8664	1	C	T08	0	-0.5
Starch_biosynthesis	enzyme	AGPase	OG0000623	APL3	H2	Clusia_rosea	Cro0.g8664	1	C	T13	0	-0.5
Starch_biosynthesis	enzyme	AGPase	OG0000623	APL3	H2	Clusia_rosea	Cro0.g8664	1	C	T19	0	-0.5
Starch_biosynthesis	enzyme	AGPase	OG0000623	APL3	H2	Clusia_rosea	Cro0.g8664	1	T	T04	0
Starch_biosynthesis	enzyme	AGPase	OG0000623	APL3	H2	Clusia_rosea	Cro0.g8664	1	T	T08	0
Starch_biosynthesis	enzyme	AGPase	OG0000623	APL3	H2	Clusia_rosea	Cro0.g8664	1	T	T13	0
Starch_biosynthesis	enzyme	AGPase	OG0000623	APL3	H2	Clusia_rosea	Cro0.g8664	1	T	T19	0
Starch_biosynthesis	enzyme	SBE	OG0007432	SBEI	H1	Clusia_major	Cma10.g1091, Cma00.g20708, Cma14.g1142, Cma00.g4102	4	C	T04	34.99666666666667	-0.155881381113296
Starch_biosynthesis	enzyme	SBE	OG0007432	SBEI	H1	Clusia_major	Cma10.g1091, Cma00.g20708, Cma14.g1142, Cma00.g4102	4	C	T08	19.826666666666668	-1.1480718222973663
Starch_biosynthesis	enzyme	SBE	OG0007432	SBEI	H1	Clusia_major	Cma10.g1091, Cma00.g20708, Cma14.g1142, Cma00.g4102	4	C	T13	37.63333333333333	0.016569209740713783
Starch_biosynthesis	enzyme	SBE	OG0007432	SBEI	H1	Clusia_major	Cma10.g1091, Cma00.g20708, Cma14.g1142, Cma00.g4102	4	C	T19	57.06333333333333	1.287383993669948
Starch_biosynthesis	enzyme	SBE	OG0007432	SBEI	H1	Clusia_major	Cma10.g1091, Cma00.g20708, Cma14.g1142, Cma00.g4102	4	T	T04	30.946666666666665	-0.7258385908441862
Starch_biosynthesis	enzyme	SBE	OG0007432	SBEI	H1	Clusia_major	Cma10.g1091, Cma00.g20708, Cma14.g1142, Cma00.g4102	4	T	T08	28.266666666666666	-0.9466803040092668
Starch_biosynthesis	enzyme	SBE	OG0007432	SBEI	H1	Clusia_major	Cma10.g1091, Cma00.g20708, Cma14.g1142, Cma00.g4102	4	T	T13	46.28	0.5376836486575189
Starch_biosynthesis	enzyme	SBE	OG0007432	SBEI	H1	Clusia_major	Cma10.g1091, Cma00.g20708, Cma14.g1142, Cma00.g4102	4	T	T19	53.52666666666667	1.1348352461959337
Starch_biosynthesis	enzyme	SBE	OG0007432	SBEI	H1	Clusia_rosea	Cro0.g122825, Cro0.g17149, Cro0.g56644, Cro0.g65947, Cro0.g65948, Cro0.g65949, Cro0.g115371, Cro0.g34857, Cro0.g73025	9	C	T04	21.933333333333334	0.05864569985776257
Starch_biosynthesis	enzyme	SBE	OG0007432	SBEI	H1	Clusia_rosea	Cro0.g122825, Cro0.g17149, Cro0.g56644, Cro0.g65947, Cro0.g65948, Cro0.g65949, Cro0.g115371, Cro0.g34857, Cro0.g73025	9	C	T08	21	-0.11792199863872767
Starch_biosynthesis	enzyme	SBE	OG0007432	SBEI	H1	Clusia_rosea	Cro0.g122825, Cro0.g17149, Cro0.g56644, Cro0.g65947, Cro0.g65948, Cro0.g65949, Cro0.g115371, Cro0.g34857, Cro0.g73025	9	C	T13	15.326666666666668	-1.191201365928107
Starch_biosynthesis	enzyme	SBE	OG0007432	SBEI	H1	Clusia_rosea	Cro0.g122825, Cro0.g17149, Cro0.g56644, Cro0.g65947, Cro0.g65948, Cro0.g65949, Cro0.g115371, Cro0.g34857, Cro0.g73025	9	C	T19	28.233333333333334	1.2504776647090714
Starch_biosynthesis	enzyme	SBE	OG0007432	SBEI	H1	Clusia_rosea	Cro0.g122825, Cro0.g17149, Cro0.g56644, Cro0.g65947, Cro0.g65948, Cro0.g65949, Cro0.g115371, Cro0.g34857, Cro0.g73025	9	T	T04	7.28	-1.1963437768156078
Starch_biosynthesis	enzyme	SBE	OG0007432	SBEI	H1	Clusia_rosea	Cro0.g122825, Cro0.g17149, Cro0.g56644, Cro0.g65947, Cro0.g65948, Cro0.g65949, Cro0.g115371, Cro0.g34857, Cro0.g73025	9	T	T08	11.956666666666667	-0.45431445812758936
Starch_biosynthesis	enzyme	SBE	OG0007432	SBEI	H1	Clusia_rosea	Cro0.g122825, Cro0.g17149, Cro0.g56644, Cro0.g65947, Cro0.g65948, Cro0.g65949, Cro0.g115371, Cro0.g34857, Cro0.g73025	9	T	T13	20.043333333333333	0.8287668869452066
Starch_biosynthesis	enzyme	SBE	OG0007432	SBEI	H1	Clusia_rosea	Cro0.g122825, Cro0.g17149, Cro0.g56644, Cro0.g65947, Cro0.g65948, Cro0.g65949, Cro0.g115371, Cro0.g34857, Cro0.g73025	9	T	T19	20	0.8218913479979905
Starch_biosynthesis	enzyme	SBE	OG0007432	SBEI	H2	Clusia_major	Cma21.g30, Cma00.g19033	2	C	T04	25.436666666666667	0.4452521389286708
Starch_biosynthesis	enzyme	SBE	OG0007432	SBEI	H2	Clusia_major	Cma21.g30, Cma00.g19033	2	C	T08	18.953333333333333	-0.8814662221839525
Starch_biosynthesis	enzyme	SBE	OG0007432	SBEI	H2	Clusia_major	Cma21.g30, Cma00.g19033	2	C	T13	29.12666666666667	1.2003561110375007
Starch_biosynthesis	enzyme	SBE	OG0007432	SBEI	H2	Clusia_major	Cma21.g30, Cma00.g19033	2	C	T19	19.526666666666667	-0.7641420277822191
Starch_biosynthesis	enzyme	SBE	OG0007432	SBEI	H2	Clusia_major	Cma21.g30, Cma00.g19033	2	T	T04	35.906666666666666	0.42195355307537413
Starch_biosynthesis	enzyme	SBE	OG0007432	SBEI	H2	Clusia_major	Cma21.g30, Cma00.g19033	2	T	T08	37.25	0.6640999139004017
Starch_biosynthesis	enzyme	SBE	OG0007432	SBEI	H2	Clusia_major	Cma21.g30, Cma00.g19033	2	T	T13	25.303333333333335	-1.489380376910761
Starch_biosynthesis	enzyme	SBE	OG0007432	SBEI	H2	Clusia_major	Cma21.g30, Cma00.g19033	2	T	T19	35.803333333333335	0.40332690993498765
Starch_biosynthesis	enzyme	SBE	OG0007432	SBEI	H2	Clusia_rosea	Cro0.g10974, Cro0.g111892, Cro0.g72479	3	C	T04	38.50666666666667	0.8584695986120474
Starch_biosynthesis	enzyme	SBE	OG0007432	SBEI	H2	Clusia_rosea	Cro0.g10974, Cro0.g111892, Cro0.g72479	3	C	T08	37.03	0.7454526499686189
Starch_biosynthesis	enzyme	SBE	OG0007432	SBEI	H2	Clusia_rosea	Cro0.g10974, Cro0.g111892, Cro0.g72479	3	C	T13	22.806666666666665	-0.3431327221792582
Starch_biosynthesis	enzyme	SBE	OG0007432	SBEI	H2	Clusia_rosea	Cro0.g10974, Cro0.g111892, Cro0.g72479	3	C	T19	10.816666666666666	-1.260789526401408
Starch_biosynthesis	enzyme	SBE	OG0007432	SBEI	H2	Clusia_rosea	Cro0.g10974, Cro0.g111892, Cro0.g72479	3	T	T04	57.12	1.2525301474899686
Starch_biosynthesis	enzyme	SBE	OG0007432	SBEI	H2	Clusia_rosea	Cro0.g10974, Cro0.g111892, Cro0.g72479	3	T	T08	21.273333333333333	-1.0908430616448825
Starch_biosynthesis	enzyme	SBE	OG0007432	SBEI	H2	Clusia_rosea	Cro0.g10974, Cro0.g111892, Cro0.g72479	3	T	T13	31.55666666666667	-0.41859958478222514
Starch_biosynthesis	enzyme	SBE	OG0007432	SBEI	H2	Clusia_rosea	Cro0.g10974, Cro0.g111892, Cro0.g72479	3	T	T19	41.89	0.2569124989371387
Starch_biosynthesis	enzyme	SBE	OG0011469	SBE3	H2	Clusia_major	Cma26.g56, Cma00.g9761	2	C	T04	8.73	1.030602897878165
Starch_biosynthesis	enzyme	SBE	OG0011469	SBE3	H2	Clusia_major	Cma26.g56, Cma00.g9761	2	C	T08	2.006666666666667	-1.1968024544071374
Starch_biosynthesis	enzyme	SBE	OG0011469	SBE3	H2	Clusia_major	Cma26.g56, Cma00.g9761	2	C	T13	4.373333333333333	-0.41273810134686756
Starch_biosynthesis	enzyme	SBE	OG0011469	SBE3	H2	Clusia_major	Cma26.g56, Cma00.g9761	2	C	T19	7.366666666666666	0.5789376578758401
Starch_biosynthesis	enzyme	SBE	OG0011469	SBE3	H2	Clusia_major	Cma26.g56, Cma00.g9761	2	T	T04	5.33	1.1512382234671137
Starch_biosynthesis	enzyme	SBE	OG0011469	SBE3	H2	Clusia_major	Cma26.g56, Cma00.g9761	2	T	T08	4.573333333333333	0.4506187148155456
Starch_biosynthesis	enzyme	SBE	OG0011469	SBE3	H2	Clusia_major	Cma26.g56, Cma00.g9761	2	T	T13	3.5533333333333337	-0.49382872856498167
Starch_biosynthesis	enzyme	SBE	OG0011469	SBE3	H2	Clusia_major	Cma26.g56, Cma00.g9761	2	T	T19	2.8899999999999997	-1.1080282097176783
Starch_biosynthesis	enzyme	SBE	OG0011469	SBE3	H2	Clusia_rosea	Cro0.g112200, Cro0.g20244, Cro0.g26591, Cro0.g26592, Cro0.g32889	5	C	T04	0.87	-0.16215366273062443
Starch_biosynthesis	enzyme	SBE	OG0011469	SBE3	H2	Clusia_rosea	Cro0.g112200, Cro0.g20244, Cro0.g26591, Cro0.g26592, Cro0.g32889	5	C	T08	0.30666666666666664	-0.5427643433066732
Starch_biosynthesis	enzyme	SBE	OG0011469	SBE3	H2	Clusia_rosea	Cro0.g112200, Cro0.g20244, Cro0.g26591, Cro0.g26592, Cro0.g32889	5	C	T13	0	-0.7499606901291377
Starch_biosynthesis	enzyme	SBE	OG0011469	SBE3	H2	Clusia_rosea	Cro0.g112200, Cro0.g20244, Cro0.g26591, Cro0.g26592, Cro0.g32889	5	C	T19	3.2633333333333336	1.454878696166435
Starch_biosynthesis	enzyme	SBE	OG0011469	SBE3	H2	Clusia_rosea	Cro0.g112200, Cro0.g20244, Cro0.g26591, Cro0.g26592, Cro0.g32889	5	T	T04	0	-0.8605193410378252
Starch_biosynthesis	enzyme	SBE	OG0011469	SBE3	H2	Clusia_rosea	Cro0.g112200, Cro0.g20244, Cro0.g26591, Cro0.g26592, Cro0.g32889	5	T	T08	0	-0.8605193410378252
Starch_biosynthesis	enzyme	SBE	OG0011469	SBE3	H2	Clusia_rosea	Cro0.g112200, Cro0.g20244, Cro0.g26591, Cro0.g26592, Cro0.g32889	5	T	T13	1.0333333333333332	0.7226319688833961
Starch_biosynthesis	enzyme	SBE	OG0011469	SBE3	H2	Clusia_rosea	Cro0.g112200, Cro0.g20244, Cro0.g26591, Cro0.g26592, Cro0.g32889	5	T	T19	1.2133333333333334	0.9984067131922543
Starch_biosynthesis	enzyme	SS	OG0003871	WAXY	H1	Clusia_major	Cma25.g585, Cma00.g7455	2	C	T04	127.94666666666669	-0.5686418453426876
Starch_biosynthesis	enzyme	SS	OG0003871	WAXY	H1	Clusia_major	Cma25.g585, Cma00.g7455	2	C	T08	450.37	1.2466543130237067
Starch_biosynthesis	enzyme	SS	OG0003871	WAXY	H1	Clusia_major	Cma25.g585, Cma00.g7455	2	C	T13	287.3933333333333	0.3290689948497932
Starch_biosynthesis	enzyme	SS	OG0003871	WAXY	H1	Clusia_major	Cma25.g585, Cma00.g7455	2	C	T19	50.07333333333333	-1.0070814625308122
Starch_biosynthesis	enzyme	SS	OG0003871	WAXY	H1	Clusia_major	Cma25.g585, Cma00.g7455	2	T	T04	284.3333333333333	0.5252159478752004
Starch_biosynthesis	enzyme	SS	OG0003871	WAXY	H1	Clusia_major	Cma25.g585, Cma00.g7455	2	T	T08	337.92	1.097618814037377
Starch_biosynthesis	enzyme	SS	OG0003871	WAXY	H1	Clusia_major	Cma25.g585, Cma00.g7455	2	T	T13	188.99666666666667	-0.49315269949382196
Starch_biosynthesis	enzyme	SS	OG0003871	WAXY	H1	Clusia_major	Cma25.g585, Cma00.g7455	2	T	T19	129.40666666666667	-1.1296820624187554
Starch_biosynthesis	enzyme	SS	OG0003871	WAXY	H1	Clusia_rosea	Cro0.g122319, Cro0.g21417, Cro0.g46646	3	C	T04	43.81333333333333	-0.4289197287026146
Starch_biosynthesis	enzyme	SS	OG0003871	WAXY	H1	Clusia_rosea	Cro0.g122319, Cro0.g21417, Cro0.g46646	3	C	T08	155.28333333333336	1.3436887487644515
Starch_biosynthesis	enzyme	SS	OG0003871	WAXY	H1	Clusia_rosea	Cro0.g122319, Cro0.g21417, Cro0.g46646	3	C	T13	76.24	0.08673277178479945
Starch_biosynthesis	enzyme	SS	OG0003871	WAXY	H1	Clusia_rosea	Cro0.g122319, Cro0.g21417, Cro0.g46646	3	C	T19	7.806666666666667	-1.0015017918466367
Starch_biosynthesis	enzyme	SS	OG0003871	WAXY	H1	Clusia_rosea	Cro0.g122319, Cro0.g21417, Cro0.g46646	3	T	T04	51.56333333333333	-0.46490883841574127
Starch_biosynthesis	enzyme	SS	OG0003871	WAXY	H1	Clusia_rosea	Cro0.g122319, Cro0.g21417, Cro0.g46646	3	T	T08	120.54666666666665	1.1592799627682668
Starch_biosynthesis	enzyme	SS	OG0003871	WAXY	H1	Clusia_rosea	Cro0.g122319, Cro0.g21417, Cro0.g46646	3	T	T13	89.44666666666666	0.42704118455870926
Starch_biosynthesis	enzyme	SS	OG0003871	WAXY	H1	Clusia_rosea	Cro0.g122319, Cro0.g21417, Cro0.g46646	3	T	T19	23.68	-1.1214123089112344
Starch_biosynthesis	enzyme	SS	OG0003871	WAXY	H2	Clusia_major	Cma26.g631, Cma00.g16804	2	C	T04	0
Starch_biosynthesis	enzyme	SS	OG0003871	WAXY	H2	Clusia_major	Cma26.g631, Cma00.g16804	2	C	T08	0
Starch_biosynthesis	enzyme	SS	OG0003871	WAXY	H2	Clusia_major	Cma26.g631, Cma00.g16804	2	C	T13	0
Starch_biosynthesis	enzyme	SS	OG0003871	WAXY	H2	Clusia_major	Cma26.g631, Cma00.g16804	2	C	T19	0
Starch_biosynthesis	enzyme	SS	OG0003871	WAXY	H2	Clusia_major	Cma26.g631, Cma00.g16804	2	T	T04	1.0233333333333334	0.8561010339236356
Starch_biosynthesis	enzyme	SS	OG0003871	WAXY	H2	Clusia_major	Cma26.g631, Cma00.g16804	2	T	T08	1.0333333333333334	0.8735428206928777
Starch_biosynthesis	enzyme	SS	OG0003871	WAXY	H2	Clusia_major	Cma26.g631, Cma00.g16804	2	T	T13	0.07333333333333333	-0.8008687091543688
Starch_biosynthesis	enzyme	SS	OG0003871	WAXY	H2	Clusia_major	Cma26.g631, Cma00.g16804	2	T	T19	0	-0.9287751454621447
Starch_biosynthesis	enzyme	SS	OG0003871	WAXY	H2	Clusia_rosea	Cro0.g10291, Cro0.g70849, Cro0.g70850, Cro0.g91678, Cro0.g96508, Cro0.g99765	6	C	T04	0.33333333333333337	0.8834307342893698
Starch_biosynthesis	enzyme	SS	OG0003871	WAXY	H2	Clusia_rosea	Cro0.g10291, Cro0.g70849, Cro0.g70850, Cro0.g91678, Cro0.g96508, Cro0.g99765	6	C	T08	0	-0.8659370563826495
Starch_biosynthesis	enzyme	SS	OG0003871	WAXY	H2	Clusia_rosea	Cro0.g10291, Cro0.g70849, Cro0.g70850, Cro0.g91678, Cro0.g96508, Cro0.g99765	6	C	T13	0	-0.8659370563826495
Starch_biosynthesis	enzyme	SS	OG0003871	WAXY	H2	Clusia_rosea	Cro0.g10291, Cro0.g70849, Cro0.g70850, Cro0.g91678, Cro0.g96508, Cro0.g99765	6	C	T19	0.32666666666666666	0.8484433784759292
Starch_biosynthesis	enzyme	SS	OG0003871	WAXY	H2	Clusia_rosea	Cro0.g10291, Cro0.g70849, Cro0.g70850, Cro0.g91678, Cro0.g96508, Cro0.g99765	6	T	T04	0	-0.5
Starch_biosynthesis	enzyme	SS	OG0003871	WAXY	H2	Clusia_rosea	Cro0.g10291, Cro0.g70849, Cro0.g70850, Cro0.g91678, Cro0.g96508, Cro0.g99765	6	T	T08	0	-0.5
Starch_biosynthesis	enzyme	SS	OG0003871	WAXY	H2	Clusia_rosea	Cro0.g10291, Cro0.g70849, Cro0.g70850, Cro0.g91678, Cro0.g96508, Cro0.g99765	6	T	T13	0.49	1.5
Starch_biosynthesis	enzyme	SS	OG0003871	WAXY	H2	Clusia_rosea	Cro0.g10291, Cro0.g70849, Cro0.g70850, Cro0.g91678, Cro0.g96508, Cro0.g99765	6	T	T19	0	-0.5
Starch_biosynthesis	enzyme	SS	OG0003937	SS4*	H1	Clusia_major	Cma14.g88, Cma00.g16984, Cma20.g542, Cma00.g19980	4	C	T04	14.586666666666668	0.9142183064119522
Starch_biosynthesis	enzyme	SS	OG0003937	SS4*	H1	Clusia_major	Cma14.g88, Cma00.g16984, Cma20.g542, Cma00.g19980	4	C	T08	7.59	-1.2244768456177912
Starch_biosynthesis	enzyme	SS	OG0003937	SS4*	H1	Clusia_major	Cma14.g88, Cma00.g16984, Cma20.g542, Cma00.g19980	4	C	T13	10.286666666666665	-0.4001774754452989
Starch_biosynthesis	enzyme	SS	OG0003937	SS4*	H1	Clusia_major	Cma14.g88, Cma00.g16984, Cma20.g542, Cma00.g19980	4	C	T19	13.92	0.7104360146511379
Starch_biosynthesis	enzyme	SS	OG0003937	SS4*	H1	Clusia_major	Cma14.g88, Cma00.g16984, Cma20.g542, Cma00.g19980	4	T	T04	7.086666666666666	-0.7884476020145137
Starch_biosynthesis	enzyme	SS	OG0003937	SS4*	H1	Clusia_major	Cma14.g88, Cma00.g16984, Cma20.g542, Cma00.g19980	4	T	T08	14.046666666666667	1.3073876532449444
Starch_biosynthesis	enzyme	SS	OG0003937	SS4*	H1	Clusia_major	Cma14.g88, Cma00.g16984, Cma20.g542, Cma00.g19980	4	T	T13	10.559999999999999	0.2574625205814416
Starch_biosynthesis	enzyme	SS	OG0003937	SS4*	H1	Clusia_major	Cma14.g88, Cma00.g16984, Cma20.g542, Cma00.g19980	4	T	T19	7.126666666666667	-0.7764025718118729
Starch_biosynthesis	enzyme	SS	OG0003937	SS4*	H1	Clusia_rosea	Cro0.g65700, Cro0.g72365, Cro0.g101265, Cro0.g115797, Cro0.g40535, Cro0.g50497	6	C	T04	13.71	0.15244836921061442
Starch_biosynthesis	enzyme	SS	OG0003937	SS4*	H1	Clusia_rosea	Cro0.g65700, Cro0.g72365, Cro0.g101265, Cro0.g115797, Cro0.g40535, Cro0.g50497	6	C	T08	10.563333333333334	-0.3718185179836291
Starch_biosynthesis	enzyme	SS	OG0003937	SS4*	H1	Clusia_rosea	Cro0.g65700, Cro0.g72365, Cro0.g101265, Cro0.g115797, Cro0.g40535, Cro0.g50497	6	C	T13	20.57333333333333	1.2959499801565326
Starch_biosynthesis	enzyme	SS	OG0003937	SS4*	H1	Clusia_rosea	Cro0.g65700, Cro0.g72365, Cro0.g101265, Cro0.g115797, Cro0.g40535, Cro0.g50497	6	C	T19	6.333333333333333	-1.0765798313835182
Starch_biosynthesis	enzyme	SS	OG0003937	SS4*	H1	Clusia_rosea	Cro0.g65700, Cro0.g72365, Cro0.g101265, Cro0.g115797, Cro0.g40535, Cro0.g50497	6	T	T04	9.98	0.8929791571496354
Starch_biosynthesis	enzyme	SS	OG0003937	SS4*	H1	Clusia_rosea	Cro0.g65700, Cro0.g72365, Cro0.g101265, Cro0.g115797, Cro0.g40535, Cro0.g50497	6	T	T08	6.6433333333333335	-0.023577762929098318
Starch_biosynthesis	enzyme	SS	OG0003937	SS4*	H1	Clusia_rosea	Cro0.g65700, Cro0.g72365, Cro0.g101265, Cro0.g115797, Cro0.g40535, Cro0.g50497	6	T	T13	8.623333333333333	0.5203131566780622
Starch_biosynthesis	enzyme	SS	OG0003937	SS4*	H1	Clusia_rosea	Cro0.g65700, Cro0.g72365, Cro0.g101265, Cro0.g115797, Cro0.g40535, Cro0.g50497	6	T	T19	1.67	-1.3897145508985995
Starch_biosynthesis	enzyme	SS	OG0003937	SS4*	H2	Clusia_major	Cma13.g633, Cma00.g15141, Cma00.g15142	3	C	T04	5.066666666666666	-0.6308433627766179
Starch_biosynthesis	enzyme	SS	OG0003937	SS4*	H2	Clusia_major	Cma13.g633, Cma00.g15141, Cma00.g15142	3	C	T08	15.513333333333332	1.4618405207289875
Starch_biosynthesis	enzyme	SS	OG0003937	SS4*	H2	Clusia_major	Cma13.g633, Cma00.g15141, Cma00.g15142	3	C	T13	4.92	-0.6602237363803979
Starch_biosynthesis	enzyme	SS	OG0003937	SS4*	H2	Clusia_major	Cma13.g633, Cma00.g15141, Cma00.g15142	3	C	T19	7.363333333333333	-0.1707734215719713
Starch_biosynthesis	enzyme	SS	OG0003937	SS4*	H2	Clusia_major	Cma13.g633, Cma00.g15141, Cma00.g15142	3	T	T04	3.853333333333333	-1.0281782203711591
Starch_biosynthesis	enzyme	SS	OG0003937	SS4*	H2	Clusia_major	Cma13.g633, Cma00.g15141, Cma00.g15142	3	T	T08	4.746666666666666	-0.5652605167853204
Starch_biosynthesis	enzyme	SS	OG0003937	SS4*	H2	Clusia_major	Cma13.g633, Cma00.g15141, Cma00.g15142	3	T	T13	6.5633333333333335	0.37612063416349395
Starch_biosynthesis	enzyme	SS	OG0003937	SS4*	H2	Clusia_major	Cma13.g633, Cma00.g15141, Cma00.g15142	3	T	T19	8.186666666666667	1.217318102992985
Starch_biosynthesis	enzyme	SS	OG0003937	SS4*	H2	Clusia_rosea	Cro0.g1971, Cro0.g31136	2	C	T04	3.34	0.6387202971480423
Starch_biosynthesis	enzyme	SS	OG0003937	SS4*	H2	Clusia_rosea	Cro0.g1971, Cro0.g31136	2	C	T08	1.4100000000000001	-0.42397812827930365
Starch_biosynthesis	enzyme	SS	OG0003937	SS4*	H2	Clusia_rosea	Cro0.g1971, Cro0.g31136	2	C	T13	0	-1.2003536618816655
Starch_biosynthesis	enzyme	SS	OG0003937	SS4*	H2	Clusia_rosea	Cro0.g1971, Cro0.g31136	2	C	T19	3.9699999999999998	0.9856114930129273
Starch_biosynthesis	enzyme	SS	OG0003937	SS4*	H2	Clusia_rosea	Cro0.g1971, Cro0.g31136	2	T	T04	2.826666666666667	1.4668671496439072
Starch_biosynthesis	enzyme	SS	OG0003937	SS4*	H2	Clusia_rosea	Cro0.g1971, Cro0.g31136	2	T	T08	0.8666666666666667	-0.5091188388798441
Starch_biosynthesis	enzyme	SS	OG0003937	SS4*	H2	Clusia_rosea	Cro0.g1971, Cro0.g31136	2	T	T13	1.15	-0.22347460584494824
Starch_biosynthesis	enzyme	SS	OG0003937	SS4*	H2	Clusia_rosea	Cro0.g1971, Cro0.g31136	2	T	T19	0.6433333333333333	-0.734273704919115
Starch_biosynthesis	enzyme	SS	OG0006624	SS3	H2	Clusia_major	Cma23.g1057, Cma00.g6675	2	C	T04	12.6	-0.8497279418827168
Starch_biosynthesis	enzyme	SS	OG0006624	SS3	H2	Clusia_major	Cma23.g1057, Cma00.g6675	2	C	T08	12.780000000000001	-0.6910924747723727
Starch_biosynthesis	enzyme	SS	OG0006624	SS3	H2	Clusia_major	Cma23.g1057, Cma00.g6675	2	C	T13	15.066666666666666	1.324165496296056
Starch_biosynthesis	enzyme	SS	OG0006624	SS3	H2	Clusia_major	Cma23.g1057, Cma00.g6675	2	C	T19	13.81	0.2166549203590333
Starch_biosynthesis	enzyme	SS	OG0006624	SS3	H2	Clusia_major	Cma23.g1057, Cma00.g6675	2	T	T04	6.74	-1.3501677276632227
Starch_biosynthesis	enzyme	SS	OG0006624	SS3	H2	Clusia_major	Cma23.g1057, Cma00.g6675	2	T	T08	9.323333333333334	1.060846071735389
Starch_biosynthesis	enzyme	SS	OG0006624	SS3	H2	Clusia_major	Cma23.g1057, Cma00.g6675	2	T	T13	8.266666666666666	0.07466365314266507
Starch_biosynthesis	enzyme	SS	OG0006624	SS3	H2	Clusia_major	Cma23.g1057, Cma00.g6675	2	T	T19	8.416666666666668	0.21465800278516703
Starch_biosynthesis	enzyme	SS	OG0006624	SS3	H2	Clusia_rosea	Cro0.g32526, Cro0.g32527, Cro0.g36899, Cro0.g36900, Cro0.g36901, Cro0.g82405	6	C	T04	20.203333333333333	0.6714485805291599
Starch_biosynthesis	enzyme	SS	OG0006624	SS3	H2	Clusia_rosea	Cro0.g32526, Cro0.g32527, Cro0.g36899, Cro0.g36900, Cro0.g36901, Cro0.g82405	6	C	T08	20.846666666666668	0.9664732271817003
Starch_biosynthesis	enzyme	SS	OG0006624	SS3	H2	Clusia_rosea	Cro0.g32526, Cro0.g32527, Cro0.g36899, Cro0.g36900, Cro0.g36901, Cro0.g82405	6	C	T13	16.14666666666667	-1.1888881810052485
Starch_biosynthesis	enzyme	SS	OG0006624	SS3	H2	Clusia_rosea	Cro0.g32526, Cro0.g32527, Cro0.g36899, Cro0.g36900, Cro0.g36901, Cro0.g82405	6	C	T19	17.76	-0.449033626705615
Starch_biosynthesis	enzyme	SS	OG0006624	SS3	H2	Clusia_rosea	Cro0.g32526, Cro0.g32527, Cro0.g36899, Cro0.g36900, Cro0.g36901, Cro0.g82405	6	T	T04	6.3533333333333335	-0.5886229195712867
Starch_biosynthesis	enzyme	SS	OG0006624	SS3	H2	Clusia_rosea	Cro0.g32526, Cro0.g32527, Cro0.g36899, Cro0.g36900, Cro0.g36901, Cro0.g82405	6	T	T08	7.319999999999999	-0.5005420905332717
Starch_biosynthesis	enzyme	SS	OG0006624	SS3	H2	Clusia_rosea	Cro0.g32526, Cro0.g32527, Cro0.g36899, Cro0.g36900, Cro0.g36901, Cro0.g82405	6	T	T13	29.23	1.4958554586628416
Starch_biosynthesis	enzyme	SS	OG0006624	SS3	H2	Clusia_rosea	Cro0.g32526, Cro0.g32527, Cro0.g36899, Cro0.g36900, Cro0.g36901, Cro0.g82405	6	T	T19	8.350000000000001	-0.406690448558283
Starch_biosynthesis	enzyme	SS	OG0008186	SS2	H1	Clusia_major	Cma01.g802	1	C	T04	18.396666666666665	-0.36983539819973293
Starch_biosynthesis	enzyme	SS	OG0008186	SS2	H1	Clusia_major	Cma01.g802	1	C	T08	42.81333333333333	0.9749371467558603
Starch_biosynthesis	enzyme	SS	OG0008186	SS2	H1	Clusia_major	Cma01.g802	1	C	T13	36.50333333333334	0.6274075320663127
Starch_biosynthesis	enzyme	SS	OG0008186	SS2	H1	Clusia_major	Cma01.g802	1	C	T19	2.7333333333333334	-1.2325092806224403
Starch_biosynthesis	enzyme	SS	OG0008186	SS2	H1	Clusia_major	Cma01.g802	1	T	T04	2.6633333333333336	-0.5640725697683393
Starch_biosynthesis	enzyme	SS	OG0008186	SS2	H1	Clusia_major	Cma01.g802	1	T	T08	12.876666666666667	1.498359833298715
Starch_biosynthesis	enzyme	SS	OG0008186	SS2	H1	Clusia_major	Cma01.g802	1	T	T13	3.2033333333333336	-0.45502751451479395
Starch_biosynthesis	enzyme	SS	OG0008186	SS2	H1	Clusia_major	Cma01.g802	1	T	T19	3.083333333333333	-0.47925974901558194
Starch_biosynthesis	enzyme	SS	OG0008186	SS2	H2	Clusia_major	Cma09.g822, Cma00.g18733, Cma13.g1048	3	C	T04	93.20666666666668	-0.11439097318625686
Starch_biosynthesis	enzyme	SS	OG0008186	SS2	H2	Clusia_major	Cma09.g822, Cma00.g18733, Cma13.g1048	3	C	T08	161.00333333333333	1.1853844478390407
Starch_biosynthesis	enzyme	SS	OG0008186	SS2	H2	Clusia_major	Cma09.g822, Cma00.g18733, Cma13.g1048	3	C	T13	108.27666666666667	0.17452611607355772
Starch_biosynthesis	enzyme	SS	OG0008186	SS2	H2	Clusia_major	Cma09.g822, Cma00.g18733, Cma13.g1048	3	C	T19	34.20666666666666	-1.2455195907263412
Starch_biosynthesis	enzyme	SS	OG0008186	SS2	H2	Clusia_major	Cma09.g822, Cma00.g18733, Cma13.g1048	3	T	T04	22.296666666666667	-0.16111717173247128
Starch_biosynthesis	enzyme	SS	OG0008186	SS2	H2	Clusia_major	Cma09.g822, Cma00.g18733, Cma13.g1048	3	T	T08	39.41	1.4003279621505067
Starch_biosynthesis	enzyme	SS	OG0008186	SS2	H2	Clusia_major	Cma09.g822, Cma00.g18733, Cma13.g1048	3	T	T13	21.11	-0.2693903442416923
Starch_biosynthesis	enzyme	SS	OG0008186	SS2	H2	Clusia_major	Cma09.g822, Cma00.g18733, Cma13.g1048	3	T	T19	13.433333333333334	-0.9698204461763433
Starch_biosynthesis	enzyme	SS	OG0008186	SS2	H2	Clusia_rosea	Cro0.g11943, Cro0.g15315	2	C	T04	18.253333333333334	-0.5346770437287556
Starch_biosynthesis	enzyme	SS	OG0008186	SS2	H2	Clusia_rosea	Cro0.g11943, Cro0.g15315	2	C	T08	58.480000000000004	1.4651625855037327
Starch_biosynthesis	enzyme	SS	OG0008186	SS2	H2	Clusia_rosea	Cro0.g11943, Cro0.g15315	2	C	T13	24.866666666666667	-0.2058999618264307
Starch_biosynthesis	enzyme	SS	OG0008186	SS2	H2	Clusia_rosea	Cro0.g11943, Cro0.g15315	2	C	T19	14.433333333333334	-0.724585579948546
Starch_biosynthesis	enzyme	SS	OG0008186	SS2	H2	Clusia_rosea	Cro0.g11943, Cro0.g15315	2	T	T04	8.613333333333333	-0.9154535747503268
Starch_biosynthesis	enzyme	SS	OG0008186	SS2	H2	Clusia_rosea	Cro0.g11943, Cro0.g15315	2	T	T08	29.32	1.2638135669814339
Starch_biosynthesis	enzyme	SS	OG0008186	SS2	H2	Clusia_rosea	Cro0.g11943, Cro0.g15315	2	T	T13	20.426666666666666	0.3278372736555585
Starch_biosynthesis	enzyme	SS	OG0008186	SS2	H2	Clusia_rosea	Cro0.g11943, Cro0.g15315	2	T	T19	10.886666666666667	-0.6761972658866661
Starch_biosynthesis	enzyme	SS	OG0011525	SS1	H2	Clusia_major	Cma21.g1142, Cma00.g4526, Cma13.g1281	3	C	T04	3.5133333333333328	-1.2152611857255093
Starch_biosynthesis	enzyme	SS	OG0011525	SS1	H2	Clusia_major	Cma21.g1142, Cma00.g4526, Cma13.g1281	3	C	T08	8.71	-0.13217289728985435
Starch_biosynthesis	enzyme	SS	OG0011525	SS1	H2	Clusia_major	Cma21.g1142, Cma00.g4526, Cma13.g1281	3	C	T13	15.2	1.220471681019459
Starch_biosynthesis	enzyme	SS	OG0011525	SS1	H2	Clusia_major	Cma21.g1142, Cma00.g4526, Cma13.g1281	3	C	T19	9.953333333333333	0.12696240199590506
Starch_biosynthesis	enzyme	SS	OG0011525	SS1	H2	Clusia_major	Cma21.g1142, Cma00.g4526, Cma13.g1281	3	T	T04	6.3100000000000005	-0.15472442839659753
Starch_biosynthesis	enzyme	SS	OG0011525	SS1	H2	Clusia_major	Cma21.g1142, Cma00.g4526, Cma13.g1281	3	T	T08	11.873333333333333	1.3823890894243633
Starch_biosynthesis	enzyme	SS	OG0011525	SS1	H2	Clusia_major	Cma21.g1142, Cma00.g4526, Cma13.g1281	3	T	T13	6.076666666666666	-0.21919294022851346
Starch_biosynthesis	enzyme	SS	OG0011525	SS1	H2	Clusia_major	Cma21.g1142, Cma00.g4526, Cma13.g1281	3	T	T19	3.22	-1.0084717207992524
Starch_biosynthesis	enzyme	SS	OG0011525	SS1	H2	Clusia_rosea	Cro0.g26238, Cro0.g84551, Cro0.g60148	3	C	T04	13.379999999999999	-0.1628351573340221
Starch_biosynthesis	enzyme	SS	OG0011525	SS1	H2	Clusia_rosea	Cro0.g26238, Cro0.g84551, Cro0.g60148	3	C	T08	9.693333333333332	-0.9219318233463654
Starch_biosynthesis	enzyme	SS	OG0011525	SS1	H2	Clusia_rosea	Cro0.g26238, Cro0.g84551, Cro0.g60148	3	C	T13	21.06	1.418501839494584
Starch_biosynthesis	enzyme	SS	OG0011525	SS1	H2	Clusia_rosea	Cro0.g26238, Cro0.g84551, Cro0.g60148	3	C	T19	12.55	-0.3337348588141966
Starch_biosynthesis	enzyme	SS	OG0011525	SS1	H2	Clusia_rosea	Cro0.g26238, Cro0.g84551, Cro0.g60148	3	T	T04	5.49	-1.2104758905010382
Starch_biosynthesis	enzyme	SS	OG0011525	SS1	H2	Clusia_rosea	Cro0.g26238, Cro0.g84551, Cro0.g60148	3	T	T08	30.563333333333333	0.41443704754639804
Starch_biosynthesis	enzyme	SS	OG0011525	SS1	H2	Clusia_rosea	Cro0.g26238, Cro0.g84551, Cro0.g60148	3	T	T13	41.47	1.1212590540993377
Starch_biosynthesis	enzyme	SS	OG0011525	SS1	H2	Clusia_rosea	Cro0.g26238, Cro0.g84551, Cro0.g60148	3	T	T19	19.15	-0.3252202111446977
Starch_biosynthesis	enzyme	SS	OG0011525	SS1		Clusia_rosea	Cro0.g86882, Cro0.g92313	2	C	T04	0
Starch_biosynthesis	enzyme	SS	OG0011525	SS1		Clusia_rosea	Cro0.g86882, Cro0.g92313	2	C	T08	0
Starch_biosynthesis	enzyme	SS	OG0011525	SS1		Clusia_rosea	Cro0.g86882, Cro0.g92313	2	C	T13	0
Starch_biosynthesis	enzyme	SS	OG0011525	SS1		Clusia_rosea	Cro0.g86882, Cro0.g92313	2	C	T19	0
Starch_biosynthesis	enzyme	SS	OG0011525	SS1		Clusia_rosea	Cro0.g86882, Cro0.g92313	2	T	T04	0
Starch_biosynthesis	enzyme	SS	OG0011525	SS1		Clusia_rosea	Cro0.g86882, Cro0.g92313	2	T	T08	0
Starch_biosynthesis	enzyme	SS	OG0011525	SS1		Clusia_rosea	Cro0.g86882, Cro0.g92313	2	T	T13	0
Starch_biosynthesis	enzyme	SS	OG0011525	SS1		Clusia_rosea	Cro0.g86882, Cro0.g92313	2	T	T19	0
Starch_syn/deg	enzyme	GWD	OG0004007	GWD2	H1	Clusia_major	Cma16.g362, Cma00.g11887	2	C	T04	12.48	-0.6880665650204782
Starch_syn/deg	enzyme	GWD	OG0004007	GWD2	H1	Clusia_major	Cma16.g362, Cma00.g11887	2	C	T08	13.236666666666666	-0.4665188908933174
Starch_syn/deg	enzyme	GWD	OG0004007	GWD2	H1	Clusia_major	Cma16.g362, Cma00.g11887	2	C	T13	19.89666666666667	1.4834910338030176
Starch_syn/deg	enzyme	GWD	OG0004007	GWD2	H1	Clusia_major	Cma16.g362, Cma00.g11887	2	C	T19	13.706666666666667	-0.3289055778892215
Starch_syn/deg	enzyme	GWD	OG0004007	GWD2	H1	Clusia_major	Cma16.g362, Cma00.g11887	2	T	T04	11.816666666666666	0.6978048747029371
Starch_syn/deg	enzyme	GWD	OG0004007	GWD2	H1	Clusia_major	Cma16.g362, Cma00.g11887	2	T	T08	11.486666666666666	0.4839266004131822
Starch_syn/deg	enzyme	GWD	OG0004007	GWD2	H1	Clusia_major	Cma16.g362, Cma00.g11887	2	T	T13	8.456666666666667	-1.479864827156384
Starch_syn/deg	enzyme	GWD	OG0004007	GWD2	H1	Clusia_major	Cma16.g362, Cma00.g11887	2	T	T19	11.200000000000001	0.2981333520402648
Starch_syn/deg	enzyme	GWD	OG0004007	GWD2	H1	Clusia_rosea	Cro0.g116193, Cro0.g63839	2	C	T04	10.656666666666666	0.315133652678755
Starch_syn/deg	enzyme	GWD	OG0004007	GWD2	H1	Clusia_rosea	Cro0.g116193, Cro0.g63839	2	C	T08	7.183333333333334	-1.175759723445025
Starch_syn/deg	enzyme	GWD	OG0004007	GWD2	H1	Clusia_rosea	Cro0.g116193, Cro0.g63839	2	C	T13	12.69	1.1879215216187797
Starch_syn/deg	enzyme	GWD	OG0004007	GWD2	H1	Clusia_rosea	Cro0.g116193, Cro0.g63839	2	C	T19	9.16	-0.327295450852509
Starch_syn/deg	enzyme	GWD	OG0004007	GWD2	H1	Clusia_rosea	Cro0.g116193, Cro0.g63839	2	T	T04	7.43	0.22502615760161243
Starch_syn/deg	enzyme	GWD	OG0004007	GWD2	H1	Clusia_rosea	Cro0.g116193, Cro0.g63839	2	T	T08	3.046666666666667	-0.7988817913469012
Starch_syn/deg	enzyme	GWD	OG0004007	GWD2	H1	Clusia_rosea	Cro0.g116193, Cro0.g63839	2	T	T13	3.2600000000000002	-0.7490490090406617
Starch_syn/deg	enzyme	GWD	OG0004007	GWD2	H1	Clusia_rosea	Cro0.g116193, Cro0.g63839	2	T	T19	12.13	1.3229046427859505
Starch_syn/deg	enzyme	GWD	OG0004007	GWD2	H2	Clusia_major	Cma27.g377, Cma27.g376, Cma27.g378, Cma00.g22380, Cma00.g22394, Cma00.g22395	6	C	T04	18.490000000000002	-0.16319077150741568
Starch_syn/deg	enzyme	GWD	OG0004007	GWD2	H2	Clusia_major	Cma27.g377, Cma27.g376, Cma27.g378, Cma00.g22380, Cma00.g22394, Cma00.g22395	6	C	T08	9.996666666666666	-1.1141572341738455
Starch_syn/deg	enzyme	GWD	OG0004007	GWD2	H2	Clusia_major	Cma27.g377, Cma27.g376, Cma27.g378, Cma00.g22380, Cma00.g22394, Cma00.g22395	6	C	T13	19.606666666666662	-0.03816182135307817
Starch_syn/deg	enzyme	GWD	OG0004007	GWD2	H2	Clusia_major	Cma27.g377, Cma27.g376, Cma27.g378, Cma00.g22380, Cma00.g22394, Cma00.g22395	6	C	T19	31.696666666666662	1.3155098270343393
Starch_syn/deg	enzyme	GWD	OG0004007	GWD2	H2	Clusia_major	Cma27.g377, Cma27.g376, Cma27.g378, Cma00.g22380, Cma00.g22394, Cma00.g22395	6	T	T04	11.846666666666668	-0.044206853384306265
Starch_syn/deg	enzyme	GWD	OG0004007	GWD2	H2	Clusia_major	Cma27.g377, Cma27.g376, Cma27.g378, Cma00.g22380, Cma00.g22394, Cma00.g22395	6	T	T08	17.51	1.353140940102878
Starch_syn/deg	enzyme	GWD	OG0004007	GWD2	H2	Clusia_major	Cma27.g377, Cma27.g376, Cma27.g378, Cma00.g22380, Cma00.g22394, Cma00.g22395	6	T	T13	7.7766666666666655	-1.0484220716584984
Starch_syn/deg	enzyme	GWD	OG0004007	GWD2	H2	Clusia_major	Cma27.g377, Cma27.g376, Cma27.g378, Cma00.g22380, Cma00.g22394, Cma00.g22395	6	T	T19	10.97	-0.2605120150600741
Starch_syn/deg	enzyme	GWD	OG0004007	GWD2	H2	Clusia_rosea	Cro0.g66935, Cro0.g104887, Cro0.g66937, Cro0.g66938, Cro0.g89523	5	C	T04	0.1	-0.8922075734103556
Starch_syn/deg	enzyme	GWD	OG0004007	GWD2	H2	Clusia_rosea	Cro0.g66935, Cro0.g104887, Cro0.g66937, Cro0.g66938, Cro0.g89523	5	C	T08	1.6866666666666668	-0.6768744234834552
Starch_syn/deg	enzyme	GWD	OG0004007	GWD2	H2	Clusia_rosea	Cro0.g66935, Cro0.g104887, Cro0.g66937, Cro0.g66938, Cro0.g89523	5	C	T13	8.716666666666667	0.277196192474177
Starch_syn/deg	enzyme	GWD	OG0004007	GWD2	H2	Clusia_rosea	Cro0.g66935, Cro0.g104887, Cro0.g66937, Cro0.g66938, Cro0.g89523	5	C	T19	16.19333333333333	1.2918858044196337
Starch_syn/deg	enzyme	GWD	OG0004007	GWD2	H2	Clusia_rosea	Cro0.g66935, Cro0.g104887, Cro0.g66937, Cro0.g66938, Cro0.g89523	5	T	T04	3.29	-1.0363870802258943
Starch_syn/deg	enzyme	GWD	OG0004007	GWD2	H2	Clusia_rosea	Cro0.g66935, Cro0.g104887, Cro0.g66937, Cro0.g66938, Cro0.g89523	5	T	T08	5.816666666666666	-0.029231430467909807
Starch_syn/deg	enzyme	GWD	OG0004007	GWD2	H2	Clusia_rosea	Cro0.g66935, Cro0.g104887, Cro0.g66937, Cro0.g66938, Cro0.g89523	5	T	T13	5.16	-0.2909856032941932
Starch_syn/deg	enzyme	GWD	OG0004007	GWD2	H2	Clusia_rosea	Cro0.g66935, Cro0.g104887, Cro0.g66937, Cro0.g66938, Cro0.g89523	5	T	T19	9.293333333333333	1.3566041139879976
Starch_syn/deg	enzyme	GWD	OG0007193	GWD3/PWD*	H1	Clusia_major	Cma03.g448, Cma00.g21677	2	C	T04	28.823333333333334	0.1740091711225336
Starch_syn/deg	enzyme	GWD	OG0007193	GWD3/PWD*	H1	Clusia_major	Cma03.g448, Cma00.g21677	2	C	T08	21.886666666666667	-1.437172520116586
Starch_syn/deg	enzyme	GWD	OG0007193	GWD3/PWD*	H1	Clusia_major	Cma03.g448, Cma00.g21677	2	C	T13	29.8	0.4008598369241011
Starch_syn/deg	enzyme	GWD	OG0007193	GWD3/PWD*	H1	Clusia_major	Cma03.g448, Cma00.g21677	2	C	T19	31.78666666666667	0.862303512069952
Starch_syn/deg	enzyme	GWD	OG0007193	GWD3/PWD*	H1	Clusia_major	Cma03.g448, Cma00.g21677	2	T	T04	11.423333333333334	-1.3518570221351196
Starch_syn/deg	enzyme	GWD	OG0007193	GWD3/PWD*	H1	Clusia_major	Cma03.g448, Cma00.g21677	2	T	T08	16.056666666666665	-0.09452596775718958
Starch_syn/deg	enzyme	GWD	OG0007193	GWD3/PWD*	H1	Clusia_major	Cma03.g448, Cma00.g21677	2	T	T13	19.96333333333333	0.9656121586679431
Starch_syn/deg	enzyme	GWD	OG0007193	GWD3/PWD*	H1	Clusia_major	Cma03.g448, Cma00.g21677	2	T	T19	18.176666666666666	0.4807708312243674
Starch_syn/deg	enzyme	GWD	OG0007193	GWD3/PWD*	H1	Clusia_rosea	Cro0.g23003, Cro0.g23007, Cro0.g23008, Cro0.g36850, Cro0.g36852, Cro0.g36855, Cro0.g36856	7	C	T04	31.75	-0.1893333514076563
Starch_syn/deg	enzyme	GWD	OG0007193	GWD3/PWD*	H1	Clusia_rosea	Cro0.g23003, Cro0.g23007, Cro0.g23008, Cro0.g36850, Cro0.g36852, Cro0.g36855, Cro0.g36856	7	C	T08	42.25333333333333	0.8406008571128878
Starch_syn/deg	enzyme	GWD	OG0007193	GWD3/PWD*	H1	Clusia_rosea	Cro0.g23003, Cro0.g23007, Cro0.g23008, Cro0.g36850, Cro0.g36852, Cro0.g36855, Cro0.g36856	7	C	T13	20.046666666666667	-1.33693697124759
Starch_syn/deg	enzyme	GWD	OG0007193	GWD3/PWD*	H1	Clusia_rosea	Cro0.g23003, Cro0.g23007, Cro0.g23008, Cro0.g36850, Cro0.g36852, Cro0.g36855, Cro0.g36856	7	C	T19	40.67333333333334	0.6856694655423593
Starch_syn/deg	enzyme	GWD	OG0007193	GWD3/PWD*	H1	Clusia_rosea	Cro0.g23003, Cro0.g23007, Cro0.g23008, Cro0.g36850, Cro0.g36852, Cro0.g36855, Cro0.g36856	7	T	T04	31.053333333333327	0.31018798080832927
Starch_syn/deg	enzyme	GWD	OG0007193	GWD3/PWD*	H1	Clusia_rosea	Cro0.g23003, Cro0.g23007, Cro0.g23008, Cro0.g36850, Cro0.g36852, Cro0.g36855, Cro0.g36856	7	T	T08	40.346666666666664	1.2236330196185994
Starch_syn/deg	enzyme	GWD	OG0007193	GWD3/PWD*	H1	Clusia_rosea	Cro0.g23003, Cro0.g23007, Cro0.g23008, Cro0.g36850, Cro0.g36852, Cro0.g36855, Cro0.g36856	7	T	T13	16.643333333333334	-1.1061760445778954
Starch_syn/deg	enzyme	GWD	OG0007193	GWD3/PWD*	H1	Clusia_rosea	Cro0.g23003, Cro0.g23007, Cro0.g23008, Cro0.g36850, Cro0.g36852, Cro0.g36855, Cro0.g36856	7	T	T19	23.546666666666667	-0.42764495584903295
Starch_syn/deg	enzyme	GWD	OG0007193	GWD3/PWD*	H2	Clusia_major	Cma27.g141, Cma00.g195	2	C	T04	46.47666666666667	-0.5939437571025388
Starch_syn/deg	enzyme	GWD	OG0007193	GWD3/PWD*	H2	Clusia_major	Cma27.g141, Cma00.g195	2	C	T08	99.71000000000001	1.242776347642108
Starch_syn/deg	enzyme	GWD	OG0007193	GWD3/PWD*	H2	Clusia_major	Cma27.g141, Cma00.g195	2	C	T13	73.64666666666668	0.34350806342179563
Starch_syn/deg	enzyme	GWD	OG0007193	GWD3/PWD*	H2	Clusia_major	Cma27.g141, Cma00.g195	2	C	T19	34.93	-0.9923406539613651
Starch_syn/deg	enzyme	GWD	OG0007193	GWD3/PWD*	H2	Clusia_major	Cma27.g141, Cma00.g195	2	T	T04	82.03333333333333	0.32708363066463636
Starch_syn/deg	enzyme	GWD	OG0007193	GWD3/PWD*	H2	Clusia_major	Cma27.g141, Cma00.g195	2	T	T08	98.18	1.2687734416242198
Starch_syn/deg	enzyme	GWD	OG0007193	GWD3/PWD*	H2	Clusia_major	Cma27.g141, Cma00.g195	2	T	T13	63.946666666666665	-0.7277489280196527
Starch_syn/deg	enzyme	GWD	OG0007193	GWD3/PWD*	H2	Clusia_major	Cma27.g141, Cma00.g195	2	T	T19	61.54	-0.8681081442692025
Starch_syn/deg	enzyme	GWD	OG0007193	GWD3/PWD*	H2	Clusia_rosea	Cro0.g12347, Cro0.g63606, Cro0.g63607, Cro0.g73324, Cro0.g73325, Cro0.g85505	6	C	T04	61.76	0.1365793532921946
Starch_syn/deg	enzyme	GWD	OG0007193	GWD3/PWD*	H2	Clusia_rosea	Cro0.g12347, Cro0.g63606, Cro0.g63607, Cro0.g73324, Cro0.g73325, Cro0.g85505	6	C	T08	86.06333333333333	1.0959243097983513
Starch_syn/deg	enzyme	GWD	OG0007193	GWD3/PWD*	H2	Clusia_rosea	Cro0.g12347, Cro0.g63606, Cro0.g63607, Cro0.g73324, Cro0.g73325, Cro0.g85505	6	C	T13	60.78666666666667	0.09815818647011305
Starch_syn/deg	enzyme	GWD	OG0007193	GWD3/PWD*	H2	Clusia_rosea	Cro0.g12347, Cro0.g63606, Cro0.g63607, Cro0.g73324, Cro0.g73325, Cro0.g85505	6	C	T19	24.59	-1.3306618495606584
Starch_syn/deg	enzyme	GWD	OG0007193	GWD3/PWD*	H2	Clusia_rosea	Cro0.g12347, Cro0.g63606, Cro0.g63607, Cro0.g73324, Cro0.g73325, Cro0.g85505	6	T	T04	25.883333333333336	-0.5323102482530043
Starch_syn/deg	enzyme	GWD	OG0007193	GWD3/PWD*	H2	Clusia_rosea	Cro0.g12347, Cro0.g63606, Cro0.g63607, Cro0.g73324, Cro0.g73325, Cro0.g85505	6	T	T08	55.08666666666667	-0.19863203807898971
Starch_syn/deg	enzyme	GWD	OG0007193	GWD3/PWD*	H2	Clusia_rosea	Cro0.g12347, Cro0.g63606, Cro0.g63607, Cro0.g73324, Cro0.g73325, Cro0.g85505	6	T	T13	200.52999999999997	1.4632080879936935
Starch_syn/deg	enzyme	GWD	OG0007193	GWD3/PWD*	H2	Clusia_rosea	Cro0.g12347, Cro0.g63606, Cro0.g63607, Cro0.g73324, Cro0.g73325, Cro0.g85505	6	T	T19	8.383333333333333	-0.7322658016616995
Starch_syn/deg	enzyme	GWD	OG0007193	GWD3/PWD*		Clusia_rosea	Cro0.g114552, Cro0.g114553, Cro0.g115309, Cro0.g15156	4	C	T04	0.6399999999999999	-0.938327625968082
Starch_syn/deg	enzyme	GWD	OG0007193	GWD3/PWD*		Clusia_rosea	Cro0.g114552, Cro0.g114553, Cro0.g115309, Cro0.g15156	4	C	T08	1.8699999999999999	-0.5315812013193627
Starch_syn/deg	enzyme	GWD	OG0007193	GWD3/PWD*		Clusia_rosea	Cro0.g114552, Cro0.g114553, Cro0.g115309, Cro0.g15156	4	C	T13	3.84	0.11987445441882978
Starch_syn/deg	enzyme	GWD	OG0007193	GWD3/PWD*		Clusia_rosea	Cro0.g114552, Cro0.g114553, Cro0.g115309, Cro0.g15156	4	C	T19	7.5600000000000005	1.3500343728686148
Starch_syn/deg	enzyme	GWD	OG0007193	GWD3/PWD*		Clusia_rosea	Cro0.g114552, Cro0.g114553, Cro0.g115309, Cro0.g15156	4	T	T04	0	-1.0896679850199675
Starch_syn/deg	enzyme	GWD	OG0007193	GWD3/PWD*		Clusia_rosea	Cro0.g114552, Cro0.g114553, Cro0.g115309, Cro0.g15156	4	T	T08	0.4933333333333333	-0.5957296640920803
Starch_syn/deg	enzyme	GWD	OG0007193	GWD3/PWD*		Clusia_rosea	Cro0.g114552, Cro0.g114553, Cro0.g115309, Cro0.g15156	4	T	T13	1.7933333333333332	0.7058645599746499
Starch_syn/deg	enzyme	GWD	OG0007193	GWD3/PWD*		Clusia_rosea	Cro0.g114552, Cro0.g114553, Cro0.g115309, Cro0.g15156	4	T	T19	2.0666666666666664	0.9795330891373982
Starch_syn/deg	enzyme	PGM	OG0006117	PGM1*	H1	Clusia_major	Cma14.g845, Cma00.g20140	2	C	T04	0	-0.49999999999999994
Starch_syn/deg	enzyme	PGM	OG0006117	PGM1*	H1	Clusia_major	Cma14.g845, Cma00.g20140	2	C	T08	1.5533333333333332	1.5
Starch_syn/deg	enzyme	PGM	OG0006117	PGM1*	H1	Clusia_major	Cma14.g845, Cma00.g20140	2	C	T13	0	-0.49999999999999994
Starch_syn/deg	enzyme	PGM	OG0006117	PGM1*	H1	Clusia_major	Cma14.g845, Cma00.g20140	2	C	T19	0	-0.49999999999999994
Starch_syn/deg	enzyme	PGM	OG0006117	PGM1*	H1	Clusia_major	Cma14.g845, Cma00.g20140	2	T	T04	0	-0.8250238238695148
Starch_syn/deg	enzyme	PGM	OG0006117	PGM1*	H1	Clusia_major	Cma14.g845, Cma00.g20140	2	T	T08	7.413333333333333	1.1974098871095986
Starch_syn/deg	enzyme	PGM	OG0006117	PGM1*	H1	Clusia_major	Cma14.g845, Cma00.g20140	2	T	T13	0	-0.8250238238695148
Starch_syn/deg	enzyme	PGM	OG0006117	PGM1*	H1	Clusia_major	Cma14.g845, Cma00.g20140	2	T	T19	4.683333333333334	0.4526377606294306
Starch_syn/deg	enzyme	PGM	OG0006117	PGM1*	H1	Clusia_rosea	Cro0.g10448	1	C	T04	0
Starch_syn/deg	enzyme	PGM	OG0006117	PGM1*	H1	Clusia_rosea	Cro0.g10448	1	C	T08	0
Starch_syn/deg	enzyme	PGM	OG0006117	PGM1*	H1	Clusia_rosea	Cro0.g10448	1	C	T13	0
Starch_syn/deg	enzyme	PGM	OG0006117	PGM1*	H1	Clusia_rosea	Cro0.g10448	1	C	T19	0
Starch_syn/deg	enzyme	PGM	OG0006117	PGM1*	H1	Clusia_rosea	Cro0.g10448	1	T	T04	0
Starch_syn/deg	enzyme	PGM	OG0006117	PGM1*	H1	Clusia_rosea	Cro0.g10448	1	T	T08	0
Starch_syn/deg	enzyme	PGM	OG0006117	PGM1*	H1	Clusia_rosea	Cro0.g10448	1	T	T13	0
Starch_syn/deg	enzyme	PGM	OG0006117	PGM1*	H1	Clusia_rosea	Cro0.g10448	1	T	T19	0
Starch_syn/deg	enzyme	PGM	OG0006117	PGM1*	H2	Clusia_major	Cma15.g1060, Cma00.g18354, Cma00.g18355	3	C	T04	0
Starch_syn/deg	enzyme	PGM	OG0006117	PGM1*	H2	Clusia_major	Cma15.g1060, Cma00.g18354, Cma00.g18355	3	C	T08	0
Starch_syn/deg	enzyme	PGM	OG0006117	PGM1*	H2	Clusia_major	Cma15.g1060, Cma00.g18354, Cma00.g18355	3	C	T13	0
Starch_syn/deg	enzyme	PGM	OG0006117	PGM1*	H2	Clusia_major	Cma15.g1060, Cma00.g18354, Cma00.g18355	3	C	T19	0
Starch_syn/deg	enzyme	PGM	OG0006117	PGM1*	H2	Clusia_major	Cma15.g1060, Cma00.g18354, Cma00.g18355	3	T	T04	0	-1.0924218343104606
Starch_syn/deg	enzyme	PGM	OG0006117	PGM1*	H2	Clusia_major	Cma15.g1060, Cma00.g18354, Cma00.g18355	3	T	T08	4.206666666666667	1.3041646148851957
Starch_syn/deg	enzyme	PGM	OG0006117	PGM1*	H2	Clusia_major	Cma15.g1060, Cma00.g18354, Cma00.g18355	3	T	T13	2.09	0.09827523672414827
Starch_syn/deg	enzyme	PGM	OG0006117	PGM1*	H2	Clusia_major	Cma15.g1060, Cma00.g18354, Cma00.g18355	3	T	T19	1.3733333333333333	-0.3100180172988834
Starch_syn/deg	enzyme	PGM	OG0006117	PGM1*	H2	Clusia_rosea	Cro0.g44184, Cro0.g79843, Cro0.g28935, Cro0.g76311	4	C	T04	64.74666666666667	0.5285521386585076
Starch_syn/deg	enzyme	PGM	OG0006117	PGM1*	H2	Clusia_rosea	Cro0.g44184, Cro0.g79843, Cro0.g28935, Cro0.g76311	4	C	T08	62.25	0.2965652931529566
Starch_syn/deg	enzyme	PGM	OG0006117	PGM1*	H2	Clusia_rosea	Cro0.g44184, Cro0.g79843, Cro0.g28935, Cro0.g76311	4	C	T13	66.14	0.6580187627190149
Starch_syn/deg	enzyme	PGM	OG0006117	PGM1*	H2	Clusia_rosea	Cro0.g44184, Cro0.g79843, Cro0.g28935, Cro0.g76311	4	C	T19	43.096666666666664	-1.4831361945304804
Starch_syn/deg	enzyme	PGM	OG0006117	PGM1*	H2	Clusia_rosea	Cro0.g44184, Cro0.g79843, Cro0.g28935, Cro0.g76311	4	T	T04	124.5	0.965016282554168
Starch_syn/deg	enzyme	PGM	OG0006117	PGM1*	H2	Clusia_rosea	Cro0.g44184, Cro0.g79843, Cro0.g28935, Cro0.g76311	4	T	T08	80.34	-0.5597203776059578
Starch_syn/deg	enzyme	PGM	OG0006117	PGM1*	H2	Clusia_rosea	Cro0.g44184, Cro0.g79843, Cro0.g28935, Cro0.g76311	4	T	T13	117.17333333333333	0.712044424233519
Starch_syn/deg	enzyme	PGM	OG0006117	PGM1*	H2	Clusia_rosea	Cro0.g44184, Cro0.g79843, Cro0.g28935, Cro0.g76311	4	T	T19	64.19	-1.1173403291817288
Starch_syn/deg	enzyme	PGM	OG0006117	PGM2	H1	Clusia_major	Cma02.g781, Cma14.g846, Cma00.g20141	3	C	T04	2.21	-0.34548638963302664
Starch_syn/deg	enzyme	PGM	OG0006117	PGM2	H1	Clusia_major	Cma02.g781, Cma14.g846, Cma00.g20141	3	C	T08	14.95	1.4871978312933132
Starch_syn/deg	enzyme	PGM	OG0006117	PGM2	H1	Clusia_major	Cma02.g781, Cma14.g846, Cma00.g20141	3	C	T13	1.2866666666666666	-0.4783104422747315
Starch_syn/deg	enzyme	PGM	OG0006117	PGM2	H1	Clusia_major	Cma02.g781, Cma14.g846, Cma00.g20141	3	C	T19	0	-0.663400999385555
Starch_syn/deg	enzyme	PGM	OG0006117	PGM2	H1	Clusia_major	Cma02.g781, Cma14.g846, Cma00.g20141	3	T	T04	0.54	-0.8465591407507357
Starch_syn/deg	enzyme	PGM	OG0006117	PGM2	H1	Clusia_major	Cma02.g781, Cma14.g846, Cma00.g20141	3	T	T08	1.926666666666667	-0.23488983540587047
Starch_syn/deg	enzyme	PGM	OG0006117	PGM2	H1	Clusia_major	Cma02.g781, Cma14.g846, Cma00.g20141	3	T	T13	1.6300000000000001	-0.36575177813590176
Starch_syn/deg	enzyme	PGM	OG0006117	PGM2	H1	Clusia_major	Cma02.g781, Cma14.g846, Cma00.g20141	3	T	T19	5.74	1.4472007542925085
Starch_syn/deg	enzyme	PGM	OG0006117	PGM2	H1	Clusia_rosea	Cro0.g12528, Cro0.g12529, Cro0.g35377, Cro0.g35378, Cro0.g35379, Cro0.g84676, Cro0.g84677, Cro0.g10449, Cro0.g28884, Cro0.g61938, Cro0.g28883	11	C	T04	0	-0.7642363638787755
Starch_syn/deg	enzyme	PGM	OG0006117	PGM2	H1	Clusia_rosea	Cro0.g12528, Cro0.g12529, Cro0.g35377, Cro0.g35378, Cro0.g35379, Cro0.g84676, Cro0.g84677, Cro0.g10449, Cro0.g28884, Cro0.g61938, Cro0.g28883	11	C	T08	3.7566666666666673	1.340331460412929
Starch_syn/deg	enzyme	PGM	OG0006117	PGM2	H1	Clusia_rosea	Cro0.g12528, Cro0.g12529, Cro0.g35377, Cro0.g35378, Cro0.g35379, Cro0.g84676, Cro0.g84677, Cro0.g10449, Cro0.g28884, Cro0.g61938, Cro0.g28883	11	C	T13	1.6999999999999997	0.18814126734462197
Starch_syn/deg	enzyme	PGM	OG0006117	PGM2	H1	Clusia_rosea	Cro0.g12528, Cro0.g12529, Cro0.g35377, Cro0.g35378, Cro0.g35379, Cro0.g84676, Cro0.g84677, Cro0.g10449, Cro0.g28884, Cro0.g61938, Cro0.g28883	11	C	T19	0	-0.7642363638787755
Starch_syn/deg	enzyme	PGM	OG0006117	PGM2	H1	Clusia_rosea	Cro0.g12528, Cro0.g12529, Cro0.g35377, Cro0.g35378, Cro0.g35379, Cro0.g84676, Cro0.g84677, Cro0.g10449, Cro0.g28884, Cro0.g61938, Cro0.g28883	11	T	T04	0
Starch_syn/deg	enzyme	PGM	OG0006117	PGM2	H1	Clusia_rosea	Cro0.g12528, Cro0.g12529, Cro0.g35377, Cro0.g35378, Cro0.g35379, Cro0.g84676, Cro0.g84677, Cro0.g10449, Cro0.g28884, Cro0.g61938, Cro0.g28883	11	T	T08	0
Starch_syn/deg	enzyme	PGM	OG0006117	PGM2	H1	Clusia_rosea	Cro0.g12528, Cro0.g12529, Cro0.g35377, Cro0.g35378, Cro0.g35379, Cro0.g84676, Cro0.g84677, Cro0.g10449, Cro0.g28884, Cro0.g61938, Cro0.g28883	11	T	T13	0
Starch_syn/deg	enzyme	PGM	OG0006117	PGM2	H1	Clusia_rosea	Cro0.g12528, Cro0.g12529, Cro0.g35377, Cro0.g35378, Cro0.g35379, Cro0.g84676, Cro0.g84677, Cro0.g10449, Cro0.g28884, Cro0.g61938, Cro0.g28883	11	T	T19	0
Starch_syn/deg	enzyme	PGM	OG0006117	PGM2	H2	Clusia_major	Cma18.g433, Cma00.g8811	2	C	T04	34.07333333333333	-0.9061134421166258
Starch_syn/deg	enzyme	PGM	OG0006117	PGM2	H2	Clusia_major	Cma18.g433, Cma00.g8811	2	C	T08	49.03	-0.4604562005538394
Starch_syn/deg	enzyme	PGM	OG0006117	PGM2	H2	Clusia_major	Cma18.g433, Cma00.g8811	2	C	T13	111.53666666666666	1.4020275511255385
Starch_syn/deg	enzyme	PGM	OG0006117	PGM2	H2	Clusia_major	Cma18.g433, Cma00.g8811	2	C	T19	63.29333333333334	-0.03545790845507341
Starch_syn/deg	enzyme	PGM	OG0006117	PGM2	H2	Clusia_major	Cma18.g433, Cma00.g8811	2	T	T04	135.34333333333333	1.4885581819977636
Starch_syn/deg	enzyme	PGM	OG0006117	PGM2	H2	Clusia_major	Cma18.g433, Cma00.g8811	2	T	T08	101.49000000000001	-0.3404656999657335
Starch_syn/deg	enzyme	PGM	OG0006117	PGM2	H2	Clusia_major	Cma18.g433, Cma00.g8811	2	T	T13	98.42333333333333	-0.5061512032550624
Starch_syn/deg	enzyme	PGM	OG0006117	PGM2	H2	Clusia_major	Cma18.g433, Cma00.g8811	2	T	T19	95.91	-0.6419412787769684
Starch_syn/deg	enzyme	PGM	OG0006117	PGM2	H2	Clusia_rosea	Cro0.g108315, Cro0.g43366, Cro0.g44183, Cro0.g79844	4	C	T04	72.39999999999999	1.4907194597338511
Starch_syn/deg	enzyme	PGM	OG0006117	PGM2	H2	Clusia_rosea	Cro0.g108315, Cro0.g43366, Cro0.g44183, Cro0.g79844	4	C	T08	38.64	-0.5369472993561897
Starch_syn/deg	enzyme	PGM	OG0006117	PGM2	H2	Clusia_rosea	Cro0.g108315, Cro0.g43366, Cro0.g44183, Cro0.g79844	4	C	T13	37.45	-0.6084201501653469
Starch_syn/deg	enzyme	PGM	OG0006117	PGM2	H2	Clusia_rosea	Cro0.g108315, Cro0.g43366, Cro0.g44183, Cro0.g79844	4	C	T19	41.830000000000005	-0.3453520102123141
Starch_syn/deg	enzyme	PGM	OG0006117	PGM2	H2	Clusia_rosea	Cro0.g108315, Cro0.g43366, Cro0.g44183, Cro0.g79844	4	T	T04	75.27000000000001	0.5721214194743655
Starch_syn/deg	enzyme	PGM	OG0006117	PGM2	H2	Clusia_rosea	Cro0.g108315, Cro0.g43366, Cro0.g44183, Cro0.g79844	4	T	T08	64.72	-0.10328488139708758
Starch_syn/deg	enzyme	PGM	OG0006117	PGM2	H2	Clusia_rosea	Cro0.g108315, Cro0.g43366, Cro0.g44183, Cro0.g79844	4	T	T13	80.31666666666666	0.8952067716131888
Starch_syn/deg	enzyme	PGM	OG0006117	PGM2	H2	Clusia_rosea	Cro0.g108315, Cro0.g43366, Cro0.g44183, Cro0.g79844	4	T	T19	45.026666666666664	-1.3640433096904654
Starch_syn/deg	enzyme	PGM	OG0008062	PGMP	H1	Clusia_major	Cma04.g1288, Cma00.g15431	2	C	T04	10.383333333333333	-0.09216650477996047
Starch_syn/deg	enzyme	PGM	OG0008062	PGMP	H1	Clusia_major	Cma04.g1288, Cma00.g15431	2	C	T08	21.92666666666667	1.4404750609007246
Starch_syn/deg	enzyme	PGM	OG0008062	PGMP	H1	Clusia_major	Cma04.g1288, Cma00.g15431	2	C	T13	5.536666666666667	-0.7356723772892632
Starch_syn/deg	enzyme	PGM	OG0008062	PGMP	H1	Clusia_major	Cma04.g1288, Cma00.g15431	2	C	T19	6.463333333333333	-0.6126361788315011
Starch_syn/deg	enzyme	PGM	OG0008062	PGMP	H1	Clusia_major	Cma04.g1288, Cma00.g15431	2	T	T04	6.2	0.23281051074013867
Starch_syn/deg	enzyme	PGM	OG0008062	PGMP	H1	Clusia_major	Cma04.g1288, Cma00.g15431	2	T	T08	7.743333333333333	1.058797227005917
Starch_syn/deg	enzyme	PGM	OG0008062	PGMP	H1	Clusia_major	Cma04.g1288, Cma00.g15431	2	T	T13	3.243333333333333	-1.3495873668575837
Starch_syn/deg	enzyme	PGM	OG0008062	PGMP	H1	Clusia_major	Cma04.g1288, Cma00.g15431	2	T	T19	5.873333333333333	0.05797962911152875
Starch_syn/deg	enzyme	PGM	OG0008062	PGMP	H1	Clusia_rosea	Cro0.g50130, Cro0.g9197, Cro0.g95303, Cro0.g96582	4	C	T04	0.22666666666666668	-0.8282119091786602
Starch_syn/deg	enzyme	PGM	OG0008062	PGMP	H1	Clusia_rosea	Cro0.g50130, Cro0.g9197, Cro0.g95303, Cro0.g96582	4	C	T08	0.2733333333333333	-0.7915479827644268
Starch_syn/deg	enzyme	PGM	OG0008062	PGMP	H1	Clusia_rosea	Cro0.g50130, Cro0.g9197, Cro0.g95303, Cro0.g96582	4	C	T13	1.7600000000000002	0.37645995871757304
Starch_syn/deg	enzyme	PGM	OG0008062	PGMP	H1	Clusia_rosea	Cro0.g50130, Cro0.g9197, Cro0.g95303, Cro0.g96582	4	C	T19	2.8633333333333333	1.2432999332255144
Starch_syn/deg	enzyme	PGM	OG0008062	PGMP	H1	Clusia_rosea	Cro0.g50130, Cro0.g9197, Cro0.g95303, Cro0.g96582	4	T	T04	0.9066666666666667	-0.2758733611091952
Starch_syn/deg	enzyme	PGM	OG0008062	PGMP	H1	Clusia_rosea	Cro0.g50130, Cro0.g9197, Cro0.g95303, Cro0.g96582	4	T	T08	1.54	0.9647405705061202
Starch_syn/deg	enzyme	PGM	OG0008062	PGMP	H1	Clusia_rosea	Cro0.g50130, Cro0.g9197, Cro0.g95303, Cro0.g96582	4	T	T13	0.39333333333333337	-1.2814236004184512
Starch_syn/deg	enzyme	PGM	OG0008062	PGMP	H1	Clusia_rosea	Cro0.g50130, Cro0.g9197, Cro0.g95303, Cro0.g96582	4	T	T19	1.35	0.5925563910215257
Starch_syn/deg	enzyme	PGM	OG0008062	PGMP	H2	Clusia_major	Cma08.g106, Cma00.g14109	2	C	T04	17.133333333333333	-0.901136069412807
Starch_syn/deg	enzyme	PGM	OG0008062	PGMP	H2	Clusia_major	Cma08.g106, Cma00.g14109	2	C	T08	20.21	-0.618756645862299
Starch_syn/deg	enzyme	PGM	OG0008062	PGMP	H2	Clusia_major	Cma08.g106, Cma00.g14109	2	C	T13	29.02	0.1898336211409429
Starch_syn/deg	enzyme	PGM	OG0008062	PGMP	H2	Clusia_major	Cma08.g106, Cma00.g14109	2	C	T19	41.44333333333333	1.3300590941341632
Starch_syn/deg	enzyme	PGM	OG0008062	PGMP	H2	Clusia_major	Cma08.g106, Cma00.g14109	2	T	T04	20.846666666666664	1.2871168506265658
Starch_syn/deg	enzyme	PGM	OG0008062	PGMP	H2	Clusia_major	Cma08.g106, Cma00.g14109	2	T	T08	10.776666666666666	-1.1042607666814637
Starch_syn/deg	enzyme	PGM	OG0008062	PGMP	H2	Clusia_major	Cma08.g106, Cma00.g14109	2	T	T13	14.066666666666666	-0.3229665898251161
Starch_syn/deg	enzyme	PGM	OG0008062	PGMP	H2	Clusia_major	Cma08.g106, Cma00.g14109	2	T	T19	16.016666666666666	0.14011050588001361
Starch_syn/deg	enzyme	PGM	OG0008062	PGMP	H2	Clusia_rosea	Cro0.g33738, Cro0.g47321	2	C	T04	9.510000000000002	-1.139580056194621
Starch_syn/deg	enzyme	PGM	OG0008062	PGMP	H2	Clusia_rosea	Cro0.g33738, Cro0.g47321	2	C	T08	14.506666666666668	-0.5313441636413943
Starch_syn/deg	enzyme	PGM	OG0008062	PGMP	H2	Clusia_rosea	Cro0.g33738, Cro0.g47321	2	C	T13	24.85333333333333	0.7281382983233923
Starch_syn/deg	enzyme	PGM	OG0008062	PGMP	H2	Clusia_rosea	Cro0.g33738, Cro0.g47321	2	C	T19	26.616666666666667	0.9427859215126233
Starch_syn/deg	enzyme	PGM	OG0008062	PGMP	H2	Clusia_rosea	Cro0.g33738, Cro0.g47321	2	T	T04	2.1466666666666665	-1.455300725025702
Starch_syn/deg	enzyme	PGM	OG0008062	PGMP	H2	Clusia_rosea	Cro0.g33738, Cro0.g47321	2	T	T08	9.183333333333334	0.7928806365032093
Starch_syn/deg	enzyme	PGM	OG0008062	PGMP	H2	Clusia_rosea	Cro0.g33738, Cro0.g47321	2	T	T13	8.1466666666666665	0.46167059224196266
Starch_syn/deg	enzyme	PGM	OG0008062	PGMP	H2	Clusia_rosea	Cro0.g33738, Cro0.g47321	2	T	T19	7.33	0.2007494962805306
Starch_syn/deg	enzyme	PHS	OG0004814	PHS1	H1	Clusia_major	Cma01.g761, Cma00.g11834	2	C	T04	40.85	1.152992777685967
Starch_syn/deg	enzyme	PHS	OG0004814	PHS1	H1	Clusia_major	Cma01.g761, Cma00.g11834	2	C	T08	25.846666666666668	-1.2297530865769044
Starch_syn/deg	enzyme	PHS	OG0004814	PHS1	H1	Clusia_major	Cma01.g761, Cma00.g11834	2	C	T13	32.07666666666666	-0.2403391740447334
Starch_syn/deg	enzyme	PHS	OG0004814	PHS1	H1	Clusia_major	Cma01.g761, Cma00.g11834	2	C	T19	35.586666666666666	0.3170994829356725
Starch_syn/deg	enzyme	PHS	OG0004814	PHS1	H1	Clusia_major	Cma01.g761, Cma00.g11834	2	T	T04	22.736666666666665	-0.11828502770318484
Starch_syn/deg	enzyme	PHS	OG0004814	PHS1	H1	Clusia_major	Cma01.g761, Cma00.g11834	2	T	T08	20.066666666666666	-0.7256331507176148
Starch_syn/deg	enzyme	PHS	OG0004814	PHS1	H1	Clusia_major	Cma01.g761, Cma00.g11834	2	T	T13	20.60333333333333	-0.6035569362290717
Starch_syn/deg	enzyme	PHS	OG0004814	PHS1	H1	Clusia_major	Cma01.g761, Cma00.g11834	2	T	T19	29.619999999999997	1.447475114649872
Starch_syn/deg	enzyme	PHS	OG0004814	PHS1	H1	Clusia_rosea	Cro0.g121006, Cro0.g121008, Cro0.g63854, Cro0.g81745, Cro0.g81746, Cro0.g9601	6	C	T04	40.333333333333336	0.9781755845001461
Starch_syn/deg	enzyme	PHS	OG0004814	PHS1	H1	Clusia_rosea	Cro0.g121006, Cro0.g121008, Cro0.g63854, Cro0.g81745, Cro0.g81746, Cro0.g9601	6	C	T08	19.813333333333333	-0.8171878317738254
Starch_syn/deg	enzyme	PHS	OG0004814	PHS1	H1	Clusia_rosea	Cro0.g121006, Cro0.g121008, Cro0.g63854, Cro0.g81745, Cro0.g81746, Cro0.g9601	6	C	T13	18.8	-0.9058477535651325
Starch_syn/deg	enzyme	PHS	OG0004814	PHS1	H1	Clusia_rosea	Cro0.g121006, Cro0.g121008, Cro0.g63854, Cro0.g81745, Cro0.g81746, Cro0.g9601	6	C	T19	37.66666666666667	0.7448600008388114
Starch_syn/deg	enzyme	PHS	OG0004814	PHS1	H1	Clusia_rosea	Cro0.g121006, Cro0.g121008, Cro0.g63854, Cro0.g81745, Cro0.g81746, Cro0.g9601	6	T	T04	38.31	-0.30647962291100905
Starch_syn/deg	enzyme	PHS	OG0004814	PHS1	H1	Clusia_rosea	Cro0.g121006, Cro0.g121008, Cro0.g63854, Cro0.g81745, Cro0.g81746, Cro0.g9601	6	T	T08	16.316666666666666	-1.0910198952550787
Starch_syn/deg	enzyme	PHS	OG0004814	PHS1	H1	Clusia_rosea	Cro0.g121006, Cro0.g121008, Cro0.g63854, Cro0.g81745, Cro0.g81746, Cro0.g9601	6	T	T13	49.446666666666665	0.09078455561301871
Starch_syn/deg	enzyme	PHS	OG0004814	PHS1	H1	Clusia_rosea	Cro0.g121006, Cro0.g121008, Cro0.g63854, Cro0.g81745, Cro0.g81746, Cro0.g9601	6	T	T19	83.53333333333333	1.3067149625530694
Starch_syn/deg	enzyme	PHS	OG0004814	PHS1	H2	Clusia_major	Cma09.g788, Cma29.g1076, Cma29.g1078, Cma29.g1077	4	C	T04	0
Starch_syn/deg	enzyme	PHS	OG0004814	PHS1	H2	Clusia_major	Cma09.g788, Cma29.g1076, Cma29.g1078, Cma29.g1077	4	C	T08	0
Starch_syn/deg	enzyme	PHS	OG0004814	PHS1	H2	Clusia_major	Cma09.g788, Cma29.g1076, Cma29.g1078, Cma29.g1077	4	C	T13	0
Starch_syn/deg	enzyme	PHS	OG0004814	PHS1	H2	Clusia_major	Cma09.g788, Cma29.g1076, Cma29.g1078, Cma29.g1077	4	C	T19	0
Starch_syn/deg	enzyme	PHS	OG0004814	PHS1	H2	Clusia_major	Cma09.g788, Cma29.g1076, Cma29.g1078, Cma29.g1077	4	T	T04	0	-0.5
Starch_syn/deg	enzyme	PHS	OG0004814	PHS1	H2	Clusia_major	Cma09.g788, Cma29.g1076, Cma29.g1078, Cma29.g1077	4	T	T08	0.5033333333333334	1.5
Starch_syn/deg	enzyme	PHS	OG0004814	PHS1	H2	Clusia_major	Cma09.g788, Cma29.g1076, Cma29.g1078, Cma29.g1077	4	T	T13	0	-0.5
Starch_syn/deg	enzyme	PHS	OG0004814	PHS1	H2	Clusia_major	Cma09.g788, Cma29.g1076, Cma29.g1078, Cma29.g1077	4	T	T19	0	-0.5
Starch_syn/deg	enzyme	PHS	OG0004814	PHS1	H2	Clusia_rosea	Cro0.g110532, Cro0.g11438, Cro0.g116038, Cro0.g101232, Cro0.g110536, Cro0.g11436, Cro0.g116040, Cro0.g101230, Cro0.g110533, Cro0.g11437, Cro0.g101231, Cro0.g116039	12	C	T04	0
Starch_syn/deg	enzyme	PHS	OG0004814	PHS1	H2	Clusia_rosea	Cro0.g110532, Cro0.g11438, Cro0.g116038, Cro0.g101232, Cro0.g110536, Cro0.g11436, Cro0.g116040, Cro0.g101230, Cro0.g110533, Cro0.g11437, Cro0.g101231, Cro0.g116039	12	C	T08	0
Starch_syn/deg	enzyme	PHS	OG0004814	PHS1	H2	Clusia_rosea	Cro0.g110532, Cro0.g11438, Cro0.g116038, Cro0.g101232, Cro0.g110536, Cro0.g11436, Cro0.g116040, Cro0.g101230, Cro0.g110533, Cro0.g11437, Cro0.g101231, Cro0.g116039	12	C	T13	0
Starch_syn/deg	enzyme	PHS	OG0004814	PHS1	H2	Clusia_rosea	Cro0.g110532, Cro0.g11438, Cro0.g116038, Cro0.g101232, Cro0.g110536, Cro0.g11436, Cro0.g116040, Cro0.g101230, Cro0.g110533, Cro0.g11437, Cro0.g101231, Cro0.g116039	12	C	T19	0
Starch_syn/deg	enzyme	PHS	OG0004814	PHS1	H2	Clusia_rosea	Cro0.g110532, Cro0.g11438, Cro0.g116038, Cro0.g101232, Cro0.g110536, Cro0.g11436, Cro0.g116040, Cro0.g101230, Cro0.g110533, Cro0.g11437, Cro0.g101231, Cro0.g116039	12	T	T04	0	-0.5
Starch_syn/deg	enzyme	PHS	OG0004814	PHS1	H2	Clusia_rosea	Cro0.g110532, Cro0.g11438, Cro0.g116038, Cro0.g101232, Cro0.g110536, Cro0.g11436, Cro0.g116040, Cro0.g101230, Cro0.g110533, Cro0.g11437, Cro0.g101231, Cro0.g116039	12	T	T08	0	-0.5
Starch_syn/deg	enzyme	PHS	OG0004814	PHS1	H2	Clusia_rosea	Cro0.g110532, Cro0.g11438, Cro0.g116038, Cro0.g101232, Cro0.g110536, Cro0.g11436, Cro0.g116040, Cro0.g101230, Cro0.g110533, Cro0.g11437, Cro0.g101231, Cro0.g116039	12	T	T13	0.25	1.5
Starch_syn/deg	enzyme	PHS	OG0004814	PHS1	H2	Clusia_rosea	Cro0.g110532, Cro0.g11438, Cro0.g116038, Cro0.g101232, Cro0.g110536, Cro0.g11436, Cro0.g116040, Cro0.g101230, Cro0.g110533, Cro0.g11437, Cro0.g101231, Cro0.g116039	12	T	T19	0	-0.5
Starch_syn/deg	enzyme	PHS	OG0007754	PHS2	H1	Clusia_major	Cma02.g1529, Cma02.g1538, Cma00.g15729, Cma00.g15756	4	C	T04	12.559999999999999	-0.3058571959698179
Starch_syn/deg	enzyme	PHS	OG0007754	PHS2	H1	Clusia_major	Cma02.g1529, Cma02.g1538, Cma00.g15729, Cma00.g15756	4	C	T08	5.556666666666667	-1.16610615009644
Starch_syn/deg	enzyme	PHS	OG0007754	PHS2	H1	Clusia_major	Cma02.g1529, Cma02.g1538, Cma00.g15729, Cma00.g15756	4	C	T13	17.123333333333335	0.2546762729494333
Starch_syn/deg	enzyme	PHS	OG0007754	PHS2	H1	Clusia_major	Cma02.g1529, Cma02.g1538, Cma00.g15729, Cma00.g15756	4	C	T19	24.96	1.2172870731168246
Starch_syn/deg	enzyme	PHS	OG0007754	PHS2	H1	Clusia_major	Cma02.g1529, Cma02.g1538, Cma00.g15729, Cma00.g15756	4	T	T04	3.236666666666667	-1.398550183649066
Starch_syn/deg	enzyme	PHS	OG0007754	PHS2	H1	Clusia_major	Cma02.g1529, Cma02.g1538, Cma00.g15729, Cma00.g15756	4	T	T08	13.926666666666668	0.5439142767071725
Starch_syn/deg	enzyme	PHS	OG0007754	PHS2	H1	Clusia_major	Cma02.g1529, Cma02.g1538, Cma00.g15729, Cma00.g15756	4	T	T13	10.876666666666667	-0.010296818155926422
Starch_syn/deg	enzyme	PHS	OG0007754	PHS2	H1	Clusia_major	Cma02.g1529, Cma02.g1538, Cma00.g15729, Cma00.g15756	4	T	T19	15.693333333333333	0.8649327250978197
Starch_syn/deg	enzyme	PHS	OG0007754	PHS2	H1	Clusia_rosea	Cro0.g105333, Cro0.g105334, Cro0.g15179, Cro0.g15181, Cro0.g15183, Cro0.g3879	6	C	T04	7.483333333333334	-0.6099668950253642
Starch_syn/deg	enzyme	PHS	OG0007754	PHS2	H1	Clusia_rosea	Cro0.g105333, Cro0.g105334, Cro0.g15179, Cro0.g15181, Cro0.g15183, Cro0.g3879	6	C	T08	6.223333333333333	-0.7892224723389408
Starch_syn/deg	enzyme	PHS	OG0007754	PHS2	H1	Clusia_rosea	Cro0.g105333, Cro0.g105334, Cro0.g15179, Cro0.g15181, Cro0.g15183, Cro0.g3879	6	C	T13	11.653333333333332	-0.01671629391614722
Starch_syn/deg	enzyme	PHS	OG0007754	PHS2	H1	Clusia_rosea	Cro0.g105333, Cro0.g105334, Cro0.g15179, Cro0.g15181, Cro0.g15183, Cro0.g3879	6	C	T19	21.723333333333336	1.4159056612804524
Starch_syn/deg	enzyme	PHS	OG0007754	PHS2	H1	Clusia_rosea	Cro0.g105333, Cro0.g105334, Cro0.g15179, Cro0.g15181, Cro0.g15183, Cro0.g3879	6	T	T04	4.1066666666666665	-1.2894957432001948
Starch_syn/deg	enzyme	PHS	OG0007754	PHS2	H1	Clusia_rosea	Cro0.g105333, Cro0.g105334, Cro0.g15179, Cro0.g15181, Cro0.g15183, Cro0.g3879	6	T	T08	12.843333333333334	-0.2689572536017314
Starch_syn/deg	enzyme	PHS	OG0007754	PHS2	H1	Clusia_rosea	Cro0.g105333, Cro0.g105334, Cro0.g15179, Cro0.g15181, Cro0.g15183, Cro0.g3879	6	T	T13	20.456666666666667	0.6203635820498863
Starch_syn/deg	enzyme	PHS	OG0007754	PHS2	H1	Clusia_rosea	Cro0.g105333, Cro0.g105334, Cro0.g15179, Cro0.g15181, Cro0.g15183, Cro0.g3879	6	T	T19	23.176666666666666	0.9380894147520403
Starch_syn/deg	enzyme	PHS	OG0007754	PHS2	H2	Clusia_major	Cma05.g815, Cma00.g21538	2	C	T04	1.94	-0.5003213681368047
Starch_syn/deg	enzyme	PHS	OG0007754	PHS2	H2	Clusia_major	Cma05.g815, Cma00.g21538	2	C	T08	3.9866666666666672	-0.41414496865970307
Starch_syn/deg	enzyme	PHS	OG0007754	PHS2	H2	Clusia_major	Cma05.g815, Cma00.g21538	2	C	T13	0	-0.5820064894652627
Starch_syn/deg	enzyme	PHS	OG0007754	PHS2	H2	Clusia_major	Cma05.g815, Cma00.g21538	2	C	T19	49.36333333333333	1.4964728262617704
Starch_syn/deg	enzyme	PHS	OG0007754	PHS2	H2	Clusia_major	Cma05.g815, Cma00.g21538	2	T	T04	1.853333333333333	1.103304115569866
Starch_syn/deg	enzyme	PHS	OG0007754	PHS2	H2	Clusia_major	Cma05.g815, Cma00.g21538	2	T	T08	1.4	0.5137192050885232
Starch_syn/deg	enzyme	PHS	OG0007754	PHS2	H2	Clusia_major	Cma05.g815, Cma00.g21538	2	T	T13	0.6333333333333333	-0.4833729229313951
Starch_syn/deg	enzyme	PHS	OG0007754	PHS2	H2	Clusia_major	Cma05.g815, Cma00.g21538	2	T	T19	0.13333333333333336	-1.133650397726994
Starch_syn/deg	enzyme	PHS	OG0007754	PHS2	H2	Clusia_rosea	Cro0.g115750, Cro0.g58189, Cro0.g82233	3	C	T04	2.2300000000000004	-0.45713359344029275
Starch_syn/deg	enzyme	PHS	OG0007754	PHS2	H2	Clusia_rosea	Cro0.g115750, Cro0.g58189, Cro0.g82233	3	C	T08	0.8733333333333333	-1.039916279517659
Starch_syn/deg	enzyme	PHS	OG0007754	PHS2	H2	Clusia_rosea	Cro0.g115750, Cro0.g58189, Cro0.g82233	3	C	T13	3.7733333333333334	0.20583540816614587
Starch_syn/deg	enzyme	PHS	OG0007754	PHS2	H2	Clusia_rosea	Cro0.g115750, Cro0.g58189, Cro0.g82233	3	C	T19	6.300000000000001	1.2912144647918062
Starch_syn/deg	enzyme	PHS	OG0007754	PHS2	H2	Clusia_rosea	Cro0.g115750, Cro0.g58189, Cro0.g82233	3	T	T04	4.566666666666666	1.29776363258632
Starch_syn/deg	enzyme	PHS	OG0007754	PHS2	H2	Clusia_rosea	Cro0.g115750, Cro0.g58189, Cro0.g82233	3	T	T08	0	-0.9485233878094581
Starch_syn/deg	enzyme	PHS	OG0007754	PHS2	H2	Clusia_rosea	Cro0.g115750, Cro0.g58189, Cro0.g82233	3	T	T13	0.7166666666666666	-0.5960038919079309
Starch_syn/deg	enzyme	PHS	OG0007754	PHS2	H2	Clusia_rosea	Cro0.g115750, Cro0.g58189, Cro0.g82233	3	T	T19	2.4299999999999997	0.24676364713106896
Carbon_breakdown	enzyme	AMY	OG0003208	AMY1*	H1	Clusia_major	Cma01.g205, Cma00.g3809, Cma00.g3812	3	C	T04	6.306666666666667	-0.656456181483845
Carbon_breakdown	enzyme	AMY	OG0003208	AMY1*	H1	Clusia_major	Cma01.g205, Cma00.g3809, Cma00.g3812	3	C	T08	7.959999999999999	-0.4903537629066293
Carbon_breakdown	enzyme	AMY	OG0003208	AMY1*	H1	Clusia_major	Cma01.g205, Cma00.g3809, Cma00.g3812	3	C	T13	27.646666666666665	1.4874706002325562
Carbon_breakdown	enzyme	AMY	OG0003208	AMY1*	H1	Clusia_major	Cma01.g205, Cma00.g3809, Cma00.g3812	3	C	T19	9.45	-0.34066065584208205
Carbon_breakdown	enzyme	AMY	OG0003208	AMY1*	H1	Clusia_major	Cma01.g205, Cma00.g3809, Cma00.g3812	3	T	T04	46.64666666666666	1.3305198162245233
Carbon_breakdown	enzyme	AMY	OG0003208	AMY1*	H1	Clusia_major	Cma01.g205, Cma00.g3809, Cma00.g3812	3	T	T08	32.04	0.08982442127940214
Carbon_breakdown	enzyme	AMY	OG0003208	AMY1*	H1	Clusia_major	Cma01.g205, Cma00.g3809, Cma00.g3812	3	T	T13	26.46333333333333	-0.3838596033082722
Carbon_breakdown	enzyme	AMY	OG0003208	AMY1*	H1	Clusia_major	Cma01.g205, Cma00.g3809, Cma00.g3812	3	T	T19	18.78	-1.0364846341956533
Carbon_breakdown	enzyme	AMY	OG0003208	AMY1*	H1	Clusia_rosea	Cro0.g105896, Cro0.g11228	2	C	T04	0	-0.8559444663256899
Carbon_breakdown	enzyme	AMY	OG0003208	AMY1*	H1	Clusia_rosea	Cro0.g105896, Cro0.g11228	2	C	T08	1.31	0.6696164192343833
Carbon_breakdown	enzyme	AMY	OG0003208	AMY1*	H1	Clusia_rosea	Cro0.g105896, Cro0.g11228	2	C	T13	0	-0.8559444663256899
Carbon_breakdown	enzyme	AMY	OG0003208	AMY1*	H1	Clusia_rosea	Cro0.g105896, Cro0.g11228	2	C	T19	1.63	1.0422725134169963
Carbon_breakdown	enzyme	AMY	OG0003208	AMY1*	H1	Clusia_rosea	Cro0.g105896, Cro0.g11228	2	T	T04	17.083333333333332	1.439968998503986
Carbon_breakdown	enzyme	AMY	OG0003208	AMY1*	H1	Clusia_rosea	Cro0.g105896, Cro0.g11228	2	T	T08	1.06	-0.6694111556354809
Carbon_breakdown	enzyme	AMY	OG0003208	AMY1*	H1	Clusia_rosea	Cro0.g105896, Cro0.g11228	2	T	T13	0.9299999999999999	-0.6865249118267519
Carbon_breakdown	enzyme	AMY	OG0003208	AMY1*	H1	Clusia_rosea	Cro0.g105896, Cro0.g11228	2	T	T19	5.506666666666668	-0.08403293104175308
Carbon_breakdown	enzyme	AMY	OG0003208	AMY1*	H2	Clusia_major	Cma21.g149, Cma00.g15234	2	C	T04	0	-0.5
Carbon_breakdown	enzyme	AMY	OG0003208	AMY1*	H2	Clusia_major	Cma21.g149, Cma00.g15234	2	C	T08	0	-0.5
Carbon_breakdown	enzyme	AMY	OG0003208	AMY1*	H2	Clusia_major	Cma21.g149, Cma00.g15234	2	C	T13	1.9466666666666665	1.5
Carbon_breakdown	enzyme	AMY	OG0003208	AMY1*	H2	Clusia_major	Cma21.g149, Cma00.g15234	2	C	T19	0	-0.5
Carbon_breakdown	enzyme	AMY	OG0003208	AMY1*	H2	Clusia_major	Cma21.g149, Cma00.g15234	2	T	T04	1.2166666666666668	-0.1930451845318462
Carbon_breakdown	enzyme	AMY	OG0003208	AMY1*	H2	Clusia_major	Cma21.g149, Cma00.g15234	2	T	T08	1.5433333333333334	0.12491158999119471
Carbon_breakdown	enzyme	AMY	OG0003208	AMY1*	H2	Clusia_major	Cma21.g149, Cma00.g15234	2	T	T13	2.6966666666666668	1.2474936714705023
Carbon_breakdown	enzyme	AMY	OG0003208	AMY1*	H2	Clusia_major	Cma21.g149, Cma00.g15234	2	T	T19	0.2033333333333333	-1.1793600769298507
Carbon_breakdown	enzyme	AMY	OG0003208	AMY1*	H2	Clusia_rosea	Cro0.g101505, Cro0.g62306, Cro0.g62307	3	C	T04	0.12666666666666665	1.5
Carbon_breakdown	enzyme	AMY	OG0003208	AMY1*	H2	Clusia_rosea	Cro0.g101505, Cro0.g62306, Cro0.g62307	3	C	T08	0	-0.5
Carbon_breakdown	enzyme	AMY	OG0003208	AMY1*	H2	Clusia_rosea	Cro0.g101505, Cro0.g62306, Cro0.g62307	3	C	T13	0	-0.5
Carbon_breakdown	enzyme	AMY	OG0003208	AMY1*	H2	Clusia_rosea	Cro0.g101505, Cro0.g62306, Cro0.g62307	3	C	T19	0	-0.5
Carbon_breakdown	enzyme	AMY	OG0003208	AMY1*	H2	Clusia_rosea	Cro0.g101505, Cro0.g62306, Cro0.g62307	3	T	T04	0.9233333333333333	1.4840956990853866
Carbon_breakdown	enzyme	AMY	OG0003208	AMY1*	H2	Clusia_rosea	Cro0.g101505, Cro0.g62306, Cro0.g62307	3	T	T08	0	-0.5973954839356367
Carbon_breakdown	enzyme	AMY	OG0003208	AMY1*	H2	Clusia_rosea	Cro0.g101505, Cro0.g62306, Cro0.g62307	3	T	T13	0.13666666666666666	-0.2893047312141134
Carbon_breakdown	enzyme	AMY	OG0003208	AMY1*	H2	Clusia_rosea	Cro0.g101505, Cro0.g62306, Cro0.g62307	3	T	T19	0	-0.5973954839356367
Carbon_breakdown	enzyme	AMY	OG0007842	AMY3	H1	Clusia_major	Cma16.g261, Cma00.g2279	2	C	T04	30.62333333333333	-0.5428174119268835
Carbon_breakdown	enzyme	AMY	OG0007842	AMY3	H1	Clusia_major	Cma16.g261, Cma00.g2279	2	C	T08	38.42666666666667	0.2333227995990503
Carbon_breakdown	enzyme	AMY	OG0007842	AMY3	H1	Clusia_major	Cma16.g261, Cma00.g2279	2	C	T13	49.10666666666667	1.2955839007221133
Carbon_breakdown	enzyme	AMY	OG0007842	AMY3	H1	Clusia_major	Cma16.g261, Cma00.g2279	2	C	T19	26.166666666666668	-0.9860892883942787
Carbon_breakdown	enzyme	AMY	OG0007842	AMY3	H1	Clusia_major	Cma16.g261, Cma00.g2279	2	T	T04	34.72333333333333	-0.14889954164104144
Carbon_breakdown	enzyme	AMY	OG0007842	AMY3	H1	Clusia_major	Cma16.g261, Cma00.g2279	2	T	T08	34.25666666666666	-0.2600778660663528
Carbon_breakdown	enzyme	AMY	OG0007842	AMY3	H1	Clusia_major	Cma16.g261, Cma00.g2279	2	T	T13	41.196666666666665	1.3933026443157723
Carbon_breakdown	enzyme	AMY	OG0007842	AMY3	H1	Clusia_major	Cma16.g261, Cma00.g2279	2	T	T19	31.21666666666667	-0.9843252366083765
Carbon_breakdown	enzyme	AMY	OG0007842	AMY3	H1	Clusia_rosea	Cro0.g10237, Cro0.g65436, Cro0.g78811, Cro0.g90402, Cro0.g95265	5	C	T04	7.586666666666668	-0.8770811003007137
Carbon_breakdown	enzyme	AMY	OG0007842	AMY3	H1	Clusia_rosea	Cro0.g10237, Cro0.g65436, Cro0.g78811, Cro0.g90402, Cro0.g95265	5	C	T08	7.943333333333333	-0.7521590667137904
Carbon_breakdown	enzyme	AMY	OG0007842	AMY3	H1	Clusia_rosea	Cro0.g10237, Cro0.g65436, Cro0.g78811, Cro0.g90402, Cro0.g95265	5	C	T13	11.243333333333332	0.4036616178755035
Carbon_breakdown	enzyme	AMY	OG0007842	AMY3	H1	Clusia_rosea	Cro0.g10237, Cro0.g65436, Cro0.g78811, Cro0.g90402, Cro0.g95265	5	C	T19	13.59	1.2255785491390019
Carbon_breakdown	enzyme	AMY	OG0007842	AMY3	H1	Clusia_rosea	Cro0.g10237, Cro0.g65436, Cro0.g78811, Cro0.g90402, Cro0.g95265	5	T	T04	10.623333333333333	0.8600587517220221
Carbon_breakdown	enzyme	AMY	OG0007842	AMY3	H1	Clusia_rosea	Cro0.g10237, Cro0.g65436, Cro0.g78811, Cro0.g90402, Cro0.g95265	5	T	T08	6.449999999999999	-0.4986712888533366
Carbon_breakdown	enzyme	AMY	OG0007842	AMY3	H1	Clusia_rosea	Cro0.g10237, Cro0.g65436, Cro0.g78811, Cro0.g90402, Cro0.g95265	5	T	T13	4.3966666666666665	-1.1671838327785926
Carbon_breakdown	enzyme	AMY	OG0007842	AMY3	H1	Clusia_rosea	Cro0.g10237, Cro0.g65436, Cro0.g78811, Cro0.g90402, Cro0.g95265	5	T	T19	10.456666666666667	0.8057963699099072
Carbon_breakdown	enzyme	AMY	OG0009702	AMY2	H1	Clusia_major	Cma10.g1073, Cma10.g1074, Cma00.g20730	3	C	T04	28.883333333333333	-0.34233110251558396
Carbon_breakdown	enzyme	AMY	OG0009702	AMY2	H1	Clusia_major	Cma10.g1073, Cma10.g1074, Cma00.g20730	3	C	T08	70.63	1.4216494479494124
Carbon_breakdown	enzyme	AMY	OG0009702	AMY2	H1	Clusia_major	Cma10.g1073, Cma10.g1074, Cma00.g20730	3	C	T13	33.05666666666667	-0.16598938667542282
Carbon_breakdown	enzyme	AMY	OG0009702	AMY2	H1	Clusia_major	Cma10.g1073, Cma10.g1074, Cma00.g20730	3	C	T19	15.370000000000001	-0.9133289587584054
Carbon_breakdown	enzyme	AMY	OG0009702	AMY2	H1	Clusia_major	Cma10.g1073, Cma10.g1074, Cma00.g20730	3	T	T04	33.513333333333335	0.04824716940732042
Carbon_breakdown	enzyme	AMY	OG0009702	AMY2	H1	Clusia_major	Cma10.g1073, Cma10.g1074, Cma00.g20730	3	T	T08	40.513333333333335	1.2990997095970946
Carbon_breakdown	enzyme	AMY	OG0009702	AMY2	H1	Clusia_major	Cma10.g1073, Cma10.g1074, Cma00.g20730	3	T	T13	31.98333333333333	-0.2251534572341596
Carbon_breakdown	enzyme	AMY	OG0009702	AMY2	H1	Clusia_major	Cma10.g1073, Cma10.g1074, Cma00.g20730	3	T	T19	26.963333333333335	-1.122193421770254
Carbon_breakdown	enzyme	AMY	OG0009702	AMY2	H1	Clusia_rosea	Cro0.g17171, Cro0.g41379, Cro0.g65964, Cro0.g91445	4	C	T04	7.213333333333333	-0.3224907055949371
Carbon_breakdown	enzyme	AMY	OG0009702	AMY2	H1	Clusia_rosea	Cro0.g17171, Cro0.g41379, Cro0.g65964, Cro0.g91445	4	C	T08	8.466666666666667	0.06740159441694828
Carbon_breakdown	enzyme	AMY	OG0009702	AMY2	H1	Clusia_rosea	Cro0.g17171, Cro0.g41379, Cro0.g65964, Cro0.g91445	4	C	T13	4.816666666666666	-1.068056034607026
Carbon_breakdown	enzyme	AMY	OG0009702	AMY2	H1	Clusia_rosea	Cro0.g17171, Cro0.g41379, Cro0.g65964, Cro0.g91445	4	C	T19	12.503333333333334	1.3231451457850147
Carbon_breakdown	enzyme	AMY	OG0009702	AMY2	H1	Clusia_rosea	Cro0.g17171, Cro0.g41379, Cro0.g65964, Cro0.g91445	4	T	T04	49.873333333333335	1.3014694254686814
Carbon_breakdown	enzyme	AMY	OG0009702	AMY2	H1	Clusia_rosea	Cro0.g17171, Cro0.g41379, Cro0.g65964, Cro0.g91445	4	T	T08	16.71	-0.7011318681148797
Carbon_breakdown	enzyme	AMY	OG0009702	AMY2	H1	Clusia_rosea	Cro0.g17171, Cro0.g41379, Cro0.g65964, Cro0.g91445	4	T	T13	14.023333333333333	-0.8633689414517327
Carbon_breakdown	enzyme	AMY	OG0009702	AMY2	H1	Clusia_rosea	Cro0.g17171, Cro0.g41379, Cro0.g65964, Cro0.g91445	4	T	T19	32.67666666666667	0.2630313840979315
Carbon_breakdown	enzyme	BAM	OG0003513	BAM7	H1	Clusia_major	Cma16.g1132, Cma00.g3841	2	C	T04	2.6166666666666667	-0.9793627165543176
Carbon_breakdown	enzyme	BAM	OG0003513	BAM7	H1	Clusia_major	Cma16.g1132, Cma00.g3841	2	C	T08	6.786666666666666	0.25012324271256764
Carbon_breakdown	enzyme	BAM	OG0003513	BAM7	H1	Clusia_major	Cma16.g1132, Cma00.g3841	2	C	T13	10.313333333333333	1.2899283145785665
Carbon_breakdown	enzyme	BAM	OG0003513	BAM7	H1	Clusia_major	Cma16.g1132, Cma00.g3841	2	C	T19	4.036666666666667	-0.560688840736817
Carbon_breakdown	enzyme	BAM	OG0003513	BAM7	H1	Clusia_major	Cma16.g1132, Cma00.g3841	2	T	T04	8.66	0.012256627598515092
Carbon_breakdown	enzyme	BAM	OG0003513	BAM7	H1	Clusia_major	Cma16.g1132, Cma00.g3841	2	T	T08	8.006666666666666	-0.3881265406196537
Carbon_breakdown	enzyme	BAM	OG0003513	BAM7	H1	Clusia_major	Cma16.g1132, Cma00.g3841	2	T	T13	10.870000000000001	1.3666139772344623
Carbon_breakdown	enzyme	BAM	OG0003513	BAM7	H1	Clusia_major	Cma16.g1132, Cma00.g3841	2	T	T19	7.023333333333333	-0.9907440642133247
Carbon_breakdown	enzyme	BAM	OG0003513	BAM7	H1	Clusia_rosea	Cro0.g123639, Cro0.g3672, Cro0.g65887	3	C	T04	0.87	-1.059636556117086
Carbon_breakdown	enzyme	BAM	OG0003513	BAM7	H1	Clusia_rosea	Cro0.g123639, Cro0.g3672, Cro0.g65887	3	C	T08	7.826666666666666	0.8836512229834047
Carbon_breakdown	enzyme	BAM	OG0003513	BAM7	H1	Clusia_rosea	Cro0.g123639, Cro0.g3672, Cro0.g65887	3	C	T13	2.346666666666667	-0.647141833480997
Carbon_breakdown	enzyme	BAM	OG0003513	BAM7	H1	Clusia_rosea	Cro0.g123639, Cro0.g3672, Cro0.g65887	3	C	T19	7.609999999999999	0.8231271666146783
Carbon_breakdown	enzyme	BAM	OG0003513	BAM7	H1	Clusia_rosea	Cro0.g123639, Cro0.g3672, Cro0.g65887	3	T	T04	3.8266666666666667	0.017336613841121368
Carbon_breakdown	enzyme	BAM	OG0003513	BAM7	H1	Clusia_rosea	Cro0.g123639, Cro0.g3672, Cro0.g65887	3	T	T08	1.896666666666667	-1.416649016731653
Carbon_breakdown	enzyme	BAM	OG0003513	BAM7	H1	Clusia_rosea	Cro0.g123639, Cro0.g3672, Cro0.g65887	3	T	T13	4.8566666666666665	0.782624281970633
Carbon_breakdown	enzyme	BAM	OG0003513	BAM7	H1	Clusia_rosea	Cro0.g123639, Cro0.g3672, Cro0.g65887	3	T	T19	4.633333333333334	0.616688120919898
Carbon_breakdown	enzyme	BAM	OG0003513	BAM7	H2	Clusia_major	Cma27.g1142, Cma00.g3227	2	C	T04	0	-0.7355393652260441
Carbon_breakdown	enzyme	BAM	OG0003513	BAM7	H2	Clusia_major	Cma27.g1142, Cma00.g3227	2	C	T08	0.8866666666666667	-0.1995024579654201
Carbon_breakdown	enzyme	BAM	OG0003513	BAM7	H2	Clusia_major	Cma27.g1142, Cma00.g3227	2	C	T13	3.6366666666666663	1.463018025079748
Carbon_breakdown	enzyme	BAM	OG0003513	BAM7	H2	Clusia_major	Cma27.g1142, Cma00.g3227	2	C	T19	0.3433333333333334	-0.5279762018882836
Carbon_breakdown	enzyme	BAM	OG0003513	BAM7	H2	Clusia_major	Cma27.g1142, Cma00.g3227	2	T	T04	1.4766666666666666	-0.5486187030313171
Carbon_breakdown	enzyme	BAM	OG0003513	BAM7	H2	Clusia_major	Cma27.g1142, Cma00.g3227	2	T	T08	2.996666666666667	0.3753706915477433
Carbon_breakdown	enzyme	BAM	OG0003513	BAM7	H2	Clusia_major	Cma27.g1142, Cma00.g3227	2	T	T13	4.376666666666667	1.2142557997839951
Carbon_breakdown	enzyme	BAM	OG0003513	BAM7	H2	Clusia_major	Cma27.g1142, Cma00.g3227	2	T	T19	0.6666666666666666	-1.0410077883004216
Carbon_breakdown	enzyme	BAM	OG0003513	BAM7	H2	Clusia_rosea	Cro0.g106364, Cro0.g1065, Cro0.g86856	3	C	T04	0	-0.7213080905074729
Carbon_breakdown	enzyme	BAM	OG0003513	BAM7	H2	Clusia_rosea	Cro0.g106364, Cro0.g1065, Cro0.g86856	3	C	T08	0	-0.7213080905074729
Carbon_breakdown	enzyme	BAM	OG0003513	BAM7	H2	Clusia_rosea	Cro0.g106364, Cro0.g1065, Cro0.g86856	3	C	T13	0.7033333333333334	0.04349596525673208
Carbon_breakdown	enzyme	BAM	OG0003513	BAM7	H2	Clusia_rosea	Cro0.g106364, Cro0.g1065, Cro0.g86856	3	C	T19	1.9500000000000002	1.399120215758214
Carbon_breakdown	enzyme	BAM	OG0003513	BAM7	H2	Clusia_rosea	Cro0.g106364, Cro0.g1065, Cro0.g86856	3	T	T04	0.77	0.1706650223016533
Carbon_breakdown	enzyme	BAM	OG0003513	BAM7	H2	Clusia_rosea	Cro0.g106364, Cro0.g1065, Cro0.g86856	3	T	T08	0	-1.1887701553425505
Carbon_breakdown	enzyme	BAM	OG0003513	BAM7	H2	Clusia_rosea	Cro0.g106364, Cro0.g1065, Cro0.g86856	3	T	T13	0.5533333333333335	-0.21186002768481077
Carbon_breakdown	enzyme	BAM	OG0003513	BAM7	H2	Clusia_rosea	Cro0.g106364, Cro0.g1065, Cro0.g86856	3	T	T19	1.3699999999999997	1.2299651607257076
Carbon_breakdown	enzyme	BAM	OG0004988	BAM1	H1	Clusia_major	Cma16.g430, Cma16.g432, Cma00.g11969, Cma00.g11981	4	C	T04	32.88666666666666	0.01806069119489977
Carbon_breakdown	enzyme	BAM	OG0004988	BAM1	H1	Clusia_major	Cma16.g430, Cma16.g432, Cma00.g11969, Cma00.g11981	4	C	T08	50.57666666666666	1.358593392891886
Carbon_breakdown	enzyme	BAM	OG0004988	BAM1	H1	Clusia_major	Cma16.g430, Cma16.g432, Cma00.g11969, Cma00.g11981	4	C	T13	27.803333333333335	-0.36714985526975114
Carbon_breakdown	enzyme	BAM	OG0004988	BAM1	H1	Clusia_major	Cma16.g430, Cma16.g432, Cma00.g11969, Cma00.g11981	4	C	T19	19.326666666666664	-1.0095042288170355
Carbon_breakdown	enzyme	BAM	OG0004988	BAM1	H1	Clusia_major	Cma16.g430, Cma16.g432, Cma00.g11969, Cma00.g11981	4	T	T04	68.35333333333332	0.9407428121263551
Carbon_breakdown	enzyme	BAM	OG0004988	BAM1	H1	Clusia_major	Cma16.g430, Cma16.g432, Cma00.g11969, Cma00.g11981	4	T	T08	64.08333333333333	0.7304026205945037
Carbon_breakdown	enzyme	BAM	OG0004988	BAM1	H1	Clusia_major	Cma16.g430, Cma16.g432, Cma00.g11969, Cma00.g11981	4	T	T13	26.116666666666667	-1.1398353041110312
Carbon_breakdown	enzyme	BAM	OG0004988	BAM1	H1	Clusia_major	Cma16.g430, Cma16.g432, Cma00.g11969, Cma00.g11981	4	T	T19	38.47	-0.5313101286098273
Carbon_breakdown	enzyme	BAM	OG0004988	BAM1	H1	Clusia_rosea	Cro0.g59884, Cro0.g35423	2	C	T04	10.803333333333333	-0.5852638062805602
Carbon_breakdown	enzyme	BAM	OG0004988	BAM1	H1	Clusia_rosea	Cro0.g59884, Cro0.g35423	2	C	T08	55.650000000000006	1.4742769639276805
Carbon_breakdown	enzyme	BAM	OG0004988	BAM1	H1	Clusia_rosea	Cro0.g59884, Cro0.g35423	2	C	T13	18.456666666666667	-0.23379170813888334
Carbon_breakdown	enzyme	BAM	OG0004988	BAM1	H1	Clusia_rosea	Cro0.g59884, Cro0.g35423	2	C	T19	9.28	-0.6552214495082371
Carbon_breakdown	enzyme	BAM	OG0004988	BAM1	H1	Clusia_rosea	Cro0.g59884, Cro0.g35423	2	T	T04	22.066666666666666	0.38518019147810106
Carbon_breakdown	enzyme	BAM	OG0004988	BAM1	H1	Clusia_rosea	Cro0.g59884, Cro0.g35423	2	T	T08	33.876666666666665	1.228103859425545
Carbon_breakdown	enzyme	BAM	OG0004988	BAM1	H1	Clusia_rosea	Cro0.g59884, Cro0.g35423	2	T	T13	3.3366666666666664	-0.9516496392294032
Carbon_breakdown	enzyme	BAM	OG0004988	BAM1	H1	Clusia_rosea	Cro0.g59884, Cro0.g35423	2	T	T19	7.3999999999999995	-0.6616344116742425
Carbon_breakdown	enzyme	BAM	OG0004988	BAM1	H2	Clusia_major	Cma17.g303, Cma00.g1015, Cma27.g622, Cma00.g4476	4	C	T04	87.23	-0.25572633880617823
Carbon_breakdown	enzyme	BAM	OG0004988	BAM1	H2	Clusia_major	Cma17.g303, Cma00.g1015, Cma27.g622, Cma00.g4476	4	C	T08	98.92333333333333	0.08798553725974995
Carbon_breakdown	enzyme	BAM	OG0004988	BAM1	H2	Clusia_major	Cma17.g303, Cma00.g1015, Cma27.g622, Cma00.g4476	4	C	T13	139.84	1.2906831651700323
Carbon_breakdown	enzyme	BAM	OG0004988	BAM1	H2	Clusia_major	Cma17.g303, Cma00.g1015, Cma27.g622, Cma00.g4476	4	C	T19	57.72666666666667	-1.1229423636236047
Carbon_breakdown	enzyme	BAM	OG0004988	BAM1	H2	Clusia_major	Cma17.g303, Cma00.g1015, Cma27.g622, Cma00.g4476	4	T	T04	103.99000000000001	0.057696319885090164
Carbon_breakdown	enzyme	BAM	OG0004988	BAM1	H2	Clusia_major	Cma17.g303, Cma00.g1015, Cma27.g622, Cma00.g4476	4	T	T08	125.21	1.3896809885649914
Carbon_breakdown	enzyme	BAM	OG0004988	BAM1	H2	Clusia_major	Cma17.g303, Cma00.g1015, Cma27.g622, Cma00.g4476	4	T	T13	93.05333333333333	-0.6288009622290733
Carbon_breakdown	enzyme	BAM	OG0004988	BAM1	H2	Clusia_major	Cma17.g303, Cma00.g1015, Cma27.g622, Cma00.g4476	4	T	T19	90.03000000000002	-0.818576346221009
Carbon_breakdown	enzyme	BAM	OG0004988	BAM1	H2	Clusia_rosea	Cro0.g57095, Cro0.g7492, Cro0.g126686, Cro0.g17132	4	C	T04	43.67666666666666	-0.5101245006106356
Carbon_breakdown	enzyme	BAM	OG0004988	BAM1	H2	Clusia_rosea	Cro0.g57095, Cro0.g7492, Cro0.g126686, Cro0.g17132	4	C	T08	50.26	0.34008300040709016
Carbon_breakdown	enzyme	BAM	OG0004988	BAM1	H2	Clusia_rosea	Cro0.g57095, Cro0.g7492, Cro0.g126686, Cro0.g17132	4	C	T13	57.129999999999995	1.2273121951400174
Carbon_breakdown	enzyme	BAM	OG0004988	BAM1	H2	Clusia_rosea	Cro0.g57095, Cro0.g7492, Cro0.g126686, Cro0.g17132	4	C	T19	39.44	-1.057270694936473
Carbon_breakdown	enzyme	BAM	OG0004988	BAM1	H2	Clusia_rosea	Cro0.g57095, Cro0.g7492, Cro0.g126686, Cro0.g17132	4	T	T04	65.57333333333332	1.1641141533263863
Carbon_breakdown	enzyme	BAM	OG0004988	BAM1	H2	Clusia_rosea	Cro0.g57095, Cro0.g7492, Cro0.g126686, Cro0.g17132	4	T	T08	42.04	-0.2786394537102658
Carbon_breakdown	enzyme	BAM	OG0004988	BAM1	H2	Clusia_rosea	Cro0.g57095, Cro0.g7492, Cro0.g126686, Cro0.g17132	4	T	T13	26.86	-1.209276837059404
Carbon_breakdown	enzyme	BAM	OG0004988	BAM1	H2	Clusia_rosea	Cro0.g57095, Cro0.g7492, Cro0.g126686, Cro0.g17132	4	T	T19	51.866666666666674	0.3238021374432831
Carbon_breakdown	enzyme	BAM	OG0005653	BAM3	H1	Clusia_major	Cma11.g188	1	C	T04	452.78000000000003	1.4707490275230994
Carbon_breakdown	enzyme	BAM	OG0005653	BAM3	H1	Clusia_major	Cma11.g188	1	C	T08	85.12333333333333	-0.7672280019722814
Carbon_breakdown	enzyme	BAM	OG0005653	BAM3	H1	Clusia_major	Cma11.g188	1	C	T13	156.63666666666666	-0.3319164414511984
Carbon_breakdown	enzyme	BAM	OG0005653	BAM3	H1	Clusia_major	Cma11.g188	1	C	T19	150.11666666666667	-0.37160458409962
Carbon_breakdown	enzyme	BAM	OG0005653	BAM3	H1	Clusia_major	Cma11.g188	1	T	T04	795.9266666666666	1.4916800633148692
Carbon_breakdown	enzyme	BAM	OG0005653	BAM3	H1	Clusia_major	Cma11.g188	1	T	T08	220.15	-0.35989806717015277
Carbon_breakdown	enzyme	BAM	OG0005653	BAM3	H1	Clusia_major	Cma11.g188	1	T	T13	140.70333333333332	-0.6153820404814484
Carbon_breakdown	enzyme	BAM	OG0005653	BAM3	H1	Clusia_major	Cma11.g188	1	T	T19	171.48333333333332	-0.5163999556632684
Carbon_breakdown	enzyme	BAM	OG0005653	BAM3	H1	Clusia_rosea	Cro0.g110588, Cro0.g110589, Cro0.g13810, Cro0.g37026, Cro0.g56426	5	C	T04	579.66	1.29905697542686
Carbon_breakdown	enzyme	BAM	OG0005653	BAM3	H1	Clusia_rosea	Cro0.g110588, Cro0.g110589, Cro0.g13810, Cro0.g37026, Cro0.g56426	5	C	T08	308.63	0.2601538246373424
Carbon_breakdown	enzyme	BAM	OG0005653	BAM3	H1	Clusia_rosea	Cro0.g110588, Cro0.g110589, Cro0.g13810, Cro0.g37026, Cro0.g56426	5	C	T13	5.853333333333333	-0.9004395893225422
Carbon_breakdown	enzyme	BAM	OG0005653	BAM3	H1	Clusia_rosea	Cro0.g110588, Cro0.g110589, Cro0.g13810, Cro0.g37026, Cro0.g56426	5	C	T19	68.9	-0.6587712107416601
Carbon_breakdown	enzyme	BAM	OG0005653	BAM3	H1	Clusia_rosea	Cro0.g110588, Cro0.g110589, Cro0.g13810, Cro0.g37026, Cro0.g56426	5	T	T04	459.34333333333336	1.4836432975805378
Carbon_breakdown	enzyme	BAM	OG0005653	BAM3	H1	Clusia_rosea	Cro0.g110588, Cro0.g110589, Cro0.g13810, Cro0.g37026, Cro0.g56426	5	T	T08	109.72666666666666	-0.38026278680067976
Carbon_breakdown	enzyme	BAM	OG0005653	BAM3	H1	Clusia_rosea	Cro0.g110588, Cro0.g110589, Cro0.g13810, Cro0.g37026, Cro0.g56426	5	T	T13	49.28666666666667	-0.7024856510996761
Carbon_breakdown	enzyme	BAM	OG0005653	BAM3	H1	Clusia_rosea	Cro0.g110588, Cro0.g110589, Cro0.g13810, Cro0.g37026, Cro0.g56426	5	T	T19	105.85666666666665	-0.400894859680182
Carbon_breakdown	enzyme	BAM	OG0005653	BAM3	H2	Clusia_major	Cma17.g179	1	C	T04	217.93333333333334	1.4700731810965382
Carbon_breakdown	enzyme	BAM	OG0005653	BAM3	H2	Clusia_major	Cma17.g179	1	C	T08	63.48	-0.2663508707863836
Carbon_breakdown	enzyme	BAM	OG0005653	BAM3	H2	Clusia_major	Cma17.g179	1	C	T13	46.75	-0.45443599501809073
Carbon_breakdown	enzyme	BAM	OG0005653	BAM3	H2	Clusia_major	Cma17.g179	1	C	T19	20.523333333333333	-0.7492863152920641
Carbon_breakdown	enzyme	BAM	OG0005653	BAM3	H2	Clusia_major	Cma17.g179	1	T	T04	99.08333333333333	1.4752074647927236
Carbon_breakdown	enzyme	BAM	OG0005653	BAM3	H2	Clusia_major	Cma17.g179	1	T	T08	29.303333333333335	-0.2533509818423673
Carbon_breakdown	enzyme	BAM	OG0005653	BAM3	H2	Clusia_major	Cma17.g179	1	T	T13	11.6	-0.6918899094280637
Carbon_breakdown	enzyme	BAM	OG0005653	BAM3	H2	Clusia_major	Cma17.g179	1	T	T19	18.136666666666667	-0.5299665735222926
Carbon_breakdown	enzyme	BAM	OG0005653	BAM3	H2	Clusia_rosea	Cro0.g118015, Cro0.g38851, Cro0.g38852	3	C	T04	190.6	1.0379166911392501
Carbon_breakdown	enzyme	BAM	OG0005653	BAM3	H2	Clusia_rosea	Cro0.g118015, Cro0.g38851, Cro0.g38852	3	C	T08	154.97000000000003	0.6749370411666533
Carbon_breakdown	enzyme	BAM	OG0005653	BAM3	H2	Clusia_rosea	Cro0.g118015, Cro0.g38851, Cro0.g38852	3	C	T13	3.5433333333333334	-0.8677179816563559
Carbon_breakdown	enzyme	BAM	OG0005653	BAM3	H2	Clusia_rosea	Cro0.g118015, Cro0.g38851, Cro0.g38852	3	C	T19	5.760000000000001	-0.8451357506495474
Carbon_breakdown	enzyme	BAM	OG0005653	BAM3	H2	Clusia_rosea	Cro0.g118015, Cro0.g38851, Cro0.g38852	3	T	T04	32.900000000000006	1.1534505961077675
Carbon_breakdown	enzyme	BAM	OG0005653	BAM3	H2	Clusia_rosea	Cro0.g118015, Cro0.g38851, Cro0.g38852	3	T	T08	22.416666666666668	0.41792705094172344
Carbon_breakdown	enzyme	BAM	OG0005653	BAM3	H2	Clusia_rosea	Cro0.g118015, Cro0.g38851, Cro0.g38852	3	T	T13	0.12	-1.1464344732603962
Carbon_breakdown	enzyme	BAM	OG0005653	BAM3	H2	Clusia_rosea	Cro0.g118015, Cro0.g38851, Cro0.g38852	3	T	T19	10.403333333333334	-0.42494317378909424
Carbon_breakdown	enzyme	BAM	OG0006345	BAM5|6	H1	Clusia_major	Cma19.g572, Cma19.g573, Cma00.g12332, Cma00.g12333	4	C	T04	3.466666666666667	-1.375670346450093
Carbon_breakdown	enzyme	BAM	OG0006345	BAM5|6	H1	Clusia_major	Cma19.g572, Cma19.g573, Cma00.g12332, Cma00.g12333	4	C	T08	20.846666666666668	0.4432076011575612
Carbon_breakdown	enzyme	BAM	OG0006345	BAM5|6	H1	Clusia_major	Cma19.g572, Cma19.g573, Cma00.g12332, Cma00.g12333	4	C	T13	25.73	0.9542655592022894
Carbon_breakdown	enzyme	BAM	OG0006345	BAM5|6	H1	Clusia_major	Cma19.g572, Cma19.g573, Cma00.g12332, Cma00.g12333	4	C	T19	16.403333333333332	-0.02180281390975828
Carbon_breakdown	enzyme	BAM	OG0006345	BAM5|6	H1	Clusia_major	Cma19.g572, Cma19.g573, Cma00.g12332, Cma00.g12333	4	T	T04	0.5933333333333333	-0.4619514266217387
Carbon_breakdown	enzyme	BAM	OG0006345	BAM5|6	H1	Clusia_major	Cma19.g572, Cma19.g573, Cma00.g12332, Cma00.g12333	4	T	T08	0.93	-0.3335079466801128
Carbon_breakdown	enzyme	BAM	OG0006345	BAM5|6	H1	Clusia_major	Cma19.g572, Cma19.g573, Cma00.g12332, Cma00.g12333	4	T	T13	5.693333333333333	1.483776536850416
Carbon_breakdown	enzyme	BAM	OG0006345	BAM5|6	H1	Clusia_major	Cma19.g572, Cma19.g573, Cma00.g12332, Cma00.g12333	4	T	T19	0	-0.6883171635485645
Carbon_breakdown	enzyme	BAM	OG0006345	BAM5|6	H1	Clusia_rosea	Cro0.g25751, Cro0.g54677, Cro0.g83481	3	C	T04	0	-0.773208114979616
Carbon_breakdown	enzyme	BAM	OG0006345	BAM5|6	H1	Clusia_rosea	Cro0.g25751, Cro0.g54677, Cro0.g83481	3	C	T08	0.66	-0.3977447016970557
Carbon_breakdown	enzyme	BAM	OG0006345	BAM5|6	H1	Clusia_rosea	Cro0.g25751, Cro0.g54677, Cro0.g83481	3	C	T13	3.94	1.468194685525365
Carbon_breakdown	enzyme	BAM	OG0006345	BAM5|6	H1	Clusia_rosea	Cro0.g25751, Cro0.g54677, Cro0.g83481	3	C	T19	0.8366666666666667	-0.29724186884869364
Carbon_breakdown	enzyme	BAM	OG0006345	BAM5|6	H1	Clusia_rosea	Cro0.g25751, Cro0.g54677, Cro0.g83481	3	T	T04	0	-0.8232906452954606
Carbon_breakdown	enzyme	BAM	OG0006345	BAM5|6	H1	Clusia_rosea	Cro0.g25751, Cro0.g54677, Cro0.g83481	3	T	T08	0.45000000000000007	0.44331034746678677
Carbon_breakdown	enzyme	BAM	OG0006345	BAM5|6	H1	Clusia_rosea	Cro0.g25751, Cro0.g54677, Cro0.g83481	3	T	T13	0	-0.8232906452954606
Carbon_breakdown	enzyme	BAM	OG0006345	BAM5|6	H1	Clusia_rosea	Cro0.g25751, Cro0.g54677, Cro0.g83481	3	T	T19	0.72	1.2032709431241349
Carbon_breakdown	enzyme	BAM	OG0012181	BAM8	H2	Clusia_major	Cma17.g686, Cma00.g14955	2	C	T04	19.166666666666668	1.4299716935483813
Carbon_breakdown	enzyme	BAM	OG0012181	BAM8	H2	Clusia_major	Cma17.g686, Cma00.g14955	2	C	T08	14.793333333333333	-0.09131179474310601
Carbon_breakdown	enzyme	BAM	OG0012181	BAM8	H2	Clusia_major	Cma17.g686, Cma00.g14955	2	C	T13	12.673333333333334	-0.8287632418112351
Carbon_breakdown	enzyme	BAM	OG0012181	BAM8	H2	Clusia_major	Cma17.g686, Cma00.g14955	2	C	T19	13.59	-0.509896656994041
Carbon_breakdown	enzyme	BAM	OG0012181	BAM8	H2	Clusia_major	Cma17.g686, Cma00.g14955	2	T	T04	17.613333333333333	-0.7790746075465373
Carbon_breakdown	enzyme	BAM	OG0012181	BAM8	H2	Clusia_major	Cma17.g686, Cma00.g14955	2	T	T08	17.89666666666667	-0.7247279997160441
Carbon_breakdown	enzyme	BAM	OG0012181	BAM8	H2	Clusia_major	Cma17.g686, Cma00.g14955	2	T	T13	22.43	0.1448177255718428
Carbon_breakdown	enzyme	BAM	OG0012181	BAM8	H2	Clusia_major	Cma17.g686, Cma00.g14955	2	T	T19	28.759999999999998	1.358984881690738
Carbon_breakdown	enzyme	BAM	OG0012181	BAM8	H2	Clusia_rosea	Cro0.g115574	1	C	T04	4.333333333333333	-0.05877476976760638
Carbon_breakdown	enzyme	BAM	OG0012181	BAM8	H2	Clusia_rosea	Cro0.g115574	1	C	T08	5.326666666666666	0.5062214041274474
Carbon_breakdown	enzyme	BAM	OG0012181	BAM8	H2	Clusia_rosea	Cro0.g115574	1	C	T13	2.0233333333333334	-1.3726752681208692
Carbon_breakdown	enzyme	BAM	OG0012181	BAM8	H2	Clusia_rosea	Cro0.g115574	1	C	T19	6.063333333333334	0.9252286337610286
Carbon_breakdown	enzyme	BAM	OG0012181	BAM8	H2	Clusia_rosea	Cro0.g115574	1	T	T04	7.3933333333333335	0.4056487570891791
Carbon_breakdown	enzyme	BAM	OG0012181	BAM8	H2	Clusia_rosea	Cro0.g115574	1	T	T08	4.13	-1.0013667723716058
Carbon_breakdown	enzyme	BAM	OG0012181	BAM8	H2	Clusia_rosea	Cro0.g115574	1	T	T13	5.033333333333333	-0.6118864776996215
Carbon_breakdown	enzyme	BAM	OG0012181	BAM8	H2	Clusia_rosea	Cro0.g115574	1	T	T19	9.253333333333334	1.2076044929820473
Carbon_breakdown	enzyme	DPE	OG0009190	DPE2	H1	Clusia_major	Cma20.g142, Cma00.g23170	2	C	T04	8.446666666666667	-0.45265630311254157
Carbon_breakdown	enzyme	DPE	OG0009190	DPE2	H1	Clusia_major	Cma20.g142, Cma00.g23170	2	C	T08	5.663333333333334	-0.8574413238343326
Carbon_breakdown	enzyme	DPE	OG0009190	DPE2	H1	Clusia_major	Cma20.g142, Cma00.g23170	2	C	T13	10.733333333333333	-0.12010238189679491
Carbon_breakdown	enzyme	DPE	OG0009190	DPE2	H1	Clusia_major	Cma20.g142, Cma00.g23170	2	C	T19	21.39333333333333	1.430200008843669
Carbon_breakdown	enzyme	DPE	OG0009190	DPE2	H1	Clusia_major	Cma20.g142, Cma00.g23170	2	T	T04	15.226666666666667	1.1859396907701276
Carbon_breakdown	enzyme	DPE	OG0009190	DPE2	H1	Clusia_major	Cma20.g142, Cma00.g23170	2	T	T08	10.956666666666667	-0.10946746666029972
Carbon_breakdown	enzyme	DPE	OG0009190	DPE2	H1	Clusia_major	Cma20.g142, Cma00.g23170	2	T	T13	7.21	-1.2461088756780987
Carbon_breakdown	enzyme	DPE	OG0009190	DPE2	H1	Clusia_major	Cma20.g142, Cma00.g23170	2	T	T19	11.876666666666667	0.1696366515682701
Carbon_breakdown	enzyme	DPE	OG0009190	DPE2	H1	Clusia_rosea	Cro0.g30680, Cro0.g45149	2	C	T04	5.356666666666667	-0.01597109297774545
Carbon_breakdown	enzyme	DPE	OG0009190	DPE2	H1	Clusia_rosea	Cro0.g30680, Cro0.g45149	2	C	T08	5.166666666666666	-0.10065502783649079
Carbon_breakdown	enzyme	DPE	OG0009190	DPE2	H1	Clusia_rosea	Cro0.g30680, Cro0.g45149	2	C	T13	2.783333333333333	-1.1629184212400434
Carbon_breakdown	enzyme	DPE	OG0009190	DPE2	H1	Clusia_rosea	Cro0.g30680, Cro0.g45149	2	C	T19	8.263333333333334	1.2795445420542795
Carbon_breakdown	enzyme	DPE	OG0009190	DPE2	H1	Clusia_rosea	Cro0.g30680, Cro0.g45149	2	T	T04	7.836666666666667	-0.5889331110824924
Carbon_breakdown	enzyme	DPE	OG0009190	DPE2	H1	Clusia_rosea	Cro0.g30680, Cro0.g45149	2	T	T08	7.23	-0.8406907768887485
Carbon_breakdown	enzyme	DPE	OG0009190	DPE2	H1	Clusia_rosea	Cro0.g30680, Cro0.g45149	2	T	T13	9.34	0.03492791792092285
Carbon_breakdown	enzyme	DPE	OG0009190	DPE2	H1	Clusia_rosea	Cro0.g30680, Cro0.g45149	2	T	T19	12.616666666666667	1.3946959700503183
Carbon_breakdown	enzyme	DPE	OG0010095	DPE1*	H1	Clusia_major	Cma25.g903, Cma03.g437, Cma03.g438	3	C	T04	0
Carbon_breakdown	enzyme	DPE	OG0010095	DPE1*	H1	Clusia_major	Cma25.g903, Cma03.g437, Cma03.g438	3	C	T08	0
Carbon_breakdown	enzyme	DPE	OG0010095	DPE1*	H1	Clusia_major	Cma25.g903, Cma03.g437, Cma03.g438	3	C	T13	0
Carbon_breakdown	enzyme	DPE	OG0010095	DPE1*	H1	Clusia_major	Cma25.g903, Cma03.g437, Cma03.g438	3	C	T19	0
Carbon_breakdown	enzyme	DPE	OG0010095	DPE1*	H1	Clusia_major	Cma25.g903, Cma03.g437, Cma03.g438	3	T	T04	0
Carbon_breakdown	enzyme	DPE	OG0010095	DPE1*	H1	Clusia_major	Cma25.g903, Cma03.g437, Cma03.g438	3	T	T08	0
Carbon_breakdown	enzyme	DPE	OG0010095	DPE1*	H1	Clusia_major	Cma25.g903, Cma03.g437, Cma03.g438	3	T	T13	0
Carbon_breakdown	enzyme	DPE	OG0010095	DPE1*	H1	Clusia_major	Cma25.g903, Cma03.g437, Cma03.g438	3	T	T19	0
Carbon_breakdown	enzyme	DPE	OG0010095	DPE1*	H2	Clusia_major	Cma05.g458, Cma17.g611, Cma00.g10907	3	C	T04	1.6333333333333333	-0.9562573459354964
Carbon_breakdown	enzyme	DPE	OG0010095	DPE1*	H2	Clusia_major	Cma05.g458, Cma17.g611, Cma00.g10907	3	C	T08	2.3000000000000003	-0.6575436103836035
Carbon_breakdown	enzyme	DPE	OG0010095	DPE1*	H2	Clusia_major	Cma05.g458, Cma17.g611, Cma00.g10907	3	C	T13	4.633333333333333	0.3879544640480206
Carbon_breakdown	enzyme	DPE	OG0010095	DPE1*	H2	Clusia_major	Cma05.g458, Cma17.g611, Cma00.g10907	3	C	T19	6.503333333333332	1.2258464922710792
Carbon_breakdown	enzyme	DPE	OG0010095	DPE1*	H2	Clusia_major	Cma05.g458, Cma17.g611, Cma00.g10907	3	T	T04	3.6366666666666667	-0.4971249627860351
Carbon_breakdown	enzyme	DPE	OG0010095	DPE1*	H2	Clusia_major	Cma05.g458, Cma17.g611, Cma00.g10907	3	T	T08	6.556666666666667	1.4778476784863779
Carbon_breakdown	enzyme	DPE	OG0010095	DPE1*	H2	Clusia_major	Cma05.g458, Cma17.g611, Cma00.g10907	3	T	T13	3.3366666666666664	-0.7000331108619681
Carbon_breakdown	enzyme	DPE	OG0010095	DPE1*	H2	Clusia_major	Cma05.g458, Cma17.g611, Cma00.g10907	3	T	T19	3.956666666666666	-0.2806896048383738
Carbon_breakdown	enzyme	DPE	OG0010095	DPE1*	H2	Clusia_rosea	Cro0.g122365, Cro0.g31149, Cro0.g31150	3	C	T04	3.916666666666667	-1.3768326824844919
Carbon_breakdown	enzyme	DPE	OG0010095	DPE1*	H2	Clusia_rosea	Cro0.g122365, Cro0.g31149, Cro0.g31150	3	C	T08	9.796666666666667	-0.0951794624830966
Carbon_breakdown	enzyme	DPE	OG0010095	DPE1*	H2	Clusia_rosea	Cro0.g122365, Cro0.g31149, Cro0.g31150	3	C	T13	13.256666666666666	0.6589906295585406
Carbon_breakdown	enzyme	DPE	OG0010095	DPE1*	H2	Clusia_rosea	Cro0.g122365, Cro0.g31149, Cro0.g31150	3	C	T19	13.963333333333333	0.8130215154090485
Carbon_breakdown	enzyme	DPE	OG0010095	DPE1*	H2	Clusia_rosea	Cro0.g122365, Cro0.g31149, Cro0.g31150	3	T	T04	25.226666666666667	1.4581847097367808
Carbon_breakdown	enzyme	DPE	OG0010095	DPE1*	H2	Clusia_rosea	Cro0.g122365, Cro0.g31149, Cro0.g31150	3	T	T08	9.253333333333334	-0.1571701140645609
Carbon_breakdown	enzyme	DPE	OG0010095	DPE1*	H2	Clusia_rosea	Cro0.g122365, Cro0.g31149, Cro0.g31150	3	T	T13	4.013333333333334	-0.6870820053449678
Carbon_breakdown	enzyme	DPE	OG0010095	DPE1*	H2	Clusia_rosea	Cro0.g122365, Cro0.g31149, Cro0.g31150	3	T	T19	4.736666666666666	-0.6139325903272526
Carbon_breakdown	enzyme	SEX/LSF	OG0008629	DSP4	H1	Clusia_major	Cma02.g850, Cma02.g857, Cma00.g7644, Cma00.g7677	4	C	T04	26.3	0.01071765308723103
Carbon_breakdown	enzyme	SEX/LSF	OG0008629	DSP4	H1	Clusia_major	Cma02.g850, Cma02.g857, Cma00.g7644, Cma00.g7677	4	C	T08	12.13	-0.8448831595666565
Carbon_breakdown	enzyme	SEX/LSF	OG0008629	DSP4	H1	Clusia_major	Cma02.g850, Cma02.g857, Cma00.g7644, Cma00.g7677	4	C	T13	16.726666666666667	-0.5673311669414599
Carbon_breakdown	enzyme	SEX/LSF	OG0008629	DSP4	H1	Clusia_major	Cma02.g850, Cma02.g857, Cma00.g7644, Cma00.g7677	4	C	T19	49.333333333333336	1.4014966734208851
Carbon_breakdown	enzyme	SEX/LSF	OG0008629	DSP4	H1	Clusia_major	Cma02.g850, Cma02.g857, Cma00.g7644, Cma00.g7677	4	T	T04	31.999999999999996	1.1200160450071
Carbon_breakdown	enzyme	SEX/LSF	OG0008629	DSP4	H1	Clusia_major	Cma02.g850, Cma02.g857, Cma00.g7644, Cma00.g7677	4	T	T08	21.31	-1.2999883048920209
Carbon_breakdown	enzyme	SEX/LSF	OG0008629	DSP4	H1	Clusia_major	Cma02.g850, Cma02.g857, Cma00.g7644, Cma00.g7677	4	T	T13	28.07	0.23034185463258752
Carbon_breakdown	enzyme	SEX/LSF	OG0008629	DSP4	H1	Clusia_major	Cma02.g850, Cma02.g857, Cma00.g7644, Cma00.g7677	4	T	T19	26.830000000000002	-0.0503695947476657
Carbon_breakdown	enzyme	SEX/LSF	OG0008629	DSP4	H1	Clusia_rosea	Cro0.g108513, Cro0.g100632	2	C	T04	14.73	-0.6055101200534695
Carbon_breakdown	enzyme	SEX/LSF	OG0008629	DSP4	H1	Clusia_rosea	Cro0.g108513, Cro0.g100632	2	C	T08	15.66	0.08402997584415493
Carbon_breakdown	enzyme	SEX/LSF	OG0008629	DSP4	H1	Clusia_rosea	Cro0.g108513, Cro0.g100632	2	C	T13	14.393333333333334	-0.8551285777081646
Carbon_breakdown	enzyme	SEX/LSF	OG0008629	DSP4	H1	Clusia_rosea	Cro0.g108513, Cro0.g100632	2	C	T19	17.403333333333332	1.3766087219174792
Carbon_breakdown	enzyme	SEX/LSF	OG0008629	DSP4	H1	Clusia_rosea	Cro0.g108513, Cro0.g100632	2	T	T04	3.4433333333333334	-0.7369178746601378
Carbon_breakdown	enzyme	SEX/LSF	OG0008629	DSP4	H1	Clusia_rosea	Cro0.g108513, Cro0.g100632	2	T	T08	4.846666666666667	-0.5789935044733636
Carbon_breakdown	enzyme	SEX/LSF	OG0008629	DSP4	H1	Clusia_rosea	Cro0.g108513, Cro0.g100632	2	T	T13	8.796666666666667	-0.13447954088351208
Carbon_breakdown	enzyme	SEX/LSF	OG0008629	DSP4	H1	Clusia_rosea	Cro0.g108513, Cro0.g100632	2	T	T19	22.880000000000003	1.4503909200170135
Carbon_breakdown	enzyme	SEX/LSF	OG0010604	LSF1	H2	Clusia_major	Cma24.g759, Cma00.g21196	2	C	T04	8.593333333333334	-1.0729014241389034
Carbon_breakdown	enzyme	SEX/LSF	OG0010604	LSF1	H2	Clusia_major	Cma24.g759, Cma00.g21196	2	C	T08	32.49666666666667	0.9516433064709452
Carbon_breakdown	enzyme	SEX/LSF	OG0010604	LSF1	H2	Clusia_major	Cma24.g759, Cma00.g21196	2	C	T13	30.05333333333333	0.7446998833030436
Carbon_breakdown	enzyme	SEX/LSF	OG0010604	LSF1	H2	Clusia_major	Cma24.g759, Cma00.g21196	2	C	T19	13.899999999999999	-0.6234417656350856
Carbon_breakdown	enzyme	SEX/LSF	OG0010604	LSF1	H2	Clusia_major	Cma24.g759, Cma00.g21196	2	T	T04	4.183333333333334	-1.3960592457290084
Carbon_breakdown	enzyme	SEX/LSF	OG0010604	LSF1	H2	Clusia_major	Cma24.g759, Cma00.g21196	2	T	T08	12.21	0.07918405156795376
Carbon_breakdown	enzyme	SEX/LSF	OG0010604	LSF1	H2	Clusia_major	Cma24.g759, Cma00.g21196	2	T	T13	13.74	0.360386989051054
Carbon_breakdown	enzyme	SEX/LSF	OG0010604	LSF1	H2	Clusia_major	Cma24.g759, Cma00.g21196	2	T	T19	16.983333333333334	0.956488205110001
Carbon_breakdown	enzyme	SEX/LSF	OG0010604	LSF1	H2	Clusia_rosea	Cro0.g101395, Cro0.g75097	2	C	T04	3.46	-1.1738767385895543
Carbon_breakdown	enzyme	SEX/LSF	OG0010604	LSF1	H2	Clusia_rosea	Cro0.g101395, Cro0.g75097	2	C	T08	8.813333333333334	1.2524373440035268
Carbon_breakdown	enzyme	SEX/LSF	OG0010604	LSF1	H2	Clusia_rosea	Cro0.g101395, Cro0.g75097	2	C	T13	6.3133333333333335	0.11935168899430446
Carbon_breakdown	enzyme	SEX/LSF	OG0010604	LSF1	H2	Clusia_rosea	Cro0.g101395, Cro0.g75097	2	C	T19	5.613333333333333	-0.1979122944082778
Carbon_breakdown	enzyme	SEX/LSF	OG0010604	LSF1	H2	Clusia_rosea	Cro0.g101395, Cro0.g75097	2	T	T04	0.44000000000000006	-1.3489478982521452
Carbon_breakdown	enzyme	SEX/LSF	OG0010604	LSF1	H2	Clusia_rosea	Cro0.g101395, Cro0.g75097	2	T	T08	7.319999999999999	0.2062697875416979
Carbon_breakdown	enzyme	SEX/LSF	OG0010604	LSF1	H2	Clusia_rosea	Cro0.g101395, Cro0.g75097	2	T	T13	6.756666666666667	0.07892880454791922
Carbon_breakdown	enzyme	SEX/LSF	OG0010604	LSF1	H2	Clusia_rosea	Cro0.g101395, Cro0.g75097	2	T	T19	11.113333333333333	1.0637493061625283
Carbon_breakdown	transporter	GPT	OG0001519	GPT2	H1	Clusia_major	Cma25.g1112, Cma25.g1114, Cma00.g7023, Cma00.g7095, Cma14.g244	5	C	T04	0	-0.6751577208205949
Carbon_breakdown	transporter	GPT	OG0001519	GPT2	H1	Clusia_major	Cma25.g1112, Cma25.g1114, Cma00.g7023, Cma00.g7095, Cma14.g244	5	C	T08	2.8466666666666667	-0.09186516282283257
Carbon_breakdown	transporter	GPT	OG0001519	GPT2	H1	Clusia_major	Cma25.g1112, Cma25.g1114, Cma00.g7023, Cma00.g7095, Cma14.g244	5	C	T13	0	-0.6751577208205949
Carbon_breakdown	transporter	GPT	OG0001519	GPT2	H1	Clusia_major	Cma25.g1112, Cma25.g1114, Cma00.g7023, Cma00.g7095, Cma14.g244	5	C	T19	10.333333333333334	1.4421806044640224
Carbon_breakdown	transporter	GPT	OG0001519	GPT2	H1	Clusia_major	Cma25.g1112, Cma25.g1114, Cma00.g7023, Cma00.g7095, Cma14.g244	5	T	T04	1.2933333333333334	1.2887732977742123
Carbon_breakdown	transporter	GPT	OG0001519	GPT2	H1	Clusia_major	Cma25.g1112, Cma25.g1114, Cma00.g7023, Cma00.g7095, Cma14.g244	5	T	T08	0.41333333333333333	-0.3352656072968714
Carbon_breakdown	transporter	GPT	OG0001519	GPT2	H1	Clusia_major	Cma25.g1112, Cma25.g1114, Cma00.g7023, Cma00.g7095, Cma14.g244	5	T	T13	0.6733333333333333	0.14456406920140333
Carbon_breakdown	transporter	GPT	OG0001519	GPT2	H1	Clusia_major	Cma25.g1112, Cma25.g1114, Cma00.g7023, Cma00.g7095, Cma14.g244	5	T	T19	0	-1.098071759678744
Carbon_breakdown	transporter	GPT	OG0001519	GPT2	H1	Clusia_rosea	Cro0.g33702, Cro0.g46371, Cro0.g46374, Cro0.g65816, Cro0.g110306, Cro0.g110308, Cro0.g110770, Cro0.g13483, Cro0.g13484	9	C	T04	0.5766666666666667	-0.24218156861652596
Carbon_breakdown	transporter	GPT	OG0001519	GPT2	H1	Clusia_rosea	Cro0.g33702, Cro0.g46371, Cro0.g46374, Cro0.g65816, Cro0.g110306, Cro0.g110308, Cro0.g110770, Cro0.g13483, Cro0.g13484	9	C	T08	3.2199999999999998	1.4763865200895603
Carbon_breakdown	transporter	GPT	OG0001519	GPT2	H1	Clusia_rosea	Cro0.g33702, Cro0.g46371, Cro0.g46374, Cro0.g65816, Cro0.g110306, Cro0.g110308, Cro0.g110770, Cro0.g13483, Cro0.g13484	9	C	T13	0	-0.6171024757365171
Carbon_breakdown	transporter	GPT	OG0001519	GPT2	H1	Clusia_rosea	Cro0.g33702, Cro0.g46371, Cro0.g46374, Cro0.g65816, Cro0.g110306, Cro0.g110308, Cro0.g110770, Cro0.g13483, Cro0.g13484	9	C	T19	0	-0.6171024757365171
Carbon_breakdown	transporter	GPT	OG0001519	GPT2	H1	Clusia_rosea	Cro0.g33702, Cro0.g46371, Cro0.g46374, Cro0.g65816, Cro0.g110306, Cro0.g110308, Cro0.g110770, Cro0.g13483, Cro0.g13484	9	T	T04	0	-0.5
Carbon_breakdown	transporter	GPT	OG0001519	GPT2	H1	Clusia_rosea	Cro0.g33702, Cro0.g46371, Cro0.g46374, Cro0.g65816, Cro0.g110306, Cro0.g110308, Cro0.g110770, Cro0.g13483, Cro0.g13484	9	T	T08	0	-0.5
Carbon_breakdown	transporter	GPT	OG0001519	GPT2	H1	Clusia_rosea	Cro0.g33702, Cro0.g46371, Cro0.g46374, Cro0.g65816, Cro0.g110306, Cro0.g110308, Cro0.g110770, Cro0.g13483, Cro0.g13484	9	T	T13	1.5	1.5
Carbon_breakdown	transporter	GPT	OG0001519	GPT2	H1	Clusia_rosea	Cro0.g33702, Cro0.g46371, Cro0.g46374, Cro0.g65816, Cro0.g110306, Cro0.g110308, Cro0.g110770, Cro0.g13483, Cro0.g13484	9	T	T19	0	-0.5
Carbon_breakdown	transporter	GPT	OG0001519	GPT2	H2	Clusia_major	Cma05.g157, Cma00.g16035, Cma26.g81, Cma00.g9777, Cma26.g1165	5	C	T04	12.543333333333333	-0.7182541679473957
Carbon_breakdown	transporter	GPT	OG0001519	GPT2	H2	Clusia_major	Cma05.g157, Cma00.g16035, Cma26.g81, Cma00.g9777, Cma26.g1165	5	C	T08	37.27666666666667	1.3913731160386216
Carbon_breakdown	transporter	GPT	OG0001519	GPT2	H2	Clusia_major	Cma05.g157, Cma00.g16035, Cma26.g81, Cma00.g9777, Cma26.g1165	5	C	T13	12.316666666666666	-0.7375876794448416
Carbon_breakdown	transporter	GPT	OG0001519	GPT2	H2	Clusia_major	Cma05.g157, Cma00.g16035, Cma26.g81, Cma00.g9777, Cma26.g1165	5	C	T19	21.72	0.06446873135361567
Carbon_breakdown	transporter	GPT	OG0001519	GPT2	H2	Clusia_major	Cma05.g157, Cma00.g16035, Cma26.g81, Cma00.g9777, Cma26.g1165	5	T	T04	11.11	-1.0214975129451465
Carbon_breakdown	transporter	GPT	OG0001519	GPT2	H2	Clusia_major	Cma05.g157, Cma00.g16035, Cma26.g81, Cma00.g9777, Cma26.g1165	5	T	T08	14.626666666666669	0.395104361727387
Carbon_breakdown	transporter	GPT	OG0001519	GPT2	H2	Clusia_major	Cma05.g157, Cma00.g16035, Cma26.g81, Cma00.g9777, Cma26.g1165	5	T	T13	12.200000000000001	-0.582418069326266
Carbon_breakdown	transporter	GPT	OG0001519	GPT2	H2	Clusia_major	Cma05.g157, Cma00.g16035, Cma26.g81, Cma00.g9777, Cma26.g1165	5	T	T19	16.64666666666667	1.2088112205440262
Carbon_breakdown	transporter	GPT	OG0001519	GPT2	H2	Clusia_rosea	Cro0.g110948, Cro0.g113164, Cro0.g120723, Cro0.g47857, Cro0.g48882, Cro0.g49819, Cro0.g114084, Cro0.g124699, Cro0.g12702, Cro0.g13064, Cro0.g36365, Cro0.g36366, Cro0.g36367, Cro0.g45981, Cro0.g48962, Cro0.g4929, Cro0.g4930, Cro0.g85178, Cro0.g85179	19	C	T04	4.236666666666666	-1.0086560314980955
Carbon_breakdown	transporter	GPT	OG0001519	GPT2	H2	Clusia_rosea	Cro0.g110948, Cro0.g113164, Cro0.g120723, Cro0.g47857, Cro0.g48882, Cro0.g49819, Cro0.g114084, Cro0.g124699, Cro0.g12702, Cro0.g13064, Cro0.g36365, Cro0.g36366, Cro0.g36367, Cro0.g45981, Cro0.g48962, Cro0.g4929, Cro0.g4930, Cro0.g85178, Cro0.g85179	19	C	T08	4.913333333333334	-0.6697943444577751
Carbon_breakdown	transporter	GPT	OG0001519	GPT2	H2	Clusia_rosea	Cro0.g110948, Cro0.g113164, Cro0.g120723, Cro0.g47857, Cro0.g48882, Cro0.g49819, Cro0.g114084, Cro0.g124699, Cro0.g12702, Cro0.g13064, Cro0.g36365, Cro0.g36366, Cro0.g36367, Cro0.g45981, Cro0.g48962, Cro0.g4929, Cro0.g4930, Cro0.g85178, Cro0.g85179	19	C	T13	8.426666666666666	1.0896155971210284
Carbon_breakdown	transporter	GPT	OG0001519	GPT2	H2	Clusia_rosea	Cro0.g110948, Cro0.g113164, Cro0.g120723, Cro0.g47857, Cro0.g48882, Cro0.g49819, Cro0.g114084, Cro0.g124699, Cro0.g12702, Cro0.g13064, Cro0.g36365, Cro0.g36366, Cro0.g36367, Cro0.g45981, Cro0.g48962, Cro0.g4929, Cro0.g4930, Cro0.g85178, Cro0.g85179	19	C	T19	7.426666666666667	0.5888347788348417
Carbon_breakdown	transporter	GPT	OG0001519	GPT2	H2	Clusia_rosea	Cro0.g110948, Cro0.g113164, Cro0.g120723, Cro0.g47857, Cro0.g48882, Cro0.g49819, Cro0.g114084, Cro0.g124699, Cro0.g12702, Cro0.g13064, Cro0.g36365, Cro0.g36366, Cro0.g36367, Cro0.g45981, Cro0.g48962, Cro0.g4929, Cro0.g4930, Cro0.g85178, Cro0.g85179	19	T	T04	8.583333333333334	0.6819675387832929
Carbon_breakdown	transporter	GPT	OG0001519	GPT2	H2	Clusia_rosea	Cro0.g110948, Cro0.g113164, Cro0.g120723, Cro0.g47857, Cro0.g48882, Cro0.g49819, Cro0.g114084, Cro0.g124699, Cro0.g12702, Cro0.g13064, Cro0.g36365, Cro0.g36366, Cro0.g36367, Cro0.g45981, Cro0.g48962, Cro0.g4929, Cro0.g4930, Cro0.g85178, Cro0.g85179	19	T	T08	9.506666666666666	1.0281058956187885
Carbon_breakdown	transporter	GPT	OG0001519	GPT2	H2	Clusia_rosea	Cro0.g110948, Cro0.g113164, Cro0.g120723, Cro0.g47857, Cro0.g48882, Cro0.g49819, Cro0.g114084, Cro0.g124699, Cro0.g12702, Cro0.g13064, Cro0.g36365, Cro0.g36366, Cro0.g36367, Cro0.g45981, Cro0.g48962, Cro0.g4929, Cro0.g4930, Cro0.g85178, Cro0.g85179	19	T	T13	4.246666666666666	-0.943758101083063
Carbon_breakdown	transporter	GPT	OG0001519	GPT2	H2	Clusia_rosea	Cro0.g110948, Cro0.g113164, Cro0.g120723, Cro0.g47857, Cro0.g48882, Cro0.g49819, Cro0.g114084, Cro0.g124699, Cro0.g12702, Cro0.g13064, Cro0.g36365, Cro0.g36366, Cro0.g36367, Cro0.g45981, Cro0.g48962, Cro0.g4929, Cro0.g4930, Cro0.g85178, Cro0.g85179	19	T	T19	4.72	-0.7663153333190179
Carbon_breakdown	transporter	GPT	OG0001519	GPT2		Clusia_rosea	Cro0.g103101, Cro0.g110839, Cro0.g53021, Cro0.g56314, Cro0.g99684	5	C	T04	2.583333333333333	0.4228847306717819
Carbon_breakdown	transporter	GPT	OG0001519	GPT2		Clusia_rosea	Cro0.g103101, Cro0.g110839, Cro0.g53021, Cro0.g56314, Cro0.g99684	5	C	T08	3.5233333333333334	1.0497099293547916
Carbon_breakdown	transporter	GPT	OG0001519	GPT2		Clusia_rosea	Cro0.g103101, Cro0.g110839, Cro0.g53021, Cro0.g56314, Cro0.g99684	5	C	T13	0	-1.2997731735102476
Carbon_breakdown	transporter	GPT	OG0001519	GPT2		Clusia_rosea	Cro0.g103101, Cro0.g110839, Cro0.g53021, Cro0.g56314, Cro0.g99684	5	C	T19	1.69	-0.17282148651632626
Carbon_breakdown	transporter	GPT	OG0001519	GPT2		Clusia_rosea	Cro0.g103101, Cro0.g110839, Cro0.g53021, Cro0.g56314, Cro0.g99684	5	T	T04	0	-0.8285257377333992
Carbon_breakdown	transporter	GPT	OG0001519	GPT2		Clusia_rosea	Cro0.g103101, Cro0.g110839, Cro0.g53021, Cro0.g56314, Cro0.g99684	5	T	T08	0	-0.8285257377333992
Carbon_breakdown	transporter	GPT	OG0001519	GPT2		Clusia_rosea	Cro0.g103101, Cro0.g110839, Cro0.g53021, Cro0.g56314, Cro0.g99684	5	T	T13	16.266666666666666	1.185022867913507
Carbon_breakdown	transporter	GPT	OG0001519	GPT2		Clusia_rosea	Cro0.g103101, Cro0.g110839, Cro0.g53021, Cro0.g56314, Cro0.g99684	5	T	T19	10.506666666666668	0.47202860755329135
Gluconeogenesis	enzyme	ENO	OG0003532	ENO2	H1	Clusia_major	Cma19.g1028, Cma00.g8204	2	C	T04	12.196666666666667	-1.3722729417323607
Gluconeogenesis	enzyme	ENO	OG0003532	ENO2	H1	Clusia_major	Cma19.g1028, Cma00.g8204	2	C	T08	34.83333333333333	0.02071742408295444
Gluconeogenesis	enzyme	ENO	OG0003532	ENO2	H1	Clusia_major	Cma19.g1028, Cma00.g8204	2	C	T13	40.3	0.3571191616675691
Gluconeogenesis	enzyme	ENO	OG0003532	ENO2	H1	Clusia_major	Cma19.g1028, Cma00.g8204	2	C	T19	50.65666666666667	0.9944363559818362
Gluconeogenesis	enzyme	ENO	OG0003532	ENO2	H1	Clusia_major	Cma19.g1028, Cma00.g8204	2	T	T04	42.346666666666664	-1.0410147165544745
Gluconeogenesis	enzyme	ENO	OG0003532	ENO2	H1	Clusia_major	Cma19.g1028, Cma00.g8204	2	T	T08	52.919999999999995	0.8668857201988347
Gluconeogenesis	enzyme	ENO	OG0003532	ENO2	H1	Clusia_major	Cma19.g1028, Cma00.g8204	2	T	T13	52.800000000000004	0.8452323735017624
Gluconeogenesis	enzyme	ENO	OG0003532	ENO2	H1	Clusia_major	Cma19.g1028, Cma00.g8204	2	T	T19	44.39666666666667	-0.6711033771461239
Gluconeogenesis	enzyme	ENO	OG0003532	ENO2	H1	Clusia_rosea	Cro0.g4157, Cro0.g6719	2	C	T04	114.28666666666666	1.3627522065917252
Gluconeogenesis	enzyme	ENO	OG0003532	ENO2	H1	Clusia_rosea	Cro0.g4157, Cro0.g6719	2	C	T08	93.84333333333333	0.12557371750475171
Gluconeogenesis	enzyme	ENO	OG0003532	ENO2	H1	Clusia_rosea	Cro0.g4157, Cro0.g6719	2	C	T13	81.10666666666667	-0.6452169243999158
Gluconeogenesis	enzyme	ENO	OG0003532	ENO2	H1	Clusia_rosea	Cro0.g4157, Cro0.g6719	2	C	T19	77.83666666666667	-0.8431089996965602
Gluconeogenesis	enzyme	ENO	OG0003532	ENO2	H1	Clusia_rosea	Cro0.g4157, Cro0.g6719	2	T	T04	175.93	1.0695473932080528
Gluconeogenesis	enzyme	ENO	OG0003532	ENO2	H1	Clusia_rosea	Cro0.g4157, Cro0.g6719	2	T	T08	165.97	0.5688333139435541
Gluconeogenesis	enzyme	ENO	OG0003532	ENO2	H1	Clusia_rosea	Cro0.g4157, Cro0.g6719	2	T	T13	132.22333333333333	-1.1276959158000144
Gluconeogenesis	enzyme	ENO	OG0003532	ENO2	H1	Clusia_rosea	Cro0.g4157, Cro0.g6719	2	T	T19	144.49666666666667	-0.5106847913515926
Gluconeogenesis	enzyme	ENO	OG0003532	ENO2	H2	Clusia_major	Cma29.g921, Cma00.g19080	2	C	T04	100.79666666666667	-0.8067803507488749
Gluconeogenesis	enzyme	ENO	OG0003532	ENO2	H2	Clusia_major	Cma29.g921, Cma00.g19080	2	C	T08	95.87	-0.8888691128586668
Gluconeogenesis	enzyme	ENO	OG0003532	ENO2	H2	Clusia_major	Cma29.g921, Cma00.g19080	2	C	T13	185.31333333333333	0.601447364605505
Gluconeogenesis	enzyme	ENO	OG0003532	ENO2	H2	Clusia_major	Cma29.g921, Cma00.g19080	2	C	T19	214.88666666666666	1.0942020990020365
Gluconeogenesis	enzyme	ENO	OG0003532	ENO2	H2	Clusia_major	Cma29.g921, Cma00.g19080	2	T	T04	415.02	1.4816169203268579
Gluconeogenesis	enzyme	ENO	OG0003532	ENO2	H2	Clusia_major	Cma29.g921, Cma00.g19080	2	T	T08	276.26666666666665	-0.3041397697119643
Gluconeogenesis	enzyme	ENO	OG0003532	ENO2	H2	Clusia_major	Cma29.g921, Cma00.g19080	2	T	T13	246.56333333333333	-0.6864219458743613
Gluconeogenesis	enzyme	ENO	OG0003532	ENO2	H2	Clusia_major	Cma29.g921, Cma00.g19080	2	T	T19	261.74333333333334	-0.49105520474053155
Gluconeogenesis	enzyme	ENO	OG0003532	ENO2	H2	Clusia_rosea	Cro0.g105543, Cro0.g126126, Cro0.g40406	3	C	T04	418.8233333333333	1.4411659714997658
Gluconeogenesis	enzyme	ENO	OG0003532	ENO2	H2	Clusia_rosea	Cro0.g105543, Cro0.g126126, Cro0.g40406	3	C	T08	255.64	-0.12003604073211757
Gluconeogenesis	enzyme	ENO	OG0003532	ENO2	H2	Clusia_rosea	Cro0.g105543, Cro0.g126126, Cro0.g40406	3	C	T13	185.13	-0.7946169040707147
Gluconeogenesis	enzyme	ENO	OG0003532	ENO2	H2	Clusia_rosea	Cro0.g105543, Cro0.g126126, Cro0.g40406	3	C	T19	213.15333333333334	-0.5265130266969338
Gluconeogenesis	enzyme	ENO	OG0003532	ENO2	H2	Clusia_rosea	Cro0.g105543, Cro0.g126126, Cro0.g40406	3	T	T04	338.72	-1.0478787678675092
Gluconeogenesis	enzyme	ENO	OG0003532	ENO2	H2	Clusia_rosea	Cro0.g105543, Cro0.g126126, Cro0.g40406	3	T	T08	451.03333333333336	0.19358491724247148
Gluconeogenesis	enzyme	ENO	OG0003532	ENO2	H2	Clusia_rosea	Cro0.g105543, Cro0.g126126, Cro0.g40406	3	T	T13	393.8266666666667	-0.4387531774882664
Gluconeogenesis	enzyme	ENO	OG0003532	ENO2	H2	Clusia_rosea	Cro0.g105543, Cro0.g126126, Cro0.g40406	3	T	T19	550.5	1.2930470281133035
Gluconeogenesis	enzyme	ENO	OG0009445	ENO1	H1	Clusia_major	Cma04.g392, Cma00.g7688	2	C	T04	16.313333333333333	0.8550721692358205
Gluconeogenesis	enzyme	ENO	OG0009445	ENO1	H1	Clusia_major	Cma04.g392, Cma00.g7688	2	C	T08	14.690000000000001	0.5515589429837475
Gluconeogenesis	enzyme	ENO	OG0009445	ENO1	H1	Clusia_major	Cma04.g392, Cma00.g7688	2	C	T13	4.243333333333333	-1.4016452686671728
Gluconeogenesis	enzyme	ENO	OG0009445	ENO1	H1	Clusia_major	Cma04.g392, Cma00.g7688	2	C	T19	11.713333333333335	-0.004985843552395239
Gluconeogenesis	enzyme	ENO	OG0009445	ENO1	H1	Clusia_major	Cma04.g392, Cma00.g7688	2	T	T04	33.74333333333334	1.384244755628214
Gluconeogenesis	enzyme	ENO	OG0009445	ENO1	H1	Clusia_major	Cma04.g392, Cma00.g7688	2	T	T08	15.626666666666665	-0.5591508522088782
Gluconeogenesis	enzyme	ENO	OG0009445	ENO1	H1	Clusia_major	Cma04.g392, Cma00.g7688	2	T	T13	12.666666666666668	-0.8766734464608259
Gluconeogenesis	enzyme	ENO	OG0009445	ENO1	H1	Clusia_major	Cma04.g392, Cma00.g7688	2	T	T19	21.32	0.051579543041490386
Gluconeogenesis	enzyme	ENO	OG0009445	ENO1	H1	Clusia_rosea	Cro0.g103858, Cro0.g103859, Cro0.g12382, Cro0.g26157, Cro0.g66367	5	C	T04	6.710000000000001	0.3237616970899432
Gluconeogenesis	enzyme	ENO	OG0009445	ENO1	H1	Clusia_rosea	Cro0.g103858, Cro0.g103859, Cro0.g12382, Cro0.g26157, Cro0.g66367	5	C	T08	9.673333333333332	1.19135521242667
Gluconeogenesis	enzyme	ENO	OG0009445	ENO1	H1	Clusia_rosea	Cro0.g103858, Cro0.g103859, Cro0.g12382, Cro0.g26157, Cro0.g66367	5	C	T13	1.6333333333333333	-1.1625655513440682
Gluconeogenesis	enzyme	ENO	OG0009445	ENO1	H1	Clusia_rosea	Cro0.g103858, Cro0.g103859, Cro0.g12382, Cro0.g26157, Cro0.g66367	5	C	T19	4.4	-0.35255135817254535
Gluconeogenesis	enzyme	ENO	OG0009445	ENO1	H1	Clusia_rosea	Cro0.g103858, Cro0.g103859, Cro0.g12382, Cro0.g26157, Cro0.g66367	5	T	T04	13.930000000000001	0.7059535118164981
Gluconeogenesis	enzyme	ENO	OG0009445	ENO1	H1	Clusia_rosea	Cro0.g103858, Cro0.g103859, Cro0.g12382, Cro0.g26157, Cro0.g66367	5	T	T08	9.473333333333333	-0.28653843907588666
Gluconeogenesis	enzyme	ENO	OG0009445	ENO1	H1	Clusia_rosea	Cro0.g103858, Cro0.g103859, Cro0.g12382, Cro0.g26157, Cro0.g66367	5	T	T13	4.970000000000001	-1.2894229758414895
Gluconeogenesis	enzyme	ENO	OG0009445	ENO1	H1	Clusia_rosea	Cro0.g103858, Cro0.g103859, Cro0.g12382, Cro0.g26157, Cro0.g66367	5	T	T19	14.666666666666664	0.8700079031008779
Gluconeogenesis	enzyme	ENO	OG0009445	ENO1	H2	Clusia_major	Cma08.g1026	1	C	T04	0	-0.7370803311299944
Gluconeogenesis	enzyme	ENO	OG0009445	ENO1	H2	Clusia_major	Cma08.g1026	1	C	T08	1.3266666666666667	-0.5673620946302907
Gluconeogenesis	enzyme	ENO	OG0009445	ENO1	H2	Clusia_major	Cma08.g1026	1	C	T13	17.123333333333335	1.4534789173598994
Gluconeogenesis	enzyme	ENO	OG0009445	ENO1	H2	Clusia_major	Cma08.g1026	1	C	T19	4.596666666666667	-0.14903649159961413
Gluconeogenesis	enzyme	ENO	OG0009445	ENO1	H2	Clusia_major	Cma08.g1026	1	T	T04	2.03	-0.6586970593513218
Gluconeogenesis	enzyme	ENO	OG0009445	ENO1	H2	Clusia_major	Cma08.g1026	1	T	T08	1.94	-0.798185848390425
Gluconeogenesis	enzyme	ENO	OG0009445	ENO1	H2	Clusia_major	Cma08.g1026	1	T	T13	2.5	0.06974439451955157
Gluconeogenesis	enzyme	ENO	OG0009445	ENO1	H2	Clusia_major	Cma08.g1026	1	T	T19	3.35	1.3871385132221945
Gluconeogenesis	enzyme	ENO	OG0009445	ENO1	H2	Clusia_rosea	Cro0.g115284, Cro0.g70297, Cro0.g815, Cro0.g88052	4	C	T04	0.8766666666666667	-0.5840641275789731
Gluconeogenesis	enzyme	ENO	OG0009445	ENO1	H2	Clusia_rosea	Cro0.g115284, Cro0.g70297, Cro0.g815, Cro0.g88052	4	C	T08	0.9566666666666666	-0.5585428912350581
Gluconeogenesis	enzyme	ENO	OG0009445	ENO1	H2	Clusia_rosea	Cro0.g115284, Cro0.g70297, Cro0.g815, Cro0.g88052	4	C	T13	7.383333333333333	1.4916630950594527
Gluconeogenesis	enzyme	ENO	OG0009445	ENO1	H2	Clusia_rosea	Cro0.g115284, Cro0.g70297, Cro0.g815, Cro0.g88052	4	C	T19	1.6133333333333333	-0.3490560762454218
Gluconeogenesis	enzyme	ENO	OG0009445	ENO1	H2	Clusia_rosea	Cro0.g115284, Cro0.g70297, Cro0.g815, Cro0.g88052	4	T	T04	9.450000000000001	0.09134831030063803
Gluconeogenesis	enzyme	ENO	OG0009445	ENO1	H2	Clusia_rosea	Cro0.g115284, Cro0.g70297, Cro0.g815, Cro0.g88052	4	T	T08	19.44	1.345739540408367
Gluconeogenesis	enzyme	ENO	OG0009445	ENO1	H2	Clusia_rosea	Cro0.g115284, Cro0.g70297, Cro0.g815, Cro0.g88052	4	T	T13	5.166666666666666	-0.4464871020078145
Gluconeogenesis	enzyme	ENO	OG0009445	ENO1	H2	Clusia_rosea	Cro0.g115284, Cro0.g70297, Cro0.g815, Cro0.g88052	4	T	T19	0.8333333333333333	-0.9906007487011904
Gluconeogenesis	enzyme	ENO	OG0010390	ENO3	H1	Clusia_major	Cma25.g660, Cma25.g695, Cma00.g20424	3	C	T04	39.19	-1.0946248706190416
Gluconeogenesis	enzyme	ENO	OG0010390	ENO3	H1	Clusia_major	Cma25.g660, Cma25.g695, Cma00.g20424	3	C	T08	79.85333333333334	0.7965136078799939
Gluconeogenesis	enzyme	ENO	OG0010390	ENO3	H1	Clusia_major	Cma25.g660, Cma25.g695, Cma00.g20424	3	C	T13	82.04333333333332	0.8983644137143949
Gluconeogenesis	enzyme	ENO	OG0010390	ENO3	H1	Clusia_major	Cma25.g660, Cma25.g695, Cma00.g20424	3	C	T19	49.82	-0.6002531509753475
Gluconeogenesis	enzyme	ENO	OG0010390	ENO3	H1	Clusia_major	Cma25.g660, Cma25.g695, Cma00.g20424	3	T	T04	28.69	-0.2754729262836541
Gluconeogenesis	enzyme	ENO	OG0010390	ENO3	H1	Clusia_major	Cma25.g660, Cma25.g695, Cma00.g20424	3	T	T08	34.156666666666666	1.1598744894596136
Gluconeogenesis	enzyme	ENO	OG0010390	ENO3	H1	Clusia_major	Cma25.g660, Cma25.g695, Cma00.g20424	3	T	T13	30.990000000000002	0.3284232425351601
Gluconeogenesis	enzyme	ENO	OG0010390	ENO3	H1	Clusia_major	Cma25.g660, Cma25.g695, Cma00.g20424	3	T	T19	25.119999999999997	-1.2128248057111186
Gluconeogenesis	enzyme	ENO	OG0010390	ENO3	H1	Clusia_rosea	Cro0.g2337, Cro0.g75707, Cro0.g77617, Cro0.g77618, Cro0.g77619, Cro0.g82645	6	C	T04	57.47333333333333	0.23035956453087758
Gluconeogenesis	enzyme	ENO	OG0010390	ENO3	H1	Clusia_rosea	Cro0.g2337, Cro0.g75707, Cro0.g77617, Cro0.g77618, Cro0.g77619, Cro0.g82645	6	C	T08	30.156666666666666	-0.7357594893742099
Gluconeogenesis	enzyme	ENO	OG0010390	ENO3	H1	Clusia_rosea	Cro0.g2337, Cro0.g75707, Cro0.g77617, Cro0.g77618, Cro0.g77619, Cro0.g82645	6	C	T13	88.27999999999999	1.3199107904235947
Gluconeogenesis	enzyme	ENO	OG0010390	ENO3	H1	Clusia_rosea	Cro0.g2337, Cro0.g75707, Cro0.g77617, Cro0.g77618, Cro0.g77619, Cro0.g82645	6	C	T19	27.93	-0.8145108655802621
Gluconeogenesis	enzyme	ENO	OG0010390	ENO3	H1	Clusia_rosea	Cro0.g2337, Cro0.g75707, Cro0.g77617, Cro0.g77618, Cro0.g77619, Cro0.g82645	6	T	T04	22.253333333333334	-0.33632113752837006
Gluconeogenesis	enzyme	ENO	OG0010390	ENO3	H1	Clusia_rosea	Cro0.g2337, Cro0.g75707, Cro0.g77617, Cro0.g77618, Cro0.g77619, Cro0.g82645	6	T	T08	12.416666666666666	-1.0720392078369099
Gluconeogenesis	enzyme	ENO	OG0010390	ENO3	H1	Clusia_rosea	Cro0.g2337, Cro0.g75707, Cro0.g77617, Cro0.g77618, Cro0.g77619, Cro0.g82645	6	T	T13	28	0.09349179138112586
Gluconeogenesis	enzyme	ENO	OG0010390	ENO3	H1	Clusia_rosea	Cro0.g2337, Cro0.g75707, Cro0.g77617, Cro0.g77618, Cro0.g77619, Cro0.g82645	6	T	T19	44.330000000000005	1.3148685539841545
Gluconeogenesis	enzyme	ENO	OG0010390	ENO3	H2	Clusia_major	Cma26.g559, Cma26.g560	2	C	T04	0
Gluconeogenesis	enzyme	ENO	OG0010390	ENO3	H2	Clusia_major	Cma26.g559, Cma26.g560	2	C	T08	0
Gluconeogenesis	enzyme	ENO	OG0010390	ENO3	H2	Clusia_major	Cma26.g559, Cma26.g560	2	C	T13	0
Gluconeogenesis	enzyme	ENO	OG0010390	ENO3	H2	Clusia_major	Cma26.g559, Cma26.g560	2	C	T19	0
Gluconeogenesis	enzyme	ENO	OG0010390	ENO3	H2	Clusia_major	Cma26.g559, Cma26.g560	2	T	T04	0	-0.8069874480991517
Gluconeogenesis	enzyme	ENO	OG0010390	ENO3	H2	Clusia_major	Cma26.g559, Cma26.g560	2	T	T08	1.9033333333333333	0.3625298941968269
Gluconeogenesis	enzyme	ENO	OG0010390	ENO3	H2	Clusia_major	Cma26.g559, Cma26.g560	2	T	T13	3.3500000000000005	1.2514450020014765
Gluconeogenesis	enzyme	ENO	OG0010390	ENO3	H2	Clusia_major	Cma26.g559, Cma26.g560	2	T	T19	0	-0.8069874480991517
Gluconeogenesis	enzyme	ENO	OG0010390	ENO3	H2	Clusia_rosea	Cro0.g120151, Cro0.g46673, Cro0.g98174, Cro0.g46674, Cro0.g61523, Cro0.g98175	6	C	T04	0	-0.5
Gluconeogenesis	enzyme	ENO	OG0010390	ENO3	H2	Clusia_rosea	Cro0.g120151, Cro0.g46673, Cro0.g98174, Cro0.g46674, Cro0.g61523, Cro0.g98175	6	C	T08	0	-0.5
Gluconeogenesis	enzyme	ENO	OG0010390	ENO3	H2	Clusia_rosea	Cro0.g120151, Cro0.g46673, Cro0.g98174, Cro0.g46674, Cro0.g61523, Cro0.g98175	6	C	T13	0	-0.5
Gluconeogenesis	enzyme	ENO	OG0010390	ENO3	H2	Clusia_rosea	Cro0.g120151, Cro0.g46673, Cro0.g98174, Cro0.g46674, Cro0.g61523, Cro0.g98175	6	C	T19	0.8266666666666667	1.5
Gluconeogenesis	enzyme	ENO	OG0010390	ENO3	H2	Clusia_rosea	Cro0.g120151, Cro0.g46673, Cro0.g98174, Cro0.g46674, Cro0.g61523, Cro0.g98175	6	T	T04	0	-0.5000000000000001
Gluconeogenesis	enzyme	ENO	OG0010390	ENO3	H2	Clusia_rosea	Cro0.g120151, Cro0.g46673, Cro0.g98174, Cro0.g46674, Cro0.g61523, Cro0.g98175	6	T	T08	0.9199999999999999	1.5000000000000002
Gluconeogenesis	enzyme	ENO	OG0010390	ENO3	H2	Clusia_rosea	Cro0.g120151, Cro0.g46673, Cro0.g98174, Cro0.g46674, Cro0.g61523, Cro0.g98175	6	T	T13	0	-0.5000000000000001
Gluconeogenesis	enzyme	ENO	OG0010390	ENO3	H2	Clusia_rosea	Cro0.g120151, Cro0.g46673, Cro0.g98174, Cro0.g46674, Cro0.g61523, Cro0.g98175	6	T	T19	0	-0.5000000000000001
Gluconeogenesis	enzyme	ENO	OG0010390	ENO3		Clusia_rosea	Cro0.g6720	1	C	T04	22.723333333333336	-0.7069122081778852
Gluconeogenesis	enzyme	ENO	OG0010390	ENO3		Clusia_rosea	Cro0.g6720	1	C	T08	55.516666666666666	0.42663610754747777
Gluconeogenesis	enzyme	ENO	OG0010390	ENO3		Clusia_rosea	Cro0.g6720	1	C	T13	78.11000000000001	1.2076068825003663
Gluconeogenesis	enzyme	ENO	OG0010390	ENO3		Clusia_rosea	Cro0.g6720	1	C	T19	16.346666666666664	-0.927330781869959
Gluconeogenesis	enzyme	ENO	OG0010390	ENO3		Clusia_rosea	Cro0.g6720	1	T	T04	0	-0.5712068872680985
Gluconeogenesis	enzyme	ENO	OG0010390	ENO3		Clusia_rosea	Cro0.g6720	1	T	T08	186.60333333333332	1.491774855358983
Gluconeogenesis	enzyme	ENO	OG0010390	ENO3		Clusia_rosea	Cro0.g6720	1	T	T13	0	-0.5712068872680985
Gluconeogenesis	enzyme	ENO	OG0010390	ENO3		Clusia_rosea	Cro0.g6720	1	T	T19	20.06666666666667	-0.3493610808227861
Gluconeogenesis	enzyme	PGlyM	OG0003941	PGlyM1|2	H1	Clusia_major	Cma14.g1323, Cma14.g1328, Cma00.g23131	3	C	T04	57.43666666666667	-0.12317451972632677
Gluconeogenesis	enzyme	PGlyM	OG0003941	PGlyM1|2	H1	Clusia_major	Cma14.g1323, Cma14.g1328, Cma00.g23131	3	C	T08	44.483333333333334	-0.776184320076266
Gluconeogenesis	enzyme	PGlyM	OG0003941	PGlyM1|2	H1	Clusia_major	Cma14.g1323, Cma14.g1328, Cma00.g23131	3	C	T13	49.07333333333334	-0.5447909862929755
Gluconeogenesis	enzyme	PGlyM	OG0003941	PGlyM1|2	H1	Clusia_major	Cma14.g1323, Cma14.g1328, Cma00.g23131	3	C	T19	88.52666666666667	1.4441498260955683
Gluconeogenesis	enzyme	PGlyM	OG0003941	PGlyM1|2	H1	Clusia_major	Cma14.g1323, Cma14.g1328, Cma00.g23131	3	T	T04	89.45666666666666	-0.45927027542146587
Gluconeogenesis	enzyme	PGlyM	OG0003941	PGlyM1|2	H1	Clusia_major	Cma14.g1323, Cma14.g1328, Cma00.g23131	3	T	T08	81.55	-1.1467988922089174
Gluconeogenesis	enzyme	PGlyM	OG0003941	PGlyM1|2	H1	Clusia_major	Cma14.g1323, Cma14.g1328, Cma00.g23131	3	T	T13	100.48333333333333	0.4995596842467006
Gluconeogenesis	enzyme	PGlyM	OG0003941	PGlyM1|2	H1	Clusia_major	Cma14.g1323, Cma14.g1328, Cma00.g23131	3	T	T19	107.46333333333334	1.106509483383684
Gluconeogenesis	enzyme	PGlyM	OG0003941	PGlyM1|2	H1	Clusia_rosea	Cro0.g127557, Cro0.g63687, Cro0.g63688	3	C	T04	66.72333333333333	-1.1311279512718122
Gluconeogenesis	enzyme	PGlyM	OG0003941	PGlyM1|2	H1	Clusia_rosea	Cro0.g127557, Cro0.g63687, Cro0.g63688	3	C	T08	73.90333333333334	-0.5306844525250967
Gluconeogenesis	enzyme	PGlyM	OG0003941	PGlyM1|2	H1	Clusia_rosea	Cro0.g127557, Cro0.g63687, Cro0.g63688	3	C	T13	88.14666666666666	0.6604460350072671
Gluconeogenesis	enzyme	PGlyM	OG0003941	PGlyM1|2	H1	Clusia_rosea	Cro0.g127557, Cro0.g63687, Cro0.g63688	3	C	T19	92.22333333333333	1.0013663687896406
Gluconeogenesis	enzyme	PGlyM	OG0003941	PGlyM1|2	H1	Clusia_rosea	Cro0.g127557, Cro0.g63687, Cro0.g63688	3	T	T04	79.06333333333333	-1.0682338302864012
Gluconeogenesis	enzyme	PGlyM	OG0003941	PGlyM1|2	H1	Clusia_rosea	Cro0.g127557, Cro0.g63687, Cro0.g63688	3	T	T08	157.02	0.8221100399396932
Gluconeogenesis	enzyme	PGlyM	OG0003941	PGlyM1|2	H1	Clusia_rosea	Cro0.g127557, Cro0.g63687, Cro0.g63688	3	T	T13	159.5	0.8822466901918935
Gluconeogenesis	enzyme	PGlyM	OG0003941	PGlyM1|2	H1	Clusia_rosea	Cro0.g127557, Cro0.g63687, Cro0.g63688	3	T	T19	96.88333333333333	-0.6361228998451862
Gluconeogenesis	enzyme	PGlyM	OG0004100	PGlyM4	H1	Clusia_major	Cma11.g1213, Cma00.g17096	2	C	T04	45.730000000000004	0.688272905615323
Gluconeogenesis	enzyme	PGlyM	OG0004100	PGlyM4	H1	Clusia_major	Cma11.g1213, Cma00.g17096	2	C	T08	11.273333333333333	-1.311776859047153
Gluconeogenesis	enzyme	PGlyM	OG0004100	PGlyM4	H1	Clusia_major	Cma11.g1213, Cma00.g17096	2	C	T13	48.766666666666666	0.8645373281370906
Gluconeogenesis	enzyme	PGlyM	OG0004100	PGlyM4	H1	Clusia_major	Cma11.g1213, Cma00.g17096	2	C	T19	29.72	-0.24103337470526084
Gluconeogenesis	enzyme	PGlyM	OG0004100	PGlyM4	H1	Clusia_major	Cma11.g1213, Cma00.g17096	2	T	T04	43.156666666666666	1.1541052792893338
Gluconeogenesis	enzyme	PGlyM	OG0004100	PGlyM4	H1	Clusia_major	Cma11.g1213, Cma00.g17096	2	T	T08	27.29	-0.8843144347801388
Gluconeogenesis	enzyme	PGlyM	OG0004100	PGlyM4	H1	Clusia_major	Cma11.g1213, Cma00.g17096	2	T	T13	38.196666666666665	0.5168849989247591
Gluconeogenesis	enzyme	PGlyM	OG0004100	PGlyM4	H1	Clusia_major	Cma11.g1213, Cma00.g17096	2	T	T19	28.049999999999997	-0.7866758434339542
Gluconeogenesis	enzyme	PGlyM	OG0004100	PGlyM4	H1	Clusia_rosea	Cro0.g101454, Cro0.g119740	2	C	T04	35.663333333333334	-0.35631394746212003
Gluconeogenesis	enzyme	PGlyM	OG0004100	PGlyM4	H1	Clusia_rosea	Cro0.g101454, Cro0.g119740	2	C	T08	51.806666666666665	1.4794609967496324
Gluconeogenesis	enzyme	PGlyM	OG0004100	PGlyM4	H1	Clusia_rosea	Cro0.g101454, Cro0.g119740	2	C	T13	35.29666666666667	-0.39801026046300647
Gluconeogenesis	enzyme	PGlyM	OG0004100	PGlyM4	H1	Clusia_rosea	Cro0.g101454, Cro0.g119740	2	C	T19	32.42	-0.7251367888245058
Gluconeogenesis	enzyme	PGlyM	OG0004100	PGlyM4	H1	Clusia_rosea	Cro0.g101454, Cro0.g119740	2	T	T04	45.516666666666666	0.3590176215014252
Gluconeogenesis	enzyme	PGlyM	OG0004100	PGlyM4	H1	Clusia_rosea	Cro0.g101454, Cro0.g119740	2	T	T08	10.10666666666667	-1.236733086954492
Gluconeogenesis	enzyme	PGlyM	OG0004100	PGlyM4	H1	Clusia_rosea	Cro0.g101454, Cro0.g119740	2	T	T13	62.63333333333334	1.130379749706371
Gluconeogenesis	enzyme	PGlyM	OG0004100	PGlyM4	H1	Clusia_rosea	Cro0.g101454, Cro0.g119740	2	T	T19	31.943333333333335	-0.25266428425330456
Gluconeogenesis	enzyme	PGlyM	OG0004100	PGlyM4	H2	Clusia_major	Cma17.g1140	1	C	T04	0	-0.5
Gluconeogenesis	enzyme	PGlyM	OG0004100	PGlyM4	H2	Clusia_major	Cma17.g1140	1	C	T08	0	-0.5
Gluconeogenesis	enzyme	PGlyM	OG0004100	PGlyM4	H2	Clusia_major	Cma17.g1140	1	C	T13	0	-0.5
Gluconeogenesis	enzyme	PGlyM	OG0004100	PGlyM4	H2	Clusia_major	Cma17.g1140	1	C	T19	0.8166666666666667	1.5000000000000002
Gluconeogenesis	enzyme	PGlyM	OG0004100	PGlyM4	H2	Clusia_major	Cma17.g1140	1	T	T04	0	-0.5
Gluconeogenesis	enzyme	PGlyM	OG0004100	PGlyM4	H2	Clusia_major	Cma17.g1140	1	T	T08	0	-0.5
Gluconeogenesis	enzyme	PGlyM	OG0004100	PGlyM4	H2	Clusia_major	Cma17.g1140	1	T	T13	0.5533333333333332	1.5
Gluconeogenesis	enzyme	PGlyM	OG0004100	PGlyM4	H2	Clusia_major	Cma17.g1140	1	T	T19	0	-0.5
Gluconeogenesis	enzyme	PGlyM	OG0004100	PGlyM4	H2	Clusia_rosea	Cro0.g16416, Cro0.g37949, Cro0.g67867	3	C	T04	0
Gluconeogenesis	enzyme	PGlyM	OG0004100	PGlyM4	H2	Clusia_rosea	Cro0.g16416, Cro0.g37949, Cro0.g67867	3	C	T08	0
Gluconeogenesis	enzyme	PGlyM	OG0004100	PGlyM4	H2	Clusia_rosea	Cro0.g16416, Cro0.g37949, Cro0.g67867	3	C	T13	0
Gluconeogenesis	enzyme	PGlyM	OG0004100	PGlyM4	H2	Clusia_rosea	Cro0.g16416, Cro0.g37949, Cro0.g67867	3	C	T19	0
Gluconeogenesis	enzyme	PGlyM	OG0004100	PGlyM4	H2	Clusia_rosea	Cro0.g16416, Cro0.g37949, Cro0.g67867	3	T	T04	17.119999999999997	1.4882003043417822
Gluconeogenesis	enzyme	PGlyM	OG0004100	PGlyM4	H2	Clusia_rosea	Cro0.g16416, Cro0.g37949, Cro0.g67867	3	T	T08	0	-0.5845852585326297
Gluconeogenesis	enzyme	PGlyM	OG0004100	PGlyM4	H2	Clusia_rosea	Cro0.g16416, Cro0.g37949, Cro0.g67867	3	T	T13	2.1933333333333334	-0.3190297872765231
Gluconeogenesis	enzyme	PGlyM	OG0004100	PGlyM4	H2	Clusia_rosea	Cro0.g16416, Cro0.g37949, Cro0.g67867	3	T	T19	0	-0.5845852585326297
Gluconeogenesis	enzyme	PPDK	OG0005640	PPDK*	H1	Clusia_major	Cma03.g878, Cma03.g928	2	C	T04	44.336666666666666	-0.07122888486645565
Gluconeogenesis	enzyme	PPDK	OG0005640	PPDK*	H1	Clusia_major	Cma03.g878, Cma03.g928	2	C	T08	79.37666666666667	1.2569450179560373
Gluconeogenesis	enzyme	PPDK	OG0005640	PPDK*	H1	Clusia_major	Cma03.g878, Cma03.g928	2	C	T13	46.31666666666666	0.0038220377245412715
Gluconeogenesis	enzyme	PPDK	OG0005640	PPDK*	H1	Clusia_major	Cma03.g878, Cma03.g928	2	C	T19	14.833333333333334	-1.1895381708141235
Gluconeogenesis	enzyme	PPDK	OG0005640	PPDK*	H1	Clusia_major	Cma03.g878, Cma03.g928	2	T	T04	8.266666666666666	0.03669793332837957
Gluconeogenesis	enzyme	PPDK	OG0005640	PPDK*	H1	Clusia_major	Cma03.g878, Cma03.g928	2	T	T08	14.613333333333333	1.2679378462312039
Gluconeogenesis	enzyme	PPDK	OG0005640	PPDK*	H1	Clusia_major	Cma03.g878, Cma03.g928	2	T	T13	7.393333333333333	-0.13272688661938292
Gluconeogenesis	enzyme	PPDK	OG0005640	PPDK*	H1	Clusia_major	Cma03.g878, Cma03.g928	2	T	T19	2.0366666666666666	-1.171908892940201
Gluconeogenesis	enzyme	PPDK	OG0005640	PPDK*	H1	Clusia_rosea	Cro0.g21528, Cro0.g18234, Cro0.g54585, Cro0.g88579, Cro0.g88580	5	C	T04	27.256666666666668	-0.3954254239922467
Gluconeogenesis	enzyme	PPDK	OG0005640	PPDK*	H1	Clusia_rosea	Cro0.g21528, Cro0.g18234, Cro0.g54585, Cro0.g88579, Cro0.g88580	5	C	T08	74.03	1.2202430769786223
Gluconeogenesis	enzyme	PPDK	OG0005640	PPDK*	H1	Clusia_rosea	Cro0.g21528, Cro0.g18234, Cro0.g54585, Cro0.g88579, Cro0.g88580	5	C	T13	47.38333333333334	0.2998002322835593
Gluconeogenesis	enzyme	PPDK	OG0005640	PPDK*	H1	Clusia_rosea	Cro0.g21528, Cro0.g18234, Cro0.g54585, Cro0.g88579, Cro0.g88580	5	C	T19	6.1466666666666665	-1.1246178852699344
Gluconeogenesis	enzyme	PPDK	OG0005640	PPDK*	H1	Clusia_rosea	Cro0.g21528, Cro0.g18234, Cro0.g54585, Cro0.g88579, Cro0.g88580	5	T	T04	35.54333333333334	0.5148937733312309
Gluconeogenesis	enzyme	PPDK	OG0005640	PPDK*	H1	Clusia_rosea	Cro0.g21528, Cro0.g18234, Cro0.g54585, Cro0.g88579, Cro0.g88580	5	T	T08	45.81333333333333	1.1045193877648012
Gluconeogenesis	enzyme	PPDK	OG0005640	PPDK*	H1	Clusia_rosea	Cro0.g21528, Cro0.g18234, Cro0.g54585, Cro0.g88579, Cro0.g88580	5	T	T13	18.029999999999998	-0.4905891796820703
Gluconeogenesis	enzyme	PPDK	OG0005640	PPDK*	H1	Clusia_rosea	Cro0.g21528, Cro0.g18234, Cro0.g54585, Cro0.g88579, Cro0.g88580	5	T	T19	6.913333333333332	-1.128823981413962
Gluconeogenesis	enzyme	PPDK	OG0005640	PPDK*	H2	Clusia_major	Cma17.g462, Cma00.g16012, Cma00.g16013, Cma00.g16020, Cma00.g16021, Cma17.g469	6	C	T04	0	-0.5
Gluconeogenesis	enzyme	PPDK	OG0005640	PPDK*	H2	Clusia_major	Cma17.g462, Cma00.g16012, Cma00.g16013, Cma00.g16020, Cma00.g16021, Cma17.g469	6	C	T08	0	-0.5
Gluconeogenesis	enzyme	PPDK	OG0005640	PPDK*	H2	Clusia_major	Cma17.g462, Cma00.g16012, Cma00.g16013, Cma00.g16020, Cma00.g16021, Cma17.g469	6	C	T13	0	-0.5
Gluconeogenesis	enzyme	PPDK	OG0005640	PPDK*	H2	Clusia_major	Cma17.g462, Cma00.g16012, Cma00.g16013, Cma00.g16020, Cma00.g16021, Cma17.g469	6	C	T19	9.350000000000001	1.5
Gluconeogenesis	enzyme	PPDK	OG0005640	PPDK*	H2	Clusia_major	Cma17.g462, Cma00.g16012, Cma00.g16013, Cma00.g16020, Cma00.g16021, Cma17.g469	6	T	T04	1.6233333333333333	0.5868733119394259
Gluconeogenesis	enzyme	PPDK	OG0005640	PPDK*	H2	Clusia_major	Cma17.g462, Cma00.g16012, Cma00.g16013, Cma00.g16020, Cma00.g16021, Cma17.g469	6	T	T08	0.6466666666666666	-0.48616182315106893
Gluconeogenesis	enzyme	PPDK	OG0005640	PPDK*	H2	Clusia_major	Cma17.g462, Cma00.g16012, Cma00.g16013, Cma00.g16020, Cma00.g16021, Cma17.g469	6	T	T13	0.043333333333333335	-1.149026531176255
Gluconeogenesis	enzyme	PPDK	OG0005640	PPDK*	H2	Clusia_major	Cma17.g462, Cma00.g16012, Cma00.g16013, Cma00.g16020, Cma00.g16021, Cma17.g469	6	T	T19	2.0433333333333334	1.0483150423878982
Gluconeogenesis	enzyme	PPDK	OG0005640	PPDK*	H2	Clusia_rosea	Cro0.g7595, Cro0.g98484, Cro0.g99447	3	C	T04	2.9833333333333334	1.0150259101474053
Gluconeogenesis	enzyme	PPDK	OG0005640	PPDK*	H2	Clusia_rosea	Cro0.g7595, Cro0.g98484, Cro0.g99447	3	C	T08	1.9033333333333333	0.013141995790179651
Gluconeogenesis	enzyme	PPDK	OG0005640	PPDK*	H2	Clusia_rosea	Cro0.g7595, Cro0.g98484, Cro0.g99447	3	C	T13	0.42000000000000004	-1.3629022692992199
Gluconeogenesis	enzyme	PPDK	OG0005640	PPDK*	H2	Clusia_rosea	Cro0.g7595, Cro0.g98484, Cro0.g99447	3	C	T19	2.25	0.3347343633616348
Gluconeogenesis	enzyme	PPDK	OG0005640	PPDK*	H2	Clusia_rosea	Cro0.g7595, Cro0.g98484, Cro0.g99447	3	T	T04	3.8233333333333337	1.2232112211419517
Gluconeogenesis	enzyme	PPDK	OG0005640	PPDK*	H2	Clusia_rosea	Cro0.g7595, Cro0.g98484, Cro0.g99447	3	T	T08	1.56	-1.146433341355581
Gluconeogenesis	enzyme	PPDK	OG0005640	PPDK*	H2	Clusia_rosea	Cro0.g7595, Cro0.g98484, Cro0.g99447	3	T	T13	2.9099999999999997	0.2669776274389703
Gluconeogenesis	enzyme	PPDK	OG0005640	PPDK*	H2	Clusia_rosea	Cro0.g7595, Cro0.g98484, Cro0.g99447	3	T	T19	2.326666666666667	-0.3437555072253414
Gluconeogenesis	enzyme	PPDK-RP	OG0007781	PPDK-RP	H2	Clusia_major	Cma23.g297, Cma00.g5692	2	C	T04	34.00666666666666	-0.3738056070025853
Gluconeogenesis	enzyme	PPDK-RP	OG0007781	PPDK-RP	H2	Clusia_major	Cma23.g297, Cma00.g5692	2	C	T08	62.406666666666666	1.4851313675557238
Gluconeogenesis	enzyme	PPDK-RP	OG0007781	PPDK-RP	H2	Clusia_major	Cma23.g297, Cma00.g5692	2	C	T13	33.31	-0.41940629100290006
Gluconeogenesis	enzyme	PPDK-RP	OG0007781	PPDK-RP	H2	Clusia_major	Cma23.g297, Cma00.g5692	2	C	T19	29.14666666666667	-0.6919194695502391
Gluconeogenesis	enzyme	PPDK-RP	OG0007781	PPDK-RP	H2	Clusia_major	Cma23.g297, Cma00.g5692	2	T	T04	30.509999999999998	-0.6756125036139534
Gluconeogenesis	enzyme	PPDK-RP	OG0007781	PPDK-RP	H2	Clusia_major	Cma23.g297, Cma00.g5692	2	T	T08	32.45	-0.2725305178596518
Gluconeogenesis	enzyme	PPDK-RP	OG0007781	PPDK-RP	H2	Clusia_major	Cma23.g297, Cma00.g5692	2	T	T13	31.20666666666667	-0.530863130722803
Gluconeogenesis	enzyme	PPDK-RP	OG0007781	PPDK-RP	H2	Clusia_major	Cma23.g297, Cma00.g5692	2	T	T19	40.88	1.4790061521964066
Gluconeogenesis	enzyme	PPDK-RP	OG0007781	PPDK-RP	H2	Clusia_rosea	Cro0.g103604, Cro0.g66544, Cro0.g8493	3	C	T04	25.700000000000003	0.044603752227784316
Gluconeogenesis	enzyme	PPDK-RP	OG0007781	PPDK-RP	H2	Clusia_rosea	Cro0.g103604, Cro0.g66544, Cro0.g8493	3	C	T08	19.213333333333335	-1.270531124064145
Gluconeogenesis	enzyme	PPDK-RP	OG0007781	PPDK-RP	H2	Clusia_rosea	Cro0.g103604, Cro0.g66544, Cro0.g8493	3	C	T13	31.276666666666667	1.1752412897593343
Gluconeogenesis	enzyme	PPDK-RP	OG0007781	PPDK-RP	H2	Clusia_rosea	Cro0.g103604, Cro0.g66544, Cro0.g8493	3	C	T19	25.729999999999997	0.05068608207702635
Gluconeogenesis	enzyme	PPDK-RP	OG0007781	PPDK-RP	H2	Clusia_rosea	Cro0.g103604, Cro0.g66544, Cro0.g8493	3	T	T04	28.976666666666667	1.148334470795049
Gluconeogenesis	enzyme	PPDK-RP	OG0007781	PPDK-RP	H2	Clusia_rosea	Cro0.g103604, Cro0.g66544, Cro0.g8493	3	T	T08	22.926666666666666	0.3210961042568413
Gluconeogenesis	enzyme	PPDK-RP	OG0007781	PPDK-RP	H2	Clusia_rosea	Cro0.g103604, Cro0.g66544, Cro0.g8493	3	T	T13	11.553333333333333	-1.2340208690921195
Gluconeogenesis	enzyme	PPDK-RP	OG0007781	PPDK-RP	H2	Clusia_rosea	Cro0.g103604, Cro0.g66544, Cro0.g8493	3	T	T19	18.85666666666667	-0.2354097059597705
Gluconeogenesis	transporter	BASS	OG0002932	BASS1	H1	Clusia_major	Cma25.g911, Cma00.g19836	2	C	T04	8.86	1.0042576890518977
Gluconeogenesis	transporter	BASS	OG0002932	BASS1	H1	Clusia_major	Cma25.g911, Cma00.g19836	2	C	T08	8.056666666666667	0.7085629999113879
Gluconeogenesis	transporter	BASS	OG0002932	BASS1	H1	Clusia_major	Cma25.g911, Cma00.g19836	2	C	T13	4.093333333333334	-0.7502792631096341
Gluconeogenesis	transporter	BASS	OG0002932	BASS1	H1	Clusia_major	Cma25.g911, Cma00.g19836	2	C	T19	3.5166666666666666	-0.9625414258536519
Gluconeogenesis	transporter	BASS	OG0002932	BASS1	H1	Clusia_major	Cma25.g911, Cma00.g19836	2	T	T04	4.406666666666666	-0.5213218405012254
Gluconeogenesis	transporter	BASS	OG0002932	BASS1	H1	Clusia_major	Cma25.g911, Cma00.g19836	2	T	T08	5.133333333333333	-0.20320242488396278
Gluconeogenesis	transporter	BASS	OG0002932	BASS1	H1	Clusia_major	Cma25.g911, Cma00.g19836	2	T	T13	8.940000000000001	1.4632763486706895
Gluconeogenesis	transporter	BASS	OG0002932	BASS1	H1	Clusia_major	Cma25.g911, Cma00.g19836	2	T	T19	3.91	-0.7387520832855011
Gluconeogenesis	transporter	BASS	OG0002932	BASS1	H1	Clusia_rosea	Cro0.g105486, Cro0.g36256	2	C	T04	1.643333333333333	-0.6287834175197895
Gluconeogenesis	transporter	BASS	OG0002932	BASS1	H1	Clusia_rosea	Cro0.g105486, Cro0.g36256	2	C	T08	6.403333333333334	0.5052901160681608
Gluconeogenesis	transporter	BASS	OG0002932	BASS1	H1	Clusia_rosea	Cro0.g105486, Cro0.g36256	2	C	T13	0	-1.0203088041156294
Gluconeogenesis	transporter	BASS	OG0002932	BASS1	H1	Clusia_rosea	Cro0.g105486, Cro0.g36256	2	C	T19	9.083333333333332	1.1438021055672583
Gluconeogenesis	transporter	BASS	OG0002932	BASS1	H1	Clusia_rosea	Cro0.g105486, Cro0.g36256	2	T	T04	0	-0.7735485001684592
Gluconeogenesis	transporter	BASS	OG0002932	BASS1	H1	Clusia_rosea	Cro0.g105486, Cro0.g36256	2	T	T08	4.953333333333333	-0.03810827544016084
Gluconeogenesis	transporter	BASS	OG0002932	BASS1	H1	Clusia_rosea	Cro0.g105486, Cro0.g36256	2	T	T13	1.0899999999999999	-0.6117120577147892
Gluconeogenesis	transporter	BASS	OG0002932	BASS1	H1	Clusia_rosea	Cro0.g105486, Cro0.g36256	2	T	T19	14.796666666666667	1.4233688333234091
Gluconeogenesis	transporter	BASS	OG0002932	BASS1	H2	Clusia_rosea	Cro0.g3737	1	C	T04	0	-0.73736352954305
Gluconeogenesis	transporter	BASS	OG0002932	BASS1	H2	Clusia_rosea	Cro0.g3737	1	C	T08	0	-0.73736352954305
Gluconeogenesis	transporter	BASS	OG0002932	BASS1	H2	Clusia_rosea	Cro0.g3737	1	C	T13	2	0.0950318001386622
Gluconeogenesis	transporter	BASS	OG0002932	BASS1	H2	Clusia_rosea	Cro0.g3737	1	C	T19	5.086666666666666	1.3796952589474376
Gluconeogenesis	transporter	BASS	OG0002932	BASS1	H2	Clusia_rosea	Cro0.g3737	1	T	T04	0
Gluconeogenesis	transporter	BASS	OG0002932	BASS1	H2	Clusia_rosea	Cro0.g3737	1	T	T08	0
Gluconeogenesis	transporter	BASS	OG0002932	BASS1	H2	Clusia_rosea	Cro0.g3737	1	T	T13	0
Gluconeogenesis	transporter	BASS	OG0002932	BASS1	H2	Clusia_rosea	Cro0.g3737	1	T	T19	0
Gluconeogenesis	transporter	BASS	OG0002932	BASS2	H1	Clusia_major	Cma12.g405, Cma00.g20768	2	C	T04	45.50666666666667	0.5819730380627186
Gluconeogenesis	transporter	BASS	OG0002932	BASS2	H1	Clusia_major	Cma12.g405, Cma00.g20768	2	C	T08	33.57333333333333	-1.3928738588704888
Gluconeogenesis	transporter	BASS	OG0002932	BASS2	H1	Clusia_major	Cma12.g405, Cma00.g20768	2	C	T13	47.11666666666667	0.8484118791852712
Gluconeogenesis	transporter	BASS	OG0002932	BASS2	H1	Clusia_major	Cma12.g405, Cma00.g20768	2	C	T19	41.763333333333335	-0.03751105837750223
Gluconeogenesis	transporter	BASS	OG0002932	BASS2	H1	Clusia_major	Cma12.g405, Cma00.g20768	2	T	T04	16.083333333333332	-1.4031123025902619
Gluconeogenesis	transporter	BASS	OG0002932	BASS2	H1	Clusia_major	Cma12.g405, Cma00.g20768	2	T	T08	41.583333333333336	0.9519552449530442
Gluconeogenesis	transporter	BASS	OG0002932	BASS2	H1	Clusia_major	Cma12.g405, Cma00.g20768	2	T	T13	32.55	0.11767641438541511
Gluconeogenesis	transporter	BASS	OG0002932	BASS2	H1	Clusia_major	Cma12.g405, Cma00.g20768	2	T	T19	34.88666666666667	0.33348064325180227
Gluconeogenesis	transporter	BASS	OG0002932	BASS2	H1	Clusia_rosea	Cro0.g118876, Cro0.g45505, Cro0.g54473	3	C	T04	12.93	-1.2320290578694937
Gluconeogenesis	transporter	BASS	OG0002932	BASS2	H1	Clusia_rosea	Cro0.g118876, Cro0.g45505, Cro0.g54473	3	C	T08	19.58	0.4934170428322533
Gluconeogenesis	transporter	BASS	OG0002932	BASS2	H1	Clusia_rosea	Cro0.g118876, Cro0.g45505, Cro0.g54473	3	C	T13	16.423333333333332	-0.32562930171138305
Gluconeogenesis	transporter	BASS	OG0002932	BASS2	H1	Clusia_rosea	Cro0.g118876, Cro0.g45505, Cro0.g54473	3	C	T19	21.78	1.0642413167486215
Gluconeogenesis	transporter	BASS	OG0002932	BASS2	H1	Clusia_rosea	Cro0.g118876, Cro0.g45505, Cro0.g54473	3	T	T04	31.093333333333334	1.2056073303945263
Gluconeogenesis	transporter	BASS	OG0002932	BASS2	H1	Clusia_rosea	Cro0.g118876, Cro0.g45505, Cro0.g54473	3	T	T08	21.7	0.00817973076397712
Gluconeogenesis	transporter	BASS	OG0002932	BASS2	H1	Clusia_rosea	Cro0.g118876, Cro0.g45505, Cro0.g54473	3	T	T13	11.883333333333333	-1.24321284585489
Gluconeogenesis	transporter	BASS	OG0002932	BASS2	H1	Clusia_rosea	Cro0.g118876, Cro0.g45505, Cro0.g54473	3	T	T19	21.866666666666667	0.02942578469638588
Gluconeogenesis	transporter	BASS	OG0002932	BASS2		Clusia_rosea	Cro0.g124978, Cro0.g64536	2	C	T04	0
Gluconeogenesis	transporter	BASS	OG0002932	BASS2		Clusia_rosea	Cro0.g124978, Cro0.g64536	2	C	T08	0
Gluconeogenesis	transporter	BASS	OG0002932	BASS2		Clusia_rosea	Cro0.g124978, Cro0.g64536	2	C	T13	0
Gluconeogenesis	transporter	BASS	OG0002932	BASS2		Clusia_rosea	Cro0.g124978, Cro0.g64536	2	C	T19	0
Gluconeogenesis	transporter	BASS	OG0002932	BASS2		Clusia_rosea	Cro0.g124978, Cro0.g64536	2	T	T04	0
Gluconeogenesis	transporter	BASS	OG0002932	BASS2		Clusia_rosea	Cro0.g124978, Cro0.g64536	2	T	T08	0
Gluconeogenesis	transporter	BASS	OG0002932	BASS2		Clusia_rosea	Cro0.g124978, Cro0.g64536	2	T	T13	0
Gluconeogenesis	transporter	BASS	OG0002932	BASS2		Clusia_rosea	Cro0.g124978, Cro0.g64536	2	T	T19	0
Gluconeogenesis	transporter	BASS	OG0007972	BASS4	H2	Clusia_major	Cma18.g509, Cma00.g8844	2	C	T04	19.293333333333333	1.0107953799103149
Gluconeogenesis	transporter	BASS	OG0007972	BASS4	H2	Clusia_major	Cma18.g509, Cma00.g8844	2	C	T08	14.91	0.05694111038604933
Gluconeogenesis	transporter	BASS	OG0007972	BASS4	H2	Clusia_major	Cma18.g509, Cma00.g8844	2	C	T13	8.343333333333334	-1.3720268827415578
Gluconeogenesis	transporter	BASS	OG0007972	BASS4	H2	Clusia_major	Cma18.g509, Cma00.g8844	2	C	T19	16.046666666666667	0.3042903924451935
Gluconeogenesis	transporter	BASS	OG0007972	BASS4	H2	Clusia_major	Cma18.g509, Cma00.g8844	2	T	T04	27.423333333333336	1.3570459870541418
Gluconeogenesis	transporter	BASS	OG0007972	BASS4	H2	Clusia_major	Cma18.g509, Cma00.g8844	2	T	T08	16.573333333333334	0.03413952168689678
Gluconeogenesis	transporter	BASS	OG0007972	BASS4	H2	Clusia_major	Cma18.g509, Cma00.g8844	2	T	T13	8.063333333333334	-1.0034580838684262
Gluconeogenesis	transporter	BASS	OG0007972	BASS4	H2	Clusia_major	Cma18.g509, Cma00.g8844	2	T	T19	13.113333333333333	-0.3877274248726118
Gluconeogenesis	transporter	BASS	OG0007972	BASS4	H2	Clusia_rosea	Cro0.g54356, Cro0.g71432	2	C	T04	2.6433333333333335	-1.1678946055642707
Gluconeogenesis	transporter	BASS	OG0007972	BASS4	H2	Clusia_rosea	Cro0.g54356, Cro0.g71432	2	C	T08	7.866666666666666	-0.053005268421893625
Gluconeogenesis	transporter	BASS	OG0007972	BASS4	H2	Clusia_rosea	Cro0.g54356, Cro0.g71432	2	C	T13	7.853333333333333	-0.05585118887407589
Gluconeogenesis	transporter	BASS	OG0007972	BASS4	H2	Clusia_rosea	Cro0.g54356, Cro0.g71432	2	C	T19	14.096666666666666	1.2767510628602396
Gluconeogenesis	transporter	BASS	OG0007972	BASS4	H2	Clusia_rosea	Cro0.g54356, Cro0.g71432	2	T	T04	2.1366666666666667	-0.6381935577303068
Gluconeogenesis	transporter	BASS	OG0007972	BASS4	H2	Clusia_rosea	Cro0.g54356, Cro0.g71432	2	T	T08	3.38	0.13155970672694275
Gluconeogenesis	transporter	BASS	OG0007972	BASS4	H2	Clusia_rosea	Cro0.g54356, Cro0.g71432	2	T	T13	1.7900000000000003	-0.8528164518417115
Gluconeogenesis	transporter	BASS	OG0007972	BASS4	H2	Clusia_rosea	Cro0.g54356, Cro0.g71432	2	T	T19	5.363333333333333	1.3594503028450757
Gluconeogenesis	transporter	NHD	OG0006293	NHD1	H1	Clusia_major	Cma20.g54, Cma20.g61	2	C	T04	0
Gluconeogenesis	transporter	NHD	OG0006293	NHD1	H1	Clusia_major	Cma20.g54, Cma20.g61	2	C	T08	0
Gluconeogenesis	transporter	NHD	OG0006293	NHD1	H1	Clusia_major	Cma20.g54, Cma20.g61	2	C	T13	0
Gluconeogenesis	transporter	NHD	OG0006293	NHD1	H1	Clusia_major	Cma20.g54, Cma20.g61	2	C	T19	0
Gluconeogenesis	transporter	NHD	OG0006293	NHD1	H1	Clusia_major	Cma20.g54, Cma20.g61	2	T	T04	0
Gluconeogenesis	transporter	NHD	OG0006293	NHD1	H1	Clusia_major	Cma20.g54, Cma20.g61	2	T	T08	0
Gluconeogenesis	transporter	NHD	OG0006293	NHD1	H1	Clusia_major	Cma20.g54, Cma20.g61	2	T	T13	0
Gluconeogenesis	transporter	NHD	OG0006293	NHD1	H1	Clusia_major	Cma20.g54, Cma20.g61	2	T	T19	0
Gluconeogenesis	transporter	NHD	OG0006293	NHD1	H1	Clusia_rosea	Cro0.g106722, Cro0.g92210	2	C	T04	0
Gluconeogenesis	transporter	NHD	OG0006293	NHD1	H1	Clusia_rosea	Cro0.g106722, Cro0.g92210	2	C	T08	0
Gluconeogenesis	transporter	NHD	OG0006293	NHD1	H1	Clusia_rosea	Cro0.g106722, Cro0.g92210	2	C	T13	0
Gluconeogenesis	transporter	NHD	OG0006293	NHD1	H1	Clusia_rosea	Cro0.g106722, Cro0.g92210	2	C	T19	0
Gluconeogenesis	transporter	NHD	OG0006293	NHD1	H1	Clusia_rosea	Cro0.g106722, Cro0.g92210	2	T	T04	0
Gluconeogenesis	transporter	NHD	OG0006293	NHD1	H1	Clusia_rosea	Cro0.g106722, Cro0.g92210	2	T	T08	0
Gluconeogenesis	transporter	NHD	OG0006293	NHD1	H1	Clusia_rosea	Cro0.g106722, Cro0.g92210	2	T	T13	0
Gluconeogenesis	transporter	NHD	OG0006293	NHD1	H1	Clusia_rosea	Cro0.g106722, Cro0.g92210	2	T	T19	0
Gluconeogenesis	transporter	NHD	OG0006293	NHD1	H2	Clusia_major	Cma23.g1033, Cma00.g6661	2	C	T04	10.836666666666666	-0.12093092475475312
Gluconeogenesis	transporter	NHD	OG0006293	NHD1	H2	Clusia_major	Cma23.g1033, Cma00.g6661	2	C	T08	14.536666666666667	0.4844053840514513
Gluconeogenesis	transporter	NHD	OG0006293	NHD1	H2	Clusia_major	Cma23.g1033, Cma00.g6661	2	C	T13	17.546666666666667	0.9768546514856876
Gluconeogenesis	transporter	NHD	OG0006293	NHD1	H2	Clusia_major	Cma23.g1033, Cma00.g6661	2	C	T19	3.3833333333333333	-1.340329110782386
Gluconeogenesis	transporter	NHD	OG0006293	NHD1	H2	Clusia_major	Cma23.g1033, Cma00.g6661	2	T	T04	1.98	-1.0824235389904078
Gluconeogenesis	transporter	NHD	OG0006293	NHD1	H2	Clusia_major	Cma23.g1033, Cma00.g6661	2	T	T08	6.193333333333333	0.21167279894657545
Gluconeogenesis	transporter	NHD	OG0006293	NHD1	H2	Clusia_major	Cma23.g1033, Cma00.g6661	2	T	T13	9.65	1.2733641774597493
Gluconeogenesis	transporter	NHD	OG0006293	NHD1	H2	Clusia_major	Cma23.g1033, Cma00.g6661	2	T	T19	4.193333333333333	-0.4026134374159166
Gluconeogenesis	transporter	NHD	OG0006293	NHD1	H2	Clusia_rosea	Cro0.g36929, Cro0.g57999, Cro0.g82433	3	C	T04	10.27	0.6673898705823682
Gluconeogenesis	transporter	NHD	OG0006293	NHD1	H2	Clusia_rosea	Cro0.g36929, Cro0.g57999, Cro0.g82433	3	C	T08	6.673333333333333	-0.199172909632283
Gluconeogenesis	transporter	NHD	OG0006293	NHD1	H2	Clusia_rosea	Cro0.g36929, Cro0.g57999, Cro0.g82433	3	C	T13	11.079999999999998	0.8625471973591614
Gluconeogenesis	transporter	NHD	OG0006293	NHD1	H2	Clusia_rosea	Cro0.g36929, Cro0.g57999, Cro0.g82433	3	C	T19	1.9766666666666668	-1.3307641583092462
Gluconeogenesis	transporter	NHD	OG0006293	NHD1	H2	Clusia_rosea	Cro0.g36929, Cro0.g57999, Cro0.g82433	3	T	T04	5.49	1.339526093144468
Gluconeogenesis	transporter	NHD	OG0006293	NHD1	H2	Clusia_rosea	Cro0.g36929, Cro0.g57999, Cro0.g82433	3	T	T08	3.0166666666666666	-0.3408261657113145
Gluconeogenesis	transporter	NHD	OG0006293	NHD1	H2	Clusia_rosea	Cro0.g36929, Cro0.g57999, Cro0.g82433	3	T	T13	3.5833333333333335	0.04416020087289451
Gluconeogenesis	transporter	NHD	OG0006293	NHD1	H2	Clusia_rosea	Cro0.g36929, Cro0.g57999, Cro0.g82433	3	T	T19	1.9833333333333334	-1.0428601283060481
Gluconeogenesis	transporter	PPT	OG0002217	PPT	H1	Clusia_major	Cma01.g939	1	C	T04	8.86	-0.3769278557224345
Gluconeogenesis	transporter	PPT	OG0002217	PPT	H1	Clusia_major	Cma01.g939	1	C	T08	40.33	1.4517339561354807
Gluconeogenesis	transporter	PPT	OG0002217	PPT	H1	Clusia_major	Cma01.g939	1	C	T13	11.156666666666666	-0.24347292633252834
Gluconeogenesis	transporter	PPT	OG0002217	PPT	H1	Clusia_major	Cma01.g939	1	C	T19	1.04	-0.8313331740805183
Gluconeogenesis	transporter	PPT	OG0002217	PPT	H1	Clusia_major	Cma01.g939	1	T	T04	3.7	-0.3902034039471541
Gluconeogenesis	transporter	PPT	OG0002217	PPT	H1	Clusia_major	Cma01.g939	1	T	T08	15.516666666666666	1.4634261665622748
Gluconeogenesis	transporter	PPT	OG0002217	PPT	H1	Clusia_major	Cma01.g939	1	T	T13	4.3933333333333335	-0.28144319219370945
Gluconeogenesis	transporter	PPT	OG0002217	PPT	H1	Clusia_major	Cma01.g939	1	T	T19	1.1400000000000001	-0.7917795704214111
Gluconeogenesis	transporter	PPT	OG0002217	PPT	H1	Clusia_rosea	Cro0.g119072, Cro0.g34490, Cro0.g35255, Cro0.g48773	4	C	T04	6.946666666666667	-0.7228374172956694
Gluconeogenesis	transporter	PPT	OG0002217	PPT	H1	Clusia_rosea	Cro0.g119072, Cro0.g34490, Cro0.g35255, Cro0.g48773	4	C	T08	30.67	0.8073332843382628
Gluconeogenesis	transporter	PPT	OG0002217	PPT	H1	Clusia_rosea	Cro0.g119072, Cro0.g34490, Cro0.g35255, Cro0.g48773	4	C	T13	32.29666666666667	0.9122543609713045
Gluconeogenesis	transporter	PPT	OG0002217	PPT	H1	Clusia_rosea	Cro0.g119072, Cro0.g34490, Cro0.g35255, Cro0.g48773	4	C	T19	2.7	-0.9967502280138977
Gluconeogenesis	transporter	PPT	OG0002217	PPT	H1	Clusia_rosea	Cro0.g119072, Cro0.g34490, Cro0.g35255, Cro0.g48773	4	T	T04	0	-0.5912644083075352
Gluconeogenesis	transporter	PPT	OG0002217	PPT	H1	Clusia_rosea	Cro0.g119072, Cro0.g34490, Cro0.g35255, Cro0.g48773	4	T	T08	16.293333333333333	1.492817385676407
Gluconeogenesis	transporter	PPT	OG0002217	PPT	H1	Clusia_rosea	Cro0.g119072, Cro0.g34490, Cro0.g35255, Cro0.g48773	4	T	T13	1.7866666666666666	-0.3627317074942388
Gluconeogenesis	transporter	PPT	OG0002217	PPT	H1	Clusia_rosea	Cro0.g119072, Cro0.g34490, Cro0.g35255, Cro0.g48773	4	T	T19	0.41	-0.5388212698746333
Gluconeogenesis	transporter	PPT	OG0002217	PPT	H2	Clusia_major	Cma09.g939, Cma09.g955, Cma08.g414, Cma00.g11340, Cma24.g769, Cma24.g771, Cma00.g21187	7	C	T04	4.366666666666666	-1.156645887233244
Gluconeogenesis	transporter	PPT	OG0002217	PPT	H2	Clusia_major	Cma09.g939, Cma09.g955, Cma08.g414, Cma00.g11340, Cma24.g769, Cma24.g771, Cma00.g21187	7	C	T08	42.513333333333335	1.2831781823482953
Gluconeogenesis	transporter	PPT	OG0002217	PPT	H2	Clusia_major	Cma09.g939, Cma09.g955, Cma08.g414, Cma00.g11340, Cma24.g769, Cma24.g771, Cma00.g21187	7	C	T13	20.496666666666663	-0.12498661838449661
Gluconeogenesis	transporter	PPT	OG0002217	PPT	H2	Clusia_major	Cma09.g939, Cma09.g955, Cma08.g414, Cma00.g11340, Cma24.g769, Cma24.g771, Cma00.g21187	7	C	T19	22.426666666666666	-0.0015456767305544977
Gluconeogenesis	transporter	PPT	OG0002217	PPT	H2	Clusia_major	Cma09.g939, Cma09.g955, Cma08.g414, Cma00.g11340, Cma24.g769, Cma24.g771, Cma00.g21187	7	T	T04	18.310000000000002	-0.851841832930082
Gluconeogenesis	transporter	PPT	OG0002217	PPT	H2	Clusia_major	Cma09.g939, Cma09.g955, Cma08.g414, Cma00.g11340, Cma24.g769, Cma24.g771, Cma00.g21187	7	T	T08	29.439999999999998	1.446118078323033
Gluconeogenesis	transporter	PPT	OG0002217	PPT	H2	Clusia_major	Cma09.g939, Cma09.g955, Cma08.g414, Cma00.g11340, Cma24.g769, Cma24.g771, Cma00.g21187	7	T	T13	20.72	-0.35426021692648796
Gluconeogenesis	transporter	PPT	OG0002217	PPT	H2	Clusia_major	Cma09.g939, Cma09.g955, Cma08.g414, Cma00.g11340, Cma24.g769, Cma24.g771, Cma00.g21187	7	T	T19	21.273333333333333	-0.24001602846646455
Gluconeogenesis	transporter	PPT	OG0002217	PPT	H2	Clusia_rosea	Cro0.g2566, Cro0.g30147, Cro0.g30568, Cro0.g20293, Cro0.g50613, Cro0.g5797, Cro0.g75086, Cro0.g123103, Cro0.g123105	9	C	T04	7.959999999999999	-0.9831407037246185
Gluconeogenesis	transporter	PPT	OG0002217	PPT	H2	Clusia_rosea	Cro0.g2566, Cro0.g30147, Cro0.g30568, Cro0.g20293, Cro0.g50613, Cro0.g5797, Cro0.g75086, Cro0.g123103, Cro0.g123105	9	C	T08	11.093333333333334	0.24090202674046954
Gluconeogenesis	transporter	PPT	OG0002217	PPT	H2	Clusia_rosea	Cro0.g2566, Cro0.g30147, Cro0.g30568, Cro0.g20293, Cro0.g50613, Cro0.g5797, Cro0.g75086, Cro0.g123103, Cro0.g123105	9	C	T13	13.786666666666665	1.2930579056934377
Gluconeogenesis	transporter	PPT	OG0002217	PPT	H2	Clusia_rosea	Cro0.g2566, Cro0.g30147, Cro0.g30568, Cro0.g20293, Cro0.g50613, Cro0.g5797, Cro0.g75086, Cro0.g123103, Cro0.g123105	9	C	T19	9.066666666666666	-0.5508192287092895
Gluconeogenesis	transporter	PPT	OG0002217	PPT	H2	Clusia_rosea	Cro0.g2566, Cro0.g30147, Cro0.g30568, Cro0.g20293, Cro0.g50613, Cro0.g5797, Cro0.g75086, Cro0.g123103, Cro0.g123105	9	T	T04	15.076666666666666	-0.13344266822746415
Gluconeogenesis	transporter	PPT	OG0002217	PPT	H2	Clusia_rosea	Cro0.g2566, Cro0.g30147, Cro0.g30568, Cro0.g20293, Cro0.g50613, Cro0.g5797, Cro0.g75086, Cro0.g123103, Cro0.g123105	9	T	T08	42.18333333333334	1.444391978120391
Gluconeogenesis	transporter	PPT	OG0002217	PPT	H2	Clusia_rosea	Cro0.g2566, Cro0.g30147, Cro0.g30568, Cro0.g20293, Cro0.g50613, Cro0.g5797, Cro0.g75086, Cro0.g123103, Cro0.g123105	9	T	T13	3.783333333333333	-0.7908090949154293
Gluconeogenesis	transporter	PPT	OG0002217	PPT	H2	Clusia_rosea	Cro0.g2566, Cro0.g30147, Cro0.g30568, Cro0.g20293, Cro0.g50613, Cro0.g5797, Cro0.g75086, Cro0.g123103, Cro0.g123105	9	T	T19	8.433333333333334	-0.520140214977498
Gluconeogenesis	transporter	TPT	OG0003222	TPT	H1	Clusia_major	Cma20.g702, Cma00.g6165	2	C	T04	178.95	1.063050527457452
Gluconeogenesis	transporter	TPT	OG0003222	TPT	H1	Clusia_major	Cma20.g702, Cma00.g6165	2	C	T08	125.03333333333333	-0.36729030202508234
Gluconeogenesis	transporter	TPT	OG0003222	TPT	H1	Clusia_major	Cma20.g702, Cma00.g6165	2	C	T13	93.19666666666666	-1.2118767170104108
Gluconeogenesis	transporter	TPT	OG0003222	TPT	H1	Clusia_major	Cma20.g702, Cma00.g6165	2	C	T19	158.33333333333331	0.5161164915780405
Gluconeogenesis	transporter	TPT	OG0003222	TPT	H1	Clusia_major	Cma20.g702, Cma00.g6165	2	T	T04	120.46333333333334	1.4579997513764757
Gluconeogenesis	transporter	TPT	OG0003222	TPT	H1	Clusia_major	Cma20.g702, Cma00.g6165	2	T	T08	81.71666666666667	-0.26898747132695855
Gluconeogenesis	transporter	TPT	OG0003222	TPT	H1	Clusia_major	Cma20.g702, Cma00.g6165	2	T	T13	69.52333333333334	-0.812459534355964
Gluconeogenesis	transporter	TPT	OG0003222	TPT	H1	Clusia_major	Cma20.g702, Cma00.g6165	2	T	T19	79.30333333333334	-0.37655274569355207
Gluconeogenesis	transporter	TPT	OG0003222	TPT	H1	Clusia_rosea	Cro0.g106243, Cro0.g17586, Cro0.g27084, Cro0.g27085, Cro0.g56279	5	C	T04	118.25666666666666	-1.1354230391804145
Gluconeogenesis	transporter	TPT	OG0003222	TPT	H1	Clusia_rosea	Cro0.g106243, Cro0.g17586, Cro0.g27084, Cro0.g27085, Cro0.g56279	5	C	T08	125.45666666666666	-0.292924322371862
Gluconeogenesis	transporter	TPT	OG0003222	TPT	H1	Clusia_rosea	Cro0.g106243, Cro0.g17586, Cro0.g27084, Cro0.g27085, Cro0.g56279	5	C	T13	129.36333333333334	0.16420924063722442
Gluconeogenesis	transporter	TPT	OG0003222	TPT	H1	Clusia_rosea	Cro0.g106243, Cro0.g17586, Cro0.g27084, Cro0.g27085, Cro0.g56279	5	C	T19	138.76333333333332	1.2641381209150537
Gluconeogenesis	transporter	TPT	OG0003222	TPT	H1	Clusia_rosea	Cro0.g106243, Cro0.g17586, Cro0.g27084, Cro0.g27085, Cro0.g56279	5	T	T04	131.80666666666667	-1.1975780701149061
Gluconeogenesis	transporter	TPT	OG0003222	TPT	H1	Clusia_rosea	Cro0.g106243, Cro0.g17586, Cro0.g27084, Cro0.g27085, Cro0.g56279	5	T	T08	168.95333333333332	-0.4299819459173672
Gluconeogenesis	transporter	TPT	OG0003222	TPT	H1	Clusia_rosea	Cro0.g106243, Cro0.g17586, Cro0.g27084, Cro0.g27085, Cro0.g56279	5	T	T13	237.27333333333334	0.9817777598931829
Gluconeogenesis	transporter	TPT	OG0003222	TPT	H1	Clusia_rosea	Cro0.g106243, Cro0.g17586, Cro0.g27084, Cro0.g27085, Cro0.g56279	5	T	T19	221.01333333333335	0.6457822561390916
Gluconeogenesis	transporter	TPT	OG0003222	TPT	H2	Clusia_major	Cma23.g407, Cma23.g417, Cma00.g21395	3	C	T04	169.20666666666668	0.9766987898999755
Gluconeogenesis	transporter	TPT	OG0003222	TPT	H2	Clusia_major	Cma23.g407, Cma23.g417, Cma00.g21395	3	C	T08	110.01333333333335	-0.8230539454993979
Gluconeogenesis	transporter	TPT	OG0003222	TPT	H2	Clusia_major	Cma23.g407, Cma23.g417, Cma00.g21395	3	C	T13	107.46666666666667	-0.9004844607514043
Gluconeogenesis	transporter	TPT	OG0003222	TPT	H2	Clusia_major	Cma23.g407, Cma23.g417, Cma00.g21395	3	C	T19	161.64666666666668	0.7468396163508269
Gluconeogenesis	transporter	TPT	OG0003222	TPT	H2	Clusia_major	Cma23.g407, Cma23.g417, Cma00.g21395	3	T	T04	118.76666666666667	1.0348598956063222
Gluconeogenesis	transporter	TPT	OG0003222	TPT	H2	Clusia_major	Cma23.g407, Cma23.g417, Cma00.g21395	3	T	T08	84.43333333333334	-0.6212375096754984
Gluconeogenesis	transporter	TPT	OG0003222	TPT	H2	Clusia_major	Cma23.g407, Cma23.g417, Cma00.g21395	3	T	T13	75.32666666666667	-1.0605052874648127
Gluconeogenesis	transporter	TPT	OG0003222	TPT	H2	Clusia_major	Cma23.g407, Cma23.g417, Cma00.g21395	3	T	T19	110.72333333333333	0.6468829015339888
Gluconeogenesis	transporter	TPT	OG0003222	TPT	H2	Clusia_rosea	Cro0.g114944, Cro0.g23996, Cro0.g3514	3	C	T04	132.29	0.7409466514711556
Gluconeogenesis	transporter	TPT	OG0003222	TPT	H2	Clusia_rosea	Cro0.g114944, Cro0.g23996, Cro0.g3514	3	C	T08	134.64333333333335	0.8130125493101279
Gluconeogenesis	transporter	TPT	OG0003222	TPT	H2	Clusia_rosea	Cro0.g114944, Cro0.g23996, Cro0.g3514	3	C	T13	65.09666666666666	-1.3167082616138188
Gluconeogenesis	transporter	TPT	OG0003222	TPT	H2	Clusia_rosea	Cro0.g114944, Cro0.g23996, Cro0.g3514	3	C	T19	100.34666666666668	-0.23725093916746426
Gluconeogenesis	transporter	TPT	OG0003222	TPT	H2	Clusia_rosea	Cro0.g114944, Cro0.g23996, Cro0.g3514	3	T	T04	139.8	0.30382934626472347
Gluconeogenesis	transporter	TPT	OG0003222	TPT	H2	Clusia_rosea	Cro0.g114944, Cro0.g23996, Cro0.g3514	3	T	T08	92.31	-0.8248211188245177
Gluconeogenesis	transporter	TPT	OG0003222	TPT	H2	Clusia_rosea	Cro0.g114944, Cro0.g23996, Cro0.g3514	3	T	T13	94.94666666666666	-0.7621579253181243
Gluconeogenesis	transporter	TPT	OG0003222	TPT	H2	Clusia_rosea	Cro0.g114944, Cro0.g23996, Cro0.g3514	3	T	T19	181.00666666666666	1.2831496978779187
Carboxylation	enzyme	BCA	OG0000743	BCA1	H1	Clusia_major	Cma01.g892, Cma01.g915	2	C	T04	5185.426666666666	1.4500685917181664
Carboxylation	enzyme	BCA	OG0000743	BCA1	H1	Clusia_major	Cma01.g892, Cma01.g915	2	C	T08	2381.2933333333335	-0.12157116657754981
Carboxylation	enzyme	BCA	OG0000743	BCA1	H1	Clusia_major	Cma01.g892, Cma01.g915	2	C	T13	1423.5100000000002	-0.6583824332195304
Carboxylation	enzyme	BCA	OG0000743	BCA1	H1	Clusia_major	Cma01.g892, Cma01.g915	2	C	T19	1402.5766666666666	-0.6701149919210867
Carboxylation	enzyme	BCA	OG0000743	BCA1	H1	Clusia_major	Cma01.g892, Cma01.g915	2	T	T04	662.6466666666666	1.3562128205672086
Carboxylation	enzyme	BCA	OG0000743	BCA1	H1	Clusia_major	Cma01.g892, Cma01.g915	2	T	T08	347.0433333333333	-0.2726584353480275
Carboxylation	enzyme	BCA	OG0000743	BCA1	H1	Clusia_major	Cma01.g892, Cma01.g915	2	T	T13	198.08999999999997	-1.041426624761196
Carboxylation	enzyme	BCA	OG0000743	BCA1	H1	Clusia_major	Cma01.g892, Cma01.g915	2	T	T19	391.71	-0.04212776045798436
Carboxylation	enzyme	BCA	OG0000743	BCA1	H1	Clusia_rosea	Cro0.g34462, Cro0.g108592, Cro0.g55940	3	C	T04	2255.2433333333333	0.8519803300723341
Carboxylation	enzyme	BCA	OG0000743	BCA1	H1	Clusia_rosea	Cro0.g34462, Cro0.g108592, Cro0.g55940	3	C	T08	2273.88	0.876483970958021
Carboxylation	enzyme	BCA	OG0000743	BCA1	H1	Clusia_rosea	Cro0.g34462, Cro0.g108592, Cro0.g55940	3	C	T13	1009.1333333333333	-0.7864152312259964
Carboxylation	enzyme	BCA	OG0000743	BCA1	H1	Clusia_rosea	Cro0.g34462, Cro0.g108592, Cro0.g55940	3	C	T19	890.7633333333333	-0.942049069804359
Carboxylation	enzyme	BCA	OG0000743	BCA1	H1	Clusia_rosea	Cro0.g34462, Cro0.g108592, Cro0.g55940	3	T	T04	323.0566666666667	-0.7272292542677137
Carboxylation	enzyme	BCA	OG0000743	BCA1	H1	Clusia_rosea	Cro0.g34462, Cro0.g108592, Cro0.g55940	3	T	T08	808.6733333333334	1.3726214799715601
Carboxylation	enzyme	BCA	OG0000743	BCA1	H1	Clusia_rosea	Cro0.g34462, Cro0.g108592, Cro0.g55940	3	T	T13	315.96666666666664	-0.75788706057397
Carboxylation	enzyme	BCA	OG0000743	BCA1	H1	Clusia_rosea	Cro0.g34462, Cro0.g108592, Cro0.g55940	3	T	T19	517.2533333333333	0.11249483487012363
Carboxylation	enzyme	BCA	OG0000743	BCA1	H2	Clusia_major	Cma09.g908, Cma00.g18836	2	C	T04	55.25333333333333	0.9645592180832584
Carboxylation	enzyme	BCA	OG0000743	BCA1	H2	Clusia_major	Cma09.g908, Cma00.g18836	2	C	T08	43.29333333333334	0.4345889298886671
Carboxylation	enzyme	BCA	OG0000743	BCA1	H2	Clusia_major	Cma09.g908, Cma00.g18836	2	C	T13	32.85333333333333	-0.028027274856444757
Carboxylation	enzyme	BCA	OG0000743	BCA1	H2	Clusia_major	Cma09.g908, Cma00.g18836	2	C	T19	2.543333333333333	-1.3711208731154805
Carboxylation	enzyme	BCA	OG0000743	BCA1	H2	Clusia_major	Cma09.g908, Cma00.g18836	2	T	T04	23.173333333333332	1.271172138348968
Carboxylation	enzyme	BCA	OG0000743	BCA1	H2	Clusia_major	Cma09.g908, Cma00.g18836	2	T	T08	17.626666666666665	0.24684747093362516
Carboxylation	enzyme	BCA	OG0000743	BCA1	H2	Clusia_major	Cma09.g908, Cma00.g18836	2	T	T13	10.596666666666668	-1.0514101754479597
Carboxylation	enzyme	BCA	OG0000743	BCA1	H2	Clusia_major	Cma09.g908, Cma00.g18836	2	T	T19	13.763333333333334	-0.4666094338346331
Carboxylation	enzyme	BCA	OG0000743	BCA1	H2	Clusia_rosea	Cro0.g12048, Cro0.g25325, Cro0.g2595	3	C	T04	43.92666666666666	1.279279613108178
Carboxylation	enzyme	BCA	OG0000743	BCA1	H2	Clusia_rosea	Cro0.g12048, Cro0.g25325, Cro0.g2595	3	C	T08	25.233333333333334	0.2590214881306602
Carboxylation	enzyme	BCA	OG0000743	BCA1	H2	Clusia_rosea	Cro0.g12048, Cro0.g25325, Cro0.g2595	3	C	T13	10.753333333333334	-0.5312783148119822
Carboxylation	enzyme	BCA	OG0000743	BCA1	H2	Clusia_rosea	Cro0.g12048, Cro0.g25325, Cro0.g2595	3	C	T19	2.0366666666666666	-1.0070227864268557
Carboxylation	enzyme	BCA	OG0000743	BCA1	H2	Clusia_rosea	Cro0.g12048, Cro0.g25325, Cro0.g2595	3	T	T04	24.563333333333333	0.12235275780649753
Carboxylation	enzyme	BCA	OG0000743	BCA1	H2	Clusia_rosea	Cro0.g12048, Cro0.g25325, Cro0.g2595	3	T	T08	49.49666666666666	1.3670975771095926
Carboxylation	enzyme	BCA	OG0000743	BCA1	H2	Clusia_rosea	Cro0.g12048, Cro0.g25325, Cro0.g2595	3	T	T13	8.366666666666667	-0.6862321455349114
Carboxylation	enzyme	BCA	OG0000743	BCA1	H2	Clusia_rosea	Cro0.g12048, Cro0.g25325, Cro0.g2595	3	T	T19	6.023333333333333	-0.8032181893811783
Carboxylation	enzyme	BCA	OG0000743	BCA2	H2	Clusia_major	Cma08.g435, Cma00.g11352	2	C	T04	5.953333333333333	0.7460227895640501
Carboxylation	enzyme	BCA	OG0000743	BCA2	H2	Clusia_major	Cma08.g435, Cma00.g11352	2	C	T08	2.4366666666666665	-0.9109330904150509
Carboxylation	enzyme	BCA	OG0000743	BCA2	H2	Clusia_major	Cma08.g435, Cma00.g11352	2	C	T13	6.443333333333333	0.976897210755451
Carboxylation	enzyme	BCA	OG0000743	BCA2	H2	Clusia_major	Cma08.g435, Cma00.g11352	2	C	T19	2.6466666666666665	-0.8119869099044505
Carboxylation	enzyme	BCA	OG0000743	BCA2	H2	Clusia_major	Cma08.g435, Cma00.g11352	2	T	T04	2.9366666666666665	-0.4514204460822527
Carboxylation	enzyme	BCA	OG0000743	BCA2	H2	Clusia_major	Cma08.g435, Cma00.g11352	2	T	T08	10.47	1.4899881326920406
Carboxylation	enzyme	BCA	OG0000743	BCA2	H2	Clusia_major	Cma08.g435, Cma00.g11352	2	T	T13	2.1466666666666665	-0.6550106377501763
Carboxylation	enzyme	BCA	OG0000743	BCA2	H2	Clusia_major	Cma08.g435, Cma00.g11352	2	T	T19	3.1999999999999993	-0.3835570488596116
Carboxylation	enzyme	BCA	OG0000743	BCA2	H2	Clusia_rosea	Cro0.g27014, Cro0.g27015, Cro0.g57158, Cro0.g57160, Cro0.g57161, Cro0.g91908, Cro0.g91909	7	C	T04	9.886666666666665	-0.4215521044886837
Carboxylation	enzyme	BCA	OG0000743	BCA2	H2	Clusia_rosea	Cro0.g27014, Cro0.g27015, Cro0.g57158, Cro0.g57160, Cro0.g57161, Cro0.g91908, Cro0.g91909	7	C	T08	50.833333333333336	1.4952889288405744
Carboxylation	enzyme	BCA	OG0000743	BCA2	H2	Clusia_rosea	Cro0.g27014, Cro0.g27015, Cro0.g57158, Cro0.g57160, Cro0.g57161, Cro0.g91908, Cro0.g91909	7	C	T13	8.93	-0.4663366515877961
Carboxylation	enzyme	BCA	OG0000743	BCA2	H2	Clusia_rosea	Cro0.g27014, Cro0.g27015, Cro0.g57158, Cro0.g57160, Cro0.g57161, Cro0.g91908, Cro0.g91909	7	C	T19	5.916666666666667	-0.6074001727640943
Carboxylation	enzyme	BCA	OG0000743	BCA2	H2	Clusia_rosea	Cro0.g27014, Cro0.g27015, Cro0.g57158, Cro0.g57160, Cro0.g57161, Cro0.g91908, Cro0.g91909	7	T	T04	53.91333333333334	0.21963586854314943
Carboxylation	enzyme	BCA	OG0000743	BCA2	H2	Clusia_rosea	Cro0.g27014, Cro0.g27015, Cro0.g57158, Cro0.g57160, Cro0.g57161, Cro0.g91908, Cro0.g91909	7	T	T08	105.4	1.3227071172888767
Carboxylation	enzyme	BCA	OG0000743	BCA2	H2	Clusia_rosea	Cro0.g27014, Cro0.g27015, Cro0.g57158, Cro0.g57160, Cro0.g57161, Cro0.g91908, Cro0.g91909	7	T	T13	3.933333333333333	-0.8511559418733622
Carboxylation	enzyme	BCA	OG0000743	BCA2	H2	Clusia_rosea	Cro0.g27014, Cro0.g27015, Cro0.g57158, Cro0.g57160, Cro0.g57161, Cro0.g91908, Cro0.g91909	7	T	T19	11.399999999999999	-0.6911870439586638
Carboxylation	enzyme	BCA	OG0000743	BCA4	H1	Clusia_major	Cma07.g273, Cma07.g295, Cma00.g18993	3	C	T04	346.46	-0.43293521955970754
Carboxylation	enzyme	BCA	OG0000743	BCA4	H1	Clusia_major	Cma07.g273, Cma07.g295, Cma00.g18993	3	C	T08	514.3333333333334	0.5780767218047543
Carboxylation	enzyme	BCA	OG0000743	BCA4	H1	Clusia_major	Cma07.g273, Cma07.g295, Cma00.g18993	3	C	T13	590.7433333333333	1.0382535760182
Carboxylation	enzyme	BCA	OG0000743	BCA4	H1	Clusia_major	Cma07.g273, Cma07.g295, Cma00.g18993	3	C	T19	221.84999999999997	-1.1833950782632472
Carboxylation	enzyme	BCA	OG0000743	BCA4	H1	Clusia_major	Cma07.g273, Cma07.g295, Cma00.g18993	3	T	T04	147.62666666666667	0.6565168615657535
Carboxylation	enzyme	BCA	OG0000743	BCA4	H1	Clusia_major	Cma07.g273, Cma07.g295, Cma00.g18993	3	T	T08	149.29333333333332	0.735482084270318
Carboxylation	enzyme	BCA	OG0000743	BCA4	H1	Clusia_major	Cma07.g273, Cma07.g295, Cma00.g18993	3	T	T13	103.72	-1.4237429653633047
Carboxylation	enzyme	BCA	OG0000743	BCA4	H1	Clusia_major	Cma07.g273, Cma07.g295, Cma00.g18993	3	T	T19	134.44	0.03174401952723585
Carboxylation	enzyme	BCA	OG0000743	BCA4	H1	Clusia_rosea	Cro0.g113843, Cro0.g121805, Cro0.g45729	3	C	T04	238.46666666666664	-0.011982702056895205
Carboxylation	enzyme	BCA	OG0000743	BCA4	H1	Clusia_rosea	Cro0.g113843, Cro0.g121805, Cro0.g45729	3	C	T08	427.3366666666667	1.4039753401656891
Carboxylation	enzyme	BCA	OG0000743	BCA4	H1	Clusia_rosea	Cro0.g113843, Cro0.g121805, Cro0.g45729	3	C	T13	170.31	-0.5229531065560244
Carboxylation	enzyme	BCA	OG0000743	BCA4	H1	Clusia_rosea	Cro0.g113843, Cro0.g121805, Cro0.g45729	3	C	T19	124.14666666666666	-0.8690395315527694
Carboxylation	enzyme	BCA	OG0000743	BCA4	H1	Clusia_rosea	Cro0.g113843, Cro0.g121805, Cro0.g45729	3	T	T04	136.6566666666667	0.9728552974215353
Carboxylation	enzyme	BCA	OG0000743	BCA4	H1	Clusia_rosea	Cro0.g113843, Cro0.g121805, Cro0.g45729	3	T	T08	125.70333333333333	0.6993613389292096
Carboxylation	enzyme	BCA	OG0000743	BCA4	H1	Clusia_rosea	Cro0.g113843, Cro0.g121805, Cro0.g45729	3	T	T13	75.75666666666667	-0.5477577949871009
Carboxylation	enzyme	BCA	OG0000743	BCA4	H1	Clusia_rosea	Cro0.g113843, Cro0.g121805, Cro0.g45729	3	T	T19	52.660000000000004	-1.1244588413636438
Carboxylation	enzyme	BCA	OG0000743	BCA4	H2	Clusia_major	Cma24.g758, Cma00.g21197	2	C	T04	91.23333333333333	-0.4483943377351877
Carboxylation	enzyme	BCA	OG0000743	BCA4	H2	Clusia_major	Cma24.g758, Cma00.g21197	2	C	T08	69.33333333333333	-0.8070879696504665
Carboxylation	enzyme	BCA	OG0000743	BCA4	H2	Clusia_major	Cma24.g758, Cma00.g21197	2	C	T13	207.27333333333334	1.4521905502761794
Carboxylation	enzyme	BCA	OG0000743	BCA4	H2	Clusia_major	Cma24.g758, Cma00.g21197	2	C	T19	106.6	-0.19670824289052505
Carboxylation	enzyme	BCA	OG0000743	BCA4	H2	Clusia_major	Cma24.g758, Cma00.g21197	2	T	T04	24.376666666666665	0.8402986791112542
Carboxylation	enzyme	BCA	OG0000743	BCA4	H2	Clusia_major	Cma24.g758, Cma00.g21197	2	T	T08	24.436666666666667	0.8646257820047052
Carboxylation	enzyme	BCA	OG0000743	BCA4	H2	Clusia_major	Cma24.g758, Cma00.g21197	2	T	T13	19.67	-1.0680273923082735
Carboxylation	enzyme	BCA	OG0000743	BCA4	H2	Clusia_major	Cma24.g758, Cma00.g21197	2	T	T19	20.733333333333334	-0.636897068807686
Carboxylation	enzyme	BCA	OG0000743	BCA4	H2	Clusia_rosea	Cro0.g101394, Cro0.g75098	2	C	T04	6.906666666666666	-0.7888452809639089
Carboxylation	enzyme	BCA	OG0000743	BCA4	H2	Clusia_rosea	Cro0.g101394, Cro0.g75098	2	C	T08	16.366666666666667	-0.0057942465548241175
Carboxylation	enzyme	BCA	OG0000743	BCA4	H2	Clusia_rosea	Cro0.g101394, Cro0.g75098	2	C	T13	33.50333333333334	1.4126924933666365
Carboxylation	enzyme	BCA	OG0000743	BCA4	H2	Clusia_rosea	Cro0.g101394, Cro0.g75098	2	C	T19	8.969999999999999	-0.6180529658479035
Carboxylation	enzyme	BCA	OG0000743	BCA4	H2	Clusia_rosea	Cro0.g101394, Cro0.g75098	2	T	T04	0	-0.7658816092318631
Carboxylation	enzyme	BCA	OG0000743	BCA4	H2	Clusia_rosea	Cro0.g101394, Cro0.g75098	2	T	T08	26.28666666666667	1.3852153083720806
Carboxylation	enzyme	BCA	OG0000743	BCA4	H2	Clusia_rosea	Cro0.g101394, Cro0.g75098	2	T	T13	0.8200000000000001	-0.6987791692457396
Carboxylation	enzyme	BCA	OG0000743	BCA4	H2	Clusia_rosea	Cro0.g101394, Cro0.g75098	2	T	T19	10.33	0.07944547010552225
Carboxylation	enzyme	BCA	OG0005178	BCA5	H2	Clusia_major	Cma26.g764, Cma00.g5664	2	C	T04	17.07	0.6815617208813558
Carboxylation	enzyme	BCA	OG0005178	BCA5	H2	Clusia_major	Cma26.g764, Cma00.g5664	2	C	T08	17.82	0.9259464016754675
Carboxylation	enzyme	BCA	OG0005178	BCA5	H2	Clusia_major	Cma26.g764, Cma00.g5664	2	C	T13	13.86	-0.36440471291744225
Carboxylation	enzyme	BCA	OG0005178	BCA5	H2	Clusia_major	Cma26.g764, Cma00.g5664	2	C	T19	11.163333333333334	-1.243103409639381
Carboxylation	enzyme	BCA	OG0005178	BCA5	H2	Clusia_major	Cma26.g764, Cma00.g5664	2	T	T04	17.23333333333333	-0.9676642497155812
Carboxylation	enzyme	BCA	OG0005178	BCA5	H2	Clusia_major	Cma26.g764, Cma00.g5664	2	T	T08	21.746666666666666	-0.07040871531058433
Carboxylation	enzyme	BCA	OG0005178	BCA5	H2	Clusia_major	Cma26.g764, Cma00.g5664	2	T	T13	20.326666666666668	-0.35270624681466706
Carboxylation	enzyme	BCA	OG0005178	BCA5	H2	Clusia_major	Cma26.g764, Cma00.g5664	2	T	T19	29.096666666666668	1.390779211840832
Carboxylation	enzyme	BCA	OG0005178	BCA5	H2	Clusia_rosea	Cro0.g102441, Cro0.g117096, Cro0.g120466, Cro0.g17068	4	C	T04	2.5266666666666664	-0.9575848577419527
Carboxylation	enzyme	BCA	OG0005178	BCA5	H2	Clusia_rosea	Cro0.g102441, Cro0.g117096, Cro0.g120466, Cro0.g17068	4	C	T08	6.026666666666667	-0.7562403569902029
Carboxylation	enzyme	BCA	OG0005178	BCA5	H2	Clusia_rosea	Cro0.g102441, Cro0.g117096, Cro0.g120466, Cro0.g17068	4	C	T13	36.60333333333333	1.0027435529105595
Carboxylation	enzyme	BCA	OG0005178	BCA5	H2	Clusia_rosea	Cro0.g102441, Cro0.g117096, Cro0.g120466, Cro0.g17068	4	C	T19	31.53333333333333	0.7110816618215962
Carboxylation	enzyme	BCA	OG0005178	BCA5	H2	Clusia_rosea	Cro0.g102441, Cro0.g117096, Cro0.g120466, Cro0.g17068	4	T	T04	18.04	0.4225081605715617
Carboxylation	enzyme	BCA	OG0005178	BCA5	H2	Clusia_rosea	Cro0.g102441, Cro0.g117096, Cro0.g120466, Cro0.g17068	4	T	T08	21.016666666666666	0.948178362439071
Carboxylation	enzyme	BCA	OG0005178	BCA5	H2	Clusia_rosea	Cro0.g102441, Cro0.g117096, Cro0.g120466, Cro0.g17068	4	T	T13	7.796666666666667	-1.3864330828090163
Carboxylation	enzyme	BCA	OG0005178	BCA5	H2	Clusia_rosea	Cro0.g102441, Cro0.g117096, Cro0.g120466, Cro0.g17068	4	T	T19	15.736666666666668	0.01574655979838295
Carboxylation	enzyme	PEPC	OG0001285	PEPC1	H1	Clusia_major	Cma02.g612, Cma00.g12657, Cma25.g930	3	C	T04	23.759999999999998	-0.8488951030122873
Carboxylation	enzyme	PEPC	OG0001285	PEPC1	H1	Clusia_major	Cma02.g612, Cma00.g12657, Cma25.g930	3	C	T08	20.110000000000003	-0.8769365868630646
Carboxylation	enzyme	PEPC	OG0001285	PEPC1	H1	Clusia_major	Cma02.g612, Cma00.g12657, Cma25.g930	3	C	T13	233.20333333333332	0.7601738968013119
Carboxylation	enzyme	PEPC	OG0001285	PEPC1	H1	Clusia_major	Cma02.g612, Cma00.g12657, Cma25.g930	3	C	T19	259.95	0.96565779307404
Carboxylation	enzyme	PEPC	OG0001285	PEPC1	H1	Clusia_major	Cma02.g612, Cma00.g12657, Cma25.g930	3	T	T04	209.02666666666667	-1.4021045719417424
Carboxylation	enzyme	PEPC	OG0001285	PEPC1	H1	Clusia_major	Cma02.g612, Cma00.g12657, Cma25.g930	3	T	T08	356.97333333333336	0.1793997596798846
Carboxylation	enzyme	PEPC	OG0001285	PEPC1	H1	Clusia_major	Cma02.g612, Cma00.g12657, Cma25.g930	3	T	T13	364.01666666666665	0.2546908252151333
Carboxylation	enzyme	PEPC	OG0001285	PEPC1	H1	Clusia_major	Cma02.g612, Cma00.g12657, Cma25.g930	3	T	T19	430.74666666666667	0.9680139870467248
Carboxylation	enzyme	PEPC	OG0001285	PEPC1	H1	Clusia_rosea	Cro0.g36859, Cro0.g36860, Cro0.g58946, Cro0.g55223, Cro0.g55224, Cro0.g70944, Cro0.g80338, Cro0.g80339	8	C	T04	339.72	0.9613636334796924
Carboxylation	enzyme	PEPC	OG0001285	PEPC1	H1	Clusia_rosea	Cro0.g36859, Cro0.g36860, Cro0.g58946, Cro0.g55223, Cro0.g55224, Cro0.g70944, Cro0.g80338, Cro0.g80339	8	C	T08	138.23333333333332	-1.02562876498549
Carboxylation	enzyme	PEPC	OG0001285	PEPC1	H1	Clusia_rosea	Cro0.g36859, Cro0.g36860, Cro0.g58946, Cro0.g55223, Cro0.g55224, Cro0.g70944, Cro0.g80338, Cro0.g80339	8	C	T13	317.97333333333336	0.7469054657334917
Carboxylation	enzyme	PEPC	OG0001285	PEPC1	H1	Clusia_rosea	Cro0.g36859, Cro0.g36860, Cro0.g58946, Cro0.g55223, Cro0.g55224, Cro0.g70944, Cro0.g80338, Cro0.g80339	8	C	T19	173.01333333333332	-0.6826403342276944
Carboxylation	enzyme	PEPC	OG0001285	PEPC1	H1	Clusia_rosea	Cro0.g36859, Cro0.g36860, Cro0.g58946, Cro0.g55223, Cro0.g55224, Cro0.g70944, Cro0.g80338, Cro0.g80339	8	T	T04	628.7133333333334	-0.9918536514480525
Carboxylation	enzyme	PEPC	OG0001285	PEPC1	H1	Clusia_rosea	Cro0.g36859, Cro0.g36860, Cro0.g58946, Cro0.g55223, Cro0.g55224, Cro0.g70944, Cro0.g80338, Cro0.g80339	8	T	T08	911.0033333333333	-0.11850536137018958
Carboxylation	enzyme	PEPC	OG0001285	PEPC1	H1	Clusia_rosea	Cro0.g36859, Cro0.g36860, Cro0.g58946, Cro0.g55223, Cro0.g55224, Cro0.g70944, Cro0.g80338, Cro0.g80339	8	T	T13	859.7066666666666	-0.27720689567897666
Carboxylation	enzyme	PEPC	OG0001285	PEPC1	H1	Clusia_rosea	Cro0.g36859, Cro0.g36860, Cro0.g58946, Cro0.g55223, Cro0.g55224, Cro0.g70944, Cro0.g80338, Cro0.g80339	8	T	T19	1397.8066666666666	1.3875659084972183
Carboxylation	enzyme	PEPC	OG0001285	PEPC1	H2	Clusia_major	Cma05.g567, Cma00.g22950	2	C	T04	29.236666666666665	-0.8754536996367038
Carboxylation	enzyme	PEPC	OG0001285	PEPC1	H2	Clusia_major	Cma05.g567, Cma00.g22950	2	C	T08	44.89	1.1940809459681088
Carboxylation	enzyme	PEPC	OG0001285	PEPC1	H2	Clusia_major	Cma05.g567, Cma00.g22950	2	C	T13	39.30666666666667	0.45590579022107774
Carboxylation	enzyme	PEPC	OG0001285	PEPC1	H2	Clusia_major	Cma05.g567, Cma00.g22950	2	C	T19	30	-0.7745330365524826
Carboxylation	enzyme	PEPC	OG0001285	PEPC1	H2	Clusia_major	Cma05.g567, Cma00.g22950	2	T	T04	46.800000000000004	0.5975631640929158
Carboxylation	enzyme	PEPC	OG0001285	PEPC1	H2	Clusia_major	Cma05.g567, Cma00.g22950	2	T	T08	50.72666666666667	0.9754104036535459
Carboxylation	enzyme	PEPC	OG0001285	PEPC1	H2	Clusia_major	Cma05.g567, Cma00.g22950	2	T	T13	37.37	-0.3098475665666976
Carboxylation	enzyme	PEPC	OG0001285	PEPC1	H2	Clusia_major	Cma05.g567, Cma00.g22950	2	T	T19	27.46333333333333	-1.2631260011797654
Carboxylation	enzyme	PEPC	OG0001285	PEPC1	H2	Clusia_rosea	Cro0.g21568, Cro0.g48850, Cro0.g53096, Cro0.g95296	4	C	T04	21.886666666666667	0.014270149644849099
Carboxylation	enzyme	PEPC	OG0001285	PEPC1	H2	Clusia_rosea	Cro0.g21568, Cro0.g48850, Cro0.g53096, Cro0.g95296	4	C	T08	24.73	0.4869861747732479
Carboxylation	enzyme	PEPC	OG0001285	PEPC1	H2	Clusia_rosea	Cro0.g21568, Cro0.g48850, Cro0.g53096, Cro0.g95296	4	C	T13	13.386666666666667	-1.3988903006217592
Carboxylation	enzyme	PEPC	OG0001285	PEPC1	H2	Clusia_rosea	Cro0.g21568, Cro0.g48850, Cro0.g53096, Cro0.g95296	4	C	T19	27.200000000000003	0.8976339762036627
Carboxylation	enzyme	PEPC	OG0001285	PEPC1	H2	Clusia_rosea	Cro0.g21568, Cro0.g48850, Cro0.g53096, Cro0.g95296	4	T	T04	43.766666666666666	0.4163715558129148
Carboxylation	enzyme	PEPC	OG0001285	PEPC1	H2	Clusia_rosea	Cro0.g21568, Cro0.g48850, Cro0.g53096, Cro0.g95296	4	T	T08	41.61	0.19437534929379185
Carboxylation	enzyme	PEPC	OG0001285	PEPC1	H2	Clusia_rosea	Cro0.g21568, Cro0.g48850, Cro0.g53096, Cro0.g95296	4	T	T13	25.673333333333332	-1.4460633885237153
Carboxylation	enzyme	PEPC	OG0001285	PEPC1	H2	Clusia_rosea	Cro0.g21568, Cro0.g48850, Cro0.g53096, Cro0.g95296	4	T	T19	47.836666666666666	0.8353164834170095
Carboxylation	enzyme	PEPC	OG0005858	PEPC4	H1	Clusia_major	Cma19.g1220, Cma00.g19818	2	C	T04	4.32	-0.8386001237732904
Carboxylation	enzyme	PEPC	OG0005858	PEPC4	H1	Clusia_major	Cma19.g1220, Cma00.g19818	2	C	T08	22.623333333333335	-0.43541710305363907
Carboxylation	enzyme	PEPC	OG0005858	PEPC4	H1	Clusia_major	Cma19.g1220, Cma00.g19818	2	C	T13	107.84666666666666	1.4418694186617724
Carboxylation	enzyme	PEPC	OG0005858	PEPC4	H1	Clusia_major	Cma19.g1220, Cma00.g19818	2	C	T19	34.769999999999996	-0.1678521918348431
Carboxylation	enzyme	PEPC	OG0005858	PEPC4	H1	Clusia_major	Cma19.g1220, Cma00.g19818	2	T	T04	9.463333333333333	-1.0051560612737158
Carboxylation	enzyme	PEPC	OG0005858	PEPC4	H1	Clusia_major	Cma19.g1220, Cma00.g19818	2	T	T08	29.450000000000003	-0.1380051324010565
Carboxylation	enzyme	PEPC	OG0005858	PEPC4	H1	Clusia_major	Cma19.g1220, Cma00.g19818	2	T	T13	64.51	1.3831245323558863
Carboxylation	enzyme	PEPC	OG0005858	PEPC4	H1	Clusia_major	Cma19.g1220, Cma00.g19818	2	T	T19	27.1	-0.23996333868111402
Carboxylation	enzyme	PEPC	OG0005858	PEPC4	H1	Clusia_rosea	Cro0.g3302, Cro0.g90311	2	C	T04	0.18	-1.0688516909642083
Carboxylation	enzyme	PEPC	OG0005858	PEPC4	H1	Clusia_rosea	Cro0.g3302, Cro0.g90311	2	C	T08	1.05	-0.2537449229827375
Carboxylation	enzyme	PEPC	OG0005858	PEPC4	H1	Clusia_rosea	Cro0.g3302, Cro0.g90311	2	C	T13	2.75	1.3389924397396766
Carboxylation	enzyme	PEPC	OG0005858	PEPC4	H1	Clusia_rosea	Cro0.g3302, Cro0.g90311	2	C	T19	1.3033333333333335	-0.016395825792730592
Carboxylation	enzyme	PEPC	OG0005858	PEPC4	H1	Clusia_rosea	Cro0.g3302, Cro0.g90311	2	T	T04	1.4633333333333334	-0.11097447161499228
Carboxylation	enzyme	PEPC	OG0005858	PEPC4	H1	Clusia_rosea	Cro0.g3302, Cro0.g90311	2	T	T08	0.7866666666666666	-1.3625199014951868
Carboxylation	enzyme	PEPC	OG0005858	PEPC4	H1	Clusia_rosea	Cro0.g3302, Cro0.g90311	2	T	T13	1.8399999999999999	0.5856986001902387
Carboxylation	enzyme	PEPC	OG0005858	PEPC4	H1	Clusia_rosea	Cro0.g3302, Cro0.g90311	2	T	T19	2.003333333333333	0.8877957729199404
Carboxylation	enzyme	PEPC	OG0005858	PEPC4	H2	Clusia_major	Cma29.g1152, Cma00.g15017	2	C	T04	23.923333333333332	-1.0293241982753318
Carboxylation	enzyme	PEPC	OG0005858	PEPC4	H2	Clusia_major	Cma29.g1152, Cma00.g15017	2	C	T08	41.9	-0.3889982875796125
Carboxylation	enzyme	PEPC	OG0005858	PEPC4	H2	Clusia_major	Cma29.g1152, Cma00.g15017	2	C	T13	90.30000000000001	1.3350017538262553
Carboxylation	enzyme	PEPC	OG0005858	PEPC4	H2	Clusia_major	Cma29.g1152, Cma00.g15017	2	C	T19	55.16	0.08332073202868912
Carboxylation	enzyme	PEPC	OG0005858	PEPC4	H2	Clusia_major	Cma29.g1152, Cma00.g15017	2	T	T04	43.16333333333334	-1.075659750038464
Carboxylation	enzyme	PEPC	OG0005858	PEPC4	H2	Clusia_major	Cma29.g1152, Cma00.g15017	2	T	T08	58.04333333333334	-0.40007126967663453
Carboxylation	enzyme	PEPC	OG0005858	PEPC4	H2	Clusia_major	Cma29.g1152, Cma00.g15017	2	T	T13	71.10333333333332	0.19288474870545458
Carboxylation	enzyme	PEPC	OG0005858	PEPC4	H2	Clusia_major	Cma29.g1152, Cma00.g15017	2	T	T19	95.11000000000001	1.282846271009644
Carboxylation	enzyme	PEPC	OG0005858	PEPC4	H2	Clusia_rosea	Cro0.g11356, Cro0.g11357, Cro0.g68322, Cro0.g74908, Cro0.g74909, Cro0.g7652, Cro0.g9654	7	C	T04	18.11666666666667	-0.8249928254961737
Carboxylation	enzyme	PEPC	OG0005858	PEPC4	H2	Clusia_rosea	Cro0.g11356, Cro0.g11357, Cro0.g68322, Cro0.g74908, Cro0.g74909, Cro0.g7652, Cro0.g9654	7	C	T08	18.513333333333332	-0.8054838292749917
Carboxylation	enzyme	PEPC	OG0005858	PEPC4	H2	Clusia_rosea	Cro0.g11356, Cro0.g11357, Cro0.g68322, Cro0.g74908, Cro0.g74909, Cro0.g7652, Cro0.g9654	7	C	T13	59.86666666666667	1.2283700120694436
Carboxylation	enzyme	PEPC	OG0005858	PEPC4	H2	Clusia_rosea	Cro0.g11356, Cro0.g11357, Cro0.g68322, Cro0.g74908, Cro0.g74909, Cro0.g7652, Cro0.g9654	7	C	T19	43.06666666666667	0.4021066427017222
Carboxylation	enzyme	PEPC	OG0005858	PEPC4	H2	Clusia_rosea	Cro0.g11356, Cro0.g11357, Cro0.g68322, Cro0.g74908, Cro0.g74909, Cro0.g7652, Cro0.g9654	7	T	T04	20.386666666666667	-1.238463317310334
Carboxylation	enzyme	PEPC	OG0005858	PEPC4	H2	Clusia_rosea	Cro0.g11356, Cro0.g11357, Cro0.g68322, Cro0.g74908, Cro0.g74909, Cro0.g7652, Cro0.g9654	7	T	T08	32.943333333333335	-0.10679774634416603
Carboxylation	enzyme	PEPC	OG0005858	PEPC4	H2	Clusia_rosea	Cro0.g11356, Cro0.g11357, Cro0.g68322, Cro0.g74908, Cro0.g74909, Cro0.g7652, Cro0.g9654	7	T	T13	47.410000000000004	1.1970059642990962
Carboxylation	enzyme	PEPC	OG0005858	PEPC4	H2	Clusia_rosea	Cro0.g11356, Cro0.g11357, Cro0.g68322, Cro0.g74908, Cro0.g74909, Cro0.g7652, Cro0.g9654	7	T	T19	35.77333333333333	0.14825509935540282
Carboxylation	enzyme	PEPC	OG0005858	PEPC4		Clusia_rosea	Cro0.g117165, Cro0.g117166	2	C	T04	0	-0.5
Carboxylation	enzyme	PEPC	OG0005858	PEPC4		Clusia_rosea	Cro0.g117165, Cro0.g117166	2	C	T08	9.48	1.5
Carboxylation	enzyme	PEPC	OG0005858	PEPC4		Clusia_rosea	Cro0.g117165, Cro0.g117166	2	C	T13	0	-0.5
Carboxylation	enzyme	PEPC	OG0005858	PEPC4		Clusia_rosea	Cro0.g117165, Cro0.g117166	2	C	T19	0	-0.5
Carboxylation	enzyme	PEPC	OG0005858	PEPC4		Clusia_rosea	Cro0.g117165, Cro0.g117166	2	T	T04	0	-0.5
Carboxylation	enzyme	PEPC	OG0005858	PEPC4		Clusia_rosea	Cro0.g117165, Cro0.g117166	2	T	T08	17.916666666666664	1.5
Carboxylation	enzyme	PEPC	OG0005858	PEPC4		Clusia_rosea	Cro0.g117165, Cro0.g117166	2	T	T13	0	-0.5
Carboxylation	enzyme	PEPC	OG0005858	PEPC4		Clusia_rosea	Cro0.g117165, Cro0.g117166	2	T	T19	0	-0.5
Carboxylation	enzyme	PEPC-kinase	OG0002380	PEPCkinase	H1	Clusia_major	Cma03.g761, Cma00.g15354	2	C	T04	17.55	-0.4713484068013053
Carboxylation	enzyme	PEPC-kinase	OG0002380	PEPCkinase	H1	Clusia_major	Cma03.g761, Cma00.g15354	2	C	T08	6.403333333333334	-1.10652433762684
Carboxylation	enzyme	PEPC-kinase	OG0002380	PEPCkinase	H1	Clusia_major	Cma03.g761, Cma00.g15354	2	C	T13	32.77333333333333	0.3961302044667023
Carboxylation	enzyme	PEPC-kinase	OG0002380	PEPCkinase	H1	Clusia_major	Cma03.g761, Cma00.g15354	2	C	T19	46.56	1.1817425399614427
Carboxylation	enzyme	PEPC-kinase	OG0002380	PEPCkinase	H1	Clusia_major	Cma03.g761, Cma00.g15354	2	T	T04	31.15	-1.1532570594691707
Carboxylation	enzyme	PEPC-kinase	OG0002380	PEPCkinase	H1	Clusia_major	Cma03.g761, Cma00.g15354	2	T	T08	44.54666666666667	-0.09698082382500524
Carboxylation	enzyme	PEPC-kinase	OG0002380	PEPCkinase	H1	Clusia_major	Cma03.g761, Cma00.g15354	2	T	T13	45.29666666666667	-0.037846175151221406
Carboxylation	enzyme	PEPC-kinase	OG0002380	PEPCkinase	H1	Clusia_major	Cma03.g761, Cma00.g15354	2	T	T19	62.11333333333333	1.288084058445398
Carboxylation	enzyme	PEPC-kinase	OG0002380	PEPCkinase	H1	Clusia_rosea	Cro0.g120492, Cro0.g60041	2	C	T04	30.36	0.20552630963373517
Carboxylation	enzyme	PEPC-kinase	OG0002380	PEPCkinase	H1	Clusia_rosea	Cro0.g120492, Cro0.g60041	2	C	T08	6.95	-0.7218179065935197
Carboxylation	enzyme	PEPC-kinase	OG0002380	PEPCkinase	H1	Clusia_rosea	Cro0.g120492, Cro0.g60041	2	C	T13	4.596666666666667	-0.8150408905969999
Carboxylation	enzyme	PEPC-kinase	OG0002380	PEPCkinase	H1	Clusia_rosea	Cro0.g120492, Cro0.g60041	2	C	T19	58.78	1.3313324875567845
Carboxylation	enzyme	PEPC-kinase	OG0002380	PEPCkinase	H1	Clusia_rosea	Cro0.g120492, Cro0.g60041	2	T	T04	68.41000000000001	0.16344465770502342
Carboxylation	enzyme	PEPC-kinase	OG0002380	PEPCkinase	H1	Clusia_rosea	Cro0.g120492, Cro0.g60041	2	T	T08	35.92333333333333	-0.45788411225817843
Carboxylation	enzyme	PEPC-kinase	OG0002380	PEPCkinase	H1	Clusia_rosea	Cro0.g120492, Cro0.g60041	2	T	T13	6.583333333333333	-1.0190308220074191
Carboxylation	enzyme	PEPC-kinase	OG0002380	PEPCkinase	H1	Clusia_rosea	Cro0.g120492, Cro0.g60041	2	T	T19	128.54000000000002	1.313470276560574
Carboxylation	enzyme	PEPC-kinase	OG0002380	PEPCkinase	H2	Clusia_major	Cma15.g812, Cma00.g11152, Cma24.g242, Cma00.g7211, Cma08.g466, Cma08.g468	6	C	T04	143.95333333333332	0.5897865485508337
Carboxylation	enzyme	PEPC-kinase	OG0002380	PEPCkinase	H2	Clusia_major	Cma15.g812, Cma00.g11152, Cma24.g242, Cma00.g7211, Cma08.g466, Cma08.g468	6	C	T08	73.45	-0.43915047905190324
Carboxylation	enzyme	PEPC-kinase	OG0002380	PEPCkinase	H2	Clusia_major	Cma15.g812, Cma00.g11152, Cma24.g242, Cma00.g7211, Cma08.g466, Cma08.g468	6	C	T13	22.57333333333333	-1.1816527651045996
Carboxylation	enzyme	PEPC-kinase	OG0002380	PEPCkinase	H2	Clusia_major	Cma15.g812, Cma00.g11152, Cma24.g242, Cma00.g7211, Cma08.g466, Cma08.g468	6	C	T19	174.18666666666667	1.0310166956056694
Carboxylation	enzyme	PEPC-kinase	OG0002380	PEPCkinase	H2	Clusia_major	Cma15.g812, Cma00.g11152, Cma24.g242, Cma00.g7211, Cma08.g466, Cma08.g468	6	T	T04	137.23333333333335	-1.0741970774045877
Carboxylation	enzyme	PEPC-kinase	OG0002380	PEPCkinase	H2	Clusia_major	Cma15.g812, Cma00.g11152, Cma24.g242, Cma00.g7211, Cma08.g466, Cma08.g468	6	T	T08	200.66	0.2309444837252568
Carboxylation	enzyme	PEPC-kinase	OG0002380	PEPCkinase	H2	Clusia_major	Cma15.g812, Cma00.g11152, Cma24.g242, Cma00.g7211, Cma08.g466, Cma08.g468	6	T	T13	168.73000000000002	-0.42608468455636905
Carboxylation	enzyme	PEPC-kinase	OG0002380	PEPCkinase	H2	Clusia_major	Cma15.g812, Cma00.g11152, Cma24.g242, Cma00.g7211, Cma08.g466, Cma08.g468	6	T	T19	251.12333333333333	1.2693372782357006
Carboxylation	enzyme	PEPC-kinase	OG0002380	PEPCkinase	H2	Clusia_rosea	Cro0.g23145, Cro0.g23146, Cro0.g33618, Cro0.g33619, Cro0.g93303, Cro0.g116484, Cro0.g28870, Cro0.g9373, Cro0.g98803, Cro0.g106932, Cro0.g114919	11	C	T04	979.9799999999999	1.3460001977638008
Carboxylation	enzyme	PEPC-kinase	OG0002380	PEPCkinase	H2	Clusia_rosea	Cro0.g23145, Cro0.g23146, Cro0.g33618, Cro0.g33619, Cro0.g93303, Cro0.g116484, Cro0.g28870, Cro0.g9373, Cro0.g98803, Cro0.g106932, Cro0.g114919	11	C	T08	481.3866666666667	0.12651382345608067
Carboxylation	enzyme	PEPC-kinase	OG0002380	PEPCkinase	H2	Clusia_rosea	Cro0.g23145, Cro0.g23146, Cro0.g33618, Cro0.g33619, Cro0.g93303, Cro0.g116484, Cro0.g28870, Cro0.g9373, Cro0.g98803, Cro0.g106932, Cro0.g114919	11	C	T13	42.81333333333333	-0.9461724087466189
Carboxylation	enzyme	PEPC-kinase	OG0002380	PEPCkinase	H2	Clusia_rosea	Cro0.g23145, Cro0.g23146, Cro0.g33618, Cro0.g33619, Cro0.g93303, Cro0.g116484, Cro0.g28870, Cro0.g9373, Cro0.g98803, Cro0.g106932, Cro0.g114919	11	C	T19	214.4633333333333	-0.5263416124732628
Carboxylation	enzyme	PEPC-kinase	OG0002380	PEPCkinase	H2	Clusia_rosea	Cro0.g23145, Cro0.g23146, Cro0.g33618, Cro0.g33619, Cro0.g93303, Cro0.g116484, Cro0.g28870, Cro0.g9373, Cro0.g98803, Cro0.g106932, Cro0.g114919	11	T	T04	759.7533333333332	0.8154489330385656
Carboxylation	enzyme	PEPC-kinase	OG0002380	PEPCkinase	H2	Clusia_rosea	Cro0.g23145, Cro0.g23146, Cro0.g33618, Cro0.g33619, Cro0.g93303, Cro0.g116484, Cro0.g28870, Cro0.g9373, Cro0.g98803, Cro0.g106932, Cro0.g114919	11	T	T08	627.53	0.395669580727534
Carboxylation	enzyme	PEPC-kinase	OG0002380	PEPCkinase	H2	Clusia_rosea	Cro0.g23145, Cro0.g23146, Cro0.g33618, Cro0.g33619, Cro0.g93303, Cro0.g116484, Cro0.g28870, Cro0.g9373, Cro0.g98803, Cro0.g106932, Cro0.g114919	11	T	T13	44.416666666666664	-1.455584136901176
Carboxylation	enzyme	PEPC-kinase	OG0002380	PEPCkinase	H2	Clusia_rosea	Cro0.g23145, Cro0.g23146, Cro0.g33618, Cro0.g33619, Cro0.g93303, Cro0.g116484, Cro0.g28870, Cro0.g9373, Cro0.g98803, Cro0.g106932, Cro0.g114919	11	T	T19	579.9033333333333	0.24446562313507622
Carboxylation	enzyme	PEPC-kinase	OG0002380	PEPCkinase		Clusia_rosea	Cro0.g88720	1	C	T04	0.11333333333333334	-1.2580066602396682
Carboxylation	enzyme	PEPC-kinase	OG0002380	PEPCkinase		Clusia_rosea	Cro0.g88720	1	C	T08	0.27666666666666667	-0.3447870105842055
Carboxylation	enzyme	PEPC-kinase	OG0002380	PEPCkinase		Clusia_rosea	Cro0.g88720	1	C	T13	0.4666666666666667	0.7175297247292919
Carboxylation	enzyme	PEPC-kinase	OG0002380	PEPCkinase		Clusia_rosea	Cro0.g88720	1	C	T19	0.4966666666666667	0.8852639460945811
Carboxylation	enzyme	PEPC-kinase	OG0002380	PEPCkinase		Clusia_rosea	Cro0.g88720	1	T	T04	0.8366666666666667	-0.22633602498350464
Carboxylation	enzyme	PEPC-kinase	OG0002380	PEPCkinase		Clusia_rosea	Cro0.g88720	1	T	T08	0.4033333333333333	-0.5532658388485668
Carboxylation	enzyme	PEPC-kinase	OG0002380	PEPCkinase		Clusia_rosea	Cro0.g88720	1	T	T13	3.086666666666667	1.47118416239278
Carboxylation	enzyme	PEPC-kinase	OG0002380	PEPCkinase		Clusia_rosea	Cro0.g88720	1	T	T19	0.22000000000000003	-0.6915822985607085
Decarboxylation	enzyme	NAD-ME	OG0004504	NAD-ME2	H1	Clusia_major	Cma16.g1146, Cma00.g3831	2	C	T04	10.770000000000001	0.19496969926733818
Decarboxylation	enzyme	NAD-ME	OG0004504	NAD-ME2	H1	Clusia_major	Cma16.g1146, Cma00.g3831	2	C	T08	7.949999999999999	-0.810788627441001
Decarboxylation	enzyme	NAD-ME	OG0004504	NAD-ME2	H1	Clusia_major	Cma16.g1146, Cma00.g3831	2	C	T13	13.969999999999999	1.336255743759069
Decarboxylation	enzyme	NAD-ME	OG0004504	NAD-ME2	H1	Clusia_major	Cma16.g1146, Cma00.g3831	2	C	T19	8.203333333333333	-0.7204368155854054
Decarboxylation	enzyme	NAD-ME	OG0004504	NAD-ME2	H1	Clusia_major	Cma16.g1146, Cma00.g3831	2	T	T04	5.453333333333333	-1.1123275293297925
Decarboxylation	enzyme	NAD-ME	OG0004504	NAD-ME2	H1	Clusia_major	Cma16.g1146, Cma00.g3831	2	T	T08	9.733333333333334	0.9221860713247005
Decarboxylation	enzyme	NAD-ME	OG0004504	NAD-ME2	H1	Clusia_major	Cma16.g1146, Cma00.g3831	2	T	T13	9.399999999999999	0.7637348563204555
Decarboxylation	enzyme	NAD-ME	OG0004504	NAD-ME2	H1	Clusia_major	Cma16.g1146, Cma00.g3831	2	T	T19	6.586666666666666	-0.5735933983153634
Decarboxylation	enzyme	NAD-ME	OG0004504	NAD-ME2	H1	Clusia_rosea	Cro0.g123624, Cro0.g3689, Cro0.g3690, Cro0.g65871	4	C	T04	0	-0.6519535146460604
Decarboxylation	enzyme	NAD-ME	OG0004504	NAD-ME2	H1	Clusia_rosea	Cro0.g123624, Cro0.g3689, Cro0.g3690, Cro0.g65871	4	C	T08	2.6566666666666663	1.4581254748886
Decarboxylation	enzyme	NAD-ME	OG0004504	NAD-ME2	H1	Clusia_rosea	Cro0.g123624, Cro0.g3689, Cro0.g3690, Cro0.g65871	4	C	T13	0	-0.6519535146460604
Decarboxylation	enzyme	NAD-ME	OG0004504	NAD-ME2	H1	Clusia_rosea	Cro0.g123624, Cro0.g3689, Cro0.g3690, Cro0.g65871	4	C	T19	0.6266666666666667	-0.1542184455964792
Decarboxylation	enzyme	NAD-ME	OG0004504	NAD-ME2	H1	Clusia_rosea	Cro0.g123624, Cro0.g3689, Cro0.g3690, Cro0.g65871	4	T	T04	5.476666666666667	1.0538622178930488
Decarboxylation	enzyme	NAD-ME	OG0004504	NAD-ME2	H1	Clusia_rosea	Cro0.g123624, Cro0.g3689, Cro0.g3690, Cro0.g65871	4	T	T08	3.243333333333333	-0.20308070331450412
Decarboxylation	enzyme	NAD-ME	OG0004504	NAD-ME2	H1	Clusia_rosea	Cro0.g123624, Cro0.g3689, Cro0.g3690, Cro0.g65871	4	T	T13	4.380000000000001	0.4366469625538181
Decarboxylation	enzyme	NAD-ME	OG0004504	NAD-ME2	H1	Clusia_rosea	Cro0.g123624, Cro0.g3689, Cro0.g3690, Cro0.g65871	4	T	T19	1.3166666666666669	-1.287428477132363
Decarboxylation	enzyme	NAD-ME	OG0004504	NAD-ME2	H2	Clusia_major	Cma27.g1160, Cma00.g3209	2	C	T04	6.746666666666666	-0.5421658675237678
Decarboxylation	enzyme	NAD-ME	OG0004504	NAD-ME2	H2	Clusia_major	Cma27.g1160, Cma00.g3209	2	C	T08	17.583333333333332	1.4949115497773229
Decarboxylation	enzyme	NAD-ME	OG0004504	NAD-ME2	H2	Clusia_major	Cma27.g1160, Cma00.g3209	2	C	T13	7.593333333333334	-0.3830094036681918
Decarboxylation	enzyme	NAD-ME	OG0004504	NAD-ME2	H2	Clusia_major	Cma27.g1160, Cma00.g3209	2	C	T19	6.6	-0.5697362785853636
Decarboxylation	enzyme	NAD-ME	OG0004504	NAD-ME2	H2	Clusia_major	Cma27.g1160, Cma00.g3209	2	T	T04	5.813333333333333	-0.6465448600578819
Decarboxylation	enzyme	NAD-ME	OG0004504	NAD-ME2	H2	Clusia_major	Cma27.g1160, Cma00.g3209	2	T	T08	5.453333333333333	-0.8460501311614563
Decarboxylation	enzyme	NAD-ME	OG0004504	NAD-ME2	H2	Clusia_major	Cma27.g1160, Cma00.g3209	2	T	T13	9.433333333333334	1.3595914771502873
Decarboxylation	enzyme	NAD-ME	OG0004504	NAD-ME2	H2	Clusia_major	Cma27.g1160, Cma00.g3209	2	T	T19	7.220000000000001	0.13300351406904998
Decarboxylation	enzyme	NAD-ME	OG0004504	NAD-ME2	H2	Clusia_rosea	Cro0.g1039, Cro0.g106384, Cro0.g54735	3	C	T04	4.193333333333333	-1.0400165471060308
Decarboxylation	enzyme	NAD-ME	OG0004504	NAD-ME2	H2	Clusia_rosea	Cro0.g1039, Cro0.g106384, Cro0.g54735	3	C	T08	5.133333333333333	-0.48270601735040025
Decarboxylation	enzyme	NAD-ME	OG0004504	NAD-ME2	H2	Clusia_rosea	Cro0.g1039, Cro0.g106384, Cro0.g54735	3	C	T13	8.096666666666668	1.2742055463118551
Decarboxylation	enzyme	NAD-ME	OG0004504	NAD-ME2	H2	Clusia_rosea	Cro0.g1039, Cro0.g106384, Cro0.g54735	3	C	T19	6.366666666666667	0.24851701814457694
Decarboxylation	enzyme	NAD-ME	OG0004504	NAD-ME2	H2	Clusia_rosea	Cro0.g1039, Cro0.g106384, Cro0.g54735	3	T	T04	3.4033333333333333	1.0375321742552637
Decarboxylation	enzyme	NAD-ME	OG0004504	NAD-ME2	H2	Clusia_rosea	Cro0.g1039, Cro0.g106384, Cro0.g54735	3	T	T08	1.3966666666666667	-1.0584220838040275
Decarboxylation	enzyme	NAD-ME	OG0004504	NAD-ME2	H2	Clusia_rosea	Cro0.g1039, Cro0.g106384, Cro0.g54735	3	T	T13	1.8133333333333332	-0.6232156348714506
Decarboxylation	enzyme	NAD-ME	OG0004504	NAD-ME2	H2	Clusia_rosea	Cro0.g1039, Cro0.g106384, Cro0.g54735	3	T	T19	3.026666666666667	0.6441055444202141
Decarboxylation	enzyme	NAD-ME	OG0011013	NAD-ME1*	H1	Clusia_major	Cma03.g6, Cma00.g6044, Cma25.g1243, Cma00.g6703	4	C	T04	55.18333333333333	-0.2824038003118881
Decarboxylation	enzyme	NAD-ME	OG0011013	NAD-ME1*	H1	Clusia_major	Cma03.g6, Cma00.g6044, Cma25.g1243, Cma00.g6703	4	C	T08	57.7	-0.177565511812576
Decarboxylation	enzyme	NAD-ME	OG0011013	NAD-ME1*	H1	Clusia_major	Cma03.g6, Cma00.g6044, Cma25.g1243, Cma00.g6703	4	C	T13	95.8	1.4095889750048203
Decarboxylation	enzyme	NAD-ME	OG0011013	NAD-ME1*	H1	Clusia_major	Cma03.g6, Cma00.g6044, Cma25.g1243, Cma00.g6703	4	C	T19	39.166666666666664	-0.9496196628803562
Decarboxylation	enzyme	NAD-ME	OG0011013	NAD-ME1*	H1	Clusia_major	Cma03.g6, Cma00.g6044, Cma25.g1243, Cma00.g6703	4	T	T04	50.083333333333336	1.1737570848257342
Decarboxylation	enzyme	NAD-ME	OG0011013	NAD-ME1*	H1	Clusia_major	Cma03.g6, Cma00.g6044, Cma25.g1243, Cma00.g6703	4	T	T08	38.79666666666667	-1.058392024536768
Decarboxylation	enzyme	NAD-ME	OG0011013	NAD-ME1*	H1	Clusia_major	Cma03.g6, Cma00.g6044, Cma25.g1243, Cma00.g6703	4	T	T13	46.373333333333335	0.44003530138791225
Decarboxylation	enzyme	NAD-ME	OG0011013	NAD-ME1*	H1	Clusia_major	Cma03.g6, Cma00.g6044, Cma25.g1243, Cma00.g6703	4	T	T19	41.34	-0.555400361676877
Decarboxylation	enzyme	NAD-ME	OG0011013	NAD-ME1*	H1	Clusia_rosea	Cro0.g105473, Cro0.g99424, Cro0.g99425, Cro0.g109, Cro0.g110, Cro0.g40952, Cro0.g57485, Cro0.g72622, Cro0.g93887, Cro0.g93888, Cro0.g93889	11	C	T04	35.39333333333333	0.9658333471236962
Decarboxylation	enzyme	NAD-ME	OG0011013	NAD-ME1*	H1	Clusia_rosea	Cro0.g105473, Cro0.g99424, Cro0.g99425, Cro0.g109, Cro0.g110, Cro0.g40952, Cro0.g57485, Cro0.g72622, Cro0.g93887, Cro0.g93888, Cro0.g93889	11	C	T08	21.27	-0.7783268624716583
Decarboxylation	enzyme	NAD-ME	OG0011013	NAD-ME1*	H1	Clusia_rosea	Cro0.g105473, Cro0.g99424, Cro0.g99425, Cro0.g109, Cro0.g110, Cro0.g40952, Cro0.g57485, Cro0.g72622, Cro0.g93887, Cro0.g93888, Cro0.g93889	11	C	T13	19.933333333333334	-0.9433984329337155
Decarboxylation	enzyme	NAD-ME	OG0011013	NAD-ME1*	H1	Clusia_rosea	Cro0.g105473, Cro0.g99424, Cro0.g99425, Cro0.g109, Cro0.g110, Cro0.g40952, Cro0.g57485, Cro0.g72622, Cro0.g93887, Cro0.g93888, Cro0.g93889	11	C	T19	33.693333333333335	0.7558919482816785
Decarboxylation	enzyme	NAD-ME	OG0011013	NAD-ME1*	H1	Clusia_rosea	Cro0.g105473, Cro0.g99424, Cro0.g99425, Cro0.g109, Cro0.g110, Cro0.g40952, Cro0.g57485, Cro0.g72622, Cro0.g93887, Cro0.g93888, Cro0.g93889	11	T	T04	14.376666666666667	0.8505669263805432
Decarboxylation	enzyme	NAD-ME	OG0011013	NAD-ME1*	H1	Clusia_rosea	Cro0.g105473, Cro0.g99424, Cro0.g99425, Cro0.g109, Cro0.g110, Cro0.g40952, Cro0.g57485, Cro0.g72622, Cro0.g93887, Cro0.g93888, Cro0.g93889	11	T	T08	8.48	-1.3654167153973371
Decarboxylation	enzyme	NAD-ME	OG0011013	NAD-ME1*	H1	Clusia_rosea	Cro0.g105473, Cro0.g99424, Cro0.g99425, Cro0.g109, Cro0.g110, Cro0.g40952, Cro0.g57485, Cro0.g72622, Cro0.g93887, Cro0.g93888, Cro0.g93889	11	T	T13	11.803333333333333	-0.11649885736876382
Decarboxylation	enzyme	NAD-ME	OG0011013	NAD-ME1*	H1	Clusia_rosea	Cro0.g105473, Cro0.g99424, Cro0.g99425, Cro0.g109, Cro0.g110, Cro0.g40952, Cro0.g57485, Cro0.g72622, Cro0.g93887, Cro0.g93888, Cro0.g93889	11	T	T19	13.793333333333333	0.6313486463855577
Decarboxylation	enzyme	NAD-ME	OG0011013	NAD-ME1*		Clusia_rosea	Cro0.g24617, Cro0.g84829, Cro0.g84830, Cro0.g84836, Cro0.g84839	5	C	T04	0.24	1.5
Decarboxylation	enzyme	NAD-ME	OG0011013	NAD-ME1*		Clusia_rosea	Cro0.g24617, Cro0.g84829, Cro0.g84830, Cro0.g84836, Cro0.g84839	5	C	T08	0	-0.5
Decarboxylation	enzyme	NAD-ME	OG0011013	NAD-ME1*		Clusia_rosea	Cro0.g24617, Cro0.g84829, Cro0.g84830, Cro0.g84836, Cro0.g84839	5	C	T13	0	-0.5
Decarboxylation	enzyme	NAD-ME	OG0011013	NAD-ME1*		Clusia_rosea	Cro0.g24617, Cro0.g84829, Cro0.g84830, Cro0.g84836, Cro0.g84839	5	C	T19	0	-0.5
Decarboxylation	enzyme	NAD-ME	OG0011013	NAD-ME1*		Clusia_rosea	Cro0.g24617, Cro0.g84829, Cro0.g84830, Cro0.g84836, Cro0.g84839	5	T	T04	0
Decarboxylation	enzyme	NAD-ME	OG0011013	NAD-ME1*		Clusia_rosea	Cro0.g24617, Cro0.g84829, Cro0.g84830, Cro0.g84836, Cro0.g84839	5	T	T08	0
Decarboxylation	enzyme	NAD-ME	OG0011013	NAD-ME1*		Clusia_rosea	Cro0.g24617, Cro0.g84829, Cro0.g84830, Cro0.g84836, Cro0.g84839	5	T	T13	0
Decarboxylation	enzyme	NAD-ME	OG0011013	NAD-ME1*		Clusia_rosea	Cro0.g24617, Cro0.g84829, Cro0.g84830, Cro0.g84836, Cro0.g84839	5	T	T19	0
Decarboxylation	enzyme	NADP-ME	OG0000843	NADP-ME3|4	H1	Clusia_major	Cma12.g292, Cma00.g5268, Cma12.g225, Cma00.g18113	4	C	T04	95.53999999999999	0.7895945217188526
Decarboxylation	enzyme	NADP-ME	OG0000843	NADP-ME3|4	H1	Clusia_major	Cma12.g292, Cma00.g5268, Cma12.g225, Cma00.g18113	4	C	T08	57.986666666666665	-1.3813809222554227
Decarboxylation	enzyme	NADP-ME	OG0000843	NADP-ME3|4	H1	Clusia_major	Cma12.g292, Cma00.g5268, Cma12.g225, Cma00.g18113	4	C	T13	93.62333333333333	0.6787911416118756
Decarboxylation	enzyme	NADP-ME	OG0000843	NADP-ME3|4	H1	Clusia_major	Cma12.g292, Cma00.g5268, Cma12.g225, Cma00.g18113	4	C	T19	80.37666666666667	-0.08700474107530468
Decarboxylation	enzyme	NADP-ME	OG0000843	NADP-ME3|4	H1	Clusia_major	Cma12.g292, Cma00.g5268, Cma12.g225, Cma00.g18113	4	T	T04	137.31666666666666	0.826338965999812
Decarboxylation	enzyme	NADP-ME	OG0000843	NADP-ME3|4	H1	Clusia_major	Cma12.g292, Cma00.g5268, Cma12.g225, Cma00.g18113	4	T	T08	126.60999999999999	-0.27316424808113393
Decarboxylation	enzyme	NADP-ME	OG0000843	NADP-ME3|4	H1	Clusia_major	Cma12.g292, Cma00.g5268, Cma12.g225, Cma00.g18113	4	T	T13	116.62333333333335	-1.298728267192747
Decarboxylation	enzyme	NADP-ME	OG0000843	NADP-ME3|4	H1	Clusia_major	Cma12.g292, Cma00.g5268, Cma12.g225, Cma00.g18113	4	T	T19	136.53	0.7455535492740644
Decarboxylation	enzyme	NADP-ME	OG0000843	NADP-ME3|4	H1	Clusia_rosea	Cro0.g22953, Cro0.g22954, Cro0.g29645, Cro0.g67915, Cro0.g122202, Cro0.g21757	6	C	T04	68.93	1.0190589107941144
Decarboxylation	enzyme	NADP-ME	OG0000843	NADP-ME3|4	H1	Clusia_rosea	Cro0.g22953, Cro0.g22954, Cro0.g29645, Cro0.g67915, Cro0.g122202, Cro0.g21757	6	C	T08	45.60666666666666	-0.8483817226967305
Decarboxylation	enzyme	NADP-ME	OG0000843	NADP-ME3|4	H1	Clusia_rosea	Cro0.g22953, Cro0.g22954, Cro0.g29645, Cro0.g67915, Cro0.g122202, Cro0.g21757	6	C	T13	45.353333333333325	-0.8686654854729641
Decarboxylation	enzyme	NADP-ME	OG0000843	NADP-ME3|4	H1	Clusia_rosea	Cro0.g22953, Cro0.g22954, Cro0.g29645, Cro0.g67915, Cro0.g122202, Cro0.g21757	6	C	T19	64.92	0.6979882973755797
Decarboxylation	enzyme	NADP-ME	OG0000843	NADP-ME3|4	H1	Clusia_rosea	Cro0.g22953, Cro0.g22954, Cro0.g29645, Cro0.g67915, Cro0.g122202, Cro0.g21757	6	T	T04	85.02000000000001	-0.862142211719534
Decarboxylation	enzyme	NADP-ME	OG0000843	NADP-ME3|4	H1	Clusia_rosea	Cro0.g22953, Cro0.g22954, Cro0.g29645, Cro0.g67915, Cro0.g122202, Cro0.g21757	6	T	T08	156.41	1.4389450859590347
Decarboxylation	enzyme	NADP-ME	OG0000843	NADP-ME3|4	H1	Clusia_rosea	Cro0.g22953, Cro0.g22954, Cro0.g29645, Cro0.g67915, Cro0.g122202, Cro0.g21757	6	T	T13	105.90666666666667	-0.18891005935207325
Decarboxylation	enzyme	NADP-ME	OG0000843	NADP-ME3|4	H1	Clusia_rosea	Cro0.g22953, Cro0.g22954, Cro0.g29645, Cro0.g67915, Cro0.g122202, Cro0.g21757	6	T	T19	99.73333333333335	-0.38789281488742833
Decarboxylation	enzyme	NADP-ME	OG0000843	NADP-ME3|4	H2	Clusia_major	Cma18.g717, Cma00.g22967, Cma13.g1376, Cma00.g21600, Cma13.g259, Cma00.g8995	6	C	T04	225.14333333333332	1.3451407333276777
Decarboxylation	enzyme	NADP-ME	OG0000843	NADP-ME3|4	H2	Clusia_major	Cma18.g717, Cma00.g22967, Cma13.g1376, Cma00.g21600, Cma13.g259, Cma00.g8995	6	C	T08	153.82333333333332	0.1303196018855212
Decarboxylation	enzyme	NADP-ME	OG0000843	NADP-ME3|4	H2	Clusia_major	Cma18.g717, Cma00.g22967, Cma13.g1376, Cma00.g21600, Cma13.g259, Cma00.g8995	6	C	T13	114.97333333333333	-0.5314274670506506
Decarboxylation	enzyme	NADP-ME	OG0000843	NADP-ME3|4	H2	Clusia_major	Cma18.g717, Cma00.g22967, Cma13.g1376, Cma00.g21600, Cma13.g259, Cma00.g8995	6	C	T19	90.75	-0.9440328681625477
Decarboxylation	enzyme	NADP-ME	OG0000843	NADP-ME3|4	H2	Clusia_major	Cma18.g717, Cma00.g22967, Cma13.g1376, Cma00.g21600, Cma13.g259, Cma00.g8995	6	T	T04	156.92666666666668	0.8998728968278221
Decarboxylation	enzyme	NADP-ME	OG0000843	NADP-ME3|4	H2	Clusia_major	Cma18.g717, Cma00.g22967, Cma13.g1376, Cma00.g21600, Cma13.g259, Cma00.g8995	6	T	T08	126.23333333333335	-0.23648389461326988
Decarboxylation	enzyme	NADP-ME	OG0000843	NADP-ME3|4	H2	Clusia_major	Cma18.g717, Cma00.g22967, Cma13.g1376, Cma00.g21600, Cma13.g259, Cma00.g8995	6	T	T13	97.23666666666666	-1.3100251336169695
Decarboxylation	enzyme	NADP-ME	OG0000843	NADP-ME3|4	H2	Clusia_major	Cma18.g717, Cma00.g22967, Cma13.g1376, Cma00.g21600, Cma13.g259, Cma00.g8995	6	T	T19	150.08666666666664	0.6466361314024168
Decarboxylation	enzyme	NADP-ME	OG0000843	NADP-ME3|4	H2	Clusia_rosea	Cro0.g18596, Cro0.g25209, Cro0.g72500, Cro0.g27234, Cro0.g60268, Cro0.g66725, Cro0.g94536, Cro0.g28802, Cro0.g52606, Cro0.g54232, Cro0.g55729	11	C	T04	33.60333333333333	0.6668369425313618
Decarboxylation	enzyme	NADP-ME	OG0000843	NADP-ME3|4	H2	Clusia_rosea	Cro0.g18596, Cro0.g25209, Cro0.g72500, Cro0.g27234, Cro0.g60268, Cro0.g66725, Cro0.g94536, Cro0.g28802, Cro0.g52606, Cro0.g54232, Cro0.g55729	11	C	T08	35.61333333333334	0.8601323043130766
Decarboxylation	enzyme	NADP-ME	OG0000843	NADP-ME3|4	H2	Clusia_rosea	Cro0.g18596, Cro0.g25209, Cro0.g72500, Cro0.g27234, Cro0.g60268, Cro0.g66725, Cro0.g94536, Cro0.g28802, Cro0.g52606, Cro0.g54232, Cro0.g55729	11	C	T13	12.803333333333333	-1.3334334679460798
Decarboxylation	enzyme	NADP-ME	OG0000843	NADP-ME3|4	H2	Clusia_rosea	Cro0.g18596, Cro0.g25209, Cro0.g72500, Cro0.g27234, Cro0.g60268, Cro0.g66725, Cro0.g94536, Cro0.g28802, Cro0.g52606, Cro0.g54232, Cro0.g55729	11	C	T19	24.656666666666663	-0.1935357788983585
Decarboxylation	enzyme	NADP-ME	OG0000843	NADP-ME3|4	H2	Clusia_rosea	Cro0.g18596, Cro0.g25209, Cro0.g72500, Cro0.g27234, Cro0.g60268, Cro0.g66725, Cro0.g94536, Cro0.g28802, Cro0.g52606, Cro0.g54232, Cro0.g55729	11	T	T04	59.69666666666666	1.4470551838147063
Decarboxylation	enzyme	NADP-ME	OG0000843	NADP-ME3|4	H2	Clusia_rosea	Cro0.g18596, Cro0.g25209, Cro0.g72500, Cro0.g27234, Cro0.g60268, Cro0.g66725, Cro0.g94536, Cro0.g28802, Cro0.g52606, Cro0.g54232, Cro0.g55729	11	T	T08	24.256666666666668	-0.5014729122265763
Decarboxylation	enzyme	NADP-ME	OG0000843	NADP-ME3|4	H2	Clusia_rosea	Cro0.g18596, Cro0.g25209, Cro0.g72500, Cro0.g27234, Cro0.g60268, Cro0.g66725, Cro0.g94536, Cro0.g28802, Cro0.g52606, Cro0.g54232, Cro0.g55729	11	T	T13	18.919999999999998	-0.7948884014818525
Decarboxylation	enzyme	NADP-ME	OG0000843	NADP-ME3|4	H2	Clusia_rosea	Cro0.g18596, Cro0.g25209, Cro0.g72500, Cro0.g27234, Cro0.g60268, Cro0.g66725, Cro0.g94536, Cro0.g28802, Cro0.g52606, Cro0.g54232, Cro0.g55729	11	T	T19	30.636666666666663	-0.15069387010627783
Decarboxylation	enzyme	NADP-ME	OG0000843	NADP-ME3|4		Clusia_rosea	Cro0.g61064	1	C	T04	0	-1.0919390945111083
Decarboxylation	enzyme	NADP-ME	OG0000843	NADP-ME3|4		Clusia_rosea	Cro0.g61064	1	C	T08	1.0066666666666668	-0.18536698030532195
Decarboxylation	enzyme	NADP-ME	OG0000843	NADP-ME3|4		Clusia_rosea	Cro0.g61064	1	C	T13	1.1533333333333333	-0.05328362591772411
Decarboxylation	enzyme	NADP-ME	OG0000843	NADP-ME3|4		Clusia_rosea	Cro0.g61064	1	C	T19	2.69	1.3305897007341547
Decarboxylation	enzyme	NADP-ME	OG0000843	NADP-ME3|4		Clusia_rosea	Cro0.g61064	1	T	T04	1.8366666666666667	0.9451319379758695
Decarboxylation	enzyme	NADP-ME	OG0000843	NADP-ME3|4		Clusia_rosea	Cro0.g61064	1	T	T08	1.3233333333333333	0.09644203448733363
Decarboxylation	enzyme	NADP-ME	OG0000843	NADP-ME3|4		Clusia_rosea	Cro0.g61064	1	T	T13	1.4833333333333334	0.36096875765259173
Decarboxylation	enzyme	NADP-ME	OG0000843	NADP-ME3|4		Clusia_rosea	Cro0.g61064	1	T	T19	0.41666666666666663	-1.4025427301157942
Decarboxylation	enzyme	PEP-CK	OG0002610	PEP-CK1	H1	Clusia_major	Cma10.g720, Cma00.g10243	2	C	T04	51.29333333333334	-1.133324278662383
Decarboxylation	enzyme	PEP-CK	OG0002610	PEP-CK1	H1	Clusia_major	Cma10.g720, Cma00.g10243	2	C	T08	274.47333333333336	-0.5478868531352489
Decarboxylation	enzyme	PEP-CK	OG0002610	PEP-CK1	H1	Clusia_major	Cma10.g720, Cma00.g10243	2	C	T13	791.2633333333333	0.8077373387196106
Decarboxylation	enzyme	PEP-CK	OG0002610	PEP-CK1	H1	Clusia_major	Cma10.g720, Cma00.g10243	2	C	T19	816.3233333333333	0.8734737930780206
Decarboxylation	enzyme	PEP-CK	OG0002610	PEP-CK1	H1	Clusia_major	Cma10.g720, Cma00.g10243	2	T	T04	549.64	-0.9308990746529637
Decarboxylation	enzyme	PEP-CK	OG0002610	PEP-CK1	H1	Clusia_major	Cma10.g720, Cma00.g10243	2	T	T08	976.59	1.0361103117720463
Decarboxylation	enzyme	PEP-CK	OG0002610	PEP-CK1	H1	Clusia_major	Cma10.g720, Cma00.g10243	2	T	T13	897.8766666666667	0.6734686312392736
Decarboxylation	enzyme	PEP-CK	OG0002610	PEP-CK1	H1	Clusia_major	Cma10.g720, Cma00.g10243	2	T	T19	582.6800000000001	-0.7786798683583567
Decarboxylation	enzyme	PEP-CK	OG0002610	PEP-CK1	H1	Clusia_rosea	Cro0.g109650, Cro0.g14279, Cro0.g59025	3	C	T04	155.49	-1.111106978125588
Decarboxylation	enzyme	PEP-CK	OG0002610	PEP-CK1	H1	Clusia_rosea	Cro0.g109650, Cro0.g14279, Cro0.g59025	3	C	T08	820.5333333333333	0.018761964416565035
Decarboxylation	enzyme	PEP-CK	OG0002610	PEP-CK1	H1	Clusia_rosea	Cro0.g109650, Cro0.g14279, Cro0.g59025	3	C	T13	1580.87	1.310528594474795
Decarboxylation	enzyme	PEP-CK	OG0002610	PEP-CK1	H1	Clusia_rosea	Cro0.g109650, Cro0.g14279, Cro0.g59025	3	C	T19	681.0666666666666	-0.21818358076577243
Decarboxylation	enzyme	PEP-CK	OG0002610	PEP-CK1	H1	Clusia_rosea	Cro0.g109650, Cro0.g14279, Cro0.g59025	3	T	T04	199.9666666666667	-0.8643882865759213
Decarboxylation	enzyme	PEP-CK	OG0002610	PEP-CK1	H1	Clusia_rosea	Cro0.g109650, Cro0.g14279, Cro0.g59025	3	T	T08	469.42	-0.42553625371148324
Decarboxylation	enzyme	PEP-CK	OG0002610	PEP-CK1	H1	Clusia_rosea	Cro0.g109650, Cro0.g14279, Cro0.g59025	3	T	T13	1610.1233333333332	1.432299277717239
Decarboxylation	enzyme	PEP-CK	OG0002610	PEP-CK1	H1	Clusia_rosea	Cro0.g109650, Cro0.g14279, Cro0.g59025	3	T	T19	643.28	-0.14237473742983456
Decarboxylation	enzyme	PEP-CK	OG0002610	PEP-CK1	H2	Clusia_major	Cma21.g392, Cma00.g15664, Cma17.g1004	3	C	T04	0	-1.3358218004547142
Decarboxylation	enzyme	PEP-CK	OG0002610	PEP-CK1	H2	Clusia_major	Cma21.g392, Cma00.g15664, Cma17.g1004	3	C	T08	1.3633333333333333	-0.19043161935203465
Decarboxylation	enzyme	PEP-CK	OG0002610	PEP-CK1	H2	Clusia_major	Cma21.g392, Cma00.g15664, Cma17.g1004	3	C	T13	2.3966666666666665	0.6777125276940059
Decarboxylation	enzyme	PEP-CK	OG0002610	PEP-CK1	H2	Clusia_major	Cma21.g392, Cma00.g15664, Cma17.g1004	3	C	T19	2.5999999999999996	0.8485408921127429
Decarboxylation	enzyme	PEP-CK	OG0002610	PEP-CK1	H2	Clusia_major	Cma21.g392, Cma00.g15664, Cma17.g1004	3	T	T04	9.586666666666666	-0.9154345039499097
Decarboxylation	enzyme	PEP-CK	OG0002610	PEP-CK1	H2	Clusia_major	Cma21.g392, Cma00.g15664, Cma17.g1004	3	T	T08	10.123333333333333	-0.8081674332541778
Decarboxylation	enzyme	PEP-CK	OG0002610	PEP-CK1	H2	Clusia_major	Cma21.g392, Cma00.g15664, Cma17.g1004	3	T	T13	19.02	0.9700674219440092
Decarboxylation	enzyme	PEP-CK	OG0002610	PEP-CK1	H2	Clusia_major	Cma21.g392, Cma00.g15664, Cma17.g1004	3	T	T19	17.936666666666664	0.7535345152600781
Decarboxylation	enzyme	PEP-CK	OG0002610	PEP-CK1	H2	Clusia_rosea	Cro0.g67147, Cro0.g67925, Cro0.g95923, Cro0.g10084, Cro0.g10086, Cro0.g47011, Cro0.g79206	7	C	T04	5.093333333333334	1.2790546572197061
Decarboxylation	enzyme	PEP-CK	OG0002610	PEP-CK1	H2	Clusia_rosea	Cro0.g67147, Cro0.g67925, Cro0.g95923, Cro0.g10084, Cro0.g10086, Cro0.g47011, Cro0.g79206	7	C	T08	2.816666666666667	0.25159881378417626
Decarboxylation	enzyme	PEP-CK	OG0002610	PEP-CK1	H2	Clusia_rosea	Cro0.g67147, Cro0.g67925, Cro0.g95923, Cro0.g10084, Cro0.g10086, Cro0.g47011, Cro0.g79206	7	C	T13	0	-1.0195581228234705
Decarboxylation	enzyme	PEP-CK	OG0002610	PEP-CK1	H2	Clusia_rosea	Cro0.g67147, Cro0.g67925, Cro0.g95923, Cro0.g10084, Cro0.g10086, Cro0.g47011, Cro0.g79206	7	C	T19	1.1266666666666665	-0.5110953481804119
Decarboxylation	enzyme	PEP-CK	OG0002610	PEP-CK1	H2	Clusia_rosea	Cro0.g67147, Cro0.g67925, Cro0.g95923, Cro0.g10084, Cro0.g10086, Cro0.g47011, Cro0.g79206	7	T	T04	1.7399999999999998	-0.30925320554114255
Decarboxylation	enzyme	PEP-CK	OG0002610	PEP-CK1	H2	Clusia_rosea	Cro0.g67147, Cro0.g67925, Cro0.g95923, Cro0.g10084, Cro0.g10086, Cro0.g47011, Cro0.g79206	7	T	T08	2.5966666666666667	0.5641322210970285
Decarboxylation	enzyme	PEP-CK	OG0002610	PEP-CK1	H2	Clusia_rosea	Cro0.g67147, Cro0.g67925, Cro0.g95923, Cro0.g10084, Cro0.g10086, Cro0.g47011, Cro0.g79206	7	T	T13	0.8099999999999998	-1.25740314340904
Decarboxylation	enzyme	PEP-CK	OG0002610	PEP-CK1	H2	Clusia_rosea	Cro0.g67147, Cro0.g67925, Cro0.g95923, Cro0.g10084, Cro0.g10086, Cro0.g47011, Cro0.g79206	7	T	T19	3.0266666666666673	1.0025241278531538
Decarboxylation	transporter	DIT	OG0004449	DIT2	H1	Clusia_major	Cma25.g446, Cma25.g451, Cma00.g19453, Cma00.g19470	4	C	T04	10.093333333333334	-0.5878187458341882
Decarboxylation	transporter	DIT	OG0004449	DIT2	H1	Clusia_major	Cma25.g446, Cma25.g451, Cma00.g19453, Cma00.g19470	4	C	T08	47.836666666666666	1.3828316343524922
Decarboxylation	transporter	DIT	OG0004449	DIT2	H1	Clusia_major	Cma25.g446, Cma25.g451, Cma00.g19453, Cma00.g19470	4	C	T13	22.58	0.06413359225459603
Decarboxylation	transporter	DIT	OG0004449	DIT2	H1	Clusia_major	Cma25.g446, Cma25.g451, Cma00.g19453, Cma00.g19470	4	C	T19	4.8966666666666665	-0.8591464807729001
Decarboxylation	transporter	DIT	OG0004449	DIT2	H1	Clusia_major	Cma25.g446, Cma25.g451, Cma00.g19453, Cma00.g19470	4	T	T04	7.809999999999999	-0.47070086485722884
Decarboxylation	transporter	DIT	OG0004449	DIT2	H1	Clusia_major	Cma25.g446, Cma25.g451, Cma00.g19453, Cma00.g19470	4	T	T08	9.5	0.3493862089661906
Decarboxylation	transporter	DIT	OG0004449	DIT2	H1	Clusia_major	Cma25.g446, Cma25.g451, Cma00.g19453, Cma00.g19470	4	T	T13	6.533333333333333	-1.0902143742741306
Decarboxylation	transporter	DIT	OG0004449	DIT2	H1	Clusia_major	Cma25.g446, Cma25.g451, Cma00.g19453, Cma00.g19470	4	T	T19	11.276666666666667	1.2115290301651696
Decarboxylation	transporter	DIT	OG0004449	DIT2	H1	Clusia_rosea	Cro0.g107637, Cro0.g25159, Cro0.g59796	3	C	T04	30.339999999999996	1.3761081744673778
Decarboxylation	transporter	DIT	OG0004449	DIT2	H1	Clusia_rosea	Cro0.g107637, Cro0.g25159, Cro0.g59796	3	C	T08	16	0.07607691088051884
Decarboxylation	transporter	DIT	OG0004449	DIT2	H1	Clusia_rosea	Cro0.g107637, Cro0.g25159, Cro0.g59796	3	C	T13	8.826666666666666	-0.5742409132103508
Decarboxylation	transporter	DIT	OG0004449	DIT2	H1	Clusia_rosea	Cro0.g107637, Cro0.g25159, Cro0.g59796	3	C	T19	5.476666666666667	-0.8779441721375459
Decarboxylation	transporter	DIT	OG0004449	DIT2	H1	Clusia_rosea	Cro0.g107637, Cro0.g25159, Cro0.g59796	3	T	T04	1.2799999999999998	-1.3824709182197472
Decarboxylation	transporter	DIT	OG0004449	DIT2	H1	Clusia_rosea	Cro0.g107637, Cro0.g25159, Cro0.g59796	3	T	T08	3.813333333333333	0.19690209620642027
Decarboxylation	transporter	DIT	OG0004449	DIT2	H1	Clusia_rosea	Cro0.g107637, Cro0.g25159, Cro0.g59796	3	T	T13	3.78	0.17612087233239182
Decarboxylation	transporter	DIT	OG0004449	DIT2	H1	Clusia_rosea	Cro0.g107637, Cro0.g25159, Cro0.g59796	3	T	T19	5.116666666666666	1.0094479496809354
Decarboxylation	transporter	DIT	OG0006972	DIT1	H1	Clusia_major	Cma06.g591, Cma00.g13479	2	C	T04	3.81	-0.7634004303222363
Decarboxylation	transporter	DIT	OG0006972	DIT1	H1	Clusia_major	Cma06.g591, Cma00.g13479	2	C	T08	6.82	0.4134678387020563
Decarboxylation	transporter	DIT	OG0006972	DIT1	H1	Clusia_major	Cma06.g591, Cma00.g13479	2	C	T13	8.883333333333333	1.2202025657519309
Decarboxylation	transporter	DIT	OG0006972	DIT1	H1	Clusia_major	Cma06.g591, Cma00.g13479	2	C	T19	3.5366666666666666	-0.8702699741317512
Decarboxylation	transporter	DIT	OG0006972	DIT1	H1	Clusia_major	Cma06.g591, Cma00.g13479	2	T	T04	19.846666666666668	0.8641317289333975
Decarboxylation	transporter	DIT	OG0006972	DIT1	H1	Clusia_major	Cma06.g591, Cma00.g13479	2	T	T08	13.31	-0.434134749088738
Decarboxylation	transporter	DIT	OG0006972	DIT1	H1	Clusia_major	Cma06.g591, Cma00.g13479	2	T	T13	19.413333333333334	0.7780661286565603
Decarboxylation	transporter	DIT	OG0006972	DIT1	H1	Clusia_major	Cma06.g591, Cma00.g13479	2	T	T19	9.413333333333334	-1.2080631085012195
Decarboxylation	transporter	DIT	OG0006972	DIT1	H1	Clusia_rosea	Cro0.g24372, Cro0.g28318, Cro0.g43508, Cro0.g77235	4	C	T04	3.506666666666667	-0.9850696352815859
Decarboxylation	transporter	DIT	OG0006972	DIT1	H1	Clusia_rosea	Cro0.g24372, Cro0.g28318, Cro0.g43508, Cro0.g77235	4	C	T08	5.883333333333333	0.32285336277385274
Decarboxylation	transporter	DIT	OG0006972	DIT1	H1	Clusia_rosea	Cro0.g24372, Cro0.g28318, Cro0.g43508, Cro0.g77235	4	C	T13	4.22	-0.5925092964542874
Decarboxylation	transporter	DIT	OG0006972	DIT1	H1	Clusia_rosea	Cro0.g24372, Cro0.g28318, Cro0.g43508, Cro0.g77235	4	C	T19	7.576666666666666	1.2547255689620196
Decarboxylation	transporter	DIT	OG0006972	DIT1	H1	Clusia_rosea	Cro0.g24372, Cro0.g28318, Cro0.g43508, Cro0.g77235	4	T	T04	7.316666666666667	1.3502056437045307
Decarboxylation	transporter	DIT	OG0006972	DIT1	H1	Clusia_rosea	Cro0.g24372, Cro0.g28318, Cro0.g43508, Cro0.g77235	4	T	T08	3.5966666666666667	0.07566176688130691
Decarboxylation	transporter	DIT	OG0006972	DIT1	H1	Clusia_rosea	Cro0.g24372, Cro0.g28318, Cro0.g43508, Cro0.g77235	4	T	T13	2.1066666666666665	-0.4348410224914359
Decarboxylation	transporter	DIT	OG0006972	DIT1	H1	Clusia_rosea	Cro0.g24372, Cro0.g28318, Cro0.g43508, Cro0.g77235	4	T	T19	0.4833333333333333	-0.9910263880944016
Decarboxylation	transporter	DIT	OG0006972	DIT1	H2	Clusia_major	Cma28.g547, Cma00.g11206	2	C	T04	25.75	-0.12007790824472023
Decarboxylation	transporter	DIT	OG0006972	DIT1	H2	Clusia_major	Cma28.g547, Cma00.g11206	2	C	T08	38.56333333333333	1.0930087653234903
Decarboxylation	transporter	DIT	OG0006972	DIT1	H2	Clusia_major	Cma28.g547, Cma00.g11206	2	C	T13	30.453333333333333	0.32520442692821033
Decarboxylation	transporter	DIT	OG0006972	DIT1	H2	Clusia_major	Cma28.g547, Cma00.g11206	2	C	T19	13.306666666666667	-1.298135284006981
Decarboxylation	transporter	DIT	OG0006972	DIT1	H2	Clusia_major	Cma28.g547, Cma00.g11206	2	T	T04	19.240000000000002	0.17867904965361522
Decarboxylation	transporter	DIT	OG0006972	DIT1	H2	Clusia_major	Cma28.g547, Cma00.g11206	2	T	T08	15.833333333333332	-0.6657602046631225
Decarboxylation	transporter	DIT	OG0006972	DIT1	H2	Clusia_major	Cma28.g547, Cma00.g11206	2	T	T13	23.926666666666666	1.3404027204650941
Decarboxylation	transporter	DIT	OG0006972	DIT1	H2	Clusia_major	Cma28.g547, Cma00.g11206	2	T	T19	15.076666666666668	-0.8533215654555868
Decarboxylation	transporter	DIT	OG0006972	DIT1	H2	Clusia_rosea	Cro0.g32161, Cro0.g79697, Cro0.g82544	3	C	T04	27.543333333333337	1.0055967928012528
Decarboxylation	transporter	DIT	OG0006972	DIT1	H2	Clusia_rosea	Cro0.g32161, Cro0.g79697, Cro0.g82544	3	C	T08	25.46666666666667	0.6389622342554265
Decarboxylation	transporter	DIT	OG0006972	DIT1	H2	Clusia_rosea	Cro0.g32161, Cro0.g79697, Cro0.g82544	3	C	T13	19.10333333333333	-0.48448138093555604
Decarboxylation	transporter	DIT	OG0006972	DIT1	H2	Clusia_rosea	Cro0.g32161, Cro0.g79697, Cro0.g82544	3	C	T19	15.276666666666667	-1.1600776461211226
Decarboxylation	transporter	DIT	OG0006972	DIT1	H2	Clusia_rosea	Cro0.g32161, Cro0.g79697, Cro0.g82544	3	T	T04	34.38666666666667	0.7509217533474922
Decarboxylation	transporter	DIT	OG0006972	DIT1	H2	Clusia_rosea	Cro0.g32161, Cro0.g79697, Cro0.g82544	3	T	T08	18.04	-0.24664570660540036
Decarboxylation	transporter	DIT	OG0006972	DIT1	H2	Clusia_rosea	Cro0.g32161, Cro0.g79697, Cro0.g82544	3	T	T13	35.32333333333334	0.8080825315381046
Decarboxylation	transporter	DIT	OG0006972	DIT1	H2	Clusia_rosea	Cro0.g32161, Cro0.g79697, Cro0.g82544	3	T	T19	0.5766666666666667	-1.312358578280197
Decarboxylation	transporter	PUMP	OG0001958	PUMP5	H1	Clusia_major	Cma11.g1046, Cma00.g5426, Cma10.g669, Cma00.g10276	4	C	T04	1.5500000000000003	-0.6331282120783144
Decarboxylation	transporter	PUMP	OG0001958	PUMP5	H1	Clusia_major	Cma11.g1046, Cma00.g5426, Cma10.g669, Cma00.g10276	4	C	T08	16.93	-0.41468406562431426
Decarboxylation	transporter	PUMP	OG0001958	PUMP5	H1	Clusia_major	Cma11.g1046, Cma00.g5426, Cma10.g669, Cma00.g10276	4	C	T13	151.2433333333333	1.4929857300448397
Decarboxylation	transporter	PUMP	OG0001958	PUMP5	H1	Clusia_major	Cma11.g1046, Cma00.g5426, Cma10.g669, Cma00.g10276	4	C	T19	14.783333333333331	-0.4451734523422111
Decarboxylation	transporter	PUMP	OG0001958	PUMP5	H1	Clusia_major	Cma11.g1046, Cma00.g5426, Cma10.g669, Cma00.g10276	4	T	T04	23.256666666666664	-0.7728295914906237
Decarboxylation	transporter	PUMP	OG0001958	PUMP5	H1	Clusia_major	Cma11.g1046, Cma00.g5426, Cma10.g669, Cma00.g10276	4	T	T08	91.05666666666667	0.36392696779339917
Decarboxylation	transporter	PUMP	OG0001958	PUMP5	H1	Clusia_major	Cma11.g1046, Cma00.g5426, Cma10.g669, Cma00.g10276	4	T	T13	143.91	1.250082916859646
Decarboxylation	transporter	PUMP	OG0001958	PUMP5	H1	Clusia_major	Cma11.g1046, Cma00.g5426, Cma10.g669, Cma00.g10276	4	T	T19	19.18	-0.841180293162421
Decarboxylation	transporter	PUMP	OG0001958	PUMP5	H1	Clusia_rosea	Cro0.g109049, Cro0.g36072, Cro0.g55202	3	C	T04	5.126666666666666	-0.5281676690478889
Decarboxylation	transporter	PUMP	OG0001958	PUMP5	H1	Clusia_rosea	Cro0.g109049, Cro0.g36072, Cro0.g55202	3	C	T08	10.570000000000002	-0.3636002575700788
Decarboxylation	transporter	PUMP	OG0001958	PUMP5	H1	Clusia_rosea	Cro0.g109049, Cro0.g36072, Cro0.g55202	3	C	T13	71.96666666666667	1.4925951815051102
Decarboxylation	transporter	PUMP	OG0001958	PUMP5	H1	Clusia_rosea	Cro0.g109049, Cro0.g36072, Cro0.g55202	3	C	T19	2.7233333333333336	-0.6008272548871425
Decarboxylation	transporter	PUMP	OG0001958	PUMP5	H1	Clusia_rosea	Cro0.g109049, Cro0.g36072, Cro0.g55202	3	T	T04	4.699999999999999	-0.40250118357236614
Decarboxylation	transporter	PUMP	OG0001958	PUMP5	H1	Clusia_rosea	Cro0.g109049, Cro0.g36072, Cro0.g55202	3	T	T08	5.289999999999999	-0.30801483146055075
Decarboxylation	transporter	PUMP	OG0001958	PUMP5	H1	Clusia_rosea	Cro0.g109049, Cro0.g36072, Cro0.g55202	3	T	T13	16.400000000000002	1.4712112227127867
Decarboxylation	transporter	PUMP	OG0001958	PUMP5	H1	Clusia_rosea	Cro0.g109049, Cro0.g36072, Cro0.g55202	3	T	T19	2.4633333333333334	-0.7606952076798695
Decarboxylation	transporter	PUMP	OG0001958	PUMP5	H2	Clusia_major	Cma13.g591, Cma13.g614, Cma17.g964	3	C	T04	0	-0.5832822411477958
Decarboxylation	transporter	PUMP	OG0001958	PUMP5	H2	Clusia_major	Cma13.g591, Cma13.g614, Cma17.g964	3	C	T08	1.63	-0.4887586236096775
Decarboxylation	transporter	PUMP	OG0001958	PUMP5	H2	Clusia_major	Cma13.g591, Cma13.g614, Cma17.g964	3	C	T13	35.870000000000005	1.496817244184907
Decarboxylation	transporter	PUMP	OG0001958	PUMP5	H2	Clusia_major	Cma13.g591, Cma13.g614, Cma17.g964	3	C	T19	2.7333333333333334	-0.4247763794274337
Decarboxylation	transporter	PUMP	OG0001958	PUMP5	H2	Clusia_major	Cma13.g591, Cma13.g614, Cma17.g964	3	T	T04	2.4566666666666666	-0.6806524729232648
Decarboxylation	transporter	PUMP	OG0001958	PUMP5	H2	Clusia_major	Cma13.g591, Cma13.g614, Cma17.g964	3	T	T08	20.636666666666663	-0.1342470288073558
Decarboxylation	transporter	PUMP	OG0001958	PUMP5	H2	Clusia_major	Cma13.g591, Cma13.g614, Cma17.g964	3	T	T13	73.45	1.4530738103148417
Decarboxylation	transporter	PUMP	OG0001958	PUMP5	H2	Clusia_major	Cma13.g591, Cma13.g614, Cma17.g964	3	T	T19	3.8699999999999997	-0.6381743085842209
Decarboxylation	transporter	PUMP	OG0001958	PUMP5	H2	Clusia_rosea	Cro0.g6851, Cro0.g94492, Cro0.g103697, Cro0.g1989, Cro0.g100014, Cro0.g79251	6	C	T04	0	-0.5
Decarboxylation	transporter	PUMP	OG0001958	PUMP5	H2	Clusia_rosea	Cro0.g6851, Cro0.g94492, Cro0.g103697, Cro0.g1989, Cro0.g100014, Cro0.g79251	6	C	T08	0	-0.5
Decarboxylation	transporter	PUMP	OG0001958	PUMP5	H2	Clusia_rosea	Cro0.g6851, Cro0.g94492, Cro0.g103697, Cro0.g1989, Cro0.g100014, Cro0.g79251	6	C	T13	0	-0.5
Decarboxylation	transporter	PUMP	OG0001958	PUMP5	H2	Clusia_rosea	Cro0.g6851, Cro0.g94492, Cro0.g103697, Cro0.g1989, Cro0.g100014, Cro0.g79251	6	C	T19	5.766666666666667	1.5
Decarboxylation	transporter	PUMP	OG0001958	PUMP5	H2	Clusia_rosea	Cro0.g6851, Cro0.g94492, Cro0.g103697, Cro0.g1989, Cro0.g100014, Cro0.g79251	6	T	T04	0	-0.5
Decarboxylation	transporter	PUMP	OG0001958	PUMP5	H2	Clusia_rosea	Cro0.g6851, Cro0.g94492, Cro0.g103697, Cro0.g1989, Cro0.g100014, Cro0.g79251	6	T	T08	0	-0.5
Decarboxylation	transporter	PUMP	OG0001958	PUMP5	H2	Clusia_rosea	Cro0.g6851, Cro0.g94492, Cro0.g103697, Cro0.g1989, Cro0.g100014, Cro0.g79251	6	T	T13	0.6933333333333334	1.5
Decarboxylation	transporter	PUMP	OG0001958	PUMP5	H2	Clusia_rosea	Cro0.g6851, Cro0.g94492, Cro0.g103697, Cro0.g1989, Cro0.g100014, Cro0.g79251	6	T	T19	0	-0.5
Malate_turnover	enzyme	NAD-MDH	OG0001880	MDH	H1	Clusia_major	Cma16.g1240, Cma00.g17824, Cma16.g533, Cma16.g572, Cma00.g21809	5	C	T04	41.70666666666667	-0.13762105136524658
Malate_turnover	enzyme	NAD-MDH	OG0001880	MDH	H1	Clusia_major	Cma16.g1240, Cma00.g17824, Cma16.g533, Cma16.g572, Cma00.g21809	5	C	T08	16.556666666666665	-0.8855777108651826
Malate_turnover	enzyme	NAD-MDH	OG0001880	MDH	H1	Clusia_major	Cma16.g1240, Cma00.g17824, Cma16.g533, Cma16.g572, Cma00.g21809	5	C	T13	32.78	-0.4030985774276493
Malate_turnover	enzyme	NAD-MDH	OG0001880	MDH	H1	Clusia_major	Cma16.g1240, Cma00.g17824, Cma16.g533, Cma16.g572, Cma00.g21809	5	C	T19	94.29333333333334	1.4262973396580785
Malate_turnover	enzyme	NAD-MDH	OG0001880	MDH	H1	Clusia_major	Cma16.g1240, Cma00.g17824, Cma16.g533, Cma16.g572, Cma00.g21809	5	T	T04	58.31666666666666	0.6791875880167486
Malate_turnover	enzyme	NAD-MDH	OG0001880	MDH	H1	Clusia_major	Cma16.g1240, Cma00.g17824, Cma16.g533, Cma16.g572, Cma00.g21809	5	T	T08	36.279999999999994	-1.1938373966025981
Malate_turnover	enzyme	NAD-MDH	OG0001880	MDH	H1	Clusia_major	Cma16.g1240, Cma00.g17824, Cma16.g533, Cma16.g572, Cma00.g21809	5	T	T13	45.11333333333334	-0.4430408137495844
Malate_turnover	enzyme	NAD-MDH	OG0001880	MDH	H1	Clusia_major	Cma16.g1240, Cma00.g17824, Cma16.g533, Cma16.g572, Cma00.g21809	5	T	T19	61.593333333333334	0.9576906223354327
Malate_turnover	enzyme	NAD-MDH	OG0001880	MDH	H1	Clusia_rosea	Cro0.g104749, Cro0.g30446, Cro0.g30447, Cro0.g4886, Cro0.g4887, Cro0.g106480, Cro0.g45520, Cro0.g97292, Cro0.g18702, Cro0.g23421, Cro0.g93367	11	C	T04	107.90333333333332	0.7425253310969687
Malate_turnover	enzyme	NAD-MDH	OG0001880	MDH	H1	Clusia_rosea	Cro0.g104749, Cro0.g30446, Cro0.g30447, Cro0.g4886, Cro0.g4887, Cro0.g106480, Cro0.g45520, Cro0.g97292, Cro0.g18702, Cro0.g23421, Cro0.g93367	11	C	T08	83.02	-0.2659257917337185
Malate_turnover	enzyme	NAD-MDH	OG0001880	MDH	H1	Clusia_rosea	Cro0.g104749, Cro0.g30446, Cro0.g30447, Cro0.g4886, Cro0.g4887, Cro0.g106480, Cro0.g45520, Cro0.g97292, Cro0.g18702, Cro0.g23421, Cro0.g93367	11	C	T13	57.44666666666667	-1.3023406630474534
Malate_turnover	enzyme	NAD-MDH	OG0001880	MDH	H1	Clusia_rosea	Cro0.g104749, Cro0.g30446, Cro0.g30447, Cro0.g4886, Cro0.g4887, Cro0.g106480, Cro0.g45520, Cro0.g97292, Cro0.g18702, Cro0.g23421, Cro0.g93367	11	C	T19	109.95666666666668	0.8257411236842038
Malate_turnover	enzyme	NAD-MDH	OG0001880	MDH	H1	Clusia_rosea	Cro0.g104749, Cro0.g30446, Cro0.g30447, Cro0.g4886, Cro0.g4887, Cro0.g106480, Cro0.g45520, Cro0.g97292, Cro0.g18702, Cro0.g23421, Cro0.g93367	11	T	T04	95.50666666666666	-1.415261247608972
Malate_turnover	enzyme	NAD-MDH	OG0001880	MDH	H1	Clusia_rosea	Cro0.g104749, Cro0.g30446, Cro0.g30447, Cro0.g4886, Cro0.g4887, Cro0.g106480, Cro0.g45520, Cro0.g97292, Cro0.g18702, Cro0.g23421, Cro0.g93367	11	T	T08	197.10333333333335	0.43754938609299243
Malate_turnover	enzyme	NAD-MDH	OG0001880	MDH	H1	Clusia_rosea	Cro0.g104749, Cro0.g30446, Cro0.g30447, Cro0.g4886, Cro0.g4887, Cro0.g106480, Cro0.g45520, Cro0.g97292, Cro0.g18702, Cro0.g23421, Cro0.g93367	11	T	T13	222.10999999999999	0.8935940520607772
Malate_turnover	enzyme	NAD-MDH	OG0001880	MDH	H1	Clusia_rosea	Cro0.g104749, Cro0.g30446, Cro0.g30447, Cro0.g4886, Cro0.g4887, Cro0.g106480, Cro0.g45520, Cro0.g97292, Cro0.g18702, Cro0.g23421, Cro0.g93367	11	T	T19	177.72333333333333	0.08411780945520139
Malate_turnover	enzyme	NAD-MDH	OG0001880	MDH	H2	Clusia_major	Cma27.g562, Cma00.g9377	2	C	T04	578.05	-0.007900461909083193
Malate_turnover	enzyme	NAD-MDH	OG0001880	MDH	H2	Clusia_major	Cma27.g562, Cma00.g9377	2	C	T08	348.93333333333334	-0.7149815157122351
Malate_turnover	enzyme	NAD-MDH	OG0001880	MDH	H2	Clusia_major	Cma27.g562, Cma00.g9377	2	C	T13	355.76666666666665	-0.6938930431684589
Malate_turnover	enzyme	NAD-MDH	OG0001880	MDH	H2	Clusia_major	Cma27.g562, Cma00.g9377	2	C	T19	1039.69	1.4167750207897771
Malate_turnover	enzyme	NAD-MDH	OG0001880	MDH	H2	Clusia_major	Cma27.g562, Cma00.g9377	2	T	T04	465.08000000000004	1.3572830074202291
Malate_turnover	enzyme	NAD-MDH	OG0001880	MDH	H2	Clusia_major	Cma27.g562, Cma00.g9377	2	T	T08	405.28666666666663	0.026485380357966527
Malate_turnover	enzyme	NAD-MDH	OG0001880	MDH	H2	Clusia_major	Cma27.g562, Cma00.g9377	2	T	T13	358.81333333333333	-1.0078540396722504
Malate_turnover	enzyme	NAD-MDH	OG0001880	MDH	H2	Clusia_major	Cma27.g562, Cma00.g9377	2	T	T19	387.2066666666667	-0.37591434810594665
Malate_turnover	enzyme	NAD-MDH	OG0001880	MDH	H2	Clusia_rosea	Cro0.g22148, Cro0.g65316, Cro0.g65327	3	C	T04	1520.95	1.279611548940688
Malate_turnover	enzyme	NAD-MDH	OG0001880	MDH	H2	Clusia_rosea	Cro0.g22148, Cro0.g65316, Cro0.g65327	3	C	T08	1156.1433333333332	0.22363176365938978
Malate_turnover	enzyme	NAD-MDH	OG0001880	MDH	H2	Clusia_rosea	Cro0.g22148, Cro0.g65316, Cro0.g65327	3	C	T13	714.8066666666666	-1.0538739430256951
Malate_turnover	enzyme	NAD-MDH	OG0001880	MDH	H2	Clusia_rosea	Cro0.g22148, Cro0.g65316, Cro0.g65327	3	C	T19	923.6433333333334	-0.4493693695743819
Malate_turnover	enzyme	NAD-MDH	OG0001880	MDH	H2	Clusia_rosea	Cro0.g22148, Cro0.g65316, Cro0.g65327	3	T	T04	976.0266666666666	-1.1049949069366358
Malate_turnover	enzyme	NAD-MDH	OG0001880	MDH	H2	Clusia_rosea	Cro0.g22148, Cro0.g65316, Cro0.g65327	3	T	T08	1423.1233333333334	-0.04948079004884237
Malate_turnover	enzyme	NAD-MDH	OG0001880	MDH	H2	Clusia_rosea	Cro0.g22148, Cro0.g65316, Cro0.g65327	3	T	T13	1373.01	-0.16778927839432412
Malate_turnover	enzyme	NAD-MDH	OG0001880	MDH	H2	Clusia_rosea	Cro0.g22148, Cro0.g65316, Cro0.g65327	3	T	T19	2004.17	1.3222649753798028
Malate_turnover	enzyme	NAD-MDH	OG0003054	MDHG1	H1	Clusia_major	Cma25.g476, Cma00.g21771	2	C	T04	938.0899999999999	1.4884949710190656
Malate_turnover	enzyme	NAD-MDH	OG0003054	MDHG1	H1	Clusia_major	Cma25.g476, Cma00.g21771	2	C	T08	470.32	-0.3926044979056837
Malate_turnover	enzyme	NAD-MDH	OG0003054	MDHG1	H1	Clusia_major	Cma25.g476, Cma00.g21771	2	C	T13	401.36	-0.6699215968582687
Malate_turnover	enzyme	NAD-MDH	OG0003054	MDHG1	H1	Clusia_major	Cma25.g476, Cma00.g21771	2	C	T19	462.0233333333333	-0.4259688762551126
Malate_turnover	enzyme	NAD-MDH	OG0003054	MDHG1	H1	Clusia_major	Cma25.g476, Cma00.g21771	2	T	T04	237.98333333333332	1.0237837000836836
Malate_turnover	enzyme	NAD-MDH	OG0003054	MDHG1	H1	Clusia_major	Cma25.g476, Cma00.g21771	2	T	T08	166.88	-0.2822388823479563
Malate_turnover	enzyme	NAD-MDH	OG0003054	MDHG1	H1	Clusia_major	Cma25.g476, Cma00.g21771	2	T	T13	113.40666666666667	-1.2644344787742077
Malate_turnover	enzyme	NAD-MDH	OG0003054	MDHG1	H1	Clusia_major	Cma25.g476, Cma00.g21771	2	T	T19	210.71333333333334	0.5228896610384799
Malate_turnover	enzyme	NAD-MDH	OG0003054	MDHG1	H1	Clusia_rosea	Cro0.g107597, Cro0.g59842	2	C	T04	302.76	0.816236889823498
Malate_turnover	enzyme	NAD-MDH	OG0003054	MDHG1	H1	Clusia_rosea	Cro0.g107597, Cro0.g59842	2	C	T08	312.7266666666667	0.9138373497452058
Malate_turnover	enzyme	NAD-MDH	OG0003054	MDHG1	H1	Clusia_rosea	Cro0.g107597, Cro0.g59842	2	C	T13	134.36666666666667	-0.8327865330276136
Malate_turnover	enzyme	NAD-MDH	OG0003054	MDHG1	H1	Clusia_rosea	Cro0.g107597, Cro0.g59842	2	C	T19	127.78	-0.8972877065410899
Malate_turnover	enzyme	NAD-MDH	OG0003054	MDHG1	H1	Clusia_rosea	Cro0.g107597, Cro0.g59842	2	T	T04	54.71333333333333	-0.5576538912920754
Malate_turnover	enzyme	NAD-MDH	OG0003054	MDHG1	H1	Clusia_rosea	Cro0.g107597, Cro0.g59842	2	T	T08	56.900000000000006	-0.5275135421448136
Malate_turnover	enzyme	NAD-MDH	OG0003054	MDHG1	H1	Clusia_rosea	Cro0.g107597, Cro0.g59842	2	T	T13	65.28999999999999	-0.4118683305538724
Malate_turnover	enzyme	NAD-MDH	OG0003054	MDHG1	H1	Clusia_rosea	Cro0.g107597, Cro0.g59842	2	T	T19	203.77999999999997	1.4970357639907617
Malate_turnover	enzyme	NAD-MDH	OG0003054	MDHG1	H2	Clusia_major	Cma26.g746, Cma26.g745	2	C	T04	0	-1.1527522763918114
Malate_turnover	enzyme	NAD-MDH	OG0003054	MDHG1	H2	Clusia_major	Cma26.g746, Cma26.g745	2	C	T08	40.593333333333334	1.0922848612860199
Malate_turnover	enzyme	NAD-MDH	OG0003054	MDHG1	H2	Clusia_major	Cma26.g746, Cma26.g745	2	C	T13	12.566666666666666	-0.4577457064258545
Malate_turnover	enzyme	NAD-MDH	OG0003054	MDHG1	H2	Clusia_major	Cma26.g746, Cma26.g745	2	C	T19	30.213333333333335	0.518213121531646
Malate_turnover	enzyme	NAD-MDH	OG0003054	MDHG1	H2	Clusia_major	Cma26.g746, Cma26.g745	2	T	T04	0	-0.5657670268526085
Malate_turnover	enzyme	NAD-MDH	OG0003054	MDHG1	H2	Clusia_major	Cma26.g746, Cma26.g745	2	T	T08	18.78	1.493029310487999
Malate_turnover	enzyme	NAD-MDH	OG0003054	MDHG1	H2	Clusia_major	Cma26.g746, Cma26.g745	2	T	T13	1.8633333333333335	-0.3614952567827825
Malate_turnover	enzyme	NAD-MDH	OG0003054	MDHG1	H2	Clusia_major	Cma26.g746, Cma26.g745	2	T	T19	0	-0.5657670268526085
Malate_turnover	enzyme	NAD-MDH	OG0003054	MDHG1	H2	Clusia_rosea	Cro0.g117073, Cro0.g85311, Cro0.g99206, Cro0.g117072, Cro0.g30034, Cro0.g30035, Cro0.g85312, Cro0.g99205	8	C	T04	1.1266666666666665	0.06512859934906086
Malate_turnover	enzyme	NAD-MDH	OG0003054	MDHG1	H2	Clusia_rosea	Cro0.g117073, Cro0.g85311, Cro0.g99206, Cro0.g117072, Cro0.g30034, Cro0.g30035, Cro0.g85312, Cro0.g99205	8	C	T08	0	-0.7281494756052675
Malate_turnover	enzyme	NAD-MDH	OG0003054	MDHG1	H2	Clusia_rosea	Cro0.g117073, Cro0.g85311, Cro0.g99206, Cro0.g117072, Cro0.g30034, Cro0.g30035, Cro0.g85312, Cro0.g99205	8	C	T13	0	-0.7281494756052675
Malate_turnover	enzyme	NAD-MDH	OG0003054	MDHG1	H2	Clusia_rosea	Cro0.g117073, Cro0.g85311, Cro0.g99206, Cro0.g117072, Cro0.g30034, Cro0.g30035, Cro0.g85312, Cro0.g99205	8	C	T19	3.01	1.391170351861474
Malate_turnover	enzyme	NAD-MDH	OG0003054	MDHG1	H2	Clusia_rosea	Cro0.g117073, Cro0.g85311, Cro0.g99206, Cro0.g117072, Cro0.g30034, Cro0.g30035, Cro0.g85312, Cro0.g99205	8	T	T04	0	-0.6160538633501668
Malate_turnover	enzyme	NAD-MDH	OG0003054	MDHG1	H2	Clusia_rosea	Cro0.g117073, Cro0.g85311, Cro0.g99206, Cro0.g117072, Cro0.g30034, Cro0.g30035, Cro0.g85312, Cro0.g99205	8	T	T08	0	-0.6160538633501668
Malate_turnover	enzyme	NAD-MDH	OG0003054	MDHG1	H2	Clusia_rosea	Cro0.g117073, Cro0.g85311, Cro0.g99206, Cro0.g117072, Cro0.g30034, Cro0.g30035, Cro0.g85312, Cro0.g99205	8	T	T13	1.3566666666666665	-0.24473372653636769
Malate_turnover	enzyme	NAD-MDH	OG0003054	MDHG1	H2	Clusia_rosea	Cro0.g117073, Cro0.g85311, Cro0.g99206, Cro0.g117072, Cro0.g30034, Cro0.g30035, Cro0.g85312, Cro0.g99205	8	T	T19	7.6466666666666665	1.476841453236701
Malate_turnover	enzyme	NAD-MDH	OG0003054	MDHG2	H1	Clusia_major	Cma12.g610, Cma12.g614, Cma00.g9091	3	C	T04	3.8466666666666667	-1.2700559367191153
Malate_turnover	enzyme	NAD-MDH	OG0003054	MDHG2	H1	Clusia_major	Cma12.g610, Cma12.g614, Cma00.g9091	3	C	T08	32.45333333333333	0.9960951208043419
Malate_turnover	enzyme	NAD-MDH	OG0003054	MDHG2	H1	Clusia_major	Cma12.g610, Cma12.g614, Cma00.g9091	3	C	T13	26.94333333333333	0.5596062256649482
Malate_turnover	enzyme	NAD-MDH	OG0003054	MDHG2	H1	Clusia_major	Cma12.g610, Cma12.g614, Cma00.g9091	3	C	T19	16.273333333333333	-0.2856454097501748
Malate_turnover	enzyme	NAD-MDH	OG0003054	MDHG2	H1	Clusia_major	Cma12.g610, Cma12.g614, Cma00.g9091	3	T	T04	57.21	-0.6482536263058013
Malate_turnover	enzyme	NAD-MDH	OG0003054	MDHG2	H1	Clusia_major	Cma12.g610, Cma12.g614, Cma00.g9091	3	T	T08	85.13333333333334	1.263866312977192
Malate_turnover	enzyme	NAD-MDH	OG0003054	MDHG2	H1	Clusia_major	Cma12.g610, Cma12.g614, Cma00.g9091	3	T	T13	71.37666666666667	0.3218442299616834
Malate_turnover	enzyme	NAD-MDH	OG0003054	MDHG2	H1	Clusia_major	Cma12.g610, Cma12.g614, Cma00.g9091	3	T	T19	52.986666666666665	-0.9374569166330728
Malate_turnover	enzyme	NAD-MDH	OG0003054	MDHG2	H1	Clusia_rosea	Cro0.g40483, Cro0.g40485, Cro0.g122771, Cro0.g122774, Cro0.g40489, Cro0.g122769, Cro0.g46442, Cro0.g46445	8	C	T04	1.6800000000000002	-0.6490307392425281
Malate_turnover	enzyme	NAD-MDH	OG0003054	MDHG2	H1	Clusia_rosea	Cro0.g40483, Cro0.g40485, Cro0.g122771, Cro0.g122774, Cro0.g40489, Cro0.g122769, Cro0.g46442, Cro0.g46445	8	C	T08	5.42	-0.43695575142159865
Malate_turnover	enzyme	NAD-MDH	OG0003054	MDHG2	H1	Clusia_rosea	Cro0.g40483, Cro0.g40485, Cro0.g122771, Cro0.g122774, Cro0.g40489, Cro0.g122769, Cro0.g46442, Cro0.g46445	8	C	T13	39.42333333333333	1.491187698454784
Malate_turnover	enzyme	NAD-MDH	OG0003054	MDHG2	H1	Clusia_rosea	Cro0.g40483, Cro0.g40485, Cro0.g122771, Cro0.g122774, Cro0.g40489, Cro0.g122769, Cro0.g46442, Cro0.g46445	8	C	T19	5.98	-0.40520120779065727
Malate_turnover	enzyme	NAD-MDH	OG0003054	MDHG2	H1	Clusia_rosea	Cro0.g40483, Cro0.g40485, Cro0.g122771, Cro0.g122774, Cro0.g40489, Cro0.g122769, Cro0.g46442, Cro0.g46445	8	T	T04	20.753333333333334	1.3791611123882126
Malate_turnover	enzyme	NAD-MDH	OG0003054	MDHG2	H1	Clusia_rosea	Cro0.g40483, Cro0.g40485, Cro0.g122771, Cro0.g122774, Cro0.g40489, Cro0.g122769, Cro0.g46442, Cro0.g46445	8	T	T08	0.32999999999999996	-0.9356232008846483
Malate_turnover	enzyme	NAD-MDH	OG0003054	MDHG2	H1	Clusia_rosea	Cro0.g40483, Cro0.g40485, Cro0.g122771, Cro0.g122774, Cro0.g40489, Cro0.g122769, Cro0.g46442, Cro0.g46445	8	T	T13	4.43	-0.4709284554422428
Malate_turnover	enzyme	NAD-MDH	OG0003054	MDHG2	H1	Clusia_rosea	Cro0.g40483, Cro0.g40485, Cro0.g122771, Cro0.g122774, Cro0.g40489, Cro0.g122769, Cro0.g46442, Cro0.g46445	8	T	T19	8.826666666666668	0.02739054393867843
Malate_turnover	enzyme	NAD-MDH	OG0003054	MDHG2	H2	Clusia_major	Cma13.g635, Cma00.g15140	2	C	T04	53.95333333333333	0.08966138498507135
Malate_turnover	enzyme	NAD-MDH	OG0003054	MDHG2	H2	Clusia_major	Cma13.g635, Cma00.g15140	2	C	T08	33.05666666666667	-1.1929107142081108
Malate_turnover	enzyme	NAD-MDH	OG0003054	MDHG2	H2	Clusia_major	Cma13.g635, Cma00.g15140	2	C	T13	72.77	1.2445695840511926
Malate_turnover	enzyme	NAD-MDH	OG0003054	MDHG2	H2	Clusia_major	Cma13.g635, Cma00.g15140	2	C	T19	50.19	-0.14132025482815308
Malate_turnover	enzyme	NAD-MDH	OG0003054	MDHG2	H2	Clusia_major	Cma13.g635, Cma00.g15140	2	T	T04	101.69666666666666	1.3398991517556391
Malate_turnover	enzyme	NAD-MDH	OG0003054	MDHG2	H2	Clusia_major	Cma13.g635, Cma00.g15140	2	T	T08	77.13333333333334	0.037126114509656354
Malate_turnover	enzyme	NAD-MDH	OG0003054	MDHG2	H2	Clusia_major	Cma13.g635, Cma00.g15140	2	T	T13	56.71666666666667	-1.045718892021983
Malate_turnover	enzyme	NAD-MDH	OG0003054	MDHG2	H2	Clusia_major	Cma13.g635, Cma00.g15140	2	T	T19	70.18666666666667	-0.33130637424331316
Malate_turnover	enzyme	NAD-MDH	OG0003054	MDHG2	H2	Clusia_rosea	Cro0.g1969, Cro0.g31138	2	C	T04	67.69999999999999	1.0644618363896072
Malate_turnover	enzyme	NAD-MDH	OG0003054	MDHG2	H2	Clusia_rosea	Cro0.g1969, Cro0.g31138	2	C	T08	58.516666666666666	0.3854638370255494
Malate_turnover	enzyme	NAD-MDH	OG0003054	MDHG2	H2	Clusia_rosea	Cro0.g1969, Cro0.g31138	2	C	T13	35.68666666666667	-1.3025424416112699
Malate_turnover	enzyme	NAD-MDH	OG0003054	MDHG2	H2	Clusia_rosea	Cro0.g1969, Cro0.g31138	2	C	T19	51.31	-0.1473832318038858
Malate_turnover	enzyme	NAD-MDH	OG0003054	MDHG2	H2	Clusia_rosea	Cro0.g1969, Cro0.g31138	2	T	T04	75.80666666666667	0.6455018642184581
Malate_turnover	enzyme	NAD-MDH	OG0003054	MDHG2	H2	Clusia_rosea	Cro0.g1969, Cro0.g31138	2	T	T08	47.13666666666667	-1.4904841064049732
Malate_turnover	enzyme	NAD-MDH	OG0003054	MDHG2	H2	Clusia_rosea	Cro0.g1969, Cro0.g31138	2	T	T13	73.47	0.47141441329332967
Malate_turnover	enzyme	NAD-MDH	OG0003054	MDHG2	H2	Clusia_rosea	Cro0.g1969, Cro0.g31138	2	T	T19	72.15666666666667	0.3735678288931865
Malate_turnover	enzyme	NAD-MDH	OG0004070	MDHP	H1	Clusia_major	Cma10.g355, Cma00.g13825	2	C	T04	46.41666666666667	0.344424651926637
Malate_turnover	enzyme	NAD-MDH	OG0004070	MDHP	H1	Clusia_major	Cma10.g355, Cma00.g13825	2	C	T08	34.67666666666667	-0.4167133082839454
Malate_turnover	enzyme	NAD-MDH	OG0004070	MDHP	H1	Clusia_major	Cma10.g355, Cma00.g13825	2	C	T13	23.723333333333333	-1.1268494063111953
Malate_turnover	enzyme	NAD-MDH	OG0004070	MDHP	H1	Clusia_major	Cma10.g355, Cma00.g13825	2	C	T19	59.6	1.199138062668503
Malate_turnover	enzyme	NAD-MDH	OG0004070	MDHP	H1	Clusia_major	Cma10.g355, Cma00.g13825	2	T	T04	70.36666666666666	-0.30109540139737456
Malate_turnover	enzyme	NAD-MDH	OG0004070	MDHP	H1	Clusia_major	Cma10.g355, Cma00.g13825	2	T	T08	60.483333333333334	-1.1992320866521142
Malate_turnover	enzyme	NAD-MDH	OG0004070	MDHP	H1	Clusia_major	Cma10.g355, Cma00.g13825	2	T	T13	86.51	1.1659116699984806
Malate_turnover	enzyme	NAD-MDH	OG0004070	MDHP	H1	Clusia_major	Cma10.g355, Cma00.g13825	2	T	T19	77.36	0.3344158180510055
Malate_turnover	enzyme	NAD-MDH	OG0004070	MDHP	H1	Clusia_rosea	Cro0.g51973	1	C	T04	14.023333333333333	0.3803045688127907
Malate_turnover	enzyme	NAD-MDH	OG0004070	MDHP	H1	Clusia_rosea	Cro0.g51973	1	C	T08	11.706666666666665	-0.8858591453184151
Malate_turnover	enzyme	NAD-MDH	OG0004070	MDHP	H1	Clusia_rosea	Cro0.g51973	1	C	T13	11.986666666666666	-0.7328264086464416
Malate_turnover	enzyme	NAD-MDH	OG0004070	MDHP	H1	Clusia_rosea	Cro0.g51973	1	C	T19	15.593333333333332	1.2383809851520668
Malate_turnover	enzyme	NAD-MDH	OG0004070	MDHP	H1	Clusia_rosea	Cro0.g51973	1	T	T04	31.233333333333334	0.5201225077401086
Malate_turnover	enzyme	NAD-MDH	OG0004070	MDHP	H1	Clusia_rosea	Cro0.g51973	1	T	T08	16.57	-0.8695033116031881
Malate_turnover	enzyme	NAD-MDH	OG0004070	MDHP	H1	Clusia_rosea	Cro0.g51973	1	T	T13	17.27	-0.8031651842874135
Malate_turnover	enzyme	NAD-MDH	OG0004070	MDHP	H1	Clusia_rosea	Cro0.g51973	1	T	T19	37.906666666666666	1.1525459881504925
Malate_turnover	enzyme	NAD-MDH	OG0004070	MDHP	H2	Clusia_major	Cma21.g763, Cma00.g10760, Cma08.g743, Cma00.g12698	4	C	T04	49.67333333333333	0.8595745603929588
Malate_turnover	enzyme	NAD-MDH	OG0004070	MDHP	H2	Clusia_major	Cma21.g763, Cma00.g10760, Cma08.g743, Cma00.g12698	4	C	T08	37.79666666666667	-0.29050585968969694
Malate_turnover	enzyme	NAD-MDH	OG0004070	MDHP	H2	Clusia_major	Cma21.g763, Cma00.g10760, Cma08.g743, Cma00.g12698	4	C	T13	48.22333333333333	0.7191633948762716
Malate_turnover	enzyme	NAD-MDH	OG0004070	MDHP	H2	Clusia_major	Cma21.g763, Cma00.g10760, Cma08.g743, Cma00.g12698	4	C	T19	27.493333333333332	-1.288232095579534
Malate_turnover	enzyme	NAD-MDH	OG0004070	MDHP	H2	Clusia_major	Cma21.g763, Cma00.g10760, Cma08.g743, Cma00.g12698	4	T	T04	90.76666666666667	0.12494600565985006
Malate_turnover	enzyme	NAD-MDH	OG0004070	MDHP	H2	Clusia_major	Cma21.g763, Cma00.g10760, Cma08.g743, Cma00.g12698	4	T	T08	78.78333333333333	-0.5995393013517013
Malate_turnover	enzyme	NAD-MDH	OG0004070	MDHP	H2	Clusia_major	Cma21.g763, Cma00.g10760, Cma08.g743, Cma00.g12698	4	T	T13	111.16333333333334	1.3580824711963408
Malate_turnover	enzyme	NAD-MDH	OG0004070	MDHP	H2	Clusia_major	Cma21.g763, Cma00.g10760, Cma08.g743, Cma00.g12698	4	T	T19	74.08666666666667	-0.8834891755044896
Malate_turnover	enzyme	NAD-MDH	OG0004070	MDHP	H2	Clusia_rosea	Cro0.g122810, Cro0.g1510, Cro0.g64475, Cro0.g110243, Cro0.g17847, Cro0.g67663	6	C	T04	28.290000000000003	0.6327656638122401
Malate_turnover	enzyme	NAD-MDH	OG0004070	MDHP	H2	Clusia_rosea	Cro0.g122810, Cro0.g1510, Cro0.g64475, Cro0.g110243, Cro0.g17847, Cro0.g67663	6	C	T08	26.72	0.04054981154087306
Malate_turnover	enzyme	NAD-MDH	OG0004070	MDHP	H2	Clusia_rosea	Cro0.g122810, Cro0.g1510, Cro0.g64475, Cro0.g110243, Cro0.g17847, Cro0.g67663	6	C	T13	22.833333333333336	-1.425530196417538
Malate_turnover	enzyme	NAD-MDH	OG0004070	MDHP	H2	Clusia_rosea	Cro0.g122810, Cro0.g1510, Cro0.g64475, Cro0.g110243, Cro0.g17847, Cro0.g67663	6	C	T19	28.606666666666666	0.7522147210644249
Malate_turnover	enzyme	NAD-MDH	OG0004070	MDHP	H2	Clusia_rosea	Cro0.g122810, Cro0.g1510, Cro0.g64475, Cro0.g110243, Cro0.g17847, Cro0.g67663	6	T	T04	107.61333333333334	1.161004845735182
Malate_turnover	enzyme	NAD-MDH	OG0004070	MDHP	H2	Clusia_rosea	Cro0.g122810, Cro0.g1510, Cro0.g64475, Cro0.g110243, Cro0.g17847, Cro0.g67663	6	T	T08	15.51666666666667	-1.1893754647788106
Malate_turnover	enzyme	NAD-MDH	OG0004070	MDHP	H2	Clusia_rosea	Cro0.g122810, Cro0.g1510, Cro0.g64475, Cro0.g110243, Cro0.g17847, Cro0.g67663	6	T	T13	49.18666666666667	-0.330090238512864
Malate_turnover	enzyme	NAD-MDH	OG0004070	MDHP	H2	Clusia_rosea	Cro0.g122810, Cro0.g1510, Cro0.g64475, Cro0.g110243, Cro0.g17847, Cro0.g67663	6	T	T19	76.16666666666666	0.35846085755649226
Malate_turnover	enzyme	NAD-MDH	OG0004070	MDHP		Clusia_rosea	Cro0.g25097	1	C	T04	41.70666666666666	0.2703715506630434
Malate_turnover	enzyme	NAD-MDH	OG0004070	MDHP		Clusia_rosea	Cro0.g25097	1	C	T08	56.8	1.300878605715451
Malate_turnover	enzyme	NAD-MDH	OG0004070	MDHP		Clusia_rosea	Cro0.g25097	1	C	T13	26.386666666666667	-0.7756113170535787
Malate_turnover	enzyme	NAD-MDH	OG0004070	MDHP		Clusia_rosea	Cro0.g25097	1	C	T19	26.093333333333334	-0.7956388393249152
Malate_turnover	enzyme	NAD-MDH	OG0004070	MDHP		Clusia_rosea	Cro0.g25097	1	T	T04	27.48	-0.7761307119554156
Malate_turnover	enzyme	NAD-MDH	OG0004070	MDHP		Clusia_rosea	Cro0.g25097	1	T	T08	19.876666666666665	-0.9470019475291245
Malate_turnover	enzyme	NAD-MDH	OG0004070	MDHP		Clusia_rosea	Cro0.g25097	1	T	T13	96.34666666666666	0.7715237058231126
Malate_turnover	enzyme	NAD-MDH	OG0004070	MDHP		Clusia_rosea	Cro0.g25097	1	T	T19	104.36	0.9516089536614274
Malate_turnover	enzyme	NAD-MDH	OG0004470	MMDH	H1	Clusia_major	Cma25.g837, Cma00.g10700, Cma02.g625	3	C	T04	6.613333333333334	1.4009987733015898
Malate_turnover	enzyme	NAD-MDH	OG0004470	MMDH	H1	Clusia_major	Cma25.g837, Cma00.g10700, Cma02.g625	3	C	T08	3.3033333333333332	-0.07978013238066545
Malate_turnover	enzyme	NAD-MDH	OG0004470	MMDH	H1	Clusia_major	Cma25.g837, Cma00.g10700, Cma02.g625	3	C	T13	1.3766666666666667	-0.9417038055773859
Malate_turnover	enzyme	NAD-MDH	OG0004470	MMDH	H1	Clusia_major	Cma25.g837, Cma00.g10700, Cma02.g625	3	C	T19	2.6333333333333333	-0.37951483534353875
Malate_turnover	enzyme	NAD-MDH	OG0004470	MMDH	H1	Clusia_major	Cma25.g837, Cma00.g10700, Cma02.g625	3	T	T04	0.8266666666666667	-1.2192333816343675
Malate_turnover	enzyme	NAD-MDH	OG0004470	MMDH	H1	Clusia_major	Cma25.g837, Cma00.g10700, Cma02.g625	3	T	T08	8.686666666666667	1.0325405082374466
Malate_turnover	enzyme	NAD-MDH	OG0004470	MMDH	H1	Clusia_major	Cma25.g837, Cma00.g10700, Cma02.g625	3	T	T13	3.79	-0.37028215682688553
Malate_turnover	enzyme	NAD-MDH	OG0004470	MMDH	H1	Clusia_major	Cma25.g837, Cma00.g10700, Cma02.g625	3	T	T19	7.026666666666667	0.5569750302238065
Malate_turnover	enzyme	NAD-MDH	OG0004470	MMDH	H1	Clusia_rosea	Cro0.g112171, Cro0.g24827, Cro0.g35114, Cro0.g5864, Cro0.g62067	5	C	T04	0	-1.0709970005342198
Malate_turnover	enzyme	NAD-MDH	OG0004470	MMDH	H1	Clusia_rosea	Cro0.g112171, Cro0.g24827, Cro0.g35114, Cro0.g5864, Cro0.g62067	5	C	T08	1.5066666666666664	0.07613722752612927
Malate_turnover	enzyme	NAD-MDH	OG0004470	MMDH	H1	Clusia_rosea	Cro0.g112171, Cro0.g24827, Cro0.g35114, Cro0.g5864, Cro0.g62067	5	C	T13	3.1399999999999997	1.3197119437862423
Malate_turnover	enzyme	NAD-MDH	OG0004470	MMDH	H1	Clusia_rosea	Cro0.g112171, Cro0.g24827, Cro0.g35114, Cro0.g5864, Cro0.g62067	5	C	T19	0.98	-0.32485217077815187
Malate_turnover	enzyme	NAD-MDH	OG0004470	MMDH	H1	Clusia_rosea	Cro0.g112171, Cro0.g24827, Cro0.g35114, Cro0.g5864, Cro0.g62067	5	T	T04	0	-0.6021729547199075
Malate_turnover	enzyme	NAD-MDH	OG0004470	MMDH	H1	Clusia_rosea	Cro0.g112171, Cro0.g24827, Cro0.g35114, Cro0.g5864, Cro0.g62067	5	T	T08	2.336666666666667	1.482386261372217
Malate_turnover	enzyme	NAD-MDH	OG0004470	MMDH	H1	Clusia_rosea	Cro0.g112171, Cro0.g24827, Cro0.g35114, Cro0.g5864, Cro0.g62067	5	T	T13	0.3633333333333334	-0.27804035193240173
Malate_turnover	enzyme	NAD-MDH	OG0004470	MMDH	H1	Clusia_rosea	Cro0.g112171, Cro0.g24827, Cro0.g35114, Cro0.g5864, Cro0.g62067	5	T	T19	0	-0.6021729547199075
Malate_turnover	enzyme	NAD-MDH	OG0004470	MMDH	H2	Clusia_major	Cma23.g445, Cma26.g408, Cma00.g18619, Cma05.g586, Cma05.g588, Cma00.g17303, Cma00.g17322	7	C	T04	75.32666666666668	-0.7542786436659019
Malate_turnover	enzyme	NAD-MDH	OG0004470	MMDH	H2	Clusia_major	Cma23.g445, Cma26.g408, Cma00.g18619, Cma05.g586, Cma05.g588, Cma00.g17303, Cma00.g17322	7	C	T08	102.49000000000001	1.184258505978011
Malate_turnover	enzyme	NAD-MDH	OG0004470	MMDH	H2	Clusia_major	Cma23.g445, Cma26.g408, Cma00.g18619, Cma05.g586, Cma05.g588, Cma00.g17303, Cma00.g17322	7	C	T13	73.29666666666668	-0.899151526735376
Malate_turnover	enzyme	NAD-MDH	OG0004470	MMDH	H2	Clusia_major	Cma23.g445, Cma26.g408, Cma00.g18619, Cma05.g586, Cma05.g588, Cma00.g17303, Cma00.g17322	7	C	T19	92.47000000000001	0.4691716644232679
Malate_turnover	enzyme	NAD-MDH	OG0004470	MMDH	H2	Clusia_major	Cma23.g445, Cma26.g408, Cma00.g18619, Cma05.g586, Cma05.g588, Cma00.g17303, Cma00.g17322	7	T	T04	154	1.458834056289782
Malate_turnover	enzyme	NAD-MDH	OG0004470	MMDH	H2	Clusia_major	Cma23.g445, Cma26.g408, Cma00.g18619, Cma05.g586, Cma05.g588, Cma00.g17303, Cma00.g17322	7	T	T08	129.63333333333335	-0.2028842065038767
Malate_turnover	enzyme	NAD-MDH	OG0004470	MMDH	H2	Clusia_major	Cma23.g445, Cma26.g408, Cma00.g18619, Cma05.g586, Cma05.g588, Cma00.g17303, Cma00.g17322	7	T	T13	121.27666666666667	-0.7727785546329757
Malate_turnover	enzyme	NAD-MDH	OG0004470	MMDH	H2	Clusia_major	Cma23.g445, Cma26.g408, Cma00.g18619, Cma05.g586, Cma05.g588, Cma00.g17303, Cma00.g17322	7	T	T19	125.52333333333331	-0.48317129515293333
Malate_turnover	enzyme	NAD-MDH	OG0004470	MMDH	H2	Clusia_rosea	Cro0.g37574, Cro0.g86508, Cro0.g106682, Cro0.g54724, Cro0.g80663, Cro0.g53105, Cro0.g67788, Cro0.g69067, Cro0.g69068	9	C	T04	43.38666666666667	-0.21771650941155526
Malate_turnover	enzyme	NAD-MDH	OG0004470	MMDH	H2	Clusia_rosea	Cro0.g37574, Cro0.g86508, Cro0.g106682, Cro0.g54724, Cro0.g80663, Cro0.g53105, Cro0.g67788, Cro0.g69067, Cro0.g69068	9	C	T08	43.61666666666667	-0.20838580186534586
Malate_turnover	enzyme	NAD-MDH	OG0004470	MMDH	H2	Clusia_rosea	Cro0.g37574, Cro0.g86508, Cro0.g106682, Cro0.g54724, Cro0.g80663, Cro0.g53105, Cro0.g67788, Cro0.g69067, Cro0.g69068	9	C	T13	24.743333333333332	-0.9740447312369158
Malate_turnover	enzyme	NAD-MDH	OG0004470	MMDH	H2	Clusia_rosea	Cro0.g37574, Cro0.g86508, Cro0.g106682, Cro0.g54724, Cro0.g80663, Cro0.g53105, Cro0.g67788, Cro0.g69067, Cro0.g69068	9	C	T19	83.26666666666667	1.4001470425138176
Malate_turnover	enzyme	NAD-MDH	OG0004470	MMDH	H2	Clusia_rosea	Cro0.g37574, Cro0.g86508, Cro0.g106682, Cro0.g54724, Cro0.g80663, Cro0.g53105, Cro0.g67788, Cro0.g69067, Cro0.g69068	9	T	T04	103.56333333333333	-0.8464088537713328
Malate_turnover	enzyme	NAD-MDH	OG0004470	MMDH	H2	Clusia_rosea	Cro0.g37574, Cro0.g86508, Cro0.g106682, Cro0.g54724, Cro0.g80663, Cro0.g53105, Cro0.g67788, Cro0.g69067, Cro0.g69068	9	T	T08	120.23666666666665	0.7450720546260733
Malate_turnover	enzyme	NAD-MDH	OG0004470	MMDH	H2	Clusia_rosea	Cro0.g37574, Cro0.g86508, Cro0.g106682, Cro0.g54724, Cro0.g80663, Cro0.g53105, Cro0.g67788, Cro0.g69067, Cro0.g69068	9	T	T13	122.68666666666667	0.9789262064997443
Malate_turnover	enzyme	NAD-MDH	OG0004470	MMDH	H2	Clusia_rosea	Cro0.g37574, Cro0.g86508, Cro0.g106682, Cro0.g54724, Cro0.g80663, Cro0.g53105, Cro0.g67788, Cro0.g69067, Cro0.g69068	9	T	T19	103.23666666666668	-0.8775894073544874
Malate_turnover	enzyme	NAD-MDH	OG0004470	MMDH		Clusia_rosea	Cro0.g125404, Cro0.g43523, Cro0.g4504	3	C	T04	0
Malate_turnover	enzyme	NAD-MDH	OG0004470	MMDH		Clusia_rosea	Cro0.g125404, Cro0.g43523, Cro0.g4504	3	C	T08	0
Malate_turnover	enzyme	NAD-MDH	OG0004470	MMDH		Clusia_rosea	Cro0.g125404, Cro0.g43523, Cro0.g4504	3	C	T13	0
Malate_turnover	enzyme	NAD-MDH	OG0004470	MMDH		Clusia_rosea	Cro0.g125404, Cro0.g43523, Cro0.g4504	3	C	T19	0
Malate_turnover	enzyme	NAD-MDH	OG0004470	MMDH		Clusia_rosea	Cro0.g125404, Cro0.g43523, Cro0.g4504	3	T	T04	0
Malate_turnover	enzyme	NAD-MDH	OG0004470	MMDH		Clusia_rosea	Cro0.g125404, Cro0.g43523, Cro0.g4504	3	T	T08	0
Malate_turnover	enzyme	NAD-MDH	OG0004470	MMDH		Clusia_rosea	Cro0.g125404, Cro0.g43523, Cro0.g4504	3	T	T13	0
Malate_turnover	enzyme	NAD-MDH	OG0004470	MMDH		Clusia_rosea	Cro0.g125404, Cro0.g43523, Cro0.g4504	3	T	T19	0
Malate_turnover	enzyme	NADP-MDH	OG0006785	NADP-MDH	H1	Clusia_major	Cma06.g352, Cma00.g7870	2	C	T04	170.29333333333332	-0.31730609404513066
Malate_turnover	enzyme	NADP-MDH	OG0006785	NADP-MDH	H1	Clusia_major	Cma06.g352, Cma00.g7870	2	C	T08	230.87333333333333	0.8385810483032773
Malate_turnover	enzyme	NADP-MDH	OG0006785	NADP-MDH	H1	Clusia_major	Cma06.g352, Cma00.g7870	2	C	T13	226.45666666666665	0.7543095360543697
Malate_turnover	enzyme	NADP-MDH	OG0006785	NADP-MDH	H1	Clusia_major	Cma06.g352, Cma00.g7870	2	C	T19	120.07000000000001	-1.2755844903125155
Malate_turnover	enzyme	NADP-MDH	OG0006785	NADP-MDH	H1	Clusia_major	Cma06.g352, Cma00.g7870	2	T	T04	121.88999999999999	1.0613938615805607
Malate_turnover	enzyme	NADP-MDH	OG0006785	NADP-MDH	H1	Clusia_major	Cma06.g352, Cma00.g7870	2	T	T08	111.05	0.6423641079783291
Malate_turnover	enzyme	NADP-MDH	OG0006785	NADP-MDH	H1	Clusia_major	Cma06.g352, Cma00.g7870	2	T	T13	74.17	-0.7832647954211465
Malate_turnover	enzyme	NADP-MDH	OG0006785	NADP-MDH	H1	Clusia_major	Cma06.g352, Cma00.g7870	2	T	T19	70.62	-0.9204931741377446
Malate_turnover	enzyme	NADP-MDH	OG0006785	NADP-MDH	H1	Clusia_rosea	Cro0.g11551, Cro0.g32129, Cro0.g51870	3	C	T04	136.89	0.209388709086437
Malate_turnover	enzyme	NADP-MDH	OG0006785	NADP-MDH	H1	Clusia_rosea	Cro0.g11551, Cro0.g32129, Cro0.g51870	3	C	T08	179.24	1.24582916840004
Malate_turnover	enzyme	NADP-MDH	OG0006785	NADP-MDH	H1	Clusia_rosea	Cro0.g11551, Cro0.g32129, Cro0.g51870	3	C	T13	115.58	-0.3121354039707733
Malate_turnover	enzyme	NADP-MDH	OG0006785	NADP-MDH	H1	Clusia_rosea	Cro0.g11551, Cro0.g32129, Cro0.g51870	3	C	T19	81.62666666666667	-1.1430824735157048
Malate_turnover	enzyme	NADP-MDH	OG0006785	NADP-MDH	H1	Clusia_rosea	Cro0.g11551, Cro0.g32129, Cro0.g51870	3	T	T04	75.30000000000001	-0.4879190120503292
Malate_turnover	enzyme	NADP-MDH	OG0006785	NADP-MDH	H1	Clusia_rosea	Cro0.g11551, Cro0.g32129, Cro0.g51870	3	T	T08	122.19	1.3521766293737953
Malate_turnover	enzyme	NADP-MDH	OG0006785	NADP-MDH	H1	Clusia_rosea	Cro0.g11551, Cro0.g32129, Cro0.g51870	3	T	T13	63.236666666666665	-0.9613181821870973
Malate_turnover	enzyme	NADP-MDH	OG0006785	NADP-MDH	H1	Clusia_rosea	Cro0.g11551, Cro0.g32129, Cro0.g51870	3	T	T19	90.20666666666666	0.09706056486363109
Malate_turnover	enzyme	NADP-MDH	OG0006785	NADP-MDH	H2	Clusia_major	Cma28.g865, Cma00.g6872	2	C	T04	36.156666666666666	-0.09626982947194042
Malate_turnover	enzyme	NADP-MDH	OG0006785	NADP-MDH	H2	Clusia_major	Cma28.g865, Cma00.g6872	2	C	T08	57.38333333333333	1.3800607522916168
Malate_turnover	enzyme	NADP-MDH	OG0006785	NADP-MDH	H2	Clusia_major	Cma28.g865, Cma00.g6872	2	C	T13	33.516666666666666	-0.27988380886213166
Malate_turnover	enzyme	NADP-MDH	OG0006785	NADP-MDH	H2	Clusia_major	Cma28.g865, Cma00.g6872	2	C	T19	23.106666666666666	-1.0039071139575446
Malate_turnover	enzyme	NADP-MDH	OG0006785	NADP-MDH	H2	Clusia_major	Cma28.g865, Cma00.g6872	2	T	T04	9.996666666666666	-0.574013067770144
Malate_turnover	enzyme	NADP-MDH	OG0006785	NADP-MDH	H2	Clusia_major	Cma28.g865, Cma00.g6872	2	T	T08	13.51	0.7940135538912051
Malate_turnover	enzyme	NADP-MDH	OG0006785	NADP-MDH	H2	Clusia_major	Cma28.g865, Cma00.g6872	2	T	T13	13.766666666666667	0.8939547776748146
Malate_turnover	enzyme	NADP-MDH	OG0006785	NADP-MDH	H2	Clusia_major	Cma28.g865, Cma00.g6872	2	T	T19	8.61	-1.1139552637958756
Malate_turnover	enzyme	NADP-MDH	OG0006785	NADP-MDH	H2	Clusia_rosea	Cro0.g45693, Cro0.g66341, Cro0.g66344, Cro0.g87878	4	C	T04	13.376666666666667	0.3428657515458359
Malate_turnover	enzyme	NADP-MDH	OG0006785	NADP-MDH	H2	Clusia_rosea	Cro0.g45693, Cro0.g66341, Cro0.g66344, Cro0.g87878	4	C	T08	18.68	1.1715773515601542
Malate_turnover	enzyme	NADP-MDH	OG0006785	NADP-MDH	H2	Clusia_rosea	Cro0.g45693, Cro0.g66341, Cro0.g66344, Cro0.g87878	4	C	T13	9.063333333333334	-0.3311460714702092
Malate_turnover	enzyme	NADP-MDH	OG0006785	NADP-MDH	H2	Clusia_rosea	Cro0.g45693, Cro0.g66341, Cro0.g66344, Cro0.g87878	4	C	T19	3.61	-1.1832970316357814
Malate_turnover	enzyme	NADP-MDH	OG0006785	NADP-MDH	H2	Clusia_rosea	Cro0.g45693, Cro0.g66341, Cro0.g66344, Cro0.g87878	4	T	T04	7.023333333333333	-0.3029918401635138
Malate_turnover	enzyme	NADP-MDH	OG0006785	NADP-MDH	H2	Clusia_rosea	Cro0.g45693, Cro0.g66341, Cro0.g66344, Cro0.g87878	4	T	T08	8.003333333333334	-0.20792289565116254
Malate_turnover	enzyme	NADP-MDH	OG0006785	NADP-MDH	H2	Clusia_rosea	Cro0.g45693, Cro0.g66341, Cro0.g66344, Cro0.g87878	4	T	T13	24.83333333333333	1.4247407126578895
Malate_turnover	enzyme	NADP-MDH	OG0006785	NADP-MDH	H2	Clusia_rosea	Cro0.g45693, Cro0.g66341, Cro0.g66344, Cro0.g87878	4	T	T19	0.7266666666666668	-0.9138259768432129
Vacuolar_storage	enzyme	PPase	OG0000791	PPase/AVP1	H1	Clusia_major	Cma04.g55, Cma00.g5781, Cma10.g562, Cma10.g568, Cma00.g2362, Cma00.g2441, Cma00.g2442	7	C	T04	641.7299999999999	1.4909229645255915
Vacuolar_storage	enzyme	PPase	OG0000791	PPase/AVP1	H1	Clusia_major	Cma04.g55, Cma00.g5781, Cma10.g562, Cma10.g568, Cma00.g2362, Cma00.g2441, Cma00.g2442	7	C	T08	113.75666666666667	-0.639805828676092
Vacuolar_storage	enzyme	PPase	OG0000791	PPase/AVP1	H1	Clusia_major	Cma04.g55, Cma00.g5781, Cma10.g562, Cma10.g568, Cma00.g2362, Cma00.g2441, Cma00.g2442	7	C	T13	153.73666666666668	-0.478459541327861
Vacuolar_storage	enzyme	PPase	OG0000791	PPase/AVP1	H1	Clusia_major	Cma04.g55, Cma00.g5781, Cma10.g562, Cma10.g568, Cma00.g2362, Cma00.g2441, Cma00.g2442	7	C	T19	179.95333333333335	-0.37265759452163816
Vacuolar_storage	enzyme	PPase	OG0000791	PPase/AVP1	H1	Clusia_major	Cma04.g55, Cma00.g5781, Cma10.g562, Cma10.g568, Cma00.g2362, Cma00.g2441, Cma00.g2442	7	T	T04	131.2833333333333	1.3035677239559593
Vacuolar_storage	enzyme	PPase	OG0000791	PPase/AVP1	H1	Clusia_major	Cma04.g55, Cma00.g5781, Cma10.g562, Cma10.g568, Cma00.g2362, Cma00.g2441, Cma00.g2442	7	T	T08	69.22999999999999	-0.9009896787070865
Vacuolar_storage	enzyme	PPase	OG0000791	PPase/AVP1	H1	Clusia_major	Cma04.g55, Cma00.g5781, Cma10.g562, Cma10.g568, Cma00.g2362, Cma00.g2441, Cma00.g2442	7	T	T13	76.21333333333334	-0.6528940750017206
Vacuolar_storage	enzyme	PPase	OG0000791	PPase/AVP1	H1	Clusia_major	Cma04.g55, Cma00.g5781, Cma10.g562, Cma10.g568, Cma00.g2362, Cma00.g2441, Cma00.g2442	7	T	T19	101.63666666666667	0.25031602975284833
Vacuolar_storage	enzyme	PPase	OG0000791	PPase/AVP1	H1	Clusia_rosea	Cro0.g112094, Cro0.g31354, Cro0.g31547, Cro0.g58276, Cro0.g38940, Cro0.g59427	6	C	T04	532.97	1.4567448922593673
Vacuolar_storage	enzyme	PPase	OG0000791	PPase/AVP1	H1	Clusia_rosea	Cro0.g112094, Cro0.g31354, Cro0.g31547, Cro0.g58276, Cro0.g38940, Cro0.g59427	6	C	T08	208.98333333333335	-0.30491906160610893
Vacuolar_storage	enzyme	PPase	OG0000791	PPase/AVP1	H1	Clusia_rosea	Cro0.g112094, Cro0.g31354, Cro0.g31547, Cro0.g58276, Cro0.g38940, Cro0.g59427	6	C	T13	113.80333333333334	-0.8224563320562799
Vacuolar_storage	enzyme	PPase	OG0000791	PPase/AVP1	H1	Clusia_rosea	Cro0.g112094, Cro0.g31354, Cro0.g31547, Cro0.g58276, Cro0.g38940, Cro0.g59427	6	C	T19	204.48666666666668	-0.3293694985969782
Vacuolar_storage	enzyme	PPase	OG0000791	PPase/AVP1	H1	Clusia_rosea	Cro0.g112094, Cro0.g31354, Cro0.g31547, Cro0.g58276, Cro0.g38940, Cro0.g59427	6	T	T04	169.24333333333337	0.20891920014098012
Vacuolar_storage	enzyme	PPase	OG0000791	PPase/AVP1	H1	Clusia_rosea	Cro0.g112094, Cro0.g31354, Cro0.g31547, Cro0.g58276, Cro0.g38940, Cro0.g59427	6	T	T08	67.31	-0.8878617681527826
Vacuolar_storage	enzyme	PPase	OG0000791	PPase/AVP1	H1	Clusia_rosea	Cro0.g112094, Cro0.g31354, Cro0.g31547, Cro0.g58276, Cro0.g38940, Cro0.g59427	6	T	T13	89.9	-0.6447981768471309
Vacuolar_storage	enzyme	PPase	OG0000791	PPase/AVP1	H1	Clusia_rosea	Cro0.g112094, Cro0.g31354, Cro0.g31547, Cro0.g58276, Cro0.g38940, Cro0.g59427	6	T	T19	272.85333333333335	1.3237407448589333
Vacuolar_storage	enzyme	PPase	OG0000791	PPase/AVP1	H2	Clusia_major	Cma08.g1374, Cma00.g11007, Cma21.g534, Cma22.g954, Cma00.g12270	5	C	T04	156.36999999999998	0.12186969676938779
Vacuolar_storage	enzyme	PPase	OG0000791	PPase/AVP1	H2	Clusia_major	Cma08.g1374, Cma00.g11007, Cma21.g534, Cma22.g954, Cma00.g12270	5	C	T08	95.14333333333333	-1.3486526157680527
Vacuolar_storage	enzyme	PPase	OG0000791	PPase/AVP1	H2	Clusia_major	Cma08.g1374, Cma00.g11007, Cma21.g534, Cma22.g954, Cma00.g12270	5	C	T13	195.7733333333333	1.0682462351244124
Vacuolar_storage	enzyme	PPase	OG0000791	PPase/AVP1	H2	Clusia_major	Cma08.g1374, Cma00.g11007, Cma21.g534, Cma22.g954, Cma00.g12270	5	C	T19	157.89666666666665	0.1585366838742522
Vacuolar_storage	enzyme	PPase	OG0000791	PPase/AVP1	H2	Clusia_major	Cma08.g1374, Cma00.g11007, Cma21.g534, Cma22.g954, Cma00.g12270	5	T	T04	188.54000000000002	1.0495850199711
Vacuolar_storage	enzyme	PPase	OG0000791	PPase/AVP1	H2	Clusia_major	Cma08.g1374, Cma00.g11007, Cma21.g534, Cma22.g954, Cma00.g12270	5	T	T08	151.72	-1.322166860681642
Vacuolar_storage	enzyme	PPase	OG0000791	PPase/AVP1	H2	Clusia_major	Cma08.g1374, Cma00.g11007, Cma21.g534, Cma22.g954, Cma00.g12270	5	T	T13	170.67	-0.10150694383293452
Vacuolar_storage	enzyme	PPase	OG0000791	PPase/AVP1	H2	Clusia_major	Cma08.g1374, Cma00.g11007, Cma21.g534, Cma22.g954, Cma00.g12270	5	T	T19	178.05333333333334	0.3740887845434764
Vacuolar_storage	enzyme	PPase	OG0000791	PPase/AVP1	H2	Clusia_rosea	Cro0.g22803, Cro0.g72197, Cro0.g14420, Cro0.g26626, Cro0.g80155, Cro0.g87809, Cro0.g19230, Cro0.g22525, Cro0.g29977, Cro0.g68440, Cro0.g83545, Cro0.g83546	12	C	T04	63.1	-0.7906318785680646
Vacuolar_storage	enzyme	PPase	OG0000791	PPase/AVP1	H2	Clusia_rosea	Cro0.g22803, Cro0.g72197, Cro0.g14420, Cro0.g26626, Cro0.g80155, Cro0.g87809, Cro0.g19230, Cro0.g22525, Cro0.g29977, Cro0.g68440, Cro0.g83545, Cro0.g83546	12	C	T08	79.64000000000001	-0.11024419534663926
Vacuolar_storage	enzyme	PPase	OG0000791	PPase/AVP1	H2	Clusia_rosea	Cro0.g22803, Cro0.g72197, Cro0.g14420, Cro0.g26626, Cro0.g80155, Cro0.g87809, Cro0.g19230, Cro0.g22525, Cro0.g29977, Cro0.g68440, Cro0.g83545, Cro0.g83546	12	C	T13	69.22333333333333	-0.538743088951427
Vacuolar_storage	enzyme	PPase	OG0000791	PPase/AVP1	H2	Clusia_rosea	Cro0.g22803, Cro0.g72197, Cro0.g14420, Cro0.g26626, Cro0.g80155, Cro0.g87809, Cro0.g19230, Cro0.g22525, Cro0.g29977, Cro0.g68440, Cro0.g83545, Cro0.g83546	12	C	T19	117.31666666666669	1.4396191628661312
Vacuolar_storage	enzyme	PPase	OG0000791	PPase/AVP1	H2	Clusia_rosea	Cro0.g22803, Cro0.g72197, Cro0.g14420, Cro0.g26626, Cro0.g80155, Cro0.g87809, Cro0.g19230, Cro0.g22525, Cro0.g29977, Cro0.g68440, Cro0.g83545, Cro0.g83546	12	T	T04	131.89	0.9948419835597372
Vacuolar_storage	enzyme	PPase	OG0000791	PPase/AVP1	H2	Clusia_rosea	Cro0.g22803, Cro0.g72197, Cro0.g14420, Cro0.g26626, Cro0.g80155, Cro0.g87809, Cro0.g19230, Cro0.g22525, Cro0.g29977, Cro0.g68440, Cro0.g83545, Cro0.g83546	12	T	T08	113.56	0.4410778305488058
Vacuolar_storage	enzyme	PPase	OG0000791	PPase/AVP1	H2	Clusia_rosea	Cro0.g22803, Cro0.g72197, Cro0.g14420, Cro0.g26626, Cro0.g80155, Cro0.g87809, Cro0.g19230, Cro0.g22525, Cro0.g29977, Cro0.g68440, Cro0.g83545, Cro0.g83546	12	T	T13	54.46	-1.3443810588645098
Vacuolar_storage	enzyme	PPase	OG0000791	PPase/AVP1	H2	Clusia_rosea	Cro0.g22803, Cro0.g72197, Cro0.g14420, Cro0.g26626, Cro0.g80155, Cro0.g87809, Cro0.g19230, Cro0.g22525, Cro0.g29977, Cro0.g68440, Cro0.g83545, Cro0.g83546	12	T	T19	95.93	-0.09153875524403253
Vacuolar_storage	transporter	ALMT	OG0001239	ALMT4	H1	Clusia_major	Cma07.g104, Cma00.g19654	2	C	T04	44.00666666666667	-0.593332380212172
Vacuolar_storage	transporter	ALMT	OG0001239	ALMT4	H1	Clusia_major	Cma07.g104, Cma00.g19654	2	C	T08	78.01333333333334	0.6410651610418845
Vacuolar_storage	transporter	ALMT	OG0001239	ALMT4	H1	Clusia_major	Cma07.g104, Cma00.g19654	2	C	T13	88.82333333333334	1.0334540285469724
Vacuolar_storage	transporter	ALMT	OG0001239	ALMT4	H1	Clusia_major	Cma07.g104, Cma00.g19654	2	C	T19	30.566666666666666	-1.0811868093766845
Vacuolar_storage	transporter	ALMT	OG0001239	ALMT4	H1	Clusia_major	Cma07.g104, Cma00.g19654	2	T	T04	107.19	1.1859939439706815
Vacuolar_storage	transporter	ALMT	OG0001239	ALMT4	H1	Clusia_major	Cma07.g104, Cma00.g19654	2	T	T08	105.30666666666667	0.47047170334768984
Vacuolar_storage	transporter	ALMT	OG0001239	ALMT4	H1	Clusia_major	Cma07.g104, Cma00.g19654	2	T	T13	101.91	-0.8200011518644046
Vacuolar_storage	transporter	ALMT	OG0001239	ALMT4	H1	Clusia_major	Cma07.g104, Cma00.g19654	2	T	T19	101.86666666666667	-0.8364644954539561
Vacuolar_storage	transporter	ALMT	OG0001239	ALMT4	H1	Clusia_rosea	Cro0.g34401, Cro0.g50812	2	C	T04	0
Vacuolar_storage	transporter	ALMT	OG0001239	ALMT4	H1	Clusia_rosea	Cro0.g34401, Cro0.g50812	2	C	T08	0
Vacuolar_storage	transporter	ALMT	OG0001239	ALMT4	H1	Clusia_rosea	Cro0.g34401, Cro0.g50812	2	C	T13	0
Vacuolar_storage	transporter	ALMT	OG0001239	ALMT4	H1	Clusia_rosea	Cro0.g34401, Cro0.g50812	2	C	T19	0
Vacuolar_storage	transporter	ALMT	OG0001239	ALMT4	H1	Clusia_rosea	Cro0.g34401, Cro0.g50812	2	T	T04	16.496666666666666	1.472744099513913
Vacuolar_storage	transporter	ALMT	OG0001239	ALMT4	H1	Clusia_rosea	Cro0.g34401, Cro0.g50812	2	T	T08	1.1400000000000001	-0.5431311337804781
Vacuolar_storage	transporter	ALMT	OG0001239	ALMT4	H1	Clusia_rosea	Cro0.g34401, Cro0.g50812	2	T	T13	0	-0.6927793494928033
Vacuolar_storage	transporter	ALMT	OG0001239	ALMT4	H1	Clusia_rosea	Cro0.g34401, Cro0.g50812	2	T	T19	3.473333333333333	-0.23683361624063148
Vacuolar_storage	transporter	ALMT	OG0001239	ALMT4	H2	Clusia_major	Cma24.g1242, Cma00.g13973	2	C	T04	40.336666666666666	-1.17554086303485
Vacuolar_storage	transporter	ALMT	OG0001239	ALMT4	H2	Clusia_major	Cma24.g1242, Cma00.g13973	2	C	T08	108.28666666666666	0.6256091608642378
Vacuolar_storage	transporter	ALMT	OG0001239	ALMT4	H2	Clusia_major	Cma24.g1242, Cma00.g13973	2	C	T13	122.72333333333333	1.0082817511760824
Vacuolar_storage	transporter	ALMT	OG0001239	ALMT4	H2	Clusia_major	Cma24.g1242, Cma00.g13973	2	C	T19	67.39333333333333	-0.4583500490054707
Vacuolar_storage	transporter	ALMT	OG0001239	ALMT4	H2	Clusia_major	Cma24.g1242, Cma00.g13973	2	T	T04	27.746666666666663	-1.4983030239540636
Vacuolar_storage	transporter	ALMT	OG0001239	ALMT4	H2	Clusia_major	Cma24.g1242, Cma00.g13973	2	T	T08	43.86333333333333	0.45935002855719087
Vacuolar_storage	transporter	ALMT	OG0001239	ALMT4	H2	Clusia_major	Cma24.g1242, Cma00.g13973	2	T	T13	43.97333333333333	0.47271146614413423
Vacuolar_storage	transporter	ALMT	OG0001239	ALMT4	H2	Clusia_major	Cma24.g1242, Cma00.g13973	2	T	T19	44.74333333333333	0.5662415292527385
Vacuolar_storage	transporter	ALMT	OG0001239	ALMT4	H2	Clusia_rosea	Cro0.g20305, Cro0.g24183, Cro0.g65498	3	C	T04	31.416666666666664	-1.0185974832605413
Vacuolar_storage	transporter	ALMT	OG0001239	ALMT4	H2	Clusia_rosea	Cro0.g20305, Cro0.g24183, Cro0.g65498	3	C	T08	46.516666666666666	-0.60402007093617
Vacuolar_storage	transporter	ALMT	OG0001239	ALMT4	H2	Clusia_rosea	Cro0.g20305, Cro0.g24183, Cro0.g65498	3	C	T13	111.72333333333333	1.1862588120416113
Vacuolar_storage	transporter	ALMT	OG0001239	ALMT4	H2	Clusia_rosea	Cro0.g20305, Cro0.g24183, Cro0.g65498	3	C	T19	84.41	0.43635874215509973
Vacuolar_storage	transporter	ALMT	OG0001239	ALMT4	H2	Clusia_rosea	Cro0.g20305, Cro0.g24183, Cro0.g65498	3	T	T04	53.00666666666666	-0.17086646695074217
Vacuolar_storage	transporter	ALMT	OG0001239	ALMT4	H2	Clusia_rosea	Cro0.g20305, Cro0.g24183, Cro0.g65498	3	T	T08	30.683333333333334	-1.2036216376809923
Vacuolar_storage	transporter	ALMT	OG0001239	ALMT4	H2	Clusia_rosea	Cro0.g20305, Cro0.g24183, Cro0.g65498	3	T	T13	83.17	1.2245944170179064
Vacuolar_storage	transporter	ALMT	OG0001239	ALMT4	H2	Clusia_rosea	Cro0.g20305, Cro0.g24183, Cro0.g65498	3	T	T19	59.940000000000005	0.1498936876138277
Vacuolar_storage	transporter	ALMT	OG0001239	ALMT9	H1	Clusia_major	Cma04.g460	1	C	T04	28.493333333333332	-1.0354299082999219
Vacuolar_storage	transporter	ALMT	OG0001239	ALMT9	H1	Clusia_major	Cma04.g460	1	C	T08	47.29333333333334	0.8805230716251301
Vacuolar_storage	transporter	ALMT	OG0001239	ALMT9	H1	Clusia_major	Cma04.g460	1	C	T13	46.82333333333333	0.8326242471270032
Vacuolar_storage	transporter	ALMT	OG0001239	ALMT9	H1	Clusia_major	Cma04.g460	1	C	T19	32.00333333333333	-0.677717410452213
Vacuolar_storage	transporter	ALMT	OG0001239	ALMT9	H1	Clusia_major	Cma04.g460	1	T	T04	41.53333333333333	0.9027378717483654
Vacuolar_storage	transporter	ALMT	OG0001239	ALMT9	H1	Clusia_major	Cma04.g460	1	T	T08	39.33	-1.3922995637349775
Vacuolar_storage	transporter	ALMT	OG0001239	ALMT9	H1	Clusia_major	Cma04.g460	1	T	T13	40.660000000000004	-0.006944137474981107
Vacuolar_storage	transporter	ALMT	OG0001239	ALMT9	H1	Clusia_major	Cma04.g460	1	T	T19	41.14333333333333	0.4965058294616006
Vacuolar_storage	transporter	ALMT	OG0001239	ALMT9	H1	Clusia_rosea	Cro0.g14105, Cro0.g60804, Cro0.g97535	3	C	T04	6.593333333333334	-0.02652129645638694
Vacuolar_storage	transporter	ALMT	OG0001239	ALMT9	H1	Clusia_rosea	Cro0.g14105, Cro0.g60804, Cro0.g97535	3	C	T08	2.08	-1.3205694190491135
Vacuolar_storage	transporter	ALMT	OG0001239	ALMT9	H1	Clusia_rosea	Cro0.g14105, Cro0.g60804, Cro0.g97535	3	C	T13	10.489999999999998	1.0907181830937582
Vacuolar_storage	transporter	ALMT	OG0001239	ALMT9	H1	Clusia_rosea	Cro0.g14105, Cro0.g60804, Cro0.g97535	3	C	T19	7.58	0.2563725324117423
Vacuolar_storage	transporter	ALMT	OG0001239	ALMT9	H1	Clusia_rosea	Cro0.g14105, Cro0.g60804, Cro0.g97535	3	T	T04	13.740000000000002	1.4176993693787767
Vacuolar_storage	transporter	ALMT	OG0001239	ALMT9	H1	Clusia_rosea	Cro0.g14105, Cro0.g60804, Cro0.g97535	3	T	T08	6.029999999999999	-0.0475100324858841
Vacuolar_storage	transporter	ALMT	OG0001239	ALMT9	H1	Clusia_rosea	Cro0.g14105, Cro0.g60804, Cro0.g97535	3	T	T13	3.5	-0.5283115612430294
Vacuolar_storage	transporter	ALMT	OG0001239	ALMT9	H1	Clusia_rosea	Cro0.g14105, Cro0.g60804, Cro0.g97535	3	T	T19	1.85	-0.8418777756498632
Vacuolar_storage	transporter	ALMT	OG0011534	ALMT9	H1	Clusia_major	Cma11.g57, Cma00.g15582	2	C	T04	1.0966666666666667	-0.5153617870197155
Vacuolar_storage	transporter	ALMT	OG0011534	ALMT9	H1	Clusia_major	Cma11.g57, Cma00.g15582	2	C	T08	1.6	-0.4136700132987392
Vacuolar_storage	transporter	ALMT	OG0011534	ALMT9	H1	Clusia_major	Cma11.g57, Cma00.g15582	2	C	T13	0.8366666666666667	-0.567891312517968
Vacuolar_storage	transporter	ALMT	OG0011534	ALMT9	H1	Clusia_major	Cma11.g57, Cma00.g15582	2	C	T19	11.056666666666667	1.4969231128364227
Vacuolar_storage	transporter	ALMT	OG0011534	ALMT9	H1	Clusia_major	Cma11.g57, Cma00.g15582	2	T	T04	0	-0.7409516580480483
Vacuolar_storage	transporter	ALMT	OG0011534	ALMT9	H1	Clusia_major	Cma11.g57, Cma00.g15582	2	T	T08	0	-0.7409516580480483
Vacuolar_storage	transporter	ALMT	OG0011534	ALMT9	H1	Clusia_major	Cma11.g57, Cma00.g15582	2	T	T13	0.7466666666666668	0.10693172076555492
Vacuolar_storage	transporter	ALMT	OG0011534	ALMT9	H1	Clusia_major	Cma11.g57, Cma00.g15582	2	T	T19	1.8633333333333333	1.3749715953305413
Vacuolar_storage	transporter	ALMT	OG0011534	ALMT9	H1	Clusia_rosea	Cro0.g102004, Cro0.g117643, Cro0.g53585	3	C	T04	0	-0.5
Vacuolar_storage	transporter	ALMT	OG0011534	ALMT9	H1	Clusia_rosea	Cro0.g102004, Cro0.g117643, Cro0.g53585	3	C	T08	0.5700000000000001	1.5
Vacuolar_storage	transporter	ALMT	OG0011534	ALMT9	H1	Clusia_rosea	Cro0.g102004, Cro0.g117643, Cro0.g53585	3	C	T13	0	-0.5
Vacuolar_storage	transporter	ALMT	OG0011534	ALMT9	H1	Clusia_rosea	Cro0.g102004, Cro0.g117643, Cro0.g53585	3	C	T19	0	-0.5
Vacuolar_storage	transporter	ALMT	OG0011534	ALMT9	H1	Clusia_rosea	Cro0.g102004, Cro0.g117643, Cro0.g53585	3	T	T04	0	-0.5
Vacuolar_storage	transporter	ALMT	OG0011534	ALMT9	H1	Clusia_rosea	Cro0.g102004, Cro0.g117643, Cro0.g53585	3	T	T08	0	-0.5
Vacuolar_storage	transporter	ALMT	OG0011534	ALMT9	H1	Clusia_rosea	Cro0.g102004, Cro0.g117643, Cro0.g53585	3	T	T13	0.07999999999999999	1.5
Vacuolar_storage	transporter	ALMT	OG0011534	ALMT9	H1	Clusia_rosea	Cro0.g102004, Cro0.g117643, Cro0.g53585	3	T	T19	0	-0.5
Vacuolar_storage	transporter	ALMT	OG0011534	ALMT9	H2	Clusia_major	Cma17.g62	1	C	T04	2.4266666666666667	-0.5267088610731493
Vacuolar_storage	transporter	ALMT	OG0011534	ALMT9	H2	Clusia_major	Cma17.g62	1	C	T08	0.7733333333333332	-0.8861826761296088
Vacuolar_storage	transporter	ALMT	OG0011534	ALMT9	H2	Clusia_major	Cma17.g62	1	C	T13	4.946666666666666	0.021198808650002746
Vacuolar_storage	transporter	ALMT	OG0011534	ALMT9	H2	Clusia_major	Cma17.g62	1	C	T19	11.25	1.391692728552755
Vacuolar_storage	transporter	ALMT	OG0011534	ALMT9	H2	Clusia_major	Cma17.g62	1	T	T04	0	-0.6497109854251364
Vacuolar_storage	transporter	ALMT	OG0011534	ALMT9	H2	Clusia_major	Cma17.g62	1	T	T08	0	-0.6497109854251364
Vacuolar_storage	transporter	ALMT	OG0011534	ALMT9	H2	Clusia_major	Cma17.g62	1	T	T13	0.043333333333333335	-0.1600737210467728
Vacuolar_storage	transporter	ALMT	OG0011534	ALMT9	H2	Clusia_major	Cma17.g62	1	T	T19	0.1866666666666667	1.4594956918970459
Vacuolar_storage	transporter	ALMT	OG0011534	ALMT9	H2	Clusia_rosea	Cro0.g106853, Cro0.g121910, Cro0.g79573	3	C	T04	0	-1.1944743997595464
Vacuolar_storage	transporter	ALMT	OG0011534	ALMT9	H2	Clusia_rosea	Cro0.g106853, Cro0.g121910, Cro0.g79573	3	C	T08	0.6799999999999999	-0.41284560248305097
Vacuolar_storage	transporter	ALMT	OG0011534	ALMT9	H2	Clusia_rosea	Cro0.g106853, Cro0.g121910, Cro0.g79573	3	C	T13	1.9433333333333334	1.0392980944178896
Vacuolar_storage	transporter	ALMT	OG0011534	ALMT9	H2	Clusia_rosea	Cro0.g106853, Cro0.g121910, Cro0.g79573	3	C	T19	1.5333333333333332	0.5680219078247082
Vacuolar_storage	transporter	ALMT	OG0011534	ALMT9	H2	Clusia_rosea	Cro0.g106853, Cro0.g121910, Cro0.g79573	3	T	T04	0	-0.8055925919420532
Vacuolar_storage	transporter	ALMT	OG0011534	ALMT9	H2	Clusia_rosea	Cro0.g106853, Cro0.g121910, Cro0.g79573	3	T	T08	1.6733333333333333	1.2550824712676827
Vacuolar_storage	transporter	ALMT	OG0011534	ALMT9	H2	Clusia_rosea	Cro0.g106853, Cro0.g121910, Cro0.g79573	3	T	T13	0.9433333333333334	0.35610271261642357
Vacuolar_storage	transporter	ALMT	OG0011534	ALMT9	H2	Clusia_rosea	Cro0.g106853, Cro0.g121910, Cro0.g79573	3	T	T19	0	-0.8055925919420532
Vacuolar_storage	transporter	tDT	OG0007785	TDT	H2	Clusia_major	Cma27.g673, Cma00.g10381	2	C	T04	5.056666666666667	0.972626134950053
Vacuolar_storage	transporter	tDT	OG0007785	TDT	H2	Clusia_major	Cma27.g673, Cma00.g10381	2	C	T08	4.4	0.7005532225110607
Vacuolar_storage	transporter	tDT	OG0007785	TDT	H2	Clusia_major	Cma27.g673, Cma00.g10381	2	C	T13	0	-1.1224733989075695
Vacuolar_storage	transporter	tDT	OG0007785	TDT	H2	Clusia_major	Cma27.g673, Cma00.g10381	2	C	T19	1.3800000000000001	-0.5507059585535445
Vacuolar_storage	transporter	tDT	OG0007785	TDT	H2	Clusia_major	Cma27.g673, Cma00.g10381	2	T	T04	13.620000000000001	1.4238741966398636
Vacuolar_storage	transporter	tDT	OG0007785	TDT	H2	Clusia_major	Cma27.g673, Cma00.g10381	2	T	T08	5.036666666666667	-0.5378572406783005
Vacuolar_storage	transporter	tDT	OG0007785	TDT	H2	Clusia_major	Cma27.g673, Cma00.g10381	2	T	T13	3.783333333333333	-0.8243081223993218
Vacuolar_storage	transporter	tDT	OG0007785	TDT	H2	Clusia_major	Cma27.g673, Cma00.g10381	2	T	T19	7.12	-0.061708833562241376
Vacuolar_storage	transporter	tDT	OG0007785	TDT	H2	Clusia_rosea	Cro0.g60359, Cro0.g93717	2	C	T04	1.8266666666666667	0.20979027311858175
Vacuolar_storage	transporter	tDT	OG0007785	TDT	H2	Clusia_rosea	Cro0.g60359, Cro0.g93717	2	C	T08	1.5733333333333333	-0.026418034392710506
Vacuolar_storage	transporter	tDT	OG0007785	TDT	H2	Clusia_rosea	Cro0.g60359, Cro0.g93717	2	C	T13	2.8033333333333337	1.1204354586555376
Vacuolar_storage	transporter	tDT	OG0007785	TDT	H2	Clusia_rosea	Cro0.g60359, Cro0.g93717	2	C	T19	0.2033333333333333	-1.303807697381409
Vacuolar_storage	transporter	tDT	OG0007785	TDT	H2	Clusia_rosea	Cro0.g60359, Cro0.g93717	2	T	T04	9.166666666666666	1.0351387087657926
Vacuolar_storage	transporter	tDT	OG0007785	TDT	H2	Clusia_rosea	Cro0.g60359, Cro0.g93717	2	T	T08	7.313333333333334	0.4373333365780178
Vacuolar_storage	transporter	tDT	OG0007785	TDT	H2	Clusia_rosea	Cro0.g60359, Cro0.g93717	2	T	T13	5.446666666666666	-0.16477279368305137
Vacuolar_storage	transporter	tDT	OG0007785	TDT	H2	Clusia_rosea	Cro0.g60359, Cro0.g93717	2	T	T19	1.9033333333333333	-1.3076992516607584
Regulation	TF	BZIP	OG0002063	CPRF2	H1	Clusia_major	Cma04.g160, Cma00.g5856, Cma03.g339, Cma00.g21284, Cma10.g109	5	C	T04	167.51666666666668	1.457193412563587
Regulation	TF	BZIP	OG0002063	CPRF2	H1	Clusia_major	Cma04.g160, Cma00.g5856, Cma03.g339, Cma00.g21284, Cma10.g109	5	C	T08	76.39333333333333	-0.6062770002440158
Regulation	TF	BZIP	OG0002063	CPRF2	H1	Clusia_major	Cma04.g160, Cma00.g5856, Cma03.g339, Cma00.g21284, Cma10.g109	5	C	T13	96.35	-0.15436210974838294
Regulation	TF	BZIP	OG0002063	CPRF2	H1	Clusia_major	Cma04.g160, Cma00.g5856, Cma03.g339, Cma00.g21284, Cma10.g109	5	C	T19	72.40666666666665	-0.6965543025711877
Regulation	TF	BZIP	OG0002063	CPRF2	H1	Clusia_major	Cma04.g160, Cma00.g5856, Cma03.g339, Cma00.g21284, Cma10.g109	5	T	T04	77.49666666666666	1.271968952341423
Regulation	TF	BZIP	OG0002063	CPRF2	H1	Clusia_major	Cma04.g160, Cma00.g5856, Cma03.g339, Cma00.g21284, Cma10.g109	5	T	T08	46.8	-1.0750855148453062
Regulation	TF	BZIP	OG0002063	CPRF2	H1	Clusia_major	Cma04.g160, Cma00.g5856, Cma03.g339, Cma00.g21284, Cma10.g109	5	T	T13	55.36666666666666	-0.42008171631453267
Regulation	TF	BZIP	OG0002063	CPRF2	H1	Clusia_major	Cma04.g160, Cma00.g5856, Cma03.g339, Cma00.g21284, Cma10.g109	5	T	T19	63.78	0.22319827881841464
Regulation	TF	BZIP	OG0002063	CPRF2	H1	Clusia_rosea	Cro0.g25028, Cro0.g3035, Cro0.g71308, Cro0.g80212, Cro0.g85204, Cro0.g117756, Cro0.g119093, Cro0.g49484	8	C	T04	94.68333333333332	0.313163578879729
Regulation	TF	BZIP	OG0002063	CPRF2	H1	Clusia_rosea	Cro0.g25028, Cro0.g3035, Cro0.g71308, Cro0.g80212, Cro0.g85204, Cro0.g117756, Cro0.g119093, Cro0.g49484	8	C	T08	132.67333333333335	1.2779224134498801
Regulation	TF	BZIP	OG0002063	CPRF2	H1	Clusia_rosea	Cro0.g25028, Cro0.g3035, Cro0.g71308, Cro0.g80212, Cro0.g85204, Cro0.g117756, Cro0.g119093, Cro0.g49484	8	C	T13	49.48333333333333	-0.8346937341650408
Regulation	TF	BZIP	OG0002063	CPRF2	H1	Clusia_rosea	Cro0.g25028, Cro0.g3035, Cro0.g71308, Cro0.g80212, Cro0.g85204, Cro0.g117756, Cro0.g119093, Cro0.g49484	8	C	T19	52.56666666666667	-0.7563922581645677
Regulation	TF	BZIP	OG0002063	CPRF2	H1	Clusia_rosea	Cro0.g25028, Cro0.g3035, Cro0.g71308, Cro0.g80212, Cro0.g85204, Cro0.g117756, Cro0.g119093, Cro0.g49484	8	T	T04	121.30666666666666	1.4731780185402803
Regulation	TF	BZIP	OG0002063	CPRF2	H1	Clusia_rosea	Cro0.g25028, Cro0.g3035, Cro0.g71308, Cro0.g80212, Cro0.g85204, Cro0.g117756, Cro0.g119093, Cro0.g49484	8	T	T08	41.55	-0.31401107285622576
Regulation	TF	BZIP	OG0002063	CPRF2	H1	Clusia_rosea	Cro0.g25028, Cro0.g3035, Cro0.g71308, Cro0.g80212, Cro0.g85204, Cro0.g117756, Cro0.g119093, Cro0.g49484	8	T	T13	22.013333333333335	-0.7517891171022625
Regulation	TF	BZIP	OG0002063	CPRF2	H1	Clusia_rosea	Cro0.g25028, Cro0.g3035, Cro0.g71308, Cro0.g80212, Cro0.g85204, Cro0.g117756, Cro0.g119093, Cro0.g49484	8	T	T19	37.38333333333333	-0.40737782858179233
Regulation	TF	BZIP	OG0002063	CPRF2	H2	Clusia_major	Cma08.g1278, Cma00.g10933, Cma15.g350, Cma00.g15481, Cma21.g1060, Cma00.g4584	6	C	T04	55.966666666666676	0.9830541662081504
Regulation	TF	BZIP	OG0002063	CPRF2	H2	Clusia_major	Cma08.g1278, Cma00.g10933, Cma15.g350, Cma00.g15481, Cma21.g1060, Cma00.g4584	6	C	T08	46.27000000000001	0.1125200506831859
Regulation	TF	BZIP	OG0002063	CPRF2	H2	Clusia_major	Cma08.g1278, Cma00.g10933, Cma15.g350, Cma00.g15481, Cma21.g1060, Cma00.g4584	6	C	T13	29.526666666666667	-1.3906400944807535
Regulation	TF	BZIP	OG0002063	CPRF2	H2	Clusia_major	Cma08.g1278, Cma00.g10933, Cma15.g350, Cma00.g15481, Cma21.g1060, Cma00.g4584	6	C	T19	48.30333333333333	0.29506587758941627
Regulation	TF	BZIP	OG0002063	CPRF2	H2	Clusia_major	Cma08.g1278, Cma00.g10933, Cma15.g350, Cma00.g15481, Cma21.g1060, Cma00.g4584	6	T	T04	67.26	0.832078369981494
Regulation	TF	BZIP	OG0002063	CPRF2	H2	Clusia_major	Cma08.g1278, Cma00.g10933, Cma15.g350, Cma00.g15481, Cma21.g1060, Cma00.g4584	6	T	T08	46.21333333333333	-0.44186508978163735
Regulation	TF	BZIP	OG0002063	CPRF2	H2	Clusia_major	Cma08.g1278, Cma00.g10933, Cma15.g350, Cma00.g15481, Cma21.g1060, Cma00.g4584	6	T	T13	33.620000000000005	-1.2041328108752556
Regulation	TF	BZIP	OG0002063	CPRF2	H2	Clusia_major	Cma08.g1278, Cma00.g10933, Cma15.g350, Cma00.g15481, Cma21.g1060, Cma00.g4584	6	T	T19	66.96	0.8139195306753986
Regulation	TF	BZIP	OG0002063	CPRF2	H2	Clusia_rosea	Cro0.g22928, Cro0.g55715, Cro0.g7833, Cro0.g98270, Cro0.g20260, Cro0.g47664, Cro0.g67557, Cro0.g85761, Cro0.g102990, Cro0.g10573, Cro0.g61473	11	C	T04	37.89666666666666	0.2996390706575869
Regulation	TF	BZIP	OG0002063	CPRF2	H2	Clusia_rosea	Cro0.g22928, Cro0.g55715, Cro0.g7833, Cro0.g98270, Cro0.g20260, Cro0.g47664, Cro0.g67557, Cro0.g85761, Cro0.g102990, Cro0.g10573, Cro0.g61473	11	C	T08	53.21999999999999	1.1795118319561666
Regulation	TF	BZIP	OG0002063	CPRF2	H2	Clusia_rosea	Cro0.g22928, Cro0.g55715, Cro0.g7833, Cro0.g98270, Cro0.g20260, Cro0.g47664, Cro0.g67557, Cro0.g85761, Cro0.g102990, Cro0.g10573, Cro0.g61473	11	C	T13	11.77	-1.2005659985306376
Regulation	TF	BZIP	OG0002063	CPRF2	H2	Clusia_rosea	Cro0.g22928, Cro0.g55715, Cro0.g7833, Cro0.g98270, Cro0.g20260, Cro0.g47664, Cro0.g67557, Cro0.g85761, Cro0.g102990, Cro0.g10573, Cro0.g61473	11	C	T19	27.826666666666668	-0.2785849040831153
Regulation	TF	BZIP	OG0002063	CPRF2	H2	Clusia_rosea	Cro0.g22928, Cro0.g55715, Cro0.g7833, Cro0.g98270, Cro0.g20260, Cro0.g47664, Cro0.g67557, Cro0.g85761, Cro0.g102990, Cro0.g10573, Cro0.g61473	11	T	T04	53.03999999999999	0.5355665179895697
Regulation	TF	BZIP	OG0002063	CPRF2	H2	Clusia_rosea	Cro0.g22928, Cro0.g55715, Cro0.g7833, Cro0.g98270, Cro0.g20260, Cro0.g47664, Cro0.g67557, Cro0.g85761, Cro0.g102990, Cro0.g10573, Cro0.g61473	11	T	T08	57.30333333333334	0.7721369122249911
Regulation	TF	BZIP	OG0002063	CPRF2	H2	Clusia_rosea	Cro0.g22928, Cro0.g55715, Cro0.g7833, Cro0.g98270, Cro0.g20260, Cro0.g47664, Cro0.g67557, Cro0.g85761, Cro0.g102990, Cro0.g10573, Cro0.g61473	11	T	T13	45.92	0.1404810120577028
Regulation	TF	BZIP	OG0002063	CPRF2	H2	Clusia_rosea	Cro0.g22928, Cro0.g55715, Cro0.g7833, Cro0.g98270, Cro0.g20260, Cro0.g47664, Cro0.g67557, Cro0.g85761, Cro0.g102990, Cro0.g10573, Cro0.g61473	11	T	T19	17.29	-1.4481844422722638
Regulation	TF	CCA	OG0002594	RVE1	H1	Clusia_major	Cma01.g558, Cma00.g3571, Cma07.g895, Cma00.g1218	4	C	T04	280.40333333333336	1.3999230177238473
Regulation	TF	CCA	OG0002594	RVE1	H1	Clusia_major	Cma01.g558, Cma00.g3571, Cma07.g895, Cma00.g1218	4	C	T08	126.80333333333333	0.037634405456094734
Regulation	TF	CCA	OG0002594	RVE1	H1	Clusia_major	Cma01.g558, Cma00.g3571, Cma07.g895, Cma00.g1218	4	C	T13	47.43666666666667	-0.6662738379921513
Regulation	TF	CCA	OG0002594	RVE1	H1	Clusia_major	Cma01.g558, Cma00.g3571, Cma07.g895, Cma00.g1218	4	C	T19	35.596666666666664	-0.7712835851877905
Regulation	TF	CCA	OG0002594	RVE1	H1	Clusia_major	Cma01.g558, Cma00.g3571, Cma07.g895, Cma00.g1218	4	T	T04	97.53666666666666	1.2739508872295302
Regulation	TF	CCA	OG0002594	RVE1	H1	Clusia_major	Cma01.g558, Cma00.g3571, Cma07.g895, Cma00.g1218	4	T	T08	64.25	0.31910326672596784
Regulation	TF	CCA	OG0002594	RVE1	H1	Clusia_major	Cma01.g558, Cma00.g3571, Cma07.g895, Cma00.g1218	4	T	T13	27.316666666666663	-0.7403511329515282
Regulation	TF	CCA	OG0002594	RVE1	H1	Clusia_major	Cma01.g558, Cma00.g3571, Cma07.g895, Cma00.g1218	4	T	T19	23.4	-0.8527030210039701
Regulation	TF	CCA	OG0002594	RVE1	H1	Clusia_rosea	Cro0.g114387, Cro0.g54456, Cro0.g67620, Cro0.g108039, Cro0.g61557	5	C	T04	221.7133333333333	1.3476780929510874
Regulation	TF	CCA	OG0002594	RVE1	H1	Clusia_rosea	Cro0.g114387, Cro0.g54456, Cro0.g67620, Cro0.g108039, Cro0.g61557	5	C	T08	107.82333333333332	0.16993013687136718
Regulation	TF	CCA	OG0002594	RVE1	H1	Clusia_rosea	Cro0.g114387, Cro0.g54456, Cro0.g67620, Cro0.g108039, Cro0.g61557	5	C	T13	14.073333333333334	-0.7995480515777834
Regulation	TF	CCA	OG0002594	RVE1	H1	Clusia_rosea	Cro0.g114387, Cro0.g54456, Cro0.g67620, Cro0.g108039, Cro0.g61557	5	C	T19	21.953333333333333	-0.7180601782446708
Regulation	TF	CCA	OG0002594	RVE1	H1	Clusia_rosea	Cro0.g114387, Cro0.g54456, Cro0.g67620, Cro0.g108039, Cro0.g61557	5	T	T04	105.73666666666666	1.4114769270997096
Regulation	TF	CCA	OG0002594	RVE1	H1	Clusia_rosea	Cro0.g114387, Cro0.g54456, Cro0.g67620, Cro0.g108039, Cro0.g61557	5	T	T08	40.209999999999994	-0.04133089712575502
Regulation	TF	CCA	OG0002594	RVE1	H1	Clusia_rosea	Cro0.g114387, Cro0.g54456, Cro0.g67620, Cro0.g108039, Cro0.g61557	5	T	T13	2.8966666666666665	-0.8686139770107812
Regulation	TF	CCA	OG0002594	RVE1	H1	Clusia_rosea	Cro0.g114387, Cro0.g54456, Cro0.g67620, Cro0.g108039, Cro0.g61557	5	T	T19	19.453333333333333	-0.501532052963173
Regulation	TF	CCA	OG0002594	RVE1	H2	Clusia_major	Cma24.g533, Cma00.g20581	2	C	T04	149.0233333333333	1.4646273307325768
Regulation	TF	CCA	OG0002594	RVE1	H2	Clusia_major	Cma24.g533, Cma00.g20581	2	C	T08	49.14333333333333	-0.2182507020180533
Regulation	TF	CCA	OG0002594	RVE1	H2	Clusia_major	Cma24.g533, Cma00.g20581	2	C	T13	17.78	-0.7466914779541993
Regulation	TF	CCA	OG0002594	RVE1	H2	Clusia_major	Cma24.g533, Cma00.g20581	2	C	T19	32.44	-0.4996851507603243
Regulation	TF	CCA	OG0002594	RVE1	H2	Clusia_major	Cma24.g533, Cma00.g20581	2	T	T04	109.93	1.2210703153875395
Regulation	TF	CCA	OG0002594	RVE1	H2	Clusia_major	Cma24.g533, Cma00.g20581	2	T	T08	77.70666666666666	0.3244268744675565
Regulation	TF	CCA	OG0002594	RVE1	H2	Clusia_major	Cma24.g533, Cma00.g20581	2	T	T13	26.646666666666665	-1.0963638804732003
Regulation	TF	CCA	OG0002594	RVE1	H2	Clusia_major	Cma24.g533, Cma00.g20581	2	T	T19	49.906666666666666	-0.4491333093818957
Regulation	TF	CCA	OG0002594	RVE1	H2	Clusia_rosea	Cro0.g13314, Cro0.g92347	2	C	T04	174	1.3209472980577084
Regulation	TF	CCA	OG0002594	RVE1	H2	Clusia_rosea	Cro0.g13314, Cro0.g92347	2	C	T08	88.56	0.21544415481712428
Regulation	TF	CCA	OG0002594	RVE1	H2	Clusia_rosea	Cro0.g13314, Cro0.g92347	2	C	T13	3.3233333333333333	-0.8874280703625331
Regulation	TF	CCA	OG0002594	RVE1	H2	Clusia_rosea	Cro0.g13314, Cro0.g92347	2	C	T19	21.753333333333334	-0.6489633825122995
Regulation	TF	CCA	OG0002594	RVE1	H2	Clusia_rosea	Cro0.g13314, Cro0.g92347	2	T	T04	78.32333333333334	1.4429869163623659
Regulation	TF	CCA	OG0002594	RVE1	H2	Clusia_rosea	Cro0.g13314, Cro0.g92347	2	T	T08	29.356666666666666	-0.1684065195724224
Regulation	TF	CCA	OG0002594	RVE1	H2	Clusia_rosea	Cro0.g13314, Cro0.g92347	2	T	T13	9.139999999999999	-0.8336959129655122
Regulation	TF	CCA	OG0002594	RVE1	H2	Clusia_rosea	Cro0.g13314, Cro0.g92347	2	T	T19	21.076666666666668	-0.4408844838244314
Regulation	TF	CCA	OG0003833	CCA1	H1	Clusia_major	Cma16.g1023, Cma00.g3917	2	C	T04	77.99000000000001	0.005030533014824556
Regulation	TF	CCA	OG0003833	CCA1	H1	Clusia_major	Cma16.g1023, Cma00.g3917	2	C	T08	161.87333333333333	1.3553597417407972
Regulation	TF	CCA	OG0003833	CCA1	H1	Clusia_major	Cma16.g1023, Cma00.g3917	2	C	T13	56.836666666666666	-0.33548960044732634
Regulation	TF	CCA	OG0003833	CCA1	H1	Clusia_major	Cma16.g1023, Cma00.g3917	2	C	T19	14.009999999999998	-1.0249006743082958
Regulation	TF	CCA	OG0003833	CCA1	H1	Clusia_major	Cma16.g1023, Cma00.g3917	2	T	T04	36.096666666666664	0.26210432497539116
Regulation	TF	CCA	OG0003833	CCA1	H1	Clusia_major	Cma16.g1023, Cma00.g3917	2	T	T08	49.57	1.1091366508203102
Regulation	TF	CCA	OG0003833	CCA1	H1	Clusia_major	Cma16.g1023, Cma00.g3917	2	T	T13	30.833333333333336	-0.06878732334453105
Regulation	TF	CCA	OG0003833	CCA1	H1	Clusia_major	Cma16.g1023, Cma00.g3917	2	T	T19	11.21	-1.3024536524511707
Regulation	TF	CCA	OG0003833	CCA1	H1	Clusia_rosea	Cro0.g33390, Cro0.g55033, Cro0.g55034	3	C	T04	70.42999999999999	-0.22591108568062537
Regulation	TF	CCA	OG0003833	CCA1	H1	Clusia_rosea	Cro0.g33390, Cro0.g55033, Cro0.g55034	3	C	T08	190.86999999999998	1.360372614035131
Regulation	TF	CCA	OG0003833	CCA1	H1	Clusia_rosea	Cro0.g33390, Cro0.g55033, Cro0.g55034	3	C	T13	80.72333333333333	-0.09034028791902186
Regulation	TF	CCA	OG0003833	CCA1	H1	Clusia_rosea	Cro0.g33390, Cro0.g55033, Cro0.g55034	3	C	T19	8.306666666666667	-1.044121240435484
Regulation	TF	CCA	OG0003833	CCA1	H1	Clusia_rosea	Cro0.g33390, Cro0.g55033, Cro0.g55034	3	T	T04	44.70333333333333	-0.20993633115332933
Regulation	TF	CCA	OG0003833	CCA1	H1	Clusia_rosea	Cro0.g33390, Cro0.g55033, Cro0.g55034	3	T	T08	190.54333333333335	1.4702455613093703
Regulation	TF	CCA	OG0003833	CCA1	H1	Clusia_rosea	Cro0.g33390, Cro0.g55033, Cro0.g55034	3	T	T13	7.57	-0.6377390894737369
Regulation	TF	CCA	OG0003833	CCA1	H1	Clusia_rosea	Cro0.g33390, Cro0.g55033, Cro0.g55034	3	T	T19	8.886666666666667	-0.6225701406823042
Regulation	TF	CCA	OG0003833	CCA1	H2	Clusia_major	Cma27.g1014, Cma00.g3351	2	C	T04	129.18	0.40323113929505783
Regulation	TF	CCA	OG0003833	CCA1	H2	Clusia_major	Cma27.g1014, Cma00.g3351	2	C	T08	202.57666666666665	1.2178884583580578
Regulation	TF	CCA	OG0003833	CCA1	H2	Clusia_major	Cma27.g1014, Cma00.g3351	2	C	T13	32.586666666666666	-0.6688947425255346
Regulation	TF	CCA	OG0003833	CCA1	H2	Clusia_major	Cma27.g1014, Cma00.g3351	2	C	T19	7.06	-0.9522248551275808
Regulation	TF	CCA	OG0003833	CCA1	H2	Clusia_major	Cma27.g1014, Cma00.g3351	2	T	T04	57.56333333333333	0.5265771328941345
Regulation	TF	CCA	OG0003833	CCA1	H2	Clusia_major	Cma27.g1014, Cma00.g3351	2	T	T08	77.33000000000001	1.1353605608928128
Regulation	TF	CCA	OG0003833	CCA1	H2	Clusia_major	Cma27.g1014, Cma00.g3351	2	T	T13	18.753333333333334	-0.6687121507801667
Regulation	TF	CCA	OG0003833	CCA1	H2	Clusia_major	Cma27.g1014, Cma00.g3351	2	T	T19	8.216666666666667	-0.9932255430067807
Regulation	TF	CCA	OG0003833	CCA1	H2	Clusia_rosea	Cro0.g60631, Cro0.g67250, Cro0.g7427	3	C	T04	74.9	0.1625640753188671
Regulation	TF	CCA	OG0003833	CCA1	H2	Clusia_rosea	Cro0.g60631, Cro0.g67250, Cro0.g7427	3	C	T08	151.85333333333332	1.3296181817672432
Regulation	TF	CCA	OG0003833	CCA1	H2	Clusia_rosea	Cro0.g60631, Cro0.g67250, Cro0.g7427	3	C	T13	29.156666666666663	-0.5311673421112234
Regulation	TF	CCA	OG0003833	CCA1	H2	Clusia_rosea	Cro0.g60631, Cro0.g67250, Cro0.g7427	3	C	T19	0.8133333333333332	-0.9610149149748873
Regulation	TF	CCA	OG0003833	CCA1	H2	Clusia_rosea	Cro0.g60631, Cro0.g67250, Cro0.g7427	3	T	T04	53.29666666666667	0.1123499601534262
Regulation	TF	CCA	OG0003833	CCA1	H2	Clusia_rosea	Cro0.g60631, Cro0.g67250, Cro0.g7427	3	T	T08	122.13666666666667	1.3726711861656786
Regulation	TF	CCA	OG0003833	CCA1	H2	Clusia_rosea	Cro0.g60631, Cro0.g67250, Cro0.g7427	3	T	T13	5.733333333333333	-0.7584385142785333
[truncated: 521 more rows]
